# Supplementary material for: Mechanistic insights into glycoside 3-oxidases involved in C-glycoside metabolism in soil microorganisms
Source: Nat Commun. 2023 Nov 14;14:7289. doi: 10.1038/s41467-023-42000-3 (PMC10646112; doi:10.1038/s41467-023-42000-3)
Supplement: Supplementary file 5 — Supplementary Data 1 [file 41467_2023_42000_MOESM5_ESM.zip]

Archive with 54 entries (51 files):
- SuppInfo-MD-files/cMDs/
- SuppInfo-MD-files/cMDs/04_molecularDynamicsWithHeatingAndRestraints.py
- SuppInfo-MD-files/cMDs/Model_I_cMD_end.pdb
- SuppInfo-MD-files/cMDs/Model_I_cMD_initial.pdb
- SuppInfo-MD-files/cMDs/Model_II_cMD_end.pdb
- SuppInfo-MD-files/cMDs/Model_II_cMD_initial.pdb
- SuppInfo-MD-files/cMDs/Model_III_cMD_end.pdb
- SuppInfo-MD-files/cMDs/Model_III_cMD_initial.pdb
- SuppInfo-MD-files/cMDs/Model_IV_cMD_end.pdb
- SuppInfo-MD-files/cMDs/Model_IV_cMD_initial.pdb
- SuppInfo-MD-files/cMDs-for-MMPBSA/
- SuppInfo-MD-files/cMDs-for-MMPBSA/01-heat.in
- SuppInfo-MD-files/cMDs-for-MMPBSA/02-Eq_NVT.in
- SuppInfo-MD-files/cMDs-for-MMPBSA/03-Eq_NPT_01.in
- SuppInfo-MD-files/cMDs-for-MMPBSA/04-Eq_NPT_02.in
- SuppInfo-MD-files/cMDs-for-MMPBSA/05-Prod.in
- SuppInfo-MD-files/cMDs-for-MMPBSA/glc_end_1.pdb
- SuppInfo-MD-files/cMDs-for-MMPBSA/glc_end_10.pdb
- SuppInfo-MD-files/cMDs-for-MMPBSA/glc_end_2.pdb
- SuppInfo-MD-files/cMDs-for-MMPBSA/glc_end_3.pdb
- SuppInfo-MD-files/cMDs-for-MMPBSA/glc_end_4.pdb
- SuppInfo-MD-files/cMDs-for-MMPBSA/glc_end_5.pdb
- SuppInfo-MD-files/cMDs-for-MMPBSA/glc_end_6.pdb
- SuppInfo-MD-files/cMDs-for-MMPBSA/glc_end_7.pdb
- SuppInfo-MD-files/cMDs-for-MMPBSA/glc_end_8.pdb
- SuppInfo-MD-files/cMDs-for-MMPBSA/glc_end_9.pdb
- SuppInfo-MD-files/cMDs-for-MMPBSA/glc_initial.pdb
- SuppInfo-MD-files/cMDs-for-MMPBSA/mang_end_1.pdb
- SuppInfo-MD-files/cMDs-for-MMPBSA/mang_end_10.pdb
- SuppInfo-MD-files/cMDs-for-MMPBSA/mang_end_2.pdb
- SuppInfo-MD-files/cMDs-for-MMPBSA/mang_end_3.pdb
- SuppInfo-MD-files/cMDs-for-MMPBSA/mang_end_4.pdb
- SuppInfo-MD-files/cMDs-for-MMPBSA/mang_end_5.pdb
- SuppInfo-MD-files/cMDs-for-MMPBSA/mang_end_6.pdb
- SuppInfo-MD-files/cMDs-for-MMPBSA/mang_end_7.pdb
- SuppInfo-MD-files/cMDs-for-MMPBSA/mang_end_8.pdb
- SuppInfo-MD-files/cMDs-for-MMPBSA/mang_end_9.pdb
- SuppInfo-MD-files/cMDs-for-MMPBSA/mang_initial.pdb
- SuppInfo-MD-files/GAMDs/
- SuppInfo-MD-files/GAMDs/eq-gamd.in
- SuppInfo-MD-files/GAMDs/md-gamd.in
- SuppInfo-MD-files/GAMDs/Model_I_GAMD_final_1.pdb
- SuppInfo-MD-files/GAMDs/Model_I_GAMD_final_2.pdb
- SuppInfo-MD-files/GAMDs/Model_I_GAMD_initial.pdb
- SuppInfo-MD-files/GAMDs/Model_II_GAMD_final_1.pdb
- SuppInfo-MD-files/GAMDs/Model_II_GAMD_final_2.pdb
- SuppInfo-MD-files/GAMDs/Model_II_GAMD_initial.pdb
- SuppInfo-MD-files/GAMDs/Model_III_GAMD_final_1.pdb
- SuppInfo-MD-files/GAMDs/Model_III_GAMD_final_2.pdb
- SuppInfo-MD-files/GAMDs/Model_III_GAMD_final_3.pdb
- SuppInfo-MD-files/GAMDs/Model_III_GAMD_initial.pdb
- SuppInfo-MD-files/GAMDs/Model_III_star_GAMD_final_1.pdb
- SuppInfo-MD-files/GAMDs/Model_III_star_GAMD_final_2.pdb
- SuppInfo-MD-files/GAMDs/Model_III_star_GAMD_initial.pdb
