# Supplementary material for: Mechanistic insights into glycoside 3-oxidases involved in C-glycoside metabolism in soil microorganisms
Source: Nat Commun. 2023 Nov 14;14:7289. doi: 10.1038/s41467-023-42000-3 (PMC10646112; doi:10.1038/s41467-023-42000-3)
Supplement: Supplementary file 5 — Supplementary Data 1 [file 41467_2023_42000_MOESM5_ESM.zip › SuppInfo-MD-files/cMDs/04_molecularDynamicsWithHeatingAndRestraints.py]

#### example of python script to run MD simulations in Yasara
import yasara, sys, time, random, os


#### GLOBAL VARIABLES ####

usage = """
        
        python molecularDynamicsWithHeating.py minimizedSystem.sce time(ns) temperature(K)
        
        
        """

#### FUNCTIONS ####

def parser():
    struct, simtime, temperature = sys.argv[1][:-4], float(sys.argv[2]), float(sys.argv[3])
    return struct, simtime, temperature

def yasaraInitialization():
    yasara.info.mode = "txt"
    yasara.Console("On")
    yasara.Processors(8,0)
    yasara.ForceField("AMBER14", setpar="Yes")
    yasara.RandomSeed(random.randint(0,1e9))

def equilibration(struct, temperature):
    tempStep = temperature/10.
    initialTemperature = 0
    yasara.PressureCtrl("Off")
    yasara.Time(fs=0)
    duration = 400 #in ps
    saveinterval=4 #in ps
    stepinter, stepintra = 2, 1
    yasara.TimeStep(inter=stepinter, intra=stepintra)
    # Snapshots are saved every 'savesteps'
    yasara.FixBond("All", "Element H")
    yasara.FixHydAngle("All")
    # Add restraints to heavy atoms of Obj 1 
    yasara.run("AddSpring Element !H Obj 1,CurrentPos,Len=0,SFC=100")
    # Drift correction not compatible with restraints
    yasara.CorrectDrift("Off")
    yasara.WarnIsError("On")
    if struct[-6:] != "_water":
        os.system("cp " + struct + ".sce " + struct + "_water.sce")
    yasara.SaveSim(struct + "00000", int(1000*saveinterval) / int(stepintra * stepinter))
    for i in range(10):
        initialTemperature += tempStep
        yasara.Temp(degrees=initialTemperature, reassign="Yes")
        yasara.Sim(control = "On")
        yasara.Sim(control = "Continue")
        # in the first half equilibration temperature is increased
        while yasara.Time() < (1+i)*duration/2.*1000/10:
            continue
        yasara.Sim(control = "Pause")
    yasara.Sim(control = "Continue")
    # temperature is kept constant for the rest of the equilibration stage
    while yasara.Time() < (1+i)*duration*1000/10:
        continue
    yasara.Sim(control = "Pause")

def production(struct, simtime, temperature):
    start = time.time()
    yasara.Temp(degrees=temperature, reassign="No")
    yasara.PressureCtrl("Off")
    yasara.Time(fs=0)
    duration = simtime*1000 #in ps
    saveinterval=duration/10000 #in ps
    stepinter, stepintra = 2, 2.5 #stepintra=2.5 to go at 5 fs (2 to go to 4 fs, 1 for 2 fs)
    yasara.TimeStep(inter=stepinter, intra=stepintra)
    # Snapshots are saved every 'savesteps'
    yasara.SaveSim(struct + "00000", int(1000*saveinterval) / int(stepintra * stepinter))
    yasara.FixBond("All", "Element H")
    yasara.FixHydAngle("All")
    yasara.WarnIsError("On")
    # Remove restraints
    yasara.Sim(control = "Off")
    yasara.Sim(control = "Init")
    # This option is here to avoid Yasara errors
    yasara.CorrectDrift("On")
    yasara.Sim(control = "On")
    while yasara.Time() < (duration*1000):
        continue
    yasara.Sim(control = "Off")
    print "Time spent on molecular dynamics: ", time.time() - start

#### MAIN ####

very_start = time.time()
struct, simtime, temperature = parser()
print struct, simtime, temperature
yasaraInitialization()
yasara.LoadSce(struct)
equilibration(struct, temperature)
os.mkdir('00_equilibration')
os.system('mv *.sim 00_equilibration')
production(struct, simtime, temperature)
yasara.Exit()
print "TOTAL TIME: ", time.time() - very_start
