# Supplementary material for: Mechanistic insights into glycoside 3-oxidases involved in C-glycoside metabolism in soil microorganisms
Source: Nat Commun. 2023 Nov 14;14:7289. doi: 10.1038/s41467-023-42000-3 (PMC10646112; doi:10.1038/s41467-023-42000-3)
Supplement: Supplementary file 5 — Supplementary Data 1 [file 41467_2023_42000_MOESM5_ESM.zip › SuppInfo-MD-files/cMDs/Model_I_cMD_end.pdb]

REMARK YASARA *************************************************************
REMARK YASARA *                                                           *
REMARK YASARA *                     Y  A  S  A  R  A                      *
REMARK YASARA *                                                           *
REMARK YASARA *   Yet Another Scientific Artificial Reality Application   *
REMARK YASARA *                                                           *
REMARK YASARA *            MOLECULE STRUCTURE FILE, PDB FORMAT            *
REMARK YASARA *                                                           *
REMARK YASARA * Just use YASARA every day to make your questions go away! *
REMARK YASARA *                                                           *
REMARK YASARA *                      www.YASARA.org                       *
REMARK YASARA *                                                           *
REMARK YASARA *************************************************************
REMARK YASARA
REMARK YASARA Written on:        Thu Sep 14 17:45:01 2023
REMARK YASARA Number of models: 1
REMARK YASARA Number of atoms:   66753
REMARK YASARA Please address questions or suggestions to: Eliza@yasara.org
REMARK YASARA
REMARK   2 RESOLUTION. 2.01 ANGSTROMS.
REMARK 290 CRYSTALLOGRAPHIC SYMMETRY TRANSFORMATIONS
REMARK 290 THE FOLLOWING TRANSFORMATIONS OPERATE ON THE ATOM/HETATM
REMARK 290 RECORDS IN THIS ENTRY TO PRODUCE CRYSTALLOGRAPHICALLY
REMARK 290 RELATED MOLECULES.
REMARK 290   SMTRY1   1  1.000000  0.000000  0.000000        0.00000
REMARK 290   SMTRY2   1  0.000000  1.000000  0.000000        0.00000
REMARK 290   SMTRY3   1  0.000000  0.000000  1.000000        0.00000
REMARK 290   SMTRY1   2 -1.000000  0.000000  0.000000        0.00000
REMARK 290   SMTRY2   2  0.000000 -1.000000  0.000000        0.00000
REMARK 290   SMTRY3   2  0.000000  0.000000  1.000000       75.65650
REMARK 290   SMTRY1   3 -1.000000  0.000000  0.000000        0.00000
REMARK 290   SMTRY2   3  0.000000  1.000000  0.000000        0.00000
REMARK 290   SMTRY3   3  0.000000  0.000000 -1.000000       75.65650
REMARK 290   SMTRY1   4  1.000000  0.000000  0.000000        0.00000
REMARK 290   SMTRY2   4  0.000000 -1.000000  0.000000        0.00000
REMARK 290   SMTRY3   4  0.000000  0.000000 -1.000000        0.00000
REMARK 290   SMTRY1   5  1.000000  0.000000  0.000000       39.22400
REMARK 290   SMTRY2   5  0.000000  1.000000  0.000000       39.39800
REMARK 290   SMTRY3   5  0.000000  0.000000  1.000000        0.00000
REMARK 290   SMTRY1   6 -1.000000  0.000000  0.000000       39.22400
REMARK 290   SMTRY2   6  0.000000 -1.000000  0.000000       39.39800
REMARK 290   SMTRY3   6  0.000000  0.000000  1.000000       75.65650
REMARK 290   SMTRY1   7 -1.000000  0.000000  0.000000       39.22400
REMARK 290   SMTRY2   7  0.000000  1.000000  0.000000       39.39800
REMARK 290   SMTRY3   7  0.000000  0.000000 -1.000000       75.65650
REMARK 290   SMTRY1   8  1.000000  0.000000  0.000000       39.22400
REMARK 290   SMTRY2   8  0.000000 -1.000000  0.000000       39.39800
REMARK 290   SMTRY3   8  0.000000  0.000000 -1.000000        0.00000
SEQRES   1 A  507  ARG TYR PRO ALA ALA VAL ASP VAL ALA ILE VAL GLY SER 
SEQRES   2 A  507  GLY PRO THR ALA SER ALA TYR ALA ARG ILE LEU SER GLU 
SEQRES   3 A  507  GLU ALA PRO GLY ALA THR ILE ALA MET PHE GLU VAL GLY 
SEQRES   4 A  507  PRO THR VAL SER ASN PRO PRO GLY ALA HIS VAL LYS ASN 
SEQRES   5 A  507  ILE GLU ASP PRO ASP SER ARG SER LEU ALA GLN ARG ALA 
SEQRES   6 A  507  SER GLU GLY PRO GLY ALA GLY ALA ALA THR VAL ASN SER 
SEQRES   7 A  507  PRO GLY ALA VAL LYS SER GLY GLU ARG ARG ALA ARG PRO 
SEQRES   8 A  507  GLY THR TYR LEU LEU GLN ASP GLY TYR ALA PHE PRO GLY 
SEQRES   9 A  507  GLU ASP GLY MET PRO VAL ALA ALA MET SER SER ASN VAL 
SEQRES  10 A  507  GLY GLY MET ALA ALA HIS TRP THR ALA ALA CYS PRO ARG 
SEQRES  11 A  507  PRO GLY GLY LYS GLU ARG ILE PRO PHE LEU PRO ASP LEU 
SEQRES  12 A  507  GLU GLU LEU LEU ASN ASP ALA ASP ARG LEU LEU GLY VAL 
SEQRES  13 A  507  THR THR HIS ALA PHE ASP GLY ALA PRO PHE SER ASP LEU 
SEQRES  14 A  507  VAL ARG GLU ARG LEU ALA ALA VAL VAL ASP GLN GLY ARG 
SEQRES  15 A  507  THR PRO ALA PHE ARG VAL GLN PRO MET PRO LEU ALA VAL 
SEQRES  16 A  507  HIS ARG ARG GLN ASP GLY ALA LEU VAL TRP SER GLY SER 
SEQRES  17 A  507  ASP VAL VAL MET GLY GLU ALA THR ARG ASP ASN PRO GLN 
SEQRES  18 A  507  PHE GLU LEU PHE ASP GLU SER LEU VAL THR ARG VAL LEU 
SEQRES  19 A  507  VAL GLU ASP GLY THR ALA ALA GLY VAL GLU VAL GLN ASP 
SEQRES  20 A  507  ARG ARG SER GLY ASP THR TYR GLN VAL ALA ALA ARG TYR 
SEQRES  21 A  507  VAL VAL VAL GLY ALA ASP ALA LEU ARG THR PRO GLN LEU 
SEQRES  22 A  507  LEU TRP ALA SER GLY ILE ARG PRO ASP ALA LEU GLY ARG 
SEQRES  23 A  507  TYR LEU ASN ASP GLN ALA GLN VAL VAL PHE ALA SER ARG 
SEQRES  24 A  507  LEU ARG ASP VAL GLN PRO GLU ASP ALA PRO ALA ALA ALA 
SEQRES  25 A  507  ASN GLY ALA LEU SER GLU GLN SER GLY VAL ALA TRP VAL 
SEQRES  26 A  507  PRO TYR THR ASP GLU ALA PRO PHE HIS GLY GLN ILE MET 
SEQRES  27 A  507  GLN LEU ASP ALA SER PRO VAL PRO LEU ALA ASP ASP ASP 
SEQRES  28 A  507  PRO ILE VAL PRO GLY SER ILE VAL GLY LEU GLY LEU PHE 
SEQRES  29 A  507  CYS ALA LYS ASP LEU GLN ARG GLU ASP ARG VAL ALA PHE 
SEQRES  30 A  507  ASP ASP ASP THR ARG ASP SER TYR GLY LEU PRO ALA MET 
SEQRES  31 A  507  ARG ILE HIS TYR ARG LEU THR GLU ARG ASP HIS VAL VAL 
SEQRES  32 A  507  LEU ASP ARG ALA ARG GLN GLU ILE VAL ARG LEU GLY LYS 
SEQRES  33 A  507  ALA VAL GLY GLU PRO LEU ASP GLU ARG PRO PHE VAL LEU 
SEQRES  34 A  507  PRO PRO GLY ALA SER LEU HIS TYR GLN GLY THR THR ARG 
SEQRES  35 A  507  MET GLY GLU THR ASP ASP GLY GLU SER VAL CYS SER PRO 
SEQRES  36 A  507  ASP SER GLN VAL TRP GLN VAL PRO GLY LEU PHE VAL ALA 
SEQRES  37 A  507  GLY ASN GLY VAL ILE PRO THR ALA THR ALA CYS ASN PRO 
SEQRES  38 A  507  THR LEU THR SER VAL ALA LEU ALA VAL ARG GLY ALA ARG 
SEQRES  39 A  507  LYS ILE ALA GLU GLU ILE THR SER SER LEU LEU MET SER 
LINK         C   MET A 510                 N   SER A 511                  1.43
CRYST1   78.448   78.796  151.313  90.00  90.00  90.00 C 2 2 21      0
ATOM      1  N   ARG A   5      -0.246  43.925 -27.971  1.00 51.02           N
ATOM      2 1H   ARG A   5      -0.533  43.972 -28.938  1.00 51.02           H
ATOM      3 2H   ARG A   5       0.699  44.270 -27.883  1.00 51.02           H
ATOM      4 3H   ARG A   5      -0.865  44.491 -27.407  1.00 51.02           H
ATOM      5  CA  ARG A   5      -0.381  42.533 -27.574  1.00 51.07           C
ATOM      6  HA  ARG A   5      -1.350  42.230 -27.972  1.00 51.07           H
ATOM      7  C   ARG A   5      -0.408  42.308 -26.044  1.00 50.83           C
ATOM      8  O   ARG A   5      -1.304  41.616 -25.523  1.00 50.94           O
ATOM      9  CB  ARG A   5       0.689  41.753 -28.282  1.00 52.00           C
ATOM     10 1HB  ARG A   5       0.640  41.941 -29.355  1.00 52.00           H
ATOM     11 2HB  ARG A   5       1.669  42.048 -27.907  1.00 52.00           H
ATOM     12  CG  ARG A   5       0.595  40.194 -28.100  1.00 52.50           C
ATOM     13 1HG  ARG A   5       0.672  39.919 -27.048  1.00 52.50           H
ATOM     14 2HG  ARG A   5      -0.413  39.998 -28.466  1.00 52.50           H
ATOM     15  CD  ARG A   5       1.590  39.351 -28.908  1.00 53.95           C
ATOM     16 1HD  ARG A   5       1.446  39.503 -29.978  1.00 53.95           H
ATOM     17 2HD  ARG A   5       2.566  39.690 -28.561  1.00 53.95           H
ATOM     18  NE  ARG A   5       1.469  37.905 -28.622  1.00 56.01           N
ATOM     19  HE  ARG A   5       0.560  37.661 -28.256  1.00 56.01           H
ATOM     20  CZ  ARG A   5       2.371  36.953 -28.879  1.00 56.37           C
ATOM     21  NH1 ARG A   5       3.598  37.074 -29.417  1.00 54.94           N
ATOM     22 1HH1 ARG A   5       3.870  37.953 -29.833  1.00 54.94           H
ATOM     23 2HH1 ARG A   5       4.209  36.272 -29.484  1.00 54.94           H
ATOM     24  NH2 ARG A   5       2.166  35.792 -28.428  1.00 54.96           N
ATOM     25 1HH2 ARG A   5       1.224  35.466 -28.267  1.00 54.96           H
ATOM     26 2HH2 ARG A   5       2.892  35.139 -28.681  1.00 54.96           H
ATOM     27  N   TYR A   6       0.603  42.867 -25.339  1.00 50.15           N
ATOM     28  H   TYR A   6       1.324  43.358 -25.849  1.00 50.15           H
ATOM     29  CA  TYR A   6       0.847  42.557 -23.944  1.00 48.75           C
ATOM     30  HA  TYR A   6       0.515  41.538 -23.749  1.00 48.75           H
ATOM     31  C   TYR A   6       0.033  43.468 -22.939  1.00 49.55           C
ATOM     32  O   TYR A   6      -0.192  44.625 -23.281  1.00 50.50           O
ATOM     33  CB  TYR A   6       2.385  42.631 -23.790  1.00 47.14           C
ATOM     34 1HB  TYR A   6       2.699  43.648 -24.024  1.00 47.14           H
ATOM     35 2HB  TYR A   6       2.744  42.379 -22.793  1.00 47.14           H
ATOM     36  CG  TYR A   6       3.266  41.722 -24.759  1.00 45.86           C
ATOM     37  CD1 TYR A   6       2.981  40.376 -25.034  1.00 45.34           C
ATOM     38  HD1 TYR A   6       2.095  39.970 -24.567  1.00 45.34           H
ATOM     39  CD2 TYR A   6       4.398  42.302 -25.323  1.00 45.75           C
ATOM     40  HD2 TYR A   6       4.620  43.335 -25.100  1.00 45.75           H
ATOM     41  CE1 TYR A   6       3.766  39.649 -25.888  1.00 45.27           C
ATOM     42  HE1 TYR A   6       3.581  38.612 -26.128  1.00 45.27           H
ATOM     43  CE2 TYR A   6       5.220  41.563 -26.168  1.00 45.87           C
ATOM     44  HE2 TYR A   6       6.092  42.075 -26.545  1.00 45.87           H
ATOM     45  CZ  TYR A   6       4.986  40.220 -26.469  1.00 45.40           C
ATOM     46  OH  TYR A   6       5.742  39.501 -27.317  1.00 44.96           O
ATOM     47  HH  TYR A   6       5.617  38.551 -27.259  1.00 44.96           H
ATOM     48  N   PRO A   7      -0.342  43.010 -21.740  1.00 49.68           N
ATOM     49  CA  PRO A   7      -0.930  43.829 -20.723  1.00 49.79           C
ATOM     50  HA  PRO A   7      -1.792  44.309 -21.187  1.00 49.79           H
ATOM     51  C   PRO A   7       0.012  44.947 -20.211  1.00 49.53           C
ATOM     52  O   PRO A   7       1.193  44.719 -20.304  1.00 49.82           O
ATOM     53  CB  PRO A   7      -1.332  42.880 -19.573  1.00 50.57           C
ATOM     54 1HB  PRO A   7      -1.332  43.335 -18.582  1.00 50.57           H
ATOM     55 2HB  PRO A   7      -2.332  42.515 -19.806  1.00 50.57           H
ATOM     56  CG  PRO A   7      -0.315  41.781 -19.669  1.00 51.41           C
ATOM     57 1HG  PRO A   7       0.661  41.985 -19.229  1.00 51.41           H
ATOM     58 2HG  PRO A   7      -0.709  40.852 -19.257  1.00 51.41           H
ATOM     59  CD  PRO A   7      -0.209  41.690 -21.174  1.00 49.72           C
ATOM     60 1HD  PRO A   7       0.778  41.287 -21.399  1.00 49.72           H
ATOM     61 2HD  PRO A   7      -1.019  41.051 -21.526  1.00 49.72           H
ATOM     62  N   ALA A   8      -0.529  46.093 -19.858  1.00 49.18           N
ATOM     63  H   ALA A   8      -1.537  46.136 -19.813  1.00 49.18           H
ATOM     64  CA  ALA A   8       0.267  47.080 -19.222  1.00 49.14           C
ATOM     65  HA  ALA A   8       0.986  47.430 -19.962  1.00 49.14           H
ATOM     66  C   ALA A   8       1.061  46.485 -18.035  1.00 48.71           C
ATOM     67  O   ALA A   8       2.293  46.629 -18.028  1.00 49.00           O
ATOM     68  CB  ALA A   8      -0.651  48.309 -18.961  1.00 49.43           C
ATOM     69 1HB  ALA A   8      -1.564  48.019 -18.441  1.00 49.43           H
ATOM     70 2HB  ALA A   8      -0.903  48.709 -19.943  1.00 49.43           H
ATOM     71 3HB  ALA A   8      -0.128  49.070 -18.381  1.00 49.43           H
ATOM     72  N   ALA A   9       0.413  45.831 -17.052  1.00 47.85           N
ATOM     73  H   ALA A   9      -0.579  45.696 -17.180  1.00 47.85           H
ATOM     74  CA  ALA A   9       0.983  45.295 -15.804  1.00 47.69           C
ATOM     75  HA  ALA A   9       2.047  45.101 -15.937  1.00 47.69           H
ATOM     76  C   ALA A   9       0.309  43.963 -15.392  1.00 47.70           C
ATOM     77  O   ALA A   9      -0.840  43.692 -15.820  1.00 48.01           O
ATOM     78  CB  ALA A   9       0.810  46.312 -14.723  1.00 46.93           C
ATOM     79 1HB  ALA A   9       1.065  45.972 -13.719  1.00 46.93           H
ATOM     80 2HB  ALA A   9      -0.256  46.538 -14.771  1.00 46.93           H
ATOM     81 3HB  ALA A   9       1.382  47.209 -14.959  1.00 46.93           H
ATOM     82  N   VAL A  10       1.002  43.156 -14.527  1.00 47.26           N
ATOM     83  H   VAL A  10       1.975  43.349 -14.335  1.00 47.26           H
ATOM     84  CA  VAL A  10       0.522  41.853 -13.953  1.00 47.01           C
ATOM     85  HA  VAL A  10      -0.546  41.933 -13.752  1.00 47.01           H
ATOM     86  C   VAL A  10       1.222  41.548 -12.596  1.00 46.84           C
ATOM     87  O   VAL A  10       2.227  42.241 -12.295  1.00 46.69           O
ATOM     88  CB  VAL A  10       0.818  40.601 -14.825  1.00 47.92           C
ATOM     89  HB  VAL A  10       0.625  39.720 -14.213  1.00 47.92           H
ATOM     90  CG1 VAL A  10      -0.116  40.407 -16.041  1.00 48.64           C
ATOM     91 1HG1 VAL A  10       0.157  39.528 -16.625  1.00 48.64           H
ATOM     92 2HG1 VAL A  10      -0.232  41.263 -16.705  1.00 48.64           H
ATOM     93 3HG1 VAL A  10      -1.055  40.221 -15.520  1.00 48.64           H
ATOM     94  CG2 VAL A  10       2.271  40.526 -15.272  1.00 48.08           C
ATOM     95 1HG2 VAL A  10       2.407  39.459 -15.450  1.00 48.08           H
ATOM     96 2HG2 VAL A  10       2.969  40.859 -14.504  1.00 48.08           H
ATOM     97 3HG2 VAL A  10       2.456  41.075 -16.195  1.00 48.08           H
ATOM     98  N   ASP A  11       0.736  40.722 -11.661  1.00 46.64           N
ATOM     99  H   ASP A  11      -0.109  40.184 -11.785  1.00 46.64           H
ATOM    100  CA  ASP A  11       1.408  40.520 -10.343  1.00 46.28           C
ATOM    101  HA  ASP A  11       1.696  41.456  -9.864  1.00 46.28           H
ATOM    102  C   ASP A  11       2.772  39.708 -10.497  1.00 45.00           C
ATOM    103  O   ASP A  11       3.801  40.111  -9.979  1.00 45.27           O
ATOM    104  CB  ASP A  11       0.497  39.662  -9.514  1.00 48.53           C
ATOM    105 1HB  ASP A  11       0.211  38.748 -10.033  1.00 48.53           H
ATOM    106 2HB  ASP A  11       1.022  39.474  -8.578  1.00 48.53           H
ATOM    107  CG  ASP A  11      -0.864  40.358  -9.103  1.00 53.81           C
ATOM    108  OD1 ASP A  11      -1.847  40.304  -9.842  1.00 53.96           O
ATOM    109  OD2 ASP A  11      -0.749  40.987  -8.002  1.00 57.17           O
ATOM    110  N   VAL A  12       2.711  38.701 -11.311  1.00 43.47           N
ATOM    111  H   VAL A  12       1.823  38.414 -11.698  1.00 43.47           H
ATOM    112  CA  VAL A  12       3.889  37.935 -11.678  1.00 42.55           C
ATOM    113  HA  VAL A  12       4.734  38.495 -11.278  1.00 42.55           H
ATOM    114  C   VAL A  12       4.133  37.795 -13.218  1.00 40.37           C
ATOM    115  O   VAL A  12       3.191  37.533 -13.967  1.00 39.47           O
ATOM    116  CB  VAL A  12       3.868  36.584 -11.001  1.00 43.59           C
ATOM    117  HB  VAL A  12       3.024  35.991 -11.355  1.00 43.59           H
ATOM    118  CG1 VAL A  12       5.111  35.728 -11.282  1.00 43.92           C
ATOM    119 1HG1 VAL A  12       4.924  34.708 -10.944  1.00 43.92           H
ATOM    120 2HG1 VAL A  12       5.986  36.126 -10.768  1.00 43.92           H
ATOM    121 3HG1 VAL A  12       5.288  35.729 -12.357  1.00 43.92           H
ATOM    122  CG2 VAL A  12       3.661  36.660  -9.473  1.00 44.37           C
ATOM    123 1HG2 VAL A  12       3.733  35.689  -8.983  1.00 44.37           H
ATOM    124 2HG2 VAL A  12       2.686  37.101  -9.264  1.00 44.37           H
ATOM    125 3HG2 VAL A  12       4.446  37.316  -9.097  1.00 44.37           H
ATOM    126  N   ALA A  13       5.361  37.931 -13.736  1.00 39.02           N
ATOM    127  H   ALA A  13       6.144  38.112 -13.123  1.00 39.02           H
ATOM    128  CA  ALA A  13       5.688  37.522 -15.072  1.00 37.67           C
ATOM    129  HA  ALA A  13       4.803  37.143 -15.583  1.00 37.67           H
ATOM    130  C   ALA A  13       6.780  36.428 -15.020  1.00 35.98           C
ATOM    131  O   ALA A  13       7.694  36.454 -14.141  1.00 36.02           O
ATOM    132  CB  ALA A  13       6.142  38.720 -15.911  1.00 37.58           C
ATOM    133 1HB  ALA A  13       7.057  39.127 -15.480  1.00 37.58           H
ATOM    134 2HB  ALA A  13       5.371  39.489 -15.922  1.00 37.58           H
ATOM    135 3HB  ALA A  13       6.338  38.387 -16.931  1.00 37.58           H
ATOM    136  N   ILE A  14       6.693  35.425 -15.913  1.00 35.14           N
ATOM    137  H   ILE A  14       5.867  35.472 -16.493  1.00 35.14           H
ATOM    138  CA  ILE A  14       7.522  34.224 -16.045  1.00 34.40           C
ATOM    139  HA  ILE A  14       8.349  34.202 -15.335  1.00 34.40           H
ATOM    140  C   ILE A  14       8.151  34.295 -17.472  1.00 34.21           C
ATOM    141  O   ILE A  14       7.414  34.498 -18.443  1.00 33.38           O
ATOM    142  CB  ILE A  14       6.659  32.965 -15.820  1.00 34.51           C
ATOM    143  HB  ILE A  14       5.867  32.953 -16.569  1.00 34.51           H
ATOM    144  CG1 ILE A  14       6.033  32.893 -14.411  1.00 35.70           C
ATOM    145 1HG1 ILE A  14       6.831  32.705 -13.692  1.00 35.70           H
ATOM    146 2HG1 ILE A  14       5.614  33.870 -14.173  1.00 35.70           H
ATOM    147  CG2 ILE A  14       7.549  31.675 -16.051  1.00 33.85           C
ATOM    148 1HG2 ILE A  14       7.771  31.623 -17.117  1.00 33.85           H
ATOM    149 2HG2 ILE A  14       7.050  30.759 -15.737  1.00 33.85           H
ATOM    150 3HG2 ILE A  14       8.477  31.793 -15.492  1.00 33.85           H
ATOM    151  CD1 ILE A  14       4.908  31.885 -14.256  1.00 36.64           C
ATOM    152 1HD1 ILE A  14       4.079  32.162 -14.906  1.00 36.64           H
ATOM    153 2HD1 ILE A  14       4.560  31.833 -13.224  1.00 36.64           H
ATOM    154 3HD1 ILE A  14       5.298  30.913 -14.557  1.00 36.64           H
ATOM    155  N   VAL A  15       9.434  34.106 -17.658  1.00 34.59           N
ATOM    156  H   VAL A  15       9.960  34.005 -16.801  1.00 34.59           H
ATOM    157  CA  VAL A  15      10.177  33.902 -18.908  1.00 36.21           C
ATOM    158  HA  VAL A  15       9.518  34.202 -19.724  1.00 36.21           H
ATOM    159  C   VAL A  15      10.502  32.395 -19.109  1.00 37.66           C
ATOM    160  O   VAL A  15      10.991  31.716 -18.202  1.00 38.14           O
ATOM    161  CB  VAL A  15      11.438  34.836 -19.035  1.00 36.34           C
ATOM    162  HB  VAL A  15      12.239  34.343 -18.484  1.00 36.34           H
ATOM    163  CG1 VAL A  15      11.812  34.908 -20.525  1.00 36.68           C
ATOM    164 1HG1 VAL A  15      10.998  35.255 -21.163  1.00 36.68           H
ATOM    165 2HG1 VAL A  15      12.124  33.913 -20.844  1.00 36.68           H
ATOM    166 3HG1 VAL A  15      12.654  35.595 -20.603  1.00 36.68           H
ATOM    167  CG2 VAL A  15      11.232  36.285 -18.566  1.00 37.00           C
ATOM    168 1HG2 VAL A  15      12.108  36.899 -18.774  1.00 37.00           H
ATOM    169 2HG2 VAL A  15      11.010  36.317 -17.499  1.00 37.00           H
ATOM    170 3HG2 VAL A  15      10.378  36.666 -19.127  1.00 37.00           H
ATOM    171  N   GLY A  16      10.204  31.872 -20.291  1.00 37.29           N
ATOM    172  H   GLY A  16      10.019  32.540 -21.026  1.00 37.29           H
ATOM    173  CA  GLY A  16      10.286  30.468 -20.661  1.00 37.39           C
ATOM    174 1HA  GLY A  16      10.484  30.498 -21.733  1.00 37.39           H
ATOM    175 2HA  GLY A  16      11.065  29.909 -20.143  1.00 37.39           H
ATOM    176  C   GLY A  16       8.945  29.742 -20.440  1.00 37.00           C
ATOM    177  O   GLY A  16       8.152  30.010 -19.607  1.00 36.76           O
ATOM    178  N   SER A  17       8.798  28.713 -21.273  1.00 36.59           N
ATOM    179  H   SER A  17       9.404  28.639 -22.078  1.00 36.59           H
ATOM    180  CA  SER A  17       7.613  27.814 -21.299  1.00 36.49           C
ATOM    181  HA  SER A  17       6.946  28.176 -20.516  1.00 36.49           H
ATOM    182  C   SER A  17       7.876  26.297 -20.983  1.00 36.49           C
ATOM    183  O   SER A  17       6.993  25.477 -21.050  1.00 36.04           O
ATOM    184  CB  SER A  17       6.903  27.919 -22.671  1.00 37.57           C
ATOM    185 1HB  SER A  17       5.961  27.375 -22.605  1.00 37.57           H
ATOM    186 2HB  SER A  17       6.617  28.960 -22.822  1.00 37.57           H
ATOM    187  OG  SER A  17       7.707  27.389 -23.713  1.00 38.84           O
ATOM    188  HG  SER A  17       8.374  28.044 -23.931  1.00 38.84           H
ATOM    189  N   GLY A  18       9.058  25.923 -20.576  1.00 36.52           N
ATOM    190  H   GLY A  18       9.802  26.581 -20.394  1.00 36.52           H
ATOM    191  CA  GLY A  18       9.377  24.515 -20.179  1.00 35.67           C
ATOM    192 1HA  GLY A  18       8.958  23.778 -20.864  1.00 35.67           H
ATOM    193 2HA  GLY A  18      10.447  24.307 -20.181  1.00 35.67           H
ATOM    194  C   GLY A  18       8.855  24.138 -18.749  1.00 35.00           C
ATOM    195  O   GLY A  18       8.150  24.930 -18.103  1.00 34.13           O
ATOM    196  N   PRO A  19       9.156  22.825 -18.360  1.00 35.76           N
ATOM    197  CA  PRO A  19       8.511  22.195 -17.203  1.00 36.45           C
ATOM    198  HA  PRO A  19       7.436  22.151 -17.377  1.00 36.45           H
ATOM    199  C   PRO A  19       8.720  22.943 -15.849  1.00 36.60           C
ATOM    200  O   PRO A  19       7.892  23.003 -14.956  1.00 37.14           O
ATOM    201  CB  PRO A  19       9.085  20.733 -17.067  1.00 37.47           C
ATOM    202 1HB  PRO A  19       9.295  20.551 -16.013  1.00 37.47           H
ATOM    203 2HB  PRO A  19       8.438  20.030 -17.593  1.00 37.47           H
ATOM    204  CG  PRO A  19      10.411  20.856 -17.826  1.00 37.41           C
ATOM    205 1HG  PRO A  19      11.184  21.009 -17.073  1.00 37.41           H
ATOM    206 2HG  PRO A  19      10.720  19.974 -18.386  1.00 37.41           H
ATOM    207  CD  PRO A  19      10.338  22.059 -18.749  1.00 35.32           C
ATOM    208 1HD  PRO A  19      11.223  22.673 -18.581  1.00 35.32           H
ATOM    209 2HD  PRO A  19      10.227  21.752 -19.789  1.00 35.32           H
ATOM    210  N   THR A  20       9.931  23.650 -15.736  1.00 35.42           N
ATOM    211  H   THR A  20      10.554  23.704 -16.530  1.00 35.42           H
ATOM    212  CA  THR A  20      10.280  24.561 -14.609  1.00 35.57           C
ATOM    213  HA  THR A  20      10.059  24.014 -13.693  1.00 35.57           H
ATOM    214  C   THR A  20       9.492  25.878 -14.595  1.00 35.94           C
ATOM    215  O   THR A  20       8.974  26.269 -13.546  1.00 35.57           O
ATOM    216  CB  THR A  20      11.815  24.839 -14.586  1.00 36.97           C
ATOM    217  HB  THR A  20      12.024  25.418 -13.687  1.00 36.97           H
ATOM    218  OG1 THR A  20      12.301  25.749 -15.510  1.00 37.50           O
ATOM    219  HG1 THR A  20      12.355  25.347 -16.380  1.00 37.50           H
ATOM    220  CG2 THR A  20      12.793  23.655 -14.588  1.00 37.96           C
ATOM    221 1HG2 THR A  20      13.810  24.014 -14.429  1.00 37.96           H
ATOM    222 2HG2 THR A  20      12.748  23.091 -15.520  1.00 37.96           H
ATOM    223 3HG2 THR A  20      12.502  23.010 -13.758  1.00 37.96           H
ATOM    224  N   ALA A  21       9.386  26.712 -15.647  1.00 35.97           N
ATOM    225  H   ALA A  21       9.911  26.532 -16.490  1.00 35.97           H
ATOM    226  CA  ALA A  21       8.458  27.882 -15.742  1.00 36.33           C
ATOM    227  HA  ALA A  21       8.666  28.732 -15.091  1.00 36.33           H
ATOM    228  C   ALA A  21       7.004  27.477 -15.616  1.00 36.08           C
ATOM    229  O   ALA A  21       6.201  28.150 -14.988  1.00 35.54           O
ATOM    230  CB  ALA A  21       8.594  28.629 -17.082  1.00 36.22           C
ATOM    231 1HB  ALA A  21       7.704  29.246 -17.207  1.00 36.22           H
ATOM    232 2HB  ALA A  21       8.677  27.936 -17.919  1.00 36.22           H
ATOM    233 3HB  ALA A  21       9.478  29.267 -17.049  1.00 36.22           H
ATOM    234  N   SER A  22       6.698  26.295 -16.119  1.00 36.04           N
ATOM    235  H   SER A  22       7.314  25.849 -16.784  1.00 36.04           H
ATOM    236  CA  SER A  22       5.342  25.631 -16.037  1.00 36.31           C
ATOM    237  HA  SER A  22       4.520  26.208 -16.462  1.00 36.31           H
ATOM    238  C   SER A  22       4.925  25.294 -14.561  1.00 36.66           C
ATOM    239  O   SER A  22       3.846  25.574 -14.104  1.00 37.24           O
ATOM    240  CB  SER A  22       5.292  24.384 -16.942  1.00 36.94           C
ATOM    241 1HB  SER A  22       6.095  23.658 -16.821  1.00 36.94           H
ATOM    242 2HB  SER A  22       4.329  23.884 -16.837  1.00 36.94           H
ATOM    243  OG  SER A  22       5.348  24.882 -18.275  1.00 38.03           O
ATOM    244  HG  SER A  22       6.253  25.153 -18.443  1.00 38.03           H
ATOM    245  N   ALA A  23       5.924  24.910 -13.744  1.00 36.12           N
ATOM    246  H   ALA A  23       6.800  24.601 -14.141  1.00 36.12           H
ATOM    247  CA  ALA A  23       5.633  24.654 -12.371  1.00 36.42           C
ATOM    248  HA  ALA A  23       4.773  23.985 -12.353  1.00 36.42           H
ATOM    249  C   ALA A  23       5.257  25.961 -11.666  1.00 36.18           C
ATOM    250  O   ALA A  23       4.427  25.941 -10.744  1.00 36.21           O
ATOM    251  CB  ALA A  23       6.839  24.031 -11.721  1.00 36.33           C
ATOM    252 1HB  ALA A  23       7.699  24.697 -11.787  1.00 36.33           H
ATOM    253 2HB  ALA A  23       7.074  23.085 -12.208  1.00 36.33           H
ATOM    254 3HB  ALA A  23       6.598  23.851 -10.673  1.00 36.33           H
ATOM    255  N   TYR A  24       5.910  27.088 -12.008  1.00 36.06           N
ATOM    256  H   TYR A  24       6.595  27.130 -12.749  1.00 36.06           H
ATOM    257  CA  TYR A  24       5.527  28.392 -11.421  1.00 36.48           C
ATOM    258  HA  TYR A  24       5.647  28.211 -10.353  1.00 36.48           H
ATOM    259  C   TYR A  24       4.112  28.672 -11.783  1.00 36.73           C
ATOM    260  O   TYR A  24       3.364  29.097 -10.865  1.00 37.18           O
ATOM    261  CB  TYR A  24       6.471  29.620 -11.689  1.00 36.33           C
ATOM    262 1HB  TYR A  24       6.756  29.675 -12.739  1.00 36.33           H
ATOM    263 2HB  TYR A  24       5.857  30.511 -11.552  1.00 36.33           H
ATOM    264  CG  TYR A  24       7.690  29.693 -10.817  1.00 36.89           C
ATOM    265  CD1 TYR A  24       8.803  28.942 -11.309  1.00 37.62           C
ATOM    266  HD1 TYR A  24       8.748  28.386 -12.234  1.00 37.62           H
ATOM    267  CD2 TYR A  24       7.813  30.539  -9.702  1.00 36.90           C
ATOM    268  HD2 TYR A  24       7.042  31.229  -9.395  1.00 36.90           H
ATOM    269  CE1 TYR A  24       9.984  28.830 -10.526  1.00 37.80           C
ATOM    270  HE1 TYR A  24      10.805  28.195 -10.824  1.00 37.80           H
ATOM    271  CE2 TYR A  24       9.009  30.457  -8.983  1.00 37.79           C
ATOM    272  HE2 TYR A  24       9.116  31.126  -8.142  1.00 37.79           H
ATOM    273  CZ  TYR A  24      10.035  29.625  -9.396  1.00 38.74           C
ATOM    274  OH  TYR A  24      11.200  29.652  -8.687  1.00 39.92           O
ATOM    275  HH  TYR A  24      11.747  28.877  -8.834  1.00 39.92           H
ATOM    276  N   ALA A  25       3.718  28.516 -13.052  1.00 36.26           N
ATOM    277  H   ALA A  25       4.333  28.114 -13.744  1.00 36.26           H
ATOM    278  CA  ALA A  25       2.319  28.700 -13.441  1.00 36.84           C
ATOM    279  HA  ALA A  25       2.021  29.728 -13.233  1.00 36.84           H
ATOM    280  C   ALA A  25       1.377  27.761 -12.658  1.00 37.70           C
ATOM    281  O   ALA A  25       0.327  28.245 -12.235  1.00 37.84           O
ATOM    282  CB  ALA A  25       2.119  28.597 -14.924  1.00 35.88           C
ATOM    283 1HB  ALA A  25       2.604  27.685 -15.272  1.00 35.88           H
ATOM    284 2HB  ALA A  25       2.477  29.445 -15.507  1.00 35.88           H
ATOM    285 3HB  ALA A  25       1.039  28.504 -15.043  1.00 35.88           H
ATOM    286  N   ARG A  26       1.805  26.504 -12.359  1.00 38.12           N
ATOM    287  H   ARG A  26       2.726  26.167 -12.601  1.00 38.12           H
ATOM    288  CA  ARG A  26       0.901  25.556 -11.711  1.00 38.57           C
ATOM    289  HA  ARG A  26      -0.008  25.702 -12.294  1.00 38.57           H
ATOM    290  C   ARG A  26       0.616  25.925 -10.251  1.00 38.62           C
ATOM    291  O   ARG A  26      -0.543  25.928  -9.808  1.00 38.61           O
ATOM    292  CB  ARG A  26       1.375  24.107 -11.751  1.00 39.53           C
ATOM    293 1HB  ARG A  26       1.330  23.959 -12.830  1.00 39.53           H
ATOM    294 2HB  ARG A  26       2.432  24.016 -11.499  1.00 39.53           H
ATOM    295  CG  ARG A  26       0.588  23.001 -11.052  1.00 40.53           C
ATOM    296 1HG  ARG A  26       1.055  22.044 -11.290  1.00 40.53           H
ATOM    297 2HG  ARG A  26       0.749  23.112  -9.980  1.00 40.53           H
ATOM    298  CD  ARG A  26      -0.875  22.991 -11.386  1.00 41.21           C
ATOM    299 1HD  ARG A  26      -1.427  23.836 -10.976  1.00 41.21           H
ATOM    300 2HD  ARG A  26      -0.915  23.012 -12.475  1.00 41.21           H
ATOM    301  NE  ARG A  26      -1.444  21.742 -10.893  1.00 43.36           N
ATOM    302  HE  ARG A  26      -1.727  21.699  -9.925  1.00 43.36           H
ATOM    303  CZ  ARG A  26      -1.444  20.535 -11.579  1.00 45.30           C
ATOM    304  NH1 ARG A  26      -0.888  20.373 -12.715  1.00 43.99           N
ATOM    305 1HH1 ARG A  26      -0.377  21.132 -13.142  1.00 43.99           H
ATOM    306 2HH1 ARG A  26      -0.813  19.438 -13.089  1.00 43.99           H
ATOM    307  NH2 ARG A  26      -2.201  19.547 -11.187  1.00 46.05           N
ATOM    308 1HH2 ARG A  26      -2.716  19.587 -10.320  1.00 46.05           H
ATOM    309 2HH2 ARG A  26      -2.385  18.810 -11.852  1.00 46.05           H
ATOM    310  N   ILE A  27       1.654  26.256  -9.513  1.00 39.04           N
ATOM    311  H   ILE A  27       2.597  26.297  -9.870  1.00 39.04           H
ATOM    312  CA  ILE A  27       1.459  26.563  -8.101  1.00 39.28           C
ATOM    313  HA  ILE A  27       0.787  25.824  -7.667  1.00 39.28           H
ATOM    314  C   ILE A  27       0.710  27.959  -7.878  1.00 39.32           C
ATOM    315  O   ILE A  27      -0.156  28.084  -7.025  1.00 39.82           O
ATOM    316  CB  ILE A  27       2.856  26.592  -7.351  1.00 40.17           C
ATOM    317  HB  ILE A  27       3.472  27.297  -7.910  1.00 40.17           H
ATOM    318  CG1 ILE A  27       3.557  25.251  -7.373  1.00 42.06           C
ATOM    319 1HG1 ILE A  27       3.985  25.063  -8.358  1.00 42.06           H
ATOM    320 2HG1 ILE A  27       4.364  25.233  -6.640  1.00 42.06           H
ATOM    321  CG2 ILE A  27       2.681  27.159  -5.892  1.00 40.42           C
ATOM    322 1HG2 ILE A  27       1.945  26.597  -5.318  1.00 40.42           H
ATOM    323 2HG2 ILE A  27       2.365  28.200  -5.969  1.00 40.42           H
ATOM    324 3HG2 ILE A  27       3.648  27.108  -5.392  1.00 40.42           H
ATOM    325  CD1 ILE A  27       2.702  24.114  -7.034  1.00 43.97           C
ATOM    326 1HD1 ILE A  27       3.332  23.229  -6.939  1.00 43.97           H
ATOM    327 2HD1 ILE A  27       2.022  23.988  -7.876  1.00 43.97           H
ATOM    328 3HD1 ILE A  27       2.127  24.252  -6.119  1.00 43.97           H
ATOM    329  N   LEU A  28       1.030  28.992  -8.733  1.00 39.03           N
ATOM    330  H   LEU A  28       1.552  28.850  -9.586  1.00 39.03           H
ATOM    331  CA  LEU A  28       0.182  30.213  -8.712  1.00 40.31           C
ATOM    332  HA  LEU A  28       0.221  30.531  -7.671  1.00 40.31           H
ATOM    333  C   LEU A  28      -1.317  30.131  -9.116  1.00 40.63           C
ATOM    334  O   LEU A  28      -2.170  30.974  -8.719  1.00 39.86           O
ATOM    335  CB  LEU A  28       0.957  31.253  -9.558  1.00 40.93           C
ATOM    336 1HB  LEU A  28       1.241  30.779 -10.497  1.00 40.93           H
ATOM    337 2HB  LEU A  28       0.274  32.071  -9.792  1.00 40.93           H
ATOM    338  CG  LEU A  28       2.283  31.844  -8.961  1.00 42.67           C
ATOM    339  HG  LEU A  28       2.872  30.995  -8.613  1.00 42.67           H
ATOM    340  CD1 LEU A  28       2.980  32.576 -10.054  1.00 43.11           C
ATOM    341 1HD1 LEU A  28       3.909  32.986  -9.659  1.00 43.11           H
ATOM    342 2HD1 LEU A  28       2.382  33.379 -10.485  1.00 43.11           H
ATOM    343 3HD1 LEU A  28       3.206  31.837 -10.822  1.00 43.11           H
ATOM    344  CD2 LEU A  28       2.292  32.697  -7.703  1.00 43.91           C
ATOM    345 1HD2 LEU A  28       1.741  33.598  -7.972  1.00 43.91           H
ATOM    346 2HD2 LEU A  28       3.274  32.973  -7.317  1.00 43.91           H
ATOM    347 3HD2 LEU A  28       1.742  32.149  -6.938  1.00 43.91           H
ATOM    348  N   SER A  29      -1.667  28.989  -9.730  1.00 41.23           N
ATOM    349  H   SER A  29      -0.904  28.396 -10.024  1.00 41.23           H
ATOM    350  CA  SER A  29      -3.002  28.679 -10.138  1.00 42.10           C
ATOM    351  HA  SER A  29      -3.476  29.650 -10.282  1.00 42.10           H
ATOM    352  C   SER A  29      -3.781  27.960  -8.993  1.00 43.39           C
ATOM    353  O   SER A  29      -4.991  27.961  -9.008  1.00 43.86           O
ATOM    354  CB  SER A  29      -3.036  27.927 -11.416  1.00 42.45           C
ATOM    355 1HB  SER A  29      -2.518  26.970 -11.352  1.00 42.45           H
ATOM    356 2HB  SER A  29      -4.030  27.549 -11.653  1.00 42.45           H
ATOM    357  OG  SER A  29      -2.505  28.740 -12.500  1.00 43.94           O
ATOM    358  HG  SER A  29      -1.567  28.538 -12.528  1.00 43.94           H
ATOM    359  N   GLU A  30      -3.084  27.163  -8.128  1.00 43.68           N
ATOM    360  H   GLU A  30      -2.101  27.049  -8.333  1.00 43.68           H
ATOM    361  CA  GLU A  30      -3.598  26.528  -6.924  1.00 44.61           C
ATOM    362  HA  GLU A  30      -4.639  26.273  -7.121  1.00 44.61           H
ATOM    363  C   GLU A  30      -3.520  27.403  -5.677  1.00 45.57           C
ATOM    364  O   GLU A  30      -4.418  27.331  -4.832  1.00 46.33           O
ATOM    365  CB  GLU A  30      -2.831  25.175  -6.650  1.00 45.88           C
ATOM    366 1HB  GLU A  30      -1.770  25.424  -6.623  1.00 45.88           H
ATOM    367 2HB  GLU A  30      -3.133  24.772  -5.683  1.00 45.88           H
ATOM    368  CG  GLU A  30      -3.013  24.038  -7.701  1.00 50.08           C
ATOM    369 1HG  GLU A  30      -4.098  23.956  -7.757  1.00 50.08           H
ATOM    370 2HG  GLU A  30      -2.619  24.292  -8.685  1.00 50.08           H
ATOM    371  CD  GLU A  30      -2.421  22.720  -7.236  1.00 54.63           C
ATOM    372  OE1 GLU A  30      -2.118  21.829  -8.133  1.00 55.14           O
ATOM    373  OE2 GLU A  30      -2.321  22.474  -6.026  1.00 55.42           O
ATOM    374  N   GLU A  31      -2.544  28.311  -5.489  1.00 45.59           N
ATOM    375  H   GLU A  31      -1.887  28.445  -6.244  1.00 45.59           H
ATOM    376  CA  GLU A  31      -2.297  29.065  -4.259  1.00 45.84           C
ATOM    377  HA  GLU A  31      -3.052  28.829  -3.509  1.00 45.84           H
ATOM    378  C   GLU A  31      -2.403  30.658  -4.427  1.00 46.79           C
ATOM    379  O   GLU A  31      -2.527  31.349  -3.412  1.00 47.38           O
ATOM    380  CB  GLU A  31      -0.922  28.700  -3.735  1.00 46.59           C
ATOM    381 1HB  GLU A  31      -0.089  28.768  -4.434  1.00 46.59           H
ATOM    382 2HB  GLU A  31      -0.720  29.312  -2.856  1.00 46.59           H
ATOM    383  CG  GLU A  31      -0.831  27.188  -3.178  1.00 47.47           C
ATOM    384 1HG  GLU A  31      -1.004  26.517  -4.019  1.00 47.47           H
ATOM    385 2HG  GLU A  31       0.191  26.978  -2.861  1.00 47.47           H
ATOM    386  CD  GLU A  31      -1.790  26.828  -2.045  1.00 50.34           C
ATOM    387  OE1 GLU A  31      -2.010  27.591  -1.073  1.00 47.92           O
ATOM    388  OE2 GLU A  31      -2.455  25.754  -2.073  1.00 52.83           O
ATOM    389  N   ALA A  32      -2.453  31.206  -5.588  1.00 47.12           N
ATOM    390  H   ALA A  32      -2.361  30.585  -6.379  1.00 47.12           H
ATOM    391  CA  ALA A  32      -2.590  32.630  -5.870  1.00 47.32           C
ATOM    392  HA  ALA A  32      -2.912  33.083  -4.932  1.00 47.32           H
ATOM    393  C   ALA A  32      -3.727  33.066  -6.919  1.00 48.18           C
ATOM    394  O   ALA A  32      -3.496  33.882  -7.804  1.00 47.92           O
ATOM    395  CB  ALA A  32      -1.246  33.189  -6.306  1.00 46.85           C
ATOM    396 1HB  ALA A  32      -1.288  34.276  -6.381  1.00 46.85           H
ATOM    397 2HB  ALA A  32      -0.975  32.768  -7.274  1.00 46.85           H
ATOM    398 3HB  ALA A  32      -0.500  32.904  -5.564  1.00 46.85           H
ATOM    399  N   PRO A  33      -4.929  32.488  -6.785  1.00 49.54           N
ATOM    400  CA  PRO A  33      -5.859  32.603  -7.878  1.00 50.41           C
ATOM    401  HA  PRO A  33      -5.437  32.255  -8.821  1.00 50.41           H
ATOM    402  C   PRO A  33      -6.330  34.098  -8.176  1.00 52.42           C
ATOM    403  O   PRO A  33      -6.638  34.502  -9.315  1.00 53.85           O
ATOM    404  CB  PRO A  33      -7.083  31.688  -7.623  1.00 50.64           C
ATOM    405 1HB  PRO A  33      -7.978  32.220  -7.943  1.00 50.64           H
ATOM    406 2HB  PRO A  33      -6.940  30.767  -8.187  1.00 50.64           H
ATOM    407  CG  PRO A  33      -7.034  31.478  -6.159  1.00 50.99           C
ATOM    408 1HG  PRO A  33      -7.606  32.265  -5.668  1.00 50.99           H
ATOM    409 2HG  PRO A  33      -7.329  30.499  -5.781  1.00 50.99           H
ATOM    410  CD  PRO A  33      -5.536  31.685  -5.727  1.00 49.32           C
ATOM    411 1HD  PRO A  33      -5.419  32.210  -4.778  1.00 49.32           H
ATOM    412 2HD  PRO A  33      -5.035  30.718  -5.691  1.00 49.32           H
ATOM    413  N   GLY A  34      -6.383  34.907  -7.110  1.00 51.86           N
ATOM    414  H   GLY A  34      -5.906  34.577  -6.283  1.00 51.86           H
ATOM    415  CA  GLY A  34      -6.645  36.318  -7.242  1.00 51.80           C
ATOM    416 1HA  GLY A  34      -7.579  36.591  -7.734  1.00 51.80           H
ATOM    417 2HA  GLY A  34      -6.722  36.745  -6.243  1.00 51.80           H
ATOM    418  C   GLY A  34      -5.524  37.166  -7.975  1.00 50.89           C
ATOM    419  O   GLY A  34      -5.728  38.294  -8.492  1.00 50.58           O
ATOM    420  N   ALA A  35      -4.320  36.684  -7.945  1.00 49.74           N
ATOM    421  H   ALA A  35      -4.234  35.705  -7.714  1.00 49.74           H
ATOM    422  CA  ALA A  35      -3.196  37.243  -8.739  1.00 49.09           C
ATOM    423  HA  ALA A  35      -3.097  38.309  -8.537  1.00 49.09           H
ATOM    424  C   ALA A  35      -3.494  37.161 -10.308  1.00 48.55           C
ATOM    425  O   ALA A  35      -4.063  36.164 -10.754  1.00 48.80           O
ATOM    426  CB  ALA A  35      -1.939  36.583  -8.363  1.00 48.58           C
ATOM    427 1HB  ALA A  35      -1.953  36.356  -7.297  1.00 48.58           H
ATOM    428 2HB  ALA A  35      -1.119  37.268  -8.578  1.00 48.58           H
ATOM    429 3HB  ALA A  35      -1.803  35.662  -8.929  1.00 48.58           H
ATOM    430  N   THR A  36      -2.941  38.093 -11.091  1.00 47.75           N
ATOM    431  H   THR A  36      -2.485  38.875 -10.643  1.00 47.75           H
ATOM    432  CA  THR A  36      -2.890  38.124 -12.585  1.00 47.41           C
ATOM    433  HA  THR A  36      -3.621  37.425 -12.991  1.00 47.41           H
ATOM    434  C   THR A  36      -1.506  37.771 -13.128  1.00 46.38           C
ATOM    435  O   THR A  36      -0.502  38.234 -12.588  1.00 46.98           O
ATOM    436  CB  THR A  36      -3.285  39.586 -13.010  1.00 48.73           C
ATOM    437  HB  THR A  36      -3.279  39.600 -14.100  1.00 48.73           H
ATOM    438  OG1 THR A  36      -2.460  40.619 -12.410  1.00 50.12           O
ATOM    439  HG1 THR A  36      -2.466  40.434 -11.468  1.00 50.12           H
ATOM    440  CG2 THR A  36      -4.699  39.961 -12.634  1.00 49.15           C
ATOM    441 1HG2 THR A  36      -4.862  39.933 -11.557  1.00 49.15           H
ATOM    442 2HG2 THR A  36      -5.321  39.208 -13.117  1.00 49.15           H
ATOM    443 3HG2 THR A  36      -4.960  40.948 -13.016  1.00 49.15           H
ATOM    444  N   ILE A  37      -1.401  36.967 -14.182  1.00 44.77           N
ATOM    445  H   ILE A  37      -2.251  36.667 -14.637  1.00 44.77           H
ATOM    446  CA  ILE A  37      -0.187  36.200 -14.517  1.00 44.25           C
ATOM    447  HA  ILE A  37       0.669  36.696 -14.059  1.00 44.25           H
ATOM    448  C   ILE A  37       0.045  36.154 -16.041  1.00 43.40           C
ATOM    449  O   ILE A  37      -0.842  35.994 -16.872  1.00 43.08           O
ATOM    450  CB  ILE A  37      -0.272  34.697 -13.985  1.00 44.75           C
ATOM    451  HB  ILE A  37      -0.918  34.185 -14.698  1.00 44.75           H
ATOM    452  CG1 ILE A  37      -0.841  34.374 -12.537  1.00 45.81           C
ATOM    453 1HG1 ILE A  37      -1.869  34.735 -12.545  1.00 45.81           H
ATOM    454 2HG1 ILE A  37      -0.763  33.291 -12.433  1.00 45.81           H
ATOM    455  CG2 ILE A  37       1.050  33.941 -14.248  1.00 45.05           C
ATOM    456 1HG2 ILE A  37       1.014  32.914 -13.885  1.00 45.05           H
ATOM    457 2HG2 ILE A  37       1.820  34.491 -13.707  1.00 45.05           H
ATOM    458 3HG2 ILE A  37       1.282  33.943 -15.313  1.00 45.05           H
ATOM    459  CD1 ILE A  37       0.022  34.925 -11.369  1.00 46.44           C
ATOM    460 1HD1 ILE A  37       1.089  34.704 -11.416  1.00 46.44           H
ATOM    461 2HD1 ILE A  37      -0.364  34.645 -10.389  1.00 46.44           H
ATOM    462 3HD1 ILE A  37      -0.137  35.991 -11.531  1.00 46.44           H
ATOM    463  N   ALA A  38       1.328  36.286 -16.312  1.00 42.33           N
ATOM    464  H   ALA A  38       1.965  36.442 -15.544  1.00 42.33           H
ATOM    465  CA  ALA A  38       1.832  36.172 -17.643  1.00 41.69           C
ATOM    466  HA  ALA A  38       1.045  35.621 -18.158  1.00 41.69           H
ATOM    467  C   ALA A  38       3.142  35.325 -17.805  1.00 40.44           C
ATOM    468  O   ALA A  38       3.962  35.156 -16.930  1.00 40.37           O
ATOM    469  CB  ALA A  38       2.010  37.499 -18.355  1.00 41.95           C
ATOM    470 1HB  ALA A  38       2.636  38.126 -17.719  1.00 41.95           H
ATOM    471 2HB  ALA A  38       1.034  37.969 -18.480  1.00 41.95           H
ATOM    472 3HB  ALA A  38       2.485  37.380 -19.329  1.00 41.95           H
ATOM    473  N   MET A  39       3.250  34.646 -18.979  1.00 39.05           N
ATOM    474  H   MET A  39       2.451  34.700 -19.594  1.00 39.05           H
ATOM    475  CA  MET A  39       4.353  33.783 -19.404  1.00 38.12           C
ATOM    476  HA  MET A  39       5.181  33.900 -18.704  1.00 38.12           H
ATOM    477  C   MET A  39       4.804  34.153 -20.803  1.00 37.47           C
ATOM    478  O   MET A  39       4.036  34.151 -21.760  1.00 37.28           O
ATOM    479  CB  MET A  39       3.896  32.317 -19.312  1.00 37.96           C
ATOM    480 1HB  MET A  39       3.740  31.982 -18.286  1.00 37.96           H
ATOM    481 2HB  MET A  39       2.914  32.210 -19.772  1.00 37.96           H
ATOM    482  CG  MET A  39       4.851  31.304 -19.999  1.00 38.62           C
ATOM    483 1HG  MET A  39       4.933  31.592 -21.047  1.00 38.62           H
ATOM    484 2HG  MET A  39       5.778  31.458 -19.446  1.00 38.62           H
ATOM    485  SD  MET A  39       4.564  29.458 -20.002  1.00 43.49           S
ATOM    486  CE  MET A  39       4.650  29.174 -18.275  1.00 38.46           C
ATOM    487 1HE  MET A  39       4.011  29.928 -17.816  1.00 38.46           H
ATOM    488 2HE  MET A  39       5.660  29.259 -17.875  1.00 38.46           H
ATOM    489 3HE  MET A  39       4.255  28.181 -18.057  1.00 38.46           H
ATOM    490  N   PHE A  40       6.089  34.429 -21.022  1.00 37.40           N
ATOM    491  H   PHE A  40       6.650  34.622 -20.204  1.00 37.40           H
ATOM    492  CA  PHE A  40       6.795  34.812 -22.311  1.00 37.85           C
ATOM    493  HA  PHE A  40       6.023  34.899 -23.075  1.00 37.85           H
ATOM    494  C   PHE A  40       7.859  33.818 -22.809  1.00 36.69           C
ATOM    495  O   PHE A  40       8.713  33.428 -21.993  1.00 36.50           O
ATOM    496  CB  PHE A  40       7.431  36.244 -22.094  1.00 38.49           C
ATOM    497 1HB  PHE A  40       8.245  36.089 -21.385  1.00 38.49           H
ATOM    498 2HB  PHE A  40       7.994  36.547 -22.977  1.00 38.49           H
ATOM    499  CG  PHE A  40       6.521  37.326 -21.639  1.00 40.34           C
ATOM    500  CD1 PHE A  40       5.879  38.120 -22.603  1.00 41.58           C
ATOM    501  HD1 PHE A  40       5.970  37.970 -23.668  1.00 41.58           H
ATOM    502  CD2 PHE A  40       6.232  37.443 -20.278  1.00 41.45           C
ATOM    503  HD2 PHE A  40       6.704  36.786 -19.562  1.00 41.45           H
ATOM    504  CE1 PHE A  40       5.052  39.150 -22.119  1.00 42.89           C
ATOM    505  HE1 PHE A  40       4.691  39.935 -22.768  1.00 42.89           H
ATOM    506  CE2 PHE A  40       5.281  38.407 -19.800  1.00 42.90           C
ATOM    507  HE2 PHE A  40       5.159  38.489 -18.730  1.00 42.90           H
ATOM    508  CZ  PHE A  40       4.671  39.259 -20.723  1.00 42.64           C
ATOM    509  HZ  PHE A  40       4.013  40.046 -20.386  1.00 42.64           H
ATOM    510  N   GLU A  41       7.810  33.385 -24.124  1.00 35.84           N
ATOM    511  H   GLU A  41       7.106  33.763 -24.742  1.00 35.84           H
ATOM    512  CA  GLU A  41       8.627  32.287 -24.712  1.00 36.07           C
ATOM    513  HA  GLU A  41       9.493  32.076 -24.085  1.00 36.07           H
ATOM    514  C   GLU A  41       9.104  32.704 -26.101  1.00 37.67           C
ATOM    515  O   GLU A  41       8.281  33.278 -26.863  1.00 37.51           O
ATOM    516  CB  GLU A  41       7.725  31.035 -24.737  1.00 35.95           C
ATOM    517 1HB  GLU A  41       7.652  30.576 -23.751  1.00 35.95           H
ATOM    518 2HB  GLU A  41       6.716  31.252 -25.089  1.00 35.95           H
ATOM    519  CG  GLU A  41       8.279  29.904 -25.696  1.00 37.05           C
ATOM    520 1HG  GLU A  41       7.646  29.029 -25.844  1.00 37.05           H
ATOM    521 2HG  GLU A  41       8.385  30.392 -26.665  1.00 37.05           H
ATOM    522  CD  GLU A  41       9.646  29.465 -25.195  1.00 37.55           C
ATOM    523  OE1 GLU A  41       9.829  28.926 -24.079  1.00 38.63           O
ATOM    524  OE2 GLU A  41      10.609  29.772 -25.909  1.00 35.71           O
ATOM    525  N   VAL A  42      10.396  32.663 -26.463  1.00 38.46           N
ATOM    526  H   VAL A  42      11.066  32.214 -25.854  1.00 38.46           H
ATOM    527  CA  VAL A  42      10.992  33.097 -27.757  1.00 38.90           C
ATOM    528  HA  VAL A  42      10.529  34.051 -28.011  1.00 38.90           H
ATOM    529  C   VAL A  42      10.668  32.152 -28.868  1.00 39.70           C
ATOM    530  O   VAL A  42      10.816  32.493 -30.064  1.00 40.47           O
ATOM    531  CB  VAL A  42      12.552  33.382 -27.617  1.00 39.36           C
ATOM    532  HB  VAL A  42      12.630  34.186 -26.885  1.00 39.36           H
ATOM    533  CG1 VAL A  42      13.291  32.138 -27.102  1.00 39.32           C
ATOM    534 1HG1 VAL A  42      12.656  31.694 -26.336  1.00 39.32           H
ATOM    535 2HG1 VAL A  42      14.271  32.361 -26.679  1.00 39.32           H
ATOM    536 3HG1 VAL A  42      13.404  31.440 -27.931  1.00 39.32           H
ATOM    537  CG2 VAL A  42      13.357  33.757 -28.868  1.00 40.02           C
ATOM    538 1HG2 VAL A  42      13.139  33.012 -29.634  1.00 40.02           H
ATOM    539 2HG2 VAL A  42      14.434  33.812 -28.709  1.00 40.02           H
ATOM    540 3HG2 VAL A  42      12.988  34.730 -29.192  1.00 40.02           H
ATOM    541  N   GLY A  43      10.209  30.905 -28.503  1.00 39.53           N
ATOM    542  H   GLY A  43      10.079  30.664 -27.531  1.00 39.53           H
ATOM    543  CA  GLY A  43       9.903  29.832 -29.474  1.00 39.33           C
ATOM    544 1HA  GLY A  43      10.544  29.908 -30.353  1.00 39.33           H
ATOM    545 2HA  GLY A  43       9.980  28.902 -28.909  1.00 39.33           H
ATOM    546  C   GLY A  43       8.427  29.917 -29.992  1.00 40.15           C
ATOM    547  O   GLY A  43       7.571  30.626 -29.501  1.00 40.86           O
ATOM    548  N   PRO A  44       8.084  29.342 -31.218  1.00 40.25           N
ATOM    549  CA  PRO A  44       6.790  29.348 -31.861  1.00 40.67           C
ATOM    550  HA  PRO A  44       6.311  30.325 -31.799  1.00 40.67           H
ATOM    551  C   PRO A  44       5.896  28.302 -31.208  1.00 41.86           C
ATOM    552  O   PRO A  44       6.378  27.204 -30.803  1.00 41.71           O
ATOM    553  CB  PRO A  44       6.959  28.941 -33.348  1.00 41.14           C
ATOM    554 1HB  PRO A  44       6.131  28.299 -33.649  1.00 41.14           H
ATOM    555 2HB  PRO A  44       6.978  29.871 -33.916  1.00 41.14           H
ATOM    556  CG  PRO A  44       8.268  28.225 -33.410  1.00 41.58           C
ATOM    557 1HG  PRO A  44       8.176  27.160 -33.200  1.00 41.58           H
ATOM    558 2HG  PRO A  44       8.813  28.434 -34.330  1.00 41.58           H
ATOM    559  CD  PRO A  44       9.069  28.864 -32.238  1.00 39.63           C
ATOM    560 1HD  PRO A  44       9.699  28.131 -31.736  1.00 39.63           H
ATOM    561 2HD  PRO A  44       9.595  29.751 -32.593  1.00 39.63           H
ATOM    562  N   THR A  45       4.614  28.474 -31.160  1.00 42.87           N
ATOM    563  H   THR A  45       4.266  29.365 -31.484  1.00 42.87           H
ATOM    564  CA  THR A  45       3.576  27.403 -31.073  1.00 43.55           C
ATOM    565  HA  THR A  45       3.616  26.918 -30.097  1.00 43.55           H
ATOM    566  C   THR A  45       3.753  26.232 -32.128  1.00 43.56           C
ATOM    567  O   THR A  45       3.733  26.407 -33.298  1.00 43.67           O
ATOM    568  CB  THR A  45       2.135  27.968 -31.185  1.00 45.49           C
ATOM    569  HB  THR A  45       2.038  28.437 -32.164  1.00 45.49           H
ATOM    570  OG1 THR A  45       1.805  29.009 -30.279  1.00 46.42           O
ATOM    571  HG1 THR A  45       2.162  29.828 -30.629  1.00 46.42           H
ATOM    572  CG2 THR A  45       1.019  26.921 -31.096  1.00 45.82           C
ATOM    573 1HG2 THR A  45       1.231  26.215 -31.898  1.00 45.82           H
ATOM    574 2HG2 THR A  45       0.030  27.355 -31.244  1.00 45.82           H
ATOM    575 3HG2 THR A  45       1.049  26.403 -30.137  1.00 45.82           H
ATOM    576  N   VAL A  46       3.910  24.992 -31.615  1.00 43.19           N
ATOM    577  H   VAL A  46       3.981  24.940 -30.609  1.00 43.19           H
ATOM    578  CA  VAL A  46       4.196  23.709 -32.322  1.00 43.80           C
ATOM    579  HA  VAL A  46       4.177  23.951 -33.385  1.00 43.80           H
ATOM    580  C   VAL A  46       3.136  22.576 -32.105  1.00 45.52           C
ATOM    581  O   VAL A  46       3.054  21.649 -32.903  1.00 46.34           O
ATOM    582  CB  VAL A  46       5.578  23.182 -32.030  1.00 43.20           C
ATOM    583  HB  VAL A  46       5.722  22.201 -32.485  1.00 43.20           H
ATOM    584  CG1 VAL A  46       6.662  24.057 -32.704  1.00 43.17           C
ATOM    585 1HG1 VAL A  46       7.656  23.701 -32.435  1.00 43.17           H
ATOM    586 2HG1 VAL A  46       6.525  25.072 -32.329  1.00 43.17           H
ATOM    587 3HG1 VAL A  46       6.555  24.053 -33.789  1.00 43.17           H
ATOM    588  CG2 VAL A  46       5.852  22.998 -30.517  1.00 42.53           C
ATOM    589 1HG2 VAL A  46       5.281  22.159 -30.120  1.00 42.53           H
ATOM    590 2HG2 VAL A  46       5.646  23.891 -29.926  1.00 42.53           H
ATOM    591 3HG2 VAL A  46       6.917  22.768 -30.469  1.00 42.53           H
ATOM    592  N   SER A  47       2.426  22.617 -31.007  1.00 45.82           N
ATOM    593  H   SER A  47       2.361  23.452 -30.442  1.00 45.82           H
ATOM    594  CA  SER A  47       1.681  21.445 -30.519  1.00 45.85           C
ATOM    595  HA  SER A  47       1.227  20.913 -31.355  1.00 45.85           H
ATOM    596  C   SER A  47       0.472  21.980 -29.651  1.00 45.90           C
ATOM    597  O   SER A  47       0.501  23.138 -29.131  1.00 45.63           O
ATOM    598  CB  SER A  47       2.696  20.502 -29.806  1.00 46.28           C
ATOM    599 1HB  SER A  47       3.575  20.428 -30.447  1.00 46.28           H
ATOM    600 2HB  SER A  47       3.104  21.047 -28.956  1.00 46.28           H
ATOM    601  OG  SER A  47       2.051  19.263 -29.482  1.00 47.57           O
ATOM    602  HG  SER A  47       2.744  18.603 -29.405  1.00 47.57           H
ATOM    603  N   ASN A  48      -0.517  21.146 -29.351  1.00 46.45           N
ATOM    604  H   ASN A  48      -0.522  20.278 -29.868  1.00 46.45           H
ATOM    605  CA  ASN A  48      -1.726  21.450 -28.574  1.00 47.28           C
ATOM    606  HA  ASN A  48      -1.701  22.375 -27.999  1.00 47.28           H
ATOM    607  C   ASN A  48      -2.016  20.272 -27.702  1.00 47.82           C
ATOM    608  O   ASN A  48      -1.701  19.177 -28.129  1.00 48.59           O
ATOM    609  CB  ASN A  48      -2.882  21.754 -29.521  1.00 48.44           C
ATOM    610 1HB  ASN A  48      -3.807  22.039 -29.019  1.00 48.44           H
ATOM    611 2HB  ASN A  48      -2.522  22.575 -30.141  1.00 48.44           H
ATOM    612  CG  ASN A  48      -3.231  20.577 -30.483  1.00 52.88           C
ATOM    613  OD1 ASN A  48      -4.097  19.764 -30.232  1.00 54.14           O
ATOM    614  ND2 ASN A  48      -2.526  20.502 -31.567  1.00 54.44           N
ATOM    615 1HD2 ASN A  48      -3.031  20.025 -32.300  1.00 54.44           H
ATOM    616 2HD2 ASN A  48      -1.929  21.284 -31.792  1.00 54.44           H
ATOM    617  N   PRO A  49      -2.612  20.511 -26.490  1.00 47.11           N
ATOM    618  CA  PRO A  49      -2.756  21.731 -25.733  1.00 47.01           C
ATOM    619  HA  PRO A  49      -3.499  22.321 -26.268  1.00 47.01           H
ATOM    620  C   PRO A  49      -1.462  22.596 -25.645  1.00 46.67           C
ATOM    621  O   PRO A  49      -0.352  22.143 -25.934  1.00 46.55           O
ATOM    622  CB  PRO A  49      -3.310  21.345 -24.330  1.00 47.83           C
ATOM    623 1HB  PRO A  49      -2.932  22.032 -23.573  1.00 47.83           H
ATOM    624 2HB  PRO A  49      -4.399  21.295 -24.332  1.00 47.83           H
ATOM    625  CG  PRO A  49      -2.710  19.974 -24.158  1.00 48.20           C
ATOM    626 1HG  PRO A  49      -1.697  20.166 -23.803  1.00 48.20           H
ATOM    627 2HG  PRO A  49      -3.312  19.372 -23.478  1.00 48.20           H
ATOM    628  CD  PRO A  49      -2.713  19.414 -25.543  1.00 46.15           C
ATOM    629 1HD  PRO A  49      -1.878  18.731 -25.693  1.00 46.15           H
ATOM    630 2HD  PRO A  49      -3.641  18.870 -25.721  1.00 46.15           H
ATOM    631  N   PRO A  50      -1.515  23.895 -25.323  1.00 46.34           N
ATOM    632  CA  PRO A  50      -0.373  24.750 -25.329  1.00 45.60           C
ATOM    633  HA  PRO A  50       0.033  24.714 -26.340  1.00 45.60           H
ATOM    634  C   PRO A  50       0.721  24.378 -24.333  1.00 44.27           C
ATOM    635  O   PRO A  50       0.441  24.418 -23.118  1.00 44.45           O
ATOM    636  CB  PRO A  50      -0.846  26.168 -25.073  1.00 46.81           C
ATOM    637 1HB  PRO A  50      -0.621  26.543 -24.075  1.00 46.81           H
ATOM    638 2HB  PRO A  50      -0.396  26.871 -25.774  1.00 46.81           H
ATOM    639  CG  PRO A  50      -2.361  26.151 -25.276  1.00 47.34           C
ATOM    640 1HG  PRO A  50      -2.888  26.823 -24.599  1.00 47.34           H
ATOM    641 2HG  PRO A  50      -2.561  26.279 -26.340  1.00 47.34           H
ATOM    642  CD  PRO A  50      -2.627  24.706 -24.875  1.00 45.83           C
ATOM    643 1HD  PRO A  50      -2.724  24.627 -23.792  1.00 45.83           H
ATOM    644 2HD  PRO A  50      -3.542  24.374 -25.364  1.00 45.83           H
ATOM    645  N   GLY A  51       1.827  23.878 -24.863  1.00 42.43           N
ATOM    646  H   GLY A  51       1.912  23.879 -25.869  1.00 42.43           H
ATOM    647  CA  GLY A  51       2.914  23.144 -24.151  1.00 41.49           C
ATOM    648 1HA  GLY A  51       3.819  23.752 -24.184  1.00 41.49           H
ATOM    649 2HA  GLY A  51       2.719  23.126 -23.079  1.00 41.49           H
ATOM    650  C   GLY A  51       3.258  21.724 -24.614  1.00 40.47           C
ATOM    651  O   GLY A  51       4.310  21.243 -24.171  1.00 38.81           O
ATOM    652  N   ALA A  52       2.408  21.070 -25.407  1.00 39.99           N
ATOM    653  H   ALA A  52       1.641  21.594 -25.804  1.00 39.99           H
ATOM    654  CA  ALA A  52       2.515  19.666 -25.682  1.00 40.82           C
ATOM    655  HA  ALA A  52       2.561  19.164 -24.715  1.00 40.82           H
ATOM    656  C   ALA A  52       3.769  19.274 -26.487  1.00 42.15           C
ATOM    657  O   ALA A  52       4.447  20.063 -27.107  1.00 43.47           O
ATOM    658  CB  ALA A  52       1.177  19.235 -26.288  1.00 40.70           C
ATOM    659 1HB  ALA A  52       0.382  19.506 -25.592  1.00 40.70           H
ATOM    660 2HB  ALA A  52       1.236  18.150 -26.367  1.00 40.70           H
ATOM    661 3HB  ALA A  52       0.962  19.661 -27.268  1.00 40.70           H
ATOM    662  N   HIS A  53       4.049  17.964 -26.423  1.00 42.26           N
ATOM    663  H   HIS A  53       3.328  17.502 -25.887  1.00 42.26           H
ATOM    664  CA  HIS A  53       5.122  17.170 -26.968  1.00 42.42           C
ATOM    665  HA  HIS A  53       6.056  17.658 -26.690  1.00 42.42           H
ATOM    666  C   HIS A  53       4.990  17.194 -28.496  1.00 43.79           C
ATOM    667  O   HIS A  53       3.892  17.318 -29.034  1.00 43.51           O
ATOM    668  CB  HIS A  53       5.134  15.746 -26.533  1.00 42.31           C
ATOM    669 1HB  HIS A  53       4.612  15.622 -25.584  1.00 42.31           H
ATOM    670 2HB  HIS A  53       4.463  15.210 -27.204  1.00 42.31           H
ATOM    671  CG  HIS A  53       6.479  15.175 -26.511  1.00 42.40           C
ATOM    672  ND1 HIS A  53       7.095  14.485 -27.537  1.00 42.96           N
ATOM    673  CD2 HIS A  53       7.185  15.034 -25.397  1.00 43.55           C
ATOM    674  HD2 HIS A  53       6.870  15.265 -24.390  1.00 43.55           H
ATOM    675  CE1 HIS A  53       8.229  14.089 -26.979  1.00 44.50           C
ATOM    676  HE1 HIS A  53       8.923  13.460 -27.517  1.00 44.50           H
ATOM    677  NE2 HIS A  53       8.297  14.379 -25.712  1.00 45.07           N
ATOM    678  HE2 HIS A  53       9.023  14.045 -25.095  1.00 45.07           H
ATOM    679  N   VAL A  54       6.037  17.089 -29.251  1.00 45.34           N
ATOM    680  H   VAL A  54       6.914  16.924 -28.778  1.00 45.34           H
ATOM    681  CA  VAL A  54       5.956  16.900 -30.669  1.00 47.99           C
ATOM    682  HA  VAL A  54       5.230  17.562 -31.142  1.00 47.99           H
ATOM    683  C   VAL A  54       5.597  15.450 -31.003  1.00 50.21           C
ATOM    684  O   VAL A  54       4.763  15.268 -31.899  1.00 50.08           O
ATOM    685  CB  VAL A  54       7.368  17.258 -31.186  1.00 48.71           C
ATOM    686  HB  VAL A  54       8.088  17.014 -30.404  1.00 48.71           H
ATOM    687  CG1 VAL A  54       7.888  16.543 -32.422  1.00 49.10           C
ATOM    688 1HG1 VAL A  54       8.858  16.949 -32.710  1.00 49.10           H
ATOM    689 2HG1 VAL A  54       7.192  16.641 -33.255  1.00 49.10           H
ATOM    690 3HG1 VAL A  54       7.997  15.491 -32.160  1.00 49.10           H
ATOM    691  CG2 VAL A  54       7.273  18.757 -31.578  1.00 49.61           C
ATOM    692 1HG2 VAL A  54       8.168  19.117 -32.085  1.00 49.61           H
ATOM    693 2HG2 VAL A  54       7.125  19.320 -30.657  1.00 49.61           H
ATOM    694 3HG2 VAL A  54       6.408  18.890 -32.228  1.00 49.61           H
ATOM    695  N   LYS A  55       6.003  14.422 -30.299  1.00 51.62           N
ATOM    696  H   LYS A  55       6.538  14.664 -29.478  1.00 51.62           H
ATOM    697  CA  LYS A  55       5.575  13.082 -30.510  1.00 53.65           C
ATOM    698  HA  LYS A  55       5.802  12.898 -31.560  1.00 53.65           H
ATOM    699  C   LYS A  55       4.053  12.762 -30.321  1.00 55.51           C
ATOM    700  O   LYS A  55       3.638  11.660 -30.607  1.00 56.04           O
ATOM    701  CB  LYS A  55       6.464  12.089 -29.656  1.00 56.36           C
ATOM    702 1HB  LYS A  55       7.448  12.553 -29.594  1.00 56.36           H
ATOM    703 2HB  LYS A  55       6.007  12.061 -28.666  1.00 56.36           H
ATOM    704  CG  LYS A  55       6.501  10.631 -30.034  1.00 62.55           C
ATOM    705 1HG  LYS A  55       5.568  10.136 -29.763  1.00 62.55           H
ATOM    706 2HG  LYS A  55       6.688  10.512 -31.102  1.00 62.55           H
ATOM    707  CD  LYS A  55       7.628   9.898 -29.286  1.00 68.01           C
ATOM    708 1HD  LYS A  55       8.544  10.483 -29.378  1.00 68.01           H
ATOM    709 2HD  LYS A  55       7.431   9.959 -28.215  1.00 68.01           H
ATOM    710  CE  LYS A  55       7.827   8.481 -29.791  1.00 72.20           C
ATOM    711 1HE  LYS A  55       6.962   7.869 -29.538  1.00 72.20           H
ATOM    712 2HE  LYS A  55       7.956   8.484 -30.873  1.00 72.20           H
ATOM    713  NZ  LYS A  55       9.017   7.858 -29.213  1.00 75.10           N
ATOM    714 1HZ  LYS A  55       8.867   7.826 -28.215  1.00 75.10           H
ATOM    715 2HZ  LYS A  55       9.861   8.376 -29.411  1.00 75.10           H
ATOM    716 3HZ  LYS A  55       9.106   6.918 -29.571  1.00 75.10           H
ATOM    717  N   ASN A  56       3.321  13.712 -29.875  1.00 56.25           N
ATOM    718  H   ASN A  56       3.664  14.658 -29.779  1.00 56.25           H
ATOM    719  CA  ASN A  56       1.848  13.581 -29.585  1.00 57.84           C
ATOM    720  HA  ASN A  56       1.600  12.576 -29.242  1.00 57.84           H
ATOM    721  C   ASN A  56       1.098  13.874 -30.878  1.00 58.91           C
ATOM    722  O   ASN A  56      -0.076  13.542 -30.983  1.00 59.43           O
ATOM    723  CB  ASN A  56       1.348  14.506 -28.445  1.00 59.60           C
ATOM    724 1HB  ASN A  56       1.420  15.517 -28.848  1.00 59.60           H
ATOM    725 2HB  ASN A  56       0.270  14.403 -28.322  1.00 59.60           H
ATOM    726  CG  ASN A  56       2.066  14.379 -27.145  1.00 63.55           C
ATOM    727  OD1 ASN A  56       2.839  13.499 -26.830  1.00 64.95           O
ATOM    728  ND2 ASN A  56       1.657  15.231 -26.236  1.00 64.00           N
ATOM    729 1HD2 ASN A  56       1.903  15.089 -25.267  1.00 64.00           H
ATOM    730 2HD2 ASN A  56       0.963  15.920 -26.486  1.00 64.00           H
ATOM    731  N   ILE A  57       1.691  14.611 -31.860  1.00 58.99           N
ATOM    732  H   ILE A  57       2.672  14.810 -31.729  1.00 58.99           H
ATOM    733  CA  ILE A  57       1.107  14.948 -33.152  1.00 59.33           C
ATOM    734  HA  ILE A  57       0.121  15.354 -32.926  1.00 59.33           H
ATOM    735  C   ILE A  57       0.925  13.718 -34.061  1.00 60.95           C
ATOM    736  O   ILE A  57       1.906  13.147 -34.502  1.00 60.79           O
ATOM    737  CB  ILE A  57       1.853  16.054 -33.907  1.00 58.61           C
ATOM    738  HB  ILE A  57       2.844  15.690 -34.181  1.00 58.61           H
ATOM    739  CG1 ILE A  57       2.067  17.340 -33.079  1.00 58.26           C
ATOM    740 1HG1 ILE A  57       1.146  17.922 -33.109  1.00 58.26           H
ATOM    741 2HG1 ILE A  57       2.212  17.055 -32.037  1.00 58.26           H
ATOM    742  CG2 ILE A  57       1.268  16.419 -35.306  1.00 58.59           C
ATOM    743 1HG2 ILE A  57       1.228  15.513 -35.911  1.00 58.59           H
ATOM    744 2HG2 ILE A  57       1.853  17.178 -35.825  1.00 58.59           H
ATOM    745 3HG2 ILE A  57       0.256  16.790 -35.139  1.00 58.59           H
ATOM    746  CD1 ILE A  57       3.351  18.083 -33.499  1.00 58.18           C
ATOM    747 1HD1 ILE A  57       3.401  19.002 -32.914  1.00 58.18           H
ATOM    748 2HD1 ILE A  57       3.198  18.329 -34.550  1.00 58.18           H
ATOM    749 3HD1 ILE A  57       4.283  17.530 -33.388  1.00 58.18           H
ATOM    750  N   GLU A  58      -0.274  13.358 -34.411  1.00 61.89           N
ATOM    751  H   GLU A  58      -1.021  14.007 -34.209  1.00 61.89           H
ATOM    752  CA  GLU A  58      -0.655  12.123 -35.110  1.00 63.69           C
ATOM    753  HA  GLU A  58      -0.223  11.301 -34.539  1.00 63.69           H
ATOM    754  C   GLU A  58      -0.192  12.062 -36.547  1.00 64.31           C
ATOM    755  O   GLU A  58       0.214  10.999 -37.020  1.00 64.65           O
ATOM    756  CB  GLU A  58      -2.139  11.953 -35.026  1.00 67.62           C
ATOM    757 1HB  GLU A  58      -2.555  12.330 -34.092  1.00 67.62           H
ATOM    758 2HB  GLU A  58      -2.645  12.585 -35.756  1.00 67.62           H
ATOM    759  CG  GLU A  58      -2.620  10.501 -35.223  1.00 75.95           C
ATOM    760 1HG  GLU A  58      -2.146  10.074 -36.106  1.00 75.95           H
ATOM    761 2HG  GLU A  58      -2.174   9.892 -34.436  1.00 75.95           H
ATOM    762  CD  GLU A  58      -4.095  10.387 -35.260  1.00 88.34           C
ATOM    763  OE1 GLU A  58      -4.795  10.896 -34.352  1.00 89.59           O
ATOM    764  OE2 GLU A  58      -4.686   9.651 -36.112  1.00 93.24           O
ATOM    765  N   ASP A  59      -0.308  13.141 -37.345  1.00 64.13           N
ATOM    766  H   ASP A  59      -0.607  13.986 -36.880  1.00 64.13           H
ATOM    767  CA  ASP A  59       0.223  13.273 -38.696  1.00 64.11           C
ATOM    768  HA  ASP A  59      -0.071  12.365 -39.222  1.00 64.11           H
ATOM    769  C   ASP A  59       1.718  13.462 -38.764  1.00 63.75           C
ATOM    770  O   ASP A  59       2.137  14.496 -38.308  1.00 63.87           O
ATOM    771  CB  ASP A  59      -0.617  14.476 -39.308  1.00 66.30           C
ATOM    772 1HB  ASP A  59      -1.627  14.076 -39.391  1.00 66.30           H
ATOM    773 2HB  ASP A  59      -0.679  15.330 -38.634  1.00 66.30           H
ATOM    774  CG  ASP A  59      -0.117  14.918 -40.665  1.00 72.07           C
ATOM    775  OD1 ASP A  59       0.304  14.074 -41.460  1.00 72.99           O
ATOM    776  OD2 ASP A  59      -0.080  16.178 -40.885  1.00 74.89           O
ATOM    777  N   PRO A  60       2.467  12.567 -39.441  1.00 63.40           N
ATOM    778  CA  PRO A  60       3.887  12.617 -39.524  1.00 63.22           C
ATOM    779  HA  PRO A  60       4.295  12.627 -38.513  1.00 63.22           H
ATOM    780  C   PRO A  60       4.404  13.959 -40.194  1.00 62.71           C
ATOM    781  O   PRO A  60       5.408  14.462 -39.731  1.00 62.20           O
ATOM    782  CB  PRO A  60       4.398  11.384 -40.254  1.00 64.06           C
ATOM    783 1HB  PRO A  60       5.216  11.610 -40.939  1.00 64.06           H
ATOM    784 2HB  PRO A  60       4.671  10.666 -39.481  1.00 64.06           H
ATOM    785  CG  PRO A  60       3.150  11.009 -40.963  1.00 64.47           C
ATOM    786 1HG  PRO A  60       3.010  11.360 -41.985  1.00 64.47           H
ATOM    787 2HG  PRO A  60       3.101   9.942 -41.179  1.00 64.47           H
ATOM    788  CD  PRO A  60       2.023  11.441 -40.076  1.00 62.95           C
ATOM    789 1HD  PRO A  60       1.149  11.573 -40.713  1.00 62.95           H
ATOM    790 2HD  PRO A  60       1.778  10.600 -39.427  1.00 62.95           H
ATOM    791  N   ASP A  61       3.770  14.482 -41.245  1.00 62.30           N
ATOM    792  H   ASP A  61       2.860  14.129 -41.504  1.00 62.30           H
ATOM    793  CA  ASP A  61       4.122  15.796 -41.856  1.00 62.52           C
ATOM    794  HA  ASP A  61       5.157  15.718 -42.189  1.00 62.52           H
ATOM    795  C   ASP A  61       3.930  16.920 -40.899  1.00 60.93           C
ATOM    796  O   ASP A  61       4.882  17.730 -40.782  1.00 61.32           O
ATOM    797  CB  ASP A  61       3.324  15.944 -43.178  1.00 65.56           C
ATOM    798 1HB  ASP A  61       2.261  16.081 -42.979  1.00 65.56           H
ATOM    799 2HB  ASP A  61       3.578  16.891 -43.653  1.00 65.56           H
ATOM    800  CG  ASP A  61       3.471  14.826 -44.233  1.00 74.00           C
ATOM    801  OD1 ASP A  61       4.489  14.134 -44.369  1.00 76.28           O
ATOM    802  OD2 ASP A  61       2.571  14.577 -45.063  1.00 77.94           O
ATOM    803  N   SER A  62       2.772  17.032 -40.202  1.00 58.99           N
ATOM    804  H   SER A  62       1.972  16.462 -40.440  1.00 58.99           H
ATOM    805  CA  SER A  62       2.621  18.076 -39.227  1.00 57.16           C
ATOM    806  HA  SER A  62       2.852  19.019 -39.723  1.00 57.16           H
ATOM    807  C   SER A  62       3.577  17.883 -38.051  1.00 54.91           C
ATOM    808  O   SER A  62       4.104  18.875 -37.540  1.00 54.16           O
ATOM    809  CB  SER A  62       1.160  18.040 -38.660  1.00 58.56           C
ATOM    810 1HB  SER A  62       0.968  17.011 -38.356  1.00 58.56           H
ATOM    811 2HB  SER A  62       1.163  18.636 -37.748  1.00 58.56           H
ATOM    812  OG  SER A  62       0.192  18.539 -39.649  1.00 62.53           O
ATOM    813  HG  SER A  62       0.077  17.802 -40.253  1.00 62.53           H
ATOM    814  N   ARG A  63       3.943  16.643 -37.666  1.00 53.86           N
ATOM    815  H   ARG A  63       3.392  15.889 -38.050  1.00 53.86           H
ATOM    816  CA  ARG A  63       4.958  16.262 -36.671  1.00 53.14           C
ATOM    817  HA  ARG A  63       4.630  16.867 -35.825  1.00 53.14           H
ATOM    818  C   ARG A  63       6.368  16.695 -37.076  1.00 53.16           C
ATOM    819  O   ARG A  63       7.002  17.371 -36.291  1.00 52.95           O
ATOM    820  CB  ARG A  63       4.931  14.737 -36.342  1.00 53.88           C
ATOM    821 1HB  ARG A  63       3.863  14.612 -36.165  1.00 53.88           H
ATOM    822 2HB  ARG A  63       5.206  14.022 -37.117  1.00 53.88           H
ATOM    823  CG  ARG A  63       5.718  14.498 -35.083  1.00 54.87           C
ATOM    824 1HG  ARG A  63       6.724  14.484 -35.503  1.00 54.87           H
ATOM    825 2HG  ARG A  63       5.651  15.242 -34.289  1.00 54.87           H
ATOM    826  CD  ARG A  63       5.485  13.101 -34.417  1.00 57.39           C
ATOM    827 1HD  ARG A  63       6.117  12.984 -33.537  1.00 57.39           H
ATOM    828 2HD  ARG A  63       4.450  13.073 -34.076  1.00 57.39           H
ATOM    829  NE  ARG A  63       5.726  12.001 -35.347  1.00 60.89           N
ATOM    830  HE  ARG A  63       6.699  11.814 -35.542  1.00 60.89           H
ATOM    831  CZ  ARG A  63       4.779  11.265 -35.967  1.00 63.19           C
ATOM    832  NH1 ARG A  63       3.508  11.450 -35.864  1.00 61.68           N
ATOM    833 1HH1 ARG A  63       3.134  12.136 -35.224  1.00 61.68           H
ATOM    834 2HH1 ARG A  63       2.890  10.797 -36.323  1.00 61.68           H
ATOM    835  NH2 ARG A  63       5.156  10.355 -36.812  1.00 64.71           N
ATOM    836 1HH2 ARG A  63       6.143  10.201 -36.961  1.00 64.71           H
ATOM    837 2HH2 ARG A  63       4.477   9.759 -37.262  1.00 64.71           H
ATOM    838  N   SER A  64       6.765  16.530 -38.328  1.00 53.55           N
ATOM    839  H   SER A  64       6.284  15.926 -38.978  1.00 53.55           H
ATOM    840  CA  SER A  64       8.058  17.084 -38.896  1.00 54.55           C
ATOM    841  HA  SER A  64       8.943  16.754 -38.352  1.00 54.55           H
ATOM    842  C   SER A  64       8.089  18.612 -39.010  1.00 54.32           C
ATOM    843  O   SER A  64       9.176  19.247 -38.967  1.00 54.69           O
ATOM    844  CB  SER A  64       8.174  16.490 -40.279  1.00 56.99           C
ATOM    845 1HB  SER A  64       7.402  16.891 -40.935  1.00 56.99           H
ATOM    846 2HB  SER A  64       9.142  16.729 -40.720  1.00 56.99           H
ATOM    847  OG  SER A  64       7.966  15.094 -40.394  1.00 61.42           O
ATOM    848  HG  SER A  64       7.082  14.898 -40.077  1.00 61.42           H
ATOM    849  N   LEU A  65       6.957  19.245 -39.255  1.00 53.63           N
ATOM    850  H   LEU A  65       6.113  18.742 -39.487  1.00 53.63           H
ATOM    851  CA  LEU A  65       6.904  20.727 -39.486  1.00 53.59           C
ATOM    852  HA  LEU A  65       7.769  20.965 -40.106  1.00 53.59           H
ATOM    853  C   LEU A  65       7.054  21.430 -38.089  1.00 51.45           C
ATOM    854  O   LEU A  65       7.784  22.383 -37.899  1.00 50.66           O
ATOM    855  CB  LEU A  65       5.661  21.234 -40.289  1.00 55.03           C
ATOM    856 1HB  LEU A  65       4.791  20.712 -39.890  1.00 55.03           H
ATOM    857 2HB  LEU A  65       5.649  22.320 -40.202  1.00 55.03           H
ATOM    858  CG  LEU A  65       5.677  20.781 -41.758  1.00 58.20           C
ATOM    859  HG  LEU A  65       5.826  19.701 -41.790  1.00 58.20           H
ATOM    860  CD1 LEU A  65       4.261  21.009 -42.306  1.00 59.66           C
ATOM    861 1HD1 LEU A  65       4.165  20.694 -43.345  1.00 59.66           H
ATOM    862 2HD1 LEU A  65       4.007  22.066 -42.222  1.00 59.66           H
ATOM    863 3HD1 LEU A  65       3.585  20.422 -41.684  1.00 59.66           H
ATOM    864  CD2 LEU A  65       6.793  21.447 -42.601  1.00 58.96           C
ATOM    865 1HD2 LEU A  65       6.694  22.529 -42.520  1.00 58.96           H
ATOM    866 2HD2 LEU A  65       6.791  21.158 -43.652  1.00 58.96           H
ATOM    867 3HD2 LEU A  65       7.728  21.131 -42.138  1.00 58.96           H
ATOM    868  N   ALA A  66       6.396  20.803 -37.052  1.00 50.41           N
ATOM    869  H   ALA A  66       5.885  19.945 -37.208  1.00 50.41           H
ATOM    870  CA  ALA A  66       6.660  21.148 -35.643  1.00 49.79           C
ATOM    871  HA  ALA A  66       6.344  22.184 -35.519  1.00 49.79           H
ATOM    872  C   ALA A  66       8.164  21.071 -35.269  1.00 49.35           C
ATOM    873  O   ALA A  66       8.712  21.995 -34.600  1.00 49.73           O
ATOM    874  CB  ALA A  66       5.998  20.207 -34.613  1.00 50.03           C
ATOM    875 1HB  ALA A  66       4.925  20.242 -34.805  1.00 50.03           H
ATOM    876 2HB  ALA A  66       6.198  20.556 -33.600  1.00 50.03           H
ATOM    877 3HB  ALA A  66       6.353  19.182 -34.722  1.00 50.03           H
ATOM    878  N   GLN A  67       8.821  19.996 -35.644  1.00 48.42           N
ATOM    879  H   GLN A  67       8.239  19.275 -36.045  1.00 48.42           H
ATOM    880  CA  GLN A  67      10.151  19.754 -35.263  1.00 47.94           C
ATOM    881  HA  GLN A  67      10.231  19.902 -34.186  1.00 47.94           H
ATOM    882  C   GLN A  67      11.197  20.727 -35.918  1.00 46.85           C
ATOM    883  O   GLN A  67      12.158  21.271 -35.258  1.00 46.22           O
ATOM    884  CB  GLN A  67      10.387  18.334 -35.683  1.00 50.02           C
ATOM    885 1HB  GLN A  67       9.562  17.750 -35.275  1.00 50.02           H
ATOM    886 2HB  GLN A  67      10.269  18.423 -36.763  1.00 50.02           H
ATOM    887  CG  GLN A  67      11.708  17.628 -35.375  1.00 55.39           C
ATOM    888 1HG  GLN A  67      11.821  16.691 -35.921  1.00 55.39           H
ATOM    889 2HG  GLN A  67      12.518  18.318 -35.609  1.00 55.39           H
ATOM    890  CD  GLN A  67      11.730  17.330 -33.873  1.00 63.41           C
ATOM    891  OE1 GLN A  67      11.466  18.170 -33.065  1.00 66.27           O
ATOM    892  NE2 GLN A  67      12.041  16.108 -33.439  1.00 64.76           N
ATOM    893 1HE2 GLN A  67      11.858  15.895 -32.469  1.00 64.76           H
ATOM    894 2HE2 GLN A  67      12.348  15.380 -34.068  1.00 64.76           H
ATOM    895  N   ARG A  68      11.048  21.043 -37.210  1.00 46.37           N
ATOM    896  H   ARG A  68      10.318  20.603 -37.752  1.00 46.37           H
ATOM    897  CA  ARG A  68      11.694  22.216 -37.866  1.00 47.16           C
ATOM    898  HA  ARG A  68      12.767  22.022 -37.863  1.00 47.16           H
ATOM    899  C   ARG A  68      11.500  23.597 -37.209  1.00 46.12           C
ATOM    900  O   ARG A  68      12.455  24.367 -37.009  1.00 46.58           O
ATOM    901  CB  ARG A  68      11.277  22.219 -39.336  1.00 50.58           C
ATOM    902 1HB  ARG A  68      10.230  22.414 -39.568  1.00 50.58           H
ATOM    903 2HB  ARG A  68      11.704  23.068 -39.870  1.00 50.58           H
ATOM    904  CG  ARG A  68      11.635  20.963 -40.309  1.00 57.55           C
ATOM    905 1HG  ARG A  68      10.977  20.114 -40.126  1.00 57.55           H
ATOM    906 2HG  ARG A  68      11.428  21.198 -41.353  1.00 57.55           H
ATOM    907  CD  ARG A  68      13.104  20.395 -40.270  1.00 65.21           C
ATOM    908 1HD  ARG A  68      13.342  19.796 -41.150  1.00 65.21           H
ATOM    909 2HD  ARG A  68      13.782  21.248 -40.233  1.00 65.21           H
ATOM    910  NE  ARG A  68      13.476  19.528 -39.075  1.00 72.21           N
ATOM    911  HE  ARG A  68      14.126  20.034 -38.490  1.00 72.21           H
ATOM    912  CZ  ARG A  68      13.145  18.277 -38.832  1.00 78.43           C
ATOM    913  NH1 ARG A  68      12.296  17.539 -39.562  1.00 79.24           N
ATOM    914 1HH1 ARG A  68      11.908  17.900 -40.421  1.00 79.24           H
ATOM    915 2HH1 ARG A  68      12.030  16.621 -39.234  1.00 79.24           H
ATOM    916  NH2 ARG A  68      13.683  17.748 -37.776  1.00 80.25           N
ATOM    917 1HH2 ARG A  68      14.455  18.292 -37.419  1.00 80.25           H
ATOM    918 2HH2 ARG A  68      13.635  16.756 -37.595  1.00 80.25           H
ATOM    919  N   ALA A  69      10.301  23.836 -36.711  1.00 44.60           N
ATOM    920  H   ALA A  69       9.524  23.232 -36.936  1.00 44.60           H
ATOM    921  CA  ALA A  69       9.978  25.075 -35.992  1.00 44.01           C
ATOM    922  HA  ALA A  69      10.317  25.919 -36.593  1.00 44.01           H
ATOM    923  C   ALA A  69      10.705  25.177 -34.615  1.00 43.23           C
ATOM    924  O   ALA A  69      11.042  26.273 -34.202  1.00 43.77           O
ATOM    925  CB  ALA A  69       8.499  25.245 -35.723  1.00 44.01           C
ATOM    926 1HB  ALA A  69       7.929  25.401 -36.638  1.00 44.01           H
ATOM    927 2HB  ALA A  69       8.345  26.088 -35.049  1.00 44.01           H
ATOM    928 3HB  ALA A  69       8.165  24.327 -35.239  1.00 44.01           H
ATOM    929  N   SER A  70      11.016  24.043 -34.036  1.00 42.07           N
ATOM    930  H   SER A  70      10.809  23.195 -34.545  1.00 42.07           H
ATOM    931  CA  SER A  70      11.743  23.857 -32.760  1.00 41.30           C
ATOM    932  HA  SER A  70      11.366  24.520 -31.982  1.00 41.30           H
ATOM    933  C   SER A  70      13.290  24.065 -32.820  1.00 41.17           C
ATOM    934  O   SER A  70      13.932  24.328 -31.839  1.00 40.71           O
ATOM    935  CB  SER A  70      11.522  22.437 -32.286  1.00 41.50           C
ATOM    936 1HB  SER A  70      11.938  21.729 -33.002  1.00 41.50           H
ATOM    937 2HB  SER A  70      12.024  22.272 -31.333  1.00 41.50           H
ATOM    938  OG  SER A  70      10.165  22.091 -32.192  1.00 43.56           O
ATOM    939  HG  SER A  70       9.751  22.213 -33.049  1.00 43.56           H
ATOM    940  N   GLU A  71      13.871  23.927 -34.032  1.00 41.94           N
ATOM    941  H   GLU A  71      13.354  23.789 -34.888  1.00 41.94           H
ATOM    942  CA  GLU A  71      15.376  24.021 -34.296  1.00 43.94           C
ATOM    943  HA  GLU A  71      15.852  23.693 -33.372  1.00 43.94           H
ATOM    944  C   GLU A  71      15.822  25.472 -34.575  1.00 45.77           C
ATOM    945  O   GLU A  71      16.419  25.727 -35.620  1.00 45.45           O
ATOM    946  CB  GLU A  71      15.815  23.070 -35.452  1.00 45.40           C
ATOM    947 1HB  GLU A  71      15.282  23.433 -36.331  1.00 45.40           H
ATOM    948 2HB  GLU A  71      16.828  23.124 -35.851  1.00 45.40           H
ATOM    949  CG  GLU A  71      15.455  21.581 -35.250  1.00 47.83           C
ATOM    950 1HG  GLU A  71      16.275  21.126 -34.695  1.00 47.83           H
ATOM    951 2HG  GLU A  71      14.547  21.520 -34.650  1.00 47.83           H
ATOM    952  CD  GLU A  71      15.238  20.782 -36.545  1.00 54.41           C
ATOM    953  OE1 GLU A  71      15.303  19.509 -36.392  1.00 56.49           O
ATOM    954  OE2 GLU A  71      15.047  21.345 -37.622  1.00 57.03           O
ATOM    955  N   GLY A  72      15.814  26.326 -33.494  1.00 47.85           N
ATOM    956  H   GLY A  72      15.840  25.876 -32.590  1.00 47.85           H
ATOM    957  CA  GLY A  72      16.630  27.598 -33.543  1.00 50.43           C
ATOM    958 1HA  GLY A  72      16.572  28.130 -32.593  1.00 50.43           H
ATOM    959 2HA  GLY A  72      17.674  27.368 -33.753  1.00 50.43           H
ATOM    960  C   GLY A  72      16.134  28.566 -34.649  1.00 52.90           C
ATOM    961  O   GLY A  72      14.951  28.650 -34.974  1.00 53.22           O
ATOM    962  N   PRO A  73      17.085  29.256 -35.332  1.00 54.64           N
ATOM    963  CA  PRO A  73      16.897  30.032 -36.559  1.00 56.15           C
ATOM    964  HA  PRO A  73      16.060  30.667 -36.269  1.00 56.15           H
ATOM    965  C   PRO A  73      16.499  29.229 -37.802  1.00 58.20           C
ATOM    966  O   PRO A  73      16.489  29.796 -38.915  1.00 58.32           O
ATOM    967  CB  PRO A  73      18.203  30.910 -36.844  1.00 56.68           C
ATOM    968 1HB  PRO A  73      18.841  30.500 -37.627  1.00 56.68           H
ATOM    969 2HB  PRO A  73      17.911  31.933 -37.083  1.00 56.68           H
ATOM    970  CG  PRO A  73      18.879  30.840 -35.503  1.00 56.69           C
ATOM    971 1HG  PRO A  73      19.969  30.867 -35.505  1.00 56.69           H
ATOM    972 2HG  PRO A  73      18.446  31.655 -34.922  1.00 56.69           H
ATOM    973  CD  PRO A  73      18.422  29.504 -34.891  1.00 54.71           C
ATOM    974 1HD  PRO A  73      19.084  28.688 -35.180  1.00 54.71           H
ATOM    975 2HD  PRO A  73      18.468  29.563 -33.804  1.00 54.71           H
ATOM    976  N   GLY A  74      16.190  27.926 -37.634  1.00 59.26           N
ATOM    977  H   GLY A  74      16.524  27.403 -36.837  1.00 59.26           H
ATOM    978  CA  GLY A  74      15.573  27.058 -38.700  1.00 60.72           C
ATOM    979 1HA  GLY A  74      15.365  26.103 -38.218  1.00 60.72           H
ATOM    980 2HA  GLY A  74      14.598  27.451 -38.990  1.00 60.72           H
ATOM    981  C   GLY A  74      16.374  26.774 -39.991  1.00 62.22           C
ATOM    982  O   GLY A  74      15.808  26.706 -41.083  1.00 62.09           O
ATOM    983  N   ALA A  75      17.712  26.668 -39.942  1.00 63.40           N
ATOM    984  H   ALA A  75      18.195  26.481 -39.074  1.00 63.40           H
ATOM    985  CA  ALA A  75      18.641  26.842 -41.115  1.00 65.17           C
ATOM    986  HA  ALA A  75      18.267  26.526 -42.089  1.00 65.17           H
ATOM    987  C   ALA A  75      19.985  26.140 -40.860  1.00 67.53           C
ATOM    988  O   ALA A  75      20.328  25.605 -39.753  1.00 68.31           O
ATOM    989  CB  ALA A  75      18.919  28.365 -41.262  1.00 64.96           C
ATOM    990 1HB  ALA A  75      17.961  28.761 -41.597  1.00 64.96           H
ATOM    991 2HB  ALA A  75      19.699  28.658 -41.964  1.00 64.96           H
ATOM    992 3HB  ALA A  75      19.151  28.761 -40.274  1.00 64.96           H
ATOM    993  N   GLY A  76      20.611  26.011 -42.039  1.00 68.24           N
ATOM    994  H   GLY A  76      20.297  26.640 -42.764  1.00 68.24           H
ATOM    995  CA  GLY A  76      21.902  25.387 -42.173  1.00 69.41           C
ATOM    996 1HA  GLY A  76      22.348  25.859 -43.049  1.00 69.41           H
ATOM    997 2HA  GLY A  76      22.571  25.630 -41.348  1.00 69.41           H
ATOM    998  C   GLY A  76      21.771  23.910 -42.356  1.00 70.09           C
ATOM    999  O   GLY A  76      20.879  23.408 -43.019  1.00 70.61           O
ATOM   1000  N   ALA A  77      22.757  23.097 -41.901  1.00 69.87           N
ATOM   1001  H   ALA A  77      23.596  23.526 -41.537  1.00 69.87           H
ATOM   1002  CA  ALA A  77      22.726  21.617 -41.844  1.00 69.89           C
ATOM   1003  HA  ALA A  77      22.725  21.303 -42.888  1.00 69.89           H
ATOM   1004  C   ALA A  77      21.462  20.989 -41.180  1.00 69.82           C
ATOM   1005  O   ALA A  77      20.820  21.667 -40.390  1.00 69.80           O
ATOM   1006  CB  ALA A  77      24.089  21.114 -41.329  1.00 69.91           C
ATOM   1007 1HB  ALA A  77      24.965  21.466 -41.874  1.00 69.91           H
ATOM   1008 2HB  ALA A  77      24.022  20.029 -41.409  1.00 69.91           H
ATOM   1009 3HB  ALA A  77      24.175  21.398 -40.280  1.00 69.91           H
ATOM   1010  N   ALA A  78      21.181  19.739 -41.377  1.00 69.47           N
ATOM   1011  H   ALA A  78      21.783  19.266 -42.036  1.00 69.47           H
ATOM   1012  CA  ALA A  78      20.093  18.964 -40.791  1.00 69.49           C
ATOM   1013  HA  ALA A  78      19.211  19.596 -40.692  1.00 69.49           H
ATOM   1014  C   ALA A  78      20.439  18.443 -39.360  1.00 69.29           C
ATOM   1015  O   ALA A  78      21.567  18.297 -38.965  1.00 69.62           O
ATOM   1016  CB  ALA A  78      19.647  17.748 -41.668  1.00 69.71           C
ATOM   1017 1HB  ALA A  78      20.421  16.991 -41.540  1.00 69.71           H
ATOM   1018 2HB  ALA A  78      19.580  18.025 -42.720  1.00 69.71           H
ATOM   1019 3HB  ALA A  78      18.689  17.349 -41.335  1.00 69.71           H
ATOM   1020  N   THR A  79      19.392  18.031 -38.639  1.00 68.56           N
ATOM   1021  H   THR A  79      18.473  18.303 -38.959  1.00 68.56           H
ATOM   1022  CA  THR A  79      19.535  17.338 -37.398  1.00 68.38           C
ATOM   1023  HA  THR A  79      20.375  17.810 -36.889  1.00 68.38           H
ATOM   1024  C   THR A  79      19.819  15.840 -37.539  1.00 67.99           C
ATOM   1025  O   THR A  79      19.752  15.372 -38.640  1.00 68.13           O
ATOM   1026  CB  THR A  79      18.334  17.749 -36.531  1.00 69.66           C
ATOM   1027  HB  THR A  79      18.265  17.067 -35.684  1.00 69.66           H
ATOM   1028  OG1 THR A  79      17.147  17.706 -37.235  1.00 70.92           O
ATOM   1029  HG1 THR A  79      16.539  18.377 -36.918  1.00 70.92           H
ATOM   1030  CG2 THR A  79      18.544  19.150 -36.040  1.00 69.99           C
ATOM   1031 1HG2 THR A  79      18.582  19.869 -36.859  1.00 69.99           H
ATOM   1032 2HG2 THR A  79      19.473  19.197 -35.472  1.00 69.99           H
ATOM   1033 3HG2 THR A  79      17.706  19.388 -35.386  1.00 69.99           H
ATOM   1034  N   VAL A  80      20.113  15.133 -36.492  1.00 67.23           N
ATOM   1035  H   VAL A  80      20.141  15.614 -35.604  1.00 67.23           H
ATOM   1036  CA  VAL A  80      20.769  13.846 -36.592  1.00 67.11           C
ATOM   1037  HA  VAL A  80      21.534  13.850 -37.368  1.00 67.11           H
ATOM   1038  C   VAL A  80      19.746  12.726 -36.980  1.00 67.53           C
ATOM   1039  O   VAL A  80      18.650  12.631 -36.378  1.00 67.77           O
ATOM   1040  CB  VAL A  80      21.666  13.556 -35.327  1.00 67.28           C
ATOM   1041  HB  VAL A  80      22.184  14.489 -35.105  1.00 67.28           H
ATOM   1042  CG1 VAL A  80      20.904  13.373 -34.007  1.00 67.88           C
ATOM   1043 1HG1 VAL A  80      21.626  13.230 -33.203  1.00 67.88           H
ATOM   1044 2HG1 VAL A  80      20.256  12.498 -34.072  1.00 67.88           H
ATOM   1045 3HG1 VAL A  80      20.301  14.257 -33.802  1.00 67.88           H
ATOM   1046  CG2 VAL A  80      22.679  12.424 -35.596  1.00 67.50           C
ATOM   1047 1HG2 VAL A  80      23.425  12.461 -34.802  1.00 67.50           H
ATOM   1048 2HG2 VAL A  80      23.174  12.500 -36.564  1.00 67.50           H
ATOM   1049 3HG2 VAL A  80      22.133  11.483 -35.540  1.00 67.50           H
ATOM   1050  N   ASN A  81      20.122  11.858 -37.948  1.00 67.69           N
ATOM   1051  H   ASN A  81      20.966  11.940 -38.497  1.00 67.69           H
ATOM   1052  CA  ASN A  81      19.396  10.533 -38.269  1.00 68.47           C
ATOM   1053  HA  ASN A  81      18.743  10.344 -37.417  1.00 68.47           H
ATOM   1054  C   ASN A  81      20.379   9.330 -38.370  1.00 68.25           C
ATOM   1055  O   ASN A  81      19.934   8.206 -38.218  1.00 68.81           O
ATOM   1056  CB  ASN A  81      18.599  10.644 -39.577  1.00 70.53           C
ATOM   1057 1HB  ASN A  81      19.132  11.031 -40.445  1.00 70.53           H
ATOM   1058 2HB  ASN A  81      18.227   9.638 -39.767  1.00 70.53           H
ATOM   1059  CG  ASN A  81      17.405  11.562 -39.285  1.00 75.15           C
ATOM   1060  OD1 ASN A  81      17.035  11.892 -38.209  1.00 76.68           O
ATOM   1061  ND2 ASN A  81      16.675  11.878 -40.286  1.00 76.08           N
ATOM   1062 1HD2 ASN A  81      15.767  12.294 -40.135  1.00 76.08           H
ATOM   1063 2HD2 ASN A  81      16.945  11.575 -41.211  1.00 76.08           H
ATOM   1064  N   SER A  82      21.640   9.540 -38.513  1.00 67.07           N
ATOM   1065  H   SER A  82      22.041  10.467 -38.503  1.00 67.07           H
ATOM   1066  CA  SER A  82      22.605   8.423 -38.511  1.00 66.86           C
ATOM   1067  HA  SER A  82      22.133   7.592 -39.035  1.00 66.86           H
ATOM   1068  C   SER A  82      22.981   7.967 -37.098  1.00 66.63           C
ATOM   1069  O   SER A  82      23.500   8.779 -36.276  1.00 66.06           O
ATOM   1070  CB  SER A  82      23.771   8.751 -39.359  1.00 67.71           C
ATOM   1071 1HB  SER A  82      23.512   8.858 -40.413  1.00 67.71           H
ATOM   1072 2HB  SER A  82      24.118   9.775 -39.225  1.00 67.71           H
ATOM   1073  OG  SER A  82      24.801   7.803 -39.214  1.00 69.09           O
ATOM   1074  HG  SER A  82      25.539   8.063 -39.771  1.00 69.09           H
ATOM   1075  N   PRO A  83      22.763   6.633 -36.782  1.00 66.67           N
ATOM   1076  CA  PRO A  83      23.226   6.119 -35.521  1.00 66.79           C
ATOM   1077  HA  PRO A  83      22.757   6.789 -34.800  1.00 66.79           H
ATOM   1078  C   PRO A  83      24.686   6.143 -35.489  1.00 66.71           C
ATOM   1079  O   PRO A  83      25.212   6.113 -34.373  1.00 66.80           O
ATOM   1080  CB  PRO A  83      22.681   4.722 -35.485  1.00 67.60           C
ATOM   1081 1HB  PRO A  83      23.361   4.127 -34.875  1.00 67.60           H
ATOM   1082 2HB  PRO A  83      21.703   4.708 -35.004  1.00 67.60           H
ATOM   1083  CG  PRO A  83      22.612   4.214 -36.890  1.00 67.91           C
ATOM   1084 1HG  PRO A  83      23.657   4.012 -37.123  1.00 67.91           H
ATOM   1085 2HG  PRO A  83      21.818   3.494 -37.091  1.00 67.91           H
ATOM   1086  CD  PRO A  83      22.224   5.551 -37.575  1.00 66.21           C
ATOM   1087 1HD  PRO A  83      22.682   5.557 -38.564  1.00 66.21           H
ATOM   1088 2HD  PRO A  83      21.150   5.688 -37.701  1.00 66.21           H
ATOM   1089  N   GLY A  84      25.382   6.322 -36.604  1.00 66.50           N
ATOM   1090  H   GLY A  84      24.853   6.269 -37.463  1.00 66.50           H
ATOM   1091  CA  GLY A  84      26.816   6.256 -36.660  1.00 66.51           C
ATOM   1092 1HA  GLY A  84      27.127   5.512 -35.927  1.00 66.51           H
ATOM   1093 2HA  GLY A  84      27.151   5.980 -37.660  1.00 66.51           H
ATOM   1094  C   GLY A  84      27.395   7.612 -36.285  1.00 66.37           C
ATOM   1095  O   GLY A  84      28.215   7.768 -35.410  1.00 66.35           O
ATOM   1096  N   ALA A  85      26.803   8.725 -36.751  1.00 66.02           N
ATOM   1097  H   ALA A  85      25.976   8.595 -37.316  1.00 66.02           H
ATOM   1098  CA  ALA A  85      27.106  10.146 -36.414  1.00 66.58           C
ATOM   1099  HA  ALA A  85      28.113  10.436 -36.715  1.00 66.58           H
ATOM   1100  C   ALA A  85      26.971  10.496 -34.898  1.00 67.01           C
ATOM   1101  O   ALA A  85      27.848  11.189 -34.320  1.00 67.35           O
ATOM   1102  CB  ALA A  85      26.220  11.019 -37.264  1.00 66.69           C
ATOM   1103 1HB  ALA A  85      25.185  10.681 -37.215  1.00 66.69           H
ATOM   1104 2HB  ALA A  85      26.562  10.993 -38.299  1.00 66.69           H
ATOM   1105 3HB  ALA A  85      26.289  12.038 -36.884  1.00 66.69           H
ATOM   1106  N   VAL A  86      25.988   9.948 -34.207  1.00 66.64           N
ATOM   1107  H   VAL A  86      25.230   9.466 -34.669  1.00 66.64           H
ATOM   1108  CA  VAL A  86      25.900   9.993 -32.728  1.00 67.05           C
ATOM   1109  HA  VAL A  86      25.834  11.032 -32.403  1.00 67.05           H
ATOM   1110  C   VAL A  86      27.062   9.310 -32.027  1.00 67.66           C
ATOM   1111  O   VAL A  86      27.702  10.023 -31.194  1.00 68.14           O
ATOM   1112  CB  VAL A  86      24.534   9.381 -32.328  1.00 67.49           C
ATOM   1113  HB  VAL A  86      24.462   8.395 -32.787  1.00 67.49           H
ATOM   1114  CG1 VAL A  86      24.354   9.361 -30.738  1.00 67.90           C
ATOM   1115 1HG1 VAL A  86      23.480   8.719 -30.633  1.00 67.90           H
ATOM   1116 2HG1 VAL A  86      24.103  10.372 -30.418  1.00 67.90           H
ATOM   1117 3HG1 VAL A  86      25.165   8.975 -30.121  1.00 67.90           H
ATOM   1118  CG2 VAL A  86      23.296  10.042 -32.966  1.00 67.92           C
ATOM   1119 1HG2 VAL A  86      23.341  11.109 -32.750  1.00 67.92           H
ATOM   1120 2HG2 VAL A  86      22.423   9.608 -32.478  1.00 67.92           H
ATOM   1121 3HG2 VAL A  86      23.223   9.891 -34.043  1.00 67.92           H
ATOM   1122  N   LYS A  87      27.300   8.072 -32.408  1.00 67.55           N
ATOM   1123  H   LYS A  87      26.677   7.635 -33.073  1.00 67.55           H
ATOM   1124  CA  LYS A  87      28.424   7.196 -31.953  1.00 67.74           C
ATOM   1125  HA  LYS A  87      28.415   6.959 -30.890  1.00 67.74           H
ATOM   1126  C   LYS A  87      29.802   7.811 -32.290  1.00 67.76           C
ATOM   1127  O   LYS A  87      30.575   7.971 -31.326  1.00 67.93           O
ATOM   1128  CB  LYS A  87      28.231   5.877 -32.738  1.00 69.54           C
ATOM   1129 1HB  LYS A  87      27.987   6.130 -33.770  1.00 69.54           H
ATOM   1130 2HB  LYS A  87      29.148   5.295 -32.651  1.00 69.54           H
ATOM   1131  CG  LYS A  87      27.121   5.035 -32.147  1.00 72.89           C
ATOM   1132 1HG  LYS A  87      27.365   4.750 -31.123  1.00 72.89           H
ATOM   1133 2HG  LYS A  87      26.189   5.600 -32.120  1.00 72.89           H
ATOM   1134  CD  LYS A  87      26.939   3.712 -32.899  1.00 75.96           C
ATOM   1135 1HD  LYS A  87      26.721   3.925 -33.945  1.00 75.96           H
ATOM   1136 2HD  LYS A  87      27.870   3.146 -32.852  1.00 75.96           H
ATOM   1137  CE  LYS A  87      25.748   2.866 -32.366  1.00 78.91           C
ATOM   1138 1HE  LYS A  87      25.940   2.656 -31.314  1.00 78.91           H
ATOM   1139 2HE  LYS A  87      24.844   3.463 -32.482  1.00 78.91           H
ATOM   1140  NZ  LYS A  87      25.700   1.572 -33.134  1.00 80.51           N
ATOM   1141 1HZ  LYS A  87      25.611   1.803 -34.113  1.00 80.51           H
ATOM   1142 2HZ  LYS A  87      24.854   1.121 -32.816  1.00 80.51           H
ATOM   1143 3HZ  LYS A  87      26.483   0.947 -33.004  1.00 80.51           H
ATOM   1144  N   SER A  88      30.054   8.360 -33.450  1.00 67.45           N
ATOM   1145  H   SER A  88      29.317   8.459 -34.133  1.00 67.45           H
ATOM   1146  CA  SER A  88      31.354   8.972 -33.848  1.00 67.47           C
ATOM   1147  HA  SER A  88      32.099   8.317 -33.394  1.00 67.47           H
ATOM   1148  C   SER A  88      31.535  10.386 -33.278  1.00 67.22           C
ATOM   1149  O   SER A  88      32.671  10.887 -33.168  1.00 67.32           O
ATOM   1150  CB  SER A  88      31.502   9.059 -35.363  1.00 68.82           C
ATOM   1151 1HB  SER A  88      32.442   9.552 -35.611  1.00 68.82           H
ATOM   1152 2HB  SER A  88      31.436   8.061 -35.795  1.00 68.82           H
ATOM   1153  OG  SER A  88      30.532   9.915 -35.966  1.00 71.16           O
ATOM   1154  HG  SER A  88      30.593   9.788 -36.916  1.00 71.16           H
ATOM   1155  N   GLY A  89      30.497  11.106 -32.779  1.00 66.96           N
ATOM   1156  H   GLY A  89      29.560  10.734 -32.849  1.00 66.96           H
ATOM   1157  CA  GLY A  89      30.528  12.521 -32.246  1.00 66.94           C
ATOM   1158 1HA  GLY A  89      29.651  12.626 -31.607  1.00 66.94           H
ATOM   1159 2HA  GLY A  89      31.459  12.679 -31.701  1.00 66.94           H
ATOM   1160  C   GLY A  89      30.440  13.534 -33.387  1.00 66.59           C
ATOM   1161  O   GLY A  89      31.014  14.611 -33.239  1.00 66.53           O
ATOM   1162  N   GLU A  90      29.800  13.225 -34.516  1.00 66.10           N
ATOM   1163  H   GLU A  90      29.324  12.338 -34.601  1.00 66.10           H
ATOM   1164  CA  GLU A  90      29.541  14.197 -35.597  1.00 66.15           C
ATOM   1165  HA  GLU A  90      30.470  14.581 -36.020  1.00 66.15           H
ATOM   1166  C   GLU A  90      28.760  15.378 -34.994  1.00 64.57           C
ATOM   1167  O   GLU A  90      27.974  15.209 -34.033  1.00 64.91           O
ATOM   1168  CB  GLU A  90      28.710  13.476 -36.677  1.00 69.79           C
ATOM   1169 1HB  GLU A  90      28.513  12.462 -36.328  1.00 69.79           H
ATOM   1170 2HB  GLU A  90      27.775  14.036 -36.700  1.00 69.79           H
ATOM   1171  CG  GLU A  90      29.291  13.413 -38.094  1.00 76.24           C
ATOM   1172 1HG  GLU A  90      28.511  13.072 -38.776  1.00 76.24           H
ATOM   1173 2HG  GLU A  90      29.567  14.452 -38.271  1.00 76.24           H
ATOM   1174  CD  GLU A  90      30.500  12.519 -38.183  1.00 84.38           C
ATOM   1175  OE1 GLU A  90      30.470  11.463 -38.913  1.00 85.81           O
ATOM   1176  OE2 GLU A  90      31.546  12.849 -37.537  1.00 86.59           O
ATOM   1177  N   ARG A  91      28.943  16.605 -35.532  1.00 62.64           N
ATOM   1178  H   ARG A  91      29.641  16.796 -36.236  1.00 62.64           H
ATOM   1179  CA  ARG A  91      28.367  17.830 -34.892  1.00 61.12           C
ATOM   1180  HA  ARG A  91      28.285  17.657 -33.819  1.00 61.12           H
ATOM   1181  C   ARG A  91      26.936  18.100 -35.431  1.00 58.64           C
ATOM   1182  O   ARG A  91      26.673  18.985 -36.268  1.00 57.96           O
ATOM   1183  CB  ARG A  91      29.369  18.957 -35.040  1.00 62.41           C
ATOM   1184 1HB  ARG A  91      30.364  18.534 -35.181  1.00 62.41           H
ATOM   1185 2HB  ARG A  91      29.088  19.563 -35.901  1.00 62.41           H
ATOM   1186  CG  ARG A  91      29.330  19.793 -33.776  1.00 65.64           C
ATOM   1187 1HG  ARG A  91      28.305  19.874 -33.412  1.00 65.64           H
ATOM   1188 2HG  ARG A  91      29.946  19.332 -33.005  1.00 65.64           H
ATOM   1189  CD  ARG A  91      29.861  21.244 -33.987  1.00 69.44           C
ATOM   1190 1HD  ARG A  91      30.945  21.157 -34.055  1.00 69.44           H
ATOM   1191 2HD  ARG A  91      29.408  21.573 -34.922  1.00 69.44           H
ATOM   1192  NE  ARG A  91      29.511  22.179 -32.919  1.00 72.83           N
ATOM   1193  HE  ARG A  91      29.445  21.793 -31.988  1.00 72.83           H
ATOM   1194  CZ  ARG A  91      29.129  23.470 -33.109  1.00 74.82           C
ATOM   1195  NH1 ARG A  91      29.223  24.089 -34.208  1.00 74.59           N
ATOM   1196 1HH1 ARG A  91      29.642  23.565 -34.962  1.00 74.59           H
ATOM   1197 2HH1 ARG A  91      29.103  25.088 -34.291  1.00 74.59           H
ATOM   1198  NH2 ARG A  91      28.612  24.133 -32.145  1.00 75.05           N
ATOM   1199 1HH2 ARG A  91      28.458  23.732 -31.232  1.00 75.05           H
ATOM   1200 2HH2 ARG A  91      28.199  25.022 -32.384  1.00 75.05           H
ATOM   1201  N   ARG A  92      25.930  17.317 -35.020  1.00 56.74           N
ATOM   1202  H   ARG A  92      26.206  16.592 -34.373  1.00 56.74           H
ATOM   1203  CA  ARG A  92      24.543  17.285 -35.491  1.00 55.43           C
ATOM   1204  HA  ARG A  92      24.389  18.265 -35.944  1.00 55.43           H
ATOM   1205  C   ARG A  92      23.698  17.187 -34.220  1.00 52.73           C
ATOM   1206  O   ARG A  92      23.850  16.232 -33.472  1.00 52.26           O
ATOM   1207  CB  ARG A  92      24.342  16.238 -36.595  1.00 57.83           C
ATOM   1208 1HB  ARG A  92      24.492  15.251 -36.157  1.00 57.83           H
ATOM   1209 2HB  ARG A  92      23.278  16.207 -36.834  1.00 57.83           H
ATOM   1210  CG  ARG A  92      25.166  16.396 -37.848  1.00 63.95           C
ATOM   1211 1HG  ARG A  92      26.228  16.527 -37.638  1.00 63.95           H
ATOM   1212 2HG  ARG A  92      25.021  15.495 -38.444  1.00 63.95           H
ATOM   1213  CD  ARG A  92      24.861  17.635 -38.682  1.00 70.22           C
ATOM   1214 1HD  ARG A  92      23.881  17.532 -39.147  1.00 70.22           H
ATOM   1215 2HD  ARG A  92      24.851  18.516 -38.039  1.00 70.22           H
ATOM   1216  NE  ARG A  92      25.898  17.964 -39.692  1.00 75.78           N
ATOM   1217  HE  ARG A  92      26.164  17.200 -40.296  1.00 75.78           H
ATOM   1218  CZ  ARG A  92      26.640  19.116 -39.778  1.00 79.60           C
ATOM   1219  NH1 ARG A  92      27.217  19.442 -40.906  1.00 79.54           N
ATOM   1220 1HH1 ARG A  92      27.224  18.732 -41.624  1.00 79.54           H
ATOM   1221 2HH1 ARG A  92      27.715  20.309 -41.047  1.00 79.54           H
ATOM   1222  NH2 ARG A  92      26.596  20.016 -38.863  1.00 80.33           N
ATOM   1223 1HH2 ARG A  92      26.312  19.716 -37.941  1.00 80.33           H
ATOM   1224 2HH2 ARG A  92      27.187  20.826 -38.973  1.00 80.33           H
ATOM   1225  N   ALA A  93      22.770  18.108 -34.100  1.00 51.04           N
ATOM   1226  H   ALA A  93      22.789  18.864 -34.770  1.00 51.04           H
ATOM   1227  CA  ALA A  93      21.842  18.265 -32.970  1.00 49.69           C
ATOM   1228  HA  ALA A  93      22.483  18.118 -32.101  1.00 49.69           H
ATOM   1229  C   ALA A  93      20.699  17.300 -32.973  1.00 48.32           C
ATOM   1230  O   ALA A  93      20.178  16.785 -34.000  1.00 48.36           O
ATOM   1231  CB  ALA A  93      21.451  19.757 -32.922  1.00 49.28           C
ATOM   1232 1HB  ALA A  93      20.898  20.044 -33.816  1.00 49.28           H
ATOM   1233 2HB  ALA A  93      22.303  20.424 -32.791  1.00 49.28           H
ATOM   1234 3HB  ALA A  93      20.798  19.825 -32.052  1.00 49.28           H
ATOM   1235  N   ARG A  94      20.204  16.973 -31.786  1.00 46.90           N
ATOM   1236  H   ARG A  94      20.645  17.416 -30.993  1.00 46.90           H
ATOM   1237  CA  ARG A  94      19.049  16.120 -31.513  1.00 46.21           C
ATOM   1238  HA  ARG A  94      19.170  15.135 -31.963  1.00 46.21           H
ATOM   1239  C   ARG A  94      17.809  16.784 -32.165  1.00 46.10           C
ATOM   1240  O   ARG A  94      17.582  17.947 -31.860  1.00 45.42           O
ATOM   1241  CB  ARG A  94      18.890  15.953 -30.012  1.00 46.10           C
ATOM   1242 1HB  ARG A  94      18.954  16.950 -29.575  1.00 46.10           H
ATOM   1243 2HB  ARG A  94      17.917  15.528 -29.765  1.00 46.10           H
ATOM   1244  CG  ARG A  94      19.983  15.071 -29.374  1.00 48.23           C
ATOM   1245 1HG  ARG A  94      20.307  14.275 -30.043  1.00 48.23           H
ATOM   1246 2HG  ARG A  94      20.889  15.664 -29.248  1.00 48.23           H
ATOM   1247  CD  ARG A  94      19.506  14.520 -28.062  1.00 48.41           C
ATOM   1248 1HD  ARG A  94      18.942  15.345 -27.627  1.00 48.41           H
ATOM   1249 2HD  ARG A  94      18.888  13.667 -28.344  1.00 48.41           H
ATOM   1250  NE  ARG A  94      20.565  14.103 -27.164  1.00 47.22           N
ATOM   1251  HE  ARG A  94      21.484  14.184 -27.574  1.00 47.22           H
ATOM   1252  CZ  ARG A  94      20.445  13.953 -25.832  1.00 43.76           C
ATOM   1253  NH1 ARG A  94      19.289  14.136 -25.266  1.00 41.39           N
ATOM   1254 1HH1 ARG A  94      18.439  14.323 -25.778  1.00 41.39           H
ATOM   1255 2HH1 ARG A  94      19.250  13.936 -24.277  1.00 41.39           H
ATOM   1256  NH2 ARG A  94      21.449  13.419 -25.120  1.00 39.01           N
ATOM   1257 1HH2 ARG A  94      22.360  13.300 -25.539  1.00 39.01           H
ATOM   1258 2HH2 ARG A  94      21.338  13.348 -24.119  1.00 39.01           H
ATOM   1259  N   PRO A  95      16.946  16.199 -33.033  1.00 46.12           N
ATOM   1260  CA  PRO A  95      15.933  16.954 -33.728  1.00 45.99           C
ATOM   1261  HA  PRO A  95      16.480  17.663 -34.349  1.00 45.99           H
ATOM   1262  C   PRO A  95      15.046  17.740 -32.752  1.00 45.61           C
ATOM   1263  O   PRO A  95      14.597  17.209 -31.769  1.00 45.62           O
ATOM   1264  CB  PRO A  95      15.159  16.005 -34.583  1.00 46.96           C
ATOM   1265 1HB  PRO A  95      14.409  15.562 -33.928  1.00 46.96           H
ATOM   1266 2HB  PRO A  95      14.702  16.438 -35.473  1.00 46.96           H
ATOM   1267  CG  PRO A  95      16.179  14.951 -34.987  1.00 47.66           C
ATOM   1268 1HG  PRO A  95      15.740  13.968 -35.154  1.00 47.66           H
ATOM   1269 2HG  PRO A  95      16.876  15.280 -35.758  1.00 47.66           H
ATOM   1270  CD  PRO A  95      16.989  14.866 -33.650  1.00 45.94           C
ATOM   1271 1HD  PRO A  95      16.439  14.178 -33.009  1.00 45.94           H
ATOM   1272 2HD  PRO A  95      18.033  14.567 -33.735  1.00 45.94           H
ATOM   1273  N   GLY A  96      14.792  19.013 -33.105  1.00 44.70           N
ATOM   1274  H   GLY A  96      15.155  19.397 -33.966  1.00 44.70           H
ATOM   1275  CA  GLY A  96      13.991  19.998 -32.298  1.00 43.76           C
ATOM   1276 1HA  GLY A  96      13.577  20.674 -33.047  1.00 43.76           H
ATOM   1277 2HA  GLY A  96      13.248  19.552 -31.637  1.00 43.76           H
ATOM   1278  C   GLY A  96      14.986  20.797 -31.431  1.00 42.03           C
ATOM   1279  O   GLY A  96      14.524  21.373 -30.475  1.00 40.93           O
ATOM   1280  N   THR A  97      16.249  20.623 -31.620  1.00 41.40           N
ATOM   1281  H   THR A  97      16.559  19.882 -32.232  1.00 41.40           H
ATOM   1282  CA  THR A  97      17.334  21.401 -30.972  1.00 41.38           C
ATOM   1283  HA  THR A  97      16.882  22.221 -30.414  1.00 41.38           H
ATOM   1284  C   THR A  97      18.363  21.964 -31.947  1.00 40.60           C
ATOM   1285  O   THR A  97      18.385  21.595 -33.129  1.00 39.48           O
ATOM   1286  CB  THR A  97      18.054  20.604 -29.820  1.00 42.61           C
ATOM   1287  HB  THR A  97      18.594  21.343 -29.229  1.00 42.61           H
ATOM   1288  OG1 THR A  97      18.996  19.687 -30.320  1.00 44.37           O
ATOM   1289  HG1 THR A  97      18.572  19.138 -30.983  1.00 44.37           H
ATOM   1290  CG2 THR A  97      17.121  19.757 -28.914  1.00 41.91           C
ATOM   1291 1HG2 THR A  97      17.546  19.651 -27.916  1.00 41.91           H
ATOM   1292 2HG2 THR A  97      16.761  18.789 -29.262  1.00 41.91           H
ATOM   1293 3HG2 THR A  97      16.293  20.465 -28.884  1.00 41.91           H
ATOM   1294  N   TYR A  98      19.115  22.955 -31.496  1.00 40.57           N
ATOM   1295  H   TYR A  98      18.996  23.236 -30.533  1.00 40.57           H
ATOM   1296  CA  TYR A  98      20.201  23.614 -32.237  1.00 40.36           C
ATOM   1297  HA  TYR A  98      20.434  22.888 -33.015  1.00 40.36           H
ATOM   1298  C   TYR A  98      21.572  23.867 -31.480  1.00 40.30           C
ATOM   1299  O   TYR A  98      21.596  24.030 -30.258  1.00 38.62           O
ATOM   1300  CB  TYR A  98      19.674  24.874 -32.846  1.00 40.67           C
ATOM   1301 1HB  TYR A  98      20.448  25.332 -33.462  1.00 40.67           H
ATOM   1302 2HB  TYR A  98      18.810  24.628 -33.463  1.00 40.67           H
ATOM   1303  CG  TYR A  98      19.166  26.055 -31.913  1.00 42.34           C
ATOM   1304  CD1 TYR A  98      19.923  27.203 -31.675  1.00 43.54           C
ATOM   1305  HD1 TYR A  98      20.805  27.374 -32.274  1.00 43.54           H
ATOM   1306  CD2 TYR A  98      18.019  25.798 -31.142  1.00 43.65           C
ATOM   1307  HD2 TYR A  98      17.431  24.904 -31.289  1.00 43.65           H
ATOM   1308  CE1 TYR A  98      19.536  28.180 -30.732  1.00 44.84           C
ATOM   1309  HE1 TYR A  98      20.068  29.101 -30.545  1.00 44.84           H
ATOM   1310  CE2 TYR A  98      17.714  26.653 -30.064  1.00 45.02           C
ATOM   1311  HE2 TYR A  98      16.947  26.363 -29.362  1.00 45.02           H
ATOM   1312  CZ  TYR A  98      18.443  27.824 -29.911  1.00 46.29           C
ATOM   1313  OH  TYR A  98      18.260  28.604 -28.795  1.00 48.47           O
ATOM   1314  HH  TYR A  98      18.670  29.467 -28.886  1.00 48.47           H
ATOM   1315  N   LEU A  99      22.685  23.727 -32.207  1.00 41.31           N
ATOM   1316  H   LEU A  99      22.545  23.618 -33.201  1.00 41.31           H
ATOM   1317  CA  LEU A  99      24.106  23.772 -31.774  1.00 42.87           C
ATOM   1318  HA  LEU A  99      24.242  23.083 -30.940  1.00 42.87           H
ATOM   1319  C   LEU A  99      24.467  25.190 -31.290  1.00 45.62           C
ATOM   1320  O   LEU A  99      23.784  26.151 -31.654  1.00 44.90           O
ATOM   1321  CB  LEU A  99      25.030  23.431 -32.983  1.00 42.18           C
ATOM   1322 1HB  LEU A  99      24.772  24.118 -33.790  1.00 42.18           H
ATOM   1323 2HB  LEU A  99      26.054  23.644 -32.677  1.00 42.18           H
ATOM   1324  CG  LEU A  99      24.861  22.073 -33.522  1.00 43.25           C
ATOM   1325  HG  LEU A  99      23.922  21.931 -34.056  1.00 43.25           H
ATOM   1326  CD1 LEU A  99      25.793  21.778 -34.696  1.00 43.43           C
ATOM   1327 1HD1 LEU A  99      25.606  22.463 -35.523  1.00 43.43           H
ATOM   1328 2HD1 LEU A  99      25.735  20.750 -35.055  1.00 43.43           H
ATOM   1329 3HD1 LEU A  99      26.786  21.964 -34.287  1.00 43.43           H
ATOM   1330  CD2 LEU A  99      25.172  21.036 -32.466  1.00 43.57           C
ATOM   1331 1HD2 LEU A  99      26.238  21.102 -32.250  1.00 43.57           H
ATOM   1332 2HD2 LEU A  99      24.930  20.026 -32.798  1.00 43.57           H
ATOM   1333 3HD2 LEU A  99      24.602  21.270 -31.567  1.00 43.57           H
ATOM   1334  N   LEU A 100      25.522  25.320 -30.449  1.00 48.08           N
ATOM   1335  H   LEU A 100      26.007  24.464 -30.223  1.00 48.08           H
ATOM   1336  CA  LEU A 100      26.025  26.551 -29.851  1.00 50.73           C
ATOM   1337  HA  LEU A 100      25.173  27.137 -29.506  1.00 50.73           H
ATOM   1338  C   LEU A 100      26.801  27.359 -30.889  1.00 53.15           C
ATOM   1339  O   LEU A 100      27.196  26.916 -31.987  1.00 53.23           O
ATOM   1340  CB  LEU A 100      26.916  26.348 -28.597  1.00 51.42           C
ATOM   1341 1HB  LEU A 100      27.785  25.763 -28.898  1.00 51.42           H
ATOM   1342 2HB  LEU A 100      27.167  27.334 -28.205  1.00 51.42           H
ATOM   1343  CG  LEU A 100      26.211  25.579 -27.492  1.00 53.52           C
ATOM   1344  HG  LEU A 100      25.800  24.651 -27.890  1.00 53.52           H
ATOM   1345  CD1 LEU A 100      27.179  25.368 -26.344  1.00 54.31           C
ATOM   1346 1HD1 LEU A 100      27.988  24.728 -26.697  1.00 54.31           H
ATOM   1347 2HD1 LEU A 100      26.709  24.912 -25.473  1.00 54.31           H
ATOM   1348 3HD1 LEU A 100      27.580  26.344 -26.071  1.00 54.31           H
ATOM   1349  CD2 LEU A 100      24.975  26.370 -26.998  1.00 54.31           C
ATOM   1350 1HD2 LEU A 100      25.176  27.431 -27.144  1.00 54.31           H
ATOM   1351 2HD2 LEU A 100      24.711  26.189 -25.956  1.00 54.31           H
ATOM   1352 3HD2 LEU A 100      24.150  26.064 -27.641  1.00 54.31           H
ATOM   1353  N   GLN A 101      27.029  28.572 -30.531  1.00 55.24           N
ATOM   1354  H   GLN A 101      26.840  28.859 -29.581  1.00 55.24           H
ATOM   1355  CA  GLN A 101      27.577  29.627 -31.415  1.00 57.63           C
ATOM   1356  HA  GLN A 101      27.380  29.319 -32.442  1.00 57.63           H
ATOM   1357  C   GLN A 101      29.094  29.729 -31.215  1.00 59.06           C
ATOM   1358  O   GLN A 101      29.684  28.977 -30.365  1.00 59.47           O
ATOM   1359  CB  GLN A 101      26.902  30.909 -31.127  1.00 60.41           C
ATOM   1360 1HB  GLN A 101      27.231  31.639 -31.866  1.00 60.41           H
ATOM   1361 2HB  GLN A 101      25.844  30.701 -31.287  1.00 60.41           H
ATOM   1362  CG  GLN A 101      27.122  31.447 -29.726  1.00 66.17           C
ATOM   1363 1HG  GLN A 101      27.041  30.604 -29.040  1.00 66.17           H
ATOM   1364 2HG  GLN A 101      28.114  31.882 -29.607  1.00 66.17           H
ATOM   1365  CD  GLN A 101      26.071  32.494 -29.356  1.00 73.19           C
ATOM   1366  OE1 GLN A 101      25.924  33.497 -30.025  1.00 75.47           O
ATOM   1367  NE2 GLN A 101      25.348  32.352 -28.286  1.00 73.97           N
ATOM   1368 1HE2 GLN A 101      24.532  32.942 -28.366  1.00 73.97           H
ATOM   1369 2HE2 GLN A 101      25.301  31.495 -27.753  1.00 73.97           H
ATOM   1370  N   ASP A 102      29.784  30.532 -32.044  1.00 59.81           N
ATOM   1371  H   ASP A 102      29.250  31.156 -32.632  1.00 59.81           H
ATOM   1372  CA  ASP A 102      31.227  30.558 -32.154  1.00 61.07           C
ATOM   1373  HA  ASP A 102      31.520  29.516 -32.281  1.00 61.07           H
ATOM   1374  C   ASP A 102      31.646  30.978 -30.714  1.00 60.73           C
ATOM   1375  O   ASP A 102      31.386  32.049 -30.134  1.00 60.93           O
ATOM   1376  CB  ASP A 102      31.643  31.416 -33.348  1.00 64.44           C
ATOM   1377 1HB  ASP A 102      30.993  31.183 -34.192  1.00 64.44           H
ATOM   1378 2HB  ASP A 102      31.503  32.421 -32.948  1.00 64.44           H
ATOM   1379  CG  ASP A 102      33.098  31.239 -33.768  1.00 72.38           C
ATOM   1380  OD1 ASP A 102      33.518  30.065 -33.952  1.00 73.86           O
ATOM   1381  OD2 ASP A 102      33.873  32.225 -33.697  1.00 76.35           O
ATOM   1382  N   GLY A 103      32.512  30.105 -30.086  1.00 60.29           N
ATOM   1383  H   GLY A 103      32.885  29.318 -30.597  1.00 60.29           H
ATOM   1384  CA  GLY A 103      32.828  30.055 -28.610  1.00 60.54           C
ATOM   1385 1HA  GLY A 103      33.871  30.318 -28.431  1.00 60.54           H
ATOM   1386 2HA  GLY A 103      32.143  30.708 -28.069  1.00 60.54           H
ATOM   1387  C   GLY A 103      32.626  28.616 -28.025  1.00 60.62           C
ATOM   1388  O   GLY A 103      33.111  28.427 -26.923  1.00 60.69           O
ATOM   1389  N   TYR A 104      31.877  27.693 -28.605  1.00 60.52           N
ATOM   1390  H   TYR A 104      31.560  27.825 -29.555  1.00 60.52           H
ATOM   1391  CA  TYR A 104      31.561  26.382 -28.001  1.00 61.06           C
ATOM   1392  HA  TYR A 104      31.029  26.568 -27.069  1.00 61.06           H
ATOM   1393  C   TYR A 104      32.829  25.522 -27.596  1.00 61.43           C
ATOM   1394  O   TYR A 104      32.767  24.774 -26.595  1.00 60.89           O
ATOM   1395  CB  TYR A 104      30.705  25.600 -29.048  1.00 61.07           C
ATOM   1396 1HB  TYR A 104      30.041  24.877 -28.573  1.00 61.07           H
ATOM   1397 2HB  TYR A 104      30.066  26.343 -29.524  1.00 61.07           H
ATOM   1398  CG  TYR A 104      31.443  24.849 -30.186  1.00 61.86           C
ATOM   1399  CD1 TYR A 104      32.093  23.573 -29.991  1.00 62.62           C
ATOM   1400  HD1 TYR A 104      32.245  23.245 -28.973  1.00 62.62           H
ATOM   1401  CD2 TYR A 104      31.542  25.387 -31.483  1.00 62.74           C
ATOM   1402  HD2 TYR A 104      31.213  26.407 -31.613  1.00 62.74           H
ATOM   1403  CE1 TYR A 104      32.749  22.919 -31.042  1.00 63.74           C
ATOM   1404  HE1 TYR A 104      33.165  21.948 -30.820  1.00 63.74           H
ATOM   1405  CE2 TYR A 104      32.083  24.663 -32.529  1.00 63.73           C
ATOM   1406  HE2 TYR A 104      32.006  25.096 -33.516  1.00 63.73           H
ATOM   1407  CZ  TYR A 104      32.680  23.425 -32.322  1.00 64.84           C
ATOM   1408  OH  TYR A 104      33.071  22.753 -33.367  1.00 67.11           O
ATOM   1409  HH  TYR A 104      33.641  21.992 -33.233  1.00 67.11           H
ATOM   1410  N   ALA A 105      33.922  25.613 -28.388  1.00 62.05           N
ATOM   1411  H   ALA A 105      33.817  26.082 -29.276  1.00 62.05           H
ATOM   1412  CA  ALA A 105      35.264  24.983 -28.183  1.00 63.38           C
ATOM   1413  HA  ALA A 105      35.281  24.631 -27.152  1.00 63.38           H
ATOM   1414  C   ALA A 105      36.471  26.011 -28.289  1.00 64.61           C
ATOM   1415  O   ALA A 105      37.208  25.969 -29.264  1.00 64.27           O
ATOM   1416  CB  ALA A 105      35.455  23.696 -28.942  1.00 63.49           C
ATOM   1417 1HB  ALA A 105      35.278  23.870 -30.003  1.00 63.49           H
ATOM   1418 2HB  ALA A 105      34.707  23.002 -28.557  1.00 63.49           H
ATOM   1419 3HB  ALA A 105      36.450  23.271 -28.804  1.00 63.49           H
ATOM   1420  N   PHE A 106      36.635  26.838 -27.304  1.00 65.51           N
ATOM   1421  H   PHE A 106      36.005  26.789 -26.516  1.00 65.51           H
ATOM   1422  CA  PHE A 106      37.682  27.871 -27.234  1.00 66.67           C
ATOM   1423  HA  PHE A 106      37.613  28.528 -28.100  1.00 66.67           H
ATOM   1424  C   PHE A 106      39.094  27.234 -27.238  1.00 67.22           C
ATOM   1425  O   PHE A 106      39.285  26.137 -26.673  1.00 67.62           O
ATOM   1426  CB  PHE A 106      37.325  28.678 -25.989  1.00 67.05           C
ATOM   1427 1HB  PHE A 106      36.276  28.961 -26.071  1.00 67.05           H
ATOM   1428 2HB  PHE A 106      37.452  28.120 -25.061  1.00 67.05           H
ATOM   1429  CG  PHE A 106      38.133  29.992 -25.835  1.00 68.27           C
ATOM   1430  CD1 PHE A 106      39.435  30.019 -25.232  1.00 68.97           C
ATOM   1431  HD1 PHE A 106      39.893  29.105 -24.886  1.00 68.97           H
ATOM   1432  CD2 PHE A 106      37.611  31.177 -26.367  1.00 69.04           C
ATOM   1433  HD2 PHE A 106      36.670  31.162 -26.897  1.00 69.04           H
ATOM   1434  CE1 PHE A 106      40.130  31.218 -25.228  1.00 69.81           C
ATOM   1435  HE1 PHE A 106      41.138  31.231 -24.838  1.00 69.81           H
ATOM   1436  CE2 PHE A 106      38.328  32.367 -26.347  1.00 69.95           C
ATOM   1437  HE2 PHE A 106      37.920  33.268 -26.780  1.00 69.95           H
ATOM   1438  CZ  PHE A 106      39.597  32.407 -25.777  1.00 69.80           C
ATOM   1439  HZ  PHE A 106      40.133  33.341 -25.688  1.00 69.80           H
ATOM   1440  N   PRO A 107      40.046  27.890 -27.909  1.00 67.09           N
ATOM   1441  CA  PRO A 107      41.401  27.374 -27.853  1.00 67.02           C
ATOM   1442  HA  PRO A 107      41.254  26.360 -28.226  1.00 67.02           H
ATOM   1443  C   PRO A 107      42.019  27.257 -26.431  1.00 66.88           C
ATOM   1444  O   PRO A 107      42.159  28.258 -25.721  1.00 67.46           O
ATOM   1445  CB  PRO A 107      42.181  28.129 -28.865  1.00 67.50           C
ATOM   1446 1HB  PRO A 107      42.898  28.789 -28.377  1.00 67.50           H
ATOM   1447 2HB  PRO A 107      42.691  27.387 -29.478  1.00 67.50           H
ATOM   1448  CG  PRO A 107      41.185  28.911 -29.672  1.00 67.70           C
ATOM   1449 1HG  PRO A 107      41.614  29.890 -29.884  1.00 67.70           H
ATOM   1450 2HG  PRO A 107      40.931  28.471 -30.637  1.00 67.70           H
ATOM   1451  CD  PRO A 107      39.979  29.021 -28.788  1.00 66.41           C
ATOM   1452 1HD  PRO A 107      39.951  29.949 -28.216  1.00 66.41           H
ATOM   1453 2HD  PRO A 107      39.067  28.990 -29.384  1.00 66.41           H
ATOM   1454  N   GLY A 108      42.428  26.052 -26.084  1.00 65.65           N
ATOM   1455  H   GLY A 108      42.279  25.438 -26.872  1.00 65.65           H
ATOM   1456  CA  GLY A 108      42.975  25.491 -24.870  1.00 65.15           C
ATOM   1457 1HA  GLY A 108      43.875  24.940 -25.143  1.00 65.15           H
ATOM   1458 2HA  GLY A 108      43.346  26.330 -24.280  1.00 65.15           H
ATOM   1459  C   GLY A 108      42.067  24.623 -24.028  1.00 64.06           C
ATOM   1460  O   GLY A 108      42.539  23.802 -23.247  1.00 64.32           O
ATOM   1461  N   GLU A 109      40.781  24.684 -24.345  1.00 62.45           N
ATOM   1462  H   GLU A 109      40.508  25.345 -25.059  1.00 62.45           H
ATOM   1463  CA  GLU A 109      39.594  24.066 -23.636  1.00 61.67           C
ATOM   1464  HA  GLU A 109      39.914  23.673 -22.671  1.00 61.67           H
ATOM   1465  C   GLU A 109      39.075  22.859 -24.473  1.00 60.28           C
ATOM   1466  O   GLU A 109      39.264  22.681 -25.682  1.00 61.26           O
ATOM   1467  CB  GLU A 109      38.409  25.087 -23.481  1.00 64.23           C
ATOM   1468 1HB  GLU A 109      37.956  25.300 -24.450  1.00 64.23           H
ATOM   1469 2HB  GLU A 109      37.594  24.668 -22.890  1.00 64.23           H
ATOM   1470  CG  GLU A 109      38.916  26.365 -22.846  1.00 69.63           C
ATOM   1471 1HG  GLU A 109      39.506  26.871 -23.610  1.00 69.63           H
ATOM   1472 2HG  GLU A 109      38.047  26.947 -22.538  1.00 69.63           H
ATOM   1473  CD  GLU A 109      39.802  26.112 -21.623  1.00 76.71           C
ATOM   1474  OE1 GLU A 109      40.975  26.615 -21.499  1.00 77.25           O
ATOM   1475  OE2 GLU A 109      39.379  25.361 -20.698  1.00 79.92           O
ATOM   1476  N   ASP A 110      38.488  21.880 -23.787  1.00 57.60           N
ATOM   1477  H   ASP A 110      38.415  22.060 -22.796  1.00 57.60           H
ATOM   1478  CA  ASP A 110      37.618  20.888 -24.372  1.00 55.54           C
ATOM   1479  HA  ASP A 110      38.107  20.450 -25.242  1.00 55.54           H
ATOM   1480  C   ASP A 110      36.293  21.518 -24.816  1.00 53.57           C
ATOM   1481  O   ASP A 110      35.796  21.148 -25.892  1.00 53.77           O
ATOM   1482  CB  ASP A 110      37.476  19.765 -23.340  1.00 56.35           C
ATOM   1483 1HB  ASP A 110      37.065  20.237 -22.448  1.00 56.35           H
ATOM   1484 2HB  ASP A 110      36.771  19.079 -23.810  1.00 56.35           H
ATOM   1485  CG  ASP A 110      38.725  18.962 -22.926  1.00 58.87           C
ATOM   1486  OD1 ASP A 110      39.307  18.210 -23.722  1.00 58.38           O
ATOM   1487  OD2 ASP A 110      39.158  19.035 -21.756  1.00 61.04           O
ATOM   1488  N   GLY A 111      35.781  22.464 -24.066  1.00 51.48           N
ATOM   1489  H   GLY A 111      36.349  22.633 -23.248  1.00 51.48           H
ATOM   1490  CA  GLY A 111      34.591  23.173 -24.303  1.00 50.13           C
ATOM   1491 1HA  GLY A 111      34.533  23.950 -23.540  1.00 50.13           H
ATOM   1492 2HA  GLY A 111      34.609  23.647 -25.284  1.00 50.13           H
ATOM   1493  C   GLY A 111      33.336  22.295 -24.206  1.00 48.59           C
ATOM   1494  O   GLY A 111      33.192  21.474 -23.261  1.00 48.14           O
ATOM   1495  N   MET A 112      32.445  22.387 -25.183  1.00 47.31           N
ATOM   1496  H   MET A 112      32.546  23.130 -25.860  1.00 47.31           H
ATOM   1497  CA  MET A 112      31.195  21.581 -25.340  1.00 46.38           C
ATOM   1498  HA  MET A 112      31.502  20.633 -24.898  1.00 46.38           H
ATOM   1499  C   MET A 112      30.764  21.241 -26.821  1.00 45.85           C
ATOM   1500  O   MET A 112      29.774  21.828 -27.306  1.00 45.57           O
ATOM   1501  CB  MET A 112      30.099  22.219 -24.467  1.00 46.10           C
ATOM   1502 1HB  MET A 112      30.223  23.290 -24.625  1.00 46.10           H
ATOM   1503 2HB  MET A 112      29.101  21.993 -24.842  1.00 46.10           H
ATOM   1504  CG  MET A 112      30.126  21.943 -22.952  1.00 47.45           C
ATOM   1505 1HG  MET A 112      30.470  20.909 -22.905  1.00 47.45           H
ATOM   1506 2HG  MET A 112      30.916  22.604 -22.596  1.00 47.45           H
ATOM   1507  SD  MET A 112      28.627  22.163 -22.003  1.00 50.88           S
ATOM   1508  CE  MET A 112      29.225  21.922 -20.285  1.00 49.43           C
ATOM   1509 1HE  MET A 112      28.533  22.083 -19.458  1.00 49.43           H
ATOM   1510 2HE  MET A 112      30.076  22.596 -20.183  1.00 49.43           H
ATOM   1511 3HE  MET A 112      29.575  20.890 -20.271  1.00 49.43           H
ATOM   1512  N   PRO A 113      31.465  20.243 -27.487  1.00 45.40           N
ATOM   1513  CA  PRO A 113      31.355  20.162 -28.931  1.00 45.11           C
ATOM   1514  HA  PRO A 113      31.797  21.069 -29.343  1.00 45.11           H
ATOM   1515  C   PRO A 113      29.982  19.949 -29.600  1.00 44.73           C
ATOM   1516  O   PRO A 113      29.620  20.673 -30.530  1.00 45.63           O
ATOM   1517  CB  PRO A 113      32.376  19.104 -29.334  1.00 46.08           C
ATOM   1518 1HB  PRO A 113      32.000  18.081 -29.329  1.00 46.08           H
ATOM   1519 2HB  PRO A 113      32.822  19.360 -30.295  1.00 46.08           H
ATOM   1520  CG  PRO A 113      33.400  19.284 -28.225  1.00 46.68           C
ATOM   1521 1HG  PRO A 113      34.017  18.393 -28.108  1.00 46.68           H
ATOM   1522 2HG  PRO A 113      34.062  20.137 -28.370  1.00 46.68           H
ATOM   1523  CD  PRO A 113      32.583  19.498 -26.946  1.00 44.81           C
ATOM   1524 1HD  PRO A 113      32.216  18.594 -26.459  1.00 44.81           H
ATOM   1525 2HD  PRO A 113      33.071  20.086 -26.168  1.00 44.81           H
ATOM   1526  N   VAL A 114      29.221  18.913 -29.126  1.00 43.53           N
ATOM   1527  H   VAL A 114      29.592  18.394 -28.344  1.00 43.53           H
ATOM   1528  CA  VAL A 114      27.866  18.607 -29.670  1.00 42.37           C
ATOM   1529  HA  VAL A 114      27.773  19.158 -30.605  1.00 42.37           H
ATOM   1530  C   VAL A 114      26.781  19.185 -28.794  1.00 41.84           C
ATOM   1531  O   VAL A 114      25.622  18.810 -28.937  1.00 42.15           O
ATOM   1532  CB  VAL A 114      27.728  17.112 -30.011  1.00 42.47           C
ATOM   1533  HB  VAL A 114      26.743  16.945 -30.448  1.00 42.47           H
ATOM   1534  CG1 VAL A 114      28.923  16.600 -30.914  1.00 42.79           C
ATOM   1535 1HG1 VAL A 114      29.874  16.600 -30.382  1.00 42.79           H
ATOM   1536 2HG1 VAL A 114      28.987  17.265 -31.775  1.00 42.79           H
ATOM   1537 3HG1 VAL A 114      28.696  15.589 -31.252  1.00 42.79           H
ATOM   1538  CG2 VAL A 114      27.741  16.215 -28.779  1.00 42.95           C
ATOM   1539 1HG2 VAL A 114      28.549  16.416 -28.075  1.00 42.95           H
ATOM   1540 2HG2 VAL A 114      27.838  15.200 -29.164  1.00 42.95           H
ATOM   1541 3HG2 VAL A 114      26.783  16.322 -28.272  1.00 42.95           H
ATOM   1542  N   ALA A 115      27.117  20.067 -27.815  1.00 41.34           N
ATOM   1543  H   ALA A 115      28.064  20.413 -27.754  1.00 41.34           H
ATOM   1544  CA  ALA A 115      26.087  20.755 -27.068  1.00 41.58           C
ATOM   1545  HA  ALA A 115      25.568  19.944 -26.558  1.00 41.58           H
ATOM   1546  C   ALA A 115      25.124  21.564 -27.897  1.00 41.45           C
ATOM   1547  O   ALA A 115      25.521  22.140 -28.878  1.00 41.70           O
ATOM   1548  CB  ALA A 115      26.730  21.565 -25.953  1.00 41.49           C
ATOM   1549 1HB  ALA A 115      27.407  20.948 -25.362  1.00 41.49           H
ATOM   1550 2HB  ALA A 115      25.964  21.989 -25.304  1.00 41.49           H
ATOM   1551 3HB  ALA A 115      27.292  22.370 -26.427  1.00 41.49           H
ATOM   1552  N   ALA A 116      23.879  21.610 -27.427  1.00 40.76           N
ATOM   1553  H   ALA A 116      23.740  21.202 -26.514  1.00 40.76           H
ATOM   1554  CA  ALA A 116      22.695  22.298 -27.998  1.00 39.98           C
ATOM   1555  HA  ALA A 116      23.132  23.081 -28.617  1.00 39.98           H
ATOM   1556  C   ALA A 116      21.775  22.989 -26.955  1.00 39.88           C
ATOM   1557  O   ALA A 116      21.833  22.693 -25.768  1.00 39.36           O
ATOM   1558  CB  ALA A 116      21.981  21.286 -28.951  1.00 39.26           C
ATOM   1559 1HB  ALA A 116      21.213  21.752 -29.569  1.00 39.26           H
ATOM   1560 2HB  ALA A 116      21.525  20.527 -28.315  1.00 39.26           H
ATOM   1561 3HB  ALA A 116      22.731  20.821 -29.591  1.00 39.26           H
ATOM   1562  N   MET A 117      20.711  23.633 -27.494  1.00 39.29           N
ATOM   1563  H   MET A 117      20.667  23.698 -28.501  1.00 39.29           H
ATOM   1564  CA  MET A 117      19.498  24.208 -26.807  1.00 39.66           C
ATOM   1565  HA  MET A 117      19.351  23.665 -25.874  1.00 39.66           H
ATOM   1566  C   MET A 117      18.234  23.940 -27.687  1.00 39.79           C
ATOM   1567  O   MET A 117      18.380  23.765 -28.880  1.00 39.79           O
ATOM   1568  CB  MET A 117      19.730  25.680 -26.531  1.00 39.54           C
ATOM   1569 1HB  MET A 117      19.751  26.143 -27.518  1.00 39.54           H
ATOM   1570 2HB  MET A 117      18.928  26.069 -25.904  1.00 39.54           H
ATOM   1571  CG  MET A 117      21.078  26.041 -25.827  1.00 42.55           C
ATOM   1572 1HG  MET A 117      21.177  25.319 -25.017  1.00 42.55           H
ATOM   1573 2HG  MET A 117      21.841  25.880 -26.589  1.00 42.55           H
ATOM   1574  SD  MET A 117      21.279  27.718 -25.144  1.00 49.46           S
ATOM   1575  CE  MET A 117      21.640  28.716 -26.602  1.00 44.47           C
ATOM   1576 1HE  MET A 117      20.818  29.428 -26.682  1.00 44.47           H
ATOM   1577 2HE  MET A 117      21.632  28.052 -27.465  1.00 44.47           H
ATOM   1578 3HE  MET A 117      22.586  29.256 -26.567  1.00 44.47           H
ATOM   1579  N   SER A 118      17.011  24.144 -27.226  1.00 39.25           N
ATOM   1580  H   SER A 118      17.064  24.472 -26.272  1.00 39.25           H
ATOM   1581  CA  SER A 118      15.734  23.992 -27.852  1.00 39.66           C
ATOM   1582  HA  SER A 118      15.918  23.851 -28.917  1.00 39.66           H
ATOM   1583  C   SER A 118      14.867  25.188 -27.606  1.00 39.81           C
ATOM   1584  O   SER A 118      14.814  25.793 -26.594  1.00 39.62           O
ATOM   1585  CB  SER A 118      15.020  22.756 -27.327  1.00 40.56           C
ATOM   1586 1HB  SER A 118      15.713  21.915 -27.292  1.00 40.56           H
ATOM   1587 2HB  SER A 118      14.642  22.946 -26.322  1.00 40.56           H
ATOM   1588  OG  SER A 118      13.916  22.414 -28.082  1.00 42.81           O
ATOM   1589  HG  SER A 118      14.179  21.959 -28.886  1.00 42.81           H
ATOM   1590  N   SER A 119      14.172  25.565 -28.724  1.00 39.43           N
ATOM   1591  H   SER A 119      14.118  25.038 -29.583  1.00 39.43           H
ATOM   1592  CA  SER A 119      13.285  26.783 -28.715  1.00 39.64           C
ATOM   1593  HA  SER A 119      12.997  27.027 -27.692  1.00 39.64           H
ATOM   1594  C   SER A 119      11.885  26.650 -29.491  1.00 39.92           C
ATOM   1595  O   SER A 119      11.901  26.641 -30.700  1.00 40.20           O
ATOM   1596  CB  SER A 119      14.050  28.030 -29.133  1.00 40.97           C
ATOM   1597 1HB  SER A 119      14.959  28.123 -28.538  1.00 40.97           H
ATOM   1598 2HB  SER A 119      14.356  27.944 -30.175  1.00 40.97           H
ATOM   1599  OG  SER A 119      13.145  29.113 -28.741  1.00 43.30           O
ATOM   1600  HG  SER A 119      13.209  29.144 -27.783  1.00 43.30           H
ATOM   1601  N   ASN A 120      10.794  26.394 -28.746  1.00 39.50           N
ATOM   1602  H   ASN A 120      11.030  26.326 -27.766  1.00 39.50           H
ATOM   1603  CA  ASN A 120       9.385  26.178 -29.095  1.00 38.78           C
ATOM   1604  HA  ASN A 120       9.107  26.885 -29.877  1.00 38.78           H
ATOM   1605  C   ASN A 120       8.575  26.418 -27.849  1.00 37.56           C
ATOM   1606  O   ASN A 120       9.159  26.155 -26.776  1.00 36.58           O
ATOM   1607  CB  ASN A 120       9.171  24.780 -29.697  1.00 38.93           C
ATOM   1608 1HB  ASN A 120       8.108  24.578 -29.828  1.00 38.93           H
ATOM   1609 2HB  ASN A 120       9.653  24.760 -30.674  1.00 38.93           H
ATOM   1610  CG  ASN A 120       9.775  23.654 -28.838  1.00 40.11           C
ATOM   1611  OD1 ASN A 120      10.686  22.915 -29.213  1.00 41.50           O
ATOM   1612  ND2 ASN A 120       9.183  23.549 -27.622  1.00 38.17           N
ATOM   1613 1HD2 ASN A 120       9.503  22.965 -26.863  1.00 38.17           H
ATOM   1614 2HD2 ASN A 120       8.251  23.938 -27.602  1.00 38.17           H
ATOM   1615  N   VAL A 121       7.288  26.703 -27.897  1.00 37.29           N
ATOM   1616  H   VAL A 121       6.776  26.747 -28.767  1.00 37.29           H
ATOM   1617  CA  VAL A 121       6.424  26.421 -26.701  1.00 37.60           C
ATOM   1618  HA  VAL A 121       6.754  27.120 -25.933  1.00 37.60           H
ATOM   1619  C   VAL A 121       6.445  25.003 -26.120  1.00 37.68           C
ATOM   1620  O   VAL A 121       6.584  24.027 -26.874  1.00 37.84           O
ATOM   1621  CB  VAL A 121       4.925  26.792 -27.047  1.00 38.28           C
ATOM   1622  HB  VAL A 121       4.564  25.991 -27.692  1.00 38.28           H
ATOM   1623  CG1 VAL A 121       4.062  26.850 -25.818  1.00 38.73           C
ATOM   1624 1HG1 VAL A 121       4.007  25.839 -25.414  1.00 38.73           H
ATOM   1625 2HG1 VAL A 121       3.066  27.176 -26.119  1.00 38.73           H
ATOM   1626 3HG1 VAL A 121       4.450  27.526 -25.055  1.00 38.73           H
ATOM   1627  CG2 VAL A 121       4.765  28.166 -27.632  1.00 38.06           C
ATOM   1628 1HG2 VAL A 121       3.743  28.367 -27.956  1.00 38.06           H
ATOM   1629 2HG2 VAL A 121       5.437  28.231 -28.487  1.00 38.06           H
ATOM   1630 3HG2 VAL A 121       5.059  28.898 -26.880  1.00 38.06           H
ATOM   1631  N   GLY A 122       6.416  24.859 -24.805  1.00 36.99           N
ATOM   1632  H   GLY A 122       6.145  25.681 -24.284  1.00 36.99           H
ATOM   1633  CA  GLY A 122       6.827  23.691 -24.019  1.00 36.83           C
ATOM   1634 1HA  GLY A 122       6.340  23.757 -23.046  1.00 36.83           H
ATOM   1635 2HA  GLY A 122       6.392  22.792 -24.456  1.00 36.83           H
ATOM   1636  C   GLY A 122       8.332  23.407 -23.768  1.00 37.10           C
ATOM   1637  O   GLY A 122       8.622  22.473 -23.083  1.00 37.32           O
ATOM   1638  N   GLY A 123       9.281  24.187 -24.366  1.00 36.70           N
ATOM   1639  H   GLY A 123       8.952  24.880 -25.023  1.00 36.70           H
ATOM   1640  CA  GLY A 123      10.710  24.097 -24.135  1.00 36.62           C
ATOM   1641 1HA  GLY A 123      11.162  24.973 -24.600  1.00 36.62           H
ATOM   1642 2HA  GLY A 123      10.778  24.076 -23.047  1.00 36.62           H
ATOM   1643  C   GLY A 123      11.321  22.834 -24.713  1.00 36.03           C
ATOM   1644  O   GLY A 123      10.833  22.251 -25.673  1.00 35.15           O
ATOM   1645  N   MET A 124      12.464  22.449 -24.227  1.00 35.31           N
ATOM   1646  H   MET A 124      12.823  23.045 -23.495  1.00 35.31           H
ATOM   1647  CA  MET A 124      13.143  21.178 -24.447  1.00 36.11           C
ATOM   1648  HA  MET A 124      13.289  21.085 -25.523  1.00 36.11           H
ATOM   1649  C   MET A 124      12.339  19.936 -23.977  1.00 35.94           C
ATOM   1650  O   MET A 124      12.338  18.984 -24.848  1.00 35.36           O
ATOM   1651  CB  MET A 124      14.562  21.336 -23.783  1.00 37.30           C
ATOM   1652 1HB  MET A 124      15.054  22.296 -23.936  1.00 37.30           H
ATOM   1653 2HB  MET A 124      14.690  21.085 -22.730  1.00 37.30           H
ATOM   1654  CG  MET A 124      15.387  20.277 -24.598  1.00 40.22           C
ATOM   1655 1HG  MET A 124      14.957  19.278 -24.526  1.00 40.22           H
ATOM   1656 2HG  MET A 124      15.269  20.639 -25.619  1.00 40.22           H
ATOM   1657  SD  MET A 124      17.208  20.095 -24.306  1.00 44.57           S
ATOM   1658  CE  MET A 124      17.840  21.642 -24.691  1.00 41.11           C
ATOM   1659 1HE  MET A 124      17.552  22.405 -23.967  1.00 41.11           H
ATOM   1660 2HE  MET A 124      17.485  21.929 -25.681  1.00 41.11           H
ATOM   1661 3HE  MET A 124      18.925  21.546 -24.707  1.00 41.11           H
ATOM   1662  N   ALA A 125      11.447  20.078 -23.047  1.00 35.43           N
ATOM   1663  H   ALA A 125      11.433  20.912 -22.477  1.00 35.43           H
ATOM   1664  CA  ALA A 125      10.447  19.060 -22.786  1.00 35.18           C
ATOM   1665  HA  ALA A 125      10.969  18.108 -22.696  1.00 35.18           H
ATOM   1666  C   ALA A 125       9.272  18.845 -23.785  1.00 34.72           C
ATOM   1667  O   ALA A 125       8.600  17.787 -23.714  1.00 34.11           O
ATOM   1668  CB  ALA A 125       9.849  19.290 -21.380  1.00 35.20           C
ATOM   1669 1HB  ALA A 125      10.630  19.107 -20.642  1.00 35.20           H
ATOM   1670 2HB  ALA A 125       8.995  18.646 -21.174  1.00 35.20           H
ATOM   1671 3HB  ALA A 125       9.538  20.334 -21.329  1.00 35.20           H
ATOM   1672  N   ALA A 126       9.221  19.640 -24.854  1.00 34.58           N
ATOM   1673  H   ALA A 126       9.829  20.442 -24.942  1.00 34.58           H
ATOM   1674  CA  ALA A 126       8.505  19.219 -26.059  1.00 35.59           C
ATOM   1675  HA  ALA A 126       7.518  18.865 -25.762  1.00 35.59           H
ATOM   1676  C   ALA A 126       9.171  18.068 -26.875  1.00 36.16           C
ATOM   1677  O   ALA A 126       8.607  17.531 -27.856  1.00 36.30           O
ATOM   1678  CB  ALA A 126       8.283  20.450 -26.970  1.00 35.46           C
ATOM   1679 1HB  ALA A 126       9.225  20.910 -27.269  1.00 35.46           H
ATOM   1680 2HB  ALA A 126       7.630  21.207 -26.537  1.00 35.46           H
ATOM   1681 3HB  ALA A 126       7.801  20.008 -27.842  1.00 35.46           H
ATOM   1682  N   HIS A 127      10.463  17.739 -26.512  1.00 36.39           N
ATOM   1683  H   HIS A 127      10.989  18.252 -25.819  1.00 36.39           H
ATOM   1684  CA  HIS A 127      11.246  16.762 -27.306  1.00 37.32           C
ATOM   1685  HA  HIS A 127      10.724  16.331 -28.160  1.00 37.32           H
ATOM   1686  C   HIS A 127      11.936  15.761 -26.481  1.00 37.65           C
ATOM   1687  O   HIS A 127      12.441  14.778 -27.059  1.00 39.08           O
ATOM   1688  CB  HIS A 127      12.350  17.586 -27.989  1.00 37.76           C
ATOM   1689 1HB  HIS A 127      12.896  18.195 -27.269  1.00 37.76           H
ATOM   1690 2HB  HIS A 127      13.077  17.015 -28.566  1.00 37.76           H
ATOM   1691  CG  HIS A 127      11.659  18.555 -28.967  1.00 38.94           C
ATOM   1692  ND1 HIS A 127      11.010  18.241 -30.109  1.00 39.64           N
ATOM   1693  HD1 HIS A 127      11.152  17.401 -30.651  1.00 39.64           H
ATOM   1694  CD2 HIS A 127      11.463  19.883 -28.716  1.00 39.74           C
ATOM   1695  HD2 HIS A 127      12.020  20.380 -27.936  1.00 39.74           H
ATOM   1696  CE1 HIS A 127      10.432  19.313 -30.564  1.00 39.32           C
ATOM   1697  HE1 HIS A 127      10.031  19.466 -31.555  1.00 39.32           H
ATOM   1698  NE2 HIS A 127      10.731  20.320 -29.766  1.00 40.40           N
ATOM   1699  HE2 HIS A 127      10.582  21.301 -29.955  1.00 40.40           H
ATOM   1700  N   TRP A 128      12.013  15.881 -25.165  1.00 36.50           N
ATOM   1701  H   TRP A 128      11.740  16.759 -24.747  1.00 36.50           H
ATOM   1702  CA  TRP A 128      12.650  14.914 -24.234  1.00 36.30           C
ATOM   1703  HA  TRP A 128      13.647  14.846 -24.669  1.00 36.30           H
ATOM   1704  C   TRP A 128      12.001  13.535 -24.241  1.00 37.67           C
ATOM   1705  O   TRP A 128      10.815  13.355 -24.509  1.00 38.46           O
ATOM   1706  CB  TRP A 128      12.751  15.474 -22.794  1.00 34.02           C
ATOM   1707 1HB  TRP A 128      13.493  14.893 -22.247  1.00 34.02           H
ATOM   1708 2HB  TRP A 128      13.147  16.486 -22.877  1.00 34.02           H
ATOM   1709  CG  TRP A 128      11.489  15.533 -21.953  1.00 33.27           C
ATOM   1710  CD1 TRP A 128      10.222  15.644 -22.410  1.00 34.81           C
ATOM   1711  HD1 TRP A 128       9.853  15.718 -23.422  1.00 34.81           H
ATOM   1712  CD2 TRP A 128      11.403  15.406 -20.526  1.00 33.28           C
ATOM   1713  NE1 TRP A 128       9.328  15.563 -21.357  1.00 34.69           N
ATOM   1714  HE1 TRP A 128       8.320  15.610 -21.398  1.00 34.69           H
ATOM   1715  CE2 TRP A 128      10.028  15.473 -20.170  1.00 34.04           C
ATOM   1716  CE3 TRP A 128      12.326  15.319 -19.435  1.00 33.54           C
ATOM   1717  HE3 TRP A 128      13.378  15.251 -19.672  1.00 33.54           H
ATOM   1718  CZ2 TRP A 128       9.549  15.531 -18.836  1.00 34.64           C
ATOM   1719  HZ2 TRP A 128       8.484  15.621 -18.676  1.00 34.64           H
ATOM   1720  CZ3 TRP A 128      11.864  15.240 -18.108  1.00 34.21           C
ATOM   1721  HZ3 TRP A 128      12.568  15.042 -17.313  1.00 34.21           H
ATOM   1722  CH2 TRP A 128      10.540  15.260 -17.855  1.00 33.95           C
ATOM   1723  HH2 TRP A 128      10.219  15.068 -16.842  1.00 33.95           H
ATOM   1724  N   THR A 129      12.758  12.505 -23.836  1.00 38.44           N
ATOM   1725  H   THR A 129      13.719  12.691 -23.585  1.00 38.44           H
ATOM   1726  CA  THR A 129      12.121  11.371 -23.134  1.00 39.09           C
ATOM   1727  HA  THR A 129      11.165  11.012 -23.513  1.00 39.09           H
ATOM   1728  C   THR A 129      12.046  11.535 -21.626  1.00 39.37           C
ATOM   1729  O   THR A 129      12.982  12.113 -21.036  1.00 39.92           O
ATOM   1730  CB  THR A 129      13.006  10.084 -23.388  1.00 39.93           C
ATOM   1731  HB  THR A 129      12.535   9.285 -22.816  1.00 39.93           H
ATOM   1732  OG1 THR A 129      14.267  10.252 -22.789  1.00 39.96           O
ATOM   1733  HG1 THR A 129      14.195  10.914 -22.096  1.00 39.96           H
ATOM   1734  CG2 THR A 129      13.089   9.827 -24.895  1.00 40.94           C
ATOM   1735 1HG2 THR A 129      12.306  10.370 -25.424  1.00 40.94           H
ATOM   1736 2HG2 THR A 129      13.010   8.763 -25.121  1.00 40.94           H
ATOM   1737 3HG2 THR A 129      14.065  10.195 -25.212  1.00 40.94           H
ATOM   1738  N   ALA A 130      10.832  11.290 -21.097  1.00 39.18           N
ATOM   1739  H   ALA A 130      10.109  10.871 -21.665  1.00 39.18           H
ATOM   1740  CA  ALA A 130      10.487  11.822 -19.808  1.00 39.56           C
ATOM   1741  HA  ALA A 130      11.043  12.747 -19.658  1.00 39.56           H
ATOM   1742  C   ALA A 130      10.890  10.879 -18.609  1.00 38.73           C
ATOM   1743  O   ALA A 130      10.262  10.924 -17.583  1.00 38.94           O
ATOM   1744  CB  ALA A 130       9.006  12.305 -19.747  1.00 39.69           C
ATOM   1745 1HB  ALA A 130       8.772  12.908 -18.870  1.00 39.69           H
ATOM   1746 2HB  ALA A 130       8.419  11.387 -19.725  1.00 39.69           H
ATOM   1747 3HB  ALA A 130       8.769  12.868 -20.649  1.00 39.69           H
ATOM   1748  N   ALA A 131      11.964  10.170 -18.781  1.00 37.46           N
ATOM   1749  H   ALA A 131      12.565  10.174 -19.593  1.00 37.46           H
ATOM   1750  CA  ALA A 131      12.597   9.497 -17.584  1.00 36.82           C
ATOM   1751  HA  ALA A 131      11.909   8.742 -17.206  1.00 36.82           H
ATOM   1752  C   ALA A 131      12.949  10.433 -16.387  1.00 35.72           C
ATOM   1753  O   ALA A 131      13.685  11.406 -16.516  1.00 35.32           O
ATOM   1754  CB  ALA A 131      13.830   8.866 -18.076  1.00 37.00           C
ATOM   1755 1HB  ALA A 131      13.565   8.193 -18.891  1.00 37.00           H
ATOM   1756 2HB  ALA A 131      14.179   8.285 -17.222  1.00 37.00           H
ATOM   1757 3HB  ALA A 131      14.621   9.541 -18.404  1.00 37.00           H
ATOM   1758  N   CYS A 132      12.333  10.128 -15.213  1.00 35.58           N
ATOM   1759  H   CYS A 132      11.740   9.311 -15.187  1.00 35.58           H
ATOM   1760  CA  CYS A 132      12.451  10.896 -13.972  1.00 36.12           C
ATOM   1761  HA  CYS A 132      13.317  11.539 -14.126  1.00 36.12           H
ATOM   1762  C   CYS A 132      12.817   9.942 -12.781  1.00 36.79           C
ATOM   1763  O   CYS A 132      12.105  10.043 -11.787  1.00 36.80           O
ATOM   1764  CB  CYS A 132      11.172  11.738 -13.888  1.00 36.64           C
ATOM   1765 1HB  CYS A 132      10.311  11.092 -14.059  1.00 36.64           H
ATOM   1766 2HB  CYS A 132      11.050  12.096 -12.865  1.00 36.64           H
ATOM   1767  SG  CYS A 132      11.363  13.211 -14.983  1.00 38.08           S
ATOM   1768  HG  CYS A 132      11.122  12.534 -16.109  1.00 38.08           H
ATOM   1769  N   PRO A 133      13.911   9.114 -12.841  1.00 36.43           N
ATOM   1770  CA  PRO A 133      14.443   8.440 -11.639  1.00 36.64           C
ATOM   1771  HA  PRO A 133      13.632   7.865 -11.191  1.00 36.64           H
ATOM   1772  C   PRO A 133      15.058   9.358 -10.600  1.00 37.52           C
ATOM   1773  O   PRO A 133      15.556  10.412 -10.891  1.00 37.42           O
ATOM   1774  CB  PRO A 133      15.560   7.543 -12.106  1.00 36.69           C
ATOM   1775 1HB  PRO A 133      16.364   7.330 -11.401  1.00 36.69           H
ATOM   1776 2HB  PRO A 133      15.152   6.583 -12.421  1.00 36.69           H
ATOM   1777  CG  PRO A 133      16.088   8.311 -13.296  1.00 37.00           C
ATOM   1778 1HG  PRO A 133      16.709   9.148 -12.977  1.00 37.00           H
ATOM   1779 2HG  PRO A 133      16.608   7.747 -14.070  1.00 37.00           H
ATOM   1780  CD  PRO A 133      14.801   8.906 -13.939  1.00 35.85           C
ATOM   1781 1HD  PRO A 133      15.117   9.856 -14.370  1.00 35.85           H
ATOM   1782 2HD  PRO A 133      14.357   8.240 -14.679  1.00 35.85           H
ATOM   1783  N   ARG A 134      14.959   9.010  -9.315  1.00 37.86           N
ATOM   1784  H   ARG A 134      14.438   8.175  -9.084  1.00 37.86           H
ATOM   1785  CA  ARG A 134      15.248   9.895  -8.146  1.00 37.85           C
ATOM   1786  HA  ARG A 134      14.799  10.870  -8.339  1.00 37.85           H
ATOM   1787  C   ARG A 134      16.768  10.096  -7.966  1.00 36.91           C
ATOM   1788  O   ARG A 134      17.497   9.070  -7.844  1.00 37.35           O
ATOM   1789  CB  ARG A 134      14.642   9.265  -6.888  1.00 39.60           C
ATOM   1790 1HB  ARG A 134      13.714   8.791  -7.210  1.00 39.60           H
ATOM   1791 2HB  ARG A 134      15.349   8.539  -6.486  1.00 39.60           H
ATOM   1792  CG  ARG A 134      14.276  10.239  -5.722  1.00 43.24           C
ATOM   1793 1HG  ARG A 134      15.199  10.611  -5.277  1.00 43.24           H
ATOM   1794 2HG  ARG A 134      13.689  11.064  -6.125  1.00 43.24           H
ATOM   1795  CD  ARG A 134      13.466   9.482  -4.685  1.00 47.31           C
ATOM   1796 1HD  ARG A 134      12.460   9.302  -5.063  1.00 47.31           H
ATOM   1797 2HD  ARG A 134      13.935   8.513  -4.511  1.00 47.31           H
ATOM   1798  NE  ARG A 134      13.328  10.153  -3.355  1.00 49.45           N
ATOM   1799  HE  ARG A 134      13.993   9.838  -2.663  1.00 49.45           H
ATOM   1800  CZ  ARG A 134      12.321  10.956  -3.018  1.00 49.35           C
ATOM   1801  NH1 ARG A 134      11.392  11.316  -3.874  1.00 48.16           N
ATOM   1802 1HH1 ARG A 134      11.459  11.180  -4.873  1.00 48.16           H
ATOM   1803 2HH1 ARG A 134      10.547  11.694  -3.471  1.00 48.16           H
ATOM   1804  NH2 ARG A 134      12.255  11.332  -1.790  1.00 48.19           N
ATOM   1805 1HH2 ARG A 134      12.942  11.072  -1.097  1.00 48.19           H
ATOM   1806 2HH2 ARG A 134      11.469  11.910  -1.532  1.00 48.19           H
ATOM   1807  N   PRO A 135      17.203  11.335  -7.632  1.00 36.82           N
ATOM   1808  CA  PRO A 135      18.491  11.625  -6.994  1.00 36.49           C
ATOM   1809  HA  PRO A 135      19.284  11.234  -7.631  1.00 36.49           H
ATOM   1810  C   PRO A 135      18.726  10.840  -5.698  1.00 37.01           C
ATOM   1811  O   PRO A 135      17.835  10.703  -4.797  1.00 37.77           O
ATOM   1812  CB  PRO A 135      18.562  13.165  -6.874  1.00 37.04           C
ATOM   1813 1HB  PRO A 135      19.188  13.457  -6.031  1.00 37.04           H
ATOM   1814 2HB  PRO A 135      18.908  13.578  -7.821  1.00 37.04           H
ATOM   1815  CG  PRO A 135      17.122  13.538  -6.624  1.00 37.12           C
ATOM   1816 1HG  PRO A 135      16.708  13.339  -5.635  1.00 37.12           H
ATOM   1817 2HG  PRO A 135      16.936  14.577  -6.894  1.00 37.12           H
ATOM   1818  CD  PRO A 135      16.402  12.601  -7.582  1.00 35.92           C
ATOM   1819 1HD  PRO A 135      15.392  12.408  -7.223  1.00 35.92           H
ATOM   1820 2HD  PRO A 135      16.265  13.091  -8.546  1.00 35.92           H
ATOM   1821  N   GLY A 136      19.991  10.381  -5.455  1.00 36.56           N
ATOM   1822  H   GLY A 136      20.674  10.478  -6.193  1.00 36.56           H
ATOM   1823  CA  GLY A 136      20.459   9.726  -4.222  1.00 36.45           C
ATOM   1824 1HA  GLY A 136      19.561   9.465  -3.661  1.00 36.45           H
ATOM   1825 2HA  GLY A 136      21.050   8.858  -4.512  1.00 36.45           H
ATOM   1826  C   GLY A 136      21.350  10.591  -3.279  1.00 36.85           C
ATOM   1827  O   GLY A 136      21.506  11.777  -3.476  1.00 36.93           O
ATOM   1828  N   GLY A 137      21.784   9.972  -2.133  1.00 37.53           N
ATOM   1829  H   GLY A 137      21.483   9.026  -1.943  1.00 37.53           H
ATOM   1830  CA  GLY A 137      22.504  10.621  -0.989  1.00 38.56           C
ATOM   1831 1HA  GLY A 137      21.861  11.206  -0.331  1.00 38.56           H
ATOM   1832 2HA  GLY A 137      22.986   9.787  -0.481  1.00 38.56           H
ATOM   1833  C   GLY A 137      23.640  11.573  -1.477  1.00 39.76           C
ATOM   1834  O   GLY A 137      23.787  12.698  -0.950  1.00 40.44           O
ATOM   1835  N   LYS A 138      24.447  11.259  -2.481  1.00 39.85           N
ATOM   1836  H   LYS A 138      24.324  10.397  -2.993  1.00 39.85           H
ATOM   1837  CA  LYS A 138      25.568  12.165  -2.829  1.00 40.64           C
ATOM   1838  HA  LYS A 138      25.859  12.683  -1.915  1.00 40.64           H
ATOM   1839  C   LYS A 138      25.247  13.285  -3.814  1.00 39.95           C
ATOM   1840  O   LYS A 138      25.878  14.371  -3.808  1.00 40.79           O
ATOM   1841  CB  LYS A 138      26.643  11.241  -3.390  1.00 43.45           C
ATOM   1842 1HB  LYS A 138      26.884  10.472  -2.656  1.00 43.45           H
ATOM   1843 2HB  LYS A 138      26.249  10.702  -4.251  1.00 43.45           H
ATOM   1844  CG  LYS A 138      28.018  11.912  -3.661  1.00 49.41           C
ATOM   1845 1HG  LYS A 138      27.849  12.748  -4.340  1.00 49.41           H
ATOM   1846 2HG  LYS A 138      28.422  12.238  -2.703  1.00 49.41           H
ATOM   1847  CD  LYS A 138      28.982  10.926  -4.301  1.00 55.36           C
ATOM   1848 1HD  LYS A 138      28.964   9.982  -3.756  1.00 55.36           H
ATOM   1849 2HD  LYS A 138      28.679  10.724  -5.328  1.00 55.36           H
ATOM   1850  CE  LYS A 138      30.302  11.613  -4.355  1.00 60.94           C
ATOM   1851 1HE  LYS A 138      30.215  12.642  -4.704  1.00 60.94           H
ATOM   1852 2HE  LYS A 138      30.791  11.639  -3.382  1.00 60.94           H
ATOM   1853  NZ  LYS A 138      31.293  10.887  -5.146  1.00 63.80           N
ATOM   1854 1HZ  LYS A 138      31.610  10.025  -4.725  1.00 63.80           H
ATOM   1855 2HZ  LYS A 138      32.054  11.550  -5.170  1.00 63.80           H
ATOM   1856 3HZ  LYS A 138      30.973  10.706  -6.086  1.00 63.80           H
ATOM   1857  N   GLU A 139      24.228  13.165  -4.690  1.00 38.04           N
ATOM   1858  H   GLU A 139      23.593  12.379  -4.694  1.00 38.04           H
ATOM   1859  CA  GLU A 139      23.739  14.288  -5.606  1.00 37.34           C
ATOM   1860  HA  GLU A 139      24.580  14.967  -5.754  1.00 37.34           H
ATOM   1861  C   GLU A 139      22.525  15.140  -5.154  1.00 36.89           C
ATOM   1862  O   GLU A 139      22.235  16.231  -5.594  1.00 35.34           O
ATOM   1863  CB  GLU A 139      23.514  13.707  -7.019  1.00 36.37           C
ATOM   1864 1HB  GLU A 139      23.347  14.544  -7.697  1.00 36.37           H
ATOM   1865 2HB  GLU A 139      24.425  13.159  -7.262  1.00 36.37           H
ATOM   1866  CG  GLU A 139      22.319  12.729  -7.169  1.00 36.75           C
ATOM   1867 1HG  GLU A 139      22.314  11.937  -6.420  1.00 36.75           H
ATOM   1868 2HG  GLU A 139      21.371  13.267  -7.153  1.00 36.75           H
ATOM   1869  CD  GLU A 139      22.587  12.164  -8.538  1.00 35.50           C
ATOM   1870  OE1 GLU A 139      23.116  11.010  -8.538  1.00 34.27           O
ATOM   1871  OE2 GLU A 139      22.350  12.825  -9.533  1.00 34.45           O
ATOM   1872  N   ARG A 140      21.871  14.677  -4.108  1.00 38.39           N
ATOM   1873  H   ARG A 140      22.102  13.733  -3.834  1.00 38.39           H
ATOM   1874  CA  ARG A 140      20.935  15.400  -3.240  1.00 40.32           C
ATOM   1875  HA  ARG A 140      20.105  15.751  -3.854  1.00 40.32           H
ATOM   1876  C   ARG A 140      21.588  16.672  -2.603  1.00 41.74           C
ATOM   1877  O   ARG A 140      22.670  16.580  -2.152  1.00 41.99           O
ATOM   1878  CB  ARG A 140      20.330  14.456  -2.112  1.00 41.18           C
ATOM   1879 1HB  ARG A 140      21.079  13.709  -1.848  1.00 41.18           H
ATOM   1880 2HB  ARG A 140      20.066  15.098  -1.271  1.00 41.18           H
ATOM   1881  CG  ARG A 140      19.065  13.739  -2.605  1.00 43.75           C
ATOM   1882 1HG  ARG A 140      18.168  14.351  -2.703  1.00 43.75           H
ATOM   1883 2HG  ARG A 140      19.084  13.470  -3.661  1.00 43.75           H
ATOM   1884  CD  ARG A 140      18.786  12.522  -1.753  1.00 45.04           C
ATOM   1885 1HD  ARG A 140      19.663  11.875  -1.758  1.00 45.04           H
ATOM   1886 2HD  ARG A 140      18.549  12.828  -0.734  1.00 45.04           H
ATOM   1887  NE  ARG A 140      17.643  11.781  -2.308  1.00 46.44           N
ATOM   1888  HE  ARG A 140      17.849  11.277  -3.159  1.00 46.44           H
ATOM   1889  CZ  ARG A 140      16.547  11.637  -1.628  1.00 48.05           C
ATOM   1890  NH1 ARG A 140      16.144  12.576  -0.823  1.00 47.08           N
ATOM   1891 1HH1 ARG A 140      16.721  13.399  -0.727  1.00 47.08           H
ATOM   1892 2HH1 ARG A 140      15.265  12.513  -0.330  1.00 47.08           H
ATOM   1893  NH2 ARG A 140      15.795  10.557  -1.653  1.00 46.98           N
ATOM   1894 1HH2 ARG A 140      16.342   9.806  -2.048  1.00 46.98           H
ATOM   1895 2HH2 ARG A 140      15.168  10.376  -0.883  1.00 46.98           H
ATOM   1896  N   ILE A 141      20.930  17.896  -2.578  1.00 42.08           N
ATOM   1897  H   ILE A 141      20.183  18.000  -3.249  1.00 42.08           H
ATOM   1898  CA  ILE A 141      21.457  19.150  -2.005  1.00 44.20           C
ATOM   1899  HA  ILE A 141      22.425  19.357  -2.462  1.00 44.20           H
ATOM   1900  C   ILE A 141      21.616  19.055  -0.496  1.00 46.23           C
ATOM   1901  O   ILE A 141      20.686  18.833   0.281  1.00 46.35           O
ATOM   1902  CB  ILE A 141      20.468  20.270  -2.477  1.00 45.02           C
ATOM   1903  HB  ILE A 141      19.497  20.036  -2.041  1.00 45.02           H
ATOM   1904  CG1 ILE A 141      20.521  20.400  -4.039  1.00 45.19           C
ATOM   1905 1HG1 ILE A 141      21.563  20.577  -4.303  1.00 45.19           H
ATOM   1906 2HG1 ILE A 141      20.076  19.491  -4.443  1.00 45.19           H
ATOM   1907  CG2 ILE A 141      20.847  21.648  -1.865  1.00 46.19           C
ATOM   1908 1HG2 ILE A 141      21.782  21.986  -2.312  1.00 46.19           H
ATOM   1909 2HG2 ILE A 141      20.955  21.611  -0.781  1.00 46.19           H
ATOM   1910 3HG2 ILE A 141      20.047  22.341  -2.127  1.00 46.19           H
ATOM   1911  CD1 ILE A 141      19.772  21.598  -4.542  1.00 46.53           C
ATOM   1912 1HD1 ILE A 141      19.480  21.499  -5.588  1.00 46.53           H
ATOM   1913 2HD1 ILE A 141      20.437  22.454  -4.430  1.00 46.53           H
ATOM   1914 3HD1 ILE A 141      18.883  21.744  -3.929  1.00 46.53           H
ATOM   1915  N   PRO A 142      22.809  19.331   0.022  1.00 47.47           N
ATOM   1916  CA  PRO A 142      23.060  19.065   1.491  1.00 48.75           C
ATOM   1917  HA  PRO A 142      22.669  18.064   1.670  1.00 48.75           H
ATOM   1918  C   PRO A 142      22.287  19.948   2.388  1.00 51.24           C
ATOM   1919  O   PRO A 142      21.764  19.485   3.463  1.00 51.94           O
ATOM   1920  CB  PRO A 142      24.549  19.205   1.734  1.00 49.27           C
ATOM   1921 1HB  PRO A 142      24.900  19.614   2.682  1.00 49.27           H
ATOM   1922 2HB  PRO A 142      25.057  18.263   1.529  1.00 49.27           H
ATOM   1923  CG  PRO A 142      24.897  20.203   0.613  1.00 49.42           C
ATOM   1924 1HG  PRO A 142      24.558  21.147   1.039  1.00 49.42           H
ATOM   1925 2HG  PRO A 142      25.955  20.276   0.361  1.00 49.42           H
ATOM   1926  CD  PRO A 142      24.016  19.768  -0.555  1.00 47.27           C
ATOM   1927 1HD  PRO A 142      23.741  20.640  -1.147  1.00 47.27           H
ATOM   1928 2HD  PRO A 142      24.442  18.879  -1.021  1.00 47.27           H
ATOM   1929  N   PHE A 143      22.211  21.276   2.048  1.00 52.39           N
ATOM   1930  H   PHE A 143      22.563  21.635   1.172  1.00 52.39           H
ATOM   1931  CA  PHE A 143      21.584  22.306   2.930  1.00 53.78           C
ATOM   1932  HA  PHE A 143      21.841  21.945   3.926  1.00 53.78           H
ATOM   1933  C   PHE A 143      20.057  22.317   2.789  1.00 54.73           C
ATOM   1934  O   PHE A 143      19.397  23.239   3.310  1.00 55.97           O
ATOM   1935  CB  PHE A 143      22.185  23.724   2.761  1.00 54.15           C
ATOM   1936 1HB  PHE A 143      21.534  24.403   3.312  1.00 54.15           H
ATOM   1937 2HB  PHE A 143      23.175  23.635   3.208  1.00 54.15           H
ATOM   1938  CG  PHE A 143      22.320  24.207   1.335  1.00 54.74           C
ATOM   1939  CD1 PHE A 143      23.501  23.913   0.583  1.00 55.42           C
ATOM   1940  HD1 PHE A 143      24.340  23.409   1.038  1.00 55.42           H
ATOM   1941  CD2 PHE A 143      21.210  24.733   0.654  1.00 55.40           C
ATOM   1942  HD2 PHE A 143      20.305  24.955   1.199  1.00 55.40           H
ATOM   1943  CE1 PHE A 143      23.558  24.274  -0.773  1.00 56.14           C
ATOM   1944  HE1 PHE A 143      24.501  24.081  -1.262  1.00 56.14           H
ATOM   1945  CE2 PHE A 143      21.293  25.082  -0.733  1.00 56.15           C
ATOM   1946  HE2 PHE A 143      20.413  25.514  -1.188  1.00 56.15           H
ATOM   1947  CZ  PHE A 143      22.472  24.784  -1.415  1.00 56.09           C
ATOM   1948  HZ  PHE A 143      22.566  25.003  -2.469  1.00 56.09           H
ATOM   1949  N   LEU A 144      19.329  21.341   2.106  1.00 53.78           N
ATOM   1950  H   LEU A 144      19.851  20.506   1.883  1.00 53.78           H
ATOM   1951  CA  LEU A 144      17.894  21.321   1.844  1.00 53.43           C
ATOM   1952  HA  LEU A 144      17.438  22.200   2.300  1.00 53.43           H
ATOM   1953  C   LEU A 144      17.190  20.068   2.367  1.00 54.83           C
ATOM   1954  O   LEU A 144      16.978  19.107   1.666  1.00 55.28           O
ATOM   1955  CB  LEU A 144      17.742  21.468   0.333  1.00 52.13           C
ATOM   1956 1HB  LEU A 144      18.448  22.214  -0.033  1.00 52.13           H
ATOM   1957 2HB  LEU A 144      18.101  20.564  -0.159  1.00 52.13           H
ATOM   1958  CG  LEU A 144      16.468  21.918  -0.246  1.00 51.63           C
ATOM   1959  HG  LEU A 144      15.659  21.196  -0.133  1.00 51.63           H
ATOM   1960  CD1 LEU A 144      16.093  23.323   0.176  1.00 51.69           C
ATOM   1961 1HD1 LEU A 144      16.147  23.571   1.236  1.00 51.69           H
ATOM   1962 2HD1 LEU A 144      15.075  23.478  -0.182  1.00 51.69           H
ATOM   1963 3HD1 LEU A 144      16.776  23.962  -0.383  1.00 51.69           H
ATOM   1964  CD2 LEU A 144      16.722  21.910  -1.767  1.00 51.25           C
ATOM   1965 1HD2 LEU A 144      16.874  20.875  -2.074  1.00 51.25           H
ATOM   1966 2HD2 LEU A 144      17.552  22.520  -2.122  1.00 51.25           H
ATOM   1967 3HD2 LEU A 144      15.789  22.282  -2.191  1.00 51.25           H
ATOM   1968  N   PRO A 145      16.801  20.094   3.657  1.00 55.59           N
ATOM   1969  CA  PRO A 145      16.039  19.074   4.300  1.00 55.65           C
ATOM   1970  HA  PRO A 145      16.673  18.190   4.218  1.00 55.65           H
ATOM   1971  C   PRO A 145      14.691  18.774   3.630  1.00 55.39           C
ATOM   1972  O   PRO A 145      14.089  17.693   3.750  1.00 56.03           O
ATOM   1973  CB  PRO A 145      16.045  19.397   5.791  1.00 56.48           C
ATOM   1974 1HB  PRO A 145      15.041  19.678   6.109  1.00 56.48           H
ATOM   1975 2HB  PRO A 145      16.365  18.567   6.422  1.00 56.48           H
ATOM   1976  CG  PRO A 145      16.991  20.576   5.972  1.00 57.02           C
ATOM   1977 1HG  PRO A 145      16.569  21.336   6.629  1.00 57.02           H
ATOM   1978 2HG  PRO A 145      17.964  20.231   6.322  1.00 57.02           H
ATOM   1979  CD  PRO A 145      17.141  21.157   4.563  1.00 55.08           C
ATOM   1980 1HD  PRO A 145      16.503  22.023   4.387  1.00 55.08           H
ATOM   1981 2HD  PRO A 145      18.201  21.399   4.481  1.00 55.08           H
ATOM   1982  N   ASP A 146      14.152  19.787   2.875  1.00 54.18           N
ATOM   1983  H   ASP A 146      14.642  20.663   2.766  1.00 54.18           H
ATOM   1984  CA  ASP A 146      12.844  19.673   2.233  1.00 53.30           C
ATOM   1985  HA  ASP A 146      12.150  19.283   2.977  1.00 53.30           H
ATOM   1986  C   ASP A 146      12.912  18.728   1.048  1.00 51.21           C
ATOM   1987  O   ASP A 146      11.829  18.299   0.621  1.00 50.73           O
ATOM   1988  CB  ASP A 146      12.413  21.042   1.764  1.00 55.08           C
ATOM   1989 1HB  ASP A 146      13.072  21.307   0.937  1.00 55.08           H
ATOM   1990 2HB  ASP A 146      11.362  20.998   1.480  1.00 55.08           H
ATOM   1991  CG  ASP A 146      12.579  22.084   2.877  1.00 60.57           C
ATOM   1992  OD1 ASP A 146      13.641  22.666   3.133  1.00 62.43           O
ATOM   1993  OD2 ASP A 146      11.552  22.416   3.537  1.00 61.88           O
ATOM   1994  N   LEU A 147      14.111  18.532   0.431  1.00 49.76           N
ATOM   1995  H   LEU A 147      14.937  18.888   0.890  1.00 49.76           H
ATOM   1996  CA  LEU A 147      14.212  17.854  -0.845  1.00 49.04           C
ATOM   1997  HA  LEU A 147      13.747  18.463  -1.620  1.00 49.04           H
ATOM   1998  C   LEU A 147      13.594  16.467  -0.962  1.00 47.84           C
ATOM   1999  O   LEU A 147      12.953  16.183  -1.998  1.00 46.80           O
ATOM   2000  CB  LEU A 147      15.690  17.908  -1.239  1.00 49.08           C
ATOM   2001 1HB  LEU A 147      16.052  18.931  -1.130  1.00 49.08           H
ATOM   2002 2HB  LEU A 147      16.268  17.296  -0.546  1.00 49.08           H
ATOM   2003  CG  LEU A 147      15.908  17.487  -2.716  1.00 51.06           C
ATOM   2004  HG  LEU A 147      15.582  16.452  -2.818  1.00 51.06           H
ATOM   2005  CD1 LEU A 147      15.292  18.328  -3.816  1.00 51.05           C
ATOM   2006 1HD1 LEU A 147      14.204  18.309  -3.745  1.00 51.05           H
ATOM   2007 2HD1 LEU A 147      15.603  17.900  -4.769  1.00 51.05           H
ATOM   2008 3HD1 LEU A 147      15.643  19.358  -3.748  1.00 51.05           H
ATOM   2009  CD2 LEU A 147      17.408  17.614  -2.957  1.00 51.79           C
ATOM   2010 1HD2 LEU A 147      17.622  17.113  -3.901  1.00 51.79           H
ATOM   2011 2HD2 LEU A 147      17.947  17.118  -2.151  1.00 51.79           H
ATOM   2012 3HD2 LEU A 147      17.724  18.656  -3.019  1.00 51.79           H
ATOM   2013  N   GLU A 148      13.667  15.683   0.112  1.00 46.88           N
ATOM   2014  H   GLU A 148      14.209  16.039   0.887  1.00 46.88           H
ATOM   2015  CA  GLU A 148      13.027  14.401   0.242  1.00 47.61           C
ATOM   2016  HA  GLU A 148      13.542  13.807  -0.513  1.00 47.61           H
ATOM   2017  C   GLU A 148      11.517  14.474  -0.252  1.00 48.54           C
ATOM   2018  O   GLU A 148      11.100  13.793  -1.192  1.00 49.06           O
ATOM   2019  CB  GLU A 148      13.258  13.890   1.667  1.00 49.96           C
ATOM   2020 1HB  GLU A 148      14.313  13.676   1.842  1.00 49.96           H
ATOM   2021 2HB  GLU A 148      13.065  14.609   2.463  1.00 49.96           H
ATOM   2022  CG  GLU A 148      12.454  12.603   1.986  1.00 54.69           C
ATOM   2023 1HG  GLU A 148      12.467  12.449   3.065  1.00 54.69           H
ATOM   2024 2HG  GLU A 148      11.389  12.657   1.762  1.00 54.69           H
ATOM   2025  CD  GLU A 148      13.003  11.310   1.326  1.00 60.43           C
ATOM   2026  OE1 GLU A 148      14.000  11.323   0.504  1.00 58.87           O
ATOM   2027  OE2 GLU A 148      12.380  10.274   1.662  1.00 63.90           O
ATOM   2028  N   GLU A 149      10.802  15.349   0.402  1.00 48.20           N
ATOM   2029  H   GLU A 149      11.234  15.793   1.200  1.00 48.20           H
ATOM   2030  CA  GLU A 149       9.357  15.522   0.252  1.00 48.05           C
ATOM   2031  HA  GLU A 149       8.922  14.527   0.161  1.00 48.05           H
ATOM   2032  C   GLU A 149       9.010  16.326  -1.008  1.00 46.70           C
ATOM   2033  O   GLU A 149       8.071  15.980  -1.705  1.00 46.53           O
ATOM   2034  CB  GLU A 149       8.755  16.167   1.526  1.00 51.67           C
ATOM   2035 1HB  GLU A 149       9.040  17.217   1.604  1.00 51.67           H
ATOM   2036 2HB  GLU A 149       7.696  16.403   1.422  1.00 51.67           H
ATOM   2037  CG  GLU A 149       9.007  15.456   2.840  1.00 59.04           C
ATOM   2038 1HG  GLU A 149      10.076  15.368   3.033  1.00 59.04           H
ATOM   2039 2HG  GLU A 149       8.601  16.094   3.624  1.00 59.04           H
ATOM   2040  CD  GLU A 149       8.372  14.063   2.963  1.00 69.13           C
ATOM   2041  OE1 GLU A 149       7.470  13.688   2.186  1.00 71.26           O
ATOM   2042  OE2 GLU A 149       8.776  13.274   3.866  1.00 72.83           O
ATOM   2043  N   LEU A 150       9.741  17.341  -1.374  1.00 45.41           N
ATOM   2044  H   LEU A 150      10.629  17.494  -0.918  1.00 45.41           H
ATOM   2045  CA  LEU A 150       9.514  18.080  -2.623  1.00 45.15           C
ATOM   2046  HA  LEU A 150       8.489  18.450  -2.648  1.00 45.15           H
ATOM   2047  C   LEU A 150       9.759  17.216  -3.863  1.00 43.61           C
ATOM   2048  O   LEU A 150       9.155  17.446  -4.874  1.00 43.14           O
ATOM   2049  CB  LEU A 150      10.533  19.225  -2.854  1.00 45.68           C
ATOM   2050 1HB  LEU A 150      11.532  18.839  -3.057  1.00 45.68           H
ATOM   2051 2HB  LEU A 150      10.268  19.682  -3.807  1.00 45.68           H
ATOM   2052  CG  LEU A 150      10.689  20.382  -1.817  1.00 46.75           C
ATOM   2053  HG  LEU A 150      10.411  19.979  -0.843  1.00 46.75           H
ATOM   2054  CD1 LEU A 150      11.944  21.134  -1.672  1.00 47.39           C
ATOM   2055 1HD1 LEU A 150      12.249  21.456  -2.668  1.00 47.39           H
ATOM   2056 2HD1 LEU A 150      12.734  20.528  -1.228  1.00 47.39           H
ATOM   2057 3HD1 LEU A 150      11.762  22.008  -1.047  1.00 47.39           H
ATOM   2058  CD2 LEU A 150       9.626  21.400  -2.209  1.00 47.04           C
ATOM   2059 1HD2 LEU A 150       9.944  21.983  -3.073  1.00 47.04           H
ATOM   2060 2HD2 LEU A 150       9.438  22.068  -1.368  1.00 47.04           H
ATOM   2061 3HD2 LEU A 150       8.714  20.856  -2.452  1.00 47.04           H
ATOM   2062  N   LEU A 151      10.668  16.237  -3.746  1.00 42.53           N
ATOM   2063  H   LEU A 151      11.306  16.180  -2.965  1.00 42.53           H
ATOM   2064  CA  LEU A 151      10.834  15.291  -4.831  1.00 41.91           C
ATOM   2065  HA  LEU A 151      10.986  15.846  -5.757  1.00 41.91           H
ATOM   2066  C   LEU A 151       9.579  14.422  -4.980  1.00 43.26           C
ATOM   2067  O   LEU A 151       9.143  14.067  -6.076  1.00 43.67           O
ATOM   2068  CB  LEU A 151      12.081  14.428  -4.605  1.00 40.85           C
ATOM   2069 1HB  LEU A 151      12.081  14.068  -3.576  1.00 40.85           H
ATOM   2070 2HB  LEU A 151      12.009  13.533  -5.223  1.00 40.85           H
ATOM   2071  CG  LEU A 151      13.436  15.128  -4.908  1.00 40.25           C
ATOM   2072  HG  LEU A 151      13.422  16.099  -4.413  1.00 40.25           H
ATOM   2073  CD1 LEU A 151      14.522  14.378  -4.198  1.00 40.34           C
ATOM   2074 1HD1 LEU A 151      14.543  13.330  -4.495  1.00 40.34           H
ATOM   2075 2HD1 LEU A 151      14.377  14.447  -3.120  1.00 40.34           H
ATOM   2076 3HD1 LEU A 151      15.465  14.852  -4.469  1.00 40.34           H
ATOM   2077  CD2 LEU A 151      13.679  15.270  -6.380  1.00 40.28           C
ATOM   2078 1HD2 LEU A 151      13.867  14.328  -6.894  1.00 40.28           H
ATOM   2079 2HD2 LEU A 151      14.580  15.883  -6.404  1.00 40.28           H
ATOM   2080 3HD2 LEU A 151      12.866  15.800  -6.875  1.00 40.28           H
ATOM   2081  N   ASN A 152       8.903  14.136  -3.871  1.00 43.21           N
ATOM   2082  H   ASN A 152       9.170  14.457  -2.952  1.00 43.21           H
ATOM   2083  CA  ASN A 152       7.621  13.354  -3.889  1.00 44.17           C
ATOM   2084  HA  ASN A 152       7.781  12.458  -4.490  1.00 44.17           H
ATOM   2085  C   ASN A 152       6.515  14.187  -4.636  1.00 44.26           C
ATOM   2086  O   ASN A 152       5.642  13.632  -5.253  1.00 44.69           O
ATOM   2087  CB  ASN A 152       7.158  12.878  -2.498  1.00 45.58           C
ATOM   2088 1HB  ASN A 152       6.799  13.716  -1.900  1.00 45.58           H
ATOM   2089 2HB  ASN A 152       6.263  12.269  -2.627  1.00 45.58           H
ATOM   2090  CG  ASN A 152       8.211  12.107  -1.738  1.00 49.13           C
ATOM   2091  OD1 ASN A 152       8.988  11.423  -2.352  1.00 49.44           O
ATOM   2092  ND2 ASN A 152       8.088  12.037  -0.436  1.00 50.07           N
ATOM   2093 1HD2 ASN A 152       8.748  11.459   0.063  1.00 50.07           H
ATOM   2094 2HD2 ASN A 152       7.376  12.544   0.070  1.00 50.07           H
ATOM   2095  N   ASP A 153       6.543  15.552  -4.546  1.00 43.78           N
ATOM   2096  H   ASP A 153       7.350  15.884  -4.037  1.00 43.78           H
ATOM   2097  CA  ASP A 153       5.694  16.498  -5.210  1.00 44.22           C
ATOM   2098  HA  ASP A 153       4.659  16.156  -5.184  1.00 44.22           H
ATOM   2099  C   ASP A 153       6.040  16.780  -6.706  1.00 42.75           C
ATOM   2100  O   ASP A 153       5.123  16.911  -7.528  1.00 43.44           O
ATOM   2101  CB  ASP A 153       5.690  17.785  -4.399  1.00 48.20           C
ATOM   2102 1HB  ASP A 153       6.716  18.100  -4.207  1.00 48.20           H
ATOM   2103 2HB  ASP A 153       5.314  18.589  -5.032  1.00 48.20           H
ATOM   2104  CG  ASP A 153       4.918  17.817  -3.067  1.00 57.93           C
ATOM   2105  OD1 ASP A 153       4.410  16.748  -2.698  1.00 59.73           O
ATOM   2106  OD2 ASP A 153       4.908  18.855  -2.370  1.00 61.43           O
ATOM   2107  N   ALA A 154       7.349  16.876  -7.008  1.00 40.87           N
ATOM   2108  H   ALA A 154       8.104  16.883  -6.337  1.00 40.87           H
ATOM   2109  CA  ALA A 154       7.744  16.856  -8.426  1.00 40.04           C
ATOM   2110  HA  ALA A 154       7.280  17.702  -8.933  1.00 40.04           H
ATOM   2111  C   ALA A 154       7.308  15.566  -9.155  1.00 40.12           C
ATOM   2112  O   ALA A 154       6.786  15.525 -10.304  1.00 40.53           O
ATOM   2113  CB  ALA A 154       9.247  17.037  -8.447  1.00 38.93           C
ATOM   2114 1HB  ALA A 154       9.811  16.282  -7.899  1.00 38.93           H
ATOM   2115 2HB  ALA A 154       9.423  18.016  -8.002  1.00 38.93           H
ATOM   2116 3HB  ALA A 154       9.569  17.047  -9.489  1.00 38.93           H
ATOM   2117  N   ASP A 155       7.410  14.445  -8.402  1.00 40.04           N
ATOM   2118  H   ASP A 155       7.996  14.417  -7.580  1.00 40.04           H
ATOM   2119  CA  ASP A 155       6.872  13.116  -8.821  1.00 41.06           C
ATOM   2120  HA  ASP A 155       7.481  12.926  -9.705  1.00 41.06           H
ATOM   2121  C   ASP A 155       5.391  13.129  -9.255  1.00 40.95           C
ATOM   2122  O   ASP A 155       5.011  12.921 -10.413  1.00 40.63           O
ATOM   2123  CB  ASP A 155       7.218  11.963  -7.788  1.00 43.66           C
ATOM   2124 1HB  ASP A 155       8.276  11.776  -7.970  1.00 43.66           H
ATOM   2125 2HB  ASP A 155       7.131  12.320  -6.762  1.00 43.66           H
ATOM   2126  CG  ASP A 155       6.491  10.587  -7.856  1.00 49.14           C
ATOM   2127  OD1 ASP A 155       7.117   9.574  -7.534  1.00 50.04           O
ATOM   2128  OD2 ASP A 155       5.280  10.513  -8.182  1.00 51.99           O
ATOM   2129  N   ARG A 156       4.553  13.741  -8.406  1.00 41.21           N
ATOM   2130  H   ARG A 156       4.821  14.001  -7.468  1.00 41.21           H
ATOM   2131  CA  ARG A 156       3.062  14.003  -8.650  1.00 41.69           C
ATOM   2132  HA  ARG A 156       2.642  13.031  -8.908  1.00 41.69           H
ATOM   2133  C   ARG A 156       2.818  14.985  -9.782  1.00 42.15           C
ATOM   2134  O   ARG A 156       2.008  14.861 -10.675  1.00 42.48           O
ATOM   2135  CB  ARG A 156       2.466  14.551  -7.329  1.00 43.01           C
ATOM   2136 1HB  ARG A 156       2.743  13.874  -6.521  1.00 43.01           H
ATOM   2137 2HB  ARG A 156       2.829  15.539  -7.045  1.00 43.01           H
ATOM   2138  CG  ARG A 156       0.932  14.599  -7.428  1.00 45.83           C
ATOM   2139 1HG  ARG A 156       0.673  15.312  -8.210  1.00 45.83           H
ATOM   2140 2HG  ARG A 156       0.544  13.589  -7.560  1.00 45.83           H
ATOM   2141  CD  ARG A 156       0.285  15.148  -6.101  1.00 49.35           C
ATOM   2142 1HD  ARG A 156       0.678  14.585  -5.255  1.00 49.35           H
ATOM   2143 2HD  ARG A 156       0.484  16.214  -5.993  1.00 49.35           H
ATOM   2144  NE  ARG A 156      -1.217  14.992  -6.052  1.00 50.63           N
ATOM   2145  HE  ARG A 156      -1.544  14.307  -5.385  1.00 50.63           H
ATOM   2146  CZ  ARG A 156      -2.069  15.609  -6.868  1.00 50.54           C
ATOM   2147  NH1 ARG A 156      -1.686  16.455  -7.786  1.00 51.03           N
ATOM   2148 1HH1 ARG A 156      -0.789  16.903  -7.672  1.00 51.03           H
ATOM   2149 2HH1 ARG A 156      -2.382  16.864  -8.393  1.00 51.03           H
ATOM   2150  NH2 ARG A 156      -3.322  15.307  -6.836  1.00 47.51           N
ATOM   2151 1HH2 ARG A 156      -3.586  14.637  -6.129  1.00 47.51           H
ATOM   2152 2HH2 ARG A 156      -4.032  15.781  -7.374  1.00 47.51           H
ATOM   2153  N   LEU A 157       3.522  16.119  -9.736  1.00 41.74           N
ATOM   2154  H   LEU A 157       4.072  16.277  -8.903  1.00 41.74           H
ATOM   2155  CA  LEU A 157       3.429  17.206 -10.698  1.00 41.97           C
ATOM   2156  HA  LEU A 157       2.393  17.543 -10.691  1.00 41.97           H
ATOM   2157  C   LEU A 157       3.846  16.839 -12.107  1.00 42.56           C
ATOM   2158  O   LEU A 157       3.064  16.944 -13.082  1.00 43.50           O
ATOM   2159  CB  LEU A 157       4.258  18.422 -10.115  1.00 41.82           C
ATOM   2160 1HB  LEU A 157       3.777  18.683  -9.173  1.00 41.82           H
ATOM   2161 2HB  LEU A 157       5.236  18.016  -9.857  1.00 41.82           H
ATOM   2162  CG  LEU A 157       4.258  19.670 -10.994  1.00 43.12           C
ATOM   2163  HG  LEU A 157       4.833  19.476 -11.900  1.00 43.12           H
ATOM   2164  CD1 LEU A 157       2.942  20.123 -11.361  1.00 43.50           C
ATOM   2165 1HD1 LEU A 157       2.447  19.329 -11.921  1.00 43.50           H
ATOM   2166 2HD1 LEU A 157       3.063  20.998 -12.000  1.00 43.50           H
ATOM   2167 3HD1 LEU A 157       2.338  20.387 -10.493  1.00 43.50           H
ATOM   2168  CD2 LEU A 157       5.047  20.812 -10.286  1.00 43.34           C
ATOM   2169 1HD2 LEU A 157       4.964  21.757 -10.823  1.00 43.34           H
ATOM   2170 2HD2 LEU A 157       6.093  20.511 -10.239  1.00 43.34           H
ATOM   2171 3HD2 LEU A 157       4.657  20.933  -9.275  1.00 43.34           H
ATOM   2172  N   LEU A 158       5.047  16.262 -12.251  1.00 41.96           N
ATOM   2173  H   LEU A 158       5.556  15.947 -11.438  1.00 41.96           H
ATOM   2174  CA  LEU A 158       5.502  15.614 -13.531  1.00 41.80           C
ATOM   2175  HA  LEU A 158       5.235  16.373 -14.267  1.00 41.80           H
ATOM   2176  C   LEU A 158       4.665  14.341 -13.868  1.00 42.57           C
ATOM   2177  O   LEU A 158       4.549  14.109 -15.107  1.00 43.02           O
ATOM   2178  CB  LEU A 158       7.057  15.469 -13.498  1.00 40.93           C
ATOM   2179 1HB  LEU A 158       7.302  14.852 -12.634  1.00 40.93           H
ATOM   2180 2HB  LEU A 158       7.333  14.804 -14.316  1.00 40.93           H
ATOM   2181  CG  LEU A 158       7.947  16.746 -13.631  1.00 41.52           C
ATOM   2182  HG  LEU A 158       7.627  17.441 -12.855  1.00 41.52           H
ATOM   2183  CD1 LEU A 158       9.463  16.303 -13.433  1.00 41.66           C
ATOM   2184 1HD1 LEU A 158      10.097  17.188 -13.390  1.00 41.66           H
ATOM   2185 2HD1 LEU A 158       9.764  15.681 -14.276  1.00 41.66           H
ATOM   2186 3HD1 LEU A 158       9.566  15.736 -12.508  1.00 41.66           H
ATOM   2187  CD2 LEU A 158       7.887  17.413 -14.984  1.00 42.06           C
ATOM   2188 1HD2 LEU A 158       6.843  17.428 -15.298  1.00 42.06           H
ATOM   2189 2HD2 LEU A 158       8.479  16.863 -15.715  1.00 42.06           H
ATOM   2190 3HD2 LEU A 158       8.258  18.435 -14.908  1.00 42.06           H
ATOM   2191  N   GLY A 159       3.905  13.659 -12.947  1.00 42.12           N
ATOM   2192  H   GLY A 159       4.047  13.912 -11.979  1.00 42.12           H
ATOM   2193  CA  GLY A 159       3.127  12.473 -13.236  1.00 42.51           C
ATOM   2194 1HA  GLY A 159       2.369  12.388 -12.458  1.00 42.51           H
ATOM   2195 2HA  GLY A 159       2.704  12.732 -14.207  1.00 42.51           H
ATOM   2196  C   GLY A 159       3.909  11.180 -13.340  1.00 42.45           C
ATOM   2197  O   GLY A 159       3.707  10.351 -14.281  1.00 42.65           O
ATOM   2198  N   VAL A 160       4.931  10.999 -12.503  1.00 41.87           N
ATOM   2199  H   VAL A 160       4.888  11.539 -11.651  1.00 41.87           H
ATOM   2200  CA  VAL A 160       5.811   9.839 -12.520  1.00 42.20           C
ATOM   2201  HA  VAL A 160       6.145   9.717 -13.550  1.00 42.20           H
ATOM   2202  C   VAL A 160       5.243   8.479 -12.044  1.00 43.43           C
ATOM   2203  O   VAL A 160       4.500   8.469 -11.086  1.00 43.61           O
ATOM   2204  CB  VAL A 160       7.101  10.181 -11.690  1.00 41.99           C
ATOM   2205  HB  VAL A 160       6.760  10.471 -10.696  1.00 41.99           H
ATOM   2206  CG1 VAL A 160       8.040   8.985 -11.535  1.00 42.32           C
ATOM   2207 1HG1 VAL A 160       8.074   8.485 -12.503  1.00 42.32           H
ATOM   2208 2HG1 VAL A 160       7.646   8.300 -10.785  1.00 42.32           H
ATOM   2209 3HG1 VAL A 160       9.046   9.296 -11.251  1.00 42.32           H
ATOM   2210  CG2 VAL A 160       8.024  11.365 -12.161  1.00 41.93           C
ATOM   2211 1HG2 VAL A 160       7.416  12.264 -12.058  1.00 41.93           H
ATOM   2212 2HG2 VAL A 160       8.288  11.223 -13.209  1.00 41.93           H
ATOM   2213 3HG2 VAL A 160       8.932  11.470 -11.568  1.00 41.93           H
ATOM   2214  N   THR A 161       5.554   7.336 -12.683  1.00 43.92           N
ATOM   2215  H   THR A 161       5.940   7.568 -13.587  1.00 43.92           H
ATOM   2216  CA  THR A 161       5.240   5.934 -12.431  1.00 45.07           C
ATOM   2217  HA  THR A 161       5.121   5.717 -11.370  1.00 45.07           H
ATOM   2218  C   THR A 161       6.238   5.013 -13.064  1.00 45.90           C
ATOM   2219  O   THR A 161       6.769   5.235 -14.170  1.00 45.11           O
ATOM   2220  CB  THR A 161       3.840   5.757 -12.949  1.00 46.38           C
ATOM   2221  HB  THR A 161       3.127   6.328 -12.354  1.00 46.38           H
ATOM   2222  OG1 THR A 161       3.405   4.363 -12.731  1.00 47.88           O
ATOM   2223  HG1 THR A 161       2.623   4.453 -12.181  1.00 47.88           H
ATOM   2224  CG2 THR A 161       3.692   6.135 -14.487  1.00 46.10           C
ATOM   2225 1HG2 THR A 161       4.114   7.127 -14.644  1.00 46.10           H
ATOM   2226 2HG2 THR A 161       2.613   6.171 -14.635  1.00 46.10           H
ATOM   2227 3HG2 THR A 161       4.134   5.435 -15.196  1.00 46.10           H
ATOM   2228  N   THR A 162       6.562   3.976 -12.319  1.00 47.12           N
ATOM   2229  H   THR A 162       6.135   3.897 -11.407  1.00 47.12           H
ATOM   2230  CA  THR A 162       7.325   2.757 -12.741  1.00 49.00           C
ATOM   2231  HA  THR A 162       8.263   3.047 -13.215  1.00 49.00           H
ATOM   2232  C   THR A 162       6.622   1.766 -13.741  1.00 50.95           C
ATOM   2233  O   THR A 162       7.236   0.811 -14.217  1.00 51.45           O
ATOM   2234  CB  THR A 162       7.779   1.949 -11.505  1.00 49.92           C
ATOM   2235  HB  THR A 162       8.140   0.979 -11.846  1.00 49.92           H
ATOM   2236  OG1 THR A 162       6.742   1.751 -10.528  1.00 51.01           O
ATOM   2237  HG1 THR A 162       7.072   1.095  -9.911  1.00 51.01           H
ATOM   2238  CG2 THR A 162       8.814   2.685 -10.674  1.00 49.78           C
ATOM   2239 1HG2 THR A 162       8.830   2.267  -9.668  1.00 49.78           H
ATOM   2240 2HG2 THR A 162       8.533   3.737 -10.626  1.00 49.78           H
ATOM   2241 3HG2 THR A 162       9.804   2.593 -11.122  1.00 49.78           H
ATOM   2242  N   HIS A 163       5.341   2.058 -14.084  1.00 52.24           N
ATOM   2243  H   HIS A 163       4.829   2.814 -13.652  1.00 52.24           H
ATOM   2244  CA  HIS A 163       4.498   0.981 -14.665  1.00 54.17           C
ATOM   2245  HA  HIS A 163       4.976   0.015 -14.500  1.00 54.17           H
ATOM   2246  C   HIS A 163       4.138   1.219 -16.069  1.00 56.16           C
ATOM   2247  O   HIS A 163       3.328   0.454 -16.719  1.00 56.47           O
ATOM   2248  CB  HIS A 163       3.162   0.882 -13.866  1.00 55.29           C
ATOM   2249 1HB  HIS A 163       2.656   1.847 -13.834  1.00 55.29           H
ATOM   2250 2HB  HIS A 163       2.504   0.123 -14.289  1.00 55.29           H
ATOM   2251  CG  HIS A 163       3.468   0.473 -12.421  1.00 58.69           C
ATOM   2252  ND1 HIS A 163       4.155  -0.676 -12.072  1.00 61.29           N
ATOM   2253  HD1 HIS A 163       4.487  -1.435 -12.650  1.00 61.29           H
ATOM   2254  CD2 HIS A 163       3.340   1.244 -11.359  1.00 60.08           C
ATOM   2255  HD2 HIS A 163       3.043   2.282 -11.385  1.00 60.08           H
ATOM   2256  CE1 HIS A 163       4.424  -0.570 -10.799  1.00 61.81           C
ATOM   2257  HE1 HIS A 163       4.873  -1.334 -10.182  1.00 61.81           H
ATOM   2258  NE2 HIS A 163       3.872   0.510 -10.317  1.00 61.53           N
ATOM   2259  HE2 HIS A 163       3.968   0.927  -9.403  1.00 61.53           H
ATOM   2260  N   ALA A 164       4.687   2.274 -16.730  1.00 57.50           N
ATOM   2261  H   ALA A 164       5.258   2.862 -16.140  1.00 57.50           H
ATOM   2262  CA  ALA A 164       4.199   2.886 -17.976  1.00 59.63           C
ATOM   2263  HA  ALA A 164       3.208   3.217 -17.665  1.00 59.63           H
ATOM   2264  C   ALA A 164       3.993   1.988 -19.242  1.00 61.99           C
ATOM   2265  O   ALA A 164       3.134   2.261 -20.035  1.00 62.16           O
ATOM   2266  CB  ALA A 164       4.955   4.172 -18.292  1.00 59.74           C
ATOM   2267 1HB  ALA A 164       4.539   4.738 -19.125  1.00 59.74           H
ATOM   2268 2HB  ALA A 164       5.989   3.908 -18.511  1.00 59.74           H
ATOM   2269 3HB  ALA A 164       4.918   4.778 -17.387  1.00 59.74           H
ATOM   2270  N   PHE A 165       4.760   0.882 -19.316  1.00 63.68           N
ATOM   2271  H   PHE A 165       5.430   0.707 -18.580  1.00 63.68           H
ATOM   2272  CA  PHE A 165       4.739  -0.109 -20.411  1.00 65.80           C
ATOM   2273  HA  PHE A 165       3.901   0.031 -21.093  1.00 65.80           H
ATOM   2274  C   PHE A 165       4.594  -1.556 -19.824  1.00 68.33           C
ATOM   2275  O   PHE A 165       4.933  -2.492 -20.603  1.00 68.55           O
ATOM   2276  CB  PHE A 165       6.105   0.077 -21.233  1.00 65.44           C
ATOM   2277 1HB  PHE A 165       6.974  -0.214 -20.643  1.00 65.44           H
ATOM   2278 2HB  PHE A 165       6.063  -0.656 -22.038  1.00 65.44           H
ATOM   2279  CG  PHE A 165       6.310   1.454 -21.803  1.00 65.72           C
ATOM   2280  CD1 PHE A 165       5.290   2.034 -22.564  1.00 66.18           C
ATOM   2281  HD1 PHE A 165       4.347   1.521 -22.684  1.00 66.18           H
ATOM   2282  CD2 PHE A 165       7.521   2.016 -21.661  1.00 66.21           C
ATOM   2283  HD2 PHE A 165       8.339   1.595 -21.095  1.00 66.21           H
ATOM   2284  CE1 PHE A 165       5.582   3.159 -23.340  1.00 66.70           C
ATOM   2285  HE1 PHE A 165       4.804   3.611 -23.937  1.00 66.70           H
ATOM   2286  CE2 PHE A 165       7.798   3.223 -22.381  1.00 66.71           C
ATOM   2287  HE2 PHE A 165       8.778   3.660 -22.257  1.00 66.71           H
ATOM   2288  CZ  PHE A 165       6.858   3.749 -23.305  1.00 66.50           C
ATOM   2289  HZ  PHE A 165       7.171   4.553 -23.955  1.00 66.50           H
ATOM   2290  N   ASP A 166       4.214  -1.768 -18.583  1.00 70.17           N
ATOM   2291  H   ASP A 166       4.035  -0.959 -18.006  1.00 70.17           H
ATOM   2292  CA  ASP A 166       4.054  -3.078 -17.943  1.00 72.47           C
ATOM   2293  HA  ASP A 166       5.059  -3.496 -18.001  1.00 72.47           H
ATOM   2294  C   ASP A 166       3.126  -4.057 -18.751  1.00 74.12           C
ATOM   2295  O   ASP A 166       2.021  -3.720 -19.240  1.00 74.68           O
ATOM   2296  CB  ASP A 166       3.655  -3.015 -16.463  1.00 74.77           C
ATOM   2297 1HB  ASP A 166       2.696  -2.505 -16.369  1.00 74.77           H
ATOM   2298 2HB  ASP A 166       3.501  -4.047 -16.145  1.00 74.77           H
ATOM   2299  CG  ASP A 166       4.634  -2.358 -15.455  1.00 79.56           C
ATOM   2300  OD1 ASP A 166       4.266  -2.291 -14.292  1.00 80.18           O
ATOM   2301  OD2 ASP A 166       5.828  -2.124 -15.804  1.00 81.67           O
ATOM   2302  N   GLY A 167       3.684  -5.276 -18.892  1.00 74.84           N
ATOM   2303  H   GLY A 167       4.477  -5.516 -18.314  1.00 74.84           H
ATOM   2304  CA  GLY A 167       3.053  -6.325 -19.661  1.00 75.89           C
ATOM   2305 1HA  GLY A 167       3.035  -7.315 -19.203  1.00 75.89           H
ATOM   2306 2HA  GLY A 167       1.999  -6.064 -19.754  1.00 75.89           H
ATOM   2307  C   GLY A 167       3.608  -6.503 -21.108  1.00 76.55           C
ATOM   2308  O   GLY A 167       3.437  -7.590 -21.618  1.00 77.25           O
ATOM   2309  N   ALA A 168       4.274  -5.473 -21.683  1.00 76.14           N
ATOM   2310  H   ALA A 168       4.252  -4.578 -21.215  1.00 76.14           H
ATOM   2311  CA  ALA A 168       4.886  -5.571 -22.978  1.00 76.19           C
ATOM   2312  HA  ALA A 168       4.079  -5.689 -23.702  1.00 76.19           H
ATOM   2313  C   ALA A 168       5.884  -6.718 -23.158  1.00 75.93           C
ATOM   2314  O   ALA A 168       6.484  -7.099 -22.134  1.00 76.10           O
ATOM   2315  CB  ALA A 168       5.624  -4.190 -23.222  1.00 76.05           C
ATOM   2316 1HB  ALA A 168       6.361  -4.121 -22.422  1.00 76.05           H
ATOM   2317 2HB  ALA A 168       4.919  -3.363 -23.140  1.00 76.05           H
ATOM   2318 3HB  ALA A 168       6.129  -4.143 -24.187  1.00 76.05           H
ATOM   2319  N   PRO A 169       6.128  -7.350 -24.290  1.00 75.03           N
ATOM   2320  CA  PRO A 169       6.554  -8.794 -24.294  1.00 74.48           C
ATOM   2321  HA  PRO A 169       5.891  -9.274 -23.575  1.00 74.48           H
ATOM   2322  C   PRO A 169       8.022  -9.140 -23.810  1.00 73.46           C
ATOM   2323  O   PRO A 169       8.293 -10.227 -23.394  1.00 74.03           O
ATOM   2324  CB  PRO A 169       6.209  -9.257 -25.711  1.00 75.25           C
ATOM   2325 1HB  PRO A 169       6.997  -9.911 -26.084  1.00 75.25           H
ATOM   2326 2HB  PRO A 169       5.279  -9.824 -25.753  1.00 75.25           H
ATOM   2327  CG  PRO A 169       6.098  -8.029 -26.611  1.00 75.83           C
ATOM   2328 1HG  PRO A 169       7.118  -7.881 -26.966  1.00 75.83           H
ATOM   2329 2HG  PRO A 169       5.248  -8.021 -27.294  1.00 75.83           H
ATOM   2330  CD  PRO A 169       5.831  -6.843 -25.591  1.00 74.33           C
ATOM   2331 1HD  PRO A 169       6.419  -5.951 -25.806  1.00 74.33           H
ATOM   2332 2HD  PRO A 169       4.765  -6.639 -25.697  1.00 74.33           H
ATOM   2333  N   PHE A 170       8.910  -8.106 -23.672  1.00 71.82           N
ATOM   2334  H   PHE A 170       8.623  -7.170 -23.921  1.00 71.82           H
ATOM   2335  CA  PHE A 170      10.334  -8.215 -23.232  1.00 70.47           C
ATOM   2336  HA  PHE A 170      10.466  -9.240 -22.886  1.00 70.47           H
ATOM   2337  C   PHE A 170      10.695  -7.308 -21.976  1.00 68.42           C
ATOM   2338  O   PHE A 170      11.823  -7.259 -21.527  1.00 67.89           O
ATOM   2339  CB  PHE A 170      11.264  -8.074 -24.456  1.00 70.79           C
ATOM   2340 1HB  PHE A 170      10.977  -7.143 -24.944  1.00 70.79           H
ATOM   2341 2HB  PHE A 170      12.273  -7.972 -24.057  1.00 70.79           H
ATOM   2342  CG  PHE A 170      11.183  -9.219 -25.408  1.00 72.24           C
ATOM   2343  CD1 PHE A 170      11.923 -10.413 -25.153  1.00 73.42           C
ATOM   2344  HD1 PHE A 170      12.609 -10.474 -24.320  1.00 73.42           H
ATOM   2345  CD2 PHE A 170      10.378  -9.113 -26.583  1.00 73.30           C
ATOM   2346  HD2 PHE A 170       9.732  -8.252 -26.671  1.00 73.30           H
ATOM   2347  CE1 PHE A 170      11.822 -11.421 -26.088  1.00 74.18           C
ATOM   2348  HE1 PHE A 170      12.383 -12.326 -25.906  1.00 74.18           H
ATOM   2349  CE2 PHE A 170      10.230 -10.227 -27.414  1.00 74.18           C
ATOM   2350  HE2 PHE A 170       9.601 -10.170 -28.291  1.00 74.18           H
ATOM   2351  CZ  PHE A 170      10.916 -11.381 -27.169  1.00 74.13           C
ATOM   2352  HZ  PHE A 170      10.865 -12.245 -27.815  1.00 74.13           H
ATOM   2353  N   SER A 171       9.734  -6.513 -21.413  1.00 67.08           N
ATOM   2354  H   SER A 171       8.770  -6.645 -21.681  1.00 67.08           H
ATOM   2355  CA  SER A 171       9.972  -5.516 -20.349  1.00 66.64           C
ATOM   2356  HA  SER A 171      10.701  -4.821 -20.767  1.00 66.64           H
ATOM   2357  C   SER A 171      10.589  -6.048 -19.008  1.00 65.63           C
ATOM   2358  O   SER A 171      11.719  -5.789 -18.672  1.00 64.88           O
ATOM   2359  CB  SER A 171       8.753  -4.660 -20.204  1.00 68.31           C
ATOM   2360 1HB  SER A 171       8.513  -4.144 -21.133  1.00 68.31           H
ATOM   2361 2HB  SER A 171       7.916  -5.221 -19.789  1.00 68.31           H
ATOM   2362  OG  SER A 171       8.943  -3.591 -19.338  1.00 71.50           O
ATOM   2363  HG  SER A 171       8.620  -3.813 -18.462  1.00 71.50           H
ATOM   2364  N   ASP A 172       9.859  -7.017 -18.483  1.00 65.47           N
ATOM   2365  H   ASP A 172       8.989  -7.295 -18.915  1.00 65.47           H
ATOM   2366  CA  ASP A 172      10.251  -7.830 -17.298  1.00 65.55           C
ATOM   2367  HA  ASP A 172      10.566  -7.239 -16.438  1.00 65.55           H
ATOM   2368  C   ASP A 172      11.426  -8.818 -17.612  1.00 64.83           C
ATOM   2369  O   ASP A 172      12.252  -8.988 -16.734  1.00 65.61           O
ATOM   2370  CB  ASP A 172       9.040  -8.642 -16.826  1.00 68.31           C
ATOM   2371 1HB  ASP A 172       8.656  -9.245 -17.649  1.00 68.31           H
ATOM   2372 2HB  ASP A 172       9.209  -9.377 -16.039  1.00 68.31           H
ATOM   2373  CG  ASP A 172       7.874  -7.724 -16.351  1.00 74.91           C
ATOM   2374  OD1 ASP A 172       8.224  -6.652 -15.827  1.00 75.86           O
ATOM   2375  OD2 ASP A 172       6.691  -8.115 -16.287  1.00 78.16           O
ATOM   2376  N   LEU A 173      11.485  -9.486 -18.772  1.00 63.25           N
ATOM   2377  H   LEU A 173      10.698  -9.413 -19.401  1.00 63.25           H
ATOM   2378  CA  LEU A 173      12.541 -10.424 -19.119  1.00 62.21           C
ATOM   2379  HA  LEU A 173      12.579 -11.207 -18.362  1.00 62.21           H
ATOM   2380  C   LEU A 173      13.917  -9.808 -19.292  1.00 59.95           C
ATOM   2381  O   LEU A 173      14.934 -10.449 -18.942  1.00 59.37           O
ATOM   2382  CB  LEU A 173      12.095 -11.087 -20.453  1.00 62.95           C
ATOM   2383 1HB  LEU A 173      11.013 -11.211 -20.412  1.00 62.95           H
ATOM   2384 2HB  LEU A 173      12.324 -10.391 -21.259  1.00 62.95           H
ATOM   2385  CG  LEU A 173      12.830 -12.380 -20.687  1.00 65.28           C
ATOM   2386  HG  LEU A 173      13.906 -12.239 -20.592  1.00 65.28           H
ATOM   2387  CD1 LEU A 173      12.508 -13.643 -19.813  1.00 66.30           C
ATOM   2388 1HD1 LEU A 173      12.897 -13.401 -18.825  1.00 66.30           H
ATOM   2389 2HD1 LEU A 173      13.083 -14.465 -20.240  1.00 66.30           H
ATOM   2390 3HD1 LEU A 173      11.461 -13.936 -19.730  1.00 66.30           H
ATOM   2391  CD2 LEU A 173      12.551 -12.848 -22.072  1.00 66.06           C
ATOM   2392 1HD2 LEU A 173      12.516 -12.045 -22.808  1.00 66.06           H
ATOM   2393 2HD2 LEU A 173      11.592 -13.366 -22.053  1.00 66.06           H
ATOM   2394 3HD2 LEU A 173      13.339 -13.552 -22.338  1.00 66.06           H
ATOM   2395  N   VAL A 174      13.968  -8.549 -19.723  1.00 58.20           N
ATOM   2396  H   VAL A 174      13.146  -8.087 -20.083  1.00 58.20           H
ATOM   2397  CA  VAL A 174      15.238  -7.829 -19.853  1.00 56.97           C
ATOM   2398  HA  VAL A 174      15.916  -8.430 -20.458  1.00 56.97           H
ATOM   2399  C   VAL A 174      15.859  -7.567 -18.492  1.00 55.87           C
ATOM   2400  O   VAL A 174      17.051  -7.766 -18.291  1.00 55.46           O
ATOM   2401  CB  VAL A 174      15.123  -6.489 -20.657  1.00 57.38           C
ATOM   2402  HB  VAL A 174      14.216  -5.992 -20.312  1.00 57.38           H
ATOM   2403  CG1 VAL A 174      16.311  -5.498 -20.428  1.00 57.53           C
ATOM   2404 1HG1 VAL A 174      16.323  -4.956 -21.373  1.00 57.53           H
ATOM   2405 2HG1 VAL A 174      17.274  -5.987 -20.277  1.00 57.53           H
ATOM   2406 3HG1 VAL A 174      16.126  -4.801 -19.611  1.00 57.53           H
ATOM   2407  CG2 VAL A 174      14.969  -6.766 -22.180  1.00 57.57           C
ATOM   2408 1HG2 VAL A 174      14.706  -5.862 -22.730  1.00 57.57           H
ATOM   2409 2HG2 VAL A 174      14.158  -7.490 -22.260  1.00 57.57           H
ATOM   2410 3HG2 VAL A 174      15.881  -7.193 -22.597  1.00 57.57           H
ATOM   2411  N   ARG A 175      14.977  -7.293 -17.504  1.00 55.56           N
ATOM   2412  H   ARG A 175      13.981  -7.254 -17.669  1.00 55.56           H
ATOM   2413  CA  ARG A 175      15.422  -7.004 -16.134  1.00 56.04           C
ATOM   2414  HA  ARG A 175      16.133  -6.179 -16.090  1.00 56.04           H
ATOM   2415  C   ARG A 175      15.941  -8.222 -15.455  1.00 56.14           C
ATOM   2416  O   ARG A 175      17.005  -8.059 -14.892  1.00 56.09           O
ATOM   2417  CB  ARG A 175      14.250  -6.436 -15.296  1.00 57.37           C
ATOM   2418 1HB  ARG A 175      13.362  -7.068 -15.276  1.00 57.37           H
ATOM   2419 2HB  ARG A 175      14.610  -6.390 -14.268  1.00 57.37           H
ATOM   2420  CG  ARG A 175      13.839  -5.023 -15.739  1.00 61.16           C
ATOM   2421 1HG  ARG A 175      14.744  -4.515 -16.073  1.00 61.16           H
ATOM   2422 2HG  ARG A 175      13.120  -5.106 -16.555  1.00 61.16           H
ATOM   2423  CD  ARG A 175      13.203  -4.201 -14.605  1.00 63.75           C
ATOM   2424 1HD  ARG A 175      13.892  -3.989 -13.787  1.00 63.75           H
ATOM   2425 2HD  ARG A 175      12.932  -3.206 -14.958  1.00 63.75           H
ATOM   2426  NE  ARG A 175      11.981  -4.820 -14.018  1.00 65.99           N
ATOM   2427  HE  ARG A 175      12.091  -5.093 -13.052  1.00 65.99           H
ATOM   2428  CZ  ARG A 175      10.792  -5.084 -14.628  1.00 67.62           C
ATOM   2429  NH1 ARG A 175       9.996  -5.864 -13.989  1.00 68.55           N
ATOM   2430 1HH1 ARG A 175      10.210  -6.158 -13.047  1.00 68.55           H
ATOM   2431 2HH1 ARG A 175       9.163  -6.203 -14.449  1.00 68.55           H
ATOM   2432  NH2 ARG A 175      10.354  -4.615 -15.776  1.00 66.19           N
ATOM   2433 1HH2 ARG A 175      10.898  -3.920 -16.267  1.00 66.19           H
ATOM   2434 2HH2 ARG A 175       9.425  -4.848 -16.096  1.00 66.19           H
ATOM   2435  N   GLU A 176      15.329  -9.395 -15.704  1.00 55.97           N
ATOM   2436  H   GLU A 176      14.472  -9.370 -16.238  1.00 55.97           H
ATOM   2437  CA  GLU A 176      15.712 -10.760 -15.224  1.00 56.47           C
ATOM   2438  HA  GLU A 176      15.701 -10.718 -14.135  1.00 56.47           H
ATOM   2439  C   GLU A 176      17.091 -11.151 -15.714  1.00 55.96           C
ATOM   2440  O   GLU A 176      17.935 -11.720 -14.982  1.00 56.41           O
ATOM   2441  CB  GLU A 176      14.692 -11.776 -15.749  1.00 60.17           C
ATOM   2442 1HB  GLU A 176      13.748 -11.269 -15.552  1.00 60.17           H
ATOM   2443 2HB  GLU A 176      14.737 -11.959 -16.822  1.00 60.17           H
ATOM   2444  CG  GLU A 176      14.645 -13.154 -15.037  1.00 67.69           C
ATOM   2445 1HG  GLU A 176      14.669 -12.885 -13.981  1.00 67.69           H
ATOM   2446 2HG  GLU A 176      13.714 -13.650 -15.311  1.00 67.69           H
ATOM   2447  CD  GLU A 176      15.813 -14.101 -15.331  1.00 77.95           C
ATOM   2448  OE1 GLU A 176      16.151 -14.969 -14.488  1.00 80.07           O
ATOM   2449  OE2 GLU A 176      16.337 -14.067 -16.441  1.00 81.46           O
ATOM   2450  N   ARG A 177      17.361 -10.862 -16.972  1.00 54.93           N
ATOM   2451  H   ARG A 177      16.609 -10.491 -17.536  1.00 54.93           H
ATOM   2452  CA  ARG A 177      18.614 -11.175 -17.632  1.00 54.99           C
ATOM   2453  HA  ARG A 177      18.875 -12.210 -17.414  1.00 54.99           H
ATOM   2454  C   ARG A 177      19.659 -10.262 -16.963  1.00 53.36           C
ATOM   2455  O   ARG A 177      20.781 -10.732 -16.781  1.00 53.36           O
ATOM   2456  CB  ARG A 177      18.508 -10.845 -19.118  1.00 58.11           C
ATOM   2457 1HB  ARG A 177      17.782 -10.040 -19.228  1.00 58.11           H
ATOM   2458 2HB  ARG A 177      19.451 -10.551 -19.578  1.00 58.11           H
ATOM   2459  CG  ARG A 177      17.987 -12.000 -20.008  1.00 64.01           C
ATOM   2460 1HG  ARG A 177      17.426 -11.562 -20.834  1.00 64.01           H
ATOM   2461 2HG  ARG A 177      18.847 -12.580 -20.345  1.00 64.01           H
ATOM   2462  CD  ARG A 177      17.045 -12.948 -19.236  1.00 71.16           C
ATOM   2463 1HD  ARG A 177      17.635 -13.490 -18.497  1.00 71.16           H
ATOM   2464 2HD  ARG A 177      16.305 -12.343 -18.712  1.00 71.16           H
ATOM   2465  NE  ARG A 177      16.432 -13.891 -20.230  1.00 77.70           N
ATOM   2466  HE  ARG A 177      16.369 -13.471 -21.146  1.00 77.70           H
ATOM   2467  CZ  ARG A 177      15.955 -15.055 -19.927  1.00 82.63           C
ATOM   2468  NH1 ARG A 177      15.734 -15.421 -18.710  1.00 83.53           N
ATOM   2469 1HH1 ARG A 177      15.978 -14.773 -17.975  1.00 83.53           H
ATOM   2470 2HH1 ARG A 177      15.275 -16.292 -18.487  1.00 83.53           H
ATOM   2471  NH2 ARG A 177      15.499 -15.928 -20.813  1.00 83.43           N
ATOM   2472 1HH2 ARG A 177      15.510 -15.687 -21.793  1.00 83.43           H
ATOM   2473 2HH2 ARG A 177      15.202 -16.848 -20.521  1.00 83.43           H
ATOM   2474  N   LEU A 178      19.343  -9.024 -16.583  1.00 51.17           N
ATOM   2475  H   LEU A 178      18.491  -8.600 -16.922  1.00 51.17           H
ATOM   2476  CA  LEU A 178      20.303  -8.148 -15.918  1.00 49.92           C
ATOM   2477  HA  LEU A 178      21.236  -8.311 -16.458  1.00 49.92           H
ATOM   2478  C   LEU A 178      20.559  -8.555 -14.434  1.00 49.13           C
ATOM   2479  O   LEU A 178      21.737  -8.394 -14.037  1.00 48.62           O
ATOM   2480  CB  LEU A 178      19.830  -6.649 -16.103  1.00 49.67           C
ATOM   2481 1HB  LEU A 178      18.780  -6.632 -15.811  1.00 49.67           H
ATOM   2482 2HB  LEU A 178      20.454  -6.057 -15.433  1.00 49.67           H
ATOM   2483  CG  LEU A 178      20.095  -6.228 -17.522  1.00 50.24           C
ATOM   2484  HG  LEU A 178      19.903  -7.046 -18.216  1.00 50.24           H
ATOM   2485  CD1 LEU A 178      19.068  -5.106 -17.890  1.00 50.34           C
ATOM   2486 1HD1 LEU A 178      19.308  -4.732 -18.885  1.00 50.34           H
ATOM   2487 2HD1 LEU A 178      19.235  -4.318 -17.155  1.00 50.34           H
ATOM   2488 3HD1 LEU A 178      18.024  -5.417 -17.860  1.00 50.34           H
ATOM   2489  CD2 LEU A 178      21.509  -5.766 -17.760  1.00 50.26           C
ATOM   2490 1HD2 LEU A 178      21.533  -4.774 -17.310  1.00 50.26           H
ATOM   2491 2HD2 LEU A 178      21.754  -5.691 -18.819  1.00 50.26           H
ATOM   2492 3HD2 LEU A 178      22.236  -6.408 -17.263  1.00 50.26           H
ATOM   2493  N   ALA A 179      19.525  -8.984 -13.674  1.00 48.90           N
ATOM   2494  H   ALA A 179      18.647  -9.066 -14.168  1.00 48.90           H
ATOM   2495  CA  ALA A 179      19.487  -9.287 -12.233  1.00 49.33           C
ATOM   2496  HA  ALA A 179      19.836  -8.393 -11.717  1.00 49.33           H
ATOM   2497  C   ALA A 179      20.499 -10.422 -11.945  1.00 49.64           C
ATOM   2498  O   ALA A 179      20.780 -10.738 -10.806  1.00 49.86           O
ATOM   2499  CB  ALA A 179      17.989  -9.570 -11.911  1.00 49.39           C
ATOM   2500 1HB  ALA A 179      17.678 -10.533 -12.315  1.00 49.39           H
ATOM   2501 2HB  ALA A 179      17.354  -8.783 -12.316  1.00 49.39           H
ATOM   2502 3HB  ALA A 179      17.900  -9.586 -10.824  1.00 49.39           H
ATOM   2503  N   ALA A 180      21.216 -10.974 -12.927  1.00 49.57           N
ATOM   2504  H   ALA A 180      20.957 -10.838 -13.894  1.00 49.57           H
ATOM   2505  CA  ALA A 180      22.348 -11.926 -12.720  1.00 50.25           C
ATOM   2506  HA  ALA A 180      22.218 -12.477 -11.789  1.00 50.25           H
ATOM   2507  C   ALA A 180      23.768 -11.269 -12.655  1.00 50.31           C
ATOM   2508  O   ALA A 180      24.631 -11.929 -12.121  1.00 51.32           O
ATOM   2509  CB  ALA A 180      22.374 -12.881 -13.887  1.00 50.50           C
ATOM   2510 1HB  ALA A 180      23.100 -13.693 -13.853  1.00 50.50           H
ATOM   2511 2HB  ALA A 180      22.581 -12.243 -14.747  1.00 50.50           H
ATOM   2512 3HB  ALA A 180      21.369 -13.295 -13.974  1.00 50.50           H
ATOM   2513  N   VAL A 181      23.828 -10.017 -13.115  1.00 49.23           N
ATOM   2514  H   VAL A 181      23.046  -9.518 -13.515  1.00 49.23           H
ATOM   2515  CA  VAL A 181      25.083  -9.176 -13.034  1.00 48.20           C
ATOM   2516  HA  VAL A 181      25.898  -9.837 -12.740  1.00 48.20           H
ATOM   2517  C   VAL A 181      24.868  -8.078 -12.064  1.00 46.20           C
ATOM   2518  O   VAL A 181      25.741  -7.985 -11.179  1.00 47.03           O
ATOM   2519  CB  VAL A 181      25.492  -8.716 -14.496  1.00 49.00           C
ATOM   2520  HB  VAL A 181      24.555  -8.483 -15.001  1.00 49.00           H
ATOM   2521  CG1 VAL A 181      26.438  -7.488 -14.537  1.00 49.97           C
ATOM   2522 1HG1 VAL A 181      27.287  -7.681 -13.881  1.00 49.97           H
ATOM   2523 2HG1 VAL A 181      25.936  -6.573 -14.222  1.00 49.97           H
ATOM   2524 3HG1 VAL A 181      26.789  -7.376 -15.563  1.00 49.97           H
ATOM   2525  CG2 VAL A 181      26.080  -9.895 -15.191  1.00 49.39           C
ATOM   2526 1HG2 VAL A 181      26.984 -10.202 -14.664  1.00 49.39           H
ATOM   2527 2HG2 VAL A 181      26.323  -9.668 -16.229  1.00 49.39           H
ATOM   2528 3HG2 VAL A 181      25.347 -10.700 -15.156  1.00 49.39           H
ATOM   2529  N   VAL A 182      23.848  -7.247 -12.208  1.00 43.73           N
ATOM   2530  H   VAL A 182      23.116  -7.594 -12.812  1.00 43.73           H
ATOM   2531  CA  VAL A 182      23.461  -6.038 -11.414  1.00 43.01           C
ATOM   2532  HA  VAL A 182      24.367  -5.445 -11.287  1.00 43.01           H
ATOM   2533  C   VAL A 182      22.950  -6.440 -10.017  1.00 42.17           C
ATOM   2534  O   VAL A 182      21.773  -6.161  -9.670  1.00 42.45           O
ATOM   2535  CB  VAL A 182      22.392  -5.247 -12.167  1.00 43.34           C
ATOM   2536  HB  VAL A 182      21.456  -5.807 -12.159  1.00 43.34           H
ATOM   2537  CG1 VAL A 182      22.143  -3.789 -11.708  1.00 43.43           C
ATOM   2538 1HG1 VAL A 182      21.382  -3.291 -12.309  1.00 43.43           H
ATOM   2539 2HG1 VAL A 182      23.097  -3.276 -11.831  1.00 43.43           H
ATOM   2540 3HG1 VAL A 182      21.850  -3.768 -10.659  1.00 43.43           H
ATOM   2541  CG2 VAL A 182      22.804  -5.032 -13.669  1.00 44.07           C
ATOM   2542 1HG2 VAL A 182      22.824  -5.958 -14.243  1.00 44.07           H
ATOM   2543 2HG2 VAL A 182      23.809  -4.613 -13.619  1.00 44.07           H
ATOM   2544 3HG2 VAL A 182      22.136  -4.319 -14.152  1.00 44.07           H
ATOM   2545  N   ASP A 183      23.796  -7.181  -9.343  1.00 41.04           N
ATOM   2546  H   ASP A 183      24.719  -7.276  -9.742  1.00 41.04           H
ATOM   2547  CA  ASP A 183      23.481  -7.962  -8.164  1.00 40.54           C
ATOM   2548  HA  ASP A 183      22.984  -7.383  -7.386  1.00 40.54           H
ATOM   2549  C   ASP A 183      24.748  -8.601  -7.512  1.00 40.28           C
ATOM   2550  O   ASP A 183      24.926  -8.626  -6.308  1.00 41.53           O
ATOM   2551  CB  ASP A 183      22.466  -9.106  -8.441  1.00 41.21           C
ATOM   2552 1HB  ASP A 183      21.513  -8.710  -8.793  1.00 41.21           H
ATOM   2553 2HB  ASP A 183      22.775  -9.709  -9.294  1.00 41.21           H
ATOM   2554  CG  ASP A 183      22.280  -9.953  -7.219  1.00 42.71           C
ATOM   2555  OD1 ASP A 183      21.665  -9.566  -6.200  1.00 42.63           O
ATOM   2556  OD2 ASP A 183      22.744 -11.101  -7.293  1.00 44.34           O
ATOM   2557  N   GLN A 184      25.800  -8.960  -8.309  1.00 38.72           N
ATOM   2558  H   GLN A 184      25.601  -8.883  -9.297  1.00 38.72           H
ATOM   2559  CA  GLN A 184      27.133  -9.192  -7.864  1.00 37.92           C
ATOM   2560  HA  GLN A 184      27.233 -10.004  -7.143  1.00 37.92           H
ATOM   2561  C   GLN A 184      27.667  -7.902  -7.210  1.00 37.32           C
ATOM   2562  O   GLN A 184      27.922  -6.908  -7.966  1.00 37.38           O
ATOM   2563  CB  GLN A 184      28.054  -9.531  -9.055  1.00 37.34           C
ATOM   2564 1HB  GLN A 184      27.876  -8.688  -9.722  1.00 37.34           H
ATOM   2565 2HB  GLN A 184      29.064  -9.575  -8.648  1.00 37.34           H
ATOM   2566  CG  GLN A 184      27.747 -10.834  -9.791  1.00 36.42           C
ATOM   2567 1HG  GLN A 184      28.053 -11.721  -9.236  1.00 36.42           H
ATOM   2568 2HG  GLN A 184      26.670 -10.913  -9.940  1.00 36.42           H
ATOM   2569  CD  GLN A 184      28.385 -10.997 -11.230  1.00 37.54           C
ATOM   2570  OE1 GLN A 184      29.560 -10.651 -11.473  1.00 39.25           O
ATOM   2571  NE2 GLN A 184      27.675 -11.686 -12.104  1.00 35.33           N
ATOM   2572 1HE2 GLN A 184      28.163 -11.967 -12.943  1.00 35.33           H
ATOM   2573 2HE2 GLN A 184      26.692 -11.889 -11.999  1.00 35.33           H
ATOM   2574  N   GLY A 185      28.029  -7.932  -5.862  1.00 37.70           N
ATOM   2575  H   GLY A 185      27.836  -8.769  -5.330  1.00 37.70           H
ATOM   2576  CA  GLY A 185      28.610  -6.812  -5.070  1.00 37.83           C
ATOM   2577 1HA  GLY A 185      29.117  -7.191  -4.183  1.00 37.83           H
ATOM   2578 2HA  GLY A 185      29.351  -6.270  -5.658  1.00 37.83           H
ATOM   2579  C   GLY A 185      27.543  -5.791  -4.603  1.00 37.68           C
ATOM   2580  O   GLY A 185      27.528  -5.250  -3.535  1.00 37.84           O
ATOM   2581  N   ARG A 186      26.486  -5.604  -5.423  1.00 37.29           N
ATOM   2582  H   ARG A 186      26.618  -6.065  -6.313  1.00 37.29           H
ATOM   2583  CA  ARG A 186      25.300  -4.750  -5.299  1.00 36.98           C
ATOM   2584  HA  ARG A 186      25.616  -3.780  -4.914  1.00 36.98           H
ATOM   2585  C   ARG A 186      24.321  -5.364  -4.260  1.00 38.00           C
ATOM   2586  O   ARG A 186      23.617  -6.362  -4.411  1.00 38.49           O
ATOM   2587  CB  ARG A 186      24.634  -4.519  -6.688  1.00 36.17           C
ATOM   2588 1HB  ARG A 186      24.550  -5.478  -7.198  1.00 36.17           H
ATOM   2589 2HB  ARG A 186      23.684  -4.030  -6.474  1.00 36.17           H
ATOM   2590  CG  ARG A 186      25.460  -3.570  -7.598  1.00 36.06           C
ATOM   2591 1HG  ARG A 186      25.564  -2.600  -7.112  1.00 36.06           H
ATOM   2592 2HG  ARG A 186      26.422  -4.061  -7.748  1.00 36.06           H
ATOM   2593  CD  ARG A 186      24.769  -3.387  -8.950  1.00 37.21           C
ATOM   2594 1HD  ARG A 186      24.693  -4.333  -9.486  1.00 37.21           H
ATOM   2595 2HD  ARG A 186      23.706  -3.178  -8.836  1.00 37.21           H
ATOM   2596  NE  ARG A 186      25.414  -2.383  -9.753  1.00 37.50           N
ATOM   2597  HE  ARG A 186      26.239  -2.696 -10.244  1.00 37.50           H
ATOM   2598  CZ  ARG A 186      25.022  -1.095  -9.894  1.00 37.23           C
ATOM   2599  NH1 ARG A 186      25.720  -0.449 -10.755  1.00 33.74           N
ATOM   2600 1HH1 ARG A 186      26.465  -0.887 -11.277  1.00 33.74           H
ATOM   2601 2HH1 ARG A 186      25.633   0.557 -10.743  1.00 33.74           H
ATOM   2602  NH2 ARG A 186      24.064  -0.457  -9.242  1.00 36.99           N
ATOM   2603 1HH2 ARG A 186      23.403  -0.941  -8.652  1.00 36.99           H
ATOM   2604 2HH2 ARG A 186      23.931   0.521  -9.455  1.00 36.99           H
ATOM   2605  N   THR A 187      24.451  -4.818  -3.071  1.00 37.97           N
ATOM   2606  H   THR A 187      25.197  -4.143  -2.984  1.00 37.97           H
ATOM   2607  CA  THR A 187      23.477  -4.875  -1.984  1.00 37.72           C
ATOM   2608  HA  THR A 187      23.390  -5.945  -1.794  1.00 37.72           H
ATOM   2609  C   THR A 187      22.047  -4.377  -2.384  1.00 38.40           C
ATOM   2610  O   THR A 187      21.906  -3.796  -3.456  1.00 38.32           O
ATOM   2611  CB  THR A 187      24.050  -4.150  -0.687  1.00 38.19           C
ATOM   2612  HB  THR A 187      23.378  -4.441   0.120  1.00 38.19           H
ATOM   2613  OG1 THR A 187      24.226  -2.776  -0.756  1.00 39.10           O
ATOM   2614  HG1 THR A 187      24.961  -2.563  -1.336  1.00 39.10           H
ATOM   2615  CG2 THR A 187      25.472  -4.656  -0.362  1.00 37.40           C
ATOM   2616 1HG2 THR A 187      25.419  -5.744  -0.320  1.00 37.40           H
ATOM   2617 2HG2 THR A 187      25.748  -4.267   0.618  1.00 37.40           H
ATOM   2618 3HG2 THR A 187      26.220  -4.356  -1.096  1.00 37.40           H
ATOM   2619  N   PRO A 188      20.945  -4.518  -1.568  1.00 38.50           N
ATOM   2620  CA  PRO A 188      19.559  -4.417  -2.093  1.00 38.63           C
ATOM   2621  HA  PRO A 188      19.282  -5.277  -2.702  1.00 38.63           H
ATOM   2622  C   PRO A 188      19.206  -3.136  -2.852  1.00 39.66           C
ATOM   2623  O   PRO A 188      18.742  -3.214  -3.971  1.00 41.69           O
ATOM   2624  CB  PRO A 188      18.663  -4.459  -0.836  1.00 39.22           C
ATOM   2625 1HB  PRO A 188      18.485  -3.439  -0.494  1.00 39.22           H
ATOM   2626 2HB  PRO A 188      17.704  -4.899  -1.108  1.00 39.22           H
ATOM   2627  CG  PRO A 188      19.378  -5.273   0.190  1.00 39.71           C
ATOM   2628 1HG  PRO A 188      19.158  -4.894   1.188  1.00 39.71           H
ATOM   2629 2HG  PRO A 188      19.233  -6.345   0.056  1.00 39.71           H
ATOM   2630  CD  PRO A 188      20.827  -4.919  -0.169  1.00 38.39           C
ATOM   2631 1HD  PRO A 188      21.142  -4.087   0.461  1.00 38.39           H
ATOM   2632 2HD  PRO A 188      21.549  -5.711   0.029  1.00 38.39           H
ATOM   2633  N   ALA A 189      19.573  -1.963  -2.363  1.00 38.48           N
ATOM   2634  H   ALA A 189      20.146  -1.944  -1.531  1.00 38.48           H
ATOM   2635  CA  ALA A 189      19.077  -0.689  -2.865  1.00 38.06           C
ATOM   2636  HA  ALA A 189      18.048  -0.709  -3.222  1.00 38.06           H
ATOM   2637  C   ALA A 189      19.932  -0.302  -4.169  1.00 38.19           C
ATOM   2638  O   ALA A 189      19.502   0.629  -4.845  1.00 38.44           O
ATOM   2639  CB  ALA A 189      19.362   0.287  -1.759  1.00 37.94           C
ATOM   2640 1HB  ALA A 189      19.095   1.293  -2.083  1.00 37.94           H
ATOM   2641 2HB  ALA A 189      20.436   0.235  -1.581  1.00 37.94           H
ATOM   2642 3HB  ALA A 189      18.828   0.046  -0.840  1.00 37.94           H
ATOM   2643  N   PHE A 190      20.919  -1.060  -4.550  1.00 38.06           N
ATOM   2644  H   PHE A 190      21.160  -1.825  -3.936  1.00 38.06           H
ATOM   2645  CA  PHE A 190      21.670  -0.904  -5.776  1.00 38.17           C
ATOM   2646  HA  PHE A 190      21.517   0.109  -6.150  1.00 38.17           H
ATOM   2647  C   PHE A 190      21.424  -1.917  -6.856  1.00 37.60           C
ATOM   2648  O   PHE A 190      21.972  -1.867  -7.926  1.00 37.73           O
ATOM   2649  CB  PHE A 190      23.194  -0.786  -5.562  1.00 38.51           C
ATOM   2650 1HB  PHE A 190      23.555  -1.795  -5.364  1.00 38.51           H
ATOM   2651 2HB  PHE A 190      23.697  -0.502  -6.486  1.00 38.51           H
ATOM   2652  CG  PHE A 190      23.596   0.136  -4.449  1.00 39.41           C
ATOM   2653  CD1 PHE A 190      24.216  -0.237  -3.270  1.00 40.35           C
ATOM   2654  HD1 PHE A 190      24.336  -1.298  -3.112  1.00 40.35           H
ATOM   2655  CD2 PHE A 190      23.276   1.488  -4.674  1.00 39.75           C
ATOM   2656  HD2 PHE A 190      22.702   1.758  -5.549  1.00 39.75           H
ATOM   2657  CE1 PHE A 190      24.541   0.698  -2.331  1.00 41.23           C
ATOM   2658  HE1 PHE A 190      25.056   0.414  -1.425  1.00 41.23           H
ATOM   2659  CE2 PHE A 190      23.515   2.446  -3.675  1.00 40.96           C
ATOM   2660  HE2 PHE A 190      23.139   3.451  -3.800  1.00 40.96           H
ATOM   2661  CZ  PHE A 190      24.196   2.072  -2.498  1.00 40.79           C
ATOM   2662  HZ  PHE A 190      24.529   2.840  -1.816  1.00 40.79           H
ATOM   2663  N   ARG A 191      20.576  -2.931  -6.593  1.00 37.02           N
ATOM   2664  H   ARG A 191      20.113  -2.933  -5.695  1.00 37.02           H
ATOM   2665  CA  ARG A 191      20.021  -3.739  -7.654  1.00 37.74           C
ATOM   2666  HA  ARG A 191      20.856  -4.295  -8.082  1.00 37.74           H
ATOM   2667  C   ARG A 191      19.309  -3.047  -8.897  1.00 37.65           C
ATOM   2668  O   ARG A 191      18.917  -1.867  -8.847  1.00 36.45           O
ATOM   2669  CB  ARG A 191      19.165  -4.971  -7.103  1.00 38.86           C
ATOM   2670 1HB  ARG A 191      18.213  -4.582  -6.740  1.00 38.86           H
ATOM   2671 2HB  ARG A 191      19.067  -5.678  -7.926  1.00 38.86           H
ATOM   2672  CG  ARG A 191      19.785  -5.789  -5.902  1.00 41.70           C
ATOM   2673 1HG  ARG A 191      20.828  -5.927  -6.187  1.00 41.70           H
ATOM   2674 2HG  ARG A 191      19.735  -5.144  -5.024  1.00 41.70           H
ATOM   2675  CD  ARG A 191      19.116  -7.110  -5.640  1.00 44.69           C
ATOM   2676 1HD  ARG A 191      18.098  -6.896  -5.315  1.00 44.69           H
ATOM   2677 2HD  ARG A 191      19.097  -7.774  -6.504  1.00 44.69           H
ATOM   2678  NE  ARG A 191      19.839  -7.772  -4.544  1.00 49.44           N
ATOM   2679  HE  ARG A 191      20.763  -8.027  -4.862  1.00 49.44           H
ATOM   2680  CZ  ARG A 191      19.445  -8.123  -3.306  1.00 51.87           C
ATOM   2681  NH1 ARG A 191      18.243  -8.020  -2.900  1.00 51.73           N
ATOM   2682 1HH1 ARG A 191      17.577  -7.693  -3.584  1.00 51.73           H
ATOM   2683 2HH1 ARG A 191      18.020  -7.982  -1.916  1.00 51.73           H
ATOM   2684  NH2 ARG A 191      20.268  -8.500  -2.370  1.00 51.66           N
ATOM   2685 1HH2 ARG A 191      21.232  -8.702  -2.592  1.00 51.66           H
ATOM   2686 2HH2 ARG A 191      19.885  -8.777  -1.478  1.00 51.66           H
ATOM   2687  N   VAL A 192      19.124  -3.839  -9.944  1.00 38.27           N
ATOM   2688  H   VAL A 192      19.416  -4.805  -9.949  1.00 38.27           H
ATOM   2689  CA  VAL A 192      18.290  -3.394 -11.061  1.00 38.58           C
ATOM   2690  HA  VAL A 192      18.805  -2.472 -11.330  1.00 38.58           H
ATOM   2691  C   VAL A 192      16.835  -3.056 -10.704  1.00 39.02           C
ATOM   2692  O   VAL A 192      16.159  -3.879 -10.067  1.00 39.42           O
ATOM   2693  CB  VAL A 192      18.379  -4.516 -12.158  1.00 39.64           C
ATOM   2694  HB  VAL A 192      19.432  -4.786 -12.238  1.00 39.64           H
ATOM   2695  CG1 VAL A 192      17.581  -5.803 -11.848  1.00 40.30           C
ATOM   2696 1HG1 VAL A 192      17.644  -6.526 -12.662  1.00 40.30           H
ATOM   2697 2HG1 VAL A 192      16.535  -5.566 -11.652  1.00 40.30           H
ATOM   2698 3HG1 VAL A 192      18.032  -6.226 -10.951  1.00 40.30           H
ATOM   2699  CG2 VAL A 192      18.018  -3.907 -13.508  1.00 40.05           C
ATOM   2700 1HG2 VAL A 192      18.609  -3.009 -13.683  1.00 40.05           H
ATOM   2701 2HG2 VAL A 192      16.959  -3.648 -13.485  1.00 40.05           H
ATOM   2702 3HG2 VAL A 192      18.199  -4.624 -14.309  1.00 40.05           H
ATOM   2703  N   GLN A 193      16.299  -1.941 -11.252  1.00 38.59           N
ATOM   2704  H   GLN A 193      16.885  -1.308 -11.777  1.00 38.59           H
ATOM   2705  CA  GLN A 193      14.884  -1.424 -11.087  1.00 38.54           C
ATOM   2706  HA  GLN A 193      14.331  -2.176 -10.523  1.00 38.54           H
ATOM   2707  C   GLN A 193      14.202  -1.287 -12.473  1.00 39.05           C
ATOM   2708  O   GLN A 193      14.948  -0.924 -13.371  1.00 38.97           O
ATOM   2709  CB  GLN A 193      14.805  -0.141 -10.306  1.00 39.16           C
ATOM   2710 1HB  GLN A 193      15.132   0.598 -11.037  1.00 39.16           H
ATOM   2711 2HB  GLN A 193      13.820   0.137  -9.931  1.00 39.16           H
ATOM   2712  CG  GLN A 193      15.796  -0.093  -9.111  1.00 42.39           C
ATOM   2713 1HG  GLN A 193      16.793  -0.164  -9.544  1.00 42.39           H
ATOM   2714 2HG  GLN A 193      15.820   0.885  -8.631  1.00 42.39           H
ATOM   2715  CD  GLN A 193      15.561  -1.182  -8.110  1.00 46.00           C
ATOM   2716  OE1 GLN A 193      14.495  -1.695  -8.024  1.00 47.97           O
ATOM   2717  NE2 GLN A 193      16.525  -1.518  -7.291  1.00 45.25           N
ATOM   2718 1HE2 GLN A 193      16.330  -2.064  -6.464  1.00 45.25           H
ATOM   2719 2HE2 GLN A 193      17.461  -1.179  -7.465  1.00 45.25           H
ATOM   2720  N   PRO A 194      12.841  -1.376 -12.660  1.00 39.33           N
ATOM   2721  CA  PRO A 194      12.252  -0.676 -13.756  1.00 39.57           C
ATOM   2722  HA  PRO A 194      12.696  -0.963 -14.709  1.00 39.57           H
ATOM   2723  C   PRO A 194      12.508   0.847 -13.569  1.00 39.16           C
ATOM   2724  O   PRO A 194      12.535   1.418 -12.417  1.00 39.15           O
ATOM   2725  CB  PRO A 194      10.765  -1.002 -13.735  1.00 40.27           C
ATOM   2726 1HB  PRO A 194      10.210  -0.154 -14.136  1.00 40.27           H
ATOM   2727 2HB  PRO A 194      10.477  -1.903 -14.276  1.00 40.27           H
ATOM   2728  CG  PRO A 194      10.542  -1.154 -12.261  1.00 40.56           C
ATOM   2729 1HG  PRO A 194      10.437  -0.178 -11.787  1.00 40.56           H
ATOM   2730 2HG  PRO A 194       9.671  -1.736 -11.960  1.00 40.56           H
ATOM   2731  CD  PRO A 194      11.814  -1.831 -11.794  1.00 38.97           C
ATOM   2732 1HD  PRO A 194      12.061  -1.650 -10.748  1.00 38.97           H
ATOM   2733 2HD  PRO A 194      11.697  -2.913 -11.843  1.00 38.97           H
ATOM   2734  N   MET A 195      12.631   1.545 -14.680  1.00 37.77           N
ATOM   2735  H   MET A 195      12.557   1.071 -15.569  1.00 37.77           H
ATOM   2736  CA  MET A 195      12.702   2.978 -14.652  1.00 37.01           C
ATOM   2737  HA  MET A 195      13.525   3.241 -13.988  1.00 37.01           H
ATOM   2738  C   MET A 195      11.436   3.675 -14.228  1.00 37.44           C
ATOM   2739  O   MET A 195      10.361   3.451 -14.755  1.00 38.52           O
ATOM   2740  CB  MET A 195      13.220   3.534 -15.993  1.00 35.66           C
ATOM   2741 1HB  MET A 195      14.116   3.025 -16.350  1.00 35.66           H
ATOM   2742 2HB  MET A 195      12.468   3.424 -16.774  1.00 35.66           H
ATOM   2743  CG  MET A 195      13.587   5.075 -15.968  1.00 35.74           C
ATOM   2744 1HG  MET A 195      13.535   5.553 -16.947  1.00 35.74           H
ATOM   2745 2HG  MET A 195      12.798   5.515 -15.358  1.00 35.74           H
ATOM   2746  SD  MET A 195      15.198   5.522 -15.210  1.00 38.78           S
ATOM   2747  CE  MET A 195      16.208   5.138 -16.521  1.00 38.54           C
ATOM   2748 1HE  MET A 195      16.321   4.063 -16.667  1.00 38.54           H
ATOM   2749 2HE  MET A 195      17.181   5.580 -16.308  1.00 38.54           H
ATOM   2750 3HE  MET A 195      15.795   5.586 -17.425  1.00 38.54           H
ATOM   2751  N   PRO A 196      11.504   4.697 -13.391  1.00 37.19           N
ATOM   2752  CA  PRO A 196      10.453   5.675 -13.250  1.00 37.79           C
ATOM   2753  HA  PRO A 196       9.476   5.191 -13.244  1.00 37.79           H
ATOM   2754  C   PRO A 196      10.368   6.692 -14.496  1.00 39.04           C
ATOM   2755  O   PRO A 196      11.322   7.365 -14.924  1.00 39.71           O
ATOM   2756  CB  PRO A 196      10.748   6.466 -12.038  1.00 38.63           C
ATOM   2757 1HB  PRO A 196      11.252   7.393 -12.312  1.00 38.63           H
ATOM   2758 2HB  PRO A 196       9.885   6.655 -11.399  1.00 38.63           H
ATOM   2759  CG  PRO A 196      11.738   5.568 -11.282  1.00 37.88           C
ATOM   2760 1HG  PRO A 196      12.396   6.042 -10.554  1.00 37.88           H
ATOM   2761 2HG  PRO A 196      11.113   4.775 -10.869  1.00 37.88           H
ATOM   2762  CD  PRO A 196      12.540   5.047 -12.456  1.00 36.18           C
ATOM   2763 1HD  PRO A 196      13.111   5.898 -12.827  1.00 36.18           H
ATOM   2764 2HD  PRO A 196      13.112   4.161 -12.179  1.00 36.18           H
ATOM   2765  N   LEU A 197       9.167   6.800 -15.151  1.00 39.30           N
ATOM   2766  H   LEU A 197       8.406   6.254 -14.774  1.00 39.30           H
ATOM   2767  CA  LEU A 197       8.875   7.574 -16.365  1.00 40.51           C
ATOM   2768  HA  LEU A 197       9.719   8.201 -16.653  1.00 40.51           H
ATOM   2769  C   LEU A 197       7.692   8.552 -16.038  1.00 42.25           C
ATOM   2770  O   LEU A 197       6.715   8.262 -15.401  1.00 41.58           O
ATOM   2771  CB  LEU A 197       8.533   6.570 -17.506  1.00 40.01           C
ATOM   2772 1HB  LEU A 197       7.579   6.107 -17.257  1.00 40.01           H
ATOM   2773 2HB  LEU A 197       8.329   7.154 -18.403  1.00 40.01           H
ATOM   2774  CG  LEU A 197       9.559   5.446 -17.926  1.00 41.12           C
ATOM   2775  HG  LEU A 197       9.836   4.934 -17.004  1.00 41.12           H
ATOM   2776  CD1 LEU A 197       9.018   4.500 -18.998  1.00 41.86           C
ATOM   2777 1HD1 LEU A 197       9.766   3.798 -19.365  1.00 41.86           H
ATOM   2778 2HD1 LEU A 197       8.691   5.143 -19.815  1.00 41.86           H
ATOM   2779 3HD1 LEU A 197       8.163   3.949 -18.605  1.00 41.86           H
ATOM   2780  CD2 LEU A 197      10.885   6.080 -18.460  1.00 40.94           C
ATOM   2781 1HD2 LEU A 197      10.737   6.873 -19.194  1.00 40.94           H
ATOM   2782 2HD2 LEU A 197      11.547   5.320 -18.875  1.00 40.94           H
ATOM   2783 3HD2 LEU A 197      11.332   6.498 -17.558  1.00 40.94           H
ATOM   2784  N   ALA A 198       7.894   9.908 -16.321  1.00 44.18           N
ATOM   2785  H   ALA A 198       8.653  10.080 -16.964  1.00 44.18           H
ATOM   2786  CA  ALA A 198       6.809  10.816 -16.221  1.00 46.67           C
ATOM   2787  HA  ALA A 198       6.198  10.654 -15.332  1.00 46.67           H
ATOM   2788  C   ALA A 198       5.867  10.778 -17.451  1.00 50.48           C
ATOM   2789  O   ALA A 198       6.324  11.016 -18.561  1.00 49.33           O
ATOM   2790  CB  ALA A 198       7.431  12.181 -16.042  1.00 46.25           C
ATOM   2791 1HB  ALA A 198       7.942  12.390 -16.981  1.00 46.25           H
ATOM   2792 2HB  ALA A 198       8.147  12.220 -15.221  1.00 46.25           H
ATOM   2793 3HB  ALA A 198       6.650  12.924 -15.880  1.00 46.25           H
ATOM   2794  N   VAL A 199       4.572  10.363 -17.315  1.00 54.59           N
ATOM   2795  H   VAL A 199       4.153  10.380 -16.397  1.00 54.59           H
ATOM   2796  CA  VAL A 199       3.667  10.044 -18.433  1.00 59.20           C
ATOM   2797  HA  VAL A 199       4.043  10.602 -19.290  1.00 59.20           H
ATOM   2798  C   VAL A 199       2.192  10.462 -18.212  1.00 65.29           C
ATOM   2799  O   VAL A 199       1.740  10.805 -17.142  1.00 65.76           O
ATOM   2800  CB  VAL A 199       3.627   8.496 -18.692  1.00 59.70           C
ATOM   2801  HB  VAL A 199       3.003   8.345 -19.573  1.00 59.70           H
ATOM   2802  CG1 VAL A 199       5.017   7.893 -18.999  1.00 60.02           C
ATOM   2803 1HG1 VAL A 199       5.593   8.567 -19.633  1.00 60.02           H
ATOM   2804 2HG1 VAL A 199       4.801   6.975 -19.546  1.00 60.02           H
ATOM   2805 3HG1 VAL A 199       5.590   7.656 -18.103  1.00 60.02           H
ATOM   2806  CG2 VAL A 199       2.983   7.692 -17.526  1.00 59.94           C
ATOM   2807 1HG2 VAL A 199       1.897   7.793 -17.529  1.00 59.94           H
ATOM   2808 2HG2 VAL A 199       3.384   8.112 -16.604  1.00 59.94           H
ATOM   2809 3HG2 VAL A 199       3.251   6.638 -17.592  1.00 59.94           H
ATOM   2810  N   HIS A 200       1.448  10.543 -19.354  1.00 69.38           N
ATOM   2811  H   HIS A 200       1.799  10.187 -20.231  1.00 69.38           H
ATOM   2812  CA  HIS A 200       0.020  11.019 -19.432  1.00 73.85           C
ATOM   2813  HA  HIS A 200      -0.469  10.974 -18.459  1.00 73.85           H
ATOM   2814  C   HIS A 200      -0.757  10.152 -20.422  1.00 77.29           C
ATOM   2815  O   HIS A 200      -0.165   9.435 -21.199  1.00 77.63           O
ATOM   2816  CB  HIS A 200      -0.002  12.467 -19.713  1.00 76.21           C
ATOM   2817 1HB  HIS A 200       0.341  13.024 -18.841  1.00 76.21           H
ATOM   2818 2HB  HIS A 200       0.556  12.770 -20.599  1.00 76.21           H
ATOM   2819  CG  HIS A 200      -1.464  13.042 -19.975  1.00 81.08           C
ATOM   2820  ND1 HIS A 200      -2.361  13.376 -18.935  1.00 83.69           N
ATOM   2821  CD2 HIS A 200      -1.935  13.625 -21.133  1.00 83.15           C
ATOM   2822  HD2 HIS A 200      -1.515  13.740 -22.121  1.00 83.15           H
ATOM   2823  CE1 HIS A 200      -3.387  13.948 -19.499  1.00 84.40           C
ATOM   2824  HE1 HIS A 200      -4.287  14.200 -18.959  1.00 84.40           H
ATOM   2825  NE2 HIS A 200      -3.117  14.226 -20.793  1.00 84.81           N
ATOM   2826  HE2 HIS A 200      -3.670  14.920 -21.275  1.00 84.81           H
ATOM   2827  N   ARG A 201      -2.063  10.296 -20.495  1.00 79.54           N
ATOM   2828  H   ARG A 201      -2.475  11.046 -19.959  1.00 79.54           H
ATOM   2829  CA  ARG A 201      -2.997   9.459 -21.264  1.00 81.95           C
ATOM   2830  HA  ARG A 201      -3.998   9.806 -21.008  1.00 81.95           H
ATOM   2831  C   ARG A 201      -2.967   7.924 -20.916  1.00 82.99           C
ATOM   2832  O   ARG A 201      -2.989   7.136 -21.843  1.00 83.72           O
ATOM   2833  CB  ARG A 201      -2.996   9.738 -22.791  1.00 84.91           C
ATOM   2834 1HB  ARG A 201      -2.054   9.330 -23.157  1.00 84.91           H
ATOM   2835 2HB  ARG A 201      -3.814   9.233 -23.306  1.00 84.91           H
ATOM   2836  CG  ARG A 201      -3.051  11.235 -23.112  1.00 90.65           C
ATOM   2837 1HG  ARG A 201      -3.715  11.688 -22.376  1.00 90.65           H
ATOM   2838 2HG  ARG A 201      -2.095  11.724 -22.923  1.00 90.65           H
ATOM   2839  CD  ARG A 201      -3.533  11.593 -24.518  1.00 97.22           C
ATOM   2840 1HD  ARG A 201      -4.580  11.292 -24.558  1.00 97.22           H
ATOM   2841 2HD  ARG A 201      -3.317  12.656 -24.624  1.00 97.22           H
ATOM   2842  NE  ARG A 201      -2.755  10.826 -25.477  1.00102.84           N
ATOM   2843  HE  ARG A 201      -2.552   9.908 -25.107  1.00102.84           H
ATOM   2844  CZ  ARG A 201      -2.367  11.159 -26.710  1.00106.54           C
ATOM   2845  NH1 ARG A 201      -2.670  12.307 -27.213  1.00106.38           N
ATOM   2846 1HH1 ARG A 201      -3.205  12.964 -26.663  1.00106.38           H
ATOM   2847 2HH1 ARG A 201      -2.582  12.435 -28.210  1.00106.38           H
ATOM   2848  NH2 ARG A 201      -1.626  10.423 -27.486  1.00107.26           N
ATOM   2849 1HH2 ARG A 201      -1.521   9.440 -27.281  1.00107.26           H
ATOM   2850 2HH2 ARG A 201      -1.111  10.838 -28.249  1.00107.26           H
ATOM   2851  N   ARG A 202      -2.856   7.484 -19.609  1.00  0.00           N
ATOM   2852  H   ARG A 202      -2.809   8.205 -18.903  1.00  0.00           H
ATOM   2853  CA  ARG A 202      -2.831   6.104 -19.186  1.00  0.00           C
ATOM   2854  HA  ARG A 202      -2.040   5.643 -19.778  1.00  0.00           H
ATOM   2855  C   ARG A 202      -4.126   5.300 -19.402  1.00  0.00           C
ATOM   2856  O   ARG A 202      -4.179   4.101 -19.448  1.00  0.00           O
ATOM   2857  CB  ARG A 202      -2.424   6.046 -17.744  1.00  0.00           C
ATOM   2858 1HB  ARG A 202      -3.193   6.427 -17.072  1.00  0.00           H
ATOM   2859 2HB  ARG A 202      -2.252   5.014 -17.439  1.00  0.00           H
ATOM   2860  CG  ARG A 202      -1.105   6.832 -17.391  1.00  0.00           C
ATOM   2861 1HG  ARG A 202      -0.300   6.764 -18.123  1.00  0.00           H
ATOM   2862 2HG  ARG A 202      -1.366   7.868 -17.175  1.00  0.00           H
ATOM   2863  CD  ARG A 202      -0.551   6.221 -16.057  1.00  0.00           C
ATOM   2864 1HD  ARG A 202       0.159   6.847 -15.516  1.00  0.00           H
ATOM   2865 2HD  ARG A 202      -1.434   5.972 -15.468  1.00  0.00           H
ATOM   2866  NE  ARG A 202       0.165   4.906 -16.306  1.00  0.00           N
ATOM   2867  HE  ARG A 202       0.385   4.683 -17.266  1.00  0.00           H
ATOM   2868  CZ  ARG A 202       0.372   4.001 -15.342  1.00  0.00           C
ATOM   2869  NH1 ARG A 202       0.753   2.820 -15.736  1.00  0.00           N
ATOM   2870 1HH1 ARG A 202       0.746   2.647 -16.730  1.00  0.00           H
ATOM   2871 2HH1 ARG A 202       0.647   2.053 -15.088  1.00  0.00           H
ATOM   2872  NH2 ARG A 202       0.277   4.230 -14.092  1.00  0.00           N
ATOM   2873 1HH2 ARG A 202       0.119   5.181 -13.789  1.00  0.00           H
ATOM   2874 2HH2 ARG A 202       0.422   3.499 -13.411  1.00  0.00           H
ATOM   2875  N   GLN A 203      -5.211   6.061 -19.556  1.00  0.00           N
ATOM   2876  H   GLN A 203      -5.128   7.055 -19.396  1.00  0.00           H
ATOM   2877  CA  GLN A 203      -6.536   5.510 -19.750  1.00  0.00           C
ATOM   2878  HA  GLN A 203      -6.378   4.516 -20.170  1.00  0.00           H
ATOM   2879  C   GLN A 203      -7.413   6.274 -20.841  1.00  0.00           C
ATOM   2880  O   GLN A 203      -7.102   7.412 -21.197  1.00  0.00           O
ATOM   2881  CB  GLN A 203      -7.355   5.346 -18.470  1.00  0.00           C
ATOM   2882 1HB  GLN A 203      -7.353   6.290 -17.925  1.00  0.00           H
ATOM   2883 2HB  GLN A 203      -8.391   5.078 -18.680  1.00  0.00           H
ATOM   2884  CG  GLN A 203      -6.870   4.262 -17.396  1.00  0.00           C
ATOM   2885 1HG  GLN A 203      -6.616   3.412 -18.030  1.00  0.00           H
ATOM   2886 2HG  GLN A 203      -5.911   4.552 -16.967  1.00  0.00           H
ATOM   2887  CD  GLN A 203      -7.852   3.882 -16.337  1.00  0.00           C
ATOM   2888  OE1 GLN A 203      -8.159   4.594 -15.423  1.00  0.00           O
ATOM   2889  NE2 GLN A 203      -8.265   2.635 -16.365  1.00  0.00           N
ATOM   2890 1HE2 GLN A 203      -8.803   2.338 -15.564  1.00  0.00           H
ATOM   2891 2HE2 GLN A 203      -8.048   1.978 -17.100  1.00  0.00           H
ATOM   2892  N   ASP A 204      -8.504   5.698 -21.439  1.00  0.00           N
ATOM   2893  H   ASP A 204      -8.831   4.835 -21.028  1.00  0.00           H
ATOM   2894  CA  ASP A 204      -9.307   6.288 -22.497  1.00  0.00           C
ATOM   2895  HA  ASP A 204      -9.957   5.437 -22.702  1.00  0.00           H
ATOM   2896  C   ASP A 204      -8.602   6.667 -23.825  1.00  0.00           C
ATOM   2897  O   ASP A 204      -9.247   7.417 -24.554  1.00  0.00           O
ATOM   2898  CB  ASP A 204     -10.146   7.489 -21.950  1.00  0.00           C
ATOM   2899 1HB  ASP A 204      -9.612   8.429 -21.817  1.00  0.00           H
ATOM   2900 2HB  ASP A 204     -10.884   7.660 -22.734  1.00  0.00           H
ATOM   2901  CG  ASP A 204     -10.981   7.284 -20.622  1.00  0.00           C
ATOM   2902  OD1 ASP A 204     -12.074   7.819 -20.553  1.00  0.00           O
ATOM   2903  OD2 ASP A 204     -10.543   6.645 -19.654  1.00  0.00           O
ATOM   2904  N   GLY A 205      -7.458   6.114 -24.174  1.00 93.07           N
ATOM   2905  H   GLY A 205      -7.143   5.272 -23.714  1.00 93.07           H
ATOM   2906  CA  GLY A 205      -6.598   6.731 -25.153  1.00 93.32           C
ATOM   2907 1HA  GLY A 205      -6.950   6.592 -26.175  1.00 93.32           H
ATOM   2908 2HA  GLY A 205      -6.621   7.820 -25.111  1.00 93.32           H
ATOM   2909  C   GLY A 205      -5.149   6.257 -25.054  1.00 93.46           C
ATOM   2910  O   GLY A 205      -4.803   5.579 -24.086  1.00 94.94           O
ATOM   2911  N   ALA A 206      -4.370   6.484 -26.120  1.00 91.23           N
ATOM   2912  H   ALA A 206      -4.807   6.882 -26.939  1.00 91.23           H
ATOM   2913  CA  ALA A 206      -2.997   6.021 -26.248  1.00 89.67           C
ATOM   2914  HA  ALA A 206      -2.971   5.006 -25.853  1.00 89.67           H
ATOM   2915  C   ALA A 206      -1.938   6.856 -25.501  1.00 87.41           C
ATOM   2916  O   ALA A 206      -1.867   8.074 -25.699  1.00 87.49           O
ATOM   2917  CB  ALA A 206      -2.689   5.850 -27.661  1.00 90.06           C
ATOM   2918 1HB  ALA A 206      -2.705   6.811 -28.175  1.00 90.06           H
ATOM   2919 2HB  ALA A 206      -3.493   5.220 -28.042  1.00 90.06           H
ATOM   2920 3HB  ALA A 206      -1.730   5.361 -27.835  1.00 90.06           H
ATOM   2921  N   LEU A 207      -0.960   6.209 -24.803  1.00 85.18           N
ATOM   2922  H   LEU A 207      -0.830   5.219 -24.951  1.00 85.18           H
ATOM   2923  CA  LEU A 207       0.019   6.786 -23.801  1.00 83.35           C
ATOM   2924  HA  LEU A 207      -0.617   7.377 -23.142  1.00 83.35           H
ATOM   2925  C   LEU A 207       1.053   7.784 -24.429  1.00 79.95           C
ATOM   2926  O   LEU A 207       1.635   7.560 -25.502  1.00 80.21           O
ATOM   2927  CB  LEU A 207       0.746   5.615 -23.148  1.00 84.28           C
ATOM   2928 1HB  LEU A 207       0.018   4.922 -22.727  1.00 84.28           H
ATOM   2929 2HB  LEU A 207       1.299   5.060 -23.906  1.00 84.28           H
ATOM   2930  CG  LEU A 207       1.656   6.056 -22.052  1.00 86.76           C
ATOM   2931  HG  LEU A 207       2.229   6.941 -22.328  1.00 86.76           H
ATOM   2932  CD1 LEU A 207       0.859   6.161 -20.710  1.00 88.06           C
ATOM   2933 1HD1 LEU A 207       0.458   5.179 -20.459  1.00 88.06           H
ATOM   2934 2HD1 LEU A 207       0.040   6.874 -20.809  1.00 88.06           H
ATOM   2935 3HD1 LEU A 207       1.535   6.490 -19.921  1.00 88.06           H
ATOM   2936  CD2 LEU A 207       2.629   4.967 -21.783  1.00 87.12           C
ATOM   2937 1HD2 LEU A 207       2.077   4.095 -21.431  1.00 87.12           H
ATOM   2938 2HD2 LEU A 207       3.354   5.267 -21.027  1.00 87.12           H
ATOM   2939 3HD2 LEU A 207       3.148   4.719 -22.708  1.00 87.12           H
ATOM   2940  N   VAL A 208       1.423   8.888 -23.768  1.00 76.40           N
ATOM   2941  H   VAL A 208       0.938   9.023 -22.892  1.00 76.40           H
ATOM   2942  CA  VAL A 208       2.446   9.914 -24.087  1.00 73.39           C
ATOM   2943  HA  VAL A 208       3.019   9.627 -24.969  1.00 73.39           H
ATOM   2944  C   VAL A 208       3.424  10.198 -22.939  1.00 69.15           C
ATOM   2945  O   VAL A 208       3.113  10.038 -21.796  1.00 68.30           O
ATOM   2946  CB  VAL A 208       1.755  11.250 -24.498  1.00 74.54           C
ATOM   2947  HB  VAL A 208       2.533  12.011 -24.561  1.00 74.54           H
ATOM   2948  CG1 VAL A 208       1.022  11.060 -25.849  1.00 75.05           C
ATOM   2949 1HG1 VAL A 208       0.340  10.212 -25.785  1.00 75.05           H
ATOM   2950 2HG1 VAL A 208       1.738  10.891 -26.654  1.00 75.05           H
ATOM   2951 3HG1 VAL A 208       0.455  11.969 -26.051  1.00 75.05           H
ATOM   2952  CG2 VAL A 208       0.704  11.711 -23.493  1.00 75.30           C
ATOM   2953 1HG2 VAL A 208      -0.079  10.970 -23.328  1.00 75.30           H
ATOM   2954 2HG2 VAL A 208       0.263  12.622 -23.897  1.00 75.30           H
ATOM   2955 3HG2 VAL A 208       1.198  11.934 -22.547  1.00 75.30           H
ATOM   2956  N   TRP A 209       4.620  10.774 -23.283  1.00 66.44           N
ATOM   2957  H   TRP A 209       4.915  10.662 -24.242  1.00 66.44           H
ATOM   2958  CA  TRP A 209       5.468  11.547 -22.397  1.00 64.51           C
ATOM   2959  HA  TRP A 209       5.581  10.850 -21.567  1.00 64.51           H
ATOM   2960  C   TRP A 209       4.870  12.860 -21.817  1.00 60.39           C
ATOM   2961  O   TRP A 209       4.304  13.682 -22.527  1.00 59.24           O
ATOM   2962  CB  TRP A 209       6.844  11.935 -23.048  1.00 65.46           C
ATOM   2963 1HB  TRP A 209       6.675  12.691 -23.815  1.00 65.46           H
ATOM   2964 2HB  TRP A 209       7.347  12.432 -22.218  1.00 65.46           H
ATOM   2965  CG  TRP A 209       7.719  10.855 -23.592  1.00 66.92           C
ATOM   2966  CD1 TRP A 209       8.015  10.799 -24.868  1.00 68.28           C
ATOM   2967  HD1 TRP A 209       7.679  11.509 -25.609  1.00 68.28           H
ATOM   2968  CD2 TRP A 209       8.454   9.706 -23.020  1.00 67.06           C
ATOM   2969  NE1 TRP A 209       8.926   9.834 -25.162  1.00 68.74           N
ATOM   2970  HE1 TRP A 209       9.381   9.705 -26.055  1.00 68.74           H
ATOM   2971  CE2 TRP A 209       9.270   9.096 -24.039  1.00 68.03           C
ATOM   2972  CE3 TRP A 209       8.441   9.178 -21.740  1.00 67.39           C
ATOM   2973  HE3 TRP A 209       7.806   9.619 -20.985  1.00 67.39           H
ATOM   2974  CZ2 TRP A 209      10.071   7.969 -23.727  1.00 68.41           C
ATOM   2975  HZ2 TRP A 209      10.684   7.540 -24.506  1.00 68.41           H
ATOM   2976  CZ3 TRP A 209       9.361   8.195 -21.424  1.00 68.20           C
ATOM   2977  HZ3 TRP A 209       9.341   7.810 -20.416  1.00 68.20           H
ATOM   2978  CH2 TRP A 209      10.155   7.508 -22.387  1.00 68.40           C
ATOM   2979  HH2 TRP A 209      10.913   6.779 -22.142  1.00 68.40           H
ATOM   2980  N   SER A 210       5.104  13.025 -20.523  1.00 57.35           N
ATOM   2981  H   SER A 210       5.632  12.310 -20.044  1.00 57.35           H
ATOM   2982  CA  SER A 210       4.860  14.274 -19.843  1.00 55.35           C
ATOM   2983  HA  SER A 210       3.825  14.524 -20.075  1.00 55.35           H
ATOM   2984  C   SER A 210       5.731  15.510 -20.159  1.00 54.06           C
ATOM   2985  O   SER A 210       6.655  15.447 -20.968  1.00 54.38           O
ATOM   2986  CB  SER A 210       4.826  13.992 -18.297  1.00 54.70           C
ATOM   2987 1HB  SER A 210       4.406  12.993 -18.175  1.00 54.70           H
ATOM   2988 2HB  SER A 210       5.853  14.086 -17.944  1.00 54.70           H
ATOM   2989  OG  SER A 210       4.191  15.081 -17.571  1.00 54.46           O
ATOM   2990  HG  SER A 210       4.267  14.843 -16.644  1.00 54.46           H
ATOM   2991  N   GLY A 211       5.323  16.666 -19.696  1.00 52.29           N
ATOM   2992  H   GLY A 211       4.555  16.669 -19.041  1.00 52.29           H
ATOM   2993  CA  GLY A 211       5.866  18.014 -20.024  1.00 50.92           C
ATOM   2994 1HA  GLY A 211       6.893  18.251 -19.744  1.00 50.92           H
ATOM   2995 2HA  GLY A 211       5.874  18.100 -21.110  1.00 50.92           H
ATOM   2996  C   GLY A 211       5.010  19.259 -19.522  1.00 48.91           C
ATOM   2997  O   GLY A 211       4.127  19.123 -18.690  1.00 48.91           O
ATOM   2998  N   SER A 212       5.226  20.417 -20.149  1.00 47.30           N
ATOM   2999  H   SER A 212       6.037  20.476 -20.748  1.00 47.30           H
ATOM   3000  CA  SER A 212       4.665  21.688 -19.678  1.00 46.25           C
ATOM   3001  HA  SER A 212       5.086  22.032 -18.734  1.00 46.25           H
ATOM   3002  C   SER A 212       3.173  21.595 -19.607  1.00 44.64           C
ATOM   3003  O   SER A 212       2.643  22.207 -18.720  1.00 45.26           O
ATOM   3004  CB  SER A 212       5.099  22.795 -20.648  1.00 47.55           C
ATOM   3005 1HB  SER A 212       4.833  22.500 -21.664  1.00 47.55           H
ATOM   3006 2HB  SER A 212       4.595  23.722 -20.376  1.00 47.55           H
ATOM   3007  OG  SER A 212       6.514  22.916 -20.588  1.00 51.22           O
ATOM   3008  HG  SER A 212       6.731  23.843 -20.705  1.00 51.22           H
ATOM   3009  N   ASP A 213       2.486  20.989 -20.605  1.00 42.76           N
ATOM   3010  H   ASP A 213       2.972  20.484 -21.333  1.00 42.76           H
ATOM   3011  CA  ASP A 213       1.026  20.899 -20.600  1.00 42.59           C
ATOM   3012  HA  ASP A 213       0.826  21.957 -20.427  1.00 42.59           H
ATOM   3013  C   ASP A 213       0.308  20.082 -19.515  1.00 41.51           C
ATOM   3014  O   ASP A 213      -0.842  20.418 -19.247  1.00 41.70           O
ATOM   3015  CB  ASP A 213       0.532  20.562 -22.015  1.00 44.59           C
ATOM   3016 1HB  ASP A 213      -0.543  20.730 -21.943  1.00 44.59           H
ATOM   3017 2HB  ASP A 213       0.887  21.220 -22.808  1.00 44.59           H
ATOM   3018  CG  ASP A 213       0.838  19.129 -22.318  1.00 50.20           C
ATOM   3019  OD1 ASP A 213      -0.094  18.364 -22.533  1.00 50.66           O
ATOM   3020  OD2 ASP A 213       2.072  18.825 -22.181  1.00 53.45           O
ATOM   3021  N   VAL A 214       1.061  19.130 -18.894  1.00 40.53           N
ATOM   3022  H   VAL A 214       1.988  19.015 -19.278  1.00 40.53           H
ATOM   3023  CA  VAL A 214       0.618  18.167 -17.899  1.00 40.54           C
ATOM   3024  HA  VAL A 214      -0.456  18.009 -17.998  1.00 40.54           H
ATOM   3025  C   VAL A 214       0.924  18.748 -16.527  1.00 40.46           C
ATOM   3026  O   VAL A 214       0.038  18.606 -15.652  1.00 40.17           O
ATOM   3027  CB  VAL A 214       1.367  16.776 -18.071  1.00 40.85           C
ATOM   3028  HB  VAL A 214       2.426  17.002 -17.942  1.00 40.85           H
ATOM   3029  CG1 VAL A 214       0.957  15.619 -17.108  1.00 41.18           C
ATOM   3030 1HG1 VAL A 214       1.605  14.751 -17.232  1.00 41.18           H
ATOM   3031 2HG1 VAL A 214      -0.067  15.349 -17.366  1.00 41.18           H
ATOM   3032 3HG1 VAL A 214       0.994  15.956 -16.072  1.00 41.18           H
ATOM   3033  CG2 VAL A 214       1.251  16.368 -19.601  1.00 41.34           C
ATOM   3034 1HG2 VAL A 214       1.750  15.425 -19.825  1.00 41.34           H
ATOM   3035 2HG2 VAL A 214       1.747  17.178 -20.137  1.00 41.34           H
ATOM   3036 3HG2 VAL A 214       0.208  16.311 -19.910  1.00 41.34           H
ATOM   3037  N   VAL A 215       1.992  19.529 -16.456  1.00 40.22           N
ATOM   3038  H   VAL A 215       2.505  19.629 -17.321  1.00 40.22           H
ATOM   3039  CA  VAL A 215       2.555  20.331 -15.321  1.00 40.87           C
ATOM   3040  HA  VAL A 215       2.645  19.836 -14.354  1.00 40.87           H
ATOM   3041  C   VAL A 215       1.604  21.553 -15.116  1.00 42.03           C
ATOM   3042  O   VAL A 215       1.261  21.797 -13.999  1.00 42.58           O
ATOM   3043  CB  VAL A 215       4.005  20.887 -15.606  1.00 40.96           C
ATOM   3044  HB  VAL A 215       3.970  21.315 -16.608  1.00 40.96           H
ATOM   3045  CG1 VAL A 215       4.472  21.851 -14.547  1.00 41.23           C
ATOM   3046 1HG1 VAL A 215       5.411  22.235 -14.946  1.00 41.23           H
ATOM   3047 2HG1 VAL A 215       4.666  21.299 -13.627  1.00 41.23           H
ATOM   3048 3HG1 VAL A 215       3.799  22.682 -14.337  1.00 41.23           H
ATOM   3049  CG2 VAL A 215       4.948  19.733 -15.576  1.00 41.05           C
ATOM   3050 1HG2 VAL A 215       5.093  19.153 -14.664  1.00 41.05           H
ATOM   3051 2HG2 VAL A 215       5.883  20.221 -15.849  1.00 41.05           H
ATOM   3052 3HG2 VAL A 215       4.634  19.070 -16.382  1.00 41.05           H
ATOM   3053  N   MET A 216       1.177  22.313 -16.127  1.00 42.08           N
ATOM   3054  H   MET A 216       1.598  22.187 -17.036  1.00 42.08           H
ATOM   3055  CA  MET A 216       0.178  23.364 -15.990  1.00 43.35           C
ATOM   3056  HA  MET A 216       0.374  23.909 -15.066  1.00 43.35           H
ATOM   3057  C   MET A 216      -1.279  22.748 -15.797  1.00 44.02           C
ATOM   3058  O   MET A 216      -1.937  23.061 -14.773  1.00 43.81           O
ATOM   3059  CB  MET A 216       0.229  24.245 -17.187  1.00 44.39           C
ATOM   3060 1HB  MET A 216       0.379  23.611 -18.062  1.00 44.39           H
ATOM   3061 2HB  MET A 216      -0.702  24.802 -17.290  1.00 44.39           H
ATOM   3062  CG  MET A 216       1.392  25.277 -17.152  1.00 47.45           C
ATOM   3063 1HG  MET A 216       1.366  25.781 -16.186  1.00 47.45           H
ATOM   3064 2HG  MET A 216       2.327  24.728 -17.262  1.00 47.45           H
ATOM   3065  SD  MET A 216       1.332  26.560 -18.460  1.00 55.24           S
ATOM   3066  CE  MET A 216       2.154  25.717 -19.939  1.00 54.18           C
ATOM   3067 1HE  MET A 216       2.341  26.546 -20.622  1.00 54.18           H
ATOM   3068 2HE  MET A 216       1.416  25.045 -20.377  1.00 54.18           H
ATOM   3069 3HE  MET A 216       3.082  25.174 -19.764  1.00 54.18           H
ATOM   3070  N   GLY A 217      -1.685  21.856 -16.664  1.00 44.13           N
ATOM   3071  H   GLY A 217      -1.020  21.589 -17.375  1.00 44.13           H
ATOM   3072  CA  GLY A 217      -2.864  20.977 -16.526  1.00 45.18           C
ATOM   3073 1HA  GLY A 217      -2.832  20.367 -17.429  1.00 45.18           H
ATOM   3074 2HA  GLY A 217      -2.812  20.310 -15.665  1.00 45.18           H
ATOM   3075  C   GLY A 217      -4.203  21.726 -16.486  1.00 45.76           C
ATOM   3076  O   GLY A 217      -4.208  22.944 -16.633  1.00 45.93           O
ATOM   3077  N   GLU A 218      -5.298  21.031 -16.265  1.00 46.14           N
ATOM   3078  H   GLU A 218      -5.256  20.077 -15.935  1.00 46.14           H
ATOM   3079  CA  GLU A 218      -6.633  21.666 -16.210  1.00 47.18           C
ATOM   3080  HA  GLU A 218      -6.829  22.181 -17.151  1.00 47.18           H
ATOM   3081  C   GLU A 218      -6.754  22.759 -15.084  1.00 46.25           C
ATOM   3082  O   GLU A 218      -7.325  23.785 -15.368  1.00 46.39           O
ATOM   3083  CB  GLU A 218      -7.701  20.557 -16.042  1.00 51.58           C
ATOM   3084 1HB  GLU A 218      -7.467  20.095 -15.082  1.00 51.58           H
ATOM   3085 2HB  GLU A 218      -8.620  21.135 -15.948  1.00 51.58           H
ATOM   3086  CG  GLU A 218      -7.870  19.485 -17.106  1.00 60.30           C
ATOM   3087 1HG  GLU A 218      -7.067  18.756 -16.993  1.00 60.30           H
ATOM   3088 2HG  GLU A 218      -8.845  19.058 -16.870  1.00 60.30           H
ATOM   3089  CD  GLU A 218      -7.877  20.020 -18.528  1.00 71.09           C
ATOM   3090  OE1 GLU A 218      -8.396  21.059 -18.709  1.00 72.78           O
ATOM   3091  OE2 GLU A 218      -7.359  19.503 -19.519  1.00 74.34           O
ATOM   3092  N   ALA A 219      -6.022  22.539 -13.982  1.00 44.78           N
ATOM   3093  H   ALA A 219      -5.618  21.633 -13.793  1.00 44.78           H
ATOM   3094  CA  ALA A 219      -6.023  23.532 -12.941  1.00 44.06           C
ATOM   3095  HA  ALA A 219      -7.012  23.688 -12.511  1.00 44.06           H
ATOM   3096  C   ALA A 219      -5.495  24.899 -13.431  1.00 43.81           C
ATOM   3097  O   ALA A 219      -5.979  25.952 -13.003  1.00 44.28           O
ATOM   3098  CB  ALA A 219      -5.200  23.095 -11.725  1.00 43.61           C
ATOM   3099 1HB  ALA A 219      -5.251  23.923 -11.018  1.00 43.61           H
ATOM   3100 2HB  ALA A 219      -4.157  22.867 -11.944  1.00 43.61           H
ATOM   3101 3HB  ALA A 219      -5.682  22.218 -11.294  1.00 43.61           H
ATOM   3102  N   THR A 220      -4.528  24.923 -14.301  1.00 42.56           N
ATOM   3103  H   THR A 220      -4.159  24.023 -14.574  1.00 42.56           H
ATOM   3104  CA  THR A 220      -4.001  26.108 -14.924  1.00 42.82           C
ATOM   3105  HA  THR A 220      -3.997  26.923 -14.200  1.00 42.82           H
ATOM   3106  C   THR A 220      -4.726  26.549 -16.185  1.00 43.78           C
ATOM   3107  O   THR A 220      -5.007  27.763 -16.371  1.00 43.86           O
ATOM   3108  CB  THR A 220      -2.524  26.047 -15.381  1.00 43.03           C
ATOM   3109  HB  THR A 220      -2.458  25.353 -16.220  1.00 43.03           H
ATOM   3110  OG1 THR A 220      -1.741  25.567 -14.282  1.00 42.14           O
ATOM   3111  HG1 THR A 220      -1.735  24.609 -14.343  1.00 42.14           H
ATOM   3112  CG2 THR A 220      -1.813  27.391 -15.882  1.00 43.80           C
ATOM   3113 1HG2 THR A 220      -0.776  27.279 -16.197  1.00 43.80           H
ATOM   3114 2HG2 THR A 220      -1.867  28.098 -15.055  1.00 43.80           H
ATOM   3115 3HG2 THR A 220      -2.409  27.762 -16.717  1.00 43.80           H
ATOM   3116  N   ARG A 221      -5.081  25.609 -17.127  1.00 44.40           N
ATOM   3117  H   ARG A 221      -4.845  24.642 -16.953  1.00 44.40           H
ATOM   3118  CA  ARG A 221      -5.872  25.923 -18.295  1.00 46.23           C
ATOM   3119  HA  ARG A 221      -5.243  26.651 -18.808  1.00 46.23           H
ATOM   3120  C   ARG A 221      -7.202  26.583 -17.930  1.00 48.00           C
ATOM   3121  O   ARG A 221      -7.676  27.482 -18.636  1.00 48.63           O
ATOM   3122  CB  ARG A 221      -6.086  24.702 -19.265  1.00 47.16           C
ATOM   3123 1HB  ARG A 221      -6.401  23.859 -18.650  1.00 47.16           H
ATOM   3124 2HB  ARG A 221      -6.935  24.852 -19.932  1.00 47.16           H
ATOM   3125  CG  ARG A 221      -4.835  24.393 -20.025  1.00 47.34           C
ATOM   3126 1HG  ARG A 221      -4.462  25.239 -20.602  1.00 47.34           H
ATOM   3127 2HG  ARG A 221      -4.040  24.070 -19.353  1.00 47.34           H
ATOM   3128  CD  ARG A 221      -5.116  23.232 -21.016  1.00 48.29           C
ATOM   3129 1HD  ARG A 221      -6.037  23.497 -21.537  1.00 48.29           H
ATOM   3130 2HD  ARG A 221      -4.316  23.188 -21.756  1.00 48.29           H
ATOM   3131  NE  ARG A 221      -5.300  21.836 -20.492  1.00 49.11           N
ATOM   3132  HE  ARG A 221      -6.249  21.520 -20.350  1.00 49.11           H
ATOM   3133  CZ  ARG A 221      -4.277  21.023 -20.172  1.00 50.06           C
ATOM   3134  NH1 ARG A 221      -3.065  21.387 -20.431  1.00 46.95           N
ATOM   3135 1HH1 ARG A 221      -2.841  22.299 -20.803  1.00 46.95           H
ATOM   3136 2HH1 ARG A 221      -2.331  20.719 -20.250  1.00 46.95           H
ATOM   3137  NH2 ARG A 221      -4.548  19.854 -19.693  1.00 51.19           N
ATOM   3138 1HH2 ARG A 221      -5.530  19.636 -19.609  1.00 51.19           H
ATOM   3139 2HH2 ARG A 221      -3.853  19.157 -19.469  1.00 51.19           H
ATOM   3140  N   ASP A 222      -7.788  26.220 -16.815  1.00 49.20           N
ATOM   3141  H   ASP A 222      -7.341  25.470 -16.308  1.00 49.20           H
ATOM   3142  CA  ASP A 222      -9.012  26.775 -16.315  1.00 51.37           C
ATOM   3143  HA  ASP A 222      -9.614  27.111 -17.159  1.00 51.37           H
ATOM   3144  C   ASP A 222      -8.785  28.088 -15.435  1.00 51.01           C
ATOM   3145  O   ASP A 222      -9.759  28.818 -15.118  1.00 51.79           O
ATOM   3146  CB  ASP A 222      -9.874  25.690 -15.517  1.00 55.75           C
ATOM   3147 1HB  ASP A 222      -9.228  25.254 -14.756  1.00 55.75           H
ATOM   3148 2HB  ASP A 222     -10.676  26.246 -15.031  1.00 55.75           H
ATOM   3149  CG  ASP A 222     -10.463  24.590 -16.382  1.00 65.84           C
ATOM   3150  OD1 ASP A 222     -10.993  23.585 -15.877  1.00 68.15           O
ATOM   3151  OD2 ASP A 222     -10.532  24.878 -17.627  1.00 69.85           O
ATOM   3152  N   ASN A 223      -7.525  28.509 -15.123  1.00 50.08           N
ATOM   3153  H   ASN A 223      -6.664  28.029 -15.345  1.00 50.08           H
ATOM   3154  CA  ASN A 223      -7.271  29.868 -14.481  1.00 49.79           C
ATOM   3155  HA  ASN A 223      -7.888  29.981 -13.589  1.00 49.79           H
ATOM   3156  C   ASN A 223      -7.562  31.025 -15.437  1.00 49.64           C
ATOM   3157  O   ASN A 223      -6.936  31.021 -16.491  1.00 49.61           O
ATOM   3158  CB  ASN A 223      -5.810  29.890 -14.104  1.00 50.53           C
ATOM   3159 1HB  ASN A 223      -5.498  29.052 -13.480  1.00 50.53           H
ATOM   3160 2HB  ASN A 223      -5.229  29.779 -15.019  1.00 50.53           H
ATOM   3161  CG  ASN A 223      -5.263  31.185 -13.397  1.00 52.89           C
ATOM   3162  OD1 ASN A 223      -5.997  32.164 -13.247  1.00 54.85           O
ATOM   3163  ND2 ASN A 223      -4.106  31.134 -12.760  1.00 52.63           N
ATOM   3164 1HD2 ASN A 223      -3.838  31.945 -12.222  1.00 52.63           H
ATOM   3165 2HD2 ASN A 223      -3.483  30.342 -12.827  1.00 52.63           H
ATOM   3166  N   PRO A 224      -8.475  31.911 -15.079  1.00 49.35           N
ATOM   3167  CA  PRO A 224      -9.001  32.902 -15.968  1.00 49.11           C
ATOM   3168  HA  PRO A 224      -9.103  32.459 -16.959  1.00 49.11           H
ATOM   3169  C   PRO A 224      -8.075  34.075 -15.987  1.00 48.35           C
ATOM   3170  O   PRO A 224      -8.206  34.963 -16.806  1.00 48.98           O
ATOM   3171  CB  PRO A 224     -10.403  33.319 -15.443  1.00 50.20           C
ATOM   3172 1HB  PRO A 224     -10.682  34.366 -15.564  1.00 50.20           H
ATOM   3173 2HB  PRO A 224     -11.158  32.637 -15.834  1.00 50.20           H
ATOM   3174  CG  PRO A 224     -10.302  33.052 -13.904  1.00 50.54           C
ATOM   3175 1HG  PRO A 224      -9.854  33.948 -13.474  1.00 50.54           H
ATOM   3176 2HG  PRO A 224     -11.269  32.729 -13.519  1.00 50.54           H
ATOM   3177  CD  PRO A 224      -9.309  31.897 -13.827  1.00 48.98           C
ATOM   3178 1HD  PRO A 224      -8.601  31.935 -12.999  1.00 48.98           H
ATOM   3179 2HD  PRO A 224      -9.876  30.966 -13.858  1.00 48.98           H
ATOM   3180  N   GLN A 225      -7.085  34.180 -15.107  1.00 46.89           N
ATOM   3181  H   GLN A 225      -7.048  33.476 -14.383  1.00 46.89           H
ATOM   3182  CA  GLN A 225      -6.252  35.376 -14.885  1.00 46.01           C
ATOM   3183  HA  GLN A 225      -6.623  36.174 -15.529  1.00 46.01           H
ATOM   3184  C   GLN A 225      -4.780  35.076 -15.426  1.00 44.84           C
ATOM   3185  O   GLN A 225      -3.892  35.849 -15.137  1.00 44.89           O
ATOM   3186  CB  GLN A 225      -6.316  35.836 -13.392  1.00 47.84           C
ATOM   3187 1HB  GLN A 225      -5.896  35.064 -12.747  1.00 47.84           H
ATOM   3188 2HB  GLN A 225      -5.777  36.782 -13.347  1.00 47.84           H
ATOM   3189  CG  GLN A 225      -7.779  36.071 -13.008  1.00 52.58           C
ATOM   3190 1HG  GLN A 225      -8.459  36.182 -13.852  1.00 52.58           H
ATOM   3191 2HG  GLN A 225      -8.175  35.232 -12.436  1.00 52.58           H
ATOM   3192  CD  GLN A 225      -7.947  37.344 -12.121  1.00 58.62           C
ATOM   3193  OE1 GLN A 225      -8.598  38.335 -12.537  1.00 61.23           O
ATOM   3194  NE2 GLN A 225      -7.355  37.413 -10.939  1.00 59.94           N
ATOM   3195 1HE2 GLN A 225      -7.412  38.194 -10.301  1.00 59.94           H
ATOM   3196 2HE2 GLN A 225      -6.817  36.595 -10.692  1.00 59.94           H
ATOM   3197  N   PHE A 226      -4.576  34.103 -16.324  1.00 43.01           N
ATOM   3198  H   PHE A 226      -5.415  33.624 -16.617  1.00 43.01           H
ATOM   3199  CA  PHE A 226      -3.322  33.650 -16.955  1.00 41.95           C
ATOM   3200  HA  PHE A 226      -2.493  34.172 -16.478  1.00 41.95           H
ATOM   3201  C   PHE A 226      -3.251  33.938 -18.474  1.00 40.88           C
ATOM   3202  O   PHE A 226      -4.249  33.672 -19.190  1.00 39.78           O
ATOM   3203  CB  PHE A 226      -3.009  32.180 -16.624  1.00 41.97           C
ATOM   3204 1HB  PHE A 226      -2.905  32.113 -15.541  1.00 41.97           H
ATOM   3205 2HB  PHE A 226      -3.886  31.636 -16.974  1.00 41.97           H
ATOM   3206  CG  PHE A 226      -1.771  31.598 -17.277  1.00 42.52           C
ATOM   3207  CD1 PHE A 226      -0.463  31.799 -16.795  1.00 42.75           C
ATOM   3208  HD1 PHE A 226      -0.357  32.458 -15.946  1.00 42.75           H
ATOM   3209  CD2 PHE A 226      -1.894  30.771 -18.391  1.00 43.35           C
ATOM   3210  HD2 PHE A 226      -2.868  30.488 -18.761  1.00 43.35           H
ATOM   3211  CE1 PHE A 226       0.631  31.118 -17.311  1.00 43.65           C
ATOM   3212  HE1 PHE A 226       1.600  31.361 -16.901  1.00 43.65           H
ATOM   3213  CE2 PHE A 226      -0.822  30.143 -18.940  1.00 44.05           C
ATOM   3214  HE2 PHE A 226      -0.902  29.339 -19.656  1.00 44.05           H
ATOM   3215  CZ  PHE A 226       0.445  30.348 -18.411  1.00 43.85           C
ATOM   3216  HZ  PHE A 226       1.305  29.827 -18.806  1.00 43.85           H
ATOM   3217  N   GLU A 227      -2.112  34.463 -18.973  1.00 40.41           N
ATOM   3218  H   GLU A 227      -1.299  34.594 -18.389  1.00 40.41           H
ATOM   3219  CA  GLU A 227      -1.808  34.378 -20.436  1.00 41.00           C
ATOM   3220  HA  GLU A 227      -2.509  33.636 -20.820  1.00 41.00           H
ATOM   3221  C   GLU A 227      -0.387  33.955 -20.728  1.00 40.64           C
ATOM   3222  O   GLU A 227       0.505  34.116 -19.870  1.00 40.17           O
ATOM   3223  CB  GLU A 227      -2.178  35.738 -21.140  1.00 43.85           C
ATOM   3224 1HB  GLU A 227      -3.154  36.042 -20.763  1.00 43.85           H
ATOM   3225 2HB  GLU A 227      -1.428  36.471 -20.841  1.00 43.85           H
ATOM   3226  CG  GLU A 227      -2.264  35.801 -22.706  1.00 51.87           C
ATOM   3227 1HG  GLU A 227      -2.715  36.758 -22.972  1.00 51.87           H
ATOM   3228 2HG  GLU A 227      -1.244  35.950 -23.061  1.00 51.87           H
ATOM   3229  CD  GLU A 227      -2.927  34.679 -23.470  1.00 62.20           C
ATOM   3230  OE1 GLU A 227      -3.563  35.001 -24.472  1.00 65.56           O
ATOM   3231  OE2 GLU A 227      -2.686  33.476 -23.191  1.00 64.82           O
ATOM   3232  N   LEU A 228      -0.230  33.372 -21.903  1.00 40.55           N
ATOM   3233  H   LEU A 228      -1.067  33.249 -22.455  1.00 40.55           H
ATOM   3234  CA  LEU A 228       1.009  32.822 -22.417  1.00 40.84           C
ATOM   3235  HA  LEU A 228       1.832  33.028 -21.732  1.00 40.84           H
ATOM   3236  C   LEU A 228       1.262  33.513 -23.745  1.00 41.07           C
ATOM   3237  O   LEU A 228       0.558  33.307 -24.729  1.00 41.78           O
ATOM   3238  CB  LEU A 228       0.899  31.234 -22.479  1.00 41.18           C
ATOM   3239 1HB  LEU A 228       0.374  30.951 -21.567  1.00 41.18           H
ATOM   3240 2HB  LEU A 228       0.360  31.024 -23.403  1.00 41.18           H
ATOM   3241  CG  LEU A 228       2.195  30.402 -22.380  1.00 43.15           C
ATOM   3242  HG  LEU A 228       2.563  30.461 -21.355  1.00 43.15           H
ATOM   3243  CD1 LEU A 228       1.932  28.971 -22.817  1.00 43.63           C
ATOM   3244 1HD1 LEU A 228       1.904  28.871 -23.902  1.00 43.63           H
ATOM   3245 2HD1 LEU A 228       1.003  28.591 -22.392  1.00 43.63           H
ATOM   3246 3HD1 LEU A 228       2.773  28.402 -22.421  1.00 43.63           H
ATOM   3247  CD2 LEU A 228       3.345  30.940 -23.235  1.00 44.23           C
ATOM   3248 1HD2 LEU A 228       3.069  31.086 -24.280  1.00 44.23           H
ATOM   3249 2HD2 LEU A 228       4.131  30.188 -23.169  1.00 44.23           H
ATOM   3250 3HD2 LEU A 228       3.705  31.881 -22.819  1.00 44.23           H
ATOM   3251  N   PHE A 229       2.473  34.102 -24.015  1.00 40.60           N
ATOM   3252  H   PHE A 229       3.141  34.060 -23.258  1.00 40.60           H
ATOM   3253  CA  PHE A 229       2.858  34.710 -25.257  1.00 40.50           C
ATOM   3254  HA  PHE A 229       2.032  34.849 -25.954  1.00 40.50           H
ATOM   3255  C   PHE A 229       4.041  34.090 -25.975  1.00 40.16           C
ATOM   3256  O   PHE A 229       5.181  34.221 -25.566  1.00 40.20           O
ATOM   3257  CB  PHE A 229       3.138  36.151 -25.001  1.00 40.36           C
ATOM   3258 1HB  PHE A 229       4.095  36.244 -24.488  1.00 40.36           H
ATOM   3259 2HB  PHE A 229       3.280  36.508 -26.021  1.00 40.36           H
ATOM   3260  CG  PHE A 229       2.087  36.950 -24.304  1.00 41.51           C
ATOM   3261  CD1 PHE A 229       0.830  37.201 -24.938  1.00 42.30           C
ATOM   3262  HD1 PHE A 229       0.666  36.789 -25.922  1.00 42.30           H
ATOM   3263  CD2 PHE A 229       2.196  37.357 -22.951  1.00 42.33           C
ATOM   3264  HD2 PHE A 229       2.990  36.941 -22.349  1.00 42.33           H
ATOM   3265  CE1 PHE A 229      -0.196  37.903 -24.293  1.00 43.44           C
ATOM   3266  HE1 PHE A 229      -1.172  37.920 -24.755  1.00 43.44           H
ATOM   3267  CE2 PHE A 229       1.158  38.082 -22.298  1.00 43.47           C
ATOM   3268  HE2 PHE A 229       1.344  38.443 -21.298  1.00 43.47           H
ATOM   3269  CZ  PHE A 229      -0.021  38.381 -22.994  1.00 43.26           C
ATOM   3270  HZ  PHE A 229      -0.764  39.022 -22.544  1.00 43.26           H
ATOM   3271  N   ASP A 230       3.716  33.146 -26.883  1.00 39.85           N
ATOM   3272  H   ASP A 230       2.755  33.018 -27.168  1.00 39.85           H
ATOM   3273  CA  ASP A 230       4.721  32.515 -27.783  1.00 40.19           C
ATOM   3274  HA  ASP A 230       5.450  32.128 -27.071  1.00 40.19           H
ATOM   3275  C   ASP A 230       5.396  33.568 -28.663  1.00 40.49           C
ATOM   3276  O   ASP A 230       4.806  34.649 -28.882  1.00 40.82           O
ATOM   3277  CB  ASP A 230       4.082  31.376 -28.629  1.00 40.92           C
ATOM   3278 1HB  ASP A 230       4.895  30.790 -29.056  1.00 40.92           H
ATOM   3279 2HB  ASP A 230       3.577  30.700 -27.939  1.00 40.92           H
ATOM   3280  CG  ASP A 230       3.077  31.841 -29.796  1.00 45.74           C
ATOM   3281  OD1 ASP A 230       2.982  31.228 -30.901  1.00 43.38           O
ATOM   3282  OD2 ASP A 230       2.379  32.854 -29.512  1.00 49.73           O
ATOM   3283  N   GLU A 231       6.624  33.336 -29.238  1.00 40.49           N
ATOM   3284  H   GLU A 231       7.114  32.474 -29.047  1.00 40.49           H
ATOM   3285  CA  GLU A 231       7.418  34.275 -30.123  1.00 41.03           C
ATOM   3286  HA  GLU A 231       8.410  33.838 -30.236  1.00 41.03           H
ATOM   3287  C   GLU A 231       7.584  35.664 -29.465  1.00 40.98           C
ATOM   3288  O   GLU A 231       7.289  36.732 -29.957  1.00 41.40           O
ATOM   3289  CB  GLU A 231       6.859  34.293 -31.606  1.00 43.07           C
ATOM   3290 1HB  GLU A 231       5.914  34.831 -31.529  1.00 43.07           H
ATOM   3291 2HB  GLU A 231       7.582  34.868 -32.185  1.00 43.07           H
ATOM   3292  CG  GLU A 231       6.620  32.947 -32.290  1.00 47.18           C
ATOM   3293 1HG  GLU A 231       7.461  32.286 -32.081  1.00 47.18           H
ATOM   3294 2HG  GLU A 231       5.787  32.411 -31.835  1.00 47.18           H
ATOM   3295  CD  GLU A 231       6.403  33.013 -33.803  1.00 57.17           C
ATOM   3296  OE1 GLU A 231       7.273  33.519 -34.520  1.00 60.34           O
ATOM   3297  OE2 GLU A 231       5.356  32.512 -34.280  1.00 61.28           O
ATOM   3298  N   SER A 232       7.995  35.627 -28.170  1.00 40.62           N
ATOM   3299  H   SER A 232       8.237  34.760 -27.712  1.00 40.62           H
ATOM   3300  CA  SER A 232       8.055  36.829 -27.287  1.00 40.32           C
ATOM   3301  HA  SER A 232       7.822  37.725 -27.862  1.00 40.32           H
ATOM   3302  C   SER A 232       9.473  36.966 -26.717  1.00 39.97           C
ATOM   3303  O   SER A 232       9.787  36.535 -25.623  1.00 39.46           O
ATOM   3304  CB  SER A 232       6.903  36.754 -26.360  1.00 41.36           C
ATOM   3305 1HB  SER A 232       6.913  35.853 -25.748  1.00 41.36           H
ATOM   3306 2HB  SER A 232       6.932  37.524 -25.589  1.00 41.36           H
ATOM   3307  OG  SER A 232       5.683  36.796 -27.035  1.00 43.70           O
ATOM   3308  HG  SER A 232       5.424  35.907 -27.290  1.00 43.70           H
ATOM   3309  N   LEU A 233      10.460  37.505 -27.471  1.00 40.13           N
ATOM   3310  H   LEU A 233      10.233  38.049 -28.291  1.00 40.13           H
ATOM   3311  CA  LEU A 233      11.882  37.526 -27.065  1.00 40.00           C
ATOM   3312  HA  LEU A 233      12.126  36.508 -26.760  1.00 40.00           H
ATOM   3313  C   LEU A 233      12.070  38.494 -25.943  1.00 41.08           C
ATOM   3314  O   LEU A 233      12.048  39.692 -26.095  1.00 40.71           O
ATOM   3315  CB  LEU A 233      12.679  37.845 -28.392  1.00 39.64           C
ATOM   3316 1HB  LEU A 233      12.504  36.999 -29.056  1.00 39.64           H
ATOM   3317 2HB  LEU A 233      12.156  38.678 -28.861  1.00 39.64           H
ATOM   3318  CG  LEU A 233      14.222  38.208 -28.136  1.00 40.52           C
ATOM   3319  HG  LEU A 233      14.192  38.980 -27.367  1.00 40.52           H
ATOM   3320  CD1 LEU A 233      15.062  37.053 -27.469  1.00 40.35           C
ATOM   3321 1HD1 LEU A 233      15.215  36.303 -28.244  1.00 40.35           H
ATOM   3322 2HD1 LEU A 233      14.596  36.589 -26.599  1.00 40.35           H
ATOM   3323 3HD1 LEU A 233      16.023  37.481 -27.182  1.00 40.35           H
ATOM   3324  CD2 LEU A 233      15.005  38.692 -29.365  1.00 40.31           C
ATOM   3325 1HD2 LEU A 233      14.834  37.972 -30.166  1.00 40.31           H
ATOM   3326 2HD2 LEU A 233      16.074  38.767 -29.165  1.00 40.31           H
ATOM   3327 3HD2 LEU A 233      14.622  39.667 -29.665  1.00 40.31           H
ATOM   3328  N   VAL A 234      12.438  37.988 -24.729  1.00 42.05           N
ATOM   3329  H   VAL A 234      12.469  36.991 -24.568  1.00 42.05           H
ATOM   3330  CA  VAL A 234      12.719  38.873 -23.623  1.00 43.53           C
ATOM   3331  HA  VAL A 234      12.049  39.729 -23.696  1.00 43.53           H
ATOM   3332  C   VAL A 234      14.156  39.327 -23.789  1.00 44.74           C
ATOM   3333  O   VAL A 234      14.993  38.514 -23.929  1.00 44.76           O
ATOM   3334  CB  VAL A 234      12.434  38.227 -22.196  1.00 44.18           C
ATOM   3335  HB  VAL A 234      13.042  37.323 -22.167  1.00 44.18           H
ATOM   3336  CG1 VAL A 234      12.823  39.127 -21.028  1.00 44.14           C
ATOM   3337 1HG1 VAL A 234      13.858  39.444 -21.153  1.00 44.14           H
ATOM   3338 2HG1 VAL A 234      12.691  38.702 -20.032  1.00 44.14           H
ATOM   3339 3HG1 VAL A 234      12.162  39.986 -21.147  1.00 44.14           H
ATOM   3340  CG2 VAL A 234      10.890  37.937 -22.149  1.00 44.25           C
ATOM   3341 1HG2 VAL A 234      10.543  37.362 -23.008  1.00 44.25           H
ATOM   3342 2HG2 VAL A 234      10.351  38.883 -22.103  1.00 44.25           H
ATOM   3343 3HG2 VAL A 234      10.710  37.371 -21.236  1.00 44.25           H
ATOM   3344  N   THR A 235      14.443  40.623 -23.563  1.00 45.10           N
ATOM   3345  H   THR A 235      13.621  41.209 -23.582  1.00 45.10           H
ATOM   3346  CA  THR A 235      15.721  41.275 -23.863  1.00 45.83           C
ATOM   3347  HA  THR A 235      16.365  40.536 -24.340  1.00 45.83           H
ATOM   3348  C   THR A 235      16.511  41.790 -22.603  1.00 46.11           C
ATOM   3349  O   THR A 235      17.690  42.093 -22.696  1.00 45.84           O
ATOM   3350  CB  THR A 235      15.564  42.631 -24.735  1.00 47.94           C
ATOM   3351  HB  THR A 235      16.594  42.899 -24.972  1.00 47.94           H
ATOM   3352  OG1 THR A 235      15.068  43.651 -23.926  1.00 49.05           O
ATOM   3353  HG1 THR A 235      14.254  43.366 -23.505  1.00 49.05           H
ATOM   3354  CG2 THR A 235      14.680  42.549 -25.953  1.00 48.69           C
ATOM   3355 1HG2 THR A 235      15.197  41.947 -26.700  1.00 48.69           H
ATOM   3356 2HG2 THR A 235      14.509  43.550 -26.347  1.00 48.69           H
ATOM   3357 3HG2 THR A 235      13.724  42.086 -25.709  1.00 48.69           H
ATOM   3358  N   ARG A 236      15.811  41.837 -21.429  1.00 46.40           N
ATOM   3359  H   ARG A 236      14.809  41.711 -21.400  1.00 46.40           H
ATOM   3360  CA  ARG A 236      16.398  42.232 -20.096  1.00 47.71           C
ATOM   3361  HA  ARG A 236      17.204  41.545 -19.837  1.00 47.71           H
ATOM   3362  C   ARG A 236      15.210  41.916 -19.132  1.00 47.73           C
ATOM   3363  O   ARG A 236      14.109  42.219 -19.542  1.00 47.57           O
ATOM   3364  CB  ARG A 236      16.894  43.646 -19.909  1.00 50.41           C
ATOM   3365 1HB  ARG A 236      16.931  43.826 -18.835  1.00 50.41           H
ATOM   3366 2HB  ARG A 236      17.900  43.786 -20.305  1.00 50.41           H
ATOM   3367  CG  ARG A 236      15.931  44.612 -20.569  1.00 56.32           C
ATOM   3368 1HG  ARG A 236      15.856  44.487 -21.649  1.00 56.32           H
ATOM   3369 2HG  ARG A 236      14.956  44.504 -20.094  1.00 56.32           H
ATOM   3370  CD  ARG A 236      16.344  46.129 -20.348  1.00 62.71           C
ATOM   3371 1HD  ARG A 236      16.298  46.323 -19.276  1.00 62.71           H
ATOM   3372 2HD  ARG A 236      17.388  46.258 -20.630  1.00 62.71           H
ATOM   3373  NE  ARG A 236      15.546  47.169 -21.040  1.00 69.00           N
ATOM   3374  HE  ARG A 236      15.226  46.950 -21.973  1.00 69.00           H
ATOM   3375  CZ  ARG A 236      15.363  48.436 -20.579  1.00 73.36           C
ATOM   3376  NH1 ARG A 236      15.859  48.908 -19.455  1.00 74.31           N
ATOM   3377 1HH1 ARG A 236      16.710  48.534 -19.061  1.00 74.31           H
ATOM   3378 2HH1 ARG A 236      15.516  49.809 -19.155  1.00 74.31           H
ATOM   3379  NH2 ARG A 236      14.584  49.253 -21.232  1.00 73.78           N
ATOM   3380 1HH2 ARG A 236      14.023  48.791 -21.932  1.00 73.78           H
ATOM   3381 2HH2 ARG A 236      14.589  50.261 -21.170  1.00 73.78           H
ATOM   3382  N   VAL A 237      15.400  41.294 -17.952  1.00 47.68           N
ATOM   3383  H   VAL A 237      16.259  40.778 -17.825  1.00 47.68           H
ATOM   3384  CA  VAL A 237      14.647  41.555 -16.689  1.00 48.50           C
ATOM   3385  HA  VAL A 237      13.590  41.302 -16.771  1.00 48.50           H
ATOM   3386  C   VAL A 237      14.789  43.046 -16.406  1.00 50.07           C
ATOM   3387  O   VAL A 237      15.907  43.503 -16.325  1.00 50.82           O
ATOM   3388  CB  VAL A 237      15.386  40.745 -15.570  1.00 48.77           C
ATOM   3389  HB  VAL A 237      16.450  40.955 -15.682  1.00 48.77           H
ATOM   3390  CG1 VAL A 237      14.877  40.993 -14.127  1.00 49.02           C
ATOM   3391 1HG1 VAL A 237      13.817  40.749 -14.070  1.00 49.02           H
ATOM   3392 2HG1 VAL A 237      15.015  42.061 -13.956  1.00 49.02           H
ATOM   3393 3HG1 VAL A 237      15.422  40.430 -13.369  1.00 49.02           H
ATOM   3394  CG2 VAL A 237      15.282  39.264 -15.870  1.00 48.63           C
ATOM   3395 1HG2 VAL A 237      14.282  39.121 -16.282  1.00 48.63           H
ATOM   3396 2HG2 VAL A 237      15.383  38.686 -14.952  1.00 48.63           H
ATOM   3397 3HG2 VAL A 237      16.025  38.930 -16.595  1.00 48.63           H
ATOM   3398  N   LEU A 238      13.638  43.785 -16.361  1.00 50.73           N
ATOM   3399  H   LEU A 238      12.759  43.288 -16.330  1.00 50.73           H
ATOM   3400  CA  LEU A 238      13.565  45.201 -15.896  1.00 52.42           C
ATOM   3401  HA  LEU A 238      14.415  45.689 -16.372  1.00 52.42           H
ATOM   3402  C   LEU A 238      13.716  45.321 -14.375  1.00 54.67           C
ATOM   3403  O   LEU A 238      13.247  44.483 -13.595  1.00 55.05           O
ATOM   3404  CB  LEU A 238      12.313  46.017 -16.287  1.00 52.11           C
ATOM   3405 1HB  LEU A 238      11.430  45.452 -15.988  1.00 52.11           H
ATOM   3406 2HB  LEU A 238      12.383  46.996 -15.812  1.00 52.11           H
ATOM   3407  CG  LEU A 238      12.177  46.163 -17.780  1.00 53.37           C
ATOM   3408  HG  LEU A 238      12.450  45.238 -18.287  1.00 53.37           H
ATOM   3409  CD1 LEU A 238      10.795  46.713 -18.071  1.00 53.75           C
ATOM   3410 1HD1 LEU A 238      10.692  47.693 -17.605  1.00 53.75           H
ATOM   3411 2HD1 LEU A 238      10.038  46.038 -17.672  1.00 53.75           H
ATOM   3412 3HD1 LEU A 238      10.667  46.807 -19.149  1.00 53.75           H
ATOM   3413  CD2 LEU A 238      13.137  47.186 -18.337  1.00 54.33           C
ATOM   3414 1HD2 LEU A 238      12.948  48.191 -17.961  1.00 54.33           H
ATOM   3415 2HD2 LEU A 238      13.101  47.194 -19.427  1.00 54.33           H
ATOM   3416 3HD2 LEU A 238      14.121  46.853 -18.007  1.00 54.33           H
ATOM   3417  N   VAL A 239      14.412  46.398 -14.033  1.00 55.81           N
ATOM   3418  H   VAL A 239      14.715  47.002 -14.784  1.00 55.81           H
ATOM   3419  CA  VAL A 239      15.007  46.653 -12.713  1.00 58.05           C
ATOM   3420  HA  VAL A 239      14.500  46.080 -11.936  1.00 58.05           H
ATOM   3421  C   VAL A 239      15.018  48.124 -12.339  1.00 60.27           C
ATOM   3422  O   VAL A 239      15.595  48.932 -13.039  1.00 60.61           O
ATOM   3423  CB  VAL A 239      16.488  46.178 -12.728  1.00 58.42           C
ATOM   3424  HB  VAL A 239      16.981  46.669 -13.567  1.00 58.42           H
ATOM   3425  CG1 VAL A 239      17.247  46.633 -11.454  1.00 58.77           C
ATOM   3426 1HG1 VAL A 239      16.704  46.464 -10.524  1.00 58.77           H
ATOM   3427 2HG1 VAL A 239      17.357  47.705 -11.621  1.00 58.77           H
ATOM   3428 3HG1 VAL A 239      18.232  46.172 -11.389  1.00 58.77           H
ATOM   3429  CG2 VAL A 239      16.582  44.685 -12.649  1.00 58.82           C
ATOM   3430 1HG2 VAL A 239      17.641  44.438 -12.577  1.00 58.82           H
ATOM   3431 2HG2 VAL A 239      16.151  44.191 -13.519  1.00 58.82           H
ATOM   3432 3HG2 VAL A 239      16.068  44.349 -11.748  1.00 58.82           H
ATOM   3433  N   GLU A 240      14.541  48.424 -11.080  1.00 61.99           N
ATOM   3434  H   GLU A 240      14.380  47.647 -10.456  1.00 61.99           H
ATOM   3435  CA  GLU A 240      14.528  49.761 -10.401  1.00 64.05           C
ATOM   3436  HA  GLU A 240      15.332  50.397 -10.770  1.00 64.05           H
ATOM   3437  C   GLU A 240      14.860  49.501  -8.877  1.00 65.38           C
ATOM   3438  O   GLU A 240      14.500  48.478  -8.289  1.00 65.37           O
ATOM   3439  CB  GLU A 240      13.187  50.427 -10.483  1.00 67.68           C
ATOM   3440 1HB  GLU A 240      12.528  49.735  -9.959  1.00 67.68           H
ATOM   3441 2HB  GLU A 240      13.312  51.407 -10.023  1.00 67.68           H
ATOM   3442  CG  GLU A 240      12.592  50.651 -11.904  1.00 74.89           C
ATOM   3443 1HG  GLU A 240      12.602  49.708 -12.450  1.00 74.89           H
ATOM   3444 2HG  GLU A 240      11.528  50.874 -11.832  1.00 74.89           H
ATOM   3445  CD  GLU A 240      13.291  51.725 -12.716  1.00 83.74           C
ATOM   3446  OE1 GLU A 240      12.708  52.347 -13.599  1.00 84.96           O
ATOM   3447  OE2 GLU A 240      14.429  52.098 -12.440  1.00 86.60           O
ATOM   3448  N   ASP A 241      15.559  50.494  -8.335  1.00 66.52           N
ATOM   3449  H   ASP A 241      15.796  51.279  -8.925  1.00 66.52           H
ATOM   3450  CA  ASP A 241      16.086  50.490  -6.979  1.00 68.16           C
ATOM   3451  HA  ASP A 241      16.804  51.310  -6.969  1.00 68.16           H
ATOM   3452  C   ASP A 241      16.854  49.189  -6.636  1.00 67.67           C
ATOM   3453  O   ASP A 241      16.728  48.743  -5.524  1.00 68.48           O
ATOM   3454  CB  ASP A 241      14.896  50.862  -5.979  1.00 72.04           C
ATOM   3455 1HB  ASP A 241      14.132  50.085  -5.992  1.00 72.04           H
ATOM   3456 2HB  ASP A 241      15.263  50.934  -4.955  1.00 72.04           H
ATOM   3457  CG  ASP A 241      14.244  52.197  -6.362  1.00 79.97           C
ATOM   3458  OD1 ASP A 241      13.006  52.204  -6.348  1.00 81.82           O
ATOM   3459  OD2 ASP A 241      14.883  53.221  -6.594  1.00 83.47           O
ATOM   3460  N   GLY A 242      17.515  48.689  -7.592  1.00 66.45           N
ATOM   3461  H   GLY A 242      17.611  49.156  -8.482  1.00 66.45           H
ATOM   3462  CA  GLY A 242      18.119  47.359  -7.478  1.00 65.59           C
ATOM   3463 1HA  GLY A 242      18.804  47.167  -8.304  1.00 65.59           H
ATOM   3464 2HA  GLY A 242      18.821  47.222  -6.656  1.00 65.59           H
ATOM   3465  C   GLY A 242      17.147  46.120  -7.427  1.00 64.08           C
ATOM   3466  O   GLY A 242      17.556  45.062  -7.125  1.00 64.30           O
ATOM   3467  N   THR A 243      15.858  46.260  -7.650  1.00 62.61           N
ATOM   3468  H   THR A 243      15.539  47.178  -7.923  1.00 62.61           H
ATOM   3469  CA  THR A 243      14.830  45.222  -7.515  1.00 61.48           C
ATOM   3470  HA  THR A 243      15.252  44.295  -7.127  1.00 61.48           H
ATOM   3471  C   THR A 243      14.131  44.968  -8.831  1.00 59.80           C
ATOM   3472  O   THR A 243      14.103  45.760  -9.744  1.00 60.00           O
ATOM   3473  CB  THR A 243      13.705  45.565  -6.495  1.00 63.34           C
ATOM   3474  HB  THR A 243      13.124  44.657  -6.332  1.00 63.34           H
ATOM   3475  OG1 THR A 243      12.885  46.653  -6.940  1.00 65.19           O
ATOM   3476  HG1 THR A 243      13.481  47.342  -7.244  1.00 65.19           H
ATOM   3477  CG2 THR A 243      14.285  45.789  -5.115  1.00 63.61           C
ATOM   3478 1HG2 THR A 243      13.527  45.639  -4.346  1.00 63.61           H
ATOM   3479 2HG2 THR A 243      14.667  46.808  -5.056  1.00 63.61           H
ATOM   3480 3HG2 THR A 243      15.102  45.084  -4.963  1.00 63.61           H
ATOM   3481  N   ALA A 244      13.585  43.729  -8.910  1.00 57.92           N
ATOM   3482  H   ALA A 244      13.737  43.043  -8.185  1.00 57.92           H
ATOM   3483  CA  ALA A 244      12.724  43.280 -10.033  1.00 56.59           C
ATOM   3484  HA  ALA A 244      13.293  43.385 -10.957  1.00 56.59           H
ATOM   3485  C   ALA A 244      11.428  44.121 -10.186  1.00 54.46           C
ATOM   3486  O   ALA A 244      10.625  44.220  -9.269  1.00 54.28           O
ATOM   3487  CB  ALA A 244      12.420  41.790  -9.864  1.00 56.74           C
ATOM   3488 1HB  ALA A 244      11.531  41.598 -10.465  1.00 56.74           H
ATOM   3489 2HB  ALA A 244      12.226  41.511  -8.828  1.00 56.74           H
ATOM   3490 3HB  ALA A 244      13.254  41.203 -10.249  1.00 56.74           H
ATOM   3491  N   ALA A 245      11.278  44.721 -11.407  1.00 52.29           N
ATOM   3492  H   ALA A 245      12.091  44.705 -12.007  1.00 52.29           H
ATOM   3493  CA  ALA A 245      10.197  45.603 -11.689  1.00 51.32           C
ATOM   3494  HA  ALA A 245       9.553  45.628 -10.809  1.00 51.32           H
ATOM   3495  C   ALA A 245       9.326  45.118 -12.883  1.00 50.24           C
ATOM   3496  O   ALA A 245       8.264  45.681 -13.163  1.00 49.97           O
ATOM   3497  CB  ALA A 245      10.731  47.063 -11.783  1.00 51.45           C
ATOM   3498 1HB  ALA A 245       9.853  47.707 -11.737  1.00 51.45           H
ATOM   3499 2HB  ALA A 245      11.282  47.263 -12.702  1.00 51.45           H
ATOM   3500 3HB  ALA A 245      11.373  47.262 -10.924  1.00 51.45           H
ATOM   3501  N   GLY A 246       9.872  44.264 -13.729  1.00 49.12           N
ATOM   3502  H   GLY A 246      10.835  44.004 -13.570  1.00 49.12           H
ATOM   3503  CA  GLY A 246       9.295  43.942 -15.026  1.00 48.83           C
ATOM   3504 1HA  GLY A 246       8.401  43.365 -14.793  1.00 48.83           H
ATOM   3505 2HA  GLY A 246       9.023  44.851 -15.562  1.00 48.83           H
ATOM   3506  C   GLY A 246      10.176  43.086 -15.969  1.00 48.09           C
ATOM   3507  O   GLY A 246      11.181  42.539 -15.630  1.00 48.10           O
ATOM   3508  N   VAL A 247       9.657  42.819 -17.162  1.00 46.93           N
ATOM   3509  H   VAL A 247       8.685  43.012 -17.358  1.00 46.93           H
ATOM   3510  CA  VAL A 247      10.448  42.344 -18.329  1.00 46.58           C
ATOM   3511  HA  VAL A 247      11.476  42.330 -17.967  1.00 46.58           H
ATOM   3512  C   VAL A 247      10.335  43.311 -19.499  1.00 46.28           C
ATOM   3513  O   VAL A 247       9.296  43.934 -19.621  1.00 45.85           O
ATOM   3514  CB  VAL A 247      10.021  40.870 -18.749  1.00 47.11           C
ATOM   3515  HB  VAL A 247      10.631  40.634 -19.621  1.00 47.11           H
ATOM   3516  CG1 VAL A 247      10.491  39.903 -17.675  1.00 47.04           C
ATOM   3517 1HG1 VAL A 247      11.552  40.087 -17.504  1.00 47.04           H
ATOM   3518 2HG1 VAL A 247      10.346  38.867 -17.981  1.00 47.04           H
ATOM   3519 3HG1 VAL A 247       9.936  40.092 -16.756  1.00 47.04           H
ATOM   3520  CG2 VAL A 247       8.533  40.538 -18.882  1.00 47.58           C
ATOM   3521 1HG2 VAL A 247       8.032  40.724 -17.932  1.00 47.58           H
ATOM   3522 2HG2 VAL A 247       8.445  39.483 -19.141  1.00 47.58           H
ATOM   3523 3HG2 VAL A 247       8.071  41.144 -19.661  1.00 47.58           H
ATOM   3524  N   GLU A 248      11.325  43.458 -20.416  1.00 46.39           N
ATOM   3525  H   GLU A 248      12.236  43.107 -20.154  1.00 46.39           H
ATOM   3526  CA  GLU A 248      11.225  44.160 -21.692  1.00 46.65           C
ATOM   3527  HA  GLU A 248      10.305  44.722 -21.856  1.00 46.65           H
ATOM   3528  C   GLU A 248      11.279  43.086 -22.851  1.00 46.45           C
ATOM   3529  O   GLU A 248      12.399  42.514 -22.941  1.00 45.66           O
ATOM   3530  CB  GLU A 248      12.254  45.247 -21.869  1.00 48.96           C
ATOM   3531 1HB  GLU A 248      12.244  45.948 -21.034  1.00 48.96           H
ATOM   3532 2HB  GLU A 248      13.280  44.882 -21.917  1.00 48.96           H
ATOM   3533  CG  GLU A 248      12.006  46.082 -23.168  1.00 54.58           C
ATOM   3534 1HG  GLU A 248      12.191  45.502 -24.072  1.00 54.58           H
ATOM   3535 2HG  GLU A 248      10.955  46.357 -23.251  1.00 54.58           H
ATOM   3536  CD  GLU A 248      12.865  47.336 -23.181  1.00 63.94           C
ATOM   3537  OE1 GLU A 248      12.379  48.426 -22.942  1.00 67.34           O
ATOM   3538  OE2 GLU A 248      14.103  47.138 -23.488  1.00 64.91           O
ATOM   3539  N   VAL A 249      10.266  43.106 -23.775  1.00 46.26           N
ATOM   3540  H   VAL A 249       9.488  43.728 -23.603  1.00 46.26           H
ATOM   3541  CA  VAL A 249      10.048  41.994 -24.686  1.00 46.63           C
ATOM   3542  HA  VAL A 249      10.928  41.358 -24.784  1.00 46.63           H
ATOM   3543  C   VAL A 249       9.637  42.465 -26.095  1.00 47.62           C
ATOM   3544  O   VAL A 249       9.015  43.555 -26.234  1.00 47.44           O
ATOM   3545  CB  VAL A 249       8.912  41.189 -24.081  1.00 47.18           C
ATOM   3546  HB  VAL A 249       9.224  40.757 -23.130  1.00 47.18           H
ATOM   3547  CG1 VAL A 249       7.651  42.045 -23.750  1.00 47.29           C
ATOM   3548 1HG1 VAL A 249       7.915  42.612 -22.857  1.00 47.29           H
ATOM   3549 2HG1 VAL A 249       6.862  41.332 -23.508  1.00 47.29           H
ATOM   3550 3HG1 VAL A 249       7.299  42.728 -24.523  1.00 47.29           H
ATOM   3551  CG2 VAL A 249       8.472  40.017 -24.974  1.00 47.65           C
ATOM   3552 1HG2 VAL A 249       9.273  39.509 -25.512  1.00 47.65           H
ATOM   3553 2HG2 VAL A 249       7.782  40.466 -25.689  1.00 47.65           H
ATOM   3554 3HG2 VAL A 249       7.937  39.298 -24.354  1.00 47.65           H
ATOM   3555  N   GLN A 250      10.047  41.716 -27.128  1.00 48.59           N
ATOM   3556  H   GLN A 250      10.604  40.914 -26.870  1.00 48.59           H
ATOM   3557  CA  GLN A 250       9.842  41.948 -28.557  1.00 50.04           C
ATOM   3558  HA  GLN A 250       9.398  42.937 -28.673  1.00 50.04           H
ATOM   3559  C   GLN A 250       9.043  40.898 -29.246  1.00 50.74           C
ATOM   3560  O   GLN A 250       9.400  39.737 -29.396  1.00 50.39           O
ATOM   3561  CB  GLN A 250      11.304  42.059 -29.014  1.00 52.51           C
ATOM   3562 1HB  GLN A 250      11.865  42.739 -28.372  1.00 52.51           H
ATOM   3563 2HB  GLN A 250      11.750  41.066 -29.072  1.00 52.51           H
ATOM   3564  CG  GLN A 250      11.368  42.660 -30.464  1.00 57.15           C
ATOM   3565 1HG  GLN A 250      10.956  41.917 -31.146  1.00 57.15           H
ATOM   3566 2HG  GLN A 250      10.860  43.625 -30.462  1.00 57.15           H
ATOM   3567  CD  GLN A 250      12.843  42.903 -30.865  1.00 63.23           C
ATOM   3568  OE1 GLN A 250      13.702  42.043 -30.705  1.00 64.69           O
ATOM   3569  NE2 GLN A 250      13.197  44.102 -31.067  1.00 64.65           N
ATOM   3570 1HE2 GLN A 250      14.178  44.271 -31.234  1.00 64.65           H
ATOM   3571 2HE2 GLN A 250      12.580  44.873 -30.853  1.00 64.65           H
ATOM   3572  N   ASP A 251       7.915  41.400 -29.783  1.00 51.58           N
ATOM   3573  H   ASP A 251       7.842  42.398 -29.919  1.00 51.58           H
ATOM   3574  CA  ASP A 251       7.012  40.514 -30.425  1.00 53.36           C
ATOM   3575  HA  ASP A 251       6.895  39.611 -29.825  1.00 53.36           H
ATOM   3576  C   ASP A 251       7.588  40.128 -31.791  1.00 55.54           C
ATOM   3577  O   ASP A 251       7.516  40.921 -32.761  1.00 55.60           O
ATOM   3578  CB  ASP A 251       5.666  41.171 -30.481  1.00 54.93           C
ATOM   3579 1HB  ASP A 251       5.297  41.330 -29.468  1.00 54.93           H
ATOM   3580 2HB  ASP A 251       5.800  42.186 -30.856  1.00 54.93           H
ATOM   3581  CG  ASP A 251       4.619  40.450 -31.306  1.00 60.73           C
ATOM   3582  OD1 ASP A 251       4.266  40.820 -32.450  1.00 61.63           O
ATOM   3583  OD2 ASP A 251       4.225  39.319 -30.866  1.00 63.82           O
ATOM   3584  N   ARG A 252       8.024  38.903 -31.978  1.00 56.85           N
ATOM   3585  H   ARG A 252       8.049  38.325 -31.150  1.00 56.85           H
ATOM   3586  CA  ARG A 252       8.741  38.565 -33.140  1.00 58.83           C
ATOM   3587  HA  ARG A 252       9.623  39.200 -33.225  1.00 58.83           H
ATOM   3588  C   ARG A 252       8.011  38.656 -34.536  1.00 61.18           C
ATOM   3589  O   ARG A 252       8.589  38.882 -35.583  1.00 61.61           O
ATOM   3590  CB  ARG A 252       9.242  37.085 -33.113  1.00 59.93           C
ATOM   3591 1HB  ARG A 252       8.390  36.411 -33.020  1.00 59.93           H
ATOM   3592 2HB  ARG A 252       9.757  36.819 -34.036  1.00 59.93           H
ATOM   3593  CG  ARG A 252      10.202  36.809 -31.931  1.00 61.96           C
ATOM   3594 1HG  ARG A 252      11.113  37.408 -31.927  1.00 61.96           H
ATOM   3595 2HG  ARG A 252       9.775  37.006 -30.948  1.00 61.96           H
ATOM   3596  CD  ARG A 252      10.684  35.301 -31.893  1.00 65.24           C
ATOM   3597 1HD  ARG A 252      11.193  35.044 -30.964  1.00 65.24           H
ATOM   3598 2HD  ARG A 252       9.855  34.620 -32.086  1.00 65.24           H
ATOM   3599  NE  ARG A 252      11.672  35.122 -33.003  1.00 68.41           N
ATOM   3600  HE  ARG A 252      11.935  35.949 -33.518  1.00 68.41           H
ATOM   3601  CZ  ARG A 252      12.302  33.967 -33.193  1.00 69.90           C
ATOM   3602  NH1 ARG A 252      12.298  32.969 -32.351  1.00 68.42           N
ATOM   3603 1HH1 ARG A 252      11.836  33.116 -31.466  1.00 68.42           H
ATOM   3604 2HH1 ARG A 252      12.602  32.043 -32.616  1.00 68.42           H
ATOM   3605  NH2 ARG A 252      13.084  33.650 -34.215  1.00 69.45           N
ATOM   3606 1HH2 ARG A 252      13.341  34.301 -34.943  1.00 69.45           H
ATOM   3607 2HH2 ARG A 252      13.498  32.730 -34.188  1.00 69.45           H
ATOM   3608  N   ARG A 253       6.668  38.525 -34.501  1.00 62.42           N
ATOM   3609  H   ARG A 253       6.143  38.551 -33.638  1.00 62.42           H
ATOM   3610  CA  ARG A 253       5.718  38.603 -35.715  1.00 63.45           C
ATOM   3611  HA  ARG A 253       6.116  38.066 -36.576  1.00 63.45           H
ATOM   3612  C   ARG A 253       5.445  40.054 -36.117  1.00 64.61           C
ATOM   3613  O   ARG A 253       4.919  40.292 -37.184  1.00 65.45           O
ATOM   3614  CB  ARG A 253       4.411  37.848 -35.276  1.00 64.69           C
ATOM   3615 1HB  ARG A 253       4.101  38.121 -34.267  1.00 64.69           H
ATOM   3616 2HB  ARG A 253       3.628  38.005 -36.018  1.00 64.69           H
ATOM   3617  CG  ARG A 253       4.751  36.331 -35.266  1.00 67.59           C
ATOM   3618 1HG  ARG A 253       5.241  35.911 -36.145  1.00 67.59           H
ATOM   3619 2HG  ARG A 253       5.546  36.179 -34.536  1.00 67.59           H
ATOM   3620  CD  ARG A 253       3.596  35.339 -34.883  1.00 69.85           C
ATOM   3621 1HD  ARG A 253       2.825  35.534 -35.627  1.00 69.85           H
ATOM   3622 2HD  ARG A 253       4.041  34.361 -35.068  1.00 69.85           H
ATOM   3623  NE  ARG A 253       3.015  35.585 -33.538  1.00 71.19           N
ATOM   3624  HE  ARG A 253       2.944  36.560 -33.287  1.00 71.19           H
ATOM   3625  CZ  ARG A 253       2.558  34.642 -32.703  1.00 73.60           C
ATOM   3626  NH1 ARG A 253       2.972  33.362 -32.796  1.00 73.77           N
ATOM   3627 1HH1 ARG A 253       3.801  33.198 -33.349  1.00 73.77           H
ATOM   3628 2HH1 ARG A 253       2.583  32.618 -32.236  1.00 73.77           H
ATOM   3629  NH2 ARG A 253       1.838  34.882 -31.599  1.00 72.94           N
ATOM   3630 1HH2 ARG A 253       1.365  35.771 -31.522  1.00 72.94           H
ATOM   3631 2HH2 ARG A 253       1.639  34.144 -30.939  1.00 72.94           H
ATOM   3632  N   SER A 254       5.895  41.097 -35.362  1.00 64.29           N
ATOM   3633  H   SER A 254       6.337  40.929 -34.469  1.00 64.29           H
ATOM   3634  CA  SER A 254       5.683  42.517 -35.713  1.00 64.65           C
ATOM   3635  HA  SER A 254       5.451  42.556 -36.777  1.00 64.65           H
ATOM   3636  C   SER A 254       6.943  43.290 -35.418  1.00 65.12           C
ATOM   3637  O   SER A 254       6.975  44.434 -35.774  1.00 65.68           O
ATOM   3638  CB  SER A 254       4.530  43.075 -34.882  1.00 65.23           C
ATOM   3639 1HB  SER A 254       4.250  44.057 -35.264  1.00 65.23           H
ATOM   3640 2HB  SER A 254       3.689  42.382 -34.918  1.00 65.23           H
ATOM   3641  OG  SER A 254       4.714  43.239 -33.492  1.00 66.82           O
ATOM   3642  HG  SER A 254       4.577  42.389 -33.066  1.00 66.82           H
ATOM   3643  N   GLY A 255       8.000  42.721 -34.778  1.00 64.81           N
ATOM   3644  H   GLY A 255       7.782  41.882 -34.260  1.00 64.81           H
ATOM   3645  CA  GLY A 255       9.302  43.344 -34.478  1.00 64.69           C
ATOM   3646 1HA  GLY A 255       9.913  42.569 -34.015  1.00 64.69           H
ATOM   3647 2HA  GLY A 255       9.800  43.578 -35.419  1.00 64.69           H
ATOM   3648  C   GLY A 255       9.440  44.617 -33.574  1.00 64.08           C
ATOM   3649  O   GLY A 255      10.551  45.119 -33.359  1.00 64.84           O
ATOM   3650  N   ASP A 256       8.347  45.110 -33.021  1.00 62.01           N
ATOM   3651  H   ASP A 256       7.559  44.478 -33.037  1.00 62.01           H
ATOM   3652  CA  ASP A 256       8.300  46.224 -32.088  1.00 60.26           C
ATOM   3653  HA  ASP A 256       9.141  46.891 -32.277  1.00 60.26           H
ATOM   3654  C   ASP A 256       8.449  45.736 -30.604  1.00 58.54           C
ATOM   3655  O   ASP A 256       8.142  44.559 -30.296  1.00 58.51           O
ATOM   3656  CB  ASP A 256       6.974  46.978 -32.292  1.00 61.60           C
ATOM   3657 1HB  ASP A 256       6.134  46.291 -32.186  1.00 61.60           H
ATOM   3658 2HB  ASP A 256       7.076  47.723 -31.504  1.00 61.60           H
ATOM   3659  CG  ASP A 256       6.798  47.733 -33.633  1.00 65.69           C
ATOM   3660  OD1 ASP A 256       5.639  48.038 -33.993  1.00 65.44           O
ATOM   3661  OD2 ASP A 256       7.788  48.093 -34.297  1.00 68.58           O
ATOM   3662  N   THR A 257       9.083  46.551 -29.705  1.00 56.90           N
ATOM   3663  H   THR A 257       9.415  47.416 -30.107  1.00 56.90           H
ATOM   3664  CA  THR A 257       9.503  46.264 -28.329  1.00 55.64           C
ATOM   3665  HA  THR A 257       9.554  45.226 -27.999  1.00 55.64           H
ATOM   3666  C   THR A 257       8.496  46.980 -27.354  1.00 53.88           C
ATOM   3667  O   THR A 257       8.027  48.098 -27.649  1.00 53.98           O
ATOM   3668  CB  THR A 257      10.989  46.750 -28.020  1.00 57.16           C
ATOM   3669  HB  THR A 257      10.998  47.809 -28.278  1.00 57.16           H
ATOM   3670  OG1 THR A 257      11.931  46.048 -28.786  1.00 58.79           O
ATOM   3671  HG1 THR A 257      11.688  46.108 -29.713  1.00 58.79           H
ATOM   3672  CG2 THR A 257      11.375  46.546 -26.571  1.00 57.38           C
ATOM   3673 1HG2 THR A 257      10.630  46.895 -25.856  1.00 57.38           H
ATOM   3674 2HG2 THR A 257      12.326  47.043 -26.378  1.00 57.38           H
ATOM   3675 3HG2 THR A 257      11.501  45.468 -26.468  1.00 57.38           H
ATOM   3676  N   TYR A 258       8.232  46.290 -26.284  1.00 52.20           N
ATOM   3677  H   TYR A 258       8.746  45.442 -26.094  1.00 52.20           H
ATOM   3678  CA  TYR A 258       7.120  46.563 -25.323  1.00 51.19           C
ATOM   3679  HA  TYR A 258       6.881  47.619 -25.443  1.00 51.19           H
ATOM   3680  C   TYR A 258       7.657  46.343 -23.900  1.00 49.74           C
ATOM   3681  O   TYR A 258       8.218  45.302 -23.597  1.00 48.80           O
ATOM   3682  CB  TYR A 258       5.908  45.659 -25.666  1.00 51.29           C
ATOM   3683 1HB  TYR A 258       6.334  44.656 -25.694  1.00 51.29           H
ATOM   3684 2HB  TYR A 258       5.182  45.804 -24.865  1.00 51.29           H
ATOM   3685  CG  TYR A 258       5.298  46.003 -26.990  1.00 52.11           C
ATOM   3686  CD1 TYR A 258       4.345  46.990 -27.142  1.00 53.33           C
ATOM   3687  HD1 TYR A 258       4.155  47.642 -26.302  1.00 53.33           H
ATOM   3688  CD2 TYR A 258       5.436  45.082 -28.066  1.00 52.91           C
ATOM   3689  HD2 TYR A 258       5.996  44.166 -27.946  1.00 52.91           H
ATOM   3690  CE1 TYR A 258       3.817  47.343 -28.408  1.00 54.19           C
ATOM   3691  HE1 TYR A 258       3.179  48.204 -28.541  1.00 54.19           H
ATOM   3692  CE2 TYR A 258       4.795  45.300 -29.329  1.00 53.96           C
ATOM   3693  HE2 TYR A 258       4.852  44.567 -30.120  1.00 53.96           H
ATOM   3694  CZ  TYR A 258       4.086  46.490 -29.497  1.00 55.03           C
ATOM   3695  OH  TYR A 258       3.542  46.857 -30.674  1.00 56.87           O
ATOM   3696  HH  TYR A 258       3.441  46.141 -31.304  1.00 56.87           H
ATOM   3697  N   GLN A 259       7.487  47.262 -22.966  1.00 49.06           N
ATOM   3698  H   GLN A 259       6.905  48.051 -23.207  1.00 49.06           H
ATOM   3699  CA  GLN A 259       7.672  47.027 -21.516  1.00 49.33           C
ATOM   3700  HA  GLN A 259       8.456  46.272 -21.453  1.00 49.33           H
ATOM   3701  C   GLN A 259       6.415  46.510 -20.829  1.00 48.59           C
ATOM   3702  O   GLN A 259       5.327  46.906 -21.282  1.00 48.60           O
ATOM   3703  CB  GLN A 259       8.231  48.246 -20.687  1.00 52.50           C
ATOM   3704 1HB  GLN A 259       7.508  49.046 -20.524  1.00 52.50           H
ATOM   3705 2HB  GLN A 259       8.441  47.851 -19.693  1.00 52.50           H
ATOM   3706  CG  GLN A 259       9.499  48.808 -21.303  1.00 57.96           C
ATOM   3707 1HG  GLN A 259      10.200  48.051 -21.656  1.00 57.96           H
ATOM   3708 2HG  GLN A 259       9.148  49.407 -22.142  1.00 57.96           H
ATOM   3709  CD  GLN A 259      10.284  49.756 -20.354  1.00 63.97           C
ATOM   3710  OE1 GLN A 259       9.746  50.229 -19.323  1.00 66.21           O
ATOM   3711  NE2 GLN A 259      11.513  50.082 -20.669  1.00 64.79           N
ATOM   3712 1HE2 GLN A 259      12.143  50.530 -20.019  1.00 64.79           H
ATOM   3713 2HE2 GLN A 259      11.845  49.798 -21.580  1.00 64.79           H
ATOM   3714  N   VAL A 260       6.672  45.731 -19.816  1.00 47.84           N
ATOM   3715  H   VAL A 260       7.550  45.233 -19.788  1.00 47.84           H
ATOM   3716  CA  VAL A 260       5.603  45.182 -18.949  1.00 47.31           C
ATOM   3717  HA  VAL A 260       4.812  45.926 -19.042  1.00 47.31           H
ATOM   3718  C   VAL A 260       6.124  45.130 -17.539  1.00 47.40           C
ATOM   3719  O   VAL A 260       7.005  44.357 -17.202  1.00 48.09           O
ATOM   3720  CB  VAL A 260       5.227  43.722 -19.533  1.00 46.80           C
ATOM   3721  HB  VAL A 260       6.180  43.194 -19.536  1.00 46.80           H
ATOM   3722  CG1 VAL A 260       4.270  42.881 -18.676  1.00 46.47           C
ATOM   3723 1HG1 VAL A 260       4.330  41.863 -19.060  1.00 46.47           H
ATOM   3724 2HG1 VAL A 260       3.249  43.249 -18.778  1.00 46.47           H
ATOM   3725 3HG1 VAL A 260       4.556  42.890 -17.624  1.00 46.47           H
ATOM   3726  CG2 VAL A 260       4.702  43.752 -21.031  1.00 47.42           C
ATOM   3727 1HG2 VAL A 260       4.694  42.721 -21.384  1.00 47.42           H
ATOM   3728 2HG2 VAL A 260       5.365  44.347 -21.659  1.00 47.42           H
ATOM   3729 3HG2 VAL A 260       3.692  44.161 -21.078  1.00 47.42           H
ATOM   3730  N   ALA A 261       5.568  45.981 -16.621  1.00 46.81           N
ATOM   3731  H   ALA A 261       4.931  46.711 -16.906  1.00 46.81           H
ATOM   3732  CA  ALA A 261       5.851  45.900 -15.176  1.00 46.86           C
ATOM   3733  HA  ALA A 261       6.936  45.860 -15.074  1.00 46.86           H
ATOM   3734  C   ALA A 261       5.328  44.538 -14.547  1.00 46.41           C
ATOM   3735  O   ALA A 261       4.261  43.994 -14.868  1.00 46.43           O
ATOM   3736  CB  ALA A 261       5.234  47.088 -14.511  1.00 47.21           C
ATOM   3737 1HB  ALA A 261       5.487  47.999 -15.054  1.00 47.21           H
ATOM   3738 2HB  ALA A 261       5.639  47.142 -13.501  1.00 47.21           H
ATOM   3739 3HB  ALA A 261       4.150  46.983 -14.463  1.00 47.21           H
ATOM   3740  N   ALA A 262       5.983  44.118 -13.479  1.00 45.83           N
ATOM   3741  H   ALA A 262       6.872  44.512 -13.206  1.00 45.83           H
ATOM   3742  CA  ALA A 262       5.436  43.054 -12.653  1.00 46.33           C
ATOM   3743  HA  ALA A 262       4.349  43.113 -12.718  1.00 46.33           H
ATOM   3744  C   ALA A 262       5.847  43.203 -11.182  1.00 46.91           C
ATOM   3745  O   ALA A 262       6.852  43.917 -10.835  1.00 46.66           O
ATOM   3746  CB  ALA A 262       5.920  41.674 -13.186  1.00 46.61           C
ATOM   3747 1HB  ALA A 262       5.393  40.932 -12.586  1.00 46.61           H
ATOM   3748 2HB  ALA A 262       6.995  41.536 -13.073  1.00 46.61           H
ATOM   3749 3HB  ALA A 262       5.646  41.555 -14.234  1.00 46.61           H
ATOM   3750  N   ARG A 263       5.042  42.740 -10.182  1.00 47.13           N
ATOM   3751  H   ARG A 263       4.203  42.252 -10.460  1.00 47.13           H
ATOM   3752  CA  ARG A 263       5.363  42.721  -8.749  1.00 47.71           C
ATOM   3753  HA  ARG A 263       5.691  43.715  -8.445  1.00 47.71           H
ATOM   3754  C   ARG A 263       6.533  41.740  -8.401  1.00 46.65           C
ATOM   3755  O   ARG A 263       7.351  42.055  -7.470  1.00 47.02           O
ATOM   3756  CB  ARG A 263       4.098  42.435  -7.939  1.00 50.70           C
ATOM   3757 1HB  ARG A 263       3.696  41.435  -8.102  1.00 50.70           H
ATOM   3758 2HB  ARG A 263       4.350  42.498  -6.880  1.00 50.70           H
ATOM   3759  CG  ARG A 263       2.974  43.458  -8.227  1.00 57.26           C
ATOM   3760 1HG  ARG A 263       3.426  44.409  -7.948  1.00 57.26           H
ATOM   3761 2HG  ARG A 263       2.734  43.529  -9.287  1.00 57.26           H
ATOM   3762  CD  ARG A 263       1.648  43.310  -7.444  1.00 62.67           C
ATOM   3763 1HD  ARG A 263       0.861  44.018  -7.703  1.00 62.67           H
ATOM   3764 2HD  ARG A 263       1.211  42.373  -7.790  1.00 62.67           H
ATOM   3765  NE  ARG A 263       1.783  43.261  -5.980  1.00 67.86           N
ATOM   3766  HE  ARG A 263       2.360  43.990  -5.585  1.00 67.86           H
ATOM   3767  CZ  ARG A 263       1.185  42.373  -5.168  1.00 70.75           C
ATOM   3768  NH1 ARG A 263       0.336  41.389  -5.491  1.00 70.69           N
ATOM   3769 1HH1 ARG A 263       0.059  41.195  -6.442  1.00 70.69           H
ATOM   3770 2HH1 ARG A 263      -0.257  41.108  -4.724  1.00 70.69           H
ATOM   3771  NH2 ARG A 263       1.611  42.248  -3.940  1.00 70.74           N
ATOM   3772 1HH2 ARG A 263       2.479  42.701  -3.696  1.00 70.74           H
ATOM   3773 2HH2 ARG A 263       1.208  41.558  -3.322  1.00 70.74           H
ATOM   3774  N   TYR A 264       6.688  40.665  -9.160  1.00 45.03           N
ATOM   3775  H   TYR A 264       6.004  40.483  -9.880  1.00 45.03           H
ATOM   3776  CA  TYR A 264       7.725  39.607  -9.006  1.00 44.41           C
ATOM   3777  HA  TYR A 264       8.586  40.013  -8.475  1.00 44.41           H
ATOM   3778  C   TYR A 264       8.181  38.958 -10.301  1.00 43.30           C
ATOM   3779  O   TYR A 264       7.416  38.941 -11.212  1.00 43.30           O
ATOM   3780  CB  TYR A 264       7.149  38.439  -8.041  1.00 44.35           C
ATOM   3781 1HB  TYR A 264       6.566  37.704  -8.597  1.00 44.35           H
ATOM   3782 2HB  TYR A 264       8.034  37.899  -7.705  1.00 44.35           H
ATOM   3783  CG  TYR A 264       6.355  38.892  -6.832  1.00 46.22           C
ATOM   3784  CD1 TYR A 264       5.028  39.294  -6.996  1.00 47.69           C
ATOM   3785  HD1 TYR A 264       4.526  39.113  -7.934  1.00 47.69           H
ATOM   3786  CD2 TYR A 264       7.005  38.896  -5.547  1.00 47.82           C
ATOM   3787  HD2 TYR A 264       8.049  38.631  -5.476  1.00 47.82           H
ATOM   3788  CE1 TYR A 264       4.276  39.716  -5.882  1.00 48.95           C
ATOM   3789  HE1 TYR A 264       3.224  39.948  -5.955  1.00 48.95           H
ATOM   3790  CE2 TYR A 264       6.205  39.080  -4.460  1.00 49.15           C
ATOM   3791  HE2 TYR A 264       6.586  38.933  -3.460  1.00 49.15           H
ATOM   3792  CZ  TYR A 264       4.840  39.552  -4.574  1.00 50.69           C
ATOM   3793  OH  TYR A 264       3.970  39.665  -3.487  1.00 54.86           O
ATOM   3794  HH  TYR A 264       4.451  39.936  -2.701  1.00 54.86           H
ATOM   3795  N   VAL A 265       9.474  38.599 -10.471  1.00 41.69           N
ATOM   3796  H   VAL A 265      10.234  38.686  -9.813  1.00 41.69           H
ATOM   3797  CA  VAL A 265       9.901  38.115 -11.827  1.00 40.90           C
ATOM   3798  HA  VAL A 265       9.001  37.917 -12.409  1.00 40.90           H
ATOM   3799  C   VAL A 265      10.656  36.768 -11.668  1.00 39.88           C
ATOM   3800  O   VAL A 265      11.660  36.661 -10.980  1.00 40.76           O
ATOM   3801  CB  VAL A 265      10.785  39.162 -12.601  1.00 41.33           C
ATOM   3802  HB  VAL A 265      11.539  39.507 -11.893  1.00 41.33           H
ATOM   3803  CG1 VAL A 265      11.511  38.673 -13.870  1.00 41.15           C
ATOM   3804 1HG1 VAL A 265      12.162  37.854 -13.563  1.00 41.15           H
ATOM   3805 2HG1 VAL A 265      12.109  39.457 -14.335  1.00 41.15           H
ATOM   3806 3HG1 VAL A 265      10.774  38.305 -14.583  1.00 41.15           H
ATOM   3807  CG2 VAL A 265       9.914  40.382 -12.948  1.00 41.76           C
ATOM   3808 1HG2 VAL A 265       9.459  40.733 -12.021  1.00 41.76           H
ATOM   3809 2HG2 VAL A 265       9.132  40.074 -13.642  1.00 41.76           H
ATOM   3810 3HG2 VAL A 265      10.500  41.186 -13.393  1.00 41.76           H
ATOM   3811  N   VAL A 266      10.103  35.775 -12.366  1.00 37.93           N
ATOM   3812  H   VAL A 266       9.431  36.062 -13.063  1.00 37.93           H
ATOM   3813  CA  VAL A 266      10.704  34.471 -12.475  1.00 37.41           C
ATOM   3814  HA  VAL A 266      11.475  34.287 -11.728  1.00 37.41           H
ATOM   3815  C   VAL A 266      11.345  34.337 -13.871  1.00 36.82           C
ATOM   3816  O   VAL A 266      10.721  34.843 -14.786  1.00 36.58           O
ATOM   3817  CB  VAL A 266       9.634  33.329 -12.418  1.00 37.87           C
ATOM   3818  HB  VAL A 266       9.090  33.359 -13.363  1.00 37.87           H
ATOM   3819  CG1 VAL A 266      10.204  31.876 -12.484  1.00 37.35           C
ATOM   3820 1HG1 VAL A 266       9.438  31.100 -12.493  1.00 37.35           H
ATOM   3821 2HG1 VAL A 266      10.838  31.750 -11.607  1.00 37.35           H
ATOM   3822 3HG1 VAL A 266      10.811  31.798 -13.386  1.00 37.35           H
ATOM   3823  CG2 VAL A 266       8.578  33.324 -11.321  1.00 37.78           C
ATOM   3824 1HG2 VAL A 266       9.016  33.010 -10.373  1.00 37.78           H
ATOM   3825 2HG2 VAL A 266       7.793  32.624 -11.608  1.00 37.78           H
ATOM   3826 3HG2 VAL A 266       8.155  34.322 -11.213  1.00 37.78           H
ATOM   3827  N   VAL A 267      12.499  33.724 -14.079  1.00 36.04           N
ATOM   3828  H   VAL A 267      12.997  33.330 -13.293  1.00 36.04           H
ATOM   3829  CA  VAL A 267      13.116  33.446 -15.407  1.00 36.09           C
ATOM   3830  HA  VAL A 267      12.355  33.580 -16.176  1.00 36.09           H
ATOM   3831  C   VAL A 267      13.551  31.964 -15.422  1.00 35.72           C
ATOM   3832  O   VAL A 267      14.392  31.549 -14.676  1.00 36.61           O
ATOM   3833  CB  VAL A 267      14.381  34.335 -15.726  1.00 36.35           C
ATOM   3834  HB  VAL A 267      15.096  34.135 -14.929  1.00 36.35           H
ATOM   3835  CG1 VAL A 267      15.008  33.876 -17.033  1.00 36.22           C
ATOM   3836 1HG1 VAL A 267      15.544  32.932 -16.934  1.00 36.22           H
ATOM   3837 2HG1 VAL A 267      15.716  34.675 -17.253  1.00 36.22           H
ATOM   3838 3HG1 VAL A 267      14.283  33.799 -17.843  1.00 36.22           H
ATOM   3839  CG2 VAL A 267      13.944  35.820 -15.855  1.00 36.66           C
ATOM   3840 1HG2 VAL A 267      13.641  36.155 -14.863  1.00 36.66           H
ATOM   3841 2HG2 VAL A 267      13.125  35.975 -16.557  1.00 36.66           H
ATOM   3842 3HG2 VAL A 267      14.815  36.389 -16.180  1.00 36.66           H
ATOM   3843  N   GLY A 268      12.895  31.247 -16.298  1.00 33.97           N
ATOM   3844  H   GLY A 268      12.188  31.629 -16.911  1.00 33.97           H
ATOM   3845  CA  GLY A 268      13.320  29.865 -16.588  1.00 34.12           C
ATOM   3846 1HA  GLY A 268      14.233  29.675 -16.024  1.00 34.12           H
ATOM   3847 2HA  GLY A 268      12.520  29.148 -16.402  1.00 34.12           H
ATOM   3848  C   GLY A 268      13.649  29.868 -18.081  1.00 34.23           C
ATOM   3849  O   GLY A 268      12.951  29.214 -18.911  1.00 34.48           O
ATOM   3850  N   ALA A 269      14.788  30.468 -18.412  1.00 34.38           N
ATOM   3851  H   ALA A 269      15.207  31.053 -17.704  1.00 34.38           H
ATOM   3852  CA  ALA A 269      15.362  30.537 -19.754  1.00 35.05           C
ATOM   3853  HA  ALA A 269      14.604  30.334 -20.511  1.00 35.05           H
ATOM   3854  C   ALA A 269      16.504  29.487 -19.980  1.00 36.00           C
ATOM   3855  O   ALA A 269      17.477  29.734 -20.750  1.00 36.87           O
ATOM   3856  CB  ALA A 269      15.749  31.996 -20.081  1.00 34.90           C
ATOM   3857 1HB  ALA A 269      16.545  32.274 -19.390  1.00 34.90           H
ATOM   3858 2HB  ALA A 269      14.906  32.675 -19.958  1.00 34.90           H
ATOM   3859 3HB  ALA A 269      16.119  32.058 -21.105  1.00 34.90           H
ATOM   3860  N   ASP A 270      16.501  28.383 -19.271  1.00 36.01           N
ATOM   3861  H   ASP A 270      15.751  28.223 -18.614  1.00 36.01           H
ATOM   3862  CA  ASP A 270      17.496  27.257 -19.331  1.00 35.73           C
ATOM   3863  HA  ASP A 270      17.166  26.434 -18.697  1.00 35.73           H
ATOM   3864  C   ASP A 270      18.920  27.663 -18.857  1.00 36.30           C
ATOM   3865  O   ASP A 270      19.179  28.824 -18.554  1.00 36.02           O
ATOM   3866  CB  ASP A 270      17.504  26.625 -20.773  1.00 36.11           C
ATOM   3867 1HB  ASP A 270      17.595  25.539 -20.744  1.00 36.11           H
ATOM   3868 2HB  ASP A 270      16.474  26.553 -21.123  1.00 36.11           H
ATOM   3869  CG  ASP A 270      18.380  27.173 -21.896  1.00 39.57           C
ATOM   3870  OD1 ASP A 270      19.619  27.313 -21.729  1.00 37.17           O
ATOM   3871  OD2 ASP A 270      17.879  27.285 -23.005  1.00 42.09           O
ATOM   3872  N   ALA A 271      19.764  26.698 -18.681  1.00 36.61           N
ATOM   3873  H   ALA A 271      19.578  25.782 -19.064  1.00 36.61           H
ATOM   3874  CA  ALA A 271      21.039  26.788 -17.902  1.00 37.49           C
ATOM   3875  HA  ALA A 271      20.741  27.260 -16.965  1.00 37.49           H
ATOM   3876  C   ALA A 271      22.108  27.705 -18.561  1.00 38.16           C
ATOM   3877  O   ALA A 271      22.975  28.265 -17.854  1.00 38.38           O
ATOM   3878  CB  ALA A 271      21.587  25.388 -17.797  1.00 37.26           C
ATOM   3879 1HB  ALA A 271      20.791  24.696 -17.522  1.00 37.26           H
ATOM   3880 2HB  ALA A 271      22.398  25.317 -17.071  1.00 37.26           H
ATOM   3881 3HB  ALA A 271      21.963  25.136 -18.788  1.00 37.26           H
ATOM   3882  N   LEU A 272      22.113  27.883 -19.887  1.00 38.06           N
ATOM   3883  H   LEU A 272      21.353  27.500 -20.431  1.00 38.06           H
ATOM   3884  CA  LEU A 272      23.124  28.653 -20.605  1.00 38.87           C
ATOM   3885  HA  LEU A 272      24.011  28.816 -19.992  1.00 38.87           H
ATOM   3886  C   LEU A 272      22.559  30.033 -21.003  1.00 38.34           C
ATOM   3887  O   LEU A 272      23.333  30.955 -20.942  1.00 37.88           O
ATOM   3888  CB  LEU A 272      23.502  27.848 -21.845  1.00 40.19           C
ATOM   3889 1HB  LEU A 272      22.651  27.804 -22.524  1.00 40.19           H
ATOM   3890 2HB  LEU A 272      24.272  28.381 -22.404  1.00 40.19           H
ATOM   3891  CG  LEU A 272      23.966  26.386 -21.608  1.00 42.65           C
ATOM   3892  HG  LEU A 272      23.228  25.903 -20.968  1.00 42.65           H
ATOM   3893  CD1 LEU A 272      24.127  25.557 -22.879  1.00 43.99           C
ATOM   3894 1HD1 LEU A 272      24.316  24.519 -22.604  1.00 43.99           H
ATOM   3895 2HD1 LEU A 272      24.962  25.936 -23.467  1.00 43.99           H
ATOM   3896 3HD1 LEU A 272      23.211  25.616 -23.467  1.00 43.99           H
ATOM   3897  CD2 LEU A 272      25.396  26.370 -20.931  1.00 43.90           C
ATOM   3898 1HD2 LEU A 272      26.209  26.670 -21.594  1.00 43.90           H
ATOM   3899 2HD2 LEU A 272      25.563  25.348 -20.591  1.00 43.90           H
ATOM   3900 3HD2 LEU A 272      25.362  27.039 -20.072  1.00 43.90           H
ATOM   3901  N   ARG A 273      21.241  30.093 -21.456  1.00 38.05           N
ATOM   3902  H   ARG A 273      20.800  29.192 -21.575  1.00 38.05           H
ATOM   3903  CA  ARG A 273      20.407  31.244 -21.932  1.00 37.83           C
ATOM   3904  HA  ARG A 273      21.044  31.897 -22.529  1.00 37.83           H
ATOM   3905  C   ARG A 273      19.755  32.191 -20.837  1.00 38.42           C
ATOM   3906  O   ARG A 273      19.638  33.414 -21.059  1.00 38.89           O
ATOM   3907  CB  ARG A 273      19.299  30.853 -22.865  1.00 37.60           C
ATOM   3908 1HB  ARG A 273      19.108  29.788 -22.735  1.00 37.60           H
ATOM   3909 2HB  ARG A 273      18.380  31.382 -22.609  1.00 37.60           H
ATOM   3910  CG  ARG A 273      19.670  31.137 -24.313  1.00 39.23           C
ATOM   3911 1HG  ARG A 273      19.924  32.189 -24.443  1.00 39.23           H
ATOM   3912 2HG  ARG A 273      20.519  30.510 -24.584  1.00 39.23           H
ATOM   3913  CD  ARG A 273      18.520  30.815 -25.319  1.00 40.96           C
ATOM   3914 1HD  ARG A 273      17.726  31.536 -25.125  1.00 40.96           H
ATOM   3915 2HD  ARG A 273      18.866  30.942 -26.344  1.00 40.96           H
ATOM   3916  NE  ARG A 273      18.046  29.465 -25.104  1.00 42.34           N
ATOM   3917  HE  ARG A 273      18.708  28.856 -24.644  1.00 42.34           H
ATOM   3918  CZ  ARG A 273      16.916  28.978 -25.614  1.00 43.41           C
ATOM   3919  NH1 ARG A 273      16.161  29.617 -26.462  1.00 43.57           N
ATOM   3920 1HH1 ARG A 273      16.304  30.593 -26.680  1.00 43.57           H
ATOM   3921 2HH1 ARG A 273      15.291  29.166 -26.704  1.00 43.57           H
ATOM   3922  NH2 ARG A 273      16.583  27.777 -25.357  1.00 43.21           N
ATOM   3923 1HH2 ARG A 273      17.113  27.341 -24.617  1.00 43.21           H
ATOM   3924 2HH2 ARG A 273      15.897  27.245 -25.871  1.00 43.21           H
ATOM   3925  N   THR A 274      19.578  31.701 -19.631  1.00 38.27           N
ATOM   3926  H   THR A 274      19.686  30.706 -19.497  1.00 38.27           H
ATOM   3927  CA  THR A 274      19.317  32.452 -18.352  1.00 38.96           C
ATOM   3928  HA  THR A 274      18.474  33.111 -18.563  1.00 38.96           H
ATOM   3929  C   THR A 274      20.522  33.349 -17.961  1.00 40.38           C
ATOM   3930  O   THR A 274      20.382  34.542 -18.059  1.00 40.77           O
ATOM   3931  CB  THR A 274      18.881  31.578 -17.186  1.00 39.58           C
ATOM   3932  HB  THR A 274      19.717  30.962 -16.854  1.00 39.58           H
ATOM   3933  OG1 THR A 274      17.772  30.828 -17.584  1.00 40.22           O
ATOM   3934  HG1 THR A 274      18.068  30.008 -17.987  1.00 40.22           H
ATOM   3935  CG2 THR A 274      18.465  32.375 -15.974  1.00 39.78           C
ATOM   3936 1HG2 THR A 274      17.745  31.766 -15.427  1.00 39.78           H
ATOM   3937 2HG2 THR A 274      18.006  33.326 -16.244  1.00 39.78           H
ATOM   3938 3HG2 THR A 274      19.338  32.557 -15.347  1.00 39.78           H
ATOM   3939  N   PRO A 275      21.748  32.805 -17.657  1.00 41.04           N
ATOM   3940  CA  PRO A 275      22.864  33.772 -17.364  1.00 41.47           C
ATOM   3941  HA  PRO A 275      22.531  34.356 -16.506  1.00 41.47           H
ATOM   3942  C   PRO A 275      23.143  34.676 -18.592  1.00 42.47           C
ATOM   3943  O   PRO A 275      23.728  35.767 -18.427  1.00 43.42           O
ATOM   3944  CB  PRO A 275      24.042  32.860 -16.916  1.00 41.53           C
ATOM   3945 1HB  PRO A 275      25.009  33.137 -17.337  1.00 41.53           H
ATOM   3946 2HB  PRO A 275      24.036  32.769 -15.830  1.00 41.53           H
ATOM   3947  CG  PRO A 275      23.669  31.462 -17.499  1.00 41.67           C
ATOM   3948 1HG  PRO A 275      24.125  31.283 -18.472  1.00 41.67           H
ATOM   3949 2HG  PRO A 275      23.984  30.685 -16.801  1.00 41.67           H
ATOM   3950  CD  PRO A 275      22.126  31.392 -17.660  1.00 40.27           C
ATOM   3951 1HD  PRO A 275      21.914  30.842 -18.577  1.00 40.27           H
ATOM   3952 2HD  PRO A 275      21.732  30.811 -16.826  1.00 40.27           H
ATOM   3953  N   GLN A 276      22.752  34.325 -19.829  1.00 42.39           N
ATOM   3954  H   GLN A 276      22.310  33.447 -20.063  1.00 42.39           H
ATOM   3955  CA  GLN A 276      22.873  35.280 -20.968  1.00 42.85           C
ATOM   3956  HA  GLN A 276      23.884  35.688 -20.991  1.00 42.85           H
ATOM   3957  C   GLN A 276      21.879  36.450 -20.894  1.00 42.94           C
ATOM   3958  O   GLN A 276      22.298  37.575 -21.025  1.00 42.42           O
ATOM   3959  CB  GLN A 276      22.637  34.427 -22.211  1.00 43.67           C
ATOM   3960 1HB  GLN A 276      23.232  33.514 -22.195  1.00 43.67           H
ATOM   3961 2HB  GLN A 276      21.580  34.166 -22.263  1.00 43.67           H
ATOM   3962  CG  GLN A 276      22.981  35.157 -23.560  1.00 46.97           C
ATOM   3963 1HG  GLN A 276      22.352  36.041 -23.662  1.00 46.97           H
ATOM   3964 2HG  GLN A 276      24.016  35.494 -23.490  1.00 46.97           H
ATOM   3965  CD  GLN A 276      22.820  34.278 -24.796  1.00 50.20           C
ATOM   3966  OE1 GLN A 276      22.196  33.266 -24.819  1.00 51.10           O
ATOM   3967  NE2 GLN A 276      23.300  34.745 -25.914  1.00 50.00           N
ATOM   3968 1HE2 GLN A 276      22.956  34.407 -26.801  1.00 50.00           H
ATOM   3969 2HE2 GLN A 276      23.964  35.506 -25.886  1.00 50.00           H
ATOM   3970  N   LEU A 277      20.653  36.169 -20.451  1.00 43.14           N
ATOM   3971  H   LEU A 277      20.370  35.222 -20.241  1.00 43.14           H
ATOM   3972  CA  LEU A 277      19.753  37.248 -20.129  1.00 44.00           C
ATOM   3973  HA  LEU A 277      19.698  37.874 -21.019  1.00 44.00           H
ATOM   3974  C   LEU A 277      20.269  38.154 -18.968  1.00 45.43           C
ATOM   3975  O   LEU A 277      20.032  39.339 -19.014  1.00 45.42           O
ATOM   3976  CB  LEU A 277      18.344  36.645 -19.870  1.00 43.51           C
ATOM   3977 1HB  LEU A 277      18.146  35.921 -20.660  1.00 43.51           H
ATOM   3978 2HB  LEU A 277      18.389  36.091 -18.933  1.00 43.51           H
ATOM   3979  CG  LEU A 277      17.145  37.642 -19.802  1.00 43.94           C
ATOM   3980  HG  LEU A 277      17.277  38.243 -18.902  1.00 43.94           H
ATOM   3981  CD1 LEU A 277      17.164  38.458 -21.088  1.00 43.60           C
ATOM   3982 1HD1 LEU A 277      18.112  38.961 -21.279  1.00 43.60           H
ATOM   3983 2HD1 LEU A 277      16.396  39.201 -20.868  1.00 43.60           H
ATOM   3984 3HD1 LEU A 277      16.873  37.884 -21.967  1.00 43.60           H
ATOM   3985  CD2 LEU A 277      15.755  37.024 -19.595  1.00 44.13           C
ATOM   3986 1HD2 LEU A 277      15.040  37.795 -19.308  1.00 44.13           H
ATOM   3987 2HD2 LEU A 277      15.843  36.293 -18.791  1.00 44.13           H
ATOM   3988 3HD2 LEU A 277      15.411  36.528 -20.502  1.00 44.13           H
ATOM   3989  N   LEU A 278      20.763  37.601 -17.895  1.00 46.19           N
ATOM   3990  H   LEU A 278      20.907  36.601 -17.903  1.00 46.19           H
ATOM   3991  CA  LEU A 278      21.317  38.299 -16.700  1.00 47.88           C
ATOM   3992  HA  LEU A 278      20.520  38.929 -16.304  1.00 47.88           H
ATOM   3993  C   LEU A 278      22.493  39.187 -17.114  1.00 49.90           C
ATOM   3994  O   LEU A 278      22.406  40.403 -16.876  1.00 50.75           O
ATOM   3995  CB  LEU A 278      21.758  37.298 -15.599  1.00 47.75           C
ATOM   3996 1HB  LEU A 278      22.507  36.635 -16.033  1.00 47.75           H
ATOM   3997 2HB  LEU A 278      22.286  37.862 -14.830  1.00 47.75           H
ATOM   3998  CG  LEU A 278      20.589  36.455 -15.065  1.00 48.41           C
ATOM   3999  HG  LEU A 278      20.142  35.910 -15.896  1.00 48.41           H
ATOM   4000  CD1 LEU A 278      20.863  35.413 -13.989  1.00 48.43           C
ATOM   4001 1HD1 LEU A 278      21.251  35.887 -13.088  1.00 48.43           H
ATOM   4002 2HD1 LEU A 278      21.596  34.703 -14.372  1.00 48.43           H
ATOM   4003 3HD1 LEU A 278      19.937  34.888 -13.754  1.00 48.43           H
ATOM   4004  CD2 LEU A 278      19.471  37.374 -14.450  1.00 48.88           C
ATOM   4005 1HD2 LEU A 278      18.666  36.799 -13.993  1.00 48.88           H
ATOM   4006 2HD2 LEU A 278      19.063  38.015 -15.231  1.00 48.88           H
ATOM   4007 3HD2 LEU A 278      19.955  37.989 -13.691  1.00 48.88           H
ATOM   4008  N   TRP A 279      23.479  38.702 -17.907  1.00 50.94           N
ATOM   4009  H   TRP A 279      23.699  37.718 -17.853  1.00 50.94           H
ATOM   4010  CA  TRP A 279      24.501  39.580 -18.473  1.00 52.00           C
ATOM   4011  HA  TRP A 279      25.187  40.033 -17.758  1.00 52.00           H
ATOM   4012  C   TRP A 279      23.840  40.696 -19.294  1.00 52.20           C
ATOM   4013  O   TRP A 279      24.212  41.868 -19.285  1.00 52.18           O
ATOM   4014  CB  TRP A 279      25.317  38.675 -19.421  1.00 52.48           C
ATOM   4015 1HB  TRP A 279      25.698  37.809 -18.879  1.00 52.48           H
ATOM   4016 2HB  TRP A 279      24.832  38.274 -20.310  1.00 52.48           H
ATOM   4017  CG  TRP A 279      26.566  39.439 -19.929  1.00 53.76           C
ATOM   4018  CD1 TRP A 279      26.672  40.248 -21.017  1.00 54.82           C
ATOM   4019  HD1 TRP A 279      25.935  40.540 -21.750  1.00 54.82           H
ATOM   4020  CD2 TRP A 279      27.842  39.562 -19.255  1.00 54.42           C
ATOM   4021  NE1 TRP A 279      27.963  40.747 -21.112  1.00 55.38           N
ATOM   4022  HE1 TRP A 279      28.201  41.459 -21.787  1.00 55.38           H
ATOM   4023  CE2 TRP A 279      28.702  40.412 -20.027  1.00 55.39           C
ATOM   4024  CE3 TRP A 279      28.409  39.054 -18.079  1.00 55.22           C
ATOM   4025  HE3 TRP A 279      27.825  38.432 -17.416  1.00 55.22           H
ATOM   4026  CZ2 TRP A 279      29.932  40.885 -19.552  1.00 56.86           C
ATOM   4027  HZ2 TRP A 279      30.490  41.609 -20.127  1.00 56.86           H
ATOM   4028  CZ3 TRP A 279      29.708  39.431 -17.624  1.00 57.07           C
ATOM   4029  HZ3 TRP A 279      30.010  39.107 -16.640  1.00 57.07           H
ATOM   4030  CH2 TRP A 279      30.476  40.341 -18.349  1.00 57.29           C
ATOM   4031  HH2 TRP A 279      31.332  40.837 -17.916  1.00 57.29           H
ATOM   4032  N   ALA A 280      22.926  40.300 -20.174  1.00 52.15           N
ATOM   4033  H   ALA A 280      22.644  39.334 -20.256  1.00 52.15           H
ATOM   4034  CA  ALA A 280      22.246  41.262 -21.043  1.00 52.32           C
ATOM   4035  HA  ALA A 280      22.970  41.815 -21.641  1.00 52.32           H
ATOM   4036  C   ALA A 280      21.422  42.313 -20.238  1.00 52.44           C
ATOM   4037  O   ALA A 280      21.379  43.478 -20.622  1.00 52.49           O
ATOM   4038  CB  ALA A 280      21.288  40.541 -22.017  1.00 52.44           C
ATOM   4039 1HB  ALA A 280      21.847  39.726 -22.476  1.00 52.44           H
ATOM   4040 2HB  ALA A 280      21.010  41.267 -22.781  1.00 52.44           H
ATOM   4041 3HB  ALA A 280      20.388  40.145 -21.546  1.00 52.44           H
ATOM   4042  N   SER A 281      20.849  41.962 -19.068  1.00 51.94           N
ATOM   4043  H   SER A 281      20.817  40.964 -18.915  1.00 51.94           H
ATOM   4044  CA  SER A 281      20.121  42.790 -18.093  1.00 51.88           C
ATOM   4045  HA  SER A 281      19.467  43.468 -18.642  1.00 51.88           H
ATOM   4046  C   SER A 281      21.094  43.568 -17.244  1.00 52.23           C
ATOM   4047  O   SER A 281      20.710  44.396 -16.363  1.00 52.36           O
ATOM   4048  CB  SER A 281      19.342  41.856 -17.174  1.00 52.18           C
ATOM   4049 1HB  SER A 281      20.033  41.189 -16.659  1.00 52.18           H
ATOM   4050 2HB  SER A 281      18.666  42.439 -16.548  1.00 52.18           H
ATOM   4051  OG  SER A 281      18.444  41.025 -17.869  1.00 52.03           O
ATOM   4052  HG  SER A 281      18.947  40.420 -18.419  1.00 52.03           H
ATOM   4053  N   GLY A 282      22.478  43.444 -17.380  1.00 52.44           N
ATOM   4054  H   GLY A 282      22.888  42.938 -18.151  1.00 52.44           H
ATOM   4055  CA  GLY A 282      23.517  44.041 -16.453  1.00 53.24           C
ATOM   4056 1HA  GLY A 282      24.527  43.935 -16.847  1.00 53.24           H
ATOM   4057 2HA  GLY A 282      23.327  45.112 -16.382  1.00 53.24           H
ATOM   4058  C   GLY A 282      23.507  43.464 -15.017  1.00 53.90           C
ATOM   4059  O   GLY A 282      24.193  44.031 -14.150  1.00 54.78           O
ATOM   4060  N   ILE A 283      22.734  42.437 -14.776  1.00 53.49           N
ATOM   4061  H   ILE A 283      22.202  42.024 -15.529  1.00 53.49           H
ATOM   4062  CA  ILE A 283      22.783  41.594 -13.536  1.00 53.80           C
ATOM   4063  HA  ILE A 283      22.976  42.303 -12.731  1.00 53.80           H
ATOM   4064  C   ILE A 283      23.979  40.623 -13.616  1.00 54.99           C
ATOM   4065  O   ILE A 283      23.810  39.448 -13.821  1.00 55.17           O
ATOM   4066  CB  ILE A 283      21.316  40.944 -13.266  1.00 53.55           C
ATOM   4067  HB  ILE A 283      21.262  40.149 -14.009  1.00 53.55           H
ATOM   4068  CG1 ILE A 283      20.123  41.894 -13.482  1.00 53.87           C
ATOM   4069 1HG1 ILE A 283      20.090  42.603 -12.654  1.00 53.87           H
ATOM   4070 2HG1 ILE A 283      20.251  42.399 -14.439  1.00 53.87           H
ATOM   4071  CG2 ILE A 283      21.300  40.337 -11.815  1.00 53.35           C
ATOM   4072 1HG2 ILE A 283      21.535  41.149 -11.126  1.00 53.35           H
ATOM   4073 2HG2 ILE A 283      22.093  39.590 -11.780  1.00 53.35           H
ATOM   4074 3HG2 ILE A 283      20.354  39.878 -11.527  1.00 53.35           H
ATOM   4075  CD1 ILE A 283      18.828  41.145 -13.706  1.00 54.67           C
ATOM   4076 1HD1 ILE A 283      18.597  40.453 -12.896  1.00 54.67           H
ATOM   4077 2HD1 ILE A 283      18.914  40.595 -14.643  1.00 54.67           H
ATOM   4078 3HD1 ILE A 283      18.032  41.885 -13.790  1.00 54.67           H
ATOM   4079  N   ARG A 284      25.135  41.192 -13.190  1.00 55.60           N
ATOM   4080  H   ARG A 284      25.066  42.121 -12.801  1.00 55.60           H
ATOM   4081  CA  ARG A 284      26.495  40.634 -13.294  1.00 56.83           C
ATOM   4082  HA  ARG A 284      26.461  39.607 -13.658  1.00 56.83           H
ATOM   4083  C   ARG A 284      27.193  40.528 -11.861  1.00 58.31           C
ATOM   4084  O   ARG A 284      28.232  41.142 -11.721  1.00 58.89           O
ATOM   4085  CB  ARG A 284      27.344  41.477 -14.235  1.00 57.82           C
ATOM   4086 1HB  ARG A 284      27.343  42.532 -13.961  1.00 57.82           H
ATOM   4087 2HB  ARG A 284      28.357  41.076 -14.196  1.00 57.82           H
ATOM   4088  CG  ARG A 284      26.809  41.335 -15.666  1.00 60.38           C
ATOM   4089 1HG  ARG A 284      27.008  40.340 -16.064  1.00 60.38           H
ATOM   4090 2HG  ARG A 284      25.727  41.465 -15.630  1.00 60.38           H
ATOM   4091  CD  ARG A 284      27.402  42.380 -16.623  1.00 61.85           C
ATOM   4092 1HD  ARG A 284      27.485  43.342 -16.116  1.00 61.85           H
ATOM   4093 2HD  ARG A 284      28.424  42.025 -16.757  1.00 61.85           H
ATOM   4094  NE  ARG A 284      26.728  42.515 -17.888  1.00 63.40           N
ATOM   4095  HE  ARG A 284      25.868  41.996 -17.993  1.00 63.40           H
ATOM   4096  CZ  ARG A 284      27.180  43.309 -18.843  1.00 65.48           C
ATOM   4097  NH1 ARG A 284      28.248  44.022 -18.800  1.00 66.23           N
ATOM   4098 1HH1 ARG A 284      28.790  44.065 -17.949  1.00 66.23           H
ATOM   4099 2HH1 ARG A 284      28.333  44.752 -19.493  1.00 66.23           H
ATOM   4100  NH2 ARG A 284      26.487  43.545 -19.899  1.00 64.28           N
ATOM   4101 1HH2 ARG A 284      25.589  43.086 -19.943  1.00 64.28           H
ATOM   4102 2HH2 ARG A 284      26.885  43.959 -20.730  1.00 64.28           H
ATOM   4103  N   PRO A 285      26.641  39.771 -10.919  1.00 58.77           N
ATOM   4104  CA  PRO A 285      27.433  39.373  -9.772  1.00 59.24           C
ATOM   4105  HA  PRO A 285      27.921  40.269  -9.388  1.00 59.24           H
ATOM   4106  C   PRO A 285      28.550  38.410 -10.261  1.00 59.21           C
ATOM   4107  O   PRO A 285      28.423  37.707 -11.271  1.00 58.80           O
ATOM   4108  CB  PRO A 285      26.410  38.629  -8.901  1.00 60.02           C
ATOM   4109 1HB  PRO A 285      26.879  37.848  -8.302  1.00 60.02           H
ATOM   4110 2HB  PRO A 285      25.892  39.357  -8.277  1.00 60.02           H
ATOM   4111  CG  PRO A 285      25.459  38.024  -9.909  1.00 59.99           C
ATOM   4112 1HG  PRO A 285      25.787  37.073 -10.327  1.00 59.99           H
ATOM   4113 2HG  PRO A 285      24.494  38.003  -9.403  1.00 59.99           H
ATOM   4114  CD  PRO A 285      25.375  39.052 -11.062  1.00 58.09           C
ATOM   4115 1HD  PRO A 285      25.332  38.621 -12.062  1.00 58.09           H
ATOM   4116 2HD  PRO A 285      24.560  39.733 -10.816  1.00 58.09           H
ATOM   4117  N   ASP A 286      29.695  38.375  -9.554  1.00 59.45           N
ATOM   4118  H   ASP A 286      29.892  39.018  -8.800  1.00 59.45           H
ATOM   4119  CA  ASP A 286      30.818  37.538 -10.003  1.00 60.15           C
ATOM   4120  HA  ASP A 286      31.168  37.865 -10.983  1.00 60.15           H
ATOM   4121  C   ASP A 286      30.552  35.993 -10.129  1.00 59.62           C
ATOM   4122  O   ASP A 286      31.066  35.349 -11.092  1.00 60.27           O
ATOM   4123  CB  ASP A 286      31.954  37.783  -9.022  1.00 64.19           C
ATOM   4124 1HB  ASP A 286      32.301  38.815  -9.044  1.00 64.19           H
ATOM   4125 2HB  ASP A 286      31.617  37.679  -7.990  1.00 64.19           H
ATOM   4126  CG  ASP A 286      33.177  36.862  -9.219  1.00 72.82           C
ATOM   4127  OD1 ASP A 286      33.897  36.397  -8.297  1.00 74.50           O
ATOM   4128  OD2 ASP A 286      33.573  36.501 -10.406  1.00 76.18           O
ATOM   4129  N   ALA A 287      29.672  35.462  -9.277  1.00 58.13           N
ATOM   4130  H   ALA A 287      29.321  36.005  -8.501  1.00 58.13           H
ATOM   4131  CA  ALA A 287      29.246  34.069  -9.363  1.00 57.21           C
ATOM   4132  HA  ALA A 287      30.187  33.546  -9.194  1.00 57.21           H
ATOM   4133  C   ALA A 287      28.697  33.692 -10.734  1.00 55.14           C
ATOM   4134  O   ALA A 287      28.652  32.480 -10.996  1.00 54.89           O
ATOM   4135  CB  ALA A 287      28.205  33.681  -8.297  1.00 57.50           C
ATOM   4136 1HB  ALA A 287      27.290  34.266  -8.392  1.00 57.50           H
ATOM   4137 2HB  ALA A 287      28.633  33.835  -7.306  1.00 57.50           H
ATOM   4138 3HB  ALA A 287      27.977  32.624  -8.435  1.00 57.50           H
ATOM   4139  N   LEU A 288      28.131  34.618 -11.505  1.00 53.78           N
ATOM   4140  H   LEU A 288      28.211  35.600 -11.281  1.00 53.78           H
ATOM   4141  CA  LEU A 288      27.297  34.333 -12.715  1.00 52.35           C
ATOM   4142  HA  LEU A 288      26.384  33.870 -12.340  1.00 52.35           H
ATOM   4143  C   LEU A 288      27.965  33.472 -13.738  1.00 50.71           C
ATOM   4144  O   LEU A 288      28.990  33.857 -14.284  1.00 50.86           O
ATOM   4145  CB  LEU A 288      26.887  35.724 -13.313  1.00 52.28           C
ATOM   4146 1HB  LEU A 288      26.465  36.304 -12.493  1.00 52.28           H
ATOM   4147 2HB  LEU A 288      27.814  36.245 -13.556  1.00 52.28           H
ATOM   4148  CG  LEU A 288      25.935  35.646 -14.539  1.00 53.04           C
ATOM   4149  HG  LEU A 288      26.367  34.939 -15.247  1.00 53.04           H
ATOM   4150  CD1 LEU A 288      24.559  35.254 -14.072  1.00 52.83           C
ATOM   4151 1HD1 LEU A 288      24.143  36.049 -13.453  1.00 52.83           H
ATOM   4152 2HD1 LEU A 288      24.681  34.352 -13.472  1.00 52.83           H
ATOM   4153 3HD1 LEU A 288      23.884  35.049 -14.903  1.00 52.83           H
ATOM   4154  CD2 LEU A 288      25.828  36.958 -15.356  1.00 53.78           C
ATOM   4155 1HD2 LEU A 288      25.277  36.757 -16.274  1.00 53.78           H
ATOM   4156 2HD2 LEU A 288      26.820  37.338 -15.601  1.00 53.78           H
ATOM   4157 3HD2 LEU A 288      25.291  37.698 -14.763  1.00 53.78           H
ATOM   4158  N   GLY A 289      27.252  32.443 -14.103  1.00 49.39           N
ATOM   4159  H   GLY A 289      26.371  32.220 -13.662  1.00 49.39           H
ATOM   4160  CA  GLY A 289      27.654  31.617 -15.239  1.00 49.22           C
ATOM   4161 1HA  GLY A 289      26.814  31.009 -15.577  1.00 49.22           H
ATOM   4162 2HA  GLY A 289      27.939  32.263 -16.069  1.00 49.22           H
ATOM   4163  C   GLY A 289      28.830  30.692 -14.906  1.00 48.95           C
ATOM   4164  O   GLY A 289      29.143  29.864 -15.715  1.00 49.10           O
ATOM   4165  N   ARG A 290      29.480  30.721 -13.738  1.00 48.75           N
ATOM   4166  H   ARG A 290      29.093  31.347 -13.047  1.00 48.75           H
ATOM   4167  CA  ARG A 290      30.570  29.843 -13.273  1.00 49.89           C
ATOM   4168  HA  ARG A 290      31.276  29.766 -14.100  1.00 49.89           H
ATOM   4169  C   ARG A 290      30.099  28.473 -12.852  1.00 50.27           C
ATOM   4170  O   ARG A 290      28.939  28.127 -13.025  1.00 50.20           O
ATOM   4171  CB  ARG A 290      31.175  30.492 -12.017  1.00 51.44           C
ATOM   4172 1HB  ARG A 290      30.357  30.664 -11.318  1.00 51.44           H
ATOM   4173 2HB  ARG A 290      31.840  29.849 -11.441  1.00 51.44           H
ATOM   4174  CG  ARG A 290      31.883  31.823 -12.296  1.00 56.66           C
ATOM   4175 1HG  ARG A 290      32.699  31.541 -12.961  1.00 56.66           H
ATOM   4176 2HG  ARG A 290      31.202  32.492 -12.822  1.00 56.66           H
ATOM   4177  CD  ARG A 290      32.398  32.451 -11.035  1.00 61.55           C
ATOM   4178 1HD  ARG A 290      31.517  32.811 -10.504  1.00 61.55           H
ATOM   4179 2HD  ARG A 290      32.887  31.735 -10.374  1.00 61.55           H
ATOM   4180  NE  ARG A 290      33.322  33.604 -11.217  1.00 65.68           N
ATOM   4181  HE  ARG A 290      32.951  34.471 -10.855  1.00 65.68           H
ATOM   4182  CZ  ARG A 290      34.573  33.545 -11.680  1.00 69.26           C
ATOM   4183  NH1 ARG A 290      35.225  32.463 -12.035  1.00 69.10           N
ATOM   4184 1HH1 ARG A 290      34.827  31.540 -11.941  1.00 69.10           H
ATOM   4185 2HH1 ARG A 290      36.154  32.578 -12.415  1.00 69.10           H
ATOM   4186  NH2 ARG A 290      35.213  34.609 -11.817  1.00 70.48           N
ATOM   4187 1HH2 ARG A 290      34.640  35.386 -11.525  1.00 70.48           H
ATOM   4188 2HH2 ARG A 290      36.215  34.717 -11.891  1.00 70.48           H
ATOM   4189  N   TYR A 291      30.997  27.583 -12.396  1.00 50.46           N
ATOM   4190  H   TYR A 291      31.966  27.864 -12.454  1.00 50.46           H
ATOM   4191  CA  TYR A 291      30.725  26.199 -12.026  1.00 50.58           C
ATOM   4192  HA  TYR A 291      31.744  25.833 -11.898  1.00 50.58           H
ATOM   4193  C   TYR A 291      30.017  25.346 -13.078  1.00 48.25           C
ATOM   4194  O   TYR A 291      29.447  24.344 -12.714  1.00 47.97           O
ATOM   4195  CB  TYR A 291      30.077  26.179 -10.637  1.00 52.25           C
ATOM   4196 1HB  TYR A 291      29.007  26.070 -10.815  1.00 52.25           H
ATOM   4197 2HB  TYR A 291      30.342  25.209 -10.215  1.00 52.25           H
ATOM   4198  CG  TYR A 291      30.395  27.293  -9.746  1.00 55.27           C
ATOM   4199  CD1 TYR A 291      31.594  27.299  -8.968  1.00 57.32           C
ATOM   4200  HD1 TYR A 291      32.331  26.513  -9.037  1.00 57.32           H
ATOM   4201  CD2 TYR A 291      29.454  28.355  -9.613  1.00 57.36           C
ATOM   4202  HD2 TYR A 291      28.609  28.412 -10.284  1.00 57.36           H
ATOM   4203  CE1 TYR A 291      31.789  28.376  -8.103  1.00 59.63           C
ATOM   4204  HE1 TYR A 291      32.682  28.310  -7.499  1.00 59.63           H
ATOM   4205  CE2 TYR A 291      29.781  29.479  -8.826  1.00 59.45           C
ATOM   4206  HE2 TYR A 291      29.049  30.265  -8.710  1.00 59.45           H
ATOM   4207  CZ  TYR A 291      30.962  29.491  -8.066  1.00 61.39           C
ATOM   4208  OH  TYR A 291      31.262  30.583  -7.280  1.00 65.29           O
ATOM   4209  HH  TYR A 291      32.034  30.426  -6.731  1.00 65.29           H
ATOM   4210  N   LEU A 292      30.030  25.765 -14.378  1.00 46.39           N
ATOM   4211  H   LEU A 292      30.466  26.635 -14.650  1.00 46.39           H
ATOM   4212  CA  LEU A 292      29.507  24.934 -15.477  1.00 44.85           C
ATOM   4213  HA  LEU A 292      28.433  25.085 -15.366  1.00 44.85           H
ATOM   4214  C   LEU A 292      29.963  23.578 -15.385  1.00 43.21           C
ATOM   4215  O   LEU A 292      31.161  23.353 -15.296  1.00 44.11           O
ATOM   4216  CB  LEU A 292      29.788  25.568 -16.849  1.00 44.59           C
ATOM   4217 1HB  LEU A 292      29.523  26.624 -16.808  1.00 44.59           H
ATOM   4218 2HB  LEU A 292      30.853  25.478 -17.065  1.00 44.59           H
ATOM   4219  CG  LEU A 292      29.148  24.833 -18.094  1.00 45.59           C
ATOM   4220  HG  LEU A 292      29.439  23.787 -18.004  1.00 45.59           H
ATOM   4221  CD1 LEU A 292      27.613  24.880 -18.187  1.00 45.16           C
ATOM   4222 1HD1 LEU A 292      27.207  24.196 -18.932  1.00 45.16           H
ATOM   4223 2HD1 LEU A 292      27.252  25.889 -18.384  1.00 45.16           H
ATOM   4224 3HD1 LEU A 292      27.293  24.567 -17.193  1.00 45.16           H
ATOM   4225  CD2 LEU A 292      29.688  25.347 -19.350  1.00 46.40           C
ATOM   4226 1HD2 LEU A 292      29.245  24.809 -20.188  1.00 46.40           H
ATOM   4227 2HD2 LEU A 292      30.771  25.222 -19.368  1.00 46.40           H
ATOM   4228 3HD2 LEU A 292      29.443  26.406 -19.427  1.00 46.40           H
ATOM   4229  N   ASN A 293      29.075  22.665 -15.563  1.00 40.99           N
ATOM   4230  H   ASN A 293      28.096  22.906 -15.501  1.00 40.99           H
ATOM   4231  CA  ASN A 293      29.407  21.247 -15.670  1.00 39.61           C
ATOM   4232  HA  ASN A 293      30.351  21.226 -16.214  1.00 39.61           H
ATOM   4233  C   ASN A 293      28.369  20.426 -16.428  1.00 38.80           C
ATOM   4234  O   ASN A 293      27.222  20.774 -16.339  1.00 39.11           O
ATOM   4235  CB  ASN A 293      29.649  20.649 -14.276  1.00 39.50           C
ATOM   4236 1HB  ASN A 293      30.035  19.640 -14.420  1.00 39.50           H
ATOM   4237 2HB  ASN A 293      30.357  21.333 -13.807  1.00 39.50           H
ATOM   4238  CG  ASN A 293      28.407  20.554 -13.357  1.00 40.69           C
ATOM   4239  OD1 ASN A 293      27.788  19.527 -13.220  1.00 41.08           O
ATOM   4240  ND2 ASN A 293      28.132  21.636 -12.662  1.00 39.87           N
ATOM   4241 1HD2 ASN A 293      27.518  21.489 -11.873  1.00 39.87           H
ATOM   4242 2HD2 ASN A 293      28.657  22.495 -12.741  1.00 39.87           H
ATOM   4243  N   ASP A 294      28.698  19.393 -17.252  1.00 38.23           N
ATOM   4244  H   ASP A 294      29.658  19.105 -17.378  1.00 38.23           H
ATOM   4245  CA  ASP A 294      27.694  18.460 -17.846  1.00 38.38           C
ATOM   4246  HA  ASP A 294      26.696  18.853 -17.649  1.00 38.38           H
ATOM   4247  C   ASP A 294      27.716  17.038 -17.126  1.00 38.06           C
ATOM   4248  O   ASP A 294      28.651  16.580 -16.509  1.00 38.80           O
ATOM   4249  CB  ASP A 294      28.047  18.307 -19.335  1.00 38.95           C
ATOM   4250 1HB  ASP A 294      27.247  17.831 -19.902  1.00 38.95           H
ATOM   4251 2HB  ASP A 294      28.131  19.293 -19.791  1.00 38.95           H
ATOM   4252  CG  ASP A 294      29.362  17.538 -19.678  1.00 40.94           C
ATOM   4253  OD1 ASP A 294      29.282  16.646 -20.601  1.00 39.65           O
ATOM   4254  OD2 ASP A 294      30.405  17.754 -19.105  1.00 42.83           O
ATOM   4255  N   GLN A 295      26.575  16.305 -17.336  1.00 37.42           N
ATOM   4256  H   GLN A 295      25.775  16.711 -17.800  1.00 37.42           H
ATOM   4257  CA  GLN A 295      26.470  14.831 -17.111  1.00 37.48           C
ATOM   4258  HA  GLN A 295      26.974  14.599 -16.172  1.00 37.48           H
ATOM   4259  C   GLN A 295      27.254  14.039 -18.227  1.00 37.38           C
ATOM   4260  O   GLN A 295      26.707  13.758 -19.324  1.00 37.26           O
ATOM   4261  CB  GLN A 295      24.940  14.457 -16.997  1.00 37.90           C
ATOM   4262 1HB  GLN A 295      24.418  14.707 -17.921  1.00 37.90           H
ATOM   4263 2HB  GLN A 295      24.894  13.402 -16.730  1.00 37.90           H
ATOM   4264  CG  GLN A 295      24.248  15.254 -15.848  1.00 38.95           C
ATOM   4265 1HG  GLN A 295      24.916  15.271 -14.986  1.00 38.95           H
ATOM   4266 2HG  GLN A 295      24.048  16.232 -16.284  1.00 38.95           H
ATOM   4267  CD  GLN A 295      22.891  14.668 -15.374  1.00 38.65           C
ATOM   4268  OE1 GLN A 295      22.174  14.024 -16.103  1.00 39.22           O
ATOM   4269  NE2 GLN A 295      22.626  14.694 -14.055  1.00 37.82           N
ATOM   4270 1HE2 GLN A 295      21.840  14.183 -13.679  1.00 37.82           H
ATOM   4271 2HE2 GLN A 295      23.126  15.352 -13.475  1.00 37.82           H
ATOM   4272  N   ALA A 296      28.608  13.865 -18.029  1.00 36.74           N
ATOM   4273  H   ALA A 296      29.165  14.183 -17.249  1.00 36.74           H
ATOM   4274  CA  ALA A 296      29.382  12.939 -18.951  1.00 37.48           C
ATOM   4275  HA  ALA A 296      29.560  13.363 -19.939  1.00 37.48           H
ATOM   4276  C   ALA A 296      28.833  11.528 -19.094  1.00 36.90           C
ATOM   4277  O   ALA A 296      28.238  10.983 -18.112  1.00 36.79           O
ATOM   4278  CB  ALA A 296      30.753  12.825 -18.313  1.00 37.36           C
ATOM   4279 1HB  ALA A 296      31.119  13.825 -18.083  1.00 37.36           H
ATOM   4280 2HB  ALA A 296      31.402  12.362 -19.056  1.00 37.36           H
ATOM   4281 3HB  ALA A 296      30.749  12.221 -17.406  1.00 37.36           H
ATOM   4282  N   GLN A 297      29.024  10.885 -20.245  1.00 36.60           N
ATOM   4283  H   GLN A 297      29.457  11.341 -21.036  1.00 36.60           H
ATOM   4284  CA  GLN A 297      28.300   9.647 -20.499  1.00 36.48           C
ATOM   4285  HA  GLN A 297      28.275   9.042 -19.593  1.00 36.48           H
ATOM   4286  C   GLN A 297      28.952   8.758 -21.611  1.00 36.65           C
ATOM   4287  O   GLN A 297      29.779   9.189 -22.378  1.00 36.14           O
ATOM   4288  CB  GLN A 297      26.902  10.067 -20.884  1.00 35.79           C
ATOM   4289 1HB  GLN A 297      26.277   9.243 -21.228  1.00 35.79           H
ATOM   4290 2HB  GLN A 297      26.439  10.440 -19.970  1.00 35.79           H
ATOM   4291  CG  GLN A 297      26.773  11.207 -21.952  1.00 37.56           C
ATOM   4292 1HG  GLN A 297      26.651  12.156 -21.429  1.00 37.56           H
ATOM   4293 2HG  GLN A 297      27.720  11.331 -22.477  1.00 37.56           H
ATOM   4294  CD  GLN A 297      25.650  11.068 -22.986  1.00 39.44           C
ATOM   4295  OE1 GLN A 297      25.265  11.977 -23.704  1.00 38.94           O
ATOM   4296  NE2 GLN A 297      25.144   9.885 -23.296  1.00 38.70           N
ATOM   4297 1HE2 GLN A 297      24.517   9.873 -24.088  1.00 38.70           H
ATOM   4298 2HE2 GLN A 297      25.290   9.045 -22.754  1.00 38.70           H
ATOM   4299  N   VAL A 298      28.364   7.564 -21.739  1.00 37.73           N
ATOM   4300  H   VAL A 298      27.641   7.276 -21.095  1.00 37.73           H
ATOM   4301  CA  VAL A 298      28.777   6.422 -22.669  1.00 39.12           C
ATOM   4302  HA  VAL A 298      29.188   6.875 -23.571  1.00 39.12           H
ATOM   4303  C   VAL A 298      27.502   5.628 -23.106  1.00 39.96           C
ATOM   4304  O   VAL A 298      26.744   5.173 -22.222  1.00 39.98           O
ATOM   4305  CB  VAL A 298      30.005   5.584 -22.121  1.00 40.29           C
ATOM   4306  HB  VAL A 298      30.829   6.292 -22.039  1.00 40.29           H
ATOM   4307  CG1 VAL A 298      29.683   5.053 -20.744  1.00 40.82           C
ATOM   4308 1HG1 VAL A 298      28.844   4.362 -20.821  1.00 40.82           H
ATOM   4309 2HG1 VAL A 298      29.423   5.866 -20.066  1.00 40.82           H
ATOM   4310 3HG1 VAL A 298      30.556   4.524 -20.361  1.00 40.82           H
ATOM   4311  CG2 VAL A 298      30.423   4.377 -23.004  1.00 41.29           C
ATOM   4312 1HG2 VAL A 298      29.586   3.713 -23.220  1.00 41.29           H
ATOM   4313 2HG2 VAL A 298      31.189   3.831 -22.454  1.00 41.29           H
ATOM   4314 3HG2 VAL A 298      30.842   4.750 -23.939  1.00 41.29           H
ATOM   4315  N   VAL A 299      27.351   5.367 -24.371  1.00 41.00           N
ATOM   4316  H   VAL A 299      28.033   5.679 -25.048  1.00 41.00           H
ATOM   4317  CA  VAL A 299      26.215   4.589 -24.993  1.00 41.89           C
ATOM   4318  HA  VAL A 299      25.675   4.349 -24.076  1.00 41.89           H
ATOM   4319  C   VAL A 299      26.652   3.259 -25.648  1.00 42.91           C
ATOM   4320  O   VAL A 299      27.794   3.167 -26.092  1.00 42.31           O
ATOM   4321  CB  VAL A 299      25.422   5.426 -26.010  1.00 41.96           C
ATOM   4322  HB  VAL A 299      24.441   4.971 -26.148  1.00 41.96           H
ATOM   4323  CG1 VAL A 299      24.941   6.810 -25.548  1.00 42.25           C
ATOM   4324 1HG1 VAL A 299      24.222   6.662 -24.742  1.00 42.25           H
ATOM   4325 2HG1 VAL A 299      24.460   7.340 -26.371  1.00 42.25           H
ATOM   4326 3HG1 VAL A 299      25.784   7.395 -25.182  1.00 42.25           H
ATOM   4327  CG2 VAL A 299      26.144   5.630 -27.366  1.00 42.03           C
ATOM   4328 1HG2 VAL A 299      26.921   6.374 -27.192  1.00 42.03           H
ATOM   4329 2HG2 VAL A 299      25.438   6.007 -28.106  1.00 42.03           H
ATOM   4330 3HG2 VAL A 299      26.597   4.709 -27.732  1.00 42.03           H
ATOM   4331  N   PHE A 300      25.801   2.229 -25.776  1.00 44.13           N
ATOM   4332  H   PHE A 300      24.888   2.316 -25.352  1.00 44.13           H
ATOM   4333  CA  PHE A 300      26.077   0.960 -26.469  1.00 45.67           C
ATOM   4334  HA  PHE A 300      26.676   1.181 -27.352  1.00 45.67           H
ATOM   4335  C   PHE A 300      24.845   0.178 -26.848  1.00 46.60           C
ATOM   4336  O   PHE A 300      23.827   0.493 -26.245  1.00 46.17           O
ATOM   4337  CB  PHE A 300      26.942   0.128 -25.481  1.00 46.14           C
ATOM   4338 1HB  PHE A 300      27.736   0.729 -25.040  1.00 46.14           H
ATOM   4339 2HB  PHE A 300      26.251  -0.271 -24.738  1.00 46.14           H
ATOM   4340  CG  PHE A 300      27.601  -1.066 -26.192  1.00 47.66           C
ATOM   4341  CD1 PHE A 300      28.544  -0.857 -27.174  1.00 48.90           C
ATOM   4342  HD1 PHE A 300      28.680   0.137 -27.573  1.00 48.90           H
ATOM   4343  CD2 PHE A 300      27.451  -2.349 -25.646  1.00 48.91           C
ATOM   4344  HD2 PHE A 300      26.745  -2.513 -24.846  1.00 48.91           H
ATOM   4345  CE1 PHE A 300      29.114  -1.956 -27.832  1.00 49.69           C
ATOM   4346  HE1 PHE A 300      29.647  -1.790 -28.756  1.00 49.69           H
ATOM   4347  CE2 PHE A 300      28.100  -3.398 -26.237  1.00 49.89           C
ATOM   4348  HE2 PHE A 300      28.122  -4.390 -25.809  1.00 49.89           H
ATOM   4349  CZ  PHE A 300      28.960  -3.246 -27.325  1.00 49.69           C
ATOM   4350  HZ  PHE A 300      29.342  -4.112 -27.845  1.00 49.69           H
ATOM   4351  N   ALA A 301      24.836  -0.778 -27.820  1.00 47.72           N
ATOM   4352  H   ALA A 301      25.627  -0.797 -28.448  1.00 47.72           H
ATOM   4353  CA  ALA A 301      23.610  -1.432 -28.295  1.00 49.10           C
ATOM   4354  HA  ALA A 301      22.697  -1.202 -27.746  1.00 49.10           H
ATOM   4355  C   ALA A 301      23.737  -2.980 -28.354  1.00 50.35           C
ATOM   4356  O   ALA A 301      24.782  -3.460 -28.891  1.00 50.40           O
ATOM   4357  CB  ALA A 301      23.343  -0.915 -29.693  1.00 49.21           C
ATOM   4358 1HB  ALA A 301      22.532  -1.539 -30.067  1.00 49.21           H
ATOM   4359 2HB  ALA A 301      24.223  -1.045 -30.322  1.00 49.21           H
ATOM   4360 3HB  ALA A 301      23.035   0.131 -29.710  1.00 49.21           H
ATOM   4361  N   SER A 302      22.713  -3.745 -27.958  1.00 51.25           N
ATOM   4362  H   SER A 302      21.866  -3.321 -27.605  1.00 51.25           H
ATOM   4363  CA  SER A 302      22.798  -5.194 -27.952  1.00 52.82           C
ATOM   4364  HA  SER A 302      23.462  -5.432 -28.783  1.00 52.82           H
ATOM   4365  C   SER A 302      21.433  -5.912 -28.264  1.00 55.59           C
ATOM   4366  O   SER A 302      20.383  -5.496 -27.780  1.00 55.32           O
ATOM   4367  CB  SER A 302      23.340  -5.638 -26.615  1.00 52.40           C
ATOM   4368 1HB  SER A 302      24.313  -5.186 -26.425  1.00 52.40           H
ATOM   4369 2HB  SER A 302      22.726  -5.249 -25.802  1.00 52.40           H
ATOM   4370  OG  SER A 302      23.466  -7.041 -26.616  1.00 52.68           O
ATOM   4371  HG  SER A 302      23.859  -7.314 -25.784  1.00 52.68           H
ATOM   4372  N   ARG A 303      21.420  -6.951 -29.181  1.00 58.80           N
ATOM   4373  H   ARG A 303      22.334  -7.324 -29.396  1.00 58.80           H
ATOM   4374  CA  ARG A 303      20.282  -7.787 -29.663  1.00 62.17           C
ATOM   4375  HA  ARG A 303      19.399  -7.163 -29.802  1.00 62.17           H
ATOM   4376  C   ARG A 303      19.884  -8.964 -28.737  1.00 65.34           C
ATOM   4377  O   ARG A 303      20.843  -9.586 -28.255  1.00 65.40           O
ATOM   4378  CB  ARG A 303      20.701  -8.371 -30.954  1.00 64.19           C
ATOM   4379 1HB  ARG A 303      21.164  -7.616 -31.590  1.00 64.19           H
ATOM   4380 2HB  ARG A 303      21.457  -9.141 -30.799  1.00 64.19           H
ATOM   4381  CG  ARG A 303      19.504  -8.981 -31.686  1.00 68.08           C
ATOM   4382 1HG  ARG A 303      19.126  -9.824 -31.107  1.00 68.08           H
ATOM   4383 2HG  ARG A 303      18.668  -8.300 -31.840  1.00 68.08           H
ATOM   4384  CD  ARG A 303      19.897  -9.540 -33.095  1.00 72.78           C
ATOM   4385 1HD  ARG A 303      20.344  -8.730 -33.670  1.00 72.78           H
ATOM   4386 2HD  ARG A 303      20.554 -10.404 -32.988  1.00 72.78           H
ATOM   4387  NE  ARG A 303      18.676  -9.990 -33.821  1.00 76.58           N
ATOM   4388  HE  ARG A 303      18.355  -9.326 -34.511  1.00 76.58           H
ATOM   4389  CZ  ARG A 303      18.076 -11.192 -33.731  1.00 79.89           C
ATOM   4390  NH1 ARG A 303      18.476 -12.054 -32.898  1.00 79.97           N
ATOM   4391 1HH1 ARG A 303      19.166 -11.832 -32.196  1.00 79.97           H
ATOM   4392 2HH1 ARG A 303      17.818 -12.804 -32.742  1.00 79.97           H
ATOM   4393  NH2 ARG A 303      17.052 -11.514 -34.495  1.00 80.43           N
ATOM   4394 1HH2 ARG A 303      16.603 -10.834 -35.091  1.00 80.43           H
ATOM   4395 2HH2 ARG A 303      16.731 -12.471 -34.488  1.00 80.43           H
ATOM   4396  N   LEU A 304      18.672  -9.099 -28.252  1.00 68.09           N
ATOM   4397  H   LEU A 304      17.901  -8.613 -28.688  1.00 68.09           H
ATOM   4398  CA  LEU A 304      18.304 -10.202 -27.344  1.00 71.35           C
ATOM   4399  HA  LEU A 304      19.032 -10.123 -26.536  1.00 71.35           H
ATOM   4400  C   LEU A 304      18.548 -11.581 -28.037  1.00 74.88           C
ATOM   4401  O   LEU A 304      18.028 -11.806 -29.151  1.00 74.94           O
ATOM   4402  CB  LEU A 304      16.873 -10.086 -26.784  1.00 71.65           C
ATOM   4403 1HB  LEU A 304      16.169 -10.229 -27.604  1.00 71.65           H
ATOM   4404 2HB  LEU A 304      16.739 -10.849 -26.017  1.00 71.65           H
ATOM   4405  CG  LEU A 304      16.586  -8.739 -26.138  1.00 73.17           C
ATOM   4406  HG  LEU A 304      16.715  -7.943 -26.871  1.00 73.17           H
ATOM   4407  CD1 LEU A 304      15.169  -8.743 -25.497  1.00 73.75           C
ATOM   4408 1HD1 LEU A 304      14.817  -7.730 -25.302  1.00 73.75           H
ATOM   4409 2HD1 LEU A 304      15.188  -9.308 -24.565  1.00 73.75           H
ATOM   4410 3HD1 LEU A 304      14.500  -9.231 -26.205  1.00 73.75           H
ATOM   4411  CD2 LEU A 304      17.540  -8.396 -24.985  1.00 73.70           C
ATOM   4412 1HD2 LEU A 304      17.541  -9.267 -24.328  1.00 73.70           H
ATOM   4413 2HD2 LEU A 304      17.166  -7.530 -24.440  1.00 73.70           H
ATOM   4414 3HD2 LEU A 304      18.555  -8.200 -25.329  1.00 73.70           H
ATOM   4415  N   ARG A 305      19.204 -12.465 -27.325  1.00 77.77           N
ATOM   4416  H   ARG A 305      19.293 -12.234 -26.346  1.00 77.77           H
ATOM   4417  CA  ARG A 305      19.359 -13.858 -27.707  1.00 80.64           C
ATOM   4418  HA  ARG A 305      19.532 -13.923 -28.782  1.00 80.64           H
ATOM   4419  C   ARG A 305      18.041 -14.645 -27.414  1.00 83.05           C
ATOM   4420  O   ARG A 305      17.766 -15.626 -28.072  1.00 83.17           O
ATOM   4421  CB  ARG A 305      20.592 -14.529 -27.013  1.00 82.74           C
ATOM   4422 1HB  ARG A 305      20.486 -15.591 -27.235  1.00 82.74           H
ATOM   4423 2HB  ARG A 305      21.481 -14.147 -27.514  1.00 82.74           H
ATOM   4424  CG  ARG A 305      20.750 -14.345 -25.501  1.00 87.08           C
ATOM   4425 1HG  ARG A 305      20.796 -13.305 -25.178  1.00 87.08           H
ATOM   4426 2HG  ARG A 305      19.806 -14.665 -25.060  1.00 87.08           H
ATOM   4427  CD  ARG A 305      21.901 -15.135 -24.941  1.00 91.53           C
ATOM   4428 1HD  ARG A 305      21.982 -15.274 -23.863  1.00 91.53           H
ATOM   4429 2HD  ARG A 305      21.797 -16.163 -25.289  1.00 91.53           H
ATOM   4430  NE  ARG A 305      23.225 -14.635 -25.425  1.00 95.42           N
ATOM   4431  HE  ARG A 305      23.454 -14.882 -26.376  1.00 95.42           H
ATOM   4432  CZ  ARG A 305      23.972 -13.725 -24.776  1.00 98.42           C
ATOM   4433  NH1 ARG A 305      23.622 -13.195 -23.642  1.00 98.72           N
ATOM   4434 1HH1 ARG A 305      22.836 -13.541 -23.111  1.00 98.72           H
ATOM   4435 2HH1 ARG A 305      24.279 -12.557 -23.217  1.00 98.72           H
ATOM   4436  NH2 ARG A 305      24.990 -13.202 -25.416  1.00 98.32           N
ATOM   4437 1HH2 ARG A 305      25.080 -13.520 -26.371  1.00 98.32           H
ATOM   4438 2HH2 ARG A 305      25.329 -12.289 -25.153  1.00 98.32           H
ATOM   4439  N   ASP A 306      17.197 -14.047 -26.568  1.00 84.68           N
ATOM   4440  H   ASP A 306      17.484 -13.232 -26.045  1.00 84.68           H
ATOM   4441  CA  ASP A 306      15.764 -14.436 -26.340  1.00 86.87           C
ATOM   4442  HA  ASP A 306      15.772 -15.490 -26.063  1.00 86.87           H
ATOM   4443  C   ASP A 306      14.849 -14.311 -27.602  1.00 88.60           C
ATOM   4444  O   ASP A 306      15.201 -13.712 -28.668  1.00 88.66           O
ATOM   4445  CB  ASP A 306      15.107 -13.597 -25.169  1.00 89.15           C
ATOM   4446 1HB  ASP A 306      15.148 -12.527 -25.373  1.00 89.15           H
ATOM   4447 2HB  ASP A 306      14.075 -13.930 -25.060  1.00 89.15           H
ATOM   4448  CG  ASP A 306      15.790 -13.807 -23.773  1.00 94.21           C
ATOM   4449  OD1 ASP A 306      15.646 -14.997 -23.327  1.00 95.01           O
ATOM   4450  OD2 ASP A 306      16.516 -12.977 -23.180  1.00 96.49           O
ATOM   4451  N   VAL A 307      13.713 -15.074 -27.484  1.00 89.93           N
ATOM   4452  H   VAL A 307      13.447 -15.328 -26.543  1.00 89.93           H
ATOM   4453  CA  VAL A 307      12.901 -15.552 -28.579  1.00 91.65           C
ATOM   4454  HA  VAL A 307      12.989 -14.803 -29.367  1.00 91.65           H
ATOM   4455  C   VAL A 307      11.437 -15.744 -28.219  1.00 92.70           C
ATOM   4456  O   VAL A 307      11.138 -16.159 -27.136  1.00 92.98           O
ATOM   4457  CB  VAL A 307      13.470 -16.811 -29.184  1.00 92.78           C
ATOM   4458  HB  VAL A 307      14.501 -16.654 -29.502  1.00 92.78           H
ATOM   4459  CG1 VAL A 307      13.398 -18.041 -28.273  1.00 93.37           C
ATOM   4460 1HG1 VAL A 307      13.907 -17.780 -27.346  1.00 93.37           H
ATOM   4461 2HG1 VAL A 307      13.869 -18.921 -28.712  1.00 93.37           H
ATOM   4462 3HG1 VAL A 307      12.350 -18.255 -28.065  1.00 93.37           H
ATOM   4463  CG2 VAL A 307      12.673 -17.301 -30.439  1.00 93.53           C
ATOM   4464 1HG2 VAL A 307      13.203 -18.227 -30.662  1.00 93.53           H
ATOM   4465 2HG2 VAL A 307      12.801 -16.600 -31.264  1.00 93.53           H
ATOM   4466 3HG2 VAL A 307      11.612 -17.513 -30.303  1.00 93.53           H
ATOM   4467  N   GLN A 308      10.513 -15.410 -29.150  1.00 92.99           N
ATOM   4468  H   GLN A 308      10.865 -15.108 -30.047  1.00 92.99           H
ATOM   4469  CA  GLN A 308       9.021 -15.286 -29.015  1.00 93.71           C
ATOM   4470  HA  GLN A 308       8.570 -15.113 -29.993  1.00 93.71           H
ATOM   4471  C   GLN A 308       8.587 -14.165 -28.066  1.00 93.97           C
ATOM   4472  O   GLN A 308       9.181 -14.001 -27.002  1.00 93.93           O
ATOM   4473  CB  GLN A 308       8.427 -16.666 -28.723  1.00 95.60           C
ATOM   4474 1HB  GLN A 308       8.824 -17.061 -27.788  1.00 95.60           H
ATOM   4475 2HB  GLN A 308       7.355 -16.605 -28.537  1.00 95.60           H
ATOM   4476  CG  GLN A 308       8.639 -17.770 -29.811  1.00 99.40           C
ATOM   4477 1HG  GLN A 308       9.588 -18.307 -29.839  1.00 99.40           H
ATOM   4478 2HG  GLN A 308       7.956 -18.574 -29.535  1.00 99.40           H
ATOM   4479  CD  GLN A 308       8.297 -17.270 -31.208  1.00104.13           C
ATOM   4480  OE1 GLN A 308       9.175 -16.987 -31.967  1.00105.40           O
ATOM   4481  NE2 GLN A 308       7.046 -17.024 -31.581  1.00105.09           N
ATOM   4482 1HE2 GLN A 308       6.811 -16.637 -32.483  1.00105.09           H
ATOM   4483 2HE2 GLN A 308       6.322 -17.190 -30.897  1.00105.09           H
ATOM   4484  N   PRO A 309       7.552 -13.388 -28.409  1.00  0.00           N
ATOM   4485  CA  PRO A 309       6.755 -13.489 -29.664  1.00  0.00           C
ATOM   4486  HA  PRO A 309       6.474 -14.523 -29.861  1.00  0.00           H
ATOM   4487  C   PRO A 309       7.545 -12.871 -30.803  1.00  0.00           C
ATOM   4488  O   PRO A 309       8.374 -11.952 -30.596  1.00  0.00           O
ATOM   4489  CB  PRO A 309       5.474 -12.701 -29.307  1.00  0.00           C
ATOM   4490 1HB  PRO A 309       5.037 -12.295 -30.219  1.00  0.00           H
ATOM   4491 2HB  PRO A 309       4.771 -13.340 -28.772  1.00  0.00           H
ATOM   4492  CG  PRO A 309       5.979 -11.596 -28.416  1.00  0.00           C
ATOM   4493 1HG  PRO A 309       6.436 -10.781 -28.977  1.00  0.00           H
ATOM   4494 2HG  PRO A 309       5.193 -11.317 -27.713  1.00  0.00           H
ATOM   4495  CD  PRO A 309       7.101 -12.305 -27.613  1.00  0.00           C
ATOM   4496 1HD  PRO A 309       7.902 -11.594 -27.408  1.00  0.00           H
ATOM   4497 2HD  PRO A 309       6.797 -12.634 -26.619  1.00  0.00           H
ATOM   4498  N   GLU A 310       7.379 -13.364 -32.004  1.00  0.00           N
ATOM   4499  H   GLU A 310       6.615 -14.013 -32.131  1.00  0.00           H
ATOM   4500  CA  GLU A 310       8.094 -12.938 -33.204  1.00  0.00           C
ATOM   4501  HA  GLU A 310       9.136 -12.779 -32.925  1.00  0.00           H
ATOM   4502  C   GLU A 310       7.562 -11.623 -33.817  1.00  0.00           C
ATOM   4503  O   GLU A 310       8.329 -10.933 -34.464  1.00  0.00           O
ATOM   4504  CB  GLU A 310       8.089 -14.117 -34.167  1.00  0.00           C
ATOM   4505 1HB  GLU A 310       8.429 -15.003 -33.631  1.00  0.00           H
ATOM   4506 2HB  GLU A 310       7.047 -14.320 -34.415  1.00  0.00           H
ATOM   4507  CG  GLU A 310       8.906 -13.889 -35.408  1.00  0.00           C
ATOM   4508 1HG  GLU A 310       8.259 -13.374 -36.119  1.00  0.00           H
ATOM   4509 2HG  GLU A 310       9.749 -13.247 -35.151  1.00  0.00           H
ATOM   4510  CD  GLU A 310       9.503 -15.124 -36.165  1.00  0.00           C
ATOM   4511  OE1 GLU A 310       8.984 -16.236 -36.005  1.00  0.00           O
ATOM   4512  OE2 GLU A 310      10.513 -15.084 -36.885  1.00  0.00           O
ATOM   4513  N   ASP A 311       6.250 -11.323 -33.501  1.00  0.00           N
ATOM   4514  H   ASP A 311       5.754 -12.074 -33.042  1.00  0.00           H
ATOM   4515  CA  ASP A 311       5.442 -10.190 -33.964  1.00  0.00           C
ATOM   4516  HA  ASP A 311       5.173 -10.453 -34.987  1.00  0.00           H
ATOM   4517  C   ASP A 311       6.208  -8.936 -33.873  1.00  0.00           C
ATOM   4518  O   ASP A 311       6.867  -8.574 -32.861  1.00  0.00           O
ATOM   4519  CB  ASP A 311       4.109 -10.040 -33.217  1.00  0.00           C
ATOM   4520 1HB  ASP A 311       4.390  -9.599 -32.260  1.00  0.00           H
ATOM   4521 2HB  ASP A 311       3.395  -9.337 -33.646  1.00  0.00           H
ATOM   4522  CG  ASP A 311       3.320 -11.349 -32.897  1.00  0.00           C
ATOM   4523  OD1 ASP A 311       2.250 -11.212 -32.258  1.00  0.00           O
ATOM   4524  OD2 ASP A 311       3.629 -12.471 -33.317  1.00  0.00           O
ATOM   4525  N   ALA A 312       6.074  -8.085 -34.884  1.00  0.00           N
ATOM   4526  H   ALA A 312       5.459  -8.278 -35.662  1.00  0.00           H
ATOM   4527  CA  ALA A 312       6.734  -6.779 -34.874  1.00  0.00           C
ATOM   4528  HA  ALA A 312       7.817  -6.823 -34.758  1.00  0.00           H
ATOM   4529  C   ALA A 312       6.151  -5.950 -33.721  1.00  0.00           C
ATOM   4530  O   ALA A 312       4.964  -5.943 -33.440  1.00  0.00           O
ATOM   4531  CB  ALA A 312       6.396  -6.110 -36.140  1.00  0.00           C
ATOM   4532 1HB  ALA A 312       6.950  -5.178 -36.250  1.00  0.00           H
ATOM   4533 2HB  ALA A 312       5.332  -5.891 -36.047  1.00  0.00           H
ATOM   4534 3HB  ALA A 312       6.562  -6.738 -37.015  1.00  0.00           H
ATOM   4535  N   PRO A 313       6.923  -5.008 -33.105  1.00  0.00           N
ATOM   4536  CA  PRO A 313       6.327  -3.903 -32.408  1.00  0.00           C
ATOM   4537  HA  PRO A 313       5.787  -4.296 -31.546  1.00  0.00           H
ATOM   4538  C   PRO A 313       5.486  -3.011 -33.240  1.00  0.00           C
ATOM   4539  O   PRO A 313       5.445  -3.106 -34.472  1.00  0.00           O
ATOM   4540  CB  PRO A 313       7.469  -3.126 -31.762  1.00  0.00           C
ATOM   4541 1HB  PRO A 313       7.707  -2.223 -32.323  1.00  0.00           H
ATOM   4542 2HB  PRO A 313       7.226  -2.926 -30.719  1.00  0.00           H
ATOM   4543  CG  PRO A 313       8.721  -4.042 -31.788  1.00  0.00           C
ATOM   4544 1HG  PRO A 313       9.483  -3.379 -32.198  1.00  0.00           H
ATOM   4545 2HG  PRO A 313       8.955  -4.569 -30.862  1.00  0.00           H
ATOM   4546  CD  PRO A 313       8.366  -5.092 -32.864  1.00  0.00           C
ATOM   4547 1HD  PRO A 313       8.884  -4.742 -33.757  1.00  0.00           H
ATOM   4548 2HD  PRO A 313       8.609  -6.120 -32.594  1.00  0.00           H
ATOM   4549  N   ALA A 314       4.791  -2.055 -32.604  1.00  0.00           N
ATOM   4550  H   ALA A 314       4.819  -2.107 -31.596  1.00  0.00           H
ATOM   4551  CA  ALA A 314       3.861  -1.035 -33.154  1.00  0.00           C
ATOM   4552  HA  ALA A 314       3.332  -1.532 -33.967  1.00  0.00           H
ATOM   4553  C   ALA A 314       4.601   0.187 -33.750  1.00  0.00           C
ATOM   4554  O   ALA A 314       5.735   0.473 -33.478  1.00  0.00           O
ATOM   4555  CB  ALA A 314       2.806  -0.504 -32.086  1.00  0.00           C
ATOM   4556 1HB  ALA A 314       3.316  -0.120 -31.203  1.00  0.00           H
ATOM   4557 2HB  ALA A 314       2.140  -1.317 -31.798  1.00  0.00           H
ATOM   4558 3HB  ALA A 314       2.226   0.295 -32.548  1.00  0.00           H
ATOM   4559  N   ALA A 315       3.815   0.913 -34.576  1.00  0.00           N
ATOM   4560  H   ALA A 315       2.851   0.619 -34.621  1.00  0.00           H
ATOM   4561  CA  ALA A 315       4.234   2.123 -35.184  1.00  0.00           C
ATOM   4562  HA  ALA A 315       5.322   2.159 -35.133  1.00  0.00           H
ATOM   4563  C   ALA A 315       3.734   3.385 -34.367  1.00  0.00           C
ATOM   4564  O   ALA A 315       4.467   4.369 -34.218  1.00  0.00           O
ATOM   4565  CB  ALA A 315       3.691   2.064 -36.713  1.00  0.00           C
ATOM   4566 1HB  ALA A 315       3.935   2.982 -37.247  1.00  0.00           H
ATOM   4567 2HB  ALA A 315       2.609   1.972 -36.621  1.00  0.00           H
ATOM   4568 3HB  ALA A 315       4.083   1.208 -37.262  1.00  0.00           H
ATOM   4569  N   ALA A 316       2.484   3.327 -33.826  1.00  0.00           N
ATOM   4570  H   ALA A 316       1.992   2.458 -33.978  1.00  0.00           H
ATOM   4571  CA  ALA A 316       1.939   4.176 -32.736  1.00  0.00           C
ATOM   4572  HA  ALA A 316       0.881   3.930 -32.818  1.00  0.00           H
ATOM   4573  C   ALA A 316       2.132   5.672 -32.918  1.00  0.00           C
ATOM   4574  O   ALA A 316       2.595   6.424 -32.051  1.00  0.00           O
ATOM   4575  CB  ALA A 316       2.511   3.661 -31.376  1.00  0.00           C
ATOM   4576 1HB  ALA A 316       2.099   4.198 -30.521  1.00  0.00           H
ATOM   4577 2HB  ALA A 316       3.587   3.827 -31.427  1.00  0.00           H
ATOM   4578 3HB  ALA A 316       2.312   2.595 -31.267  1.00  0.00           H
ATOM   4579  N   ASN A 317       1.654   6.121 -34.118  1.00  0.00           N
ATOM   4580  H   ASN A 317       1.373   5.525 -34.883  1.00  0.00           H
ATOM   4581  CA  ASN A 317       1.636   7.582 -34.444  1.00  0.00           C
ATOM   4582  HA  ASN A 317       2.657   7.952 -34.346  1.00  0.00           H
ATOM   4583  C   ASN A 317       0.818   8.408 -33.336  1.00  0.00           C
ATOM   4584  O   ASN A 317      -0.269   8.071 -32.885  1.00  0.00           O
ATOM   4585  CB  ASN A 317       1.141   7.889 -35.852  1.00  0.00           C
ATOM   4586 1HB  ASN A 317       0.436   7.089 -36.082  1.00  0.00           H
ATOM   4587 2HB  ASN A 317       0.612   8.837 -35.948  1.00  0.00           H
ATOM   4588  CG  ASN A 317       2.257   7.859 -36.923  1.00  0.00           C
ATOM   4589  OD1 ASN A 317       2.855   8.840 -37.157  1.00  0.00           O
ATOM   4590  ND2 ASN A 317       2.620   6.645 -37.375  1.00  0.00           N
ATOM   4591 1HD2 ASN A 317       3.466   6.529 -37.914  1.00  0.00           H
ATOM   4592 2HD2 ASN A 317       1.966   5.880 -37.289  1.00  0.00           H
ATOM   4593  N   GLY A 318       1.349   9.613 -32.969  1.00  0.00           N
ATOM   4594  H   GLY A 318       2.242   9.841 -33.383  1.00  0.00           H
ATOM   4595  CA  GLY A 318       0.818  10.395 -31.912  1.00  0.00           C
ATOM   4596 1HA  GLY A 318       1.390  11.319 -31.821  1.00  0.00           H
ATOM   4597 2HA  GLY A 318      -0.250  10.544 -32.070  1.00  0.00           H
ATOM   4598  C   GLY A 318       0.859   9.817 -30.380  1.00  0.00           C
ATOM   4599  O   GLY A 318       0.196  10.385 -29.493  1.00  0.00           O
ATOM   4600  N   ALA A 319       1.581   8.721 -30.091  1.00 79.28           N
ATOM   4601  H   ALA A 319       2.140   8.346 -30.844  1.00 79.28           H
ATOM   4602  CA  ALA A 319       1.831   8.107 -28.760  1.00 79.64           C
ATOM   4603  HA  ALA A 319       1.777   8.831 -27.947  1.00 79.64           H
ATOM   4604  C   ALA A 319       3.235   7.414 -28.638  1.00 79.43           C
ATOM   4605  O   ALA A 319       4.086   7.462 -29.541  1.00 79.71           O
ATOM   4606  CB  ALA A 319       0.720   7.110 -28.572  1.00 80.04           C
ATOM   4607 1HB  ALA A 319      -0.241   7.537 -28.857  1.00 80.04           H
ATOM   4608 2HB  ALA A 319       0.662   6.731 -27.552  1.00 80.04           H
ATOM   4609 3HB  ALA A 319       0.972   6.295 -29.250  1.00 80.04           H
ATOM   4610  N   LEU A 320       3.430   6.673 -27.580  1.00 78.71           N
ATOM   4611  H   LEU A 320       2.726   6.639 -26.857  1.00 78.71           H
ATOM   4612  CA  LEU A 320       4.626   5.826 -27.331  1.00 78.52           C
ATOM   4613  HA  LEU A 320       5.420   6.117 -28.019  1.00 78.52           H
ATOM   4614  C   LEU A 320       4.327   4.288 -27.749  1.00 77.73           C
ATOM   4615  O   LEU A 320       3.300   3.726 -27.369  1.00 77.97           O
ATOM   4616  CB  LEU A 320       5.228   6.001 -25.949  1.00 79.25           C
ATOM   4617 1HB  LEU A 320       4.639   5.454 -25.212  1.00 79.25           H
ATOM   4618 2HB  LEU A 320       6.210   5.529 -25.906  1.00 79.25           H
ATOM   4619  CG  LEU A 320       5.359   7.427 -25.339  1.00 81.44           C
ATOM   4620  HG  LEU A 320       4.353   7.774 -25.103  1.00 81.44           H
ATOM   4621  CD1 LEU A 320       6.203   7.540 -24.072  1.00 82.24           C
ATOM   4622 1HD1 LEU A 320       5.987   6.716 -23.392  1.00 82.24           H
ATOM   4623 2HD1 LEU A 320       6.046   8.488 -23.557  1.00 82.24           H
ATOM   4624 3HD1 LEU A 320       7.239   7.475 -24.406  1.00 82.24           H
ATOM   4625  CD2 LEU A 320       5.838   8.437 -26.363  1.00 82.23           C
ATOM   4626 1HD2 LEU A 320       5.900   9.376 -25.812  1.00 82.23           H
ATOM   4627 2HD2 LEU A 320       5.185   8.564 -27.226  1.00 82.23           H
ATOM   4628 3HD2 LEU A 320       6.833   8.146 -26.699  1.00 82.23           H
ATOM   4629  N   SER A 321       5.287   3.589 -28.387  1.00 76.53           N
ATOM   4630  H   SER A 321       6.129   4.067 -28.675  1.00 76.53           H
ATOM   4631  CA  SER A 321       5.302   2.118 -28.549  1.00 75.84           C
ATOM   4632  HA  SER A 321       4.280   1.758 -28.665  1.00 75.84           H
ATOM   4633  C   SER A 321       5.956   1.382 -27.376  1.00 74.15           C
ATOM   4634  O   SER A 321       6.654   1.980 -26.528  1.00 73.82           O
ATOM   4635  CB  SER A 321       6.042   1.780 -29.901  1.00 77.60           C
ATOM   4636 1HB  SER A 321       5.877   0.717 -30.076  1.00 77.60           H
ATOM   4637 2HB  SER A 321       5.515   2.333 -30.678  1.00 77.60           H
ATOM   4638  OG  SER A 321       7.381   2.021 -30.050  1.00 80.18           O
ATOM   4639  HG  SER A 321       7.622   2.896 -29.738  1.00 80.18           H
ATOM   4640  N   GLU A 322       5.706   0.069 -27.252  1.00 72.67           N
ATOM   4641  H   GLU A 322       4.994  -0.367 -27.820  1.00 72.67           H
ATOM   4642  CA  GLU A 322       6.186  -0.747 -26.108  1.00 71.50           C
ATOM   4643  HA  GLU A 322       7.091  -0.246 -25.764  1.00 71.50           H
ATOM   4644  C   GLU A 322       6.566  -2.195 -26.498  1.00 69.25           C
ATOM   4645  O   GLU A 322       5.885  -2.844 -27.288  1.00 69.34           O
ATOM   4646  CB  GLU A 322       5.140  -0.756 -24.938  1.00 74.33           C
ATOM   4647 1HB  GLU A 322       5.564  -1.131 -24.007  1.00 74.33           H
ATOM   4648 2HB  GLU A 322       4.893   0.281 -24.709  1.00 74.33           H
ATOM   4649  CG  GLU A 322       3.889  -1.529 -25.296  1.00 79.93           C
ATOM   4650 1HG  GLU A 322       3.663  -1.474 -26.361  1.00 79.93           H
ATOM   4651 2HG  GLU A 322       3.935  -2.598 -25.089  1.00 79.93           H
ATOM   4652  CD  GLU A 322       2.658  -0.963 -24.534  1.00 87.15           C
ATOM   4653  OE1 GLU A 322       2.103   0.024 -25.065  1.00 89.22           O
ATOM   4654  OE2 GLU A 322       2.104  -1.480 -23.533  1.00 88.98           O
ATOM   4655  N   GLN A 323       7.687  -2.623 -25.961  1.00 67.08           N
ATOM   4656  H   GLN A 323       8.209  -1.974 -25.390  1.00 67.08           H
ATOM   4657  CA  GLN A 323       8.361  -3.821 -26.420  1.00 65.43           C
ATOM   4658  HA  GLN A 323       7.555  -4.511 -26.669  1.00 65.43           H
ATOM   4659  C   GLN A 323       9.194  -4.399 -25.287  1.00 63.13           C
ATOM   4660  O   GLN A 323       8.810  -5.442 -24.704  1.00 63.37           O
ATOM   4661  CB  GLN A 323       9.167  -3.591 -27.719  1.00 67.17           C
ATOM   4662 1HB  GLN A 323       8.547  -3.214 -28.532  1.00 67.17           H
ATOM   4663 2HB  GLN A 323       9.947  -2.832 -27.662  1.00 67.17           H
ATOM   4664  CG  GLN A 323       9.824  -4.912 -28.197  1.00 70.68           C
ATOM   4665 1HG  GLN A 323      10.508  -4.749 -29.029  1.00 70.68           H
ATOM   4666 2HG  GLN A 323      10.434  -5.343 -27.403  1.00 70.68           H
ATOM   4667  CD  GLN A 323       8.841  -6.051 -28.658  1.00 74.66           C
ATOM   4668  OE1 GLN A 323       7.637  -5.889 -28.789  1.00 75.01           O
ATOM   4669  NE2 GLN A 323       9.326  -7.094 -29.222  1.00 75.65           N
ATOM   4670 1HE2 GLN A 323       8.628  -7.670 -29.670  1.00 75.65           H
ATOM   4671 2HE2 GLN A 323      10.304  -7.331 -29.299  1.00 75.65           H
ATOM   4672  N   SER A 324      10.317  -3.701 -24.932  1.00 60.84           N
ATOM   4673  H   SER A 324      10.558  -2.853 -25.425  1.00 60.84           H
ATOM   4674  CA  SER A 324      11.322  -4.170 -23.949  1.00 59.33           C
ATOM   4675  HA  SER A 324      10.968  -5.115 -23.537  1.00 59.33           H
ATOM   4676  C   SER A 324      11.412  -3.183 -22.712  1.00 57.33           C
ATOM   4677  O   SER A 324      12.308  -3.315 -21.900  1.00 57.62           O
ATOM   4678  CB  SER A 324      12.618  -4.411 -24.709  1.00 60.65           C
ATOM   4679 1HB  SER A 324      13.064  -3.457 -24.990  1.00 60.65           H
ATOM   4680 2HB  SER A 324      13.309  -4.981 -24.088  1.00 60.65           H
ATOM   4681  OG  SER A 324      12.450  -5.174 -25.861  1.00 62.84           O
ATOM   4682  HG  SER A 324      13.007  -4.833 -26.564  1.00 62.84           H
ATOM   4683  N   GLY A 325      10.628  -2.108 -22.754  1.00 55.15           N
ATOM   4684  H   GLY A 325      10.183  -1.911 -23.639  1.00 55.15           H
ATOM   4685  CA  GLY A 325      10.541  -1.120 -21.704  1.00 53.36           C
ATOM   4686 1HA  GLY A 325       9.681  -0.471 -21.867  1.00 53.36           H
ATOM   4687 2HA  GLY A 325      10.296  -1.680 -20.801  1.00 53.36           H
ATOM   4688  C   GLY A 325      11.784  -0.286 -21.476  1.00 50.65           C
ATOM   4689  O   GLY A 325      12.551   0.022 -22.392  1.00 50.95           O
ATOM   4690  N   VAL A 326      12.040   0.038 -20.207  1.00 47.43           N
ATOM   4691  H   VAL A 326      11.345  -0.249 -19.533  1.00 47.43           H
ATOM   4692  CA  VAL A 326      13.185   0.798 -19.656  1.00 45.78           C
ATOM   4693  HA  VAL A 326      13.979   0.683 -20.393  1.00 45.78           H
ATOM   4694  C   VAL A 326      13.640   0.134 -18.366  1.00 43.96           C
ATOM   4695  O   VAL A 326      12.798   0.211 -17.436  1.00 43.23           O
ATOM   4696  CB  VAL A 326      12.967   2.372 -19.527  1.00 45.61           C
ATOM   4697  HB  VAL A 326      12.155   2.486 -18.809  1.00 45.61           H
ATOM   4698  CG1 VAL A 326      14.201   3.154 -19.181  1.00 45.86           C
ATOM   4699 1HG1 VAL A 326      14.812   2.625 -18.450  1.00 45.86           H
ATOM   4700 2HG1 VAL A 326      13.982   4.138 -18.767  1.00 45.86           H
ATOM   4701 3HG1 VAL A 326      14.809   3.264 -20.079  1.00 45.86           H
ATOM   4702  CG2 VAL A 326      12.382   3.083 -20.694  1.00 46.05           C
ATOM   4703 1HG2 VAL A 326      12.355   4.170 -20.616  1.00 46.05           H
ATOM   4704 2HG2 VAL A 326      11.390   2.713 -20.952  1.00 46.05           H
ATOM   4705 3HG2 VAL A 326      13.092   2.791 -21.467  1.00 46.05           H
ATOM   4706  N   ALA A 327      14.851  -0.327 -18.291  1.00 43.05           N
ATOM   4707  H   ALA A 327      15.371  -0.350 -19.157  1.00 43.05           H
ATOM   4708  CA  ALA A 327      15.529  -0.768 -17.084  1.00 42.77           C
ATOM   4709  HA  ALA A 327      14.803  -1.035 -16.317  1.00 42.77           H
ATOM   4710  C   ALA A 327      16.424   0.364 -16.477  1.00 42.13           C
ATOM   4711  O   ALA A 327      17.153   0.973 -17.224  1.00 42.42           O
ATOM   4712  CB  ALA A 327      16.209  -2.091 -17.402  1.00 43.09           C
ATOM   4713 1HB  ALA A 327      17.058  -1.870 -18.049  1.00 43.09           H
ATOM   4714 2HB  ALA A 327      15.545  -2.797 -17.901  1.00 43.09           H
ATOM   4715 3HB  ALA A 327      16.567  -2.526 -16.469  1.00 43.09           H
ATOM   4716  N   TRP A 328      16.434   0.579 -15.181  1.00 40.76           N
ATOM   4717  H   TRP A 328      15.734   0.071 -14.659  1.00 40.76           H
ATOM   4718  CA  TRP A 328      17.317   1.461 -14.416  1.00 39.68           C
ATOM   4719  HA  TRP A 328      17.792   2.222 -15.034  1.00 39.68           H
ATOM   4720  C   TRP A 328      18.458   0.700 -13.673  1.00 38.55           C
ATOM   4721  O   TRP A 328      18.214  -0.418 -13.090  1.00 38.58           O
ATOM   4722  CB  TRP A 328      16.366   2.262 -13.402  1.00 39.01           C
ATOM   4723 1HB  TRP A 328      15.617   2.854 -13.928  1.00 39.01           H
ATOM   4724 2HB  TRP A 328      15.826   1.556 -12.772  1.00 39.01           H
ATOM   4725  CG  TRP A 328      17.072   3.243 -12.430  1.00 38.74           C
ATOM   4726  CD1 TRP A 328      18.230   3.971 -12.619  1.00 39.23           C
ATOM   4727  HD1 TRP A 328      18.913   3.988 -13.455  1.00 39.23           H
ATOM   4728  CD2 TRP A 328      16.601   3.697 -11.127  1.00 38.49           C
ATOM   4729  NE1 TRP A 328      18.557   4.582 -11.434  1.00 39.23           N
ATOM   4730  HE1 TRP A 328      19.244   5.317 -11.528  1.00 39.23           H
ATOM   4731  CE2 TRP A 328      17.533   4.577 -10.542  1.00 38.85           C
ATOM   4732  CE3 TRP A 328      15.285   3.634 -10.539  1.00 39.21           C
ATOM   4733  HE3 TRP A 328      14.579   2.955 -10.995  1.00 39.21           H
ATOM   4734  CZ2 TRP A 328      17.227   5.349  -9.390  1.00 39.54           C
ATOM   4735  HZ2 TRP A 328      18.008   5.959  -8.960  1.00 39.54           H
ATOM   4736  CZ3 TRP A 328      15.084   4.250  -9.273  1.00 39.51           C
ATOM   4737  HZ3 TRP A 328      14.127   4.119  -8.789  1.00 39.51           H
ATOM   4738  CH2 TRP A 328      16.027   5.069  -8.697  1.00 39.39           C
ATOM   4739  HH2 TRP A 328      15.776   5.659  -7.828  1.00 39.39           H
ATOM   4740  N   VAL A 329      19.644   1.421 -13.563  1.00 37.84           N
ATOM   4741  H   VAL A 329      19.829   2.200 -14.179  1.00 37.84           H
ATOM   4742  CA  VAL A 329      20.870   0.975 -12.796  1.00 37.38           C
ATOM   4743  HA  VAL A 329      20.662   0.084 -12.205  1.00 37.38           H
ATOM   4744  C   VAL A 329      21.173   2.131 -11.808  1.00 37.89           C
ATOM   4745  O   VAL A 329      21.633   3.247 -12.170  1.00 38.68           O
ATOM   4746  CB  VAL A 329      22.021   0.636 -13.779  1.00 36.91           C
ATOM   4747  HB  VAL A 329      22.038   1.406 -14.551  1.00 36.91           H
ATOM   4748  CG1 VAL A 329      23.415   0.514 -13.085  1.00 36.98           C
ATOM   4749 1HG1 VAL A 329      24.181   0.232 -13.807  1.00 36.98           H
ATOM   4750 2HG1 VAL A 329      23.364  -0.236 -12.296  1.00 36.98           H
ATOM   4751 3HG1 VAL A 329      23.665   1.482 -12.650  1.00 36.98           H
ATOM   4752  CG2 VAL A 329      21.797  -0.681 -14.542  1.00 38.18           C
ATOM   4753 1HG2 VAL A 329      20.868  -0.654 -15.112  1.00 38.18           H
ATOM   4754 2HG2 VAL A 329      21.797  -1.552 -13.886  1.00 38.18           H
ATOM   4755 3HG2 VAL A 329      22.643  -0.741 -15.227  1.00 38.18           H
ATOM   4756  N   PRO A 330      20.898   1.906 -10.494  1.00 37.07           N
ATOM   4757  CA  PRO A 330      21.204   2.873  -9.439  1.00 36.32           C
ATOM   4758  HA  PRO A 330      20.647   3.772  -9.701  1.00 36.32           H
ATOM   4759  C   PRO A 330      22.695   3.300  -9.262  1.00 35.53           C
ATOM   4760  O   PRO A 330      23.640   2.506  -9.378  1.00 35.33           O
ATOM   4761  CB  PRO A 330      20.615   2.323  -8.170  1.00 36.77           C
ATOM   4762 1HB  PRO A 330      21.282   1.650  -7.631  1.00 36.77           H
ATOM   4763 2HB  PRO A 330      20.248   3.130  -7.536  1.00 36.77           H
ATOM   4764  CG  PRO A 330      19.420   1.522  -8.700  1.00 37.52           C
ATOM   4765 1HG  PRO A 330      19.114   0.793  -7.950  1.00 37.52           H
ATOM   4766 2HG  PRO A 330      18.553   2.108  -9.008  1.00 37.52           H
ATOM   4767  CD  PRO A 330      20.086   0.866  -9.868  1.00 36.87           C
ATOM   4768 1HD  PRO A 330      20.737   0.041  -9.579  1.00 36.87           H
ATOM   4769 2HD  PRO A 330      19.357   0.507 -10.594  1.00 36.87           H
ATOM   4770  N   TYR A 331      22.953   4.607  -8.979  1.00 34.25           N
ATOM   4771  H   TYR A 331      22.199   5.278  -8.948  1.00 34.25           H
ATOM   4772  CA  TYR A 331      24.252   5.076  -8.458  1.00 34.02           C
ATOM   4773  HA  TYR A 331      24.934   4.716  -9.229  1.00 34.02           H
ATOM   4774  C   TYR A 331      24.632   4.500  -7.114  1.00 33.34           C
ATOM   4775  O   TYR A 331      23.912   4.581  -6.074  1.00 32.94           O
ATOM   4776  CB  TYR A 331      24.484   6.589  -8.575  1.00 33.48           C
ATOM   4777 1HB  TYR A 331      24.210   6.813  -9.606  1.00 33.48           H
ATOM   4778 2HB  TYR A 331      23.792   7.019  -7.851  1.00 33.48           H
ATOM   4779  CG  TYR A 331      25.882   7.049  -8.296  1.00 33.58           C
ATOM   4780  CD1 TYR A 331      26.635   7.734  -9.368  1.00 33.40           C
ATOM   4781  HD1 TYR A 331      26.221   7.858 -10.358  1.00 33.40           H
ATOM   4782  CD2 TYR A 331      26.442   7.040  -6.963  1.00 34.13           C
ATOM   4783  HD2 TYR A 331      25.886   6.561  -6.170  1.00 34.13           H
ATOM   4784  CE1 TYR A 331      27.810   8.379  -9.001  1.00 34.64           C
ATOM   4785  HE1 TYR A 331      28.452   8.783  -9.770  1.00 34.64           H
ATOM   4786  CE2 TYR A 331      27.690   7.635  -6.650  1.00 34.96           C
ATOM   4787  HE2 TYR A 331      28.124   7.557  -5.664  1.00 34.96           H
ATOM   4788  CZ  TYR A 331      28.310   8.394  -7.648  1.00 36.16           C
ATOM   4789  OH  TYR A 331      29.483   8.983  -7.323  1.00 39.01           O
ATOM   4790  HH  TYR A 331      29.959   9.347  -8.073  1.00 39.01           H
ATOM   4791  N   THR A 332      25.849   4.012  -7.101  1.00 33.38           N
ATOM   4792  H   THR A 332      26.452   4.103  -7.907  1.00 33.38           H
ATOM   4793  CA  THR A 332      26.530   3.315  -5.940  1.00 33.90           C
ATOM   4794  HA  THR A 332      26.050   3.570  -4.995  1.00 33.90           H
ATOM   4795  C   THR A 332      27.991   3.727  -5.900  1.00 34.29           C
ATOM   4796  O   THR A 332      28.675   3.857  -6.918  1.00 34.88           O
ATOM   4797  CB  THR A 332      26.404   1.815  -6.043  1.00 35.66           C
ATOM   4798  HB  THR A 332      25.367   1.527  -6.215  1.00 35.66           H
ATOM   4799  OG1 THR A 332      26.736   1.066  -4.836  1.00 37.17           O
ATOM   4800  HG1 THR A 332      25.971   1.166  -4.265  1.00 37.17           H
ATOM   4801  CG2 THR A 332      27.278   1.147  -7.094  1.00 35.61           C
ATOM   4802 1HG2 THR A 332      28.276   1.108  -6.657  1.00 35.61           H
ATOM   4803 2HG2 THR A 332      27.294   1.776  -7.983  1.00 35.61           H
ATOM   4804 3HG2 THR A 332      26.961   0.140  -7.366  1.00 35.61           H
ATOM   4805  N   ASP A 333      28.503   3.956  -4.727  1.00 34.63           N
ATOM   4806  H   ASP A 333      27.945   3.827  -3.895  1.00 34.63           H
ATOM   4807  CA  ASP A 333      29.901   4.357  -4.517  1.00 36.02           C
ATOM   4808  HA  ASP A 333      30.093   5.267  -5.085  1.00 36.02           H
ATOM   4809  C   ASP A 333      30.980   3.325  -4.849  1.00 37.73           C
ATOM   4810  O   ASP A 333      32.136   3.803  -4.970  1.00 39.16           O
ATOM   4811  CB  ASP A 333      30.166   4.811  -3.035  1.00 36.62           C
ATOM   4812 1HB  ASP A 333      29.879   4.011  -2.352  1.00 36.62           H
ATOM   4813 2HB  ASP A 333      31.235   4.917  -2.852  1.00 36.62           H
ATOM   4814  CG  ASP A 333      29.461   6.103  -2.603  1.00 38.93           C
ATOM   4815  OD1 ASP A 333      29.288   6.930  -3.415  1.00 39.17           O
ATOM   4816  OD2 ASP A 333      29.065   6.044  -1.452  1.00 40.89           O
ATOM   4817  N   GLU A 334      30.514   2.108  -5.160  1.00 37.37           N
ATOM   4818  H   GLU A 334      29.552   1.991  -4.877  1.00 37.37           H
ATOM   4819  CA  GLU A 334      31.255   0.936  -5.572  1.00 37.70           C
ATOM   4820  HA  GLU A 334      32.260   0.991  -5.154  1.00 37.70           H
ATOM   4821  C   GLU A 334      31.436   0.769  -7.125  1.00 38.15           C
ATOM   4822  O   GLU A 334      32.296  -0.004  -7.572  1.00 39.15           O
ATOM   4823  CB  GLU A 334      30.554  -0.329  -4.917  1.00 39.39           C
ATOM   4824 1HB  GLU A 334      29.636  -0.614  -5.431  1.00 39.39           H
ATOM   4825 2HB  GLU A 334      31.175  -1.218  -5.020  1.00 39.39           H
ATOM   4826  CG  GLU A 334      30.142  -0.320  -3.361  1.00 47.96           C
ATOM   4827 1HG  GLU A 334      29.313   0.364  -3.180  1.00 47.96           H
ATOM   4828 2HG  GLU A 334      29.917  -1.322  -2.996  1.00 47.96           H
ATOM   4829  CD  GLU A 334      31.307   0.202  -2.398  1.00 58.01           C
ATOM   4830  OE1 GLU A 334      31.113   0.618  -1.180  1.00 60.29           O
ATOM   4831  OE2 GLU A 334      32.496   0.102  -2.803  1.00 58.64           O
ATOM   4832  N   ALA A 335      30.593   1.541  -7.886  1.00 37.39           N
ATOM   4833  H   ALA A 335      29.934   2.144  -7.414  1.00 37.39           H
ATOM   4834  CA  ALA A 335      30.538   1.594  -9.371  1.00 37.53           C
ATOM   4835  HA  ALA A 335      31.520   1.548  -9.841  1.00 37.53           H
ATOM   4836  C   ALA A 335      29.954   3.013  -9.716  1.00 36.48           C
ATOM   4837  O   ALA A 335      28.765   3.141  -9.905  1.00 36.27           O
ATOM   4838  CB  ALA A 335      29.755   0.389  -9.902  1.00 38.04           C
ATOM   4839 1HB  ALA A 335      28.833   0.204  -9.351  1.00 38.04           H
ATOM   4840 2HB  ALA A 335      30.428  -0.460  -9.783  1.00 38.04           H
ATOM   4841 3HB  ALA A 335      29.526   0.526 -10.959  1.00 38.04           H
ATOM   4842  N   PRO A 336      30.744   4.084  -9.681  1.00 36.32           N
ATOM   4843  CA  PRO A 336      30.158   5.477  -9.474  1.00 35.99           C
ATOM   4844  HA  PRO A 336      29.460   5.304  -8.654  1.00 35.99           H
ATOM   4845  C   PRO A 336      29.499   6.148 -10.629  1.00 35.65           C
ATOM   4846  O   PRO A 336      29.851   7.290 -11.047  1.00 35.37           O
ATOM   4847  CB  PRO A 336      31.364   6.293  -8.831  1.00 36.73           C
ATOM   4848 1HB  PRO A 336      31.914   6.802  -9.623  1.00 36.73           H
ATOM   4849 2HB  PRO A 336      31.092   7.069  -8.116  1.00 36.73           H
ATOM   4850  CG  PRO A 336      32.251   5.257  -8.164  1.00 37.24           C
ATOM   4851 1HG  PRO A 336      33.284   5.591  -8.068  1.00 37.24           H
ATOM   4852 2HG  PRO A 336      31.790   4.935  -7.230  1.00 37.24           H
ATOM   4853  CD  PRO A 336      32.158   4.147  -9.198  1.00 35.95           C
ATOM   4854 1HD  PRO A 336      32.774   4.340 -10.076  1.00 35.95           H
ATOM   4855 2HD  PRO A 336      32.377   3.172  -8.762  1.00 35.95           H
ATOM   4856  N   PHE A 337      28.428   5.566 -11.211  1.00 35.82           N
ATOM   4857  H   PHE A 337      28.234   4.629 -10.887  1.00 35.82           H
ATOM   4858  CA  PHE A 337      27.694   6.037 -12.377  1.00 36.22           C
ATOM   4859  HA  PHE A 337      27.775   7.123 -12.327  1.00 36.22           H
ATOM   4860  C   PHE A 337      26.213   5.649 -12.328  1.00 35.55           C
ATOM   4861  O   PHE A 337      25.764   4.721 -11.666  1.00 36.41           O
ATOM   4862  CB  PHE A 337      28.343   5.601 -13.678  1.00 37.07           C
ATOM   4863 1HB  PHE A 337      27.727   5.732 -14.568  1.00 37.07           H
ATOM   4864 2HB  PHE A 337      29.106   6.353 -13.875  1.00 37.07           H
ATOM   4865  CG  PHE A 337      28.957   4.231 -13.672  1.00 39.23           C
ATOM   4866  CD1 PHE A 337      28.114   3.059 -13.686  1.00 41.30           C
ATOM   4867  HD1 PHE A 337      27.050   3.172 -13.832  1.00 41.30           H
ATOM   4868  CD2 PHE A 337      30.326   4.077 -13.478  1.00 40.52           C
ATOM   4869  HD2 PHE A 337      30.946   4.923 -13.221  1.00 40.52           H
ATOM   4870  CE1 PHE A 337      28.703   1.805 -13.644  1.00 42.51           C
ATOM   4871  HE1 PHE A 337      28.106   0.909 -13.562  1.00 42.51           H
ATOM   4872  CE2 PHE A 337      30.897   2.808 -13.536  1.00 42.15           C
ATOM   4873  HE2 PHE A 337      31.969   2.685 -13.486  1.00 42.15           H
ATOM   4874  CZ  PHE A 337      30.129   1.645 -13.641  1.00 42.52           C
ATOM   4875  HZ  PHE A 337      30.610   0.681 -13.716  1.00 42.52           H
ATOM   4876  N   HIS A 338      25.401   6.480 -12.994  1.00 34.83           N
ATOM   4877  H   HIS A 338      25.854   7.244 -13.474  1.00 34.83           H
ATOM   4878  CA  HIS A 338      24.003   6.265 -13.140  1.00 34.86           C
ATOM   4879  HA  HIS A 338      23.664   5.605 -12.341  1.00 34.86           H
ATOM   4880  C   HIS A 338      23.787   5.505 -14.483  1.00 35.57           C
ATOM   4881  O   HIS A 338      24.709   5.642 -15.317  1.00 35.14           O
ATOM   4882  CB  HIS A 338      23.262   7.586 -13.072  1.00 34.50           C
ATOM   4883 1HB  HIS A 338      23.316   7.930 -12.039  1.00 34.50           H
ATOM   4884 2HB  HIS A 338      23.774   8.295 -13.723  1.00 34.50           H
ATOM   4885  CG  HIS A 338      21.816   7.485 -13.487  1.00 35.14           C
ATOM   4886  ND1 HIS A 338      20.730   6.884 -12.752  1.00 36.17           N
ATOM   4887  CD2 HIS A 338      21.450   7.708 -14.769  1.00 36.29           C
ATOM   4888  HD2 HIS A 338      22.016   8.079 -15.610  1.00 36.29           H
ATOM   4889  CE1 HIS A 338      19.733   6.836 -13.670  1.00 37.55           C
ATOM   4890  HE1 HIS A 338      18.718   6.726 -13.317  1.00 37.55           H
ATOM   4891  NE2 HIS A 338      20.148   7.380 -14.845  1.00 37.49           N
ATOM   4892  HE2 HIS A 338      19.451   7.634 -15.531  1.00 37.49           H
ATOM   4893  N   GLY A 339      22.692   4.778 -14.684  1.00 36.28           N
ATOM   4894  H   GLY A 339      22.152   4.548 -13.862  1.00 36.28           H
ATOM   4895  CA  GLY A 339      22.522   3.920 -15.853  1.00 37.27           C
ATOM   4896 1HA  GLY A 339      23.003   4.372 -16.721  1.00 37.27           H
ATOM   4897 2HA  GLY A 339      23.029   2.965 -15.718  1.00 37.27           H
ATOM   4898  C   GLY A 339      21.054   3.573 -16.303  1.00 38.43           C
ATOM   4899  O   GLY A 339      20.186   3.341 -15.466  1.00 38.48           O
ATOM   4900  N   GLN A 340      20.804   3.457 -17.632  1.00 39.07           N
ATOM   4901  H   GLN A 340      21.572   3.670 -18.253  1.00 39.07           H
ATOM   4902  CA  GLN A 340      19.615   2.858 -18.173  1.00 39.42           C
ATOM   4903  HA  GLN A 340      19.101   2.323 -17.374  1.00 39.42           H
ATOM   4904  C   GLN A 340      19.990   1.764 -19.247  1.00 39.59           C
ATOM   4905  O   GLN A 340      21.019   1.735 -19.958  1.00 38.82           O
ATOM   4906  CB  GLN A 340      18.693   3.907 -18.629  1.00 40.57           C
ATOM   4907 1HB  GLN A 340      17.689   3.501 -18.748  1.00 40.57           H
ATOM   4908 2HB  GLN A 340      18.751   4.682 -17.865  1.00 40.57           H
ATOM   4909  CG  GLN A 340      19.154   4.495 -19.970  1.00 43.06           C
ATOM   4910 1HG  GLN A 340      20.089   4.987 -19.702  1.00 43.06           H
ATOM   4911 2HG  GLN A 340      19.351   3.808 -20.793  1.00 43.06           H
ATOM   4912  CD  GLN A 340      18.180   5.582 -20.485  1.00 45.40           C
ATOM   4913  OE1 GLN A 340      17.225   5.971 -19.853  1.00 46.45           O
ATOM   4914  NE2 GLN A 340      18.272   6.012 -21.735  1.00 42.16           N
ATOM   4915 1HE2 GLN A 340      17.586   6.608 -22.176  1.00 42.16           H
ATOM   4916 2HE2 GLN A 340      19.122   5.770 -22.225  1.00 42.16           H
ATOM   4917  N   ILE A 341      19.016   0.949 -19.556  1.00 40.62           N
ATOM   4918  H   ILE A 341      18.273   0.861 -18.877  1.00 40.62           H
ATOM   4919  CA  ILE A 341      18.914  -0.050 -20.682  1.00 42.49           C
ATOM   4920  HA  ILE A 341      19.551   0.227 -21.522  1.00 42.49           H
ATOM   4921  C   ILE A 341      17.436   0.036 -21.199  1.00 43.57           C
ATOM   4922  O   ILE A 341      16.516  -0.055 -20.446  1.00 43.76           O
ATOM   4923  CB  ILE A 341      19.241  -1.482 -20.216  1.00 43.54           C
ATOM   4924  HB  ILE A 341      18.783  -1.641 -19.240  1.00 43.54           H
ATOM   4925  CG1 ILE A 341      20.743  -1.657 -20.080  1.00 45.76           C
ATOM   4926 1HG1 ILE A 341      21.079  -2.491 -20.695  1.00 45.76           H
ATOM   4927 2HG1 ILE A 341      21.261  -0.849 -20.596  1.00 45.76           H
ATOM   4928  CG2 ILE A 341      18.660  -2.637 -21.158  1.00 43.98           C
ATOM   4929 1HG2 ILE A 341      17.573  -2.556 -21.147  1.00 43.98           H
ATOM   4930 2HG2 ILE A 341      18.957  -3.617 -20.784  1.00 43.98           H
ATOM   4931 3HG2 ILE A 341      19.024  -2.512 -22.178  1.00 43.98           H
ATOM   4932  CD1 ILE A 341      21.151  -1.695 -18.525  1.00 47.29           C
ATOM   4933 1HD1 ILE A 341      20.534  -0.982 -17.979  1.00 47.29           H
ATOM   4934 2HD1 ILE A 341      22.202  -1.432 -18.408  1.00 47.29           H
ATOM   4935 3HD1 ILE A 341      20.981  -2.698 -18.134  1.00 47.29           H
ATOM   4936  N   MET A 342      17.223   0.224 -22.535  1.00 43.91           N
ATOM   4937  H   MET A 342      18.026   0.410 -23.119  1.00 43.91           H
ATOM   4938  CA  MET A 342      15.908   0.510 -23.100  1.00 45.45           C
ATOM   4939  HA  MET A 342      15.203   0.010 -22.435  1.00 45.45           H
ATOM   4940  C   MET A 342      15.591   0.078 -24.546  1.00 46.94           C
ATOM   4941  O   MET A 342      16.537  -0.096 -25.372  1.00 46.96           O
ATOM   4942  CB  MET A 342      15.633   2.031 -22.941  1.00 46.92           C
ATOM   4943 1HB  MET A 342      14.589   2.261 -23.157  1.00 46.92           H
ATOM   4944 2HB  MET A 342      15.850   2.376 -21.930  1.00 46.92           H
ATOM   4945  CG  MET A 342      16.493   2.924 -23.909  1.00 50.04           C
ATOM   4946 1HG  MET A 342      16.487   2.485 -24.907  1.00 50.04           H
ATOM   4947 2HG  MET A 342      16.111   3.942 -23.981  1.00 50.04           H
ATOM   4948  SD  MET A 342      18.286   3.080 -23.427  1.00 54.07           S
ATOM   4949  CE  MET A 342      19.030   3.916 -24.868  1.00 49.41           C
ATOM   4950 1HE  MET A 342      18.553   3.581 -25.789  1.00 49.41           H
ATOM   4951 2HE  MET A 342      20.090   3.662 -24.895  1.00 49.41           H
ATOM   4952 3HE  MET A 342      18.917   4.996 -24.771  1.00 49.41           H
ATOM   4953  N   GLN A 343      14.328  -0.172 -24.892  1.00 47.86           N
ATOM   4954  H   GLN A 343      13.635  -0.083 -24.163  1.00 47.86           H
ATOM   4955  CA  GLN A 343      13.857  -0.350 -26.255  1.00 49.23           C
ATOM   4956  HA  GLN A 343      14.388  -1.187 -26.708  1.00 49.23           H
ATOM   4957  C   GLN A 343      14.128   0.906 -27.109  1.00 50.29           C
ATOM   4958  O   GLN A 343      14.111   1.968 -26.545  1.00 49.90           O
ATOM   4959  CB  GLN A 343      12.300  -0.521 -26.217  1.00 51.16           C
ATOM   4960 1HB  GLN A 343      11.971  -0.790 -27.221  1.00 51.16           H
ATOM   4961 2HB  GLN A 343      12.086  -1.353 -25.546  1.00 51.16           H
ATOM   4962  CG  GLN A 343      11.427   0.685 -25.752  1.00 53.35           C
ATOM   4963 1HG  GLN A 343      11.920   1.265 -24.972  1.00 53.35           H
ATOM   4964 2HG  GLN A 343      11.399   1.469 -26.508  1.00 53.35           H
ATOM   4965  CD  GLN A 343      10.064   0.251 -25.347  1.00 55.60           C
ATOM   4966  OE1 GLN A 343       9.727  -0.922 -25.344  1.00 55.77           O
ATOM   4967  NE2 GLN A 343       9.347   1.186 -24.747  1.00 54.34           N
ATOM   4968 1HE2 GLN A 343       8.413   0.960 -24.436  1.00 54.34           H
ATOM   4969 2HE2 GLN A 343       9.615   2.150 -24.885  1.00 54.34           H
ATOM   4970  N   LEU A 344      14.488   0.818 -28.437  1.00 51.47           N
ATOM   4971  H   LEU A 344      14.533  -0.092 -28.874  1.00 51.47           H
ATOM   4972  CA  LEU A 344      15.046   1.947 -29.149  1.00 53.37           C
ATOM   4973  HA  LEU A 344      15.973   2.327 -28.720  1.00 53.37           H
ATOM   4974  C   LEU A 344      14.078   3.130 -29.331  1.00 53.86           C
ATOM   4975  O   LEU A 344      14.479   4.275 -29.424  1.00 55.21           O
ATOM   4976  CB  LEU A 344      15.374   1.457 -30.604  1.00 54.58           C
ATOM   4977 1HB  LEU A 344      14.487   0.934 -30.962  1.00 54.58           H
ATOM   4978 2HB  LEU A 344      15.683   2.338 -31.166  1.00 54.58           H
ATOM   4979  CG  LEU A 344      16.580   0.445 -30.724  1.00 56.94           C
ATOM   4980  HG  LEU A 344      16.181  -0.531 -30.444  1.00 56.94           H
ATOM   4981  CD1 LEU A 344      16.846   0.327 -32.236  1.00 57.92           C
ATOM   4982 1HD1 LEU A 344      17.512  -0.527 -32.360  1.00 57.92           H
ATOM   4983 2HD1 LEU A 344      17.347   1.232 -32.578  1.00 57.92           H
ATOM   4984 3HD1 LEU A 344      15.940   0.169 -32.822  1.00 57.92           H
ATOM   4985  CD2 LEU A 344      17.823   0.811 -29.879  1.00 57.85           C
ATOM   4986 1HD2 LEU A 344      17.613   0.670 -28.819  1.00 57.85           H
[truncated: 4,885,640 more chars]
