# Supplementary material for: Mechanistic insights into glycoside 3-oxidases involved in C-glycoside metabolism in soil microorganisms
Source: Nat Commun. 2023 Nov 14;14:7289. doi: 10.1038/s41467-023-42000-3 (PMC10646112; doi:10.1038/s41467-023-42000-3)
Supplement: Supplementary file 5 — Supplementary Data 1 [file 41467_2023_42000_MOESM5_ESM.zip › SuppInfo-MD-files/cMDs/Model_I_cMD_initial.pdb]

REMARK YASARA *************************************************************
REMARK YASARA *                                                           *
REMARK YASARA *                     Y  A  S  A  R  A                      *
REMARK YASARA *                                                           *
REMARK YASARA *   Yet Another Scientific Artificial Reality Application   *
REMARK YASARA *                                                           *
REMARK YASARA *            MOLECULE STRUCTURE FILE, PDB FORMAT            *
REMARK YASARA *                                                           *
REMARK YASARA * Just use YASARA every day to make your questions go away! *
REMARK YASARA *                                                           *
REMARK YASARA *                      www.YASARA.org                       *
REMARK YASARA *                                                           *
REMARK YASARA *************************************************************
REMARK YASARA
REMARK YASARA Written on:        Thu Sep 14 17:44:14 2023
REMARK YASARA Number of models: 1
REMARK YASARA Number of atoms:   66753
REMARK YASARA Please address questions or suggestions to: Eliza@yasara.org
REMARK YASARA
REMARK   2 RESOLUTION. 2.01 ANGSTROMS.
REMARK 290 CRYSTALLOGRAPHIC SYMMETRY TRANSFORMATIONS
REMARK 290 THE FOLLOWING TRANSFORMATIONS OPERATE ON THE ATOM/HETATM
REMARK 290 RECORDS IN THIS ENTRY TO PRODUCE CRYSTALLOGRAPHICALLY
REMARK 290 RELATED MOLECULES.
REMARK 290   SMTRY1   1  1.000000  0.000000  0.000000        0.00000
REMARK 290   SMTRY2   1  0.000000  1.000000  0.000000        0.00000
REMARK 290   SMTRY3   1  0.000000  0.000000  1.000000        0.00000
REMARK 290   SMTRY1   2 -1.000000  0.000000  0.000000        0.00000
REMARK 290   SMTRY2   2  0.000000 -1.000000  0.000000        0.00000
REMARK 290   SMTRY3   2  0.000000  0.000000  1.000000       75.65650
REMARK 290   SMTRY1   3 -1.000000  0.000000  0.000000        0.00000
REMARK 290   SMTRY2   3  0.000000  1.000000  0.000000        0.00000
REMARK 290   SMTRY3   3  0.000000  0.000000 -1.000000       75.65650
REMARK 290   SMTRY1   4  1.000000  0.000000  0.000000        0.00000
REMARK 290   SMTRY2   4  0.000000 -1.000000  0.000000        0.00000
REMARK 290   SMTRY3   4  0.000000  0.000000 -1.000000        0.00000
REMARK 290   SMTRY1   5  1.000000  0.000000  0.000000       39.22400
REMARK 290   SMTRY2   5  0.000000  1.000000  0.000000       39.39800
REMARK 290   SMTRY3   5  0.000000  0.000000  1.000000        0.00000
REMARK 290   SMTRY1   6 -1.000000  0.000000  0.000000       39.22400
REMARK 290   SMTRY2   6  0.000000 -1.000000  0.000000       39.39800
REMARK 290   SMTRY3   6  0.000000  0.000000  1.000000       75.65650
REMARK 290   SMTRY1   7 -1.000000  0.000000  0.000000       39.22400
REMARK 290   SMTRY2   7  0.000000  1.000000  0.000000       39.39800
REMARK 290   SMTRY3   7  0.000000  0.000000 -1.000000       75.65650
REMARK 290   SMTRY1   8  1.000000  0.000000  0.000000       39.22400
REMARK 290   SMTRY2   8  0.000000 -1.000000  0.000000       39.39800
REMARK 290   SMTRY3   8  0.000000  0.000000 -1.000000        0.00000
SEQRES   1 A  507  ARG TYR PRO ALA ALA VAL ASP VAL ALA ILE VAL GLY SER 
SEQRES   2 A  507  GLY PRO THR ALA SER ALA TYR ALA ARG ILE LEU SER GLU 
SEQRES   3 A  507  GLU ALA PRO GLY ALA THR ILE ALA MET PHE GLU VAL GLY 
SEQRES   4 A  507  PRO THR VAL SER ASN PRO PRO GLY ALA HIS VAL LYS ASN 
SEQRES   5 A  507  ILE GLU ASP PRO ASP SER ARG SER LEU ALA GLN ARG ALA 
SEQRES   6 A  507  SER GLU GLY PRO GLY ALA GLY ALA ALA THR VAL ASN SER 
SEQRES   7 A  507  PRO GLY ALA VAL LYS SER GLY GLU ARG ARG ALA ARG PRO 
SEQRES   8 A  507  GLY THR TYR LEU LEU GLN ASP GLY TYR ALA PHE PRO GLY 
SEQRES   9 A  507  GLU ASP GLY MET PRO VAL ALA ALA MET SER SER ASN VAL 
SEQRES  10 A  507  GLY GLY MET ALA ALA HIS TRP THR ALA ALA CYS PRO ARG 
SEQRES  11 A  507  PRO GLY GLY LYS GLU ARG ILE PRO PHE LEU PRO ASP LEU 
SEQRES  12 A  507  GLU GLU LEU LEU ASN ASP ALA ASP ARG LEU LEU GLY VAL 
SEQRES  13 A  507  THR THR HIS ALA PHE ASP GLY ALA PRO PHE SER ASP LEU 
SEQRES  14 A  507  VAL ARG GLU ARG LEU ALA ALA VAL VAL ASP GLN GLY ARG 
SEQRES  15 A  507  THR PRO ALA PHE ARG VAL GLN PRO MET PRO LEU ALA VAL 
SEQRES  16 A  507  HIS ARG ARG GLN ASP GLY ALA LEU VAL TRP SER GLY SER 
SEQRES  17 A  507  ASP VAL VAL MET GLY GLU ALA THR ARG ASP ASN PRO GLN 
SEQRES  18 A  507  PHE GLU LEU PHE ASP GLU SER LEU VAL THR ARG VAL LEU 
SEQRES  19 A  507  VAL GLU ASP GLY THR ALA ALA GLY VAL GLU VAL GLN ASP 
SEQRES  20 A  507  ARG ARG SER GLY ASP THR TYR GLN VAL ALA ALA ARG TYR 
SEQRES  21 A  507  VAL VAL VAL GLY ALA ASP ALA LEU ARG THR PRO GLN LEU 
SEQRES  22 A  507  LEU TRP ALA SER GLY ILE ARG PRO ASP ALA LEU GLY ARG 
SEQRES  23 A  507  TYR LEU ASN ASP GLN ALA GLN VAL VAL PHE ALA SER ARG 
SEQRES  24 A  507  LEU ARG ASP VAL GLN PRO GLU ASP ALA PRO ALA ALA ALA 
SEQRES  25 A  507  ASN GLY ALA LEU SER GLU GLN SER GLY VAL ALA TRP VAL 
SEQRES  26 A  507  PRO TYR THR ASP GLU ALA PRO PHE HIS GLY GLN ILE MET 
SEQRES  27 A  507  GLN LEU ASP ALA SER PRO VAL PRO LEU ALA ASP ASP ASP 
SEQRES  28 A  507  PRO ILE VAL PRO GLY SER ILE VAL GLY LEU GLY LEU PHE 
SEQRES  29 A  507  CYS ALA LYS ASP LEU GLN ARG GLU ASP ARG VAL ALA PHE 
SEQRES  30 A  507  ASP ASP ASP THR ARG ASP SER TYR GLY LEU PRO ALA MET 
SEQRES  31 A  507  ARG ILE HIS TYR ARG LEU THR GLU ARG ASP HIS VAL VAL 
SEQRES  32 A  507  LEU ASP ARG ALA ARG GLN GLU ILE VAL ARG LEU GLY LYS 
SEQRES  33 A  507  ALA VAL GLY GLU PRO LEU ASP GLU ARG PRO PHE VAL LEU 
SEQRES  34 A  507  PRO PRO GLY ALA SER LEU HIS TYR GLN GLY THR THR ARG 
SEQRES  35 A  507  MET GLY GLU THR ASP ASP GLY GLU SER VAL CYS SER PRO 
SEQRES  36 A  507  ASP SER GLN VAL TRP GLN VAL PRO GLY LEU PHE VAL ALA 
SEQRES  37 A  507  GLY ASN GLY VAL ILE PRO THR ALA THR ALA CYS ASN PRO 
SEQRES  38 A  507  THR LEU THR SER VAL ALA LEU ALA VAL ARG GLY ALA ARG 
SEQRES  39 A  507  LYS ILE ALA GLU GLU ILE THR SER SER LEU LEU MET SER 
LINK         C   MET A 510                 N   SER A 511                  1.37
CRYST1   78.448   78.796  151.313  90.00  90.00  90.00 C 2 2 21      0
ATOM      1  N   ARG A   5      14.485  45.372 -35.584  1.00 51.02           N
ATOM      2 1H   ARG A   5      15.130  45.456 -36.361  1.00 51.02           H
ATOM      3 2H   ARG A   5      14.952  45.707 -34.750  1.00 51.02           H
ATOM      4 3H   ARG A   5      13.694  45.979 -35.774  1.00 51.02           H
ATOM      5  CA  ARG A   5      14.062  43.956 -35.432  1.00 51.07           C
ATOM      6  HA  ARG A   5      13.433  43.699 -36.282  1.00 51.07           H
ATOM      7  C   ARG A   5      13.187  43.734 -34.209  1.00 50.83           C
ATOM      8  O   ARG A   5      12.170  43.061 -34.311  1.00 50.94           O
ATOM      9  CB  ARG A   5      15.262  42.987 -35.424  1.00 52.00           C
ATOM     10 1HB  ARG A   5      15.889  43.182 -36.294  1.00 52.00           H
ATOM     11 2HB  ARG A   5      15.858  43.143 -34.523  1.00 52.00           H
ATOM     12  CG  ARG A   5      14.794  41.524 -35.491  1.00 52.50           C
ATOM     13 1HG  ARG A   5      14.126  41.306 -34.657  1.00 52.50           H
ATOM     14 2HG  ARG A   5      14.255  41.367 -36.425  1.00 52.50           H
ATOM     15  CD  ARG A   5      15.957  40.534 -35.421  1.00 53.95           C
ATOM     16 1HD  ARG A   5      16.614  40.692 -36.276  1.00 53.95           H
ATOM     17 2HD  ARG A   5      16.521  40.711 -34.503  1.00 53.95           H
ATOM     18  NE  ARG A   5      15.452  39.153 -35.451  1.00 56.01           N
ATOM     19  HE  ARG A   5      14.525  39.004 -35.817  1.00 56.01           H
ATOM     20  CZ  ARG A   5      16.067  38.072 -35.032  1.00 56.37           C
ATOM     21  NH1 ARG A   5      17.285  38.047 -34.609  1.00 54.94           N
ATOM     22 1HH1 ARG A   5      17.926  38.816 -34.738  1.00 54.94           H
ATOM     23 2HH1 ARG A   5      17.560  37.181 -34.169  1.00 54.94           H
ATOM     24  NH2 ARG A   5      15.467  36.925 -35.011  1.00 54.96           N
ATOM     25 1HH2 ARG A   5      14.577  36.806 -35.462  1.00 54.96           H
ATOM     26 2HH2 ARG A   5      15.968  36.134 -34.621  1.00 54.96           H
ATOM     27  N   TYR A   6      13.604  44.234 -33.050  1.00 50.15           N
ATOM     28  H   TYR A   6      14.495  44.719 -33.018  1.00 50.15           H
ATOM     29  CA  TYR A   6      12.915  44.008 -31.782  1.00 48.75           C
ATOM     30  HA  TYR A   6      12.331  43.094 -31.873  1.00 48.75           H
ATOM     31  C   TYR A   6      11.957  45.146 -31.415  1.00 49.55           C
ATOM     32  O   TYR A   6      12.252  46.311 -31.719  1.00 50.50           O
ATOM     33  CB  TYR A   6      13.954  43.792 -30.678  1.00 47.14           C
ATOM     34 1HB  TYR A   6      14.451  44.742 -30.478  1.00 47.14           H
ATOM     35 2HB  TYR A   6      13.443  43.491 -29.763  1.00 47.14           H
ATOM     36  CG  TYR A   6      14.997  42.741 -31.002  1.00 45.86           C
ATOM     37  CD1 TYR A   6      14.617  41.469 -31.476  1.00 45.34           C
ATOM     38  HD1 TYR A   6      13.573  41.220 -31.608  1.00 45.34           H
ATOM     39  CD2 TYR A   6      16.358  43.042 -30.826  1.00 45.75           C
ATOM     40  HD2 TYR A   6      16.645  44.019 -30.472  1.00 45.75           H
ATOM     41  CE1 TYR A   6      15.599  40.505 -31.765  1.00 45.27           C
ATOM     42  HE1 TYR A   6      15.325  39.535 -32.138  1.00 45.27           H
ATOM     43  CE2 TYR A   6      17.339  42.071 -31.093  1.00 45.87           C
ATOM     44  HE2 TYR A   6      18.383  42.283 -30.930  1.00 45.87           H
ATOM     45  CZ  TYR A   6      16.959  40.803 -31.566  1.00 45.40           C
ATOM     46  OH  TYR A   6      17.918  39.884 -31.827  1.00 44.96           O
ATOM     47  HH  TYR A   6      18.791  40.248 -31.662  1.00 44.96           H
ATOM     48  N   PRO A   7      10.849  44.855 -30.708  1.00 49.68           N
ATOM     49  CA  PRO A   7       9.970  45.890 -30.171  1.00 49.79           C
ATOM     50  HA  PRO A   7       9.633  46.544 -30.975  1.00 49.79           H
ATOM     51  C   PRO A   7      10.690  46.737 -29.109  1.00 49.53           C
ATOM     52  O   PRO A   7      11.558  46.236 -28.396  1.00 49.82           O
ATOM     53  CB  PRO A   7       8.772  45.135 -29.590  1.00 50.57           C
ATOM     54 1HB  PRO A   7       8.321  45.656 -28.745  1.00 50.57           H
ATOM     55 2HB  PRO A   7       8.029  44.970 -30.371  1.00 50.57           H
ATOM     56  CG  PRO A   7       9.375  43.794 -29.172  1.00 51.41           C
ATOM     57 1HG  PRO A   7       9.887  43.900 -28.215  1.00 51.41           H
ATOM     58 2HG  PRO A   7       8.623  43.005 -29.124  1.00 51.41           H
ATOM     59  CD  PRO A   7      10.398  43.536 -30.274  1.00 49.72           C
ATOM     60 1HD  PRO A   7      11.214  42.926 -29.886  1.00 49.72           H
ATOM     61 2HD  PRO A   7       9.911  43.035 -31.110  1.00 49.72           H
ATOM     62  N   ALA A   8      10.348  48.021 -29.003  1.00 49.18           N
ATOM     63  H   ALA A   8       9.676  48.404 -29.663  1.00 49.18           H
ATOM     64  CA  ALA A   8      10.930  48.890 -27.975  1.00 49.14           C
ATOM     65  HA  ALA A   8      12.018  48.842 -28.044  1.00 49.14           H
ATOM     66  C   ALA A   8      10.551  48.430 -26.552  1.00 48.71           C
ATOM     67  O   ALA A   8      11.375  48.506 -25.636  1.00 49.00           O
ATOM     68  CB  ALA A   8      10.493  50.335 -28.252  1.00 49.43           C
ATOM     69 1HB  ALA A   8      10.852  50.650 -29.233  1.00 49.43           H
ATOM     70 2HB  ALA A   8      10.909  51.000 -27.496  1.00 49.43           H
ATOM     71 3HB  ALA A   8       9.407  50.408 -28.229  1.00 49.43           H
ATOM     72  N   ALA A   9       9.324  47.928 -26.380  1.00 47.85           N
ATOM     73  H   ALA A   9       8.698  47.938 -27.172  1.00 47.85           H
ATOM     74  CA  ALA A   9       8.845  47.402 -25.105  1.00 47.69           C
ATOM     75  HA  ALA A   9       9.704  47.008 -24.568  1.00 47.69           H
ATOM     76  C   ALA A   9       7.838  46.249 -25.253  1.00 47.70           C
ATOM     77  O   ALA A   9       7.086  46.190 -26.233  1.00 48.01           O
ATOM     78  CB  ALA A   9       8.253  48.558 -24.282  1.00 46.93           C
ATOM     79 1HB  ALA A   9       8.950  49.395 -24.247  1.00 46.93           H
ATOM     80 2HB  ALA A   9       8.045  48.221 -23.265  1.00 46.93           H
ATOM     81 3HB  ALA A   9       7.326  48.902 -24.743  1.00 46.93           H
ATOM     82  N   VAL A  10       7.793  45.388 -24.238  1.00 47.26           N
ATOM     83  H   VAL A  10       8.505  45.500 -23.519  1.00 47.26           H
ATOM     84  CA  VAL A  10       6.831  44.285 -24.055  1.00 47.01           C
ATOM     85  HA  VAL A  10       5.950  44.474 -24.659  1.00 47.01           H
ATOM     86  C   VAL A  10       6.369  44.200 -22.607  1.00 46.84           C
ATOM     87  O   VAL A  10       6.950  44.844 -21.741  1.00 46.69           O
ATOM     88  CB  VAL A  10       7.424  42.935 -24.480  1.00 47.92           C
ATOM     89  HB  VAL A  10       6.682  42.159 -24.298  1.00 47.92           H
ATOM     90  CG1 VAL A  10       7.715  42.936 -25.979  1.00 48.64           C
ATOM     91 1HG1 VAL A  10       7.914  41.918 -26.297  1.00 48.64           H
ATOM     92 2HG1 VAL A  10       8.577  43.565 -26.201  1.00 48.64           H
ATOM     93 3HG1 VAL A  10       6.846  43.302 -26.525  1.00 48.64           H
ATOM     94  CG2 VAL A  10       8.703  42.559 -23.720  1.00 48.08           C
ATOM     95 1HG2 VAL A  10       9.056  41.586 -24.061  1.00 48.08           H
ATOM     96 2HG2 VAL A  10       8.497  42.495 -22.653  1.00 48.08           H
ATOM     97 3HG2 VAL A  10       9.484  43.298 -23.891  1.00 48.08           H
ATOM     98  N   ASP A  11       5.326  43.435 -22.303  1.00 46.64           N
ATOM     99  H   ASP A  11       4.805  42.986 -23.055  1.00 46.64           H
ATOM    100  CA  ASP A  11       4.980  43.133 -20.905  1.00 46.28           C
ATOM    101  HA  ASP A  11       5.079  44.037 -20.302  1.00 46.28           H
ATOM    102  C   ASP A  11       5.959  42.101 -20.317  1.00 45.00           C
ATOM    103  O   ASP A  11       6.537  42.335 -19.253  1.00 45.27           O
ATOM    104  CB  ASP A  11       3.517  42.666 -20.800  1.00 48.53           C
ATOM    105 1HB  ASP A  11       3.375  41.773 -21.409  1.00 48.53           H
ATOM    106 2HB  ASP A  11       3.319  42.391 -19.763  1.00 48.53           H
ATOM    107  CG  ASP A  11       2.496  43.737 -21.216  1.00 53.81           C
ATOM    108  OD1 ASP A  11       2.573  44.891 -20.732  1.00 53.96           O
ATOM    109  OD2 ASP A  11       1.547  43.421 -21.970  1.00 57.17           O
ATOM    110  N   VAL A  12       6.165  41.003 -21.052  1.00 43.47           N
ATOM    111  H   VAL A  12       5.627  40.911 -21.911  1.00 43.47           H
ATOM    112  CA  VAL A  12       7.058  39.904 -20.659  1.00 42.55           C
ATOM    113  HA  VAL A  12       7.539  40.173 -19.723  1.00 42.55           H
ATOM    114  C   VAL A  12       8.156  39.670 -21.688  1.00 40.37           C
ATOM    115  O   VAL A  12       7.875  39.425 -22.858  1.00 39.47           O
ATOM    116  CB  VAL A  12       6.293  38.598 -20.409  1.00 43.59           C
ATOM    117  HB  VAL A  12       5.934  38.207 -21.360  1.00 43.59           H
ATOM    118  CG1 VAL A  12       7.222  37.553 -19.782  1.00 43.92           C
ATOM    119 1HG1 VAL A  12       6.675  36.627 -19.609  1.00 43.92           H
ATOM    120 2HG1 VAL A  12       7.612  37.918 -18.832  1.00 43.92           H
ATOM    121 3HG1 VAL A  12       8.055  37.332 -20.446  1.00 43.92           H
ATOM    122  CG2 VAL A  12       5.075  38.801 -19.491  1.00 44.37           C
ATOM    123 1HG2 VAL A  12       4.650  37.841 -19.207  1.00 44.37           H
ATOM    124 2HG2 VAL A  12       4.308  39.369 -20.017  1.00 44.37           H
ATOM    125 3HG2 VAL A  12       5.355  39.340 -18.591  1.00 44.37           H
ATOM    126  N   ALA A  13       9.407  39.723 -21.251  1.00 39.02           N
ATOM    127  H   ALA A  13       9.557  39.982 -20.280  1.00 39.02           H
ATOM    128  CA  ALA A  13      10.563  39.292 -22.034  1.00 37.67           C
ATOM    129  HA  ALA A  13      10.290  39.198 -23.085  1.00 37.67           H
ATOM    130  C   ALA A  13      11.016  37.915 -21.532  1.00 35.98           C
ATOM    131  O   ALA A  13      11.236  37.747 -20.332  1.00 36.02           O
ATOM    132  CB  ALA A  13      11.665  40.356 -21.926  1.00 37.58           C
ATOM    133 1HB  ALA A  13      11.316  41.294 -22.359  1.00 37.58           H
ATOM    134 2HB  ALA A  13      12.550  40.021 -22.467  1.00 37.58           H
ATOM    135 3HB  ALA A  13      11.927  40.515 -20.880  1.00 37.58           H
ATOM    136  N   ILE A  14      11.129  36.931 -22.421  1.00 35.14           N
ATOM    137  H   ILE A  14      10.901  37.133 -23.391  1.00 35.14           H
ATOM    138  CA  ILE A  14      11.552  35.573 -22.061  1.00 34.40           C
ATOM    139  HA  ILE A  14      11.692  35.521 -20.984  1.00 34.40           H
ATOM    140  C   ILE A  14      12.898  35.265 -22.700  1.00 34.21           C
ATOM    141  O   ILE A  14      13.051  35.393 -23.912  1.00 33.38           O
ATOM    142  CB  ILE A  14      10.492  34.512 -22.412  1.00 34.51           C
ATOM    143  HB  ILE A  14      10.393  34.462 -23.498  1.00 34.51           H
ATOM    144  CG1 ILE A  14       9.111  34.877 -21.819  1.00 35.70           C
ATOM    145 1HG1 ILE A  14       9.175  34.920 -20.732  1.00 35.70           H
ATOM    146 2HG1 ILE A  14       8.821  35.864 -22.178  1.00 35.70           H
ATOM    147  CG2 ILE A  14      10.964  33.141 -21.898  1.00 33.85           C
ATOM    148 1HG2 ILE A  14      10.228  32.374 -22.128  1.00 33.85           H
ATOM    149 2HG2 ILE A  14      11.123  33.169 -20.819  1.00 33.85           H
ATOM    150 3HG2 ILE A  14      11.896  32.854 -22.386  1.00 33.85           H
ATOM    151  CD1 ILE A  14       7.975  33.926 -22.212  1.00 36.64           C
ATOM    152 1HD1 ILE A  14       7.028  34.331 -21.855  1.00 36.64           H
ATOM    153 2HD1 ILE A  14       8.119  32.945 -21.761  1.00 36.64           H
ATOM    154 3HD1 ILE A  14       7.933  33.828 -23.297  1.00 36.64           H
ATOM    155  N   VAL A  15      13.866  34.874 -21.883  1.00 34.59           N
ATOM    156  H   VAL A  15      13.650  34.825 -20.893  1.00 34.59           H
ATOM    157  CA  VAL A  15      15.194  34.447 -22.328  1.00 36.21           C
ATOM    158  HA  VAL A  15      15.402  34.892 -23.301  1.00 36.21           H
ATOM    159  C   VAL A  15      15.242  32.939 -22.476  1.00 37.66           C
ATOM    160  O   VAL A  15      14.962  32.222 -21.516  1.00 38.14           O
ATOM    161  CB  VAL A  15      16.295  34.888 -21.366  1.00 36.34           C
ATOM    162  HB  VAL A  15      16.225  34.310 -20.457  1.00 36.34           H
ATOM    163  CG1 VAL A  15      17.668  34.591 -21.967  1.00 36.68           C
ATOM    164 1HG1 VAL A  15      18.449  34.949 -21.302  1.00 36.68           H
ATOM    165 2HG1 VAL A  15      17.771  35.076 -22.936  1.00 36.68           H
ATOM    166 3HG1 VAL A  15      17.807  33.518 -22.096  1.00 36.68           H
ATOM    167  CG2 VAL A  15      16.167  36.372 -20.988  1.00 37.00           C
ATOM    168 1HG2 VAL A  15      17.071  36.709 -20.483  1.00 37.00           H
ATOM    169 2HG2 VAL A  15      15.324  36.503 -20.310  1.00 37.00           H
ATOM    170 3HG2 VAL A  15      15.991  36.976 -21.873  1.00 37.00           H
ATOM    171  N   GLY A  16      15.634  32.485 -23.658  1.00 37.29           N
ATOM    172  H   GLY A  16      15.860  33.162 -24.382  1.00 37.29           H
ATOM    173  CA  GLY A  16      15.661  31.076 -24.027  1.00 37.39           C
ATOM    174 1HA  GLY A  16      16.412  30.940 -24.804  1.00 37.39           H
ATOM    175 2HA  GLY A  16      15.945  30.471 -23.167  1.00 37.39           H
ATOM    176  C   GLY A  16      14.324  30.558 -24.550  1.00 37.00           C
ATOM    177  O   GLY A  16      13.271  31.175 -24.392  1.00 36.76           O
ATOM    178  N   SER A  17      14.381  29.400 -25.199  1.00 36.59           N
ATOM    179  H   SER A  17      15.305  29.084 -25.479  1.00 36.59           H
ATOM    180  CA  SER A  17      13.199  28.764 -25.803  1.00 36.49           C
ATOM    181  HA  SER A  17      12.300  29.176 -25.346  1.00 36.49           H
ATOM    182  C   SER A  17      13.125  27.256 -25.568  1.00 36.49           C
ATOM    183  O   SER A  17      12.472  26.522 -26.313  1.00 36.04           O
ATOM    184  CB  SER A  17      13.151  29.109 -27.280  1.00 37.57           C
ATOM    185 1HB  SER A  17      12.197  28.803 -27.704  1.00 37.57           H
ATOM    186 2HB  SER A  17      13.264  30.185 -27.415  1.00 37.57           H
ATOM    187  OG  SER A  17      14.205  28.419 -27.907  1.00 38.84           O
ATOM    188  HG  SER A  17      15.066  28.756 -27.580  1.00 38.84           H
ATOM    189  N   GLY A  18      13.763  26.787 -24.492  1.00 36.52           N
ATOM    190  H   GLY A  18      14.288  27.448 -23.935  1.00 36.52           H
ATOM    191  CA  GLY A  18      13.599  25.421 -23.980  1.00 35.67           C
ATOM    192 1HA  GLY A  18      13.806  24.697 -24.766  1.00 35.67           H
ATOM    193 2HA  GLY A  18      14.306  25.253 -23.172  1.00 35.67           H
ATOM    194  C   GLY A  18      12.192  25.167 -23.425  1.00 35.00           C
ATOM    195  O   GLY A  18      11.354  26.078 -23.427  1.00 34.13           O
ATOM    196  N   PRO A  19      11.879  23.961 -22.923  1.00 35.76           N
ATOM    197  CA  PRO A  19      10.545  23.633 -22.419  1.00 36.45           C
ATOM    198  HA  PRO A  19       9.813  23.800 -23.209  1.00 36.45           H
ATOM    199  C   PRO A  19      10.107  24.465 -21.201  1.00 36.60           C
ATOM    200  O   PRO A  19       8.912  24.716 -21.065  1.00 37.14           O
ATOM    201  CB  PRO A  19      10.586  22.132 -22.112  1.00 37.47           C
ATOM    202 1HB  PRO A  19       9.958  21.863 -21.261  1.00 37.47           H
ATOM    203 2HB  PRO A  19      10.284  21.571 -22.998  1.00 37.47           H
ATOM    204  CG  PRO A  19      12.065  21.876 -21.828  1.00 37.41           C
ATOM    205 1HG  PRO A  19      12.297  22.183 -20.808  1.00 37.41           H
ATOM    206 2HG  PRO A  19      12.339  20.833 -21.979  1.00 37.41           H
ATOM    207  CD  PRO A  19      12.758  22.813 -22.818  1.00 35.32           C
ATOM    208 1HD  PRO A  19      13.742  23.096 -22.455  1.00 35.32           H
ATOM    209 2HD  PRO A  19      12.849  22.350 -23.796  1.00 35.32           H
ATOM    210  N   THR A  20      11.025  24.957 -20.357  1.00 35.42           N
ATOM    211  H   THR A  20      12.013  24.764 -20.522  1.00 35.42           H
ATOM    212  CA  THR A  20      10.617  25.797 -19.211  1.00 35.57           C
ATOM    213  HA  THR A  20       9.692  25.394 -18.800  1.00 35.57           H
ATOM    214  C   THR A  20      10.299  27.234 -19.587  1.00 35.94           C
ATOM    215  O   THR A  20       9.251  27.724 -19.183  1.00 35.57           O
ATOM    216  CB  THR A  20      11.623  25.795 -18.078  1.00 36.97           C
ATOM    217  HB  THR A  20      11.194  26.370 -17.259  1.00 36.97           H
ATOM    218  OG1 THR A  20      12.827  26.398 -18.473  1.00 37.50           O
ATOM    219  HG1 THR A  20      13.319  25.792 -19.056  1.00 37.50           H
ATOM    220  CG2 THR A  20      11.870  24.381 -17.566  1.00 37.96           C
ATOM    221 1HG2 THR A  20      12.218  24.448 -16.542  1.00 37.96           H
ATOM    222 2HG2 THR A  20      12.610  23.871 -18.184  1.00 37.96           H
ATOM    223 3HG2 THR A  20      10.941  23.812 -17.568  1.00 37.96           H
ATOM    224  N   ALA A  21      11.093  27.878 -20.442  1.00 35.97           N
ATOM    225  H   ALA A  21      11.990  27.458 -20.664  1.00 35.97           H
ATOM    226  CA  ALA A  21      10.737  29.174 -21.042  1.00 36.33           C
ATOM    227  HA  ALA A  21      10.540  29.900 -20.251  1.00 36.33           H
ATOM    228  C   ALA A  21       9.461  29.083 -21.911  1.00 36.08           C
ATOM    229  O   ALA A  21       8.588  29.955 -21.863  1.00 35.54           O
ATOM    230  CB  ALA A  21      11.945  29.651 -21.858  1.00 36.22           C
ATOM    231 1HB  ALA A  21      12.790  29.856 -21.201  1.00 36.22           H
ATOM    232 2HB  ALA A  21      11.692  30.560 -22.396  1.00 36.22           H
ATOM    233 3HB  ALA A  21      12.234  28.892 -22.586  1.00 36.22           H
ATOM    234  N   SER A  22       9.319  27.981 -22.655  1.00 36.04           N
ATOM    235  H   SER A  22      10.105  27.339 -22.701  1.00 36.04           H
ATOM    236  CA  SER A  22       8.117  27.689 -23.449  1.00 36.31           C
ATOM    237  HA  SER A  22       7.919  28.518 -24.126  1.00 36.31           H
ATOM    238  C   SER A  22       6.872  27.508 -22.596  1.00 36.66           C
ATOM    239  O   SER A  22       5.792  27.920 -23.014  1.00 37.24           O
ATOM    240  CB  SER A  22       8.309  26.436 -24.287  1.00 36.94           C
ATOM    241 1HB  SER A  22       8.530  25.584 -23.644  1.00 36.94           H
ATOM    242 2HB  SER A  22       7.397  26.229 -24.845  1.00 36.94           H
ATOM    243  OG  SER A  22       9.374  26.653 -25.180  1.00 38.03           O
ATOM    244  HG  SER A  22      10.202  26.514 -24.687  1.00 38.03           H
ATOM    245  N   ALA A  23       7.005  26.958 -21.382  1.00 36.12           N
ATOM    246  H   ALA A  23       7.897  26.546 -21.128  1.00 36.12           H
ATOM    247  CA  ALA A  23       5.898  26.863 -20.424  1.00 36.42           C
ATOM    248  HA  ALA A  23       5.067  26.350 -20.909  1.00 36.42           H
ATOM    249  C   ALA A  23       5.369  28.243 -19.989  1.00 36.18           C
ATOM    250  O   ALA A  23       4.152  28.435 -19.937  1.00 36.21           O
ATOM    251  CB  ALA A  23       6.337  26.015 -19.222  1.00 36.33           C
ATOM    252 1HB  ALA A  23       6.706  25.051 -19.571  1.00 36.33           H
ATOM    253 2HB  ALA A  23       5.486  25.852 -18.559  1.00 36.33           H
ATOM    254 3HB  ALA A  23       7.122  26.522 -18.667  1.00 36.33           H
ATOM    255  N   TYR A  24       6.257  29.223 -19.760  1.00 36.06           N
ATOM    256  H   TYR A  24       7.247  28.999 -19.783  1.00 36.06           H
ATOM    257  CA  TYR A  24       5.825  30.602 -19.496  1.00 36.48           C
ATOM    258  HA  TYR A  24       5.140  30.595 -18.653  1.00 36.48           H
ATOM    259  C   TYR A  24       5.021  31.167 -20.670  1.00 36.73           C
ATOM    260  O   TYR A  24       3.917  31.666 -20.461  1.00 37.18           O
ATOM    261  CB  TYR A  24       7.008  31.517 -19.141  1.00 36.33           C
ATOM    262 1HB  TYR A  24       7.853  31.303 -19.795  1.00 36.33           H
ATOM    263 2HB  TYR A  24       6.715  32.551 -19.330  1.00 36.33           H
ATOM    264  CG  TYR A  24       7.458  31.422 -17.697  1.00 36.89           C
ATOM    265  CD1 TYR A  24       8.343  30.407 -17.296  1.00 37.62           C
ATOM    266  HD1 TYR A  24       8.693  29.692 -18.018  1.00 37.62           H
ATOM    267  CD2 TYR A  24       7.019  32.374 -16.756  1.00 36.90           C
ATOM    268  HD2 TYR A  24       6.341  33.159 -17.062  1.00 36.90           H
ATOM    269  CE1 TYR A  24       8.791  30.332 -15.964  1.00 37.80           C
ATOM    270  HE1 TYR A  24       9.460  29.546 -15.657  1.00 37.80           H
ATOM    271  CE2 TYR A  24       7.483  32.313 -15.425  1.00 37.79           C
ATOM    272  HE2 TYR A  24       7.172  33.033 -14.686  1.00 37.79           H
ATOM    273  CZ  TYR A  24       8.368  31.292 -15.027  1.00 38.74           C
ATOM    274  OH  TYR A  24       8.812  31.244 -13.746  1.00 39.92           O
ATOM    275  HH  TYR A  24       9.248  30.402 -13.547  1.00 39.92           H
ATOM    276  N   ALA A  25       5.525  31.026 -21.901  1.00 36.26           N
ATOM    277  H   ALA A  25       6.448  30.613 -21.997  1.00 36.26           H
ATOM    278  CA  ALA A  25       4.828  31.513 -23.096  1.00 36.84           C
ATOM    279  HA  ALA A  25       4.685  32.590 -22.998  1.00 36.84           H
ATOM    280  C   ALA A  25       3.426  30.898 -23.279  1.00 37.70           C
ATOM    281  O   ALA A  25       2.483  31.617 -23.624  1.00 37.84           O
ATOM    282  CB  ALA A  25       5.715  31.258 -24.318  1.00 35.88           C
ATOM    283 1HB  ALA A  25       6.674  31.752 -24.178  1.00 35.88           H
ATOM    284 2HB  ALA A  25       5.232  31.665 -25.205  1.00 35.88           H
ATOM    285 3HB  ALA A  25       5.873  30.188 -24.460  1.00 35.88           H
ATOM    286  N   ARG A  26       3.289  29.596 -22.993  1.00 38.12           N
ATOM    287  H   ARG A  26       4.146  29.083 -22.794  1.00 38.12           H
ATOM    288  CA  ARG A  26       2.028  28.840 -23.089  1.00 38.57           C
ATOM    289  HA  ARG A  26       1.580  29.018 -24.065  1.00 38.57           H
ATOM    290  C   ARG A  26       0.980  29.284 -22.081  1.00 38.62           C
ATOM    291  O   ARG A  26      -0.140  29.577 -22.485  1.00 38.61           O
ATOM    292  CB  ARG A  26       2.362  27.352 -22.953  1.00 39.53           C
ATOM    293 1HB  ARG A  26       2.988  27.069 -23.798  1.00 39.53           H
ATOM    294 2HB  ARG A  26       2.953  27.208 -22.048  1.00 39.53           H
ATOM    295  CG  ARG A  26       1.162  26.398 -22.866  1.00 40.53           C
ATOM    296 1HG  ARG A  26       1.572  25.407 -22.691  1.00 40.53           H
ATOM    297 2HG  ARG A  26       0.530  26.654 -22.015  1.00 40.53           H
ATOM    298  CD  ARG A  26       0.316  26.349 -24.138  1.00 41.21           C
ATOM    299 1HD  ARG A  26      -0.129  27.331 -24.298  1.00 41.21           H
ATOM    300 2HD  ARG A  26       0.961  26.115 -24.980  1.00 41.21           H
ATOM    301  NE  ARG A  26      -0.754  25.339 -24.033  1.00 43.36           N
ATOM    302  HE  ARG A  26      -1.663  25.644 -23.740  1.00 43.36           H
ATOM    303  CZ  ARG A  26      -0.638  24.041 -24.203  1.00 45.30           C
ATOM    304  NH1 ARG A  26       0.471  23.451 -24.498  1.00 43.99           N
ATOM    305 1HH1 ARG A  26       1.335  23.962 -24.611  1.00 43.99           H
ATOM    306 2HH1 ARG A  26       0.409  22.452 -24.624  1.00 43.99           H
ATOM    307  NH2 ARG A  26      -1.661  23.254 -24.090  1.00 46.05           N
ATOM    308 1HH2 ARG A  26      -2.584  23.639 -24.003  1.00 46.05           H
ATOM    309 2HH2 ARG A  26      -1.533  22.268 -24.278  1.00 46.05           H
ATOM    310  N   ILE A  27       1.337  29.357 -20.801  1.00 39.04           N
ATOM    311  H   ILE A  27       2.278  29.070 -20.544  1.00 39.04           H
ATOM    312  CA  ILE A  27       0.372  29.744 -19.761  1.00 39.28           C
ATOM    313  HA  ILE A  27      -0.565  29.210 -19.928  1.00 39.28           H
ATOM    314  C   ILE A  27       0.034  31.222 -19.837  1.00 39.32           C
ATOM    315  O   ILE A  27      -1.122  31.572 -19.645  1.00 39.82           O
ATOM    316  CB  ILE A  27       0.891  29.358 -18.379  1.00 40.17           C
ATOM    317  HB  ILE A  27       1.915  29.724 -18.290  1.00 40.17           H
ATOM    318  CG1 ILE A  27       0.871  27.819 -18.308  1.00 42.06           C
ATOM    319 1HG1 ILE A  27      -0.095  27.470 -17.940  1.00 42.06           H
ATOM    320 2HG1 ILE A  27       1.040  27.361 -19.282  1.00 42.06           H
ATOM    321  CG2 ILE A  27       0.053  29.950 -17.228  1.00 40.42           C
ATOM    322 1HG2 ILE A  27       0.432  29.589 -16.276  1.00 40.42           H
ATOM    323 2HG2 ILE A  27      -0.991  29.654 -17.331  1.00 40.42           H
ATOM    324 3HG2 ILE A  27       0.118  31.038 -17.217  1.00 40.42           H
ATOM    325  CD1 ILE A  27       1.975  27.338 -17.395  1.00 43.97           C
ATOM    326 1HD1 ILE A  27       1.897  26.261 -17.301  1.00 43.97           H
ATOM    327 2HD1 ILE A  27       1.821  27.805 -16.426  1.00 43.97           H
ATOM    328 3HD1 ILE A  27       2.954  27.605 -17.789  1.00 43.97           H
ATOM    329  N   LEU A  28       0.998  32.081 -20.181  1.00 39.03           N
ATOM    330  H   LEU A  28       1.954  31.746 -20.273  1.00 39.03           H
ATOM    331  CA  LEU A  28       0.698  33.488 -20.456  1.00 40.31           C
ATOM    332  HA  LEU A  28       0.149  33.904 -19.611  1.00 40.31           H
ATOM    333  C   LEU A  28      -0.233  33.635 -21.673  1.00 40.63           C
ATOM    334  O   LEU A  28      -1.164  34.430 -21.617  1.00 39.86           O
ATOM    335  CB  LEU A  28       2.000  34.286 -20.641  1.00 40.93           C
ATOM    336 1HB  LEU A  28       2.586  33.801 -21.422  1.00 40.93           H
ATOM    337 2HB  LEU A  28       1.739  35.285 -20.989  1.00 40.93           H
ATOM    338  CG  LEU A  28       2.868  34.443 -19.378  1.00 42.67           C
ATOM    339  HG  LEU A  28       3.000  33.481 -18.884  1.00 42.67           H
ATOM    340  CD1 LEU A  28       4.238  34.983 -19.785  1.00 43.11           C
ATOM    341 1HD1 LEU A  28       4.845  35.150 -18.896  1.00 43.11           H
ATOM    342 2HD1 LEU A  28       4.123  35.914 -20.337  1.00 43.11           H
ATOM    343 3HD1 LEU A  28       4.739  34.254 -20.419  1.00 43.11           H
ATOM    344  CD2 LEU A  28       2.238  35.416 -18.384  1.00 43.91           C
ATOM    345 1HD2 LEU A  28       2.876  35.485 -17.506  1.00 43.91           H
ATOM    346 2HD2 LEU A  28       1.264  35.050 -18.069  1.00 43.91           H
ATOM    347 3HD2 LEU A  28       2.128  36.402 -18.834  1.00 43.91           H
ATOM    348  N   SER A  29      -0.042  32.840 -22.730  1.00 41.23           N
ATOM    349  H   SER A  29       0.780  32.245 -22.752  1.00 41.23           H
ATOM    350  CA  SER A  29      -0.956  32.865 -23.883  1.00 42.10           C
ATOM    351  HA  SER A  29      -1.062  33.894 -24.226  1.00 42.10           H
ATOM    352  C   SER A  29      -2.353  32.370 -23.539  1.00 43.39           C
ATOM    353  O   SER A  29      -3.334  32.937 -24.022  1.00 43.86           O
ATOM    354  CB  SER A  29      -0.431  32.029 -25.044  1.00 42.45           C
ATOM    355 1HB  SER A  29      -0.298  30.990 -24.738  1.00 42.45           H
ATOM    356 2HB  SER A  29      -1.145  32.070 -25.868  1.00 42.45           H
ATOM    357  OG  SER A  29       0.800  32.565 -25.472  1.00 43.94           O
ATOM    358  HG  SER A  29       1.485  32.225 -24.865  1.00 43.94           H
ATOM    359  N   GLU A  30      -2.465  31.333 -22.704  1.00 43.68           N
ATOM    360  H   GLU A  30      -1.612  30.861 -22.413  1.00 43.68           H
ATOM    361  CA  GLU A  30      -3.754  30.800 -22.233  1.00 44.61           C
ATOM    362  HA  GLU A  30      -4.425  30.687 -23.082  1.00 44.61           H
ATOM    363  C   GLU A  30      -4.477  31.713 -21.220  1.00 45.57           C
ATOM    364  O   GLU A  30      -5.679  31.940 -21.370  1.00 46.33           O
ATOM    365  CB  GLU A  30      -3.564  29.401 -21.628  1.00 45.88           C
ATOM    366 1HB  GLU A  30      -2.774  29.443 -20.879  1.00 45.88           H
ATOM    367 2HB  GLU A  30      -4.488  29.111 -21.129  1.00 45.88           H
ATOM    368  CG  GLU A  30      -3.238  28.315 -22.668  1.00 50.08           C
ATOM    369 1HG  GLU A  30      -4.071  28.253 -23.372  1.00 50.08           H
ATOM    370 2HG  GLU A  30      -2.351  28.591 -23.239  1.00 50.08           H
ATOM    371  CD  GLU A  30      -3.027  26.941 -22.007  1.00 54.63           C
ATOM    372  OE1 GLU A  30      -2.250  26.812 -21.036  1.00 55.14           O
ATOM    373  OE2 GLU A  30      -3.661  25.946 -22.438  1.00 55.42           O
ATOM    374  N   GLU A  31      -3.773  32.219 -20.203  1.00 45.59           N
ATOM    375  H   GLU A  31      -2.795  31.949 -20.138  1.00 45.59           H
ATOM    376  CA  GLU A  31      -4.367  32.920 -19.046  1.00 45.84           C
ATOM    377  HA  GLU A  31      -5.434  32.706 -19.014  1.00 45.84           H
ATOM    378  C   GLU A  31      -4.265  34.453 -19.054  1.00 46.79           C
ATOM    379  O   GLU A  31      -5.074  35.097 -18.386  1.00 47.38           O
ATOM    380  CB  GLU A  31      -3.764  32.397 -17.735  1.00 46.59           C
ATOM    381 1HB  GLU A  31      -2.694  32.606 -17.723  1.00 46.59           H
ATOM    382 2HB  GLU A  31      -4.227  32.940 -16.909  1.00 46.59           H
ATOM    383  CG  GLU A  31      -3.994  30.895 -17.509  1.00 47.47           C
ATOM    384 1HG  GLU A  31      -5.065  30.691 -17.576  1.00 47.47           H
ATOM    385 2HG  GLU A  31      -3.489  30.326 -18.294  1.00 47.47           H
ATOM    386  CD  GLU A  31      -3.484  30.436 -16.135  1.00 50.34           C
ATOM    387  OE1 GLU A  31      -2.980  31.259 -15.337  1.00 47.92           O
ATOM    388  OE2 GLU A  31      -3.648  29.239 -15.800  1.00 52.83           O
ATOM    389  N   ALA A  32      -3.321  35.037 -19.794  1.00 47.12           N
ATOM    390  H   ALA A  32      -2.676  34.437 -20.298  1.00 47.12           H
ATOM    391  CA  ALA A  32      -3.186  36.488 -19.980  1.00 47.32           C
ATOM    392  HA  ALA A  32      -4.067  36.991 -19.583  1.00 47.32           H
ATOM    393  C   ALA A  32      -3.123  36.841 -21.482  1.00 48.18           C
ATOM    394  O   ALA A  32      -2.090  37.309 -21.972  1.00 47.92           O
ATOM    395  CB  ALA A  32      -1.973  36.988 -19.175  1.00 46.85           C
ATOM    396 1HB  ALA A  32      -2.110  36.748 -18.121  1.00 46.85           H
ATOM    397 2HB  ALA A  32      -1.882  38.069 -19.285  1.00 46.85           H
ATOM    398 3HB  ALA A  32      -1.062  36.512 -19.541  1.00 46.85           H
ATOM    399  N   PRO A  33      -4.196  36.597 -22.267  1.00 49.54           N
ATOM    400  CA  PRO A  33      -4.126  36.637 -23.733  1.00 50.41           C
ATOM    401  HA  PRO A  33      -3.359  35.932 -24.058  1.00 50.41           H
ATOM    402  C   PRO A  33      -3.769  37.995 -24.374  1.00 52.42           C
ATOM    403  O   PRO A  33      -3.278  38.002 -25.501  1.00 53.85           O
ATOM    404  CB  PRO A  33      -5.488  36.120 -24.211  1.00 50.64           C
ATOM    405 1HB  PRO A  33      -5.828  36.620 -25.119  1.00 50.64           H
ATOM    406 2HB  PRO A  33      -5.427  35.044 -24.378  1.00 50.64           H
ATOM    407  CG  PRO A  33      -6.426  36.395 -23.037  1.00 50.99           C
ATOM    408 1HG  PRO A  33      -6.750  37.437 -23.057  1.00 50.99           H
ATOM    409 2HG  PRO A  33      -7.283  35.722 -23.035  1.00 50.99           H
ATOM    410  CD  PRO A  33      -5.518  36.159 -21.833  1.00 49.32           C
ATOM    411 1HD  PRO A  33      -5.874  36.724 -20.971  1.00 49.32           H
ATOM    412 2HD  PRO A  33      -5.492  35.094 -21.600  1.00 49.32           H
ATOM    413  N   GLY A  34      -3.977  39.129 -23.697  1.00 51.86           N
ATOM    414  H   GLY A  34      -4.418  39.063 -22.782  1.00 51.86           H
ATOM    415  CA  GLY A  34      -3.617  40.457 -24.228  1.00 51.80           C
ATOM    416 1HA  GLY A  34      -3.837  40.494 -25.296  1.00 51.80           H
ATOM    417 2HA  GLY A  34      -4.236  41.201 -23.730  1.00 51.80           H
ATOM    418  C   GLY A  34      -2.154  40.874 -24.017  1.00 50.89           C
ATOM    419  O   GLY A  34      -1.686  41.822 -24.662  1.00 50.58           O
ATOM    420  N   ALA A  35      -1.442  40.201 -23.108  1.00 49.74           N
ATOM    421  H   ALA A  35      -1.865  39.391 -22.666  1.00 49.74           H
ATOM    422  CA  ALA A  35      -0.070  40.548 -22.738  1.00 49.09           C
ATOM    423  HA  ALA A  35      -0.055  41.600 -22.469  1.00 49.09           H
ATOM    424  C   ALA A  35       0.917  40.336 -23.901  1.00 48.55           C
ATOM    425  O   ALA A  35       0.940  39.272 -24.522  1.00 48.80           O
ATOM    426  CB  ALA A  35       0.334  39.756 -21.488  1.00 48.58           C
ATOM    427 1HB  ALA A  35      -0.396  39.915 -20.696  1.00 48.58           H
ATOM    428 2HB  ALA A  35       1.317  40.083 -21.147  1.00 48.58           H
ATOM    429 3HB  ALA A  35       0.374  38.690 -21.723  1.00 48.58           H
ATOM    430  N   THR A  36       1.726  41.355 -24.202  1.00 47.75           N
ATOM    431  H   THR A  36       1.719  42.180 -23.607  1.00 47.75           H
ATOM    432  CA  THR A  36       2.776  41.239 -25.224  1.00 47.41           C
ATOM    433  HA  THR A  36       2.395  40.667 -26.061  1.00 47.41           H
ATOM    434  C   THR A  36       3.970  40.492 -24.675  1.00 46.38           C
ATOM    435  O   THR A  36       4.445  40.770 -23.574  1.00 46.98           O
ATOM    436  CB  THR A  36       3.237  42.582 -25.770  1.00 48.73           C
ATOM    437  HB  THR A  36       4.040  42.425 -26.490  1.00 48.73           H
ATOM    438  OG1 THR A  36       3.701  43.397 -24.733  1.00 50.12           O
ATOM    439  HG1 THR A  36       3.647  44.300 -25.072  1.00 50.12           H
ATOM    440  CG2 THR A  36       2.100  43.337 -26.455  1.00 49.15           C
ATOM    441 1HG2 THR A  36       2.467  44.274 -26.872  1.00 49.15           H
ATOM    442 2HG2 THR A  36       1.301  43.555 -25.747  1.00 49.15           H
ATOM    443 3HG2 THR A  36       1.701  42.733 -27.270  1.00 49.15           H
ATOM    444  N   ILE A  37       4.439  39.515 -25.445  1.00 44.77           N
ATOM    445  H   ILE A  37       3.951  39.325 -26.316  1.00 44.77           H
ATOM    446  CA  ILE A  37       5.540  38.629 -25.054  1.00 44.25           C
ATOM    447  HA  ILE A  37       6.007  39.031 -24.163  1.00 44.25           H
ATOM    448  C   ILE A  37       6.579  38.592 -26.165  1.00 43.40           C
ATOM    449  O   ILE A  37       6.231  38.356 -27.323  1.00 43.08           O
ATOM    450  CB  ILE A  37       5.052  37.205 -24.719  1.00 44.75           C
ATOM    451  HB  ILE A  37       4.667  36.777 -25.644  1.00 44.75           H
ATOM    452  CG1 ILE A  37       3.901  37.185 -23.686  1.00 45.81           C
ATOM    453 1HG1 ILE A  37       4.278  37.424 -22.693  1.00 45.81           H
ATOM    454 2HG1 ILE A  37       3.157  37.933 -23.947  1.00 45.81           H
ATOM    455  CG2 ILE A  37       6.227  36.336 -24.222  1.00 45.05           C
ATOM    456 1HG2 ILE A  37       5.880  35.336 -23.970  1.00 45.05           H
ATOM    457 2HG2 ILE A  37       6.678  36.788 -23.337  1.00 45.05           H
ATOM    458 3HG2 ILE A  37       6.987  36.234 -24.997  1.00 45.05           H
ATOM    459  CD1 ILE A  37       3.156  35.847 -23.645  1.00 46.44           C
ATOM    460 1HD1 ILE A  37       2.240  35.971 -23.069  1.00 46.44           H
ATOM    461 2HD1 ILE A  37       3.771  35.079 -23.179  1.00 46.44           H
ATOM    462 3HD1 ILE A  37       2.884  35.537 -24.655  1.00 46.44           H
ATOM    463  N   ALA A  38       7.842  38.803 -25.821  1.00 42.33           N
ATOM    464  H   ALA A  38       8.037  39.030 -24.850  1.00 42.33           H
ATOM    465  CA  ALA A  38       8.960  38.570 -26.734  1.00 41.69           C
ATOM    466  HA  ALA A  38       8.594  38.224 -27.700  1.00 41.69           H
ATOM    467  C   ALA A  38       9.849  37.464 -26.166  1.00 40.44           C
ATOM    468  O   ALA A  38      10.329  37.587 -25.040  1.00 40.37           O
ATOM    469  CB  ALA A  38       9.717  39.882 -26.978  1.00 41.95           C
ATOM    470 1HB  ALA A  38       9.090  40.566 -27.548  1.00 41.95           H
ATOM    471 2HB  ALA A  38      10.611  39.670 -27.564  1.00 41.95           H
ATOM    472 3HB  ALA A  38      10.009  40.335 -26.029  1.00 41.95           H
ATOM    473  N   MET A  39      10.028  36.376 -26.912  1.00 39.05           N
ATOM    474  H   MET A  39       9.546  36.324 -27.808  1.00 39.05           H
ATOM    475  CA  MET A  39      10.954  35.300 -26.553  1.00 38.12           C
ATOM    476  HA  MET A  39      11.226  35.392 -25.506  1.00 38.12           H
ATOM    477  C   MET A  39      12.230  35.423 -27.380  1.00 37.47           C
ATOM    478  O   MET A  39      12.144  35.544 -28.599  1.00 37.28           O
ATOM    479  CB  MET A  39      10.260  33.947 -26.729  1.00 37.96           C
ATOM    480 1HB  MET A  39       9.363  33.940 -26.110  1.00 37.96           H
ATOM    481 2HB  MET A  39       9.961  33.824 -27.770  1.00 37.96           H
ATOM    482  CG  MET A  39      11.145  32.764 -26.323  1.00 38.62           C
ATOM    483 1HG  MET A  39      12.024  32.743 -26.968  1.00 38.62           H
ATOM    484 2HG  MET A  39      11.484  32.898 -25.294  1.00 38.62           H
ATOM    485  SD  MET A  39      10.308  31.161 -26.467  1.00 43.49           S
ATOM    486  CE  MET A  39       9.354  31.161 -24.934  1.00 38.46           C
ATOM    487 1HE  MET A  39       8.666  30.318 -24.941  1.00 38.46           H
ATOM    488 2HE  MET A  39       8.793  32.089 -24.848  1.00 38.46           H
ATOM    489 3HE  MET A  39      10.034  31.069 -24.089  1.00 38.46           H
ATOM    490  N   PHE A  40      13.392  35.404 -26.736  1.00 37.40           N
ATOM    491  H   PHE A  40      13.374  35.338 -25.722  1.00 37.40           H
ATOM    492  CA  PHE A  40      14.688  35.560 -27.404  1.00 37.85           C
ATOM    493  HA  PHE A  40      14.542  35.707 -28.473  1.00 37.85           H
ATOM    494  C   PHE A  40      15.544  34.319 -27.213  1.00 36.69           C
ATOM    495  O   PHE A  40      15.868  33.957 -26.085  1.00 36.50           O
ATOM    496  CB  PHE A  40      15.427  36.787 -26.866  1.00 38.49           C
ATOM    497 1HB  PHE A  40      15.705  36.601 -25.828  1.00 38.49           H
ATOM    498 2HB  PHE A  40      16.353  36.915 -27.428  1.00 38.49           H
ATOM    499  CG  PHE A  40      14.636  38.070 -26.924  1.00 40.34           C
ATOM    500  CD1 PHE A  40      14.614  38.841 -28.099  1.00 41.58           C
ATOM    501  HD1 PHE A  40      15.152  38.511 -28.975  1.00 41.58           H
ATOM    502  CD2 PHE A  40      13.924  38.495 -25.788  1.00 41.45           C
ATOM    503  HD2 PHE A  40      13.922  37.890 -24.892  1.00 41.45           H
ATOM    504  CE1 PHE A  40      13.900  40.051 -28.127  1.00 42.89           C
ATOM    505  HE1 PHE A  40      13.881  40.645 -29.027  1.00 42.89           H
ATOM    506  CE2 PHE A  40      13.207  39.701 -25.819  1.00 42.90           C
ATOM    507  HE2 PHE A  40      12.651  40.021 -24.951  1.00 42.90           H
ATOM    508  CZ  PHE A  40      13.201  40.481 -26.987  1.00 42.64           C
ATOM    509  HZ  PHE A  40      12.638  41.401 -27.016  1.00 42.64           H
ATOM    510  N   GLU A  41      15.923  33.686 -28.311  1.00 35.84           N
ATOM    511  H   GLU A  41      15.616  34.057 -29.208  1.00 35.84           H
ATOM    512  CA  GLU A  41      16.756  32.489 -28.319  1.00 36.07           C
ATOM    513  HA  GLU A  41      17.008  32.189 -27.301  1.00 36.07           H
ATOM    514  C   GLU A  41      18.062  32.771 -29.059  1.00 37.67           C
ATOM    515  O   GLU A  41      18.022  33.222 -30.199  1.00 37.51           O
ATOM    516  CB  GLU A  41      15.943  31.365 -28.974  1.00 35.95           C
ATOM    517 1HB  GLU A  41      15.125  31.095 -28.307  1.00 35.95           H
ATOM    518 2HB  GLU A  41      15.505  31.734 -29.903  1.00 35.95           H
ATOM    519  CG  GLU A  41      16.755  30.116 -29.313  1.00 37.05           C
ATOM    520 1HG  GLU A  41      16.085  29.398 -29.768  1.00 37.05           H
ATOM    521 2HG  GLU A  41      17.505  30.363 -30.063  1.00 37.05           H
ATOM    522  CD  GLU A  41      17.412  29.483 -28.085  1.00 37.55           C
ATOM    523  OE1 GLU A  41      16.692  29.125 -27.118  1.00 38.63           O
ATOM    524  OE2 GLU A  41      18.656  29.350 -28.084  1.00 35.71           O
ATOM    525  N   VAL A  42      19.214  32.501 -28.439  1.00 38.46           N
ATOM    526  H   VAL A  42      19.184  32.194 -27.470  1.00 38.46           H
ATOM    527  CA  VAL A  42      20.521  32.754 -29.081  1.00 38.90           C
ATOM    528  HA  VAL A  42      20.513  33.771 -29.466  1.00 38.90           H
ATOM    529  C   VAL A  42      20.800  31.848 -30.271  1.00 39.70           C
ATOM    530  O   VAL A  42      21.475  32.276 -31.208  1.00 40.47           O
ATOM    531  CB  VAL A  42      21.677  32.650 -28.081  1.00 39.36           C
ATOM    532  HB  VAL A  42      21.487  33.352 -27.270  1.00 39.36           H
ATOM    533  CG1 VAL A  42      21.835  31.250 -27.483  1.00 39.32           C
ATOM    534 1HG1 VAL A  42      22.623  31.266 -26.737  1.00 39.32           H
ATOM    535 2HG1 VAL A  42      22.103  30.518 -28.243  1.00 39.32           H
ATOM    536 3HG1 VAL A  42      20.909  30.945 -26.999  1.00 39.32           H
ATOM    537  CG2 VAL A  42      23.014  33.026 -28.730  1.00 40.02           C
ATOM    538 1HG2 VAL A  42      23.775  33.114 -27.960  1.00 40.02           H
ATOM    539 2HG2 VAL A  42      22.915  33.965 -29.268  1.00 40.02           H
ATOM    540 3HG2 VAL A  42      23.337  32.251 -29.423  1.00 40.02           H
ATOM    541  N   GLY A  43      20.324  30.606 -30.226  1.00 39.53           N
ATOM    542  H   GLY A  43      19.785  30.328 -29.406  1.00 39.53           H
ATOM    543  CA  GLY A  43      20.497  29.648 -31.312  1.00 39.33           C
ATOM    544 1HA  GLY A  43      21.528  29.679 -31.662  1.00 39.33           H
ATOM    545 2HA  GLY A  43      20.292  28.655 -30.933  1.00 39.33           H
ATOM    546  C   GLY A  43      19.556  29.890 -32.494  1.00 40.15           C
ATOM    547  O   GLY A  43      18.598  30.657 -32.386  1.00 40.86           O
ATOM    548  N   PRO A  44      19.769  29.208 -33.629  1.00 40.25           N
ATOM    549  CA  PRO A  44      18.886  29.314 -34.785  1.00 40.67           C
ATOM    550  HA  PRO A  44      18.566  30.346 -34.926  1.00 40.67           H
ATOM    551  C   PRO A  44      17.639  28.428 -34.652  1.00 41.86           C
ATOM    552  O   PRO A  44      17.571  27.510 -33.826  1.00 41.71           O
ATOM    553  CB  PRO A  44      19.752  28.892 -35.970  1.00 41.14           C
ATOM    554 1HB  PRO A  44      19.163  28.480 -36.789  1.00 41.14           H
ATOM    555 2HB  PRO A  44      20.332  29.744 -36.319  1.00 41.14           H
ATOM    556  CG  PRO A  44      20.675  27.837 -35.356  1.00 41.58           C
ATOM    557 1HG  PRO A  44      20.170  26.871 -35.348  1.00 41.58           H
ATOM    558 2HG  PRO A  44      21.620  27.762 -35.894  1.00 41.58           H
ATOM    559  CD  PRO A  44      20.881  28.311 -33.918  1.00 39.63           C
ATOM    560 1HD  PRO A  44      20.886  27.457 -33.240  1.00 39.63           H
ATOM    561 2HD  PRO A  44      21.822  28.851 -33.847  1.00 39.63           H
ATOM    562  N   THR A  45      16.644  28.683 -35.497  1.00 42.87           N
ATOM    563  H   THR A  45      16.713  29.514 -36.078  1.00 42.87           H
ATOM    564  CA  THR A  45      15.517  27.751 -35.662  1.00 43.55           C
ATOM    565  HA  THR A  45      15.180  27.413 -34.687  1.00 43.55           H
ATOM    566  C   THR A  45      15.975  26.557 -36.470  1.00 43.56           C
ATOM    567  O   THR A  45      16.411  26.740 -37.604  1.00 43.67           O
ATOM    568  CB  THR A  45      14.340  28.394 -36.387  1.00 45.49           C
ATOM    569  HB  THR A  45      14.596  28.591 -37.429  1.00 45.49           H
ATOM    570  OG1 THR A  45      14.032  29.606 -35.753  1.00 46.42           O
ATOM    571  HG1 THR A  45      14.808  30.175 -35.855  1.00 46.42           H
ATOM    572  CG2 THR A  45      13.081  27.535 -36.316  1.00 45.82           C
ATOM    573 1HG2 THR A  45      12.270  28.043 -36.839  1.00 45.82           H
ATOM    574 2HG2 THR A  45      12.792  27.380 -35.277  1.00 45.82           H
ATOM    575 3HG2 THR A  45      13.252  26.572 -36.791  1.00 45.82           H
ATOM    576  N   VAL A  46      15.881  25.342 -35.926  1.00 43.19           N
ATOM    577  H   VAL A  46      15.631  25.283 -34.947  1.00 43.19           H
ATOM    578  CA  VAL A  46      16.372  24.115 -36.608  1.00 43.80           C
ATOM    579  HA  VAL A  46      16.820  24.395 -37.561  1.00 43.80           H
ATOM    580  C   VAL A  46      15.288  23.114 -36.990  1.00 45.52           C
ATOM    581  O   VAL A  46      15.604  22.024 -37.460  1.00 46.34           O
ATOM    582  CB  VAL A  46      17.487  23.417 -35.817  1.00 43.20           C
ATOM    583  HB  VAL A  46      17.878  22.602 -36.420  1.00 43.20           H
ATOM    584  CG1 VAL A  46      18.657  24.363 -35.553  1.00 43.17           C
ATOM    585 1HG1 VAL A  46      19.479  23.811 -35.099  1.00 43.17           H
ATOM    586 2HG1 VAL A  46      18.361  25.166 -34.878  1.00 43.17           H
ATOM    587 3HG1 VAL A  46      19.004  24.789 -36.493  1.00 43.17           H
ATOM    588  CG2 VAL A  46      17.013  22.842 -34.483  1.00 42.53           C
ATOM    589 1HG2 VAL A  46      17.845  22.351 -33.981  1.00 42.53           H
ATOM    590 2HG2 VAL A  46      16.230  22.102 -34.649  1.00 42.53           H
ATOM    591 3HG2 VAL A  46      16.638  23.638 -33.841  1.00 42.53           H
ATOM    592  N   SER A  47      14.021  23.462 -36.780  1.00 45.82           N
ATOM    593  H   SER A  47      13.834  24.386 -36.423  1.00 45.82           H
ATOM    594  CA  SER A  47      12.884  22.555 -36.988  1.00 45.85           C
ATOM    595  HA  SER A  47      13.056  21.975 -37.894  1.00 45.85           H
ATOM    596  C   SER A  47      11.553  23.281 -37.150  1.00 45.90           C
ATOM    597  O   SER A  47      11.453  24.484 -36.897  1.00 45.63           O
ATOM    598  CB  SER A  47      12.782  21.592 -35.812  1.00 46.28           C
ATOM    599 1HB  SER A  47      11.985  20.871 -35.997  1.00 46.28           H
ATOM    600 2HB  SER A  47      13.720  21.046 -35.702  1.00 46.28           H
ATOM    601  OG  SER A  47      12.508  22.296 -34.621  1.00 47.57           O
ATOM    602  HG  SER A  47      12.443  21.602 -33.933  1.00 47.57           H
ATOM    603  N   ASN A  48      10.541  22.559 -37.635  1.00 46.45           N
ATOM    604  H   ASN A  48      10.738  21.590 -37.865  1.00 46.45           H
ATOM    605  CA  ASN A  48       9.203  23.077 -37.934  1.00 47.28           C
ATOM    606  HA  ASN A  48       9.122  24.061 -37.485  1.00 47.28           H
ATOM    607  C   ASN A  48       8.099  22.156 -37.354  1.00 47.82           C
ATOM    608  O   ASN A  48       8.108  20.957 -37.651  1.00 48.59           O
ATOM    609  CB  ASN A  48       9.059  23.285 -39.457  1.00 48.44           C
ATOM    610 1HB  ASN A  48       9.908  23.853 -39.835  1.00 48.44           H
ATOM    611 2HB  ASN A  48       9.040  22.319 -39.959  1.00 48.44           H
ATOM    612  CG  ASN A  48       7.797  24.051 -39.816  1.00 52.88           C
ATOM    613  OD1 ASN A  48       7.523  25.110 -39.277  1.00 54.14           O
ATOM    614  ND2 ASN A  48       6.969  23.522 -40.682  1.00 54.44           N
ATOM    615 1HD2 ASN A  48       6.147  24.048 -40.923  1.00 54.44           H
ATOM    616 2HD2 ASN A  48       7.147  22.610 -41.083  1.00 54.44           H
ATOM    617  N   PRO A  49       7.131  22.698 -36.587  1.00 47.11           N
ATOM    618  CA  PRO A  49       7.055  24.079 -36.069  1.00 47.01           C
ATOM    619  HA  PRO A  49       7.021  24.780 -36.897  1.00 47.01           H
ATOM    620  C   PRO A  49       8.252  24.439 -35.161  1.00 46.67           C
ATOM    621  O   PRO A  49       8.954  23.528 -34.718  1.00 46.55           O
ATOM    622  CB  PRO A  49       5.721  24.149 -35.320  1.00 47.83           C
ATOM    623 1HB  PRO A  49       5.765  24.802 -34.449  1.00 47.83           H
ATOM    624 2HB  PRO A  49       4.935  24.479 -35.998  1.00 47.83           H
ATOM    625  CG  PRO A  49       5.464  22.701 -34.916  1.00 48.20           C
ATOM    626 1HG  PRO A  49       6.057  22.455 -34.043  1.00 48.20           H
ATOM    627 2HG  PRO A  49       4.407  22.497 -34.747  1.00 48.20           H
ATOM    628  CD  PRO A  49       6.023  21.910 -36.084  1.00 46.15           C
ATOM    629 1HD  PRO A  49       6.352  20.925 -35.753  1.00 46.15           H
ATOM    630 2HD  PRO A  49       5.264  21.820 -36.858  1.00 46.15           H
ATOM    631  N   PRO A  50       8.550  25.728 -34.895  1.00 46.34           N
ATOM    632  CA  PRO A  50       9.738  26.113 -34.129  1.00 45.60           C
ATOM    633  HA  PRO A  50      10.611  25.891 -34.743  1.00 45.60           H
ATOM    634  C   PRO A  50       9.870  25.368 -32.791  1.00 44.27           C
ATOM    635  O   PRO A  50       8.916  25.288 -32.017  1.00 44.45           O
ATOM    636  CB  PRO A  50       9.643  27.630 -33.952  1.00 46.81           C
ATOM    637 1HB  PRO A  50       9.097  27.874 -33.040  1.00 46.81           H
ATOM    638 2HB  PRO A  50      10.625  28.100 -33.951  1.00 46.81           H
ATOM    639  CG  PRO A  50       8.839  28.073 -35.173  1.00 47.34           C
ATOM    640 1HG  PRO A  50       8.316  29.013 -34.998  1.00 47.34           H
ATOM    641 2HG  PRO A  50       9.504  28.160 -36.034  1.00 47.34           H
ATOM    642  CD  PRO A  50       7.868  26.914 -35.397  1.00 45.83           C
ATOM    643 1HD  PRO A  50       6.954  27.081 -34.828  1.00 45.83           H
ATOM    644 2HD  PRO A  50       7.638  26.826 -36.458  1.00 45.83           H
ATOM    645  N   GLY A  51      11.044  24.787 -32.553  1.00 42.43           N
ATOM    646  H   GLY A  51      11.764  24.871 -33.258  1.00 42.43           H
ATOM    647  CA  GLY A  51      11.315  23.995 -31.349  1.00 41.49           C
ATOM    648 1HA  GLY A  51      12.384  23.988 -31.177  1.00 41.49           H
ATOM    649 2HA  GLY A  51      10.836  24.463 -30.489  1.00 41.49           H
ATOM    650  C   GLY A  51      10.868  22.533 -31.393  1.00 40.47           C
ATOM    651  O   GLY A  51      10.985  21.849 -30.377  1.00 38.81           O
ATOM    652  N   ALA A  52      10.374  22.046 -32.536  1.00 39.99           N
ATOM    653  H   ALA A  52      10.186  22.682 -33.305  1.00 39.99           H
ATOM    654  CA  ALA A  52      10.069  20.626 -32.718  1.00 40.82           C
ATOM    655  HA  ALA A  52       9.438  20.319 -31.893  1.00 40.82           H
ATOM    656  C   ALA A  52      11.321  19.740 -32.638  1.00 42.15           C
ATOM    657  O   ALA A  52      12.426  20.186 -32.957  1.00 43.47           O
ATOM    658  CB  ALA A  52       9.286  20.419 -34.024  1.00 40.70           C
ATOM    659 1HB  ALA A  52       8.358  20.991 -33.993  1.00 40.70           H
ATOM    660 2HB  ALA A  52       9.040  19.363 -34.144  1.00 40.70           H
ATOM    661 3HB  ALA A  52       9.879  20.748 -34.877  1.00 40.70           H
ATOM    662  N   HIS A  53      11.147  18.484 -32.233  1.00 42.26           N
ATOM    663  H   HIS A  53      10.207  18.189 -31.969  1.00 42.26           H
ATOM    664  CA  HIS A  53      12.248  17.534 -32.097  1.00 42.42           C
ATOM    665  HA  HIS A  53      12.982  17.973 -31.428  1.00 42.42           H
ATOM    666  C   HIS A  53      12.954  17.268 -33.433  1.00 43.79           C
ATOM    667  O   HIS A  53      12.298  17.044 -34.456  1.00 43.51           O
ATOM    668  CB  HIS A  53      11.729  16.247 -31.453  1.00 42.31           C
ATOM    669 1HB  HIS A  53      10.936  16.488 -30.743  1.00 42.31           H
ATOM    670 2HB  HIS A  53      11.309  15.591 -32.215  1.00 42.31           H
ATOM    671  CG  HIS A  53      12.802  15.510 -30.710  1.00 42.40           C
ATOM    672  ND1 HIS A  53      13.853  14.799 -31.292  1.00 42.96           N
ATOM    673  CD2 HIS A  53      12.884  15.419 -29.355  1.00 43.55           C
ATOM    674  HD2 HIS A  53      12.201  15.866 -28.642  1.00 43.55           H
ATOM    675  CE1 HIS A  53      14.532  14.268 -30.263  1.00 44.50           C
ATOM    676  HE1 HIS A  53      15.391  13.617 -30.353  1.00 44.50           H
ATOM    677  NE2 HIS A  53      13.973  14.627 -29.099  1.00 45.07           N
ATOM    678  HE2 HIS A  53      14.262  14.284 -28.191  1.00 45.07           H
ATOM    679  N   VAL A  54      14.289  17.254 -33.433  1.00 45.34           N
ATOM    680  H   VAL A  54      14.780  17.454 -32.563  1.00 45.34           H
ATOM    681  CA  VAL A  54      15.046  16.976 -34.667  1.00 47.99           C
ATOM    682  HA  VAL A  54      14.648  17.622 -35.449  1.00 47.99           H
ATOM    683  C   VAL A  54      14.854  15.553 -35.173  1.00 50.21           C
ATOM    684  O   VAL A  54      14.989  15.344 -36.371  1.00 50.08           O
ATOM    685  CB  VAL A  54      16.544  17.280 -34.565  1.00 48.71           C
ATOM    686  HB  VAL A  54      16.987  17.125 -35.549  1.00 48.71           H
ATOM    687  CG1 VAL A  54      16.782  18.745 -34.194  1.00 49.10           C
ATOM    688 1HG1 VAL A  54      17.842  18.979 -34.290  1.00 49.10           H
ATOM    689 2HG1 VAL A  54      16.449  18.945 -33.175  1.00 49.10           H
ATOM    690 3HG1 VAL A  54      16.226  19.387 -34.877  1.00 49.10           H
ATOM    691  CG2 VAL A  54      17.283  16.371 -33.582  1.00 49.61           C
ATOM    692 1HG2 VAL A  54      18.320  16.687 -33.512  1.00 49.61           H
ATOM    693 2HG2 VAL A  54      17.269  15.341 -33.939  1.00 49.61           H
ATOM    694 3HG2 VAL A  54      16.820  16.408 -32.598  1.00 49.61           H
ATOM    695  N   LYS A  55      14.499  14.573 -34.325  1.00 51.62           N
ATOM    696  H   LYS A  55      14.414  14.799 -33.333  1.00 51.62           H
ATOM    697  CA  LYS A  55      14.236  13.187 -34.789  1.00 53.65           C
ATOM    698  HA  LYS A  55      15.031  12.891 -35.463  1.00 53.65           H
ATOM    699  C   LYS A  55      12.982  13.046 -35.655  1.00 55.51           C
ATOM    700  O   LYS A  55      12.887  12.085 -36.416  1.00 56.04           O
ATOM    701  CB  LYS A  55      14.218  12.197 -33.617  1.00 56.36           C
ATOM    702 1HB  LYS A  55      13.470  12.530 -32.899  1.00 56.36           H
ATOM    703 2HB  LYS A  55      13.913  11.218 -33.984  1.00 56.36           H
ATOM    704  CG  LYS A  55      15.564  12.041 -32.890  1.00 62.55           C
ATOM    705 1HG  LYS A  55      15.829  12.997 -32.441  1.00 62.55           H
ATOM    706 2HG  LYS A  55      15.435  11.319 -32.083  1.00 62.55           H
ATOM    707  CD  LYS A  55      16.751  11.600 -33.756  1.00 68.01           C
ATOM    708 1HD  LYS A  55      16.993  12.385 -34.470  1.00 68.01           H
ATOM    709 2HD  LYS A  55      17.609  11.495 -33.095  1.00 68.01           H
ATOM    710  CE  LYS A  55      16.516  10.274 -34.489  1.00 72.20           C
ATOM    711 1HE  LYS A  55      16.252   9.498 -33.763  1.00 72.20           H
ATOM    712 2HE  LYS A  55      15.674  10.388 -35.177  1.00 72.20           H
ATOM    713  NZ  LYS A  55      17.721   9.859 -35.242  1.00 75.10           N
ATOM    714 1HZ  LYS A  55      17.503   9.065 -35.840  1.00 75.10           H
ATOM    715 2HZ  LYS A  55      18.456   9.590 -34.591  1.00 75.10           H
ATOM    716 3HZ  LYS A  55      18.118  10.614 -35.790  1.00 75.10           H
ATOM    717  N   ASN A  56      12.069  14.014 -35.593  1.00 56.25           N
ATOM    718  H   ASN A  56      12.200  14.747 -34.907  1.00 56.25           H
ATOM    719  CA  ASN A  56      10.885  14.057 -36.459  1.00 57.84           C
ATOM    720  HA  ASN A  56      10.513  13.037 -36.570  1.00 57.84           H
ATOM    721  C   ASN A  56      11.225  14.541 -37.898  1.00 58.91           C
ATOM    722  O   ASN A  56      10.372  14.468 -38.785  1.00 59.43           O
ATOM    723  CB  ASN A  56       9.766  14.870 -35.760  1.00 59.60           C
ATOM    724 1HB  ASN A  56      10.023  15.924 -35.790  1.00 59.60           H
ATOM    725 2HB  ASN A  56       8.829  14.738 -36.296  1.00 59.60           H
ATOM    726  CG  ASN A  56       9.512  14.501 -34.305  1.00 63.55           C
ATOM    727  OD1 ASN A  56       9.957  13.473 -33.811  1.00 64.95           O
ATOM    728  ND2 ASN A  56       8.810  15.338 -33.583  1.00 64.00           N
ATOM    729 1HD2 ASN A  56       8.684  15.141 -32.596  1.00 64.00           H
ATOM    730 2HD2 ASN A  56       8.385  16.152 -34.005  1.00 64.00           H
ATOM    731  N   ILE A  57      12.458  15.017 -38.133  1.00 58.99           N
ATOM    732  H   ILE A  57      13.099  15.090 -37.350  1.00 58.99           H
ATOM    733  CA  ILE A  57      12.983  15.339 -39.468  1.00 59.33           C
ATOM    734  HA  ILE A  57      12.214  15.855 -40.042  1.00 59.33           H
ATOM    735  C   ILE A  57      13.321  14.027 -40.173  1.00 60.95           C
ATOM    736  O   ILE A  57      14.236  13.315 -39.755  1.00 60.79           O
ATOM    737  CB  ILE A  57      14.228  16.254 -39.396  1.00 58.61           C
ATOM    738  HB  ILE A  57      15.026  15.713 -38.888  1.00 58.61           H
ATOM    739  CG1 ILE A  57      13.935  17.550 -38.605  1.00 58.26           C
ATOM    740 1HG1 ILE A  57      13.262  18.178 -39.187  1.00 58.26           H
ATOM    741 2HG1 ILE A  57      13.439  17.309 -37.666  1.00 58.26           H
ATOM    742  CG2 ILE A  57      14.721  16.594 -40.817  1.00 58.59           C
ATOM    743 1HG2 ILE A  57      15.607  17.224 -40.770  1.00 58.59           H
ATOM    744 2HG2 ILE A  57      13.941  17.114 -41.376  1.00 58.59           H
ATOM    745 3HG2 ILE A  57      14.998  15.686 -41.354  1.00 58.59           H
ATOM    746  CD1 ILE A  57      15.188  18.359 -38.244  1.00 58.18           C
ATOM    747 1HD1 ILE A  57      14.908  19.180 -37.583  1.00 58.18           H
ATOM    748 2HD1 ILE A  57      15.644  18.778 -39.140  1.00 58.18           H
ATOM    749 3HD1 ILE A  57      15.909  17.722 -37.733  1.00 58.18           H
ATOM    750  N   GLU A  58      12.559  13.678 -41.206  1.00 61.89           N
ATOM    751  H   GLU A  58      11.838  14.314 -41.519  1.00 61.89           H
ATOM    752  CA  GLU A  58      12.714  12.380 -41.875  1.00 63.69           C
ATOM    753  HA  GLU A  58      12.671  11.586 -41.129  1.00 63.69           H
ATOM    754  C   GLU A  58      14.063  12.230 -42.586  1.00 64.31           C
ATOM    755  O   GLU A  58      14.681  11.169 -42.496  1.00 64.65           O
ATOM    756  CB  GLU A  58      11.582  12.151 -42.887  1.00 67.62           C
ATOM    757 1HB  GLU A  58      11.598  12.944 -43.636  1.00 67.62           H
ATOM    758 2HB  GLU A  58      11.758  11.199 -43.389  1.00 67.62           H
ATOM    759  CG  GLU A  58      10.199  12.103 -42.227  1.00 75.95           C
ATOM    760 1HG  GLU A  58      10.223  11.376 -41.417  1.00 75.95           H
ATOM    761 2HG  GLU A  58       9.972  13.081 -41.794  1.00 75.95           H
ATOM    762  CD  GLU A  58       9.092  11.714 -43.212  1.00 88.34           C
ATOM    763  OE1 GLU A  58       9.267  11.762 -44.453  1.00 89.59           O
ATOM    764  OE2 GLU A  58       7.980  11.350 -42.765  1.00 93.24           O
ATOM    765  N   ASP A  59      14.515  13.270 -43.293  1.00 64.13           N
ATOM    766  H   ASP A  59      13.935  14.104 -43.335  1.00 64.13           H
ATOM    767  CA  ASP A  59      15.791  13.248 -44.019  1.00 64.11           C
ATOM    768  HA  ASP A  59      15.786  12.365 -44.648  1.00 64.11           H
ATOM    769  C   ASP A  59      16.999  13.184 -43.056  1.00 63.75           C
ATOM    770  O   ASP A  59      17.202  14.125 -42.283  1.00 63.87           O
ATOM    771  CB  ASP A  59      15.859  14.444 -44.982  1.00 66.30           C
ATOM    772 1HB  ASP A  59      14.915  14.494 -45.527  1.00 66.30           H
ATOM    773 2HB  ASP A  59      15.951  15.365 -44.411  1.00 66.30           H
ATOM    774  CG  ASP A  59      17.000  14.354 -46.008  1.00 72.07           C
ATOM    775  OD1 ASP A  59      18.173  14.098 -45.655  1.00 72.99           O
ATOM    776  OD2 ASP A  59      16.735  14.567 -47.214  1.00 74.89           O
ATOM    777  N   PRO A  60      17.861  12.148 -43.131  1.00 63.40           N
ATOM    778  CA  PRO A  60      19.001  12.016 -42.220  1.00 63.22           C
ATOM    779  HA  PRO A  60      18.627  12.054 -41.197  1.00 63.22           H
ATOM    780  C   PRO A  60      20.085  13.095 -42.384  1.00 62.71           C
ATOM    781  O   PRO A  60      20.692  13.506 -41.390  1.00 62.20           O
ATOM    782  CB  PRO A  60      19.579  10.621 -42.483  1.00 64.06           C
ATOM    783 1HB  PRO A  60      20.400  10.682 -43.199  1.00 64.06           H
ATOM    784 2HB  PRO A  60      19.916  10.144 -41.562  1.00 64.06           H
ATOM    785  CG  PRO A  60      18.424   9.855 -43.119  1.00 64.47           C
ATOM    786 1HG  PRO A  60      18.776   9.035 -43.746  1.00 64.47           H
ATOM    787 2HG  PRO A  60      17.752   9.493 -42.340  1.00 64.47           H
ATOM    788  CD  PRO A  60      17.729  10.937 -43.934  1.00 62.95           C
ATOM    789 1HD  PRO A  60      18.235  11.074 -44.891  1.00 62.95           H
ATOM    790 2HD  PRO A  60      16.692  10.645 -44.089  1.00 62.95           H
ATOM    791  N   ASP A  61      20.319  13.579 -43.609  1.00 62.30           N
ATOM    792  H   ASP A  61      19.711  13.279 -44.368  1.00 62.30           H
ATOM    793  CA  ASP A  61      21.286  14.660 -43.864  1.00 62.52           C
ATOM    794  HA  ASP A  61      22.222  14.433 -43.351  1.00 62.52           H
ATOM    795  C   ASP A  61      20.794  16.002 -43.296  1.00 60.93           C
ATOM    796  O   ASP A  61      21.534  16.683 -42.584  1.00 61.32           O
ATOM    797  CB  ASP A  61      21.580  14.765 -45.370  1.00 65.56           C
ATOM    798 1HB  ASP A  61      20.650  14.944 -45.910  1.00 65.56           H
ATOM    799 2HB  ASP A  61      22.224  15.625 -45.537  1.00 65.56           H
ATOM    800  CG  ASP A  61      22.271  13.524 -45.940  1.00 74.00           C
ATOM    801  OD1 ASP A  61      23.164  12.952 -45.274  1.00 76.28           O
ATOM    802  OD2 ASP A  61      21.979  13.136 -47.091  1.00 77.94           O
ATOM    803  N   SER A  62      19.520  16.325 -43.539  1.00 58.99           N
ATOM    804  H   SER A  62      18.981  15.732 -44.163  1.00 58.99           H
ATOM    805  CA  SER A  62      18.884  17.514 -42.953  1.00 57.16           C
ATOM    806  HA  SER A  62      19.474  18.397 -43.191  1.00 57.16           H
ATOM    807  C   SER A  62      18.780  17.446 -41.438  1.00 54.91           C
ATOM    808  O   SER A  62      18.908  18.470 -40.768  1.00 54.16           O
ATOM    809  CB  SER A  62      17.475  17.700 -43.488  1.00 58.56           C
ATOM    810 1HB  SER A  62      16.841  16.880 -43.152  1.00 58.56           H
ATOM    811 2HB  SER A  62      17.070  18.636 -43.101  1.00 58.56           H
ATOM    812  OG  SER A  62      17.491  17.748 -44.895  1.00 62.53           O
ATOM    813  HG  SER A  62      16.638  18.154 -45.140  1.00 62.53           H
ATOM    814  N   ARG A  63      18.603  16.239 -40.885  1.00 53.86           N
ATOM    815  H   ARG A  63      18.363  15.473 -41.515  1.00 53.86           H
ATOM    816  CA  ARG A  63      18.622  15.979 -39.436  1.00 53.14           C
ATOM    817  HA  ARG A  63      17.958  16.689 -38.943  1.00 53.14           H
ATOM    818  C   ARG A  63      20.002  16.203 -38.818  1.00 53.16           C
ATOM    819  O   ARG A  63      20.102  16.834 -37.769  1.00 52.95           O
ATOM    820  CB  ARG A  63      18.084  14.563 -39.215  1.00 53.88           C
ATOM    821 1HB  ARG A  63      17.127  14.485 -39.734  1.00 53.88           H
ATOM    822 2HB  ARG A  63      18.767  13.835 -39.647  1.00 53.88           H
ATOM    823  CG  ARG A  63      17.844  14.234 -37.742  1.00 54.87           C
ATOM    824 1HG  ARG A  63      18.796  14.086 -37.231  1.00 54.87           H
ATOM    825 2HG  ARG A  63      17.322  15.064 -37.271  1.00 54.87           H
ATOM    826  CD  ARG A  63      16.984  12.974 -37.629  1.00 57.39           C
ATOM    827 1HD  ARG A  63      16.745  12.831 -36.581  1.00 57.39           H
ATOM    828 2HD  ARG A  63      16.053  13.129 -38.172  1.00 57.39           H
ATOM    829  NE  ARG A  63      17.704  11.781 -38.104  1.00 60.89           N
ATOM    830  HE  ARG A  63      18.710  11.783 -38.023  1.00 60.89           H
ATOM    831  CZ  ARG A  63      17.217  10.716 -38.692  1.00 63.19           C
ATOM    832  NH1 ARG A  63      15.988  10.608 -39.070  1.00 61.68           N
ATOM    833 1HH1 ARG A  63      15.384  11.415 -39.094  1.00 61.68           H
ATOM    834 2HH1 ARG A  63      15.748   9.741 -39.510  1.00 61.68           H
ATOM    835  NH2 ARG A  63      17.979   9.696 -38.911  1.00 64.71           N
ATOM    836 1HH2 ARG A  63      18.930   9.704 -38.569  1.00 64.71           H
ATOM    837 2HH2 ARG A  63      17.587   8.840 -39.283  1.00 64.71           H
ATOM    838  N   SER A  64      21.055  15.759 -39.503  1.00 53.55           N
ATOM    839  H   SER A  64      20.871  15.223 -40.344  1.00 53.55           H
ATOM    840  CA  SER A  64      22.444  15.999 -39.080  1.00 54.55           C
ATOM    841  HA  SER A  64      22.582  15.620 -38.067  1.00 54.55           H
ATOM    842  C   SER A  64      22.790  17.481 -39.068  1.00 54.32           C
ATOM    843  O   SER A  64      23.421  17.951 -38.125  1.00 54.69           O
ATOM    844  CB  SER A  64      23.431  15.295 -40.002  1.00 56.99           C
ATOM    845 1HB  SER A  64      23.361  15.698 -41.013  1.00 56.99           H
ATOM    846 2HB  SER A  64      24.445  15.451 -39.628  1.00 56.99           H
ATOM    847  OG  SER A  64      23.151  13.914 -40.024  1.00 61.42           O
ATOM    848  HG  SER A  64      22.394  13.768 -40.617  1.00 61.42           H
ATOM    849  N   LEU A  65      22.330  18.238 -40.072  1.00 53.63           N
ATOM    850  H   LEU A  65      21.880  17.771 -40.856  1.00 53.63           H
ATOM    851  CA  LEU A  65      22.515  19.697 -40.137  1.00 53.59           C
ATOM    852  HA  LEU A  65      23.578  19.903 -40.014  1.00 53.59           H
ATOM    853  C   LEU A  65      21.787  20.447 -39.004  1.00 51.45           C
ATOM    854  O   LEU A  65      22.356  21.370 -38.421  1.00 50.66           O
ATOM    855  CB  LEU A  65      22.078  20.186 -41.534  1.00 55.03           C
ATOM    856 1HB  LEU A  65      22.603  19.602 -42.291  1.00 55.03           H
ATOM    857 2HB  LEU A  65      21.011  19.990 -41.649  1.00 55.03           H
ATOM    858  CG  LEU A  65      22.327  21.684 -41.808  1.00 58.20           C
ATOM    859  HG  LEU A  65      21.822  22.286 -41.052  1.00 58.20           H
ATOM    860  CD1 LEU A  65      23.818  22.025 -41.800  1.00 59.66           C
ATOM    861 1HD1 LEU A  65      23.953  23.075 -42.063  1.00 59.66           H
ATOM    862 2HD1 LEU A  65      24.341  21.407 -42.529  1.00 59.66           H
ATOM    863 3HD1 LEU A  65      24.232  21.869 -40.806  1.00 59.66           H
ATOM    864  CD2 LEU A  65      21.747  22.052 -43.171  1.00 58.96           C
ATOM    865 1HD2 LEU A  65      21.946  23.099 -43.397  1.00 58.96           H
ATOM    866 2HD2 LEU A  65      20.670  21.885 -43.175  1.00 58.96           H
ATOM    867 3HD2 LEU A  65      22.204  21.439 -43.949  1.00 58.96           H
ATOM    868  N   ALA A  66      20.561  20.035 -38.671  1.00 50.41           N
ATOM    869  H   ALA A  66      20.106  19.346 -39.263  1.00 50.41           H
ATOM    870  CA  ALA A  66      19.812  20.605 -37.547  1.00 49.79           C
ATOM    871  HA  ALA A  66      19.736  21.685 -37.679  1.00 49.79           H
ATOM    872  C   ALA A  66      20.519  20.362 -36.196  1.00 49.35           C
ATOM    873  O   ALA A  66      20.556  21.242 -35.330  1.00 49.73           O
ATOM    874  CB  ALA A  66      18.397  20.006 -37.573  1.00 50.03           C
ATOM    875 1HB  ALA A  66      17.895  20.286 -38.500  1.00 50.03           H
ATOM    876 2HB  ALA A  66      17.815  20.378 -36.730  1.00 50.03           H
ATOM    877 3HB  ALA A  66      18.445  18.919 -37.510  1.00 50.03           H
ATOM    878  N   GLN A  67      21.122  19.177 -36.032  1.00 48.42           N
ATOM    879  H   GLN A  67      20.990  18.476 -36.757  1.00 48.42           H
ATOM    880  CA  GLN A  67      21.950  18.847 -34.868  1.00 47.94           C
ATOM    881  HA  GLN A  67      21.394  19.086 -33.961  1.00 47.94           H
ATOM    882  C   GLN A  67      23.228  19.684 -34.815  1.00 46.85           C
ATOM    883  O   GLN A  67      23.452  20.322 -33.794  1.00 46.22           O
ATOM    884  CB  GLN A  67      22.283  17.351 -34.847  1.00 50.02           C
ATOM    885 1HB  GLN A  67      22.695  17.048 -35.809  1.00 50.02           H
ATOM    886 2HB  GLN A  67      23.037  17.170 -34.079  1.00 50.02           H
ATOM    887  CG  GLN A  67      21.050  16.504 -34.522  1.00 55.39           C
ATOM    888 1HG  GLN A  67      20.666  16.824 -33.553  1.00 55.39           H
ATOM    889 2HG  GLN A  67      20.269  16.652 -35.263  1.00 55.39           H
ATOM    890  CD  GLN A  67      21.374  15.019 -34.458  1.00 63.41           C
ATOM    891  OE1 GLN A  67      22.107  14.458 -35.260  1.00 66.27           O
ATOM    892  NE2 GLN A  67      20.839  14.327 -33.485  1.00 64.76           N
ATOM    893 1HE2 GLN A  67      21.098  13.353 -33.388  1.00 64.76           H
ATOM    894 2HE2 GLN A  67      20.206  14.757 -32.827  1.00 64.76           H
ATOM    895  N   ARG A  68      23.995  19.761 -35.914  1.00 46.37           N
ATOM    896  H   ARG A  68      23.745  19.162 -36.700  1.00 46.37           H
ATOM    897  CA  ARG A  68      25.219  20.588 -36.013  1.00 47.16           C
ATOM    898  HA  ARG A  68      25.935  20.269 -35.251  1.00 47.16           H
ATOM    899  C   ARG A  68      24.962  22.067 -35.714  1.00 46.12           C
ATOM    900  O   ARG A  68      25.666  22.644 -34.892  1.00 46.58           O
ATOM    901  CB  ARG A  68      25.863  20.428 -37.398  1.00 50.58           C
ATOM    902 1HB  ARG A  68      25.099  20.546 -38.168  1.00 50.58           H
ATOM    903 2HB  ARG A  68      26.606  21.216 -37.533  1.00 50.58           H
ATOM    904  CG  ARG A  68      26.571  19.078 -37.571  1.00 57.55           C
ATOM    905 1HG  ARG A  68      27.394  19.015 -36.858  1.00 57.55           H
ATOM    906 2HG  ARG A  68      25.879  18.257 -37.387  1.00 57.55           H
ATOM    907  CD  ARG A  68      27.128  18.969 -38.991  1.00 65.21           C
ATOM    908 1HD  ARG A  68      26.306  19.063 -39.704  1.00 65.21           H
ATOM    909 2HD  ARG A  68      27.834  19.787 -39.155  1.00 65.21           H
ATOM    910  NE  ARG A  68      27.802  17.680 -39.194  1.00 72.21           N
ATOM    911  HE  ARG A  68      27.922  17.078 -38.393  1.00 72.21           H
ATOM    912  CZ  ARG A  68      28.395  17.267 -40.288  1.00 78.43           C
ATOM    913  NH1 ARG A  68      28.461  17.961 -41.370  1.00 79.24           N
ATOM    914 1HH1 ARG A  68      28.030  18.869 -41.447  1.00 79.24           H
ATOM    915 2HH1 ARG A  68      28.982  17.528 -42.116  1.00 79.24           H
ATOM    916  NH2 ARG A  68      28.957  16.106 -40.361  1.00 80.25           N
ATOM    917 1HH2 ARG A  68      28.846  15.440 -39.609  1.00 80.25           H
ATOM    918 2HH2 ARG A  68      29.415  15.853 -41.224  1.00 80.25           H
ATOM    919  N   ALA A  69      23.924  22.664 -36.308  1.00 44.60           N
ATOM    920  H   ALA A  69      23.403  22.141 -37.006  1.00 44.60           H
ATOM    921  CA  ALA A  69      23.559  24.064 -36.046  1.00 44.01           C
ATOM    922  HA  ALA A  69      24.438  24.686 -36.219  1.00 44.01           H
ATOM    923  C   ALA A  69      23.122  24.335 -34.588  1.00 43.23           C
ATOM    924  O   ALA A  69      23.065  25.493 -34.177  1.00 43.77           O
ATOM    925  CB  ALA A  69      22.476  24.492 -37.049  1.00 44.01           C
ATOM    926 1HB  ALA A  69      22.835  24.347 -38.068  1.00 44.01           H
ATOM    927 2HB  ALA A  69      22.237  25.546 -36.908  1.00 44.01           H
ATOM    928 3HB  ALA A  69      21.573  23.898 -36.899  1.00 44.01           H
ATOM    929  N   SER A  70      22.836  23.287 -33.807  1.00 42.07           N
ATOM    930  H   SER A  70      22.896  22.362 -34.217  1.00 42.07           H
ATOM    931  CA  SER A  70      22.487  23.391 -32.381  1.00 41.30           C
ATOM    932  HA  SER A  70      21.965  24.328 -32.209  1.00 41.30           H
ATOM    933  C   SER A  70      23.681  23.359 -31.429  1.00 41.17           C
ATOM    934  O   SER A  70      23.509  23.536 -30.225  1.00 40.71           O
ATOM    935  CB  SER A  70      21.557  22.258 -31.978  1.00 41.50           C
ATOM    936 1HB  SER A  70      22.072  21.306 -32.070  1.00 41.50           H
ATOM    937 2HB  SER A  70      21.273  22.388 -30.935  1.00 41.50           H
ATOM    938  OG  SER A  70      20.392  22.243 -32.777  1.00 43.56           O
ATOM    939  HG  SER A  70      20.631  22.047 -33.701  1.00 43.56           H
ATOM    940  N   GLU A  71      24.890  23.107 -31.931  1.00 41.94           N
ATOM    941  H   GLU A  71      24.965  22.923 -32.928  1.00 41.94           H
ATOM    942  CA  GLU A  71      26.089  22.879 -31.101  1.00 43.94           C
ATOM    943  HA  GLU A  71      25.773  22.560 -30.110  1.00 43.94           H
ATOM    944  C   GLU A  71      26.954  24.126 -30.857  1.00 45.77           C
ATOM    945  O   GLU A  71      28.100  23.996 -30.438  1.00 45.45           O
ATOM    946  CB  GLU A  71      26.924  21.731 -31.680  1.00 45.40           C
ATOM    947 1HB  GLU A  71      27.216  22.001 -32.690  1.00 45.40           H
ATOM    948 2HB  GLU A  71      27.816  21.575 -31.073  1.00 45.40           H
ATOM    949  CG  GLU A  71      26.136  20.423 -31.718  1.00 47.83           C
ATOM    950 1HG  GLU A  71      25.843  20.163 -30.706  1.00 47.83           H
ATOM    951 2HG  GLU A  71      25.223  20.583 -32.275  1.00 47.83           H
ATOM    952  CD  GLU A  71      26.905  19.259 -32.346  1.00 54.41           C
ATOM    953  OE1 GLU A  71      26.281  18.185 -32.531  1.00 56.49           O
ATOM    954  OE2 GLU A  71      28.107  19.401 -32.665  1.00 57.03           O
ATOM    955  N   GLY A  72      26.438  25.330 -31.121  1.00 47.85           N
ATOM    956  H   GLY A  72      25.484  25.376 -31.465  1.00 47.85           H
ATOM    957  CA  GLY A  72      27.136  26.594 -30.857  1.00 50.43           C
ATOM    958 1HA  GLY A  72      26.633  27.385 -31.404  1.00 50.43           H
ATOM    959 2HA  GLY A  72      27.061  26.816 -29.797  1.00 50.43           H
ATOM    960  C   GLY A  72      28.607  26.610 -31.311  1.00 52.90           C
ATOM    961  O   GLY A  72      28.880  26.466 -32.506  1.00 53.22           O
ATOM    962  N   PRO A  73      29.588  26.753 -30.395  1.00 54.64           N
ATOM    963  CA  PRO A  73      31.016  26.745 -30.744  1.00 56.15           C
ATOM    964  HA  PRO A  73      31.196  27.366 -31.620  1.00 56.15           H
ATOM    965  C   PRO A  73      31.599  25.345 -31.022  1.00 58.20           C
ATOM    966  O   PRO A  73      32.683  25.236 -31.593  1.00 58.32           O
ATOM    967  CB  PRO A  73      31.696  27.387 -29.535  1.00 56.68           C
ATOM    968 1HB  PRO A  73      32.736  27.075 -29.424  1.00 56.68           H
ATOM    969 2HB  PRO A  73      31.634  28.472 -29.622  1.00 56.68           H
ATOM    970  CG  PRO A  73      30.830  26.913 -28.368  1.00 56.69           C
ATOM    971 1HG  PRO A  73      31.097  25.890 -28.099  1.00 56.69           H
ATOM    972 2HG  PRO A  73      30.916  27.567 -27.502  1.00 56.69           H
ATOM    973  CD  PRO A  73      29.421  26.937 -28.957  1.00 54.71           C
ATOM    974 1HD  PRO A  73      28.816  26.140 -28.521  1.00 54.71           H
ATOM    975 2HD  PRO A  73      28.960  27.907 -28.765  1.00 54.71           H
ATOM    976  N   GLY A  74      30.897  24.285 -30.618  1.00 59.26           N
ATOM    977  H   GLY A  74      29.992  24.465 -30.190  1.00 59.26           H
ATOM    978  CA  GLY A  74      31.241  22.881 -30.862  1.00 60.72           C
ATOM    979 1HA  GLY A  74      32.322  22.770 -30.926  1.00 60.72           H
ATOM    980 2HA  GLY A  74      30.874  22.279 -30.033  1.00 60.72           H
ATOM    981  C   GLY A  74      30.647  22.294 -32.139  1.00 62.22           C
ATOM    982  O   GLY A  74      30.617  21.078 -32.268  1.00 62.09           O
ATOM    983  N   ALA A  75      30.175  23.133 -33.066  1.00 63.40           N
ATOM    984  H   ALA A  75      30.136  24.117 -32.839  1.00 63.40           H
ATOM    985  CA  ALA A  75      29.569  22.680 -34.323  1.00 65.17           C
ATOM    986  HA  ALA A  75      28.717  22.041 -34.100  1.00 65.17           H
ATOM    987  C   ALA A  75      30.521  21.820 -35.172  1.00 67.53           C
ATOM    988  O   ALA A  75      30.131  20.779 -35.704  1.00 68.31           O
ATOM    989  CB  ALA A  75      29.066  23.915 -35.091  1.00 64.96           C
ATOM    990 1HB  ALA A  75      28.355  24.467 -34.474  1.00 64.96           H
ATOM    991 2HB  ALA A  75      28.559  23.593 -36.001  1.00 64.96           H
ATOM    992 3HB  ALA A  75      29.900  24.564 -35.356  1.00 64.96           H
ATOM    993  N   GLY A  76      31.779  22.245 -35.292  1.00 68.24           N
ATOM    994  H   GLY A  76      31.992  23.154 -34.891  1.00 68.24           H
ATOM    995  CA  GLY A  76      32.839  21.546 -36.025  1.00 69.41           C
ATOM    996 1HA  GLY A  76      32.400  21.014 -36.867  1.00 69.41           H
ATOM    997 2HA  GLY A  76      33.546  22.277 -36.412  1.00 69.41           H
ATOM    998  C   GLY A  76      33.624  20.532 -35.192  1.00 70.09           C
ATOM    999  O   GLY A  76      34.778  20.249 -35.522  1.00 70.61           O
ATOM   1000  N   ALA A  77      33.052  20.035 -34.091  1.00 69.87           N
ATOM   1001  H   ALA A  77      32.125  20.361 -33.837  1.00 69.87           H
ATOM   1002  CA  ALA A  77      33.694  19.044 -33.225  1.00 69.89           C
ATOM   1003  HA  ALA A  77      34.751  18.990 -33.477  1.00 69.89           H
ATOM   1004  C   ALA A  77      33.111  17.630 -33.417  1.00 69.82           C
ATOM   1005  O   ALA A  77      31.917  17.465 -33.692  1.00 69.80           O
ATOM   1006  CB  ALA A  77      33.619  19.526 -31.771  1.00 69.91           C
ATOM   1007 1HB  ALA A  77      34.002  20.544 -31.695  1.00 69.91           H
ATOM   1008 2HB  ALA A  77      34.214  18.871 -31.135  1.00 69.91           H
ATOM   1009 3HB  ALA A  77      32.583  19.508 -31.428  1.00 69.91           H
ATOM   1010  N   ALA A  78      33.950  16.603 -33.273  1.00 69.47           N
ATOM   1011  H   ALA A  78      34.939  16.794 -33.141  1.00 69.47           H
ATOM   1012  CA  ALA A  78      33.504  15.211 -33.284  1.00 69.49           C
ATOM   1013  HA  ALA A  78      32.968  15.033 -34.216  1.00 69.49           H
ATOM   1014  C   ALA A  78      32.533  14.938 -32.115  1.00 69.29           C
ATOM   1015  O   ALA A  78      32.713  15.466 -31.013  1.00 69.62           O
ATOM   1016  CB  ALA A  78      34.735  14.294 -33.262  1.00 69.71           C
ATOM   1017 1HB  ALA A  78      35.371  14.510 -34.121  1.00 69.71           H
ATOM   1018 2HB  ALA A  78      34.420  13.252 -33.311  1.00 69.71           H
ATOM   1019 3HB  ALA A  78      35.309  14.461 -32.351  1.00 69.71           H
ATOM   1020  N   THR A  79      31.506  14.121 -32.341  1.00 68.56           N
ATOM   1021  H   THR A  79      31.384  13.749 -33.276  1.00 68.56           H
ATOM   1022  CA  THR A  79      30.482  13.815 -31.321  1.00 68.38           C
ATOM   1023  HA  THR A  79      30.737  14.321 -30.393  1.00 68.38           H
ATOM   1024  C   THR A  79      30.386  12.338 -30.979  1.00 67.99           C
ATOM   1025  O   THR A  79      30.958  11.489 -31.657  1.00 68.13           O
ATOM   1026  CB  THR A  79      29.098  14.314 -31.725  1.00 69.66           C
ATOM   1027  HB  THR A  79      28.370  14.019 -30.970  1.00 69.66           H
ATOM   1028  OG1 THR A  79      28.731  13.722 -32.936  1.00 70.92           O
ATOM   1029  HG1 THR A  79      29.072  14.308 -33.626  1.00 70.92           H
ATOM   1030  CG2 THR A  79      29.030  15.830 -31.878  1.00 69.99           C
ATOM   1031 1HG2 THR A  79      28.033  16.117 -32.208  1.00 69.99           H
ATOM   1032 2HG2 THR A  79      29.765  16.196 -32.590  1.00 69.99           H
ATOM   1033 3HG2 THR A  79      29.215  16.296 -30.911  1.00 69.99           H
ATOM   1034  N   VAL A  80      29.714  12.036 -29.868  1.00 67.23           N
ATOM   1035  H   VAL A  80      29.376  12.824 -29.321  1.00 67.23           H
ATOM   1036  CA  VAL A  80      29.455  10.677 -29.364  1.00 67.11           C
ATOM   1037  HA  VAL A  80      30.262  10.013 -29.675  1.00 67.11           H
ATOM   1038  C   VAL A  80      28.141  10.148 -29.924  1.00 67.53           C
ATOM   1039  O   VAL A  80      27.080  10.499 -29.411  1.00 67.77           O
ATOM   1040  CB  VAL A  80      29.380  10.664 -27.828  1.00 67.28           C
ATOM   1041  HB  VAL A  80      28.553  11.290 -27.491  1.00 67.28           H
ATOM   1042  CG1 VAL A  80      29.165   9.247 -27.291  1.00 67.88           C
ATOM   1043 1HG1 VAL A  80      29.194   9.263 -26.202  1.00 67.88           H
ATOM   1044 2HG1 VAL A  80      29.958   8.593 -27.644  1.00 67.88           H
ATOM   1045 3HG1 VAL A  80      28.200   8.853 -27.606  1.00 67.88           H
ATOM   1046  CG2 VAL A  80      30.656  11.219 -27.195  1.00 67.50           C
ATOM   1047 1HG2 VAL A  80      30.599  11.135 -26.111  1.00 67.50           H
ATOM   1048 2HG2 VAL A  80      30.752  12.273 -27.446  1.00 67.50           H
ATOM   1049 3HG2 VAL A  80      31.528  10.671 -27.559  1.00 67.50           H
ATOM   1050  N   ASN A  81      28.190   9.305 -30.952  1.00 67.69           N
ATOM   1051  H   ASN A  81      29.091   9.153 -31.396  1.00 67.69           H
ATOM   1052  CA  ASN A  81      26.990   8.766 -31.624  1.00 68.47           C
ATOM   1053  HA  ASN A  81      26.136   8.896 -30.961  1.00 68.47           H
ATOM   1054  C   ASN A  81      27.055   7.236 -31.841  1.00 68.25           C
ATOM   1055  O   ASN A  81      26.651   6.701 -32.875  1.00 68.81           O
ATOM   1056  CB  ASN A  81      26.684   9.601 -32.882  1.00 70.53           C
ATOM   1057 1HB  ASN A  81      25.727   9.297 -33.301  1.00 70.53           H
ATOM   1058 2HB  ASN A  81      26.611  10.651 -32.612  1.00 70.53           H
ATOM   1059  CG  ASN A  81      27.759   9.494 -33.941  1.00 75.15           C
ATOM   1060  OD1 ASN A  81      28.817  10.089 -33.829  1.00 76.68           O
ATOM   1061  ND2 ASN A  81      27.521   8.724 -34.975  1.00 76.08           N
ATOM   1062 1HD2 ASN A  81      28.205   8.713 -35.719  1.00 76.08           H
ATOM   1063 2HD2 ASN A  81      26.624   8.273 -35.062  1.00 76.08           H
ATOM   1064  N   SER A  82      27.625   6.541 -30.866  1.00 67.07           N
ATOM   1065  H   SER A  82      28.017   7.057 -30.090  1.00 67.07           H
ATOM   1066  CA  SER A  82      27.756   5.084 -30.851  1.00 66.86           C
ATOM   1067  HA  SER A  82      26.828   4.634 -31.201  1.00 66.86           H
ATOM   1068  C   SER A  82      28.056   4.610 -29.439  1.00 66.63           C
ATOM   1069  O   SER A  82      28.650   5.366 -28.664  1.00 66.06           O
ATOM   1070  CB  SER A  82      28.903   4.636 -31.750  1.00 67.71           C
ATOM   1071 1HB  SER A  82      28.939   3.547 -31.785  1.00 67.71           H
ATOM   1072 2HB  SER A  82      28.737   5.013 -32.758  1.00 67.71           H
ATOM   1073  OG  SER A  82      30.130   5.121 -31.248  1.00 69.09           O
ATOM   1074  HG  SER A  82      30.207   6.049 -31.563  1.00 69.09           H
ATOM   1075  N   PRO A  83      27.677   3.379 -29.051  1.00 66.67           N
ATOM   1076  CA  PRO A  83      27.940   2.869 -27.703  1.00 66.79           C
ATOM   1077  HA  PRO A  83      27.574   3.577 -26.959  1.00 66.79           H
ATOM   1078  C   PRO A  83      29.435   2.646 -27.420  1.00 66.71           C
ATOM   1079  O   PRO A  83      29.871   2.809 -26.281  1.00 66.80           O
ATOM   1080  CB  PRO A  83      27.125   1.579 -27.606  1.00 67.60           C
ATOM   1081 1HB  PRO A  83      27.584   0.842 -26.947  1.00 67.60           H
ATOM   1082 2HB  PRO A  83      26.123   1.827 -27.262  1.00 67.60           H
ATOM   1083  CG  PRO A  83      27.045   1.088 -29.050  1.00 67.91           C
ATOM   1084 1HG  PRO A  83      27.962   0.561 -29.315  1.00 67.91           H
ATOM   1085 2HG  PRO A  83      26.176   0.453 -29.219  1.00 67.91           H
ATOM   1086  CD  PRO A  83      26.951   2.392 -29.839  1.00 66.21           C
ATOM   1087 1HD  PRO A  83      27.397   2.259 -30.822  1.00 66.21           H
ATOM   1088 2HD  PRO A  83      25.909   2.698 -29.929  1.00 66.21           H
ATOM   1089  N   GLY A  84      30.239   2.383 -28.458  1.00 66.50           N
ATOM   1090  H   GLY A  84      29.816   2.144 -29.346  1.00 66.50           H
ATOM   1091  CA  GLY A  84      31.701   2.322 -28.336  1.00 66.51           C
ATOM   1092 1HA  GLY A  84      31.976   1.581 -27.584  1.00 66.51           H
ATOM   1093 2HA  GLY A  84      32.127   2.021 -29.292  1.00 66.51           H
ATOM   1094  C   GLY A  84      32.323   3.668 -27.949  1.00 66.37           C
ATOM   1095  O   GLY A  84      33.211   3.731 -27.100  1.00 66.35           O
ATOM   1096  N   ALA A  85      31.802   4.765 -28.507  1.00 66.02           N
ATOM   1097  H   ALA A  85      31.085   4.655 -29.216  1.00 66.02           H
ATOM   1098  CA  ALA A  85      32.247   6.122 -28.175  1.00 66.58           C
ATOM   1099  HA  ALA A  85      33.335   6.165 -28.250  1.00 66.58           H
ATOM   1100  C   ALA A  85      31.874   6.544 -26.738  1.00 67.01           C
ATOM   1101  O   ALA A  85      32.651   7.235 -26.073  1.00 67.35           O
ATOM   1102  CB  ALA A  85      31.669   7.080 -29.221  1.00 66.69           C
ATOM   1103 1HB  ALA A  85      32.060   6.829 -30.206  1.00 66.69           H
ATOM   1104 2HB  ALA A  85      31.950   8.103 -28.979  1.00 66.69           H
ATOM   1105 3HB  ALA A  85      30.583   7.011 -29.242  1.00 66.69           H
ATOM   1106  N   VAL A  86      30.726   6.080 -26.230  1.00 66.64           N
ATOM   1107  H   VAL A  86      30.108   5.566 -26.851  1.00 66.64           H
ATOM   1108  CA  VAL A  86      30.305   6.336 -24.839  1.00 67.05           C
ATOM   1109  HA  VAL A  86      30.345   7.407 -24.645  1.00 67.05           H
ATOM   1110  C   VAL A  86      31.241   5.660 -23.849  1.00 67.66           C
ATOM   1111  O   VAL A  86      31.732   6.322 -22.934  1.00 68.14           O
ATOM   1112  CB  VAL A  86      28.874   5.852 -24.586  1.00 67.49           C
ATOM   1113  HB  VAL A  86      28.810   4.785 -24.799  1.00 67.49           H
ATOM   1114  CG1 VAL A  86      28.438   6.088 -23.135  1.00 67.90           C
ATOM   1115 1HG1 VAL A  86      27.409   5.752 -23.011  1.00 67.90           H
ATOM   1116 2HG1 VAL A  86      28.496   7.148 -22.888  1.00 67.90           H
ATOM   1117 3HG1 VAL A  86      29.057   5.517 -22.445  1.00 67.90           H
ATOM   1118  CG2 VAL A  86      27.900   6.591 -25.504  1.00 67.92           C
ATOM   1119 1HG2 VAL A  86      26.926   6.124 -25.441  1.00 67.92           H
ATOM   1120 2HG2 VAL A  86      28.215   6.537 -26.540  1.00 67.92           H
ATOM   1121 3HG2 VAL A  86      27.823   7.634 -25.206  1.00 67.92           H
ATOM   1122  N   LYS A  87      31.521   4.369 -24.079  1.00 67.55           N
ATOM   1123  H   LYS A  87      31.024   3.917 -24.844  1.00 67.55           H
ATOM   1124  CA  LYS A  87      32.423   3.546 -23.247  1.00 67.74           C
ATOM   1125  HA  LYS A  87      32.185   3.707 -22.194  1.00 67.74           H
ATOM   1126  C   LYS A  87      33.902   3.925 -23.370  1.00 67.76           C
ATOM   1127  O   LYS A  87      34.660   3.695 -22.432  1.00 67.93           O
ATOM   1128  CB  LYS A  87      32.202   2.060 -23.564  1.00 69.54           C
ATOM   1129 1HB  LYS A  87      32.385   1.882 -24.626  1.00 69.54           H
ATOM   1130 2HB  LYS A  87      32.910   1.463 -22.985  1.00 69.54           H
ATOM   1131  CG  LYS A  87      30.773   1.619 -23.202  1.00 72.89           C
ATOM   1132 1HG  LYS A  87      30.600   1.801 -22.140  1.00 72.89           H
ATOM   1133 2HG  LYS A  87      30.047   2.194 -23.774  1.00 72.89           H
ATOM   1134  CD  LYS A  87      30.563   0.132 -23.493  1.00 75.96           C
ATOM   1135 1HD  LYS A  87      30.823  -0.079 -24.533  1.00 75.96           H
ATOM   1136 2HD  LYS A  87      31.204  -0.452 -22.837  1.00 75.96           H
ATOM   1137  CE  LYS A  87      29.108  -0.258 -23.244  1.00 78.91           C
ATOM   1138 1HE  LYS A  87      28.828   0.034 -22.228  1.00 78.91           H
ATOM   1139 2HE  LYS A  87      28.468   0.283 -23.946  1.00 78.91           H
ATOM   1140  NZ  LYS A  87      28.920  -1.717 -23.413  1.00 80.51           N
ATOM   1141 1HZ  LYS A  87      27.950  -1.968 -23.245  1.00 80.51           H
ATOM   1142 2HZ  LYS A  87      29.503  -2.250 -22.776  1.00 80.51           H
ATOM   1143 3HZ  LYS A  87      29.147  -2.002 -24.364  1.00 80.51           H
ATOM   1144  N   SER A  88      34.311   4.554 -24.474  1.00 67.45           N
ATOM   1145  H   SER A  88      33.694   4.530 -25.280  1.00 67.45           H
ATOM   1146  CA  SER A  88      35.693   5.051 -24.624  1.00 67.47           C
ATOM   1147  HA  SER A  88      36.379   4.250 -24.350  1.00 67.47           H
ATOM   1148  C   SER A  88      36.037   6.240 -23.726  1.00 67.22           C
ATOM   1149  O   SER A  88      37.216   6.552 -23.559  1.00 67.32           O
ATOM   1150  CB  SER A  88      35.978   5.419 -26.073  1.00 68.82           C
ATOM   1151 1HB  SER A  88      37.055   5.545 -26.198  1.00 68.82           H
ATOM   1152 2HB  SER A  88      35.648   4.615 -26.733  1.00 68.82           H
ATOM   1153  OG  SER A  88      35.341   6.631 -26.425  1.00 71.16           O
ATOM   1154  HG  SER A  88      34.384   6.577 -26.272  1.00 71.16           H
ATOM   1155  N   GLY A  89      35.028   6.893 -23.133  1.00 66.96           N
ATOM   1156  H   GLY A  89      34.086   6.538 -23.256  1.00 66.96           H
ATOM   1157  CA  GLY A  89      35.237   8.020 -22.219  1.00 66.94           C
ATOM   1158 1HA  GLY A  89      34.276   8.333 -21.813  1.00 66.94           H
ATOM   1159 2HA  GLY A  89      35.877   7.702 -21.397  1.00 66.94           H
ATOM   1160  C   GLY A  89      35.899   9.228 -22.880  1.00 66.59           C
ATOM   1161  O   GLY A  89      36.512  10.043 -22.193  1.00 66.53           O
ATOM   1162  N   GLU A  90      35.807   9.351 -24.205  1.00 66.10           N
ATOM   1163  H   GLU A  90      35.410   8.586 -24.737  1.00 66.10           H
ATOM   1164  CA  GLU A  90      36.324  10.522 -24.914  1.00 66.15           C
ATOM   1165  HA  GLU A  90      37.373  10.650 -24.642  1.00 66.15           H
ATOM   1166  C   GLU A  90      35.572  11.782 -24.472  1.00 64.57           C
ATOM   1167  O   GLU A  90      34.353  11.735 -24.247  1.00 64.91           O
ATOM   1168  CB  GLU A  90      36.274  10.300 -26.431  1.00 69.79           C
ATOM   1169 1HB  GLU A  90      36.766  11.140 -26.924  1.00 69.79           H
ATOM   1170 2HB  GLU A  90      36.848   9.397 -26.644  1.00 69.79           H
ATOM   1171  CG  GLU A  90      34.862  10.143 -27.021  1.00 76.24           C
ATOM   1172 1HG  GLU A  90      34.313   9.396 -26.446  1.00 76.24           H
ATOM   1173 2HG  GLU A  90      34.334  11.093 -26.926  1.00 76.24           H
ATOM   1174  CD  GLU A  90      34.893   9.702 -28.494  1.00 84.38           C
ATOM   1175  OE1 GLU A  90      35.974   9.361 -29.032  1.00 85.81           O
ATOM   1176  OE2 GLU A  90      33.823   9.699 -29.140  1.00 86.59           O
ATOM   1177  N   ARG A  91      36.287  12.898 -24.295  1.00 62.64           N
ATOM   1178  H   ARG A  91      37.301  12.838 -24.372  1.00 62.64           H
ATOM   1179  CA  ARG A  91      35.688  14.172 -23.857  1.00 61.12           C
ATOM   1180  HA  ARG A  91      34.917  13.947 -23.120  1.00 61.12           H
ATOM   1181  C   ARG A  91      34.970  14.884 -25.008  1.00 58.64           C
ATOM   1182  O   ARG A  91      35.405  15.946 -25.458  1.00 57.96           O
ATOM   1183  CB  ARG A  91      36.739  15.033 -23.146  1.00 62.41           C
ATOM   1184 1HB  ARG A  91      37.305  14.417 -22.446  1.00 62.41           H
ATOM   1185 2HB  ARG A  91      37.431  15.461 -23.873  1.00 62.41           H
ATOM   1186  CG  ARG A  91      36.034  16.138 -22.355  1.00 65.64           C
ATOM   1187 1HG  ARG A  91      35.333  16.665 -22.999  1.00 65.64           H
ATOM   1188 2HG  ARG A  91      35.476  15.696 -21.528  1.00 65.64           H
ATOM   1189  CD  ARG A  91      37.031  17.148 -21.801  1.00 69.44           C
ATOM   1190 1HD  ARG A  91      37.661  16.664 -21.052  1.00 69.44           H
ATOM   1191 2HD  ARG A  91      37.668  17.504 -22.606  1.00 69.44           H
ATOM   1192  NE  ARG A  91      36.304  18.268 -21.193  1.00 72.83           N
ATOM   1193  HE  ARG A  91      36.175  18.258 -20.202  1.00 72.83           H
ATOM   1194  CZ  ARG A  91      35.712  19.270 -21.801  1.00 74.82           C
ATOM   1195  NH1 ARG A  91      35.800  19.525 -23.059  1.00 74.59           N
ATOM   1196 1HH1 ARG A  91      36.395  18.977 -23.664  1.00 74.59           H
ATOM   1197 2HH1 ARG A  91      35.375  20.389 -23.340  1.00 74.59           H
ATOM   1198  NH2 ARG A  91      34.955  20.084 -21.149  1.00 75.05           N
ATOM   1199 1HH2 ARG A  91      34.491  19.717 -20.337  1.00 75.05           H
ATOM   1200 2HH2 ARG A  91      34.558  20.872 -21.635  1.00 75.05           H
ATOM   1201  N   ARG A  92      33.913  14.249 -25.516  1.00 56.74           N
ATOM   1202  H   ARG A  92      33.719  13.337 -25.111  1.00 56.74           H
ATOM   1203  CA  ARG A  92      33.069  14.731 -26.626  1.00 55.43           C
ATOM   1204  HA  ARG A  92      33.387  15.737 -26.904  1.00 55.43           H
ATOM   1205  C   ARG A  92      31.606  14.857 -26.218  1.00 52.73           C
ATOM   1206  O   ARG A  92      31.153  14.153 -25.315  1.00 52.26           O
ATOM   1207  CB  ARG A  92      33.237  13.834 -27.860  1.00 57.83           C
ATOM   1208 1HB  ARG A  92      32.933  12.821 -27.607  1.00 57.83           H
ATOM   1209 2HB  ARG A  92      32.581  14.200 -28.651  1.00 57.83           H
ATOM   1210  CG  ARG A  92      34.676  13.791 -28.391  1.00 63.95           C
ATOM   1211 1HG  ARG A  92      35.027  14.803 -28.602  1.00 63.95           H
ATOM   1212 2HG  ARG A  92      35.329  13.326 -27.651  1.00 63.95           H
ATOM   1213  CD  ARG A  92      34.708  12.967 -29.674  1.00 70.22           C
ATOM   1214 1HD  ARG A  92      34.152  12.046 -29.518  1.00 70.22           H
ATOM   1215 2HD  ARG A  92      34.208  13.529 -30.461  1.00 70.22           H
ATOM   1216  NE  ARG A  92      36.083  12.653 -30.087  1.00 75.78           N
ATOM   1217  HE  ARG A  92      36.867  13.103 -29.638  1.00 75.78           H
ATOM   1218  CZ  ARG A  92      36.443  11.822 -31.030  1.00 79.60           C
ATOM   1219  NH1 ARG A  92      37.695  11.682 -31.272  1.00 79.54           N
ATOM   1220 1HH1 ARG A  92      38.351  12.180 -30.686  1.00 79.54           H
ATOM   1221 2HH1 ARG A  92      37.966  10.955 -31.904  1.00 79.54           H
ATOM   1222  NH2 ARG A  92      35.615  11.115 -31.733  1.00 80.33           N
ATOM   1223 1HH2 ARG A  92      34.675  11.056 -31.389  1.00 80.33           H
ATOM   1224 2HH2 ARG A  92      35.993  10.347 -32.263  1.00 80.33           H
ATOM   1225  N   ALA A  93      30.886  15.763 -26.866  1.00 51.04           N
ATOM   1226  H   ALA A  93      31.327  16.302 -27.606  1.00 51.04           H
ATOM   1227  CA  ALA A  93      29.452  15.939 -26.656  1.00 49.69           C
ATOM   1228  HA  ALA A  93      29.226  15.763 -25.605  1.00 49.69           H
ATOM   1229  C   ALA A  93      28.642  14.941 -27.502  1.00 48.32           C
ATOM   1230  O   ALA A  93      29.137  14.440 -28.514  1.00 48.36           O
ATOM   1231  CB  ALA A  93      29.072  17.386 -26.994  1.00 49.28           C
ATOM   1232 1HB  ALA A  93      29.807  18.093 -26.629  1.00 49.28           H
ATOM   1233 2HB  ALA A  93      28.113  17.627 -26.545  1.00 49.28           H
ATOM   1234 3HB  ALA A  93      28.993  17.499 -28.075  1.00 49.28           H
ATOM   1235  N   ARG A  94      27.397  14.656 -27.121  1.00 46.90           N
ATOM   1236  H   ARG A  94      27.067  15.073 -26.254  1.00 46.90           H
ATOM   1237  CA  ARG A  94      26.442  13.956 -28.001  1.00 46.21           C
ATOM   1238  HA  ARG A  94      26.995  13.209 -28.564  1.00 46.21           H
ATOM   1239  C   ARG A  94      25.849  14.932 -29.029  1.00 46.10           C
ATOM   1240  O   ARG A  94      25.803  16.130 -28.736  1.00 45.42           O
ATOM   1241  CB  ARG A  94      25.400  13.211 -27.161  1.00 46.10           C
ATOM   1242 1HB  ARG A  94      24.815  12.559 -27.809  1.00 46.10           H
ATOM   1243 2HB  ARG A  94      25.932  12.575 -26.454  1.00 46.10           H
ATOM   1244  CG  ARG A  94      24.439  14.152 -26.423  1.00 48.23           C
ATOM   1245 1HG  ARG A  94      24.951  15.054 -26.099  1.00 48.23           H
ATOM   1246 2HG  ARG A  94      23.646  14.448 -27.104  1.00 48.23           H
ATOM   1247  CD  ARG A  94      23.837  13.479 -25.196  1.00 48.41           C
ATOM   1248 1HD  ARG A  94      23.042  14.121 -24.822  1.00 48.41           H
ATOM   1249 2HD  ARG A  94      23.402  12.522 -25.479  1.00 48.41           H
ATOM   1250  NE  ARG A  94      24.851  13.300 -24.146  1.00 47.22           N
ATOM   1251  HE  ARG A  94      25.773  13.660 -24.310  1.00 47.22           H
ATOM   1252  CZ  ARG A  94      24.663  12.773 -22.965  1.00 43.76           C
ATOM   1253  NH1 ARG A  94      23.546  12.228 -22.622  1.00 41.39           N
ATOM   1254 1HH1 ARG A  94      22.798  12.116 -23.285  1.00 41.39           H
ATOM   1255 2HH1 ARG A  94      23.454  11.932 -21.670  1.00 41.39           H
ATOM   1256  NH2 ARG A  94      25.597  12.779 -22.074  1.00 39.01           N
ATOM   1257 1HH2 ARG A  94      26.476  13.236 -22.255  1.00 39.01           H
ATOM   1258 2HH2 ARG A  94      25.396  12.398 -21.162  1.00 39.01           H
ATOM   1259  N   PRO A  95      25.362  14.482 -30.201  1.00 46.12           N
ATOM   1260  CA  PRO A  95      24.873  15.390 -31.243  1.00 45.99           C
ATOM   1261  HA  PRO A  95      25.721  15.971 -31.600  1.00 45.99           H
ATOM   1262  C   PRO A  95      23.775  16.354 -30.768  1.00 45.61           C
ATOM   1263  O   PRO A  95      22.923  15.974 -29.964  1.00 45.62           O
ATOM   1264  CB  PRO A  95      24.384  14.495 -32.382  1.00 46.96           C
ATOM   1265 1HB  PRO A  95      23.328  14.263 -32.254  1.00 46.96           H
ATOM   1266 2HB  PRO A  95      24.558  14.952 -33.357  1.00 46.96           H
ATOM   1267  CG  PRO A  95      25.196  13.216 -32.206  1.00 47.66           C
ATOM   1268 1HG  PRO A  95      24.675  12.349 -32.614  1.00 47.66           H
ATOM   1269 2HG  PRO A  95      26.168  13.334 -32.682  1.00 47.66           H
ATOM   1270  CD  PRO A  95      25.366  13.112 -30.693  1.00 45.94           C
ATOM   1271 1HD  PRO A  95      24.523  12.571 -30.263  1.00 45.94           H
ATOM   1272 2HD  PRO A  95      26.304  12.608 -30.473  1.00 45.94           H
ATOM   1273  N   GLY A  96      23.802  17.596 -31.242  1.00 44.70           N
ATOM   1274  H   GLY A  96      24.571  17.841 -31.872  1.00 44.70           H
ATOM   1275  CA  GLY A  96      22.882  18.655 -30.797  1.00 43.76           C
ATOM   1276 1HA  GLY A  96      22.859  19.424 -31.562  1.00 43.76           H
ATOM   1277 2HA  GLY A  96      21.879  18.247 -30.685  1.00 43.76           H
ATOM   1278  C   GLY A  96      23.255  19.334 -29.473  1.00 42.03           C
ATOM   1279  O   GLY A  96      22.528  20.217 -29.013  1.00 40.93           O
ATOM   1280  N   THR A  97      24.377  18.939 -28.868  1.00 41.40           N
ATOM   1281  H   THR A  97      24.924  18.215 -29.321  1.00 41.40           H
ATOM   1282  CA  THR A  97      24.928  19.568 -27.656  1.00 41.38           C
ATOM   1283  HA  THR A  97      24.399  20.499 -27.476  1.00 41.38           H
ATOM   1284  C   THR A  97      26.401  19.917 -27.807  1.00 40.60           C
ATOM   1285  O   THR A  97      27.080  19.397 -28.689  1.00 39.48           O
ATOM   1286  CB  THR A  97      24.766  18.690 -26.415  1.00 42.61           C
ATOM   1287  HB  THR A  97      25.042  19.284 -25.545  1.00 42.61           H
ATOM   1288  OG1 THR A  97      25.621  17.579 -26.469  1.00 44.37           O
ATOM   1289  HG1 THR A  97      25.526  17.176 -27.350  1.00 44.37           H
ATOM   1290  CG2 THR A  97      23.358  18.158 -26.172  1.00 41.91           C
ATOM   1291 1HG2 THR A  97      23.359  17.515 -25.292  1.00 41.91           H
ATOM   1292 2HG2 THR A  97      23.008  17.584 -27.029  1.00 41.91           H
ATOM   1293 3HG2 THR A  97      22.682  18.987 -25.987  1.00 41.91           H
ATOM   1294  N   TYR A  98      26.910  20.799 -26.950  1.00 40.57           N
ATOM   1295  H   TYR A  98      26.268  21.281 -26.328  1.00 40.57           H
ATOM   1296  CA  TYR A  98      28.329  21.185 -26.928  1.00 40.36           C
ATOM   1297  HA  TYR A  98      28.901  20.424 -27.457  1.00 40.36           H
ATOM   1298  C   TYR A  98      28.896  21.246 -25.511  1.00 40.30           C
ATOM   1299  O   TYR A  98      28.154  21.515 -24.567  1.00 38.62           O
ATOM   1300  CB  TYR A  98      28.528  22.504 -27.677  1.00 40.67           C
ATOM   1301 1HB  TYR A  98      29.597  22.672 -27.815  1.00 40.67           H
ATOM   1302 2HB  TYR A  98      28.092  22.375 -28.663  1.00 40.67           H
ATOM   1303  CG  TYR A  98      27.924  23.732 -27.015  1.00 42.34           C
ATOM   1304  CD1 TYR A  98      28.693  24.509 -26.124  1.00 43.54           C
ATOM   1305  HD1 TYR A  98      29.713  24.231 -25.902  1.00 43.54           H
ATOM   1306  CD2 TYR A  98      26.595  24.102 -27.293  1.00 43.65           C
ATOM   1307  HD2 TYR A  98      25.993  23.497 -27.957  1.00 43.65           H
ATOM   1308  CE1 TYR A  98      28.139  25.658 -25.527  1.00 44.84           C
ATOM   1309  HE1 TYR A  98      28.721  26.272 -24.863  1.00 44.84           H
ATOM   1310  CE2 TYR A  98      26.036  25.237 -26.678  1.00 45.02           C
ATOM   1311  HE2 TYR A  98      25.008  25.493 -26.858  1.00 45.02           H
ATOM   1312  CZ  TYR A  98      26.808  26.026 -25.804  1.00 46.29           C
ATOM   1313  OH  TYR A  98      26.262  27.122 -25.218  1.00 48.47           O
ATOM   1314  HH  TYR A  98      25.387  27.314 -25.563  1.00 48.47           H
ATOM   1315  N   LEU A  99      30.195  20.967 -25.357  1.00 41.31           N
ATOM   1316  H   LEU A  99      30.725  20.723 -26.187  1.00 41.31           H
ATOM   1317  CA  LEU A  99      30.883  21.026 -24.052  1.00 42.87           C
ATOM   1318  HA  LEU A  99      30.145  20.886 -23.263  1.00 42.87           H
ATOM   1319  C   LEU A  99      31.547  22.391 -23.785  1.00 45.62           C
ATOM   1320  O   LEU A  99      31.826  23.141 -24.720  1.00 44.90           O
ATOM   1321  CB  LEU A  99      31.929  19.895 -23.921  1.00 42.18           C
ATOM   1322 1HB  LEU A  99      32.729  20.088 -24.639  1.00 42.18           H
ATOM   1323 2HB  LEU A  99      32.369  19.970 -22.927  1.00 42.18           H
ATOM   1324  CG  LEU A  99      31.468  18.438 -24.112  1.00 43.25           C
ATOM   1325  HG  LEU A  99      31.272  18.270 -25.163  1.00 43.25           H
ATOM   1326  CD1 LEU A  99      32.604  17.503 -23.704  1.00 43.43           C
ATOM   1327 1HD1 LEU A  99      32.292  16.466 -23.826  1.00 43.43           H
ATOM   1328 2HD1 LEU A  99      32.881  17.676 -22.665  1.00 43.43           H
ATOM   1329 3HD1 LEU A  99      33.468  17.691 -24.340  1.00 43.43           H
ATOM   1330  CD2 LEU A  99      30.223  18.095 -23.301  1.00 43.57           C
ATOM   1331 1HD2 LEU A  99      30.016  17.026 -23.352  1.00 43.57           H
ATOM   1332 2HD2 LEU A  99      29.369  18.636 -23.706  1.00 43.57           H
ATOM   1333 3HD2 LEU A  99      30.368  18.397 -22.268  1.00 43.57           H
ATOM   1334  N   LEU A 100      31.895  22.668 -22.524  1.00 48.08           N
ATOM   1335  H   LEU A 100      31.641  22.004 -21.800  1.00 48.08           H
ATOM   1336  CA  LEU A 100      32.853  23.733 -22.188  1.00 50.73           C
ATOM   1337  HA  LEU A 100      32.514  24.669 -22.630  1.00 50.73           H
ATOM   1338  C   LEU A 100      34.235  23.405 -22.784  1.00 53.15           C
ATOM   1339  O   LEU A 100      34.630  22.237 -22.801  1.00 53.23           O
ATOM   1340  CB  LEU A 100      32.967  23.881 -20.654  1.00 51.42           C
ATOM   1341 1HB  LEU A 100      32.737  22.926 -20.186  1.00 51.42           H
ATOM   1342 2HB  LEU A 100      34.003  24.101 -20.397  1.00 51.42           H
ATOM   1343  CG  LEU A 100      32.099  24.977 -20.016  1.00 53.52           C
ATOM   1344  HG  LEU A 100      31.065  24.863 -20.342  1.00 53.52           H
ATOM   1345  CD1 LEU A 100      32.168  24.822 -18.498  1.00 54.31           C
ATOM   1346 1HD1 LEU A 100      31.489  25.526 -18.025  1.00 54.31           H
ATOM   1347 2HD1 LEU A 100      33.184  25.006 -18.144  1.00 54.31           H
ATOM   1348 3HD1 LEU A 100      31.869  23.814 -18.221  1.00 54.31           H
ATOM   1349  CD2 LEU A 100      32.616  26.367 -20.390  1.00 54.31           C
ATOM   1350 1HD2 LEU A 100      31.993  27.124 -19.922  1.00 54.31           H
ATOM   1351 2HD2 LEU A 100      32.568  26.517 -21.465  1.00 54.31           H
ATOM   1352 3HD2 LEU A 100      33.643  26.497 -20.052  1.00 54.31           H
ATOM   1353  N   GLN A 101      34.996  24.406 -23.229  1.00 55.24           N
ATOM   1354  H   GLN A 101      34.607  25.345 -23.273  1.00 55.24           H
ATOM   1355  CA  GLN A 101      36.386  24.175 -23.669  1.00 57.63           C
ATOM   1356  HA  GLN A 101      36.464  23.176 -24.099  1.00 57.63           H
ATOM   1357  C   GLN A 101      37.407  24.194 -22.523  1.00 59.06           C
ATOM   1358  O   GLN A 101      38.435  23.520 -22.605  1.00 59.47           O
ATOM   1359  CB  GLN A 101      36.779  25.179 -24.761  1.00 60.41           C
ATOM   1360 1HB  GLN A 101      36.538  26.191 -24.437  1.00 60.41           H
ATOM   1361 2HB  GLN A 101      37.857  25.129 -24.915  1.00 60.41           H
ATOM   1362  CG  GLN A 101      36.090  24.889 -26.100  1.00 66.17           C
ATOM   1363 1HG  GLN A 101      35.011  24.897 -25.959  1.00 66.17           H
ATOM   1364 2HG  GLN A 101      36.339  25.680 -26.805  1.00 66.17           H
ATOM   1365  CD  GLN A 101      36.540  23.567 -26.713  1.00 73.19           C
ATOM   1366  OE1 GLN A 101      37.717  23.328 -26.959  1.00 75.47           O
ATOM   1367  NE2 GLN A 101      35.629  22.659 -26.964  1.00 73.97           N
ATOM   1368 1HE2 GLN A 101      35.906  21.870 -27.530  1.00 73.97           H
ATOM   1369 2HE2 GLN A 101      34.655  22.912 -26.876  1.00 73.97           H
ATOM   1370  N   ASP A 102      37.109  24.934 -21.456  1.00 59.81           N
ATOM   1371  H   ASP A 102      36.236  25.444 -21.482  1.00 59.81           H
ATOM   1372  CA  ASP A 102      37.936  25.081 -20.252  1.00 61.07           C
ATOM   1373  HA  ASP A 102      38.479  24.150 -20.092  1.00 61.07           H
ATOM   1374  C   ASP A 102      37.053  25.321 -19.007  1.00 60.73           C
ATOM   1375  O   ASP A 102      35.833  25.420 -19.124  1.00 60.93           O
ATOM   1376  CB  ASP A 102      38.956  26.219 -20.485  1.00 64.44           C
ATOM   1377 1HB  ASP A 102      39.342  26.138 -21.501  1.00 64.44           H
ATOM   1378 2HB  ASP A 102      38.452  27.180 -20.388  1.00 64.44           H
ATOM   1379  CG  ASP A 102      40.171  26.180 -19.552  1.00 72.38           C
ATOM   1380  OD1 ASP A 102      40.326  25.189 -18.802  1.00 73.86           O
ATOM   1381  OD2 ASP A 102      40.976  27.139 -19.550  1.00 76.35           O
ATOM   1382  N   GLY A 103      37.661  25.428 -17.826  1.00 60.29           N
ATOM   1383  H   GLY A 103      38.675  25.371 -17.811  1.00 60.29           H
ATOM   1384  CA  GLY A 103      36.960  25.720 -16.573  1.00 60.54           C
ATOM   1385 1HA  GLY A 103      37.693  25.866 -15.782  1.00 60.54           H
ATOM   1386 2HA  GLY A 103      36.394  26.643 -16.688  1.00 60.54           H
ATOM   1387  C   GLY A 103      35.979  24.638 -16.114  1.00 60.62           C
ATOM   1388  O   GLY A 103      35.141  24.913 -15.268  1.00 60.69           O
ATOM   1389  N   TYR A 104      36.046  23.426 -16.665  1.00 60.52           N
ATOM   1390  H   TYR A 104      36.735  23.278 -17.392  1.00 60.52           H
ATOM   1391  CA  TYR A 104      35.149  22.325 -16.286  1.00 61.06           C
ATOM   1392  HA  TYR A 104      34.177  22.734 -16.006  1.00 61.06           H
ATOM   1393  C   TYR A 104      35.640  21.518 -15.073  1.00 61.43           C
ATOM   1394  O   TYR A 104      34.830  20.860 -14.426  1.00 60.89           O
ATOM   1395  CB  TYR A 104      34.932  21.418 -17.499  1.00 61.07           C
ATOM   1396 1HB  TYR A 104      34.301  20.583 -17.205  1.00 61.07           H
ATOM   1397 2HB  TYR A 104      34.394  21.980 -18.264  1.00 61.07           H
ATOM   1398  CG  TYR A 104      36.218  20.883 -18.091  1.00 61.86           C
ATOM   1399  CD1 TYR A 104      36.815  19.724 -17.559  1.00 62.62           C
ATOM   1400  HD1 TYR A 104      36.358  19.212 -16.725  1.00 62.62           H
ATOM   1401  CD2 TYR A 104      36.845  21.582 -19.141  1.00 62.74           C
ATOM   1402  HD2 TYR A 104      36.380  22.469 -19.556  1.00 62.74           H
ATOM   1403  CE1 TYR A 104      38.028  19.250 -18.089  1.00 63.74           C
ATOM   1404  HE1 TYR A 104      38.503  18.369 -17.686  1.00 63.74           H
ATOM   1405  CE2 TYR A 104      38.067  21.116 -19.662  1.00 63.73           C
ATOM   1406  HE2 TYR A 104      38.558  21.634 -20.472  1.00 63.73           H
ATOM   1407  CZ  TYR A 104      38.660  19.951 -19.136  1.00 64.84           C
ATOM   1408  OH  TYR A 104      39.836  19.494 -19.633  1.00 67.11           O
ATOM   1409  HH  TYR A 104      40.224  20.049 -20.328  1.00 67.11           H
ATOM   1410  N   ALA A 105      36.941  21.549 -14.777  1.00 62.05           N
ATOM   1411  H   ALA A 105      37.548  22.090 -15.377  1.00 62.05           H
ATOM   1412  CA  ALA A 105      37.531  20.859 -13.628  1.00 63.38           C
ATOM   1413  HA  ALA A 105      36.766  20.760 -12.857  1.00 63.38           H
ATOM   1414  C   ALA A 105      38.674  21.666 -12.991  1.00 64.61           C
ATOM   1415  O   ALA A 105      39.349  22.452 -13.663  1.00 64.27           O
ATOM   1416  CB  ALA A 105      37.967  19.446 -14.052  1.00 63.49           C
ATOM   1417 1HB  ALA A 105      37.106  18.882 -14.412  1.00 63.49           H
ATOM   1418 2HB  ALA A 105      38.391  18.920 -13.196  1.00 63.49           H
ATOM   1419 3HB  ALA A 105      38.717  19.509 -14.842  1.00 63.49           H
ATOM   1420  N   PHE A 106      38.892  21.456 -11.696  1.00 65.51           N
ATOM   1421  H   PHE A 106      38.288  20.804 -11.214  1.00 65.51           H
ATOM   1422  CA  PHE A 106      39.970  22.074 -10.920  1.00 66.67           C
ATOM   1423  HA  PHE A 106      40.690  22.510 -11.609  1.00 66.67           H
ATOM   1424  C   PHE A 106      40.697  21.026 -10.074  1.00 67.22           C
ATOM   1425  O   PHE A 106      40.090  20.013  -9.712  1.00 67.62           O
ATOM   1426  CB  PHE A 106      39.413  23.191 -10.031  1.00 67.05           C
ATOM   1427 1HB  PHE A 106      38.612  22.782  -9.416  1.00 67.05           H
ATOM   1428 2HB  PHE A 106      40.200  23.532  -9.358  1.00 67.05           H
ATOM   1429  CG  PHE A 106      38.902  24.391 -10.795  1.00 68.27           C
ATOM   1430  CD1 PHE A 106      39.803  25.369 -11.254  1.00 68.97           C
ATOM   1431  HD1 PHE A 106      40.860  25.270 -11.053  1.00 68.97           H
ATOM   1432  CD2 PHE A 106      37.531  24.526 -11.057  1.00 69.04           C
ATOM   1433  HD2 PHE A 106      36.838  23.782 -10.692  1.00 69.04           H
ATOM   1434  CE1 PHE A 106      39.330  26.470 -11.989  1.00 69.81           C
ATOM   1435  HE1 PHE A 106      40.022  27.211 -12.361  1.00 69.81           H
ATOM   1436  CE2 PHE A 106      37.060  25.626 -11.792  1.00 69.95           C
ATOM   1437  HE2 PHE A 106      36.005  25.715 -11.993  1.00 69.95           H
ATOM   1438  CZ  PHE A 106      37.959  26.595 -12.265  1.00 69.80           C
ATOM   1439  HZ  PHE A 106      37.602  27.424 -12.856  1.00 69.80           H
ATOM   1440  N   PRO A 107      41.976  21.236  -9.709  1.00 67.09           N
ATOM   1441  CA  PRO A 107      42.728  20.258  -8.923  1.00 67.02           C
ATOM   1442  HA  PRO A 107      42.802  19.340  -9.506  1.00 67.02           H
ATOM   1443  C   PRO A 107      42.080  19.943  -7.568  1.00 66.88           C
ATOM   1444  O   PRO A 107      41.575  20.841  -6.890  1.00 67.46           O
ATOM   1445  CB  PRO A 107      44.126  20.848  -8.756  1.00 67.50           C
ATOM   1446 1HB  PRO A 107      44.179  21.433  -7.837  1.00 67.50           H
ATOM   1447 2HB  PRO A 107      44.889  20.070  -8.766  1.00 67.50           H
ATOM   1448  CG  PRO A 107      44.260  21.791  -9.948  1.00 67.70           C
ATOM   1449 1HG  PRO A 107      44.983  22.585  -9.761  1.00 67.70           H
ATOM   1450 2HG  PRO A 107      44.525  21.218 -10.836  1.00 67.70           H
ATOM   1451  CD  PRO A 107      42.845  22.339 -10.100  1.00 66.41           C
ATOM   1452 1HD  PRO A 107      42.698  23.182  -9.423  1.00 66.41           H
ATOM   1453 2HD  PRO A 107      42.689  22.649 -11.133  1.00 66.41           H
ATOM   1454  N   GLY A 108      42.074  18.663  -7.190  1.00 65.65           N
ATOM   1455  H   GLY A 108      42.550  17.989  -7.780  1.00 65.65           H
ATOM   1456  CA  GLY A 108      41.414  18.190  -5.963  1.00 65.15           C
ATOM   1457 1HA  GLY A 108      41.792  17.198  -5.719  1.00 65.15           H
ATOM   1458 2HA  GLY A 108      41.665  18.861  -5.144  1.00 65.15           H
ATOM   1459  C   GLY A 108      39.882  18.113  -6.030  1.00 64.06           C
ATOM   1460  O   GLY A 108      39.238  17.831  -5.021  1.00 64.32           O
ATOM   1461  N   GLU A 109      39.301  18.322  -7.209  1.00 62.45           N
ATOM   1462  H   GLU A 109      39.893  18.640  -7.968  1.00 62.45           H
ATOM   1463  CA  GLU A 109      37.861  18.257  -7.479  1.00 61.67           C
ATOM   1464  HA  GLU A 109      37.346  17.788  -6.644  1.00 61.67           H
ATOM   1465  C   GLU A 109      37.568  17.419  -8.727  1.00 60.28           C
ATOM   1466  O   GLU A 109      38.425  17.275  -9.602  1.00 61.26           O
ATOM   1467  CB  GLU A 109      37.309  19.674  -7.657  1.00 64.23           C
ATOM   1468 1HB  GLU A 109      37.855  20.172  -8.457  1.00 64.23           H
ATOM   1469 2HB  GLU A 109      36.268  19.617  -7.957  1.00 64.23           H
ATOM   1470  CG  GLU A 109      37.389  20.521  -6.383  1.00 69.63           C
ATOM   1471 1HG  GLU A 109      36.856  20.003  -5.582  1.00 69.63           H
ATOM   1472 2HG  GLU A 109      38.434  20.631  -6.084  1.00 69.63           H
ATOM   1473  CD  GLU A 109      36.775  21.911  -6.580  1.00 76.71           C
ATOM   1474  OE1 GLU A 109      36.603  22.366  -7.732  1.00 77.25           O
ATOM   1475  OE2 GLU A 109      36.579  22.628  -5.566  1.00 79.92           O
ATOM   1476  N   ASP A 110      36.371  16.840  -8.815  1.00 57.60           N
ATOM   1477  H   ASP A 110      35.671  17.062  -8.116  1.00 57.60           H
ATOM   1478  CA  ASP A 110      35.966  16.047  -9.987  1.00 55.54           C
ATOM   1479  HA  ASP A 110      36.808  15.434 -10.311  1.00 55.54           H
ATOM   1480  C   ASP A 110      35.576  16.918 -11.192  1.00 53.57           C
ATOM   1481  O   ASP A 110      35.849  16.538 -12.337  1.00 53.77           O
ATOM   1482  CB  ASP A 110      34.821  15.098  -9.599  1.00 56.35           C
ATOM   1483 1HB  ASP A 110      33.956  15.686  -9.283  1.00 56.35           H
ATOM   1484 2HB  ASP A 110      34.535  14.518 -10.477  1.00 56.35           H
ATOM   1485  CG  ASP A 110      35.223  14.125  -8.485  1.00 58.87           C
ATOM   1486  OD1 ASP A 110      34.534  14.103  -7.442  1.00 58.38           O
ATOM   1487  OD2 ASP A 110      36.271  13.441  -8.620  1.00 61.04           O
ATOM   1488  N   GLY A 111      34.973  18.077 -10.914  1.00 51.48           N
ATOM   1489  H   GLY A 111      34.815  18.300  -9.936  1.00 51.48           H
ATOM   1490  CA  GLY A 111      34.403  18.946 -11.935  1.00 50.13           C
ATOM   1491 1HA  GLY A 111      34.045  19.875 -11.490  1.00 50.13           H
ATOM   1492 2HA  GLY A 111      35.183  19.188 -12.650  1.00 50.13           H
ATOM   1493  C   GLY A 111      33.266  18.275 -12.701  1.00 48.59           C
ATOM   1494  O   GLY A 111      32.753  17.236 -12.299  1.00 48.14           O
ATOM   1495  N   MET A 112      32.894  18.864 -13.829  1.00 47.31           N
ATOM   1496  H   MET A 112      33.364  19.734 -14.069  1.00 47.31           H
ATOM   1497  CA  MET A 112      31.961  18.264 -14.784  1.00 46.38           C
ATOM   1498  HA  MET A 112      31.794  17.222 -14.536  1.00 46.38           H
ATOM   1499  C   MET A 112      32.555  18.288 -16.185  1.00 45.85           C
ATOM   1500  O   MET A 112      32.214  19.166 -16.986  1.00 45.57           O
ATOM   1501  CB  MET A 112      30.598  18.951 -14.749  1.00 46.10           C
ATOM   1502 1HB  MET A 112      30.713  20.007 -14.993  1.00 46.10           H
ATOM   1503 2HB  MET A 112      29.972  18.476 -15.506  1.00 46.10           H
ATOM   1504  CG  MET A 112      29.869  18.829 -13.419  1.00 47.45           C
ATOM   1505 1HG  MET A 112      29.809  17.780 -13.127  1.00 47.45           H
ATOM   1506 2HG  MET A 112      30.418  19.377 -12.653  1.00 47.45           H
ATOM   1507  SD  MET A 112      28.196  19.501 -13.553  1.00 50.88           S
ATOM   1508  CE  MET A 112      27.787  19.550 -11.796  1.00 49.43           C
ATOM   1509 1HE  MET A 112      26.739  19.821 -11.673  1.00 49.43           H
ATOM   1510 2HE  MET A 112      28.422  20.278 -11.292  1.00 49.43           H
ATOM   1511 3HE  MET A 112      27.961  18.571 -11.353  1.00 49.43           H
ATOM   1512  N   PRO A 113      33.463  17.352 -16.526  1.00 45.40           N
ATOM   1513  CA  PRO A 113      34.160  17.386 -17.808  1.00 45.11           C
ATOM   1514  HA  PRO A 113      34.702  18.323 -17.879  1.00 45.11           H
ATOM   1515  C   PRO A 113      33.248  17.296 -19.029  1.00 44.73           C
ATOM   1516  O   PRO A 113      33.588  17.878 -20.052  1.00 45.63           O
ATOM   1517  CB  PRO A 113      35.157  16.230 -17.776  1.00 46.08           C
ATOM   1518 1HB  PRO A 113      34.709  15.350 -18.237  1.00 46.08           H
ATOM   1519 2HB  PRO A 113      36.094  16.485 -18.273  1.00 46.08           H
ATOM   1520  CG  PRO A 113      35.359  15.960 -16.289  1.00 46.68           C
ATOM   1521 1HG  PRO A 113      35.618  14.918 -16.113  1.00 46.68           H
ATOM   1522 2HG  PRO A 113      36.115  16.634 -15.882  1.00 46.68           H
ATOM   1523  CD  PRO A 113      33.995  16.282 -15.692  1.00 44.81           C
ATOM   1524 1HD  PRO A 113      33.347  15.408 -15.761  1.00 44.81           H
ATOM   1525 2HD  PRO A 113      34.112  16.580 -14.651  1.00 44.81           H
ATOM   1526  N   VAL A 114      32.085  16.651 -18.913  1.00 43.53           N
ATOM   1527  H   VAL A 114      31.893  16.173 -18.037  1.00 43.53           H
ATOM   1528  CA  VAL A 114      31.122  16.523 -20.025  1.00 42.37           C
ATOM   1529  HA  VAL A 114      31.561  16.989 -20.903  1.00 42.37           H
ATOM   1530  C   VAL A 114      29.831  17.307 -19.819  1.00 41.84           C
ATOM   1531  O   VAL A 114      28.813  16.974 -20.422  1.00 42.15           O
ATOM   1532  CB  VAL A 114      30.888  15.062 -20.429  1.00 42.47           C
ATOM   1533  HB  VAL A 114      30.237  15.037 -21.302  1.00 42.47           H
ATOM   1534  CG1 VAL A 114      32.203  14.396 -20.838  1.00 42.79           C
ATOM   1535 1HG1 VAL A 114      31.999  13.399 -21.230  1.00 42.79           H
ATOM   1536 2HG1 VAL A 114      32.872  14.302 -19.982  1.00 42.79           H
ATOM   1537 3HG1 VAL A 114      32.690  14.985 -21.614  1.00 42.79           H
ATOM   1538  CG2 VAL A 114      30.237  14.254 -19.310  1.00 42.95           C
ATOM   1539 1HG2 VAL A 114      30.169  13.205 -19.596  1.00 42.95           H
ATOM   1540 2HG2 VAL A 114      29.237  14.636 -19.142  1.00 42.95           H
ATOM   1541 3HG2 VAL A 114      30.816  14.325 -18.392  1.00 42.95           H
ATOM   1542  N   ALA A 115      29.872  18.359 -18.990  1.00 41.34           N
ATOM   1543  H   ALA A 115      30.720  18.519 -18.458  1.00 41.34           H
ATOM   1544  CA  ALA A 115      28.772  19.320 -18.869  1.00 41.58           C
ATOM   1545  HA  ALA A 115      27.916  18.796 -18.464  1.00 41.58           H
ATOM   1546  C   ALA A 115      28.400  19.892 -20.248  1.00 41.45           C
ATOM   1547  O   ALA A 115      29.267  20.474 -20.906  1.00 41.70           O
ATOM   1548  CB  ALA A 115      29.144  20.444 -17.889  1.00 41.49           C
ATOM   1549 1HB  ALA A 115      29.231  20.045 -16.883  1.00 41.49           H
ATOM   1550 2HB  ALA A 115      28.354  21.195 -17.886  1.00 41.49           H
ATOM   1551 3HB  ALA A 115      30.082  20.918 -18.178  1.00 41.49           H
ATOM   1552  N   ALA A 116      27.154  19.704 -20.684  1.00 40.76           N
ATOM   1553  H   ALA A 116      26.500  19.211 -20.084  1.00 40.76           H
ATOM   1554  CA  ALA A 116      26.731  20.104 -22.023  1.00 39.98           C
ATOM   1555  HA  ALA A 116      27.559  20.639 -22.476  1.00 39.98           H
ATOM   1556  C   ALA A 116      25.560  21.098 -22.034  1.00 39.88           C
ATOM   1557  O   ALA A 116      24.794  21.225 -21.077  1.00 39.36           O
ATOM   1558  CB  ALA A 116      26.496  18.863 -22.898  1.00 39.26           C
ATOM   1559 1HB  ALA A 116      27.242  18.100 -22.676  1.00 39.26           H
ATOM   1560 2HB  ALA A 116      26.585  19.143 -23.947  1.00 39.26           H
ATOM   1561 3HB  ALA A 116      25.500  18.465 -22.720  1.00 39.26           H
ATOM   1562  N   MET A 117      25.455  21.809 -23.150  1.00 39.29           N
ATOM   1563  H   MET A 117      26.196  21.680 -23.833  1.00 39.29           H
ATOM   1564  CA  MET A 117      24.445  22.827 -23.452  1.00 39.66           C
ATOM   1565  HA  MET A 117      23.597  22.744 -22.773  1.00 39.66           H
ATOM   1566  C   MET A 117      23.943  22.644 -24.893  1.00 39.79           C
ATOM   1567  O   MET A 117      24.676  22.114 -25.725  1.00 39.79           O
ATOM   1568  CB  MET A 117      25.092  24.208 -23.292  1.00 39.54           C
ATOM   1569 1HB  MET A 117      25.953  24.241 -23.958  1.00 39.54           H
ATOM   1570 2HB  MET A 117      24.399  24.974 -23.624  1.00 39.54           H
ATOM   1571  CG  MET A 117      25.560  24.558 -21.872  1.00 42.55           C
ATOM   1572 1HG  MET A 117      24.838  25.247 -21.433  1.00 42.55           H
ATOM   1573 2HG  MET A 117      25.585  23.669 -21.246  1.00 42.55           H
ATOM   1574  SD  MET A 117      27.199  25.331 -21.810  1.00 49.46           S
ATOM   1575  CE  MET A 117      28.264  23.907 -22.173  1.00 44.47           C
ATOM   1576 1HE  MET A 117      29.311  24.187 -22.060  1.00 44.47           H
ATOM   1577 2HE  MET A 117      28.095  23.583 -23.199  1.00 44.47           H
ATOM   1578 3HE  MET A 117      28.036  23.089 -21.490  1.00 44.47           H
ATOM   1579  N   SER A 118      22.728  23.090 -25.204  1.00 39.25           N
ATOM   1580  H   SER A 118      22.151  23.465 -24.462  1.00 39.25           H
ATOM   1581  CA  SER A 118      22.211  23.163 -26.585  1.00 39.66           C
ATOM   1582  HA  SER A 118      22.961  22.820 -27.297  1.00 39.66           H
ATOM   1583  C   SER A 118      21.857  24.593 -26.931  1.00 39.81           C
ATOM   1584  O   SER A 118      21.314  25.290 -26.076  1.00 39.62           O
ATOM   1585  CB  SER A 118      20.956  22.318 -26.762  1.00 40.56           C
ATOM   1586 1HB  SER A 118      20.210  22.606 -26.019  1.00 40.56           H
ATOM   1587 2HB  SER A 118      20.547  22.479 -27.756  1.00 40.56           H
ATOM   1588  OG  SER A 118      21.270  20.957 -26.617  1.00 42.81           O
ATOM   1589  HG  SER A 118      21.776  20.692 -27.405  1.00 42.81           H
ATOM   1590  N   SER A 119      22.170  25.038 -28.146  1.00 39.43           N
ATOM   1591  H   SER A 119      22.660  24.413 -28.780  1.00 39.43           H
ATOM   1592  CA  SER A 119      21.857  26.399 -28.601  1.00 39.64           C
ATOM   1593  HA  SER A 119      21.282  26.905 -27.846  1.00 39.64           H
ATOM   1594  C   SER A 119      20.997  26.379 -29.841  1.00 39.92           C
ATOM   1595  O   SER A 119      21.516  26.374 -30.955  1.00 40.20           O
ATOM   1596  CB  SER A 119      23.111  27.229 -28.847  1.00 40.97           C
ATOM   1597 1HB  SER A 119      23.770  26.695 -29.530  1.00 40.97           H
ATOM   1598 2HB  SER A 119      22.833  28.189 -29.286  1.00 40.97           H
ATOM   1599  OG  SER A 119      23.804  27.458 -27.643  1.00 43.30           O
ATOM   1600  HG  SER A 119      24.592  27.980 -27.864  1.00 43.30           H
ATOM   1601  N   ASN A 120      19.682  26.335 -29.659  1.00 39.50           N
ATOM   1602  H   ASN A 120      19.332  26.368 -28.706  1.00 39.50           H
ATOM   1603  CA  ASN A 120      18.706  26.256 -30.750  1.00 38.78           C
ATOM   1604  HA  ASN A 120      18.974  26.969 -31.529  1.00 38.78           H
ATOM   1605  C   ASN A 120      17.301  26.625 -30.259  1.00 37.56           C
ATOM   1606  O   ASN A 120      17.002  26.474 -29.074  1.00 36.58           O
ATOM   1607  CB  ASN A 120      18.718  24.833 -31.360  1.00 38.93           C
ATOM   1608 1HB  ASN A 120      18.003  24.782 -32.179  1.00 38.93           H
ATOM   1609 2HB  ASN A 120      19.700  24.625 -31.771  1.00 38.93           H
ATOM   1610  CG  ASN A 120      18.404  23.740 -30.352  1.00 40.11           C
ATOM   1611  OD1 ASN A 120      19.269  23.198 -29.684  1.00 41.50           O
ATOM   1612  ND2 ASN A 120      17.158  23.368 -30.201  1.00 38.17           N
ATOM   1613 1HD2 ASN A 120      16.974  22.780 -29.399  1.00 38.17           H
ATOM   1614 2HD2 ASN A 120      16.408  23.813 -30.709  1.00 38.17           H
ATOM   1615  N   VAL A 121      16.401  26.968 -31.181  1.00 37.29           N
ATOM   1616  H   VAL A 121      16.710  27.145 -32.134  1.00 37.29           H
ATOM   1617  CA  VAL A 121      14.980  27.053 -30.823  1.00 37.60           C
ATOM   1618  HA  VAL A 121      14.892  27.734 -29.994  1.00 37.60           H
ATOM   1619  C   VAL A 121      14.487  25.700 -30.354  1.00 37.68           C
ATOM   1620  O   VAL A 121      14.653  24.712 -31.067  1.00 37.84           O
ATOM   1621  CB  VAL A 121      14.097  27.602 -31.933  1.00 38.28           C
ATOM   1622  HB  VAL A 121      14.141  26.941 -32.799  1.00 38.28           H
ATOM   1623  CG1 VAL A 121      12.649  27.697 -31.453  1.00 38.73           C
ATOM   1624 1HG1 VAL A 121      12.030  28.067 -32.263  1.00 38.73           H
ATOM   1625 2HG1 VAL A 121      12.576  28.374 -30.601  1.00 38.73           H
ATOM   1626 3HG1 VAL A 121      12.262  26.726 -31.156  1.00 38.73           H
ATOM   1627  CG2 VAL A 121      14.539  29.014 -32.339  1.00 38.06           C
ATOM   1628 1HG2 VAL A 121      13.888  29.392 -33.126  1.00 38.06           H
ATOM   1629 2HG2 VAL A 121      15.564  29.011 -32.704  1.00 38.06           H
ATOM   1630 3HG2 VAL A 121      14.475  29.688 -31.485  1.00 38.06           H
ATOM   1631  N   GLY A 122      13.927  25.654 -29.154  1.00 36.99           N
ATOM   1632  H   GLY A 122      13.811  26.538 -28.664  1.00 36.99           H
ATOM   1633  CA  GLY A 122      13.512  24.421 -28.484  1.00 36.83           C
ATOM   1634 1HA  GLY A 122      12.576  24.638 -28.000  1.00 36.83           H
ATOM   1635 2HA  GLY A 122      13.348  23.626 -29.208  1.00 36.83           H
ATOM   1636  C   GLY A 122      14.475  23.879 -27.428  1.00 37.10           C
ATOM   1637  O   GLY A 122      14.124  22.936 -26.720  1.00 37.32           O
ATOM   1638  N   GLY A 123      15.669  24.463 -27.303  1.00 36.70           N
ATOM   1639  H   GLY A 123      15.894  25.262 -27.891  1.00 36.70           H
ATOM   1640  CA  GLY A 123      16.679  24.023 -26.338  1.00 36.62           C
ATOM   1641 1HA  GLY A 123      17.602  24.568 -26.504  1.00 36.62           H
ATOM   1642 2HA  GLY A 123      16.328  24.223 -25.327  1.00 36.62           H
ATOM   1643  C   GLY A 123      17.043  22.546 -26.452  1.00 36.03           C
ATOM   1644  O   GLY A 123      17.005  21.966 -27.544  1.00 35.15           O
ATOM   1645  N   MET A 124      17.386  21.926 -25.321  1.00 35.31           N
ATOM   1646  H   MET A 124      17.340  22.441 -24.441  1.00 35.31           H
ATOM   1647  CA  MET A 124      17.696  20.490 -25.296  1.00 36.11           C
ATOM   1648  HA  MET A 124      18.414  20.267 -26.084  1.00 36.11           H
ATOM   1649  C   MET A 124      16.461  19.609 -25.546  1.00 35.94           C
ATOM   1650  O   MET A 124      16.618  18.475 -25.996  1.00 35.36           O
ATOM   1651  CB  MET A 124      18.321  20.086 -23.965  1.00 37.30           C
ATOM   1652 1HB  MET A 124      17.632  20.359 -23.177  1.00 37.30           H
ATOM   1653 2HB  MET A 124      18.443  19.003 -23.957  1.00 37.30           H
ATOM   1654  CG  MET A 124      19.665  20.694 -23.593  1.00 40.22           C
ATOM   1655 1HG  MET A 124      20.432  20.301 -24.260  1.00 40.22           H
ATOM   1656 2HG  MET A 124      19.628  21.781 -23.670  1.00 40.22           H
ATOM   1657  SD  MET A 124      20.036  20.225 -21.884  1.00 44.57           S
ATOM   1658  CE  MET A 124      21.828  20.027 -21.958  1.00 41.11           C
ATOM   1659 1HE  MET A 124      22.207  19.769 -20.968  1.00 41.11           H
ATOM   1660 2HE  MET A 124      22.282  20.962 -22.280  1.00 41.11           H
ATOM   1661 3HE  MET A 124      22.083  19.235 -22.663  1.00 41.11           H
ATOM   1662  N   ALA A 125      15.236  20.109 -25.332  1.00 35.43           N
ATOM   1663  H   ALA A 125      15.151  21.035 -24.925  1.00 35.43           H
ATOM   1664  CA  ALA A 125      14.019  19.361 -25.680  1.00 35.18           C
ATOM   1665  HA  ALA A 125      14.101  18.374 -25.229  1.00 35.18           H
ATOM   1666  C   ALA A 125      13.849  19.128 -27.197  1.00 34.72           C
ATOM   1667  O   ALA A 125      13.127  18.220 -27.602  1.00 34.11           O
ATOM   1668  CB  ALA A 125      12.785  20.025 -25.068  1.00 35.20           C
ATOM   1669 1HB  ALA A 125      12.923  20.102 -23.992  1.00 35.20           H
ATOM   1670 2HB  ALA A 125      11.905  19.410 -25.263  1.00 35.20           H
ATOM   1671 3HB  ALA A 125      12.632  21.011 -25.507  1.00 35.20           H
ATOM   1672  N   ALA A 126      14.576  19.853 -28.054  1.00 34.58           N
ATOM   1673  H   ALA A 126      15.079  20.664 -27.706  1.00 34.58           H
ATOM   1674  CA  ALA A 126      14.675  19.489 -29.473  1.00 35.59           C
ATOM   1675  HA  ALA A 126      13.669  19.301 -29.849  1.00 35.59           H
ATOM   1676  C   ALA A 126      15.501  18.201 -29.726  1.00 36.16           C
ATOM   1677  O   ALA A 126      15.542  17.711 -30.855  1.00 36.30           O
ATOM   1678  CB  ALA A 126      15.239  20.681 -30.247  1.00 35.46           C
ATOM   1679 1HB  ALA A 126      14.640  21.572 -30.052  1.00 35.46           H
ATOM   1680 2HB  ALA A 126      15.211  20.465 -31.316  1.00 35.46           H
ATOM   1681 3HB  ALA A 126      16.271  20.855 -29.948  1.00 35.46           H
ATOM   1682  N   HIS A 127      16.182  17.673 -28.696  1.00 36.39           N
ATOM   1683  H   HIS A 127      16.152  18.201 -27.829  1.00 36.39           H
ATOM   1684  CA  HIS A 127      17.109  16.523 -28.775  1.00 37.32           C
ATOM   1685  HA  HIS A 127      16.975  16.023 -29.734  1.00 37.32           H
ATOM   1686  C   HIS A 127      16.894  15.428 -27.716  1.00 37.65           C
ATOM   1687  O   HIS A 127      17.485  14.360 -27.837  1.00 39.08           O
ATOM   1688  CB  HIS A 127      18.554  17.045 -28.704  1.00 37.76           C
ATOM   1689 1HB  HIS A 127      18.760  17.353 -27.679  1.00 37.76           H
ATOM   1690 2HB  HIS A 127      19.239  16.233 -28.943  1.00 37.76           H
ATOM   1691  CG  HIS A 127      18.851  18.219 -29.603  1.00 38.94           C
ATOM   1692  ND1 HIS A 127      18.749  18.240 -30.978  1.00 39.64           N
ATOM   1693  HD1 HIS A 127      18.511  17.426 -31.537  1.00 39.64           H
ATOM   1694  CD2 HIS A 127      19.178  19.480 -29.191  1.00 39.74           C
ATOM   1695  HD2 HIS A 127      19.306  19.810 -28.166  1.00 39.74           H
ATOM   1696  CE1 HIS A 127      18.995  19.503 -31.397  1.00 39.32           C
ATOM   1697  HE1 HIS A 127      18.952  19.867 -32.419  1.00 39.32           H
ATOM   1698  NE2 HIS A 127      19.261  20.273 -30.320  1.00 40.40           N
ATOM   1699  HE2 HIS A 127      19.421  21.287 -30.316  1.00 40.40           H
ATOM   1700  N   TRP A 128      16.058  15.675 -26.705  1.00 36.50           N
ATOM   1701  H   TRP A 128      15.722  16.626 -26.618  1.00 36.50           H
ATOM   1702  CA  TRP A 128      15.901  14.792 -25.538  1.00 36.30           C
ATOM   1703  HA  TRP A 128      16.902  14.530 -25.215  1.00 36.30           H
ATOM   1704  C   TRP A 128      15.159  13.460 -25.782  1.00 37.67           C
ATOM   1705  O   TRP A 128      14.594  13.241 -26.849  1.00 38.46           O
ATOM   1706  CB  TRP A 128      15.238  15.587 -24.413  1.00 34.02           C
ATOM   1707 1HB  TRP A 128      15.406  15.064 -23.477  1.00 34.02           H
ATOM   1708 2HB  TRP A 128      15.728  16.556 -24.333  1.00 34.02           H
ATOM   1709  CG  TRP A 128      13.768  15.805 -24.526  1.00 33.27           C
ATOM   1710  CD1 TRP A 128      13.054  15.929 -25.666  1.00 34.81           C
ATOM   1711  HD1 TRP A 128      13.454  15.899 -26.671  1.00 34.81           H
ATOM   1712  CD2 TRP A 128      12.805  15.937 -23.442  1.00 33.28           C
ATOM   1713  NE1 TRP A 128      11.736  16.157 -25.358  1.00 34.69           N
ATOM   1714  HE1 TRP A 128      11.013  16.328 -26.050  1.00 34.69           H
ATOM   1715  CE2 TRP A 128      11.520  16.160 -24.008  1.00 34.04           C
ATOM   1716  CE3 TRP A 128      12.879  15.827 -22.041  1.00 33.54           C
ATOM   1717  HE3 TRP A 128      13.835  15.656 -21.586  1.00 33.54           H
ATOM   1718  CZ2 TRP A 128      10.367  16.298 -23.236  1.00 34.64           C
ATOM   1719  HZ2 TRP A 128       9.420  16.475 -23.719  1.00 34.64           H
ATOM   1720  CZ3 TRP A 128      11.716  15.894 -21.253  1.00 34.21           C
ATOM   1721  HZ3 TRP A 128      11.774  15.735 -20.188  1.00 34.21           H
ATOM   1722  CH2 TRP A 128      10.467  16.154 -21.843  1.00 33.95           C
ATOM   1723  HH2 TRP A 128       9.582  16.225 -21.227  1.00 33.95           H
ATOM   1724  N   THR A 129      15.113  12.563 -24.794  1.00 38.44           N
ATOM   1725  H   THR A 129      15.709  12.700 -23.983  1.00 38.44           H
ATOM   1726  CA  THR A 129      14.363  11.283 -24.879  1.00 39.09           C
ATOM   1727  HA  THR A 129      13.978  11.157 -25.889  1.00 39.09           H
ATOM   1728  C   THR A 129      13.117  11.212 -24.004  1.00 39.37           C
ATOM   1729  O   THR A 129      12.608  10.128 -23.730  1.00 39.92           O
ATOM   1730  CB  THR A 129      15.265  10.085 -24.629  1.00 39.93           C
ATOM   1731  HB  THR A 129      14.687   9.164 -24.700  1.00 39.93           H
ATOM   1732  OG1 THR A 129      15.841  10.190 -23.358  1.00 39.96           O
ATOM   1733  HG1 THR A 129      15.341   9.605 -22.767  1.00 39.96           H
ATOM   1734  CG2 THR A 129      16.374  10.017 -25.668  1.00 40.94           C
ATOM   1735 1HG2 THR A 129      16.855   9.051 -25.597  1.00 40.94           H
ATOM   1736 2HG2 THR A 129      17.105  10.810 -25.516  1.00 40.94           H
ATOM   1737 3HG2 THR A 129      15.952  10.105 -26.667  1.00 40.94           H
ATOM   1738  N   ALA A 130      12.595  12.383 -23.623  1.00 39.18           N
ATOM   1739  H   ALA A 130      13.103  13.204 -23.923  1.00 39.18           H
ATOM   1740  CA  ALA A 130      11.239  12.614 -23.103  1.00 39.56           C
ATOM   1741  HA  ALA A 130      11.221  13.639 -22.744  1.00 39.56           H
ATOM   1742  C   ALA A 130      10.747  11.791 -21.885  1.00 38.73           C
ATOM   1743  O   ALA A 130       9.540  11.764 -21.630  1.00 38.94           O
ATOM   1744  CB  ALA A 130      10.271  12.558 -24.287  1.00 39.69           C
ATOM   1745 1HB  ALA A 130      10.561  13.270 -25.060  1.00 39.69           H
ATOM   1746 2HB  ALA A 130       9.266  12.766 -23.958  1.00 39.69           H
ATOM   1747 3HB  ALA A 130      10.270  11.552 -24.685  1.00 39.69           H
ATOM   1748  N   ALA A 131      11.623  11.156 -21.099  1.00 37.46           N
ATOM   1749  H   ALA A 131      12.604  11.147 -21.364  1.00 37.46           H
ATOM   1750  CA  ALA A 131      11.224  10.514 -19.843  1.00 36.82           C
ATOM   1751  HA  ALA A 131      10.395   9.838 -20.033  1.00 36.82           H
ATOM   1752  C   ALA A 131      10.724  11.571 -18.844  1.00 35.72           C
ATOM   1753  O   ALA A 131      11.455  12.498 -18.493  1.00 35.32           O
ATOM   1754  CB  ALA A 131      12.382   9.672 -19.288  1.00 37.00           C
ATOM   1755 1HB  ALA A 131      12.679   8.918 -20.019  1.00 37.00           H
ATOM   1756 2HB  ALA A 131      12.070   9.174 -18.371  1.00 37.00           H
ATOM   1757 3HB  ALA A 131      13.238  10.306 -19.061  1.00 37.00           H
ATOM   1758  N   CYS A 132       9.474  11.447 -18.404  1.00 35.58           N
ATOM   1759  H   CYS A 132       8.921  10.693 -18.799  1.00 35.58           H
ATOM   1760  CA  CYS A 132       8.791  12.395 -17.516  1.00 36.12           C
ATOM   1761  HA  CYS A 132       9.485  13.160 -17.183  1.00 36.12           H
ATOM   1762  C   CYS A 132       8.280  11.737 -16.225  1.00 36.79           C
ATOM   1763  O   CYS A 132       7.073  11.749 -15.959  1.00 36.80           O
ATOM   1764  CB  CYS A 132       7.682  13.109 -18.301  1.00 36.64           C
ATOM   1765 1HB  CYS A 132       6.981  12.373 -18.695  1.00 36.64           H
ATOM   1766 2HB  CYS A 132       7.146  13.787 -17.641  1.00 36.64           H
ATOM   1767  SG  CYS A 132       8.387  14.065 -19.661  1.00 38.08           S
ATOM   1768  HG  CYS A 132       8.828  13.023 -20.383  1.00 38.08           H
ATOM   1769  N   PRO A 133       9.166  11.147 -15.396  1.00 36.43           N
ATOM   1770  CA  PRO A 133       8.781  10.615 -14.093  1.00 36.64           C
ATOM   1771  HA  PRO A 133       7.946   9.923 -14.201  1.00 36.64           H
ATOM   1772  C   PRO A 133       8.387  11.726 -13.110  1.00 37.52           C
ATOM   1773  O   PRO A 133       8.769  12.895 -13.260  1.00 37.42           O
ATOM   1774  CB  PRO A 133      10.005   9.854 -13.590  1.00 36.69           C
ATOM   1775 1HB  PRO A 133      10.053   9.812 -12.502  1.00 36.69           H
ATOM   1776 2HB  PRO A 133      10.026   8.852 -14.019  1.00 36.69           H
ATOM   1777  CG  PRO A 133      11.145  10.688 -14.160  1.00 37.00           C
ATOM   1778 1HG  PRO A 133      11.286  11.589 -13.561  1.00 37.00           H
ATOM   1779 2HG  PRO A 133      12.065  10.117 -14.209  1.00 37.00           H
ATOM   1780  CD  PRO A 133      10.618  11.077 -15.538  1.00 35.85           C
ATOM   1781 1HD  PRO A 133      11.034  12.040 -15.834  1.00 35.85           H
ATOM   1782 2HD  PRO A 133      10.883  10.306 -16.261  1.00 35.85           H
ATOM   1783  N   ARG A 134       7.618  11.328 -12.097  1.00 37.86           N
ATOM   1784  H   ARG A 134       7.353  10.349 -12.083  1.00 37.86           H
ATOM   1785  CA  ARG A 134       7.248  12.167 -10.951  1.00 37.85           C
ATOM   1786  HA  ARG A 134       7.235  13.207 -11.254  1.00 37.85           H
ATOM   1787  C   ARG A 134       8.278  12.012  -9.830  1.00 36.91           C
ATOM   1788  O   ARG A 134       8.716  10.884  -9.581  1.00 37.35           O
ATOM   1789  CB  ARG A 134       5.851  11.789 -10.442  1.00 39.60           C
ATOM   1790 1HB  ARG A 134       5.876  10.757 -10.088  1.00 39.60           H
ATOM   1791 2HB  ARG A 134       5.613  12.419  -9.585  1.00 39.60           H
ATOM   1792  CG  ARG A 134       4.717  11.906 -11.477  1.00 43.24           C
ATOM   1793 1HG  ARG A 134       4.940  11.290 -12.349  1.00 43.24           H
ATOM   1794 2HG  ARG A 134       3.806  11.521 -11.018  1.00 43.24           H
ATOM   1795  CD  ARG A 134       4.460  13.348 -11.926  1.00 47.31           C
ATOM   1796 1HD  ARG A 134       4.341  13.975 -11.045  1.00 47.31           H
ATOM   1797 2HD  ARG A 134       5.333  13.709 -12.472  1.00 47.31           H
ATOM   1798  NE  ARG A 134       3.253  13.457 -12.774  1.00 49.45           N
ATOM   1799  HE  ARG A 134       3.375  13.523 -13.760  1.00 49.45           H
ATOM   1800  CZ  ARG A 134       2.009  13.623 -12.377  1.00 49.35           C
ATOM   1801  NH1 ARG A 134       1.672  13.732 -11.140  1.00 48.16           N
ATOM   1802 1HH1 ARG A 134       2.352  13.615 -10.402  1.00 48.16           H
ATOM   1803 2HH1 ARG A 134       0.685  13.733 -10.954  1.00 48.16           H
ATOM   1804  NH2 ARG A 134       1.023  13.699 -13.218  1.00 48.19           N
ATOM   1805 1HH2 ARG A 134       1.179  13.579 -14.212  1.00 48.19           H
ATOM   1806 2HH2 ARG A 134       0.098  13.920 -12.872  1.00 48.19           H
ATOM   1807  N   PRO A 135       8.645  13.075  -9.098  1.00 36.82           N
ATOM   1808  CA  PRO A 135       9.500  12.945  -7.922  1.00 36.49           C
ATOM   1809  HA  PRO A 135      10.391  12.370  -8.168  1.00 36.49           H
ATOM   1810  C   PRO A 135       8.768  12.257  -6.761  1.00 37.01           C
ATOM   1811  O   PRO A 135       7.540  12.351  -6.645  1.00 37.77           O
ATOM   1812  CB  PRO A 135       9.916  14.373  -7.571  1.00 37.04           C
ATOM   1813 1HB  PRO A 135      10.078  14.511  -6.503  1.00 37.04           H
ATOM   1814 2HB  PRO A 135      10.816  14.633  -8.128  1.00 37.04           H
ATOM   1815  CG  PRO A 135       8.742  15.216  -8.063  1.00 37.12           C
ATOM   1816 1HG  PRO A 135       7.936  15.211  -7.331  1.00 37.12           H
ATOM   1817 2HG  PRO A 135       9.046  16.238  -8.293  1.00 37.12           H
ATOM   1818  CD  PRO A 135       8.290  14.470  -9.312  1.00 35.92           C
ATOM   1819 1HD  PRO A 135       7.220  14.604  -9.472  1.00 35.92           H
ATOM   1820 2HD  PRO A 135       8.860  14.845 -10.158  1.00 35.92           H
ATOM   1821  N   GLY A 136       9.528  11.590  -5.899  1.00 36.56           N
ATOM   1822  H   GLY A 136      10.528  11.523  -6.093  1.00 36.56           H
ATOM   1823  CA  GLY A 136       8.998  10.916  -4.713  1.00 36.45           C
ATOM   1824 1HA  GLY A 136       7.993  11.270  -4.489  1.00 36.45           H
ATOM   1825 2HA  GLY A 136       8.940   9.851  -4.913  1.00 36.45           H
ATOM   1826  C   GLY A 136       9.866  11.121  -3.477  1.00 36.85           C
ATOM   1827  O   GLY A 136      11.032  11.494  -3.585  1.00 36.93           O
ATOM   1828  N   GLY A 137       9.302  10.890  -2.291  1.00 37.53           N
ATOM   1829  H   GLY A 137       8.322  10.623  -2.264  1.00 37.53           H
ATOM   1830  CA  GLY A 137      10.044  11.042  -1.029  1.00 38.56           C
ATOM   1831 1HA  GLY A 137       9.370  10.894  -0.185  1.00 38.56           H
ATOM   1832 2HA  GLY A 137      10.825  10.284  -0.979  1.00 38.56           H
ATOM   1833  C   GLY A 137      10.698  12.423  -0.885  1.00 39.76           C
ATOM   1834  O   GLY A 137      10.058  13.440  -1.181  1.00 40.44           O
ATOM   1835  N   LYS A 138      11.972  12.460  -0.472  1.00 39.85           N
ATOM   1836  H   LYS A 138      12.422  11.577  -0.219  1.00 39.85           H
ATOM   1837  CA  LYS A 138      12.747  13.709  -0.312  1.00 40.64           C
ATOM   1838  HA  LYS A 138      12.159  14.402   0.289  1.00 40.64           H
ATOM   1839  C   LYS A 138      13.027  14.470  -1.615  1.00 39.95           C
ATOM   1840  O   LYS A 138      13.440  15.624  -1.540  1.00 40.79           O
ATOM   1841  CB  LYS A 138      14.058  13.442   0.440  1.00 43.45           C
ATOM   1842 1HB  LYS A 138      14.616  12.670  -0.089  1.00 43.45           H
ATOM   1843 2HB  LYS A 138      14.658  14.353   0.436  1.00 43.45           H
ATOM   1844  CG  LYS A 138      13.835  13.027   1.903  1.00 49.41           C
ATOM   1845 1HG  LYS A 138      13.226  13.786   2.394  1.00 49.41           H
ATOM   1846 2HG  LYS A 138      13.305  12.079   1.948  1.00 49.41           H
ATOM   1847  CD  LYS A 138      15.155  12.901   2.672  1.00 55.36           C
ATOM   1848 1HD  LYS A 138      15.674  13.860   2.637  1.00 55.36           H
ATOM   1849 2HD  LYS A 138      14.929  12.671   3.714  1.00 55.36           H
ATOM   1850  CE  LYS A 138      16.060  11.806   2.102  1.00 60.94           C
ATOM   1851 1HE  LYS A 138      15.516  10.858   2.111  1.00 60.94           H
ATOM   1852 2HE  LYS A 138      16.305  12.041   1.063  1.00 60.94           H
ATOM   1853  NZ  LYS A 138      17.305  11.676   2.889  1.00 63.80           N
ATOM   1854 1HZ  LYS A 138      17.843  10.884   2.548  1.00 63.80           H
ATOM   1855 2HZ  LYS A 138      17.106  11.529   3.875  1.00 63.80           H
ATOM   1856 3HZ  LYS A 138      17.903  12.492   2.798  1.00 63.80           H
ATOM   1857  N   GLU A 139      12.758  13.891  -2.789  1.00 38.04           N
ATOM   1858  H   GLU A 139      12.444  12.927  -2.807  1.00 38.04           H
ATOM   1859  CA  GLU A 139      12.840  14.648  -4.046  1.00 37.34           C
ATOM   1860  HA  GLU A 139      13.817  15.129  -4.113  1.00 37.34           H
ATOM   1861  C   GLU A 139      11.778  15.745  -4.122  1.00 36.89           C
ATOM   1862  O   GLU A 139      12.052  16.812  -4.670  1.00 35.34           O
ATOM   1863  CB  GLU A 139      12.647  13.743  -5.271  1.00 36.37           C
ATOM   1864 1HB  GLU A 139      11.634  13.348  -5.253  1.00 36.37           H
ATOM   1865 2HB  GLU A 139      12.747  14.344  -6.175  1.00 36.37           H
ATOM   1866  CG  GLU A 139      13.628  12.576  -5.354  1.00 36.75           C
ATOM   1867 1HG  GLU A 139      14.643  12.948  -5.290  1.00 36.75           H
ATOM   1868 2HG  GLU A 139      13.470  11.937  -4.490  1.00 36.75           H
ATOM   1869  CD  GLU A 139      13.408  11.776  -6.646  1.00 35.50           C
ATOM   1870  OE1 GLU A 139      12.280  11.261  -6.845  1.00 34.27           O
ATOM   1871  OE2 GLU A 139      14.328  11.741  -7.500  1.00 34.45           O
ATOM   1872  N   ARG A 140      10.572  15.484  -3.597  1.00 38.39           N
ATOM   1873  H   ARG A 140      10.451  14.597  -3.113  1.00 38.39           H
ATOM   1874  CA  ARG A 140       9.449  16.433  -3.662  1.00 40.32           C
ATOM   1875  HA  ARG A 140       9.328  16.752  -4.695  1.00 40.32           H
ATOM   1876  C   ARG A 140       9.758  17.686  -2.849  1.00 41.74           C
ATOM   1877  O   ARG A 140      10.135  17.586  -1.681  1.00 41.99           O
ATOM   1878  CB  ARG A 140       8.141  15.772  -3.207  1.00 41.18           C
ATOM   1879 1HB  ARG A 140       8.258  15.416  -2.182  1.00 41.18           H
ATOM   1880 2HB  ARG A 140       7.342  16.513  -3.227  1.00 41.18           H
ATOM   1881  CG  ARG A 140       7.771  14.590  -4.115  1.00 43.75           C
ATOM   1882 1HG  ARG A 140       7.712  14.931  -5.145  1.00 43.75           H
ATOM   1883 2HG  ARG A 140       8.548  13.830  -4.045  1.00 43.75           H
ATOM   1884  CD  ARG A 140       6.445  13.933  -3.727  1.00 45.04           C
ATOM   1885 1HD  ARG A 140       6.351  12.990  -4.267  1.00 45.04           H
ATOM   1886 2HD  ARG A 140       6.462  13.691  -2.665  1.00 45.04           H
ATOM   1887  NE  ARG A 140       5.290  14.794  -4.043  1.00 46.44           N
ATOM   1888  HE  ARG A 140       4.914  15.371  -3.308  1.00 46.44           H
ATOM   1889  CZ  ARG A 140       4.632  14.844  -5.182  1.00 48.05           C
ATOM   1890  NH1 ARG A 140       4.982  14.167  -6.227  1.00 47.08           N
ATOM   1891 1HH1 ARG A 140       5.778  13.548  -6.200  1.00 47.08           H
ATOM   1892 2HH1 ARG A 140       4.397  14.249  -7.036  1.00 47.08           H
ATOM   1893  NH2 ARG A 140       3.574  15.583  -5.309  1.00 46.98           N
ATOM   1894 1HH2 ARG A 140       3.303  16.123  -4.496  1.00 46.98           H
ATOM   1895 2HH2 ARG A 140       2.942  15.441  -6.082  1.00 46.98           H
ATOM   1896  N   ILE A 141       9.586  18.852  -3.465  1.00 42.08           N
ATOM   1897  H   ILE A 141       9.347  18.831  -4.454  1.00 42.08           H
ATOM   1898  CA  ILE A 141       9.734  20.147  -2.794  1.00 44.20           C
ATOM   1899  HA  ILE A 141      10.703  20.171  -2.300  1.00 44.20           H
ATOM   1900  C   ILE A 141       8.611  20.256  -1.758  1.00 46.23           C
ATOM   1901  O   ILE A 141       7.435  20.252  -2.141  1.00 46.35           O
ATOM   1902  CB  ILE A 141       9.694  21.298  -3.813  1.00 45.02           C
ATOM   1903  HB  ILE A 141       8.755  21.231  -4.363  1.00 45.02           H
ATOM   1904  CG1 ILE A 141      10.872  21.174  -4.805  1.00 45.19           C
ATOM   1905 1HG1 ILE A 141      11.754  21.638  -4.368  1.00 45.19           H
ATOM   1906 2HG1 ILE A 141      11.122  20.131  -4.994  1.00 45.19           H
ATOM   1907  CG2 ILE A 141       9.770  22.666  -3.105  1.00 46.19           C
ATOM   1908 1HG2 ILE A 141       9.779  23.469  -3.842  1.00 46.19           H
ATOM   1909 2HG2 ILE A 141      10.679  22.733  -2.506  1.00 46.19           H
ATOM   1910 3HG2 ILE A 141       8.906  22.815  -2.459  1.00 46.19           H
ATOM   1911  CD1 ILE A 141      10.574  21.812  -6.162  1.00 46.53           C
ATOM   1912 1HD1 ILE A 141      11.446  21.715  -6.809  1.00 46.53           H
ATOM   1913 2HD1 ILE A 141      10.340  22.866  -6.033  1.00 46.53           H
ATOM   1914 3HD1 ILE A 141       9.727  21.310  -6.628  1.00 46.53           H
ATOM   1915  N   PRO A 142       8.914  20.322  -0.446  1.00 47.47           N
ATOM   1916  CA  PRO A 142       7.889  20.175   0.591  1.00 48.75           C
ATOM   1917  HA  PRO A 142       7.211  19.362   0.328  1.00 48.75           H
ATOM   1918  C   PRO A 142       7.034  21.430   0.824  1.00 51.24           C
ATOM   1919  O   PRO A 142       5.908  21.305   1.298  1.00 51.94           O
ATOM   1920  CB  PRO A 142       8.659  19.768   1.848  1.00 49.27           C
ATOM   1921 1HB  PRO A 142       8.172  20.105   2.764  1.00 49.27           H
ATOM   1922 2HB  PRO A 142       8.784  18.685   1.863  1.00 49.27           H
ATOM   1923  CG  PRO A 142      10.021  20.427   1.660  1.00 49.42           C
ATOM   1924 1HG  PRO A 142       9.965  21.475   1.959  1.00 49.42           H
ATOM   1925 2HG  PRO A 142      10.802  19.907   2.216  1.00 49.42           H
ATOM   1926  CD  PRO A 142      10.245  20.334   0.153  1.00 47.27           C
ATOM   1927 1HD  PRO A 142      10.829  21.188  -0.193  1.00 47.27           H
ATOM   1928 2HD  PRO A 142      10.767  19.407  -0.078  1.00 47.27           H
ATOM   1929  N   PHE A 143       7.527  22.619   0.459  1.00 52.39           N
ATOM   1930  H   PHE A 143       8.479  22.655   0.118  1.00 52.39           H
ATOM   1931  CA  PHE A 143       6.801  23.887   0.654  1.00 53.78           C
ATOM   1932  HA  PHE A 143       6.142  23.766   1.515  1.00 53.78           H
ATOM   1933  C   PHE A 143       5.848  24.283  -0.492  1.00 54.73           C
ATOM   1934  O   PHE A 143       5.339  25.404  -0.500  1.00 55.97           O
ATOM   1935  CB  PHE A 143       7.786  25.000   1.032  1.00 54.15           C
ATOM   1936 1HB  PHE A 143       7.245  25.939   1.156  1.00 54.15           H
ATOM   1937 2HB  PHE A 143       8.208  24.753   2.007  1.00 54.15           H
ATOM   1938  CG  PHE A 143       8.930  25.211   0.068  1.00 54.74           C
ATOM   1939  CD1 PHE A 143      10.162  24.581   0.319  1.00 55.42           C
ATOM   1940  HD1 PHE A 143      10.284  23.946   1.186  1.00 55.42           H
ATOM   1941  CD2 PHE A 143       8.789  26.067  -1.040  1.00 55.40           C
ATOM   1942  HD2 PHE A 143       7.846  26.560  -1.227  1.00 55.40           H
ATOM   1943  CE1 PHE A 143      11.255  24.814  -0.527  1.00 56.14           C
ATOM   1944  HE1 PHE A 143      12.208  24.346  -0.321  1.00 56.14           H
ATOM   1945  CE2 PHE A 143       9.890  26.308  -1.881  1.00 56.15           C
ATOM   1946  HE2 PHE A 143       9.798  26.986  -2.717  1.00 56.15           H
ATOM   1947  CZ  PHE A 143      11.122  25.684  -1.618  1.00 56.09           C
ATOM   1948  HZ  PHE A 143      11.983  25.882  -2.237  1.00 56.09           H
ATOM   1949  N   LEU A 144       5.608  23.387  -1.455  1.00 53.78           N
ATOM   1950  H   LEU A 144       6.104  22.507  -1.406  1.00 53.78           H
ATOM   1951  CA  LEU A 144       4.615  23.574  -2.523  1.00 53.43           C
ATOM   1952  HA  LEU A 144       4.292  24.613  -2.570  1.00 53.43           H
ATOM   1953  C   LEU A 144       3.372  22.709  -2.250  1.00 54.83           C
ATOM   1954  O   LEU A 144       3.404  21.517  -2.574  1.00 55.28           O
ATOM   1955  CB  LEU A 144       5.250  23.222  -3.883  1.00 52.13           C
ATOM   1956 1HB  LEU A 144       5.604  22.191  -3.833  1.00 52.13           H
ATOM   1957 2HB  LEU A 144       4.475  23.272  -4.650  1.00 52.13           H
ATOM   1958  CG  LEU A 144       6.430  24.101  -4.326  1.00 51.63           C
ATOM   1959  HG  LEU A 144       7.222  24.061  -3.581  1.00 51.63           H
ATOM   1960  CD1 LEU A 144       6.967  23.547  -5.642  1.00 51.69           C
ATOM   1961 1HD1 LEU A 144       7.848  24.114  -5.938  1.00 51.69           H
ATOM   1962 2HD1 LEU A 144       6.209  23.628  -6.423  1.00 51.69           H
ATOM   1963 3HD1 LEU A 144       7.249  22.505  -5.519  1.00 51.69           H
ATOM   1964  CD2 LEU A 144       6.018  25.556  -4.534  1.00 51.25           C
ATOM   1965 1HD2 LEU A 144       6.843  26.119  -4.968  1.00 51.25           H
ATOM   1966 2HD2 LEU A 144       5.750  26.006  -3.579  1.00 51.25           H
ATOM   1967 3HD2 LEU A 144       5.162  25.602  -5.207  1.00 51.25           H
ATOM   1968  N   PRO A 145       2.272  23.245  -1.681  1.00 55.59           N
ATOM   1969  CA  PRO A 145       1.077  22.438  -1.409  1.00 55.65           C
ATOM   1970  HA  PRO A 145       1.364  21.566  -0.821  1.00 55.65           H
ATOM   1971  C   PRO A 145       0.372  21.949  -2.687  1.00 55.39           C
ATOM   1972  O   PRO A 145      -0.261  20.895  -2.677  1.00 56.03           O
ATOM   1973  CB  PRO A 145       0.157  23.328  -0.565  1.00 56.48           C
ATOM   1974 1HB  PRO A 145      -0.603  23.793  -1.193  1.00 56.48           H
ATOM   1975 2HB  PRO A 145      -0.317  22.760   0.236  1.00 56.48           H
ATOM   1976  CG  PRO A 145       1.082  24.409  -0.008  1.00 57.02           C
ATOM   1977 1HG  PRO A 145       0.547  25.335   0.203  1.00 57.02           H
ATOM   1978 2HG  PRO A 145       1.585  24.039   0.888  1.00 57.02           H
ATOM   1979  CD  PRO A 145       2.097  24.582  -1.133  1.00 55.08           C
ATOM   1980 1HD  PRO A 145       1.694  25.244  -1.902  1.00 55.08           H
ATOM   1981 2HD  PRO A 145       3.017  24.990  -0.728  1.00 55.08           H
ATOM   1982  N   ASP A 146       0.538  22.684  -3.791  1.00 54.18           N
ATOM   1983  H   ASP A 146       1.066  23.546  -3.711  1.00 54.18           H
ATOM   1984  CA  ASP A 146      -0.032  22.394  -5.114  1.00 53.30           C
ATOM   1985  HA  ASP A 146      -0.922  21.784  -4.969  1.00 53.30           H
ATOM   1986  C   ASP A 146       0.878  21.579  -6.055  1.00 51.21           C
ATOM   1987  O   ASP A 146       0.601  21.523  -7.254  1.00 50.73           O
ATOM   1988  CB  ASP A 146      -0.487  23.700  -5.792  1.00 55.08           C
ATOM   1989 1HB  ASP A 146      -1.076  23.435  -6.669  1.00 55.08           H
ATOM   1990 2HB  ASP A 146      -1.157  24.230  -5.118  1.00 55.08           H
ATOM   1991  CG  ASP A 146       0.640  24.652  -6.231  1.00 60.57           C
ATOM   1992  OD1 ASP A 146       0.368  25.494  -7.124  1.00 62.43           O
ATOM   1993  OD2 ASP A 146       1.755  24.602  -5.670  1.00 61.88           O
ATOM   1994  N   LEU A 147       1.958  20.978  -5.540  1.00 49.76           N
ATOM   1995  H   LEU A 147       2.162  21.128  -4.559  1.00 49.76           H
ATOM   1996  CA  LEU A 147       2.929  20.258  -6.371  1.00 49.04           C
ATOM   1997  HA  LEU A 147       3.393  20.988  -7.033  1.00 49.04           H
ATOM   1998  C   LEU A 147       2.271  19.208  -7.286  1.00 47.84           C
ATOM   1999  O   LEU A 147       2.602  19.148  -8.467  1.00 46.80           O
ATOM   2000  CB  LEU A 147       4.022  19.658  -5.462  1.00 49.08           C
ATOM   2001 1HB  LEU A 147       4.470  20.465  -4.883  1.00 49.08           H
ATOM   2002 2HB  LEU A 147       3.551  18.966  -4.764  1.00 49.08           H
ATOM   2003  CG  LEU A 147       5.147  18.912  -6.206  1.00 51.06           C
ATOM   2004  HG  LEU A 147       4.716  18.062  -6.732  1.00 51.06           H
ATOM   2005  CD1 LEU A 147       5.884  19.799  -7.211  1.00 51.05           C
ATOM   2006 1HD1 LEU A 147       6.698  19.234  -7.664  1.00 51.05           H
ATOM   2007 2HD1 LEU A 147       6.284  20.681  -6.713  1.00 51.05           H
ATOM   2008 3HD1 LEU A 147       5.206  20.105  -8.005  1.00 51.05           H
ATOM   2009  CD2 LEU A 147       6.158  18.377  -5.198  1.00 51.79           C
ATOM   2010 1HD2 LEU A 147       6.872  17.732  -5.707  1.00 51.79           H
ATOM   2011 2HD2 LEU A 147       5.644  17.794  -4.436  1.00 51.79           H
ATOM   2012 3HD2 LEU A 147       6.687  19.202  -4.720  1.00 51.79           H
ATOM   2013  N   GLU A 148       1.328  18.412  -6.775  1.00 46.88           N
ATOM   2014  H   GLU A 148       1.060  18.531  -5.802  1.00 46.88           H
ATOM   2015  CA  GLU A 148       0.646  17.406  -7.599  1.00 47.61           C
ATOM   2016  HA  GLU A 148       1.402  16.772  -8.060  1.00 47.61           H
ATOM   2017  C   GLU A 148      -0.142  18.033  -8.754  1.00 48.54           C
ATOM   2018  O   GLU A 148      -0.038  17.570  -9.888  1.00 49.06           O
ATOM   2019  CB  GLU A 148      -0.265  16.536  -6.718  1.00 49.96           C
ATOM   2020 1HB  GLU A 148       0.283  16.225  -5.827  1.00 49.96           H
ATOM   2021 2HB  GLU A 148      -1.116  17.130  -6.393  1.00 49.96           H
ATOM   2022  CG  GLU A 148      -0.801  15.285  -7.430  1.00 54.69           C
ATOM   2023 1HG  GLU A 148      -1.535  14.813  -6.774  1.00 54.69           H
ATOM   2024 2HG  GLU A 148      -1.324  15.580  -8.342  1.00 54.69           H
ATOM   2025  CD  GLU A 148       0.294  14.254  -7.751  1.00 60.43           C
ATOM   2026  OE1 GLU A 148       1.456  14.396  -7.289  1.00 58.87           O
ATOM   2027  OE2 GLU A 148      -0.008  13.263  -8.455  1.00 63.90           O
ATOM   2028  N   GLU A 149      -0.878  19.114  -8.482  1.00 48.20           N
ATOM   2029  H   GLU A 149      -0.863  19.474  -7.535  1.00 48.20           H
ATOM   2030  CA  GLU A 149      -1.631  19.848  -9.504  1.00 48.05           C
ATOM   2031  HA  GLU A 149      -2.316  19.160  -9.996  1.00 48.05           H
ATOM   2032  C   GLU A 149      -0.714  20.411 -10.592  1.00 46.70           C
ATOM   2033  O   GLU A 149      -0.982  20.198 -11.775  1.00 46.53           O
ATOM   2034  CB  GLU A 149      -2.453  20.970  -8.850  1.00 51.67           C
ATOM   2035 1HB  GLU A 149      -3.010  20.565  -8.010  1.00 51.67           H
ATOM   2036 2HB  GLU A 149      -1.783  21.739  -8.468  1.00 51.67           H
ATOM   2037  CG  GLU A 149      -3.429  21.616  -9.840  1.00 59.04           C
ATOM   2038 1HG  GLU A 149      -2.862  21.998 -10.687  1.00 59.04           H
ATOM   2039 2HG  GLU A 149      -4.125  20.858 -10.204  1.00 59.04           H
ATOM   2040  CD  GLU A 149      -4.209  22.768  -9.201  1.00 69.13           C
ATOM   2041  OE1 GLU A 149      -4.152  23.911  -9.716  1.00 71.26           O
ATOM   2042  OE2 GLU A 149      -4.897  22.556  -8.176  1.00 72.83           O
ATOM   2043  N   LEU A 150       0.383  21.063 -10.190  1.00 45.41           N
ATOM   2044  H   LEU A 150       0.530  21.169  -9.187  1.00 45.41           H
ATOM   2045  CA  LEU A 150       1.390  21.589 -11.117  1.00 45.15           C
ATOM   2046  HA  LEU A 150       0.910  22.274 -11.817  1.00 45.15           H
ATOM   2047  C   LEU A 150       2.043  20.480 -11.962  1.00 43.61           C
ATOM   2048  O   LEU A 150       2.273  20.679 -13.152  1.00 43.14           O
ATOM   2049  CB  LEU A 150       2.476  22.343 -10.331  1.00 45.68           C
ATOM   2050 1HB  LEU A 150       2.934  21.637  -9.636  1.00 45.68           H
ATOM   2051 2HB  LEU A 150       3.246  22.662 -11.032  1.00 45.68           H
ATOM   2052  CG  LEU A 150       2.024  23.579  -9.541  1.00 46.75           C
ATOM   2053  HG  LEU A 150       1.171  23.334  -8.913  1.00 46.75           H
ATOM   2054  CD1 LEU A 150       3.186  24.002  -8.649  1.00 47.39           C
ATOM   2055 1HD1 LEU A 150       2.895  24.889  -8.095  1.00 47.39           H
ATOM   2056 2HD1 LEU A 150       4.075  24.204  -9.246  1.00 47.39           H
ATOM   2057 3HD1 LEU A 150       3.397  23.213  -7.930  1.00 47.39           H
ATOM   2058  CD2 LEU A 150       1.629  24.726 -10.470  1.00 47.04           C
ATOM   2059 1HD2 LEU A 150       1.375  25.604  -9.880  1.00 47.04           H
ATOM   2060 2HD2 LEU A 150       0.769  24.439 -11.074  1.00 47.04           H
ATOM   2061 3HD2 LEU A 150       2.462  24.965 -11.130  1.00 47.04           H
ATOM   2062  N   LEU A 151       2.322  19.315 -11.367  1.00 42.53           N
ATOM   2063  H   LEU A 151       2.173  19.246 -10.362  1.00 42.53           H
ATOM   2064  CA  LEU A 151       2.846  18.150 -12.092  1.00 41.91           C
ATOM   2065  HA  LEU A 151       3.725  18.451 -12.662  1.00 41.91           H
ATOM   2066  C   LEU A 151       1.835  17.621 -13.128  1.00 43.26           C
ATOM   2067  O   LEU A 151       2.223  17.274 -14.244  1.00 43.67           O
ATOM   2068  CB  LEU A 151       3.252  17.056 -11.083  1.00 40.85           C
ATOM   2069 1HB  LEU A 151       2.425  16.902 -10.391  1.00 40.85           H
ATOM   2070 2HB  LEU A 151       3.397  16.123 -11.624  1.00 40.85           H
ATOM   2071  CG  LEU A 151       4.534  17.348 -10.276  1.00 40.25           C
ATOM   2072  HG  LEU A 151       4.518  18.364  -9.889  1.00 40.25           H
ATOM   2073  CD1 LEU A 151       4.653  16.372  -9.106  1.00 40.34           C
ATOM   2074 1HD1 LEU A 151       5.531  16.626  -8.514  1.00 40.34           H
ATOM   2075 2HD1 LEU A 151       4.755  15.354  -9.469  1.00 40.34           H
ATOM   2076 3HD1 LEU A 151       3.769  16.453  -8.478  1.00 40.34           H
ATOM   2077  CD2 LEU A 151       5.767  17.186 -11.153  1.00 40.28           C
ATOM   2078 1HD2 LEU A 151       6.673  17.279 -10.555  1.00 40.28           H
ATOM   2079 2HD2 LEU A 151       5.784  17.949 -11.930  1.00 40.28           H
ATOM   2080 3HD2 LEU A 151       5.740  16.208 -11.625  1.00 40.28           H
ATOM   2081  N   ASN A 152       0.543  17.597 -12.783  1.00 43.21           N
ATOM   2082  H   ASN A 152       0.304  17.837 -11.823  1.00 43.21           H
ATOM   2083  CA  ASN A 152      -0.529  17.271 -13.732  1.00 44.17           C
ATOM   2084  HA  ASN A 152      -0.294  16.323 -14.217  1.00 44.17           H
ATOM   2085  C   ASN A 152      -0.642  18.310 -14.875  1.00 44.26           C
ATOM   2086  O   ASN A 152      -0.877  17.931 -16.023  1.00 44.69           O
ATOM   2087  CB  ASN A 152      -1.864  17.111 -12.968  1.00 45.58           C
ATOM   2088 1HB  ASN A 152      -2.051  18.000 -12.372  1.00 45.58           H
ATOM   2089 2HB  ASN A 152      -2.680  17.015 -13.678  1.00 45.58           H
ATOM   2090  CG  ASN A 152      -1.923  15.892 -12.071  1.00 49.13           C
ATOM   2091  OD1 ASN A 152      -1.511  14.805 -12.453  1.00 49.44           O
ATOM   2092  ND2 ASN A 152      -2.468  16.028 -10.888  1.00 50.07           N
ATOM   2093 1HD2 ASN A 152      -2.436  15.241 -10.268  1.00 50.07           H
ATOM   2094 2HD2 ASN A 152      -2.827  16.923 -10.597  1.00 50.07           H
ATOM   2095  N   ASP A 153      -0.466  19.596 -14.568  1.00 43.78           N
ATOM   2096  H   ASP A 153      -0.352  19.840 -13.587  1.00 43.78           H
ATOM   2097  CA  ASP A 153      -0.417  20.662 -15.577  1.00 44.22           C
ATOM   2098  HA  ASP A 153      -1.302  20.593 -16.212  1.00 44.22           H
ATOM   2099  C   ASP A 153       0.803  20.513 -16.509  1.00 42.75           C
ATOM   2100  O   ASP A 153       0.672  20.645 -17.723  1.00 43.44           O
ATOM   2101  CB  ASP A 153      -0.423  22.034 -14.874  1.00 48.20           C
ATOM   2102 1HB  ASP A 153       0.420  22.094 -14.188  1.00 48.20           H
ATOM   2103 2HB  ASP A 153      -0.277  22.807 -15.629  1.00 48.20           H
ATOM   2104  CG  ASP A 153      -1.718  22.336 -14.107  1.00 57.93           C
ATOM   2105  OD1 ASP A 153      -2.810  22.117 -14.678  1.00 59.73           O
ATOM   2106  OD2 ASP A 153      -1.701  22.876 -12.981  1.00 61.43           O
ATOM   2107  N   ALA A 154       1.968  20.185 -15.949  1.00 40.87           N
ATOM   2108  H   ALA A 154       2.025  20.169 -14.934  1.00 40.87           H
ATOM   2109  CA  ALA A 154       3.176  19.906 -16.724  1.00 40.04           C
ATOM   2110  HA  ALA A 154       3.386  20.768 -17.357  1.00 40.04           H
ATOM   2111  C   ALA A 154       2.999  18.696 -17.660  1.00 40.12           C
ATOM   2112  O   ALA A 154       3.419  18.752 -18.818  1.00 40.53           O
ATOM   2113  CB  ALA A 154       4.342  19.726 -15.745  1.00 38.93           C
ATOM   2114 1HB  ALA A 154       4.390  20.589 -15.085  1.00 38.93           H
ATOM   2115 2HB  ALA A 154       5.277  19.655 -16.296  1.00 38.93           H
ATOM   2116 3HB  ALA A 154       4.204  18.826 -15.146  1.00 38.93           H
ATOM   2117  N   ASP A 155       2.305  17.647 -17.193  1.00 40.04           N
ATOM   2118  H   ASP A 155       2.077  17.636 -16.202  1.00 40.04           H
ATOM   2119  CA  ASP A 155       1.911  16.510 -18.034  1.00 41.06           C
ATOM   2120  HA  ASP A 155       2.811  16.060 -18.449  1.00 41.06           H
ATOM   2121  C   ASP A 155       1.069  16.957 -19.238  1.00 40.95           C
ATOM   2122  O   ASP A 155       1.339  16.512 -20.356  1.00 40.63           O
ATOM   2123  CB  ASP A 155       1.146  15.444 -17.219  1.00 43.66           C
ATOM   2124 1HB  ASP A 155       0.557  15.920 -16.438  1.00 43.66           H
ATOM   2125 2HB  ASP A 155       0.452  14.936 -17.889  1.00 43.66           H
ATOM   2126  CG  ASP A 155       2.022  14.362 -16.585  1.00 49.14           C
ATOM   2127  OD1 ASP A 155       3.259  14.347 -16.727  1.00 50.04           O
ATOM   2128  OD2 ASP A 155       1.489  13.392 -15.998  1.00 51.99           O
ATOM   2129  N   ARG A 156       0.094  17.847 -19.003  1.00 41.21           N
ATOM   2130  H   ARG A 156      -0.067  18.115 -18.033  1.00 41.21           H
ATOM   2131  CA  ARG A 156      -0.728  18.453 -20.061  1.00 41.69           C
ATOM   2132  HA  ARG A 156      -1.207  17.651 -20.624  1.00 41.69           H
ATOM   2133  C   ARG A 156       0.131  19.217 -21.068  1.00 42.15           C
ATOM   2134  O   ARG A 156      -0.002  18.961 -22.266  1.00 42.48           O
ATOM   2135  CB  ARG A 156      -1.823  19.332 -19.431  1.00 43.01           C
ATOM   2136 1HB  ARG A 156      -2.356  18.746 -18.681  1.00 43.01           H
ATOM   2137 2HB  ARG A 156      -1.371  20.185 -18.935  1.00 43.01           H
ATOM   2138  CG  ARG A 156      -2.842  19.846 -20.459  1.00 45.83           C
ATOM   2139 1HG  ARG A 156      -2.340  20.433 -21.229  1.00 45.83           H
ATOM   2140 2HG  ARG A 156      -3.328  18.993 -20.932  1.00 45.83           H
ATOM   2141  CD  ARG A 156      -3.916  20.712 -19.787  1.00 49.35           C
ATOM   2142 1HD  ARG A 156      -4.709  20.919 -20.505  1.00 49.35           H
ATOM   2143 2HD  ARG A 156      -4.364  20.138 -18.972  1.00 49.35           H
ATOM   2144  NE  ARG A 156      -3.371  21.985 -19.266  1.00 50.63           N
ATOM   2145  HE  ARG A 156      -3.129  22.013 -18.293  1.00 50.63           H
ATOM   2146  CZ  ARG A 156      -3.225  23.127 -19.911  1.00 50.54           C
ATOM   2147  NH1 ARG A 156      -3.565  23.319 -21.135  1.00 51.03           N
ATOM   2148 1HH1 ARG A 156      -3.991  22.583 -21.678  1.00 51.03           H
ATOM   2149 2HH1 ARG A 156      -3.495  24.269 -21.471  1.00 51.03           H
ATOM   2150  NH2 ARG A 156      -2.711  24.177 -19.365  1.00 47.51           N
ATOM   2151 1HH2 ARG A 156      -2.516  24.150 -18.377  1.00 47.51           H
ATOM   2152 2HH2 ARG A 156      -2.598  25.032 -19.893  1.00 47.51           H
ATOM   2153  N   LEU A 157       1.017  20.111 -20.616  1.00 41.74           N
ATOM   2154  H   LEU A 157       1.053  20.279 -19.613  1.00 41.74           H
ATOM   2155  CA  LEU A 157       1.842  20.915 -21.536  1.00 41.97           C
ATOM   2156  HA  LEU A 157       1.178  21.405 -22.249  1.00 41.97           H
ATOM   2157  C   LEU A 157       2.812  20.069 -22.386  1.00 42.56           C
ATOM   2158  O   LEU A 157       2.971  20.340 -23.572  1.00 43.50           O
ATOM   2159  CB  LEU A 157       2.619  22.018 -20.793  1.00 41.82           C
ATOM   2160 1HB  LEU A 157       3.373  21.550 -20.158  1.00 41.82           H
ATOM   2161 2HB  LEU A 157       3.143  22.578 -21.566  1.00 41.82           H
ATOM   2162  CG  LEU A 157       1.834  23.030 -19.936  1.00 43.12           C
ATOM   2163  HG  LEU A 157       1.599  22.589 -18.972  1.00 43.12           H
ATOM   2164  CD1 LEU A 157       2.741  24.236 -19.696  1.00 43.50           C
ATOM   2165 1HD1 LEU A 157       2.224  24.953 -19.065  1.00 43.50           H
ATOM   2166 2HD1 LEU A 157       2.996  24.717 -20.640  1.00 43.50           H
ATOM   2167 3HD1 LEU A 157       3.650  23.915 -19.190  1.00 43.50           H
ATOM   2168  CD2 LEU A 157       0.535  23.500 -20.588  1.00 43.34           C
ATOM   2169 1HD2 LEU A 157       0.140  24.368 -20.060  1.00 43.34           H
ATOM   2170 2HD2 LEU A 157      -0.204  22.701 -20.537  1.00 43.34           H
ATOM   2171 3HD2 LEU A 157       0.707  23.751 -21.629  1.00 43.34           H
ATOM   2172  N   LEU A 158       3.436  19.046 -21.797  1.00 41.96           N
ATOM   2173  H   LEU A 158       3.307  18.921 -20.795  1.00 41.96           H
ATOM   2174  CA  LEU A 158       4.343  18.136 -22.516  1.00 41.80           C
ATOM   2175  HA  LEU A 158       4.887  18.706 -23.268  1.00 41.80           H
ATOM   2176  C   LEU A 158       3.618  17.029 -23.316  1.00 42.57           C
ATOM   2177  O   LEU A 158       4.255  16.327 -24.104  1.00 43.02           O
ATOM   2178  CB  LEU A 158       5.360  17.572 -21.502  1.00 40.93           C
ATOM   2179 1HB  LEU A 158       4.824  17.319 -20.589  1.00 40.93           H
ATOM   2180 2HB  LEU A 158       5.790  16.651 -21.892  1.00 40.93           H
ATOM   2181  CG  LEU A 158       6.511  18.531 -21.143  1.00 41.52           C
ATOM   2182  HG  LEU A 158       6.118  19.527 -20.936  1.00 41.52           H
ATOM   2183  CD1 LEU A 158       7.222  18.015 -19.894  1.00 41.66           C
ATOM   2184 1HD1 LEU A 158       8.081  18.645 -19.662  1.00 41.66           H
ATOM   2185 2HD1 LEU A 158       7.555  16.989 -20.043  1.00 41.66           H
ATOM   2186 3HD1 LEU A 158       6.528  18.050 -19.057  1.00 41.66           H
ATOM   2187  CD2 LEU A 158       7.535  18.612 -22.275  1.00 42.06           C
ATOM   2188 1HD2 LEU A 158       8.351  19.276 -21.990  1.00 42.06           H
ATOM   2189 2HD2 LEU A 158       7.071  18.998 -23.180  1.00 42.06           H
ATOM   2190 3HD2 LEU A 158       7.931  17.621 -22.478  1.00 42.06           H
ATOM   2191  N   GLY A 159       2.304  16.866 -23.125  1.00 42.12           N
ATOM   2192  H   GLY A 159       1.836  17.483 -22.472  1.00 42.12           H
ATOM   2193  CA  GLY A 159       1.544  15.772 -23.734  1.00 42.51           C
ATOM   2194 1HA  GLY A 159       0.497  15.868 -23.456  1.00 42.51           H
ATOM   2195 2HA  GLY A 159       1.635  15.820 -24.818  1.00 42.51           H
ATOM   2196  C   GLY A 159       2.049  14.411 -23.262  1.00 42.45           C
ATOM   2197  O   GLY A 159       2.342  13.532 -24.072  1.00 42.65           O
ATOM   2198  N   VAL A 160       2.233  14.266 -21.953  1.00 41.87           N
ATOM   2199  H   VAL A 160       1.992  15.053 -21.353  1.00 41.87           H
ATOM   2200  CA  VAL A 160       2.801  13.050 -21.366  1.00 42.20           C
ATOM   2201  HA  VAL A 160       3.658  12.769 -21.971  1.00 42.20           H
ATOM   2202  C   VAL A 160       1.812  11.891 -21.402  1.00 43.43           C
ATOM   2203  O   VAL A 160       0.628  12.069 -21.115  1.00 43.61           O
ATOM   2204  CB  VAL A 160       3.307  13.302 -19.946  1.00 41.99           C
ATOM   2205  HB  VAL A 160       2.478  13.628 -19.318  1.00 41.99           H
ATOM   2206  CG1 VAL A 160       3.929  12.046 -19.335  1.00 42.32           C
ATOM   2207 1HG1 VAL A 160       4.434  12.308 -18.409  1.00 42.32           H
ATOM   2208 2HG1 VAL A 160       4.664  11.629 -20.024  1.00 42.32           H
ATOM   2209 3HG1 VAL A 160       3.156  11.308 -19.127  1.00 42.32           H
ATOM   2210  CG2 VAL A 160       4.389  14.387 -19.956  1.00 41.93           C
ATOM   2211 1HG2 VAL A 160       4.760  14.557 -18.946  1.00 41.93           H
ATOM   2212 2HG2 VAL A 160       3.965  15.319 -20.319  1.00 41.93           H
ATOM   2213 3HG2 VAL A 160       5.219  14.093 -20.600  1.00 41.93           H
ATOM   2214  N   THR A 161       2.293  10.694 -21.718  1.00 43.92           N
ATOM   2215  H   THR A 161       3.254  10.643 -22.050  1.00 43.92           H
ATOM   2216  CA  THR A 161       1.487   9.464 -21.695  1.00 45.07           C
ATOM   2217  HA  THR A 161       0.640   9.612 -21.028  1.00 45.07           H
ATOM   2218  C   THR A 161       2.260   8.275 -21.165  1.00 45.90           C
ATOM   2219  O   THR A 161       3.461   8.160 -21.389  1.00 45.11           O
ATOM   2220  CB  THR A 161       0.916   9.131 -23.073  1.00 46.38           C
ATOM   2221  HB  THR A 161       0.339   9.980 -23.440  1.00 46.38           H
ATOM   2222  OG1 THR A 161       0.065   8.022 -22.927  1.00 47.88           O
ATOM   2223  HG1 THR A 161      -0.139   7.704 -23.831  1.00 47.88           H
ATOM   2224  CG2 THR A 161       1.968   8.750 -24.113  1.00 46.10           C
ATOM   2225 1HG2 THR A 161       1.492   8.626 -25.085  1.00 46.10           H
ATOM   2226 2HG2 THR A 161       2.469   7.824 -23.838  1.00 46.10           H
ATOM   2227 3HG2 THR A 161       2.705   9.547 -24.197  1.00 46.10           H
ATOM   2228  N   THR A 162       1.588   7.388 -20.442  1.00 47.12           N
ATOM   2229  H   THR A 162       0.622   7.601 -20.207  1.00 47.12           H
ATOM   2230  CA  THR A 162       2.167   6.102 -20.004  1.00 49.00           C
ATOM   2231  HA  THR A 162       3.255   6.136 -20.070  1.00 49.00           H
ATOM   2232  C   THR A 162       1.726   4.924 -20.859  1.00 50.95           C
ATOM   2233  O   THR A 162       2.164   3.810 -20.594  1.00 51.45           O
ATOM   2234  CB  THR A 162       1.812   5.786 -18.560  1.00 49.92           C
ATOM   2235  HB  THR A 162       2.257   4.830 -18.284  1.00 49.92           H
ATOM   2236  OG1 THR A 162       0.416   5.673 -18.461  1.00 51.01           O
ATOM   2237  HG1 THR A 162       0.030   6.563 -18.514  1.00 51.01           H
ATOM   2238  CG2 THR A 162       2.314   6.829 -17.568  1.00 49.78           C
ATOM   2239 1HG2 THR A 162       1.953   6.578 -16.570  1.00 49.78           H
ATOM   2240 2HG2 THR A 162       1.961   7.825 -17.831  1.00 49.78           H
ATOM   2241 3HG2 THR A 162       3.402   6.809 -17.554  1.00 49.78           H
ATOM   2242  N   HIS A 163       0.913   5.158 -21.900  1.00 52.24           N
ATOM   2243  H   HIS A 163       0.587   6.113 -22.021  1.00 52.24           H
ATOM   2244  CA  HIS A 163       0.325   4.100 -22.746  1.00 54.17           C
ATOM   2245  HA  HIS A 163       0.618   3.141 -22.326  1.00 54.17           H
ATOM   2246  C   HIS A 163       0.828   4.020 -24.197  1.00 56.16           C
ATOM   2247  O   HIS A 163       0.270   3.262 -24.986  1.00 56.47           O
ATOM   2248  CB  HIS A 163      -1.208   4.157 -22.654  1.00 55.29           C
ATOM   2249 1HB  HIS A 163      -1.563   5.105 -23.062  1.00 55.29           H
ATOM   2250 2HB  HIS A 163      -1.632   3.361 -23.265  1.00 55.29           H
ATOM   2251  CG  HIS A 163      -1.727   3.988 -21.248  1.00 58.69           C
ATOM   2252  ND1 HIS A 163      -1.679   2.821 -20.516  1.00 61.29           N
ATOM   2253  HD1 HIS A 163      -1.321   1.926 -20.856  1.00 61.29           H
ATOM   2254  CD2 HIS A 163      -2.289   4.952 -20.456  1.00 60.08           C
ATOM   2255  HD2 HIS A 163      -2.461   5.986 -20.728  1.00 60.08           H
ATOM   2256  CE1 HIS A 163      -2.193   3.067 -19.297  1.00 61.81           C
ATOM   2257  HE1 HIS A 163      -2.257   2.347 -18.488  1.00 61.81           H
ATOM   2258  NE2 HIS A 163      -2.579   4.355 -19.240  1.00 61.53           N
ATOM   2259  HE2 HIS A 163      -3.019   4.790 -18.424  1.00 61.53           H
ATOM   2260  N   ALA A 164       1.890   4.744 -24.564  1.00 57.50           N
ATOM   2261  H   ALA A 164       2.282   5.393 -23.899  1.00 57.50           H
ATOM   2262  CA  ALA A 164       2.405   4.724 -25.944  1.00 59.63           C
ATOM   2263  HA  ALA A 164       1.585   4.966 -26.624  1.00 59.63           H
ATOM   2264  C   ALA A 164       2.943   3.345 -26.392  1.00 61.99           C
ATOM   2265  O   ALA A 164       2.869   3.006 -27.572  1.00 62.16           O
ATOM   2266  CB  ALA A 164       3.466   5.820 -26.087  1.00 59.74           C
ATOM   2267 1HB  ALA A 164       3.010   6.794 -25.919  1.00 59.74           H
ATOM   2268 2HB  ALA A 164       3.876   5.803 -27.095  1.00 59.74           H
ATOM   2269 3HB  ALA A 164       4.275   5.662 -25.373  1.00 59.74           H
ATOM   2270  N   PHE A 165       3.426   2.528 -25.450  1.00 63.68           N
ATOM   2271  H   PHE A 165       3.519   2.890 -24.507  1.00 63.68           H
ATOM   2272  CA  PHE A 165       3.933   1.176 -25.728  1.00 65.80           C
ATOM   2273  HA  PHE A 165       4.018   1.055 -26.808  1.00 65.80           H
ATOM   2274  C   PHE A 165       2.985   0.048 -25.301  1.00 68.33           C
ATOM   2275  O   PHE A 165       3.420  -1.095 -25.160  1.00 68.55           O
ATOM   2276  CB  PHE A 165       5.357   1.033 -25.180  1.00 65.44           C
ATOM   2277 1HB  PHE A 165       5.355   1.220 -24.107  1.00 65.44           H
ATOM   2278 2HB  PHE A 165       5.710   0.015 -25.333  1.00 65.44           H
ATOM   2279  CG  PHE A 165       6.326   1.972 -25.861  1.00 65.72           C
ATOM   2280  CD1 PHE A 165       6.982   1.567 -27.037  1.00 66.18           C
ATOM   2281  HD1 PHE A 165       6.821   0.585 -27.445  1.00 66.18           H
ATOM   2282  CD2 PHE A 165       6.555   3.258 -25.342  1.00 66.21           C
ATOM   2283  HD2 PHE A 165       6.047   3.582 -24.446  1.00 66.21           H
ATOM   2284  CE1 PHE A 165       7.875   2.438 -27.673  1.00 66.70           C
ATOM   2285  HE1 PHE A 165       8.399   2.122 -28.554  1.00 66.70           H
ATOM   2286  CE2 PHE A 165       7.439   4.132 -25.998  1.00 66.71           C
ATOM   2287  HE2 PHE A 165       7.599   5.126 -25.621  1.00 66.71           H
ATOM   2288  CZ  PHE A 165       8.111   3.717 -27.156  1.00 66.50           C
ATOM   2289  HZ  PHE A 165       8.810   4.373 -27.652  1.00 66.50           H
ATOM   2290  N   ASP A 166       1.686   0.333 -25.152  1.00 70.17           N
ATOM   2291  H   ASP A 166       1.391   1.302 -25.193  1.00 70.17           H
ATOM   2292  CA  ASP A 166       0.684  -0.707 -24.856  1.00 72.47           C
ATOM   2293  HA  ASP A 166       1.044  -1.301 -24.016  1.00 72.47           H
ATOM   2294  C   ASP A 166       0.483  -1.716 -26.010  1.00 74.12           C
ATOM   2295  O   ASP A 166      -0.139  -2.758 -25.801  1.00 74.68           O
ATOM   2296  CB  ASP A 166      -0.658  -0.079 -24.428  1.00 74.77           C
ATOM   2297 1HB  ASP A 166      -0.932   0.702 -25.137  1.00 74.77           H
ATOM   2298 2HB  ASP A 166      -1.432  -0.846 -24.477  1.00 74.77           H
ATOM   2299  CG  ASP A 166      -0.672   0.504 -23.004  1.00 79.56           C
ATOM   2300  OD1 ASP A 166       0.400   0.800 -22.431  1.00 80.18           O
ATOM   2301  OD2 ASP A 166      -1.782   0.645 -22.439  1.00 81.67           O
ATOM   2302  N   GLY A 167       0.967  -1.393 -27.213  1.00 74.84           N
ATOM   2303  H   GLY A 167       1.326  -0.453 -27.319  1.00 74.84           H
ATOM   2304  CA  GLY A 167       1.002  -2.293 -28.373  1.00 75.89           C
ATOM   2305 1HA  GLY A 167       0.251  -3.073 -28.256  1.00 75.89           H
ATOM   2306 2HA  GLY A 167       0.761  -1.720 -29.267  1.00 75.89           H
ATOM   2307  C   GLY A 167       2.358  -2.966 -28.619  1.00 76.55           C
ATOM   2308  O   GLY A 167       2.460  -3.836 -29.484  1.00 77.25           O
ATOM   2309  N   ALA A 168       3.398  -2.559 -27.884  1.00 76.14           N
ATOM   2310  H   ALA A 168       3.231  -1.887 -27.145  1.00 76.14           H
ATOM   2311  CA  ALA A 168       4.745  -3.099 -28.040  1.00 76.19           C
ATOM   2312  HA  ALA A 168       4.974  -3.100 -29.105  1.00 76.19           H
ATOM   2313  C   ALA A 168       4.832  -4.542 -27.501  1.00 75.93           C
ATOM   2314  O   ALA A 168       4.240  -4.839 -26.455  1.00 76.10           O
ATOM   2315  CB  ALA A 168       5.737  -2.161 -27.346  1.00 76.05           C
ATOM   2316 1HB  ALA A 168       5.543  -1.142 -27.674  1.00 76.05           H
ATOM   2317 2HB  ALA A 168       6.753  -2.433 -27.620  1.00 76.05           H
ATOM   2318 3HB  ALA A 168       5.618  -2.228 -26.265  1.00 76.05           H
ATOM   2319  N   PRO A 169       5.568  -5.458 -28.161  1.00 75.03           N
ATOM   2320  CA  PRO A 169       5.599  -6.871 -27.779  1.00 74.48           C
ATOM   2321  HA  PRO A 169       4.581  -7.219 -27.595  1.00 74.48           H
ATOM   2322  C   PRO A 169       6.423  -7.190 -26.519  1.00 73.46           C
ATOM   2323  O   PRO A 169       6.050  -8.113 -25.793  1.00 74.03           O
ATOM   2324  CB  PRO A 169       6.137  -7.601 -29.013  1.00 75.25           C
ATOM   2325 1HB  PRO A 169       6.701  -8.497 -28.754  1.00 75.25           H
ATOM   2326 2HB  PRO A 169       5.308  -7.858 -29.675  1.00 75.25           H
ATOM   2327  CG  PRO A 169       7.020  -6.556 -29.691  1.00 75.83           C
ATOM   2328 1HG  PRO A 169       7.995  -6.519 -29.204  1.00 75.83           H
ATOM   2329 2HG  PRO A 169       7.130  -6.747 -30.759  1.00 75.83           H
ATOM   2330  CD  PRO A 169       6.262  -5.258 -29.426  1.00 74.33           C
ATOM   2331 1HD  PRO A 169       6.955  -4.419 -29.376  1.00 74.33           H
ATOM   2332 2HD  PRO A 169       5.530  -5.095 -30.218  1.00 74.33           H
ATOM   2333  N   PHE A 170       7.490  -6.441 -26.208  1.00 71.82           N
ATOM   2334  H   PHE A 170       7.780  -5.719 -26.863  1.00 71.82           H
ATOM   2335  CA  PHE A 170       8.346  -6.739 -25.039  1.00 70.47           C
ATOM   2336  HA  PHE A 170       8.081  -7.721 -24.648  1.00 70.47           H
ATOM   2337  C   PHE A 170       8.178  -5.800 -23.833  1.00 68.42           C
ATOM   2338  O   PHE A 170       8.876  -5.982 -22.837  1.00 67.89           O
ATOM   2339  CB  PHE A 170       9.811  -6.846 -25.470  1.00 70.79           C
ATOM   2340 1HB  PHE A 170      10.133  -5.872 -25.831  1.00 70.79           H
ATOM   2341 2HB  PHE A 170      10.424  -7.098 -24.605  1.00 70.79           H
ATOM   2342  CG  PHE A 170      10.078  -7.877 -26.545  1.00 72.24           C
ATOM   2343  CD1 PHE A 170      10.419  -7.455 -27.842  1.00 73.42           C
ATOM   2344  HD1 PHE A 170      10.478  -6.401 -28.073  1.00 73.42           H
ATOM   2345  CD2 PHE A 170      10.021  -9.251 -26.246  1.00 73.30           C
ATOM   2346  HD2 PHE A 170       9.771  -9.582 -25.248  1.00 73.30           H
ATOM   2347  CE1 PHE A 170      10.711  -8.402 -28.837  1.00 74.18           C
ATOM   2348  HE1 PHE A 170      11.001  -8.075 -29.825  1.00 74.18           H
ATOM   2349  CE2 PHE A 170      10.328 -10.198 -27.239  1.00 74.18           C
ATOM   2350  HE2 PHE A 170      10.324 -11.254 -27.002  1.00 74.18           H
ATOM   2351  CZ  PHE A 170      10.670  -9.774 -28.535  1.00 74.13           C
ATOM   2352  HZ  PHE A 170      10.930 -10.505 -29.292  1.00 74.13           H
ATOM   2353  N   SER A 171       7.272  -4.817 -23.880  1.00 67.08           N
ATOM   2354  H   SER A 171       6.685  -4.719 -24.700  1.00 67.08           H
ATOM   2355  CA  SER A 171       7.131  -3.849 -22.775  1.00 66.64           C
ATOM   2356  HA  SER A 171       8.126  -3.495 -22.510  1.00 66.64           H
ATOM   2357  C   SER A 171       6.552  -4.445 -21.492  1.00 65.63           C
ATOM   2358  O   SER A 171       7.080  -4.149 -20.418  1.00 64.88           O
ATOM   2359  CB  SER A 171       6.307  -2.636 -23.197  1.00 68.31           C
ATOM   2360 1HB  SER A 171       6.303  -1.896 -22.396  1.00 68.31           H
ATOM   2361 2HB  SER A 171       6.745  -2.189 -24.089  1.00 68.31           H
ATOM   2362  OG  SER A 171       4.986  -3.038 -23.470  1.00 71.50           O
ATOM   2363  HG  SER A 171       4.483  -2.305 -23.862  1.00 71.50           H
ATOM   2364  N   ASP A 172       5.537  -5.310 -21.569  1.00 65.47           N
ATOM   2365  H   ASP A 172       5.051  -5.373 -22.455  1.00 65.47           H
ATOM   2366  CA  ASP A 172       4.975  -5.976 -20.374  1.00 65.55           C
ATOM   2367  HA  ASP A 172       4.820  -5.230 -19.596  1.00 65.55           H
ATOM   2368  C   ASP A 172       5.926  -7.015 -19.752  1.00 64.83           C
ATOM   2369  O   ASP A 172       5.988  -7.133 -18.529  1.00 65.61           O
ATOM   2370  CB  ASP A 172       3.603  -6.602 -20.690  1.00 68.31           C
ATOM   2371 1HB  ASP A 172       3.713  -7.303 -21.520  1.00 68.31           H
ATOM   2372 2HB  ASP A 172       3.272  -7.163 -19.816  1.00 68.31           H
ATOM   2373  CG  ASP A 172       2.513  -5.579 -21.033  1.00 74.91           C
ATOM   2374  OD1 ASP A 172       2.725  -4.364 -20.820  1.00 75.86           O
ATOM   2375  OD2 ASP A 172       1.424  -5.983 -21.497  1.00 78.16           O
ATOM   2376  N   LEU A 173       6.690  -7.720 -20.594  1.00 63.25           N
ATOM   2377  H   LEU A 173       6.547  -7.569 -21.583  1.00 63.25           H
ATOM   2378  CA  LEU A 173       7.637  -8.754 -20.162  1.00 62.21           C
ATOM   2379  HA  LEU A 173       7.105  -9.452 -19.519  1.00 62.21           H
ATOM   2380  C   LEU A 173       8.805  -8.172 -19.345  1.00 59.95           C
ATOM   2381  O   LEU A 173       9.182  -8.720 -18.311  1.00 59.37           O
ATOM   2382  CB  LEU A 173       8.129  -9.525 -21.402  1.00 62.95           C
ATOM   2383 1HB  LEU A 173       7.264  -9.913 -21.944  1.00 62.95           H
ATOM   2384 2HB  LEU A 173       8.649  -8.826 -22.059  1.00 62.95           H
ATOM   2385  CG  LEU A 173       9.080 -10.699 -21.085  1.00 65.28           C
ATOM   2386  HG  LEU A 173       9.922 -10.339 -20.494  1.00 65.28           H
ATOM   2387  CD1 LEU A 173       8.376 -11.816 -20.319  1.00 66.30           C
ATOM   2388 1HD1 LEU A 173       9.057 -12.656 -20.181  1.00 66.30           H
ATOM   2389 2HD1 LEU A 173       7.505 -12.159 -20.876  1.00 66.30           H
ATOM   2390 3HD1 LEU A 173       8.068 -11.464 -19.337  1.00 66.30           H
ATOM   2391  CD2 LEU A 173       9.637 -11.260 -22.389  1.00 66.06           C
ATOM   2392 1HD2 LEU A 173      10.323 -12.079 -22.175  1.00 66.06           H
ATOM   2393 2HD2 LEU A 173      10.181 -10.484 -22.925  1.00 66.06           H
ATOM   2394 3HD2 LEU A 173       8.826 -11.635 -23.014  1.00 66.06           H
ATOM   2395  N   VAL A 174       9.379  -7.061 -19.820  1.00 58.20           N
ATOM   2396  H   VAL A 174       9.058  -6.707 -20.718  1.00 58.20           H
ATOM   2397  CA  VAL A 174      10.462  -6.354 -19.116  1.00 56.97           C
ATOM   2398  HA  VAL A 174      11.283  -7.043 -18.922  1.00 56.97           H
ATOM   2399  C   VAL A 174       9.979  -5.846 -17.766  1.00 55.87           C
ATOM   2400  O   VAL A 174      10.647  -6.067 -16.757  1.00 55.46           O
ATOM   2401  CB  VAL A 174      10.983  -5.181 -19.959  1.00 57.38           C
ATOM   2402  HB  VAL A 174      10.141  -4.567 -20.284  1.00 57.38           H
ATOM   2403  CG1 VAL A 174      11.958  -4.296 -19.179  1.00 57.53           C
ATOM   2404 1HG1 VAL A 174      12.422  -3.576 -19.854  1.00 57.53           H
ATOM   2405 2HG1 VAL A 174      12.732  -4.904 -18.714  1.00 57.53           H
ATOM   2406 3HG1 VAL A 174      11.419  -3.736 -18.419  1.00 57.53           H
ATOM   2407  CG2 VAL A 174      11.722  -5.693 -21.197  1.00 57.57           C
ATOM   2408 1HG2 VAL A 174      11.991  -4.854 -21.840  1.00 57.57           H
ATOM   2409 2HG2 VAL A 174      11.103  -6.383 -21.766  1.00 57.57           H
ATOM   2410 3HG2 VAL A 174      12.624  -6.211 -20.884  1.00 57.57           H
ATOM   2411  N   ARG A 175       8.791  -5.223 -17.754  1.00 55.56           N
ATOM   2412  H   ARG A 175       8.317  -5.108 -18.646  1.00 55.56           H
ATOM   2413  CA  ARG A 175       8.141  -4.705 -16.539  1.00 56.04           C
ATOM   2414  HA  ARG A 175       8.817  -3.999 -16.059  1.00 56.04           H
ATOM   2415  C   ARG A 175       7.892  -5.788 -15.494  1.00 56.14           C
ATOM   2416  O   ARG A 175       8.267  -5.586 -14.342  1.00 56.09           O
ATOM   2417  CB  ARG A 175       6.853  -3.966 -16.926  1.00 57.37           C
ATOM   2418 1HB  ARG A 175       7.115  -3.210 -17.662  1.00 57.37           H
ATOM   2419 2HB  ARG A 175       6.139  -4.659 -17.374  1.00 57.37           H
ATOM   2420  CG  ARG A 175       6.209  -3.268 -15.719  1.00 61.16           C
ATOM   2421 1HG  ARG A 175       5.775  -4.013 -15.049  1.00 61.16           H
ATOM   2422 2HG  ARG A 175       6.981  -2.735 -15.175  1.00 61.16           H
ATOM   2423  CD  ARG A 175       5.133  -2.248 -16.105  1.00 63.75           C
ATOM   2424 1HD  ARG A 175       4.864  -1.704 -15.202  1.00 63.75           H
ATOM   2425 2HD  ARG A 175       5.541  -1.534 -16.824  1.00 63.75           H
ATOM   2426  NE  ARG A 175       3.905  -2.880 -16.615  1.00 65.99           N
ATOM   2427  HE  ARG A 175       3.207  -3.214 -15.961  1.00 65.99           H
ATOM   2428  CZ  ARG A 175       3.538  -3.076 -17.857  1.00 67.62           C
ATOM   2429  NH1 ARG A 175       2.416  -3.650 -18.103  1.00 68.55           N
ATOM   2430 1HH1 ARG A 175       1.805  -3.929 -17.348  1.00 68.55           H
ATOM   2431 2HH1 ARG A 175       2.225  -3.836 -19.076  1.00 68.55           H
ATOM   2432  NH2 ARG A 175       4.218  -2.751 -18.911  1.00 66.19           N
ATOM   2433 1HH2 ARG A 175       5.095  -2.259 -18.843  1.00 66.19           H
ATOM   2434 2HH2 ARG A 175       3.850  -3.040 -19.806  1.00 66.19           H
ATOM   2435  N   GLU A 176       7.320  -6.928 -15.884  1.00 55.97           N
ATOM   2436  H   GLU A 176       6.966  -7.003 -16.835  1.00 55.97           H
ATOM   2437  CA  GLU A 176       7.073  -8.017 -14.928  1.00 56.47           C
ATOM   2438  HA  GLU A 176       6.600  -7.583 -14.047  1.00 56.47           H
ATOM   2439  C   GLU A 176       8.358  -8.686 -14.420  1.00 55.96           C
ATOM   2440  O   GLU A 176       8.408  -9.061 -13.246  1.00 56.41           O
ATOM   2441  CB  GLU A 176       6.081  -9.046 -15.486  1.00 60.17           C
ATOM   2442 1HB  GLU A 176       5.758  -9.680 -14.661  1.00 60.17           H
ATOM   2443 2HB  GLU A 176       5.214  -8.511 -15.867  1.00 60.17           H
ATOM   2444  CG  GLU A 176       6.618  -9.974 -16.577  1.00 67.69           C
ATOM   2445 1HG  GLU A 176       6.924  -9.363 -17.417  1.00 67.69           H
ATOM   2446 2HG  GLU A 176       7.491 -10.511 -16.200  1.00 67.69           H
ATOM   2447  CD  GLU A 176       5.564 -10.983 -17.051  1.00 77.95           C
ATOM   2448  OE1 GLU A 176       5.951 -12.068 -17.547  1.00 80.07           O
ATOM   2449  OE2 GLU A 176       4.343 -10.713 -16.926  1.00 81.46           O
ATOM   2450  N   ARG A 177       9.401  -8.783 -15.260  1.00 54.93           N
ATOM   2451  H   ARG A 177       9.249  -8.534 -16.237  1.00 54.93           H
ATOM   2452  CA  ARG A 177      10.707  -9.339 -14.849  1.00 54.99           C
ATOM   2453  HA  ARG A 177      10.535 -10.257 -14.284  1.00 54.99           H
ATOM   2454  C   ARG A 177      11.457  -8.434 -13.863  1.00 53.36           C
ATOM   2455  O   ARG A 177      12.023  -8.944 -12.899  1.00 53.36           O
ATOM   2456  CB  ARG A 177      11.542  -9.696 -16.088  1.00 58.11           C
ATOM   2457 1HB  ARG A 177      11.561  -8.846 -16.771  1.00 58.11           H
ATOM   2458 2HB  ARG A 177      12.562  -9.910 -15.776  1.00 58.11           H
ATOM   2459  CG  ARG A 177      10.977 -10.937 -16.807  1.00 64.01           C
ATOM   2460 1HG  ARG A 177      11.076 -11.808 -16.157  1.00 64.01           H
ATOM   2461 2HG  ARG A 177       9.917 -10.794 -17.006  1.00 64.01           H
ATOM   2462  CD  ARG A 177      11.675 -11.209 -18.148  1.00 71.16           C
ATOM   2463 1HD  ARG A 177      11.097 -11.955 -18.695  1.00 71.16           H
ATOM   2464 2HD  ARG A 177      11.666 -10.290 -18.740  1.00 71.16           H
ATOM   2465  NE  ARG A 177      13.064 -11.689 -17.991  1.00 77.70           N
ATOM   2466  HE  ARG A 177      13.810 -11.089 -18.285  1.00 77.70           H
ATOM   2467  CZ  ARG A 177      13.451 -12.898 -17.642  1.00 82.63           C
ATOM   2468  NH1 ARG A 177      12.638 -13.873 -17.442  1.00 83.53           N
ATOM   2469 1HH1 ARG A 177      11.644 -13.775 -17.606  1.00 83.53           H
ATOM   2470 2HH1 ARG A 177      13.042 -14.763 -17.217  1.00 83.53           H
ATOM   2471  NH2 ARG A 177      14.702 -13.204 -17.498  1.00 83.43           N
ATOM   2472 1HH2 ARG A 177      15.413 -12.507 -17.601  1.00 83.43           H
ATOM   2473 2HH2 ARG A 177      14.949 -14.086 -17.083  1.00 83.43           H
ATOM   2474  N   LEU A 178      11.410  -7.110 -14.046  1.00 51.17           N
ATOM   2475  H   LEU A 178      10.978  -6.771 -14.902  1.00 51.17           H
ATOM   2476  CA  LEU A 178      11.958  -6.144 -13.072  1.00 49.92           C
ATOM   2477  HA  LEU A 178      12.977  -6.428 -12.806  1.00 49.92           H
ATOM   2478  C   LEU A 178      11.138  -6.111 -11.768  1.00 49.13           C
ATOM   2479  O   LEU A 178      11.709  -6.038 -10.681  1.00 48.62           O
ATOM   2480  CB  LEU A 178      11.969  -4.731 -13.677  1.00 49.67           C
ATOM   2481 1HB  LEU A 178      10.933  -4.513 -13.925  1.00 49.67           H
ATOM   2482 2HB  LEU A 178      12.284  -4.018 -12.914  1.00 49.67           H
ATOM   2483  CG  LEU A 178      12.823  -4.504 -14.932  1.00 50.24           C
ATOM   2484  HG  LEU A 178      12.758  -5.366 -15.589  1.00 50.24           H
ATOM   2485  CD1 LEU A 178      12.254  -3.285 -15.658  1.00 50.34           C
ATOM   2486 1HD1 LEU A 178      12.765  -3.170 -16.609  1.00 50.34           H
ATOM   2487 2HD1 LEU A 178      12.369  -2.388 -15.050  1.00 50.34           H
ATOM   2488 3HD1 LEU A 178      11.199  -3.446 -15.873  1.00 50.34           H
ATOM   2489  CD2 LEU A 178      14.291  -4.267 -14.581  1.00 50.26           C
ATOM   2490 1HD2 LEU A 178      14.875  -4.174 -15.495  1.00 50.26           H
ATOM   2491 2HD2 LEU A 178      14.674  -5.114 -14.011  1.00 50.26           H
ATOM   2492 3HD2 LEU A 178      14.393  -3.356 -13.993  1.00 50.26           H
ATOM   2493  N   ALA A 179       9.806  -6.185 -11.873  1.00 48.90           N
ATOM   2494  H   ALA A 179       9.389  -6.165 -12.800  1.00 48.90           H
ATOM   2495  CA  ALA A 179       8.913  -6.176 -10.714  1.00 49.33           C
ATOM   2496  HA  ALA A 179       9.046  -5.240 -10.170  1.00 49.33           H
ATOM   2497  C   ALA A 179       9.227  -7.318  -9.728  1.00 49.64           C
ATOM   2498  O   ALA A 179       9.193  -7.101  -8.514  1.00 49.86           O
ATOM   2499  CB  ALA A 179       7.466  -6.235 -11.217  1.00 49.39           C
ATOM   2500 1HB  ALA A 179       7.250  -5.362 -11.833  1.00 49.39           H
ATOM   2501 2HB  ALA A 179       6.788  -6.241 -10.368  1.00 49.39           H
ATOM   2502 3HB  ALA A 179       7.303  -7.140 -11.800  1.00 49.39           H
ATOM   2503  N   ALA A 180       9.626  -8.494 -10.234  1.00 49.57           N
ATOM   2504  H   ALA A 180       9.586  -8.618 -11.240  1.00 49.57           H
ATOM   2505  CA  ALA A 180      10.004  -9.640  -9.400  1.00 50.25           C
ATOM   2506  HA  ALA A 180       9.157  -9.892  -8.761  1.00 50.25           H
ATOM   2507  C   ALA A 180      11.199  -9.368  -8.453  1.00 50.31           C
ATOM   2508  O   ALA A 180      11.280  -9.992  -7.391  1.00 51.32           O
ATOM   2509  CB  ALA A 180      10.266 -10.845 -10.316  1.00 50.50           C
ATOM   2510 1HB  ALA A 180       9.378 -11.058 -10.913  1.00 50.50           H
ATOM   2511 2HB  ALA A 180      10.502 -11.722  -9.712  1.00 50.50           H
ATOM   2512 3HB  ALA A 180      11.102 -10.636 -10.983  1.00 50.50           H
ATOM   2513  N   VAL A 181      12.089  -8.422  -8.792  1.00 49.23           N
ATOM   2514  H   VAL A 181      11.971  -7.961  -9.689  1.00 49.23           H
ATOM   2515  CA  VAL A 181      13.233  -8.038  -7.933  1.00 48.20           C
ATOM   2516  HA  VAL A 181      13.252  -8.697  -7.066  1.00 48.20           H
ATOM   2517  C   VAL A 181      13.147  -6.642  -7.327  1.00 46.20           C
ATOM   2518  O   VAL A 181      13.983  -6.318  -6.493  1.00 47.03           O
ATOM   2519  CB  VAL A 181      14.590  -8.233  -8.623  1.00 49.00           C
ATOM   2520  HB  VAL A 181      15.377  -8.046  -7.892  1.00 49.00           H
ATOM   2521  CG1 VAL A 181      14.756  -9.676  -9.101  1.00 49.97           C
ATOM   2522 1HG1 VAL A 181      15.769  -9.825  -9.475  1.00 49.97           H
ATOM   2523 2HG1 VAL A 181      14.047  -9.893  -9.898  1.00 49.97           H
ATOM   2524 3HG1 VAL A 181      14.587 -10.361  -8.270  1.00 49.97           H
ATOM   2525  CG2 VAL A 181      14.815  -7.285  -9.804  1.00 49.39           C
ATOM   2526 1HG2 VAL A 181      15.811  -7.447 -10.215  1.00 49.39           H
ATOM   2527 2HG2 VAL A 181      14.756  -6.251  -9.467  1.00 49.39           H
ATOM   2528 3HG2 VAL A 181      14.071  -7.459 -10.582  1.00 49.39           H
ATOM   2529  N   VAL A 182      12.156  -5.820  -7.684  1.00 43.73           N
ATOM   2530  H   VAL A 182      11.575  -6.104  -8.465  1.00 43.73           H
ATOM   2531  CA  VAL A 182      12.033  -4.443  -7.141  1.00 43.01           C
ATOM   2532  HA  VAL A 182      12.917  -4.200  -6.551  1.00 43.01           H
ATOM   2533  C   VAL A 182      10.846  -4.218  -6.212  1.00 42.17           C
ATOM   2534  O   VAL A 182      10.989  -3.513  -5.215  1.00 42.45           O
ATOM   2535  CB  VAL A 182      11.973  -3.409  -8.267  1.00 43.34           C
ATOM   2536  HB  VAL A 182      11.120  -3.648  -8.898  1.00 43.34           H
ATOM   2537  CG1 VAL A 182      11.808  -1.978  -7.736  1.00 43.43           C
ATOM   2538 1HG1 VAL A 182      11.718  -1.296  -8.574  1.00 43.43           H
ATOM   2539 2HG1 VAL A 182      12.660  -1.699  -7.114  1.00 43.43           H
ATOM   2540 3HG1 VAL A 182      10.884  -1.870  -7.173  1.00 43.43           H
ATOM   2541  CG2 VAL A 182      13.239  -3.436  -9.130  1.00 44.07           C
ATOM   2542 1HG2 VAL A 182      13.173  -2.680  -9.911  1.00 44.07           H
ATOM   2543 2HG2 VAL A 182      13.353  -4.406  -9.609  1.00 44.07           H
ATOM   2544 3HG2 VAL A 182      14.115  -3.243  -8.512  1.00 44.07           H
ATOM   2545  N   ASP A 183       9.679  -4.783  -6.527  1.00 41.04           N
ATOM   2546  H   ASP A 183       9.635  -5.345  -7.370  1.00 41.04           H
ATOM   2547  CA  ASP A 183       8.407  -4.378  -5.896  1.00 40.54           C
ATOM   2548  HA  ASP A 183       8.386  -3.288  -5.865  1.00 40.54           H
ATOM   2549  C   ASP A 183       8.200  -4.822  -4.434  1.00 40.28           C
ATOM   2550  O   ASP A 183       7.321  -4.268  -3.771  1.00 41.53           O
ATOM   2551  CB  ASP A 183       7.212  -4.825  -6.762  1.00 41.21           C
ATOM   2552 1HB  ASP A 183       7.284  -5.895  -6.949  1.00 41.21           H
ATOM   2553 2HB  ASP A 183       6.294  -4.649  -6.201  1.00 41.21           H
ATOM   2554  CG  ASP A 183       7.072  -4.084  -8.098  1.00 42.71           C
ATOM   2555  OD1 ASP A 183       7.901  -3.202  -8.408  1.00 42.63           O
ATOM   2556  OD2 ASP A 183       6.068  -4.361  -8.794  1.00 44.34           O
ATOM   2557  N   GLN A 184       8.958  -5.804  -3.940  1.00 38.72           N
ATOM   2558  H   GLN A 184       9.650  -6.220  -4.549  1.00 38.72           H
ATOM   2559  CA  GLN A 184       8.770  -6.347  -2.591  1.00 37.92           C
ATOM   2560  HA  GLN A 184       7.785  -6.812  -2.566  1.00 37.92           H
ATOM   2561  C   GLN A 184       8.786  -5.248  -1.515  1.00 37.32           C
ATOM   2562  O   GLN A 184       9.769  -4.521  -1.368  1.00 37.38           O
ATOM   2563  CB  GLN A 184       9.808  -7.450  -2.330  1.00 37.34           C
ATOM   2564 1HB  GLN A 184       9.796  -8.126  -3.185  1.00 37.34           H
ATOM   2565 2HB  GLN A 184      10.809  -7.021  -2.276  1.00 37.34           H
ATOM   2566  CG  GLN A 184       9.506  -8.300  -1.081  1.00 36.42           C
ATOM   2567 1HG  GLN A 184       8.449  -8.563  -1.056  1.00 36.42           H
ATOM   2568 2HG  GLN A 184      10.080  -9.222  -1.163  1.00 36.42           H
ATOM   2569  CD  GLN A 184       9.906  -7.652   0.236  1.00 37.54           C
ATOM   2570  OE1 GLN A 184       9.111  -7.512   1.152  1.00 39.25           O
ATOM   2571  NE2 GLN A 184      11.131  -7.196   0.360  1.00 35.33           N
ATOM   2572 1HE2 GLN A 184      11.383  -6.735   1.220  1.00 35.33           H
ATOM   2573 2HE2 GLN A 184      11.821  -7.360  -0.363  1.00 35.33           H
ATOM   2574  N   GLY A 185       7.679  -5.122  -0.782  1.00 37.70           N
ATOM   2575  H   GLY A 185       6.908  -5.758  -0.971  1.00 37.70           H
ATOM   2576  CA  GLY A 185       7.527  -4.138   0.293  1.00 37.83           C
ATOM   2577 1HA  GLY A 185       6.688  -4.440   0.920  1.00 37.83           H
ATOM   2578 2HA  GLY A 185       8.427  -4.145   0.908  1.00 37.83           H
ATOM   2579  C   GLY A 185       7.290  -2.689  -0.151  1.00 37.68           C
ATOM   2580  O   GLY A 185       7.135  -1.831   0.723  1.00 37.84           O
ATOM   2581  N   ARG A 186       7.215  -2.407  -1.463  1.00 37.29           N
ATOM   2582  H   ARG A 186       7.371  -3.175  -2.113  1.00 37.29           H
ATOM   2583  CA  ARG A 186       6.957  -1.055  -2.009  1.00 36.98           C
ATOM   2584  HA  ARG A 186       7.311  -0.320  -1.286  1.00 36.98           H
ATOM   2585  C   ARG A 186       5.478  -0.754  -2.229  1.00 38.00           C
ATOM   2586  O   ARG A 186       4.742  -1.603  -2.738  1.00 38.49           O
ATOM   2587  CB  ARG A 186       7.731  -0.832  -3.312  1.00 36.17           C
ATOM   2588 1HB  ARG A 186       7.475  -1.607  -4.037  1.00 36.17           H
ATOM   2589 2HB  ARG A 186       7.420   0.129  -3.725  1.00 36.17           H
ATOM   2590  CG  ARG A 186       9.251  -0.808  -3.095  1.00 36.06           C
ATOM   2591 1HG  ARG A 186       9.489  -0.150  -2.258  1.00 36.06           H
ATOM   2592 2HG  ARG A 186       9.621  -1.813  -2.885  1.00 36.06           H
ATOM   2593  CD  ARG A 186       9.910  -0.261  -4.361  1.00 37.21           C
ATOM   2594 1HD  ARG A 186       9.756  -0.966  -5.181  1.00 37.21           H
ATOM   2595 2HD  ARG A 186       9.420   0.680  -4.609  1.00 37.21           H
ATOM   2596  NE  ARG A 186      11.348  -0.015  -4.181  1.00 37.50           N
ATOM   2597  HE  ARG A 186      11.848  -0.510  -3.459  1.00 37.50           H
ATOM   2598  CZ  ARG A 186      12.105   0.736  -4.942  1.00 37.23           C
ATOM   2599  NH1 ARG A 186      13.336   0.911  -4.613  1.00 33.74           N
ATOM   2600 1HH1 ARG A 186      13.619   0.679  -3.672  1.00 33.74           H
ATOM   2601 2HH1 ARG A 186      13.867   1.560  -5.170  1.00 33.74           H
ATOM   2602  NH2 ARG A 186      11.676   1.358  -6.001  1.00 36.99           N
ATOM   2603 1HH2 ARG A 186      10.706   1.263  -6.263  1.00 36.99           H
ATOM   2604 2HH2 ARG A 186      12.250   2.056  -6.450  1.00 36.99           H
ATOM   2605  N   THR A 187       5.051   0.462  -1.897  1.00 37.97           N
ATOM   2606  H   THR A 187       5.700   1.114  -1.473  1.00 37.97           H
ATOM   2607  CA  THR A 187       3.709   0.952  -2.263  1.00 37.72           C
ATOM   2608  HA  THR A 187       2.979   0.206  -1.960  1.00 37.72           H
ATOM   2609  C   THR A 187       3.593   1.163  -3.774  1.00 38.40           C
ATOM   2610  O   THR A 187       4.621   1.266  -4.449  1.00 38.32           O
ATOM   2611  CB  THR A 187       3.370   2.265  -1.564  1.00 38.19           C
ATOM   2612  HB  THR A 187       2.375   2.594  -1.862  1.00 38.19           H
ATOM   2613  OG1 THR A 187       4.304   3.225  -1.959  1.00 39.10           O
ATOM   2614  HG1 THR A 187       3.975   4.101  -1.683  1.00 39.10           H
ATOM   2615  CG2 THR A 187       3.406   2.140  -0.044  1.00 37.40           C
ATOM   2616 1HG2 THR A 187       3.036   3.065   0.400  1.00 37.40           H
ATOM   2617 2HG2 THR A 187       4.426   1.973   0.297  1.00 37.40           H
ATOM   2618 3HG2 THR A 187       2.769   1.316   0.276  1.00 37.40           H
ATOM   2619  N   PRO A 188       2.376   1.206  -4.359  1.00 38.50           N
ATOM   2620  CA  PRO A 188       2.185   1.227  -5.819  1.00 38.63           C
ATOM   2621  HA  PRO A 188       2.539   0.279  -6.218  1.00 38.63           H
ATOM   2622  C   PRO A 188       2.912   2.350  -6.580  1.00 39.66           C
ATOM   2623  O   PRO A 188       3.447   2.088  -7.658  1.00 41.69           O
ATOM   2624  CB  PRO A 188       0.671   1.299  -6.030  1.00 39.22           C
ATOM   2625 1HB  PRO A 188       0.339   2.339  -6.036  1.00 39.22           H
ATOM   2626 2HB  PRO A 188       0.360   0.798  -6.946  1.00 39.22           H
ATOM   2627  CG  PRO A 188       0.116   0.601  -4.794  1.00 39.71           C
ATOM   2628 1HG  PRO A 188      -0.903   0.915  -4.580  1.00 39.71           H
ATOM   2629 2HG  PRO A 188       0.172  -0.481  -4.923  1.00 39.71           H
ATOM   2630  CD  PRO A 188       1.084   1.043  -3.701  1.00 38.39           C
ATOM   2631 1HD  PRO A 188       0.759   1.998  -3.291  1.00 38.39           H
ATOM   2632 2HD  PRO A 188       1.109   0.287  -2.916  1.00 38.39           H
ATOM   2633  N   ALA A 189       3.017   3.558  -6.014  1.00 38.48           N
ATOM   2634  H   ALA A 189       2.498   3.744  -5.158  1.00 38.48           H
ATOM   2635  CA  ALA A 189       3.736   4.668  -6.654  1.00 38.06           C
ATOM   2636  HA  ALA A 189       3.328   4.803  -7.657  1.00 38.06           H
ATOM   2637  C   ALA A 189       5.252   4.416  -6.832  1.00 38.19           C
ATOM   2638  O   ALA A 189       5.847   4.974  -7.757  1.00 38.44           O
ATOM   2639  CB  ALA A 189       3.460   5.958  -5.868  1.00 37.94           C
ATOM   2640 1HB  ALA A 189       2.386   6.148  -5.836  1.00 37.94           H
ATOM   2641 2HB  ALA A 189       3.945   6.801  -6.359  1.00 37.94           H
ATOM   2642 3HB  ALA A 189       3.842   5.867  -4.850  1.00 37.94           H
ATOM   2643  N   PHE A 190       5.867   3.557  -6.005  1.00 38.06           N
ATOM   2644  H   PHE A 190       5.320   3.151  -5.252  1.00 38.06           H
ATOM   2645  CA  PHE A 190       7.299   3.218  -6.103  1.00 38.17           C
ATOM   2646  HA  PHE A 190       7.779   3.973  -6.718  1.00 38.17           H
ATOM   2647  C   PHE A 190       7.611   1.878  -6.794  1.00 37.60           C
ATOM   2648  O   PHE A 190       8.783   1.489  -6.854  1.00 37.73           O
ATOM   2649  CB  PHE A 190       7.965   3.299  -4.725  1.00 38.51           C
ATOM   2650 1HB  PHE A 190       7.519   2.546  -4.074  1.00 38.51           H
ATOM   2651 2HB  PHE A 190       9.025   3.063  -4.826  1.00 38.51           H
ATOM   2652  CG  PHE A 190       7.873   4.655  -4.062  1.00 39.41           C
ATOM   2653  CD1 PHE A 190       8.575   5.752  -4.589  1.00 40.35           C
ATOM   2654  HD1 PHE A 190       9.162   5.638  -5.488  1.00 40.35           H
ATOM   2655  CD2 PHE A 190       7.121   4.813  -2.888  1.00 39.75           C
ATOM   2656  HD2 PHE A 190       6.601   3.970  -2.462  1.00 39.75           H
ATOM   2657  CE1 PHE A 190       8.536   6.994  -3.937  1.00 41.23           C
ATOM   2658  HE1 PHE A 190       9.103   7.819  -4.337  1.00 41.23           H
ATOM   2659  CE2 PHE A 190       7.061   6.062  -2.248  1.00 40.96           C
ATOM   2660  HE2 PHE A 190       6.475   6.172  -1.346  1.00 40.96           H
ATOM   2661  CZ  PHE A 190       7.769   7.156  -2.771  1.00 40.79           C
ATOM   2662  HZ  PHE A 190       7.725   8.117  -2.277  1.00 40.79           H
ATOM   2663  N   ARG A 191       6.591   1.165  -7.291  1.00 37.02           N
ATOM   2664  H   ARG A 191       5.656   1.539  -7.156  1.00 37.02           H
ATOM   2665  CA  ARG A 191       6.753  -0.095  -8.050  1.00 37.74           C
ATOM   2666  HA  ARG A 191       7.539  -0.696  -7.591  1.00 37.74           H
ATOM   2667  C   ARG A 191       7.201   0.137  -9.491  1.00 37.65           C
ATOM   2668  O   ARG A 191       6.986   1.223 -10.038  1.00 36.45           O
ATOM   2669  CB  ARG A 191       5.450  -0.904  -8.024  1.00 38.86           C
ATOM   2670 1HB  ARG A 191       4.630  -0.277  -8.378  1.00 38.86           H
ATOM   2671 2HB  ARG A 191       5.534  -1.754  -8.700  1.00 38.86           H
ATOM   2672  CG  ARG A 191       5.130  -1.424  -6.619  1.00 41.70           C
ATOM   2673 1HG  ARG A 191       5.945  -2.053  -6.260  1.00 41.70           H
ATOM   2674 2HG  ARG A 191       5.016  -0.584  -5.944  1.00 41.70           H
ATOM   2675  CD  ARG A 191       3.833  -2.227  -6.631  1.00 44.69           C
ATOM   2676 1HD  ARG A 191       3.065  -1.653  -7.154  1.00 44.69           H
ATOM   2677 2HD  ARG A 191       4.001  -3.160  -7.178  1.00 44.69           H
ATOM   2678  NE  ARG A 191       3.379  -2.513  -5.258  1.00 49.44           N
ATOM   2679  HE  ARG A 191       3.985  -2.273  -4.492  1.00 49.44           H
ATOM   2680  CZ  ARG A 191       2.223  -3.037  -4.918  1.00 51.87           C
ATOM   2681  NH1 ARG A 191       1.339  -3.404  -5.777  1.00 51.73           N
ATOM   2682 1HH1 ARG A 191       1.512  -3.334  -6.770  1.00 51.73           H
ATOM   2683 2HH1 ARG A 191       0.510  -3.826  -5.412  1.00 51.73           H
ATOM   2684  NH2 ARG A 191       1.870  -3.214  -3.685  1.00 51.66           N
ATOM   2685 1HH2 ARG A 191       2.516  -3.063  -2.927  1.00 51.66           H
ATOM   2686 2HH2 ARG A 191       0.906  -3.440  -3.482  1.00 51.66           H
ATOM   2687  N   VAL A 192       7.768  -0.899 -10.116  1.00 38.27           N
ATOM   2688  H   VAL A 192       7.901  -1.763  -9.586  1.00 38.27           H
ATOM   2689  CA  VAL A 192       8.084  -0.854 -11.552  1.00 38.58           C
ATOM   2690  HA  VAL A 192       8.775  -0.032 -11.707  1.00 38.58           H
ATOM   2691  C   VAL A 192       6.813  -0.578 -12.336  1.00 39.02           C
ATOM   2692  O   VAL A 192       5.795  -1.244 -12.141  1.00 39.42           O
ATOM   2693  CB  VAL A 192       8.736  -2.130 -12.091  1.00 39.64           C
ATOM   2694  HB  VAL A 192       8.018  -2.950 -12.063  1.00 39.64           H
ATOM   2695  CG1 VAL A 192       9.216  -1.929 -13.535  1.00 40.30           C
ATOM   2696 1HG1 VAL A 192       9.500  -2.890 -13.955  1.00 40.30           H
ATOM   2697 2HG1 VAL A 192      10.074  -1.255 -13.555  1.00 40.30           H
ATOM   2698 3HG1 VAL A 192       8.438  -1.506 -14.161  1.00 40.30           H
ATOM   2699  CG2 VAL A 192       9.956  -2.507 -11.250  1.00 40.05           C
ATOM   2700 1HG2 VAL A 192      10.445  -3.377 -11.674  1.00 40.05           H
ATOM   2701 2HG2 VAL A 192       9.631  -2.761 -10.244  1.00 40.05           H
ATOM   2702 3HG2 VAL A 192      10.658  -1.676 -11.199  1.00 40.05           H
ATOM   2703  N   GLN A 193       6.866   0.419 -13.201  1.00 38.59           N
ATOM   2704  H   GLN A 193       7.739   0.935 -13.263  1.00 38.59           H
ATOM   2705  CA  GLN A 193       5.718   0.893 -13.977  1.00 38.54           C
ATOM   2706  HA  GLN A 193       5.044   0.063 -14.165  1.00 38.54           H
ATOM   2707  C   GLN A 193       6.196   1.437 -15.327  1.00 39.05           C
ATOM   2708  O   GLN A 193       7.397   1.678 -15.480  1.00 38.97           O
ATOM   2709  CB  GLN A 193       4.950   1.937 -13.150  1.00 39.16           C
ATOM   2710 1HB  GLN A 193       4.010   2.182 -13.643  1.00 39.16           H
ATOM   2711 2HB  GLN A 193       4.712   1.496 -12.182  1.00 39.16           H
ATOM   2712  CG  GLN A 193       5.748   3.228 -12.923  1.00 42.39           C
ATOM   2713 1HG  GLN A 193       6.781   2.992 -12.666  1.00 42.39           H
ATOM   2714 2HG  GLN A 193       5.754   3.825 -13.831  1.00 42.39           H
ATOM   2715  CD  GLN A 193       5.163   4.051 -11.789  1.00 46.00           C
ATOM   2716  OE1 GLN A 193       4.357   4.952 -12.001  1.00 47.97           O
ATOM   2717  NE2 GLN A 193       5.532   3.754 -10.562  1.00 45.25           N
ATOM   2718 1HE2 GLN A 193       5.272   4.360  -9.801  1.00 45.25           H
ATOM   2719 2HE2 GLN A 193       6.141   2.959 -10.398  1.00 45.25           H
ATOM   2720  N   PRO A 194       5.320   1.660 -16.324  1.00 39.33           N
ATOM   2721  CA  PRO A 194       5.737   2.311 -17.561  1.00 39.57           C
ATOM   2722  HA  PRO A 194       6.551   1.740 -18.009  1.00 39.57           H
ATOM   2723  C   PRO A 194       6.206   3.740 -17.272  1.00 39.16           C
ATOM   2724  O   PRO A 194       5.596   4.452 -16.467  1.00 39.15           O
ATOM   2725  CB  PRO A 194       4.525   2.274 -18.497  1.00 40.27           C
ATOM   2726 1HB  PRO A 194       3.990   3.225 -18.463  1.00 40.27           H
ATOM   2727 2HB  PRO A 194       4.813   2.038 -19.522  1.00 40.27           H
ATOM   2728  CG  PRO A 194       3.643   1.180 -17.896  1.00 40.56           C
ATOM   2729 1HG  PRO A 194       2.592   1.325 -18.138  1.00 40.56           H
ATOM   2730 2HG  PRO A 194       3.983   0.202 -18.241  1.00 40.56           H
ATOM   2731  CD  PRO A 194       3.909   1.319 -16.399  1.00 38.97           C
ATOM   2732 1HD  PRO A 194       3.309   2.133 -15.990  1.00 38.97           H
ATOM   2733 2HD  PRO A 194       3.680   0.384 -15.888  1.00 38.97           H
ATOM   2734  N   MET A 195       7.310   4.144 -17.890  1.00 37.77           N
ATOM   2735  H   MET A 195       7.796   3.499 -18.506  1.00 37.77           H
ATOM   2736  CA  MET A 195       7.780   5.519 -17.787  1.00 37.01           C
ATOM   2737  HA  MET A 195       7.897   5.768 -16.736  1.00 37.01           H
ATOM   2738  C   MET A 195       6.755   6.437 -18.448  1.00 37.44           C
ATOM   2739  O   MET A 195       6.373   6.172 -19.590  1.00 38.52           O
ATOM   2740  CB  MET A 195       9.137   5.663 -18.472  1.00 35.66           C
ATOM   2741 1HB  MET A 195       9.796   4.882 -18.099  1.00 35.66           H
ATOM   2742 2HB  MET A 195       8.990   5.527 -19.539  1.00 35.66           H
ATOM   2743  CG  MET A 195       9.795   7.029 -18.257  1.00 35.74           C
ATOM   2744 1HG  MET A 195      10.619   7.132 -18.962  1.00 35.74           H
ATOM   2745 2HG  MET A 195       9.076   7.814 -18.480  1.00 35.74           H
ATOM   2746  SD  MET A 195      10.443   7.290 -16.587  1.00 38.78           S
ATOM   2747  CE  MET A 195      11.944   6.276 -16.683  1.00 38.54           C
ATOM   2748 1HE  MET A 195      12.430   6.249 -15.710  1.00 38.54           H
ATOM   2749 2HE  MET A 195      12.627   6.704 -17.417  1.00 38.54           H
ATOM   2750 3HE  MET A 195      11.694   5.255 -16.971  1.00 38.54           H
ATOM   2751  N   PRO A 196       6.321   7.529 -17.801  1.00 37.19           N
ATOM   2752  CA  PRO A 196       5.540   8.546 -18.489  1.00 37.79           C
ATOM   2753  HA  PRO A 196       4.685   8.085 -18.981  1.00 37.79           H
ATOM   2754  C   PRO A 196       6.436   9.222 -19.533  1.00 39.04           C
ATOM   2755  O   PRO A 196       7.543   9.637 -19.199  1.00 39.71           O
ATOM   2756  CB  PRO A 196       5.059   9.502 -17.393  1.00 38.63           C
ATOM   2757 1HB  PRO A 196       5.617  10.433 -17.445  1.00 38.63           H
ATOM   2758 2HB  PRO A 196       3.992   9.699 -17.489  1.00 38.63           H
ATOM   2759  CG  PRO A 196       5.357   8.786 -16.072  1.00 37.88           C
ATOM   2760 1HG  PRO A 196       5.599   9.486 -15.272  1.00 37.88           H
ATOM   2761 2HG  PRO A 196       4.506   8.164 -15.789  1.00 37.88           H
ATOM   2762  CD  PRO A 196       6.542   7.896 -16.413  1.00 36.18           C
ATOM   2763 1HD  PRO A 196       7.474   8.458 -16.325  1.00 36.18           H
ATOM   2764 2HD  PRO A 196       6.549   7.029 -15.753  1.00 36.18           H
ATOM   2765  N   LEU A 197       6.006   9.286 -20.791  1.00 39.30           N
ATOM   2766  H   LEU A 197       5.126   8.829 -21.017  1.00 39.30           H
ATOM   2767  CA  LEU A 197       6.813   9.825 -21.893  1.00 40.51           C
ATOM   2768  HA  LEU A 197       7.746  10.210 -21.494  1.00 40.51           H
ATOM   2769  C   LEU A 197       6.117  11.001 -22.585  1.00 42.25           C
ATOM   2770  O   LEU A 197       4.922  10.935 -22.870  1.00 41.58           O
ATOM   2771  CB  LEU A 197       7.163   8.704 -22.891  1.00 40.01           C
ATOM   2772 1HB  LEU A 197       6.224   8.261 -23.226  1.00 40.01           H
ATOM   2773 2HB  LEU A 197       7.650   9.141 -23.762  1.00 40.01           H
ATOM   2774  CG  LEU A 197       8.072   7.591 -22.334  1.00 41.12           C
ATOM   2775  HG  LEU A 197       7.750   7.307 -21.338  1.00 41.12           H
ATOM   2776  CD1 LEU A 197       7.983   6.374 -23.244  1.00 41.86           C
ATOM   2777 1HD1 LEU A 197       8.582   5.565 -22.833  1.00 41.86           H
ATOM   2778 2HD1 LEU A 197       8.351   6.637 -24.234  1.00 41.86           H
ATOM   2779 3HD1 LEU A 197       6.948   6.040 -23.305  1.00 41.86           H
ATOM   2780  CD2 LEU A 197       9.534   8.026 -22.272  1.00 40.94           C
ATOM   2781 1HD2 LEU A 197      10.121   7.274 -21.748  1.00 40.94           H
ATOM   2782 2HD2 LEU A 197       9.606   8.968 -21.741  1.00 40.94           H
ATOM   2783 3HD2 LEU A 197       9.936   8.165 -23.276  1.00 40.94           H
ATOM   2784  N   ALA A 198       6.868  12.062 -22.879  1.00 44.18           N
ATOM   2785  H   ALA A 198       7.829  12.074 -22.550  1.00 44.18           H
ATOM   2786  CA  ALA A 198       6.394  13.159 -23.726  1.00 46.67           C
ATOM   2787  HA  ALA A 198       5.336  13.327 -23.519  1.00 46.67           H
ATOM   2788  C   ALA A 198       6.490  12.763 -25.215  1.00 50.48           C
ATOM   2789  O   ALA A 198       7.438  13.123 -25.916  1.00 49.33           O
ATOM   2790  CB  ALA A 198       7.116  14.467 -23.353  1.00 46.25           C
ATOM   2791 1HB  ALA A 198       7.051  14.633 -22.279  1.00 46.25           H
ATOM   2792 2HB  ALA A 198       6.632  15.298 -23.861  1.00 46.25           H
ATOM   2793 3HB  ALA A 198       8.158  14.462 -23.651  1.00 46.25           H
ATOM   2794  N   VAL A 199       5.530  11.954 -25.671  1.00 54.59           N
ATOM   2795  H   VAL A 199       4.830  11.639 -25.008  1.00 54.59           H
ATOM   2796  CA  VAL A 199       5.455  11.483 -27.068  1.00 59.20           C
ATOM   2797  HA  VAL A 199       6.219  12.004 -27.644  1.00 59.20           H
ATOM   2798  C   VAL A 199       4.136  11.842 -27.730  1.00 65.29           C
ATOM   2799  O   VAL A 199       3.058  11.652 -27.167  1.00 65.76           O
ATOM   2800  CB  VAL A 199       5.751   9.987 -27.225  1.00 59.70           C
ATOM   2801  HB  VAL A 199       5.556   9.704 -28.260  1.00 59.70           H
ATOM   2802  CG1 VAL A 199       7.231   9.714 -26.948  1.00 60.02           C
ATOM   2803 1HG1 VAL A 199       7.445   8.653 -27.076  1.00 60.02           H
ATOM   2804 2HG1 VAL A 199       7.497  10.018 -25.938  1.00 60.02           H
ATOM   2805 3HG1 VAL A 199       7.836  10.271 -27.662  1.00 60.02           H
ATOM   2806  CG2 VAL A 199       4.906   9.086 -26.322  1.00 59.94           C
ATOM   2807 1HG2 VAL A 199       5.177   8.046 -26.501  1.00 59.94           H
ATOM   2808 2HG2 VAL A 199       3.849   9.214 -26.553  1.00 59.94           H
ATOM   2809 3HG2 VAL A 199       5.080   9.321 -25.272  1.00 59.94           H
ATOM   2810  N   HIS A 200       4.241  12.394 -28.933  1.00 69.38           N
ATOM   2811  H   HIS A 200       5.180  12.445 -29.320  1.00 69.38           H
ATOM   2812  CA  HIS A 200       3.154  12.903 -29.773  1.00 73.85           C
ATOM   2813  HA  HIS A 200       2.287  13.095 -29.142  1.00 73.85           H
ATOM   2814  C   HIS A 200       2.705  11.902 -30.851  1.00 77.29           C
ATOM   2815  O   HIS A 200       3.421  10.950 -31.161  1.00 77.63           O
ATOM   2816  CB  HIS A 200       3.593  14.239 -30.408  1.00 76.21           C
ATOM   2817 1HB  HIS A 200       4.441  14.654 -29.862  1.00 76.21           H
ATOM   2818 2HB  HIS A 200       3.908  14.074 -31.434  1.00 76.21           H
ATOM   2819  CG  HIS A 200       2.500  15.272 -30.430  1.00 81.08           C
ATOM   2820  ND1 HIS A 200       1.300  15.170 -31.126  1.00 83.69           N
ATOM   2821  CD2 HIS A 200       2.488  16.434 -29.728  1.00 83.15           C
ATOM   2822  HD2 HIS A 200       3.243  16.741 -29.031  1.00 83.15           H
ATOM   2823  CE1 HIS A 200       0.602  16.279 -30.836  1.00 84.40           C
ATOM   2824  HE1 HIS A 200      -0.371  16.522 -31.241  1.00 84.40           H
ATOM   2825  NE2 HIS A 200       1.305  17.072 -30.013  1.00 84.81           N
ATOM   2826  HE2 HIS A 200       1.012  17.993 -29.685  1.00 84.81           H
ATOM   2827  N   ARG A 201       1.557  12.218 -31.460  1.00 79.54           N
ATOM   2828  H   ARG A 201       1.136  13.088 -31.137  1.00 79.54           H
ATOM   2829  CA  ARG A 201       0.867  11.528 -32.567  1.00 81.95           C
ATOM   2830  HA  ARG A 201      -0.008  12.130 -32.805  1.00 81.95           H
ATOM   2831  C   ARG A 201       0.300  10.146 -32.251  1.00 82.99           C
ATOM   2832  O   ARG A 201       0.946   9.121 -32.454  1.00 83.72           O
ATOM   2833  CB  ARG A 201       1.718  11.513 -33.847  1.00 84.91           C
ATOM   2834 1HB  ARG A 201       2.676  11.027 -33.667  1.00 84.91           H
ATOM   2835 2HB  ARG A 201       1.179  10.929 -34.595  1.00 84.91           H
ATOM   2836  CG  ARG A 201       1.935  12.928 -34.398  1.00 90.65           C
ATOM   2837 1HG  ARG A 201       1.040  13.524 -34.217  1.00 90.65           H
ATOM   2838 2HG  ARG A 201       2.771  13.408 -33.888  1.00 90.65           H
ATOM   2839  CD  ARG A 201       2.172  12.919 -35.909  1.00 97.22           C
ATOM   2840 1HD  ARG A 201       1.358  12.380 -36.397  1.00 97.22           H
ATOM   2841 2HD  ARG A 201       2.144  13.954 -36.252  1.00 97.22           H
ATOM   2842  NE  ARG A 201       3.462  12.322 -36.292  1.00102.84           N
ATOM   2843  HE  ARG A 201       3.924  11.719 -35.637  1.00102.84           H
ATOM   2844  CZ  ARG A 201       4.071  12.503 -37.445  1.00106.54           C
ATOM   2845  NH1 ARG A 201       3.554  13.166 -38.421  1.00106.38           N
ATOM   2846 1HH1 ARG A 201       2.608  13.515 -38.372  1.00106.38           H
ATOM   2847 2HH1 ARG A 201       4.135  13.277 -39.229  1.00106.38           H
ATOM   2848  NH2 ARG A 201       5.232  11.987 -37.684  1.00107.26           N
ATOM   2849 1HH2 ARG A 201       5.694  11.434 -36.990  1.00107.26           H
ATOM   2850 2HH2 ARG A 201       5.642  12.075 -38.605  1.00107.26           H
ATOM   2851  N   ARG A 202      -0.985  10.147 -31.893  1.00  0.00           N
ATOM   2852  H   ARG A 202      -1.404  11.064 -31.745  1.00  0.00           H
ATOM   2853  CA  ARG A 202      -1.869   8.968 -31.839  1.00  0.00           C
ATOM   2854  HA  ARG A 202      -1.312   8.115 -31.450  1.00  0.00           H
ATOM   2855  C   ARG A 202      -2.410   8.551 -33.210  1.00  0.00           C
ATOM   2856  O   ARG A 202      -2.715   7.377 -33.412  1.00  0.00           O
ATOM   2857  CB  ARG A 202      -3.021   9.307 -30.885  1.00  0.00           C
ATOM   2858 1HB  ARG A 202      -2.612   9.805 -30.004  1.00  0.00           H
ATOM   2859 2HB  ARG A 202      -3.707   9.998 -31.380  1.00  0.00           H
ATOM   2860  CG  ARG A 202      -3.789   8.061 -30.422  1.00  0.00           C
ATOM   2861 1HG  ARG A 202      -4.091   7.459 -31.277  1.00  0.00           H
ATOM   2862 2HG  ARG A 202      -3.139   7.461 -29.785  1.00  0.00           H
ATOM   2863  CD  ARG A 202      -5.059   8.444 -29.655  1.00  0.00           C
ATOM   2864 1HD  ARG A 202      -5.730   8.974 -30.334  1.00  0.00           H
ATOM   2865 2HD  ARG A 202      -5.572   7.536 -29.331  1.00  0.00           H
ATOM   2866  NE  ARG A 202      -4.779   9.312 -28.499  1.00  0.00           N
ATOM   2867  HE  ARG A 202      -4.969  10.303 -28.573  1.00  0.00           H
ATOM   2868  CZ  ARG A 202      -4.298   8.970 -27.331  1.00  0.00           C
ATOM   2869  NH1 ARG A 202      -4.102   9.880 -26.445  1.00  0.00           N
ATOM   2870 1HH1 ARG A 202      -4.342  10.834 -26.640  1.00  0.00           H
ATOM   2871 2HH1 ARG A 202      -3.730   9.543 -25.571  1.00  0.00           H
ATOM   2872  NH2 ARG A 202      -4.004   7.760 -26.977  1.00  0.00           N
ATOM   2873 1HH2 ARG A 202      -4.143   6.998 -27.623  1.00  0.00           H
ATOM   2874 2HH2 ARG A 202      -3.600   7.615 -26.065  1.00  0.00           H
ATOM   2875  N   GLN A 203      -2.555   9.511 -34.121  1.00  0.00           N
ATOM   2876  H   GLN A 203      -2.335  10.458 -33.834  1.00  0.00           H
ATOM   2877  CA  GLN A 203      -3.198   9.304 -35.420  1.00  0.00           C
ATOM   2878  HA  GLN A 203      -3.118   8.250 -35.681  1.00  0.00           H
ATOM   2879  C   GLN A 203      -2.511  10.101 -36.536  1.00  0.00           C
ATOM   2880  O   GLN A 203      -1.949  11.170 -36.291  1.00  0.00           O
ATOM   2881  CB  GLN A 203      -4.688   9.649 -35.268  1.00  0.00           C
ATOM   2882 1HB  GLN A 203      -5.065   9.148 -34.375  1.00  0.00           H
ATOM   2883 2HB  GLN A 203      -4.780  10.724 -35.116  1.00  0.00           H
ATOM   2884  CG  GLN A 203      -5.580   9.242 -36.449  1.00  0.00           C
ATOM   2885 1HG  GLN A 203      -5.229   9.732 -37.351  1.00  0.00           H
ATOM   2886 2HG  GLN A 203      -5.541   8.164 -36.594  1.00  0.00           H
ATOM   2887  CD  GLN A 203      -7.029   9.648 -36.219  1.00  0.00           C
ATOM   2888  OE1 GLN A 203      -7.514   9.696 -35.094  1.00  0.00           O
ATOM   2889  NE2 GLN A 203      -7.778   9.967 -37.250  1.00  0.00           N
ATOM   2890 1HE2 GLN A 203      -8.737  10.196 -37.046  1.00  0.00           H
ATOM   2891 2HE2 GLN A 203      -7.425   9.946 -38.197  1.00  0.00           H
ATOM   2892  N   ASP A 204      -2.580   9.586 -37.766  1.00  0.00           N
ATOM   2893  H   ASP A 204      -3.040   8.684 -37.864  1.00  0.00           H
ATOM   2894  CA  ASP A 204      -2.063  10.230 -38.989  1.00  0.00           C
ATOM   2895  HA  ASP A 204      -2.318   9.564 -39.813  1.00  0.00           H
ATOM   2896  C   ASP A 204      -0.529  10.373 -39.088  1.00  0.00           C
ATOM   2897  O   ASP A 204      -0.013  11.176 -39.863  1.00  0.00           O
ATOM   2898  CB  ASP A 204      -2.802  11.556 -39.253  1.00  0.00           C
ATOM   2899 1HB  ASP A 204      -2.550  12.283 -38.483  1.00  0.00           H
ATOM   2900 2HB  ASP A 204      -2.454  11.964 -40.200  1.00  0.00           H
ATOM   2901  CG  ASP A 204      -4.321  11.412 -39.333  1.00  0.00           C
ATOM   2902  OD1 ASP A 204      -4.801  10.381 -39.857  1.00  0.00           O
ATOM   2903  OD2 ASP A 204      -5.034  12.373 -38.967  1.00  0.00           O
ATOM   2904  N   GLY A 205       0.203   9.580 -38.327  1.00 93.07           N
ATOM   2905  H   GLY A 205      -0.293   8.899 -37.765  1.00 93.07           H
ATOM   2906  CA  GLY A 205       1.664   9.533 -38.329  1.00 93.32           C
ATOM   2907 1HA  GLY A 205       2.037   9.340 -39.335  1.00 93.32           H
ATOM   2908 2HA  GLY A 205       2.070  10.477 -37.975  1.00 93.32           H
ATOM   2909  C   GLY A 205       2.138   8.422 -37.405  1.00 93.46           C
ATOM   2910  O   GLY A 205       1.310   7.695 -36.850  1.00 94.94           O
ATOM   2911  N   ALA A 206       3.440   8.276 -37.204  1.00 91.23           N
ATOM   2912  H   ALA A 206       4.088   8.799 -37.788  1.00 91.23           H
ATOM   2913  CA  ALA A 206       3.956   7.391 -36.151  1.00 89.67           C
ATOM   2914  HA  ALA A 206       3.208   6.639 -35.907  1.00 89.67           H
ATOM   2915  C   ALA A 206       4.249   8.146 -34.838  1.00 87.41           C
ATOM   2916  O   ALA A 206       4.341   9.380 -34.854  1.00 87.49           O
ATOM   2917  CB  ALA A 206       5.159   6.628 -36.702  1.00 90.06           C
ATOM   2918 1HB  ALA A 206       4.862   6.075 -37.594  1.00 90.06           H
ATOM   2919 2HB  ALA A 206       5.525   5.924 -35.953  1.00 90.06           H
ATOM   2920 3HB  ALA A 206       5.950   7.334 -36.956  1.00 90.06           H
ATOM   2921  N   LEU A 207       4.402   7.416 -33.723  1.00 85.18           N
ATOM   2922  H   LEU A 207       4.250   6.414 -33.770  1.00 85.18           H
ATOM   2923  CA  LEU A 207       4.779   8.025 -32.441  1.00 83.35           C
ATOM   2924  HA  LEU A 207       4.007   8.745 -32.173  1.00 83.35           H
ATOM   2925  C   LEU A 207       6.100   8.800 -32.585  1.00 79.95           C
ATOM   2926  O   LEU A 207       7.130   8.248 -32.971  1.00 80.21           O
ATOM   2927  CB  LEU A 207       4.869   6.973 -31.319  1.00 84.28           C
ATOM   2928 1HB  LEU A 207       5.463   6.138 -31.686  1.00 84.28           H
ATOM   2929 2HB  LEU A 207       5.412   7.407 -30.478  1.00 84.28           H
ATOM   2930  CG  LEU A 207       3.516   6.458 -30.792  1.00 86.76           C
ATOM   2931  HG  LEU A 207       2.859   6.202 -31.622  1.00 86.76           H
ATOM   2932  CD1 LEU A 207       3.784   5.206 -29.965  1.00 88.06           C
ATOM   2933 1HD1 LEU A 207       2.870   4.911 -29.454  1.00 88.06           H
ATOM   2934 2HD1 LEU A 207       4.564   5.394 -29.228  1.00 88.06           H
ATOM   2935 3HD1 LEU A 207       4.099   4.398 -30.620  1.00 88.06           H
ATOM   2936  CD2 LEU A 207       2.827   7.488 -29.893  1.00 87.12           C
ATOM   2937 1HD2 LEU A 207       1.881   7.085 -29.531  1.00 87.12           H
ATOM   2938 2HD2 LEU A 207       2.613   8.393 -30.460  1.00 87.12           H
ATOM   2939 3HD2 LEU A 207       3.461   7.739 -29.044  1.00 87.12           H
ATOM   2940  N   VAL A 208       6.043  10.093 -32.302  1.00 76.40           N
ATOM   2941  H   VAL A 208       5.148  10.463 -31.991  1.00 76.40           H
ATOM   2942  CA  VAL A 208       7.188  11.003 -32.409  1.00 73.39           C
ATOM   2943  HA  VAL A 208       8.083  10.436 -32.660  1.00 73.39           H
ATOM   2944  C   VAL A 208       7.479  11.675 -31.088  1.00 69.15           C
ATOM   2945  O   VAL A 208       6.604  11.796 -30.238  1.00 68.30           O
ATOM   2946  CB  VAL A 208       6.989  12.061 -33.494  1.00 74.54           C
ATOM   2947  HB  VAL A 208       7.754  12.804 -33.357  1.00 74.54           H
ATOM   2948  CG1 VAL A 208       7.179  11.468 -34.888  1.00 75.05           C
ATOM   2949 1HG1 VAL A 208       7.095  12.259 -35.633  1.00 75.05           H
ATOM   2950 2HG1 VAL A 208       6.444  10.690 -35.075  1.00 75.05           H
ATOM   2951 3HG1 VAL A 208       8.177  11.042 -34.960  1.00 75.05           H
ATOM   2952  CG2 VAL A 208       5.673  12.823 -33.407  1.00 75.30           C
ATOM   2953 1HG2 VAL A 208       5.623  13.569 -34.201  1.00 75.30           H
ATOM   2954 2HG2 VAL A 208       5.640  13.336 -32.450  1.00 75.30           H
ATOM   2955 3HG2 VAL A 208       4.829  12.140 -33.491  1.00 75.30           H
ATOM   2956  N   TRP A 209       8.715  12.116 -30.899  1.00 66.44           N
ATOM   2957  H   TRP A 209       9.407  11.970 -31.623  1.00 66.44           H
ATOM   2958  CA  TRP A 209       9.097  12.836 -29.686  1.00 64.51           C
ATOM   2959  HA  TRP A 209       8.724  12.288 -28.821  1.00 64.51           H
ATOM   2960  C   TRP A 209       8.494  14.237 -29.638  1.00 60.39           C
ATOM   2961  O   TRP A 209       8.392  14.908 -30.667  1.00 59.24           O
ATOM   2962  CB  TRP A 209      10.616  12.904 -29.591  1.00 65.46           C
ATOM   2963 1HB  TRP A 209      10.993  13.445 -30.459  1.00 65.46           H
ATOM   2964 2HB  TRP A 209      10.887  13.466 -28.697  1.00 65.46           H
ATOM   2965  CG  TRP A 209      11.291  11.575 -29.524  1.00 66.92           C
ATOM   2966  CD1 TRP A 209      12.041  11.014 -30.498  1.00 68.28           C
ATOM   2967  HD1 TRP A 209      12.234  11.466 -31.463  1.00 68.28           H
ATOM   2968  CD2 TRP A 209      11.277  10.618 -28.428  1.00 67.06           C
ATOM   2969  NE1 TRP A 209      12.520   9.792 -30.069  1.00 68.74           N
ATOM   2970  HE1 TRP A 209      13.110   9.177 -30.627  1.00 68.74           H
ATOM   2971  CE2 TRP A 209      12.095   9.509 -28.792  1.00 68.03           C
ATOM   2972  CE3 TRP A 209      10.653  10.575 -27.165  1.00 67.39           C
ATOM   2973  HE3 TRP A 209       9.997  11.382 -26.879  1.00 67.39           H
ATOM   2974  CZ2 TRP A 209      12.323   8.432 -27.933  1.00 68.41           C
ATOM   2975  HZ2 TRP A 209      12.939   7.605 -28.250  1.00 68.41           H
ATOM   2976  CZ3 TRP A 209      10.859   9.482 -26.302  1.00 68.20           C
ATOM   2977  HZ3 TRP A 209      10.368   9.448 -25.341  1.00 68.20           H
ATOM   2978  CH2 TRP A 209      11.702   8.424 -26.676  1.00 68.40           C
ATOM   2979  HH2 TRP A 209      11.848   7.595 -26.000  1.00 68.40           H
ATOM   2980  N   SER A 210       8.121  14.677 -28.439  1.00 57.35           N
ATOM   2981  H   SER A 210       8.121  14.033 -27.654  1.00 57.35           H
ATOM   2982  CA  SER A 210       7.653  16.043 -28.206  1.00 55.35           C
ATOM   2983  HA  SER A 210       7.152  16.423 -29.095  1.00 55.35           H
ATOM   2984  C   SER A 210       8.805  16.963 -27.859  1.00 54.06           C
ATOM   2985  O   SER A 210       9.621  16.612 -27.014  1.00 54.38           O
ATOM   2986  CB  SER A 210       6.669  16.062 -27.048  1.00 54.70           C
ATOM   2987 1HB  SER A 210       7.140  15.640 -26.161  1.00 54.70           H
ATOM   2988 2HB  SER A 210       6.379  17.090 -26.825  1.00 54.70           H
ATOM   2989  OG  SER A 210       5.525  15.309 -27.391  1.00 54.46           O
ATOM   2990  HG  SER A 210       4.972  15.270 -26.602  1.00 54.46           H
ATOM   2991  N   GLY A 211       8.879  18.132 -28.483  1.00 52.29           N
ATOM   2992  H   GLY A 211       8.240  18.300 -29.251  1.00 52.29           H
ATOM   2993  CA  GLY A 211       9.851  19.183 -28.165  1.00 50.92           C
ATOM   2994 1HA  GLY A 211      10.622  18.814 -27.490  1.00 50.92           H
ATOM   2995 2HA  GLY A 211      10.332  19.507 -29.087  1.00 50.92           H
ATOM   2996  C   GLY A 211       9.190  20.400 -27.523  1.00 48.91           C
ATOM   2997  O   GLY A 211       8.067  20.323 -27.013  1.00 48.91           O
ATOM   2998  N   SER A 212       9.854  21.551 -27.593  1.00 47.30           N
ATOM   2999  H   SER A 212      10.774  21.574 -28.017  1.00 47.30           H
ATOM   3000  CA  SER A 212       9.241  22.805 -27.126  1.00 46.25           C
ATOM   3001  HA  SER A 212       8.906  22.679 -26.097  1.00 46.25           H
ATOM   3002  C   SER A 212       8.035  23.234 -27.943  1.00 44.64           C
ATOM   3003  O   SER A 212       7.194  23.964 -27.426  1.00 45.26           O
ATOM   3004  CB  SER A 212      10.227  23.948 -27.162  1.00 47.55           C
ATOM   3005 1HB  SER A 212      10.621  24.044 -28.173  1.00 47.55           H
ATOM   3006 2HB  SER A 212       9.725  24.873 -26.885  1.00 47.55           H
ATOM   3007  OG  SER A 212      11.255  23.674 -26.244  1.00 51.22           O
ATOM   3008  HG  SER A 212      11.824  24.454 -26.209  1.00 51.22           H
ATOM   3009  N   ASP A 213       7.898  22.756 -29.186  1.00 42.76           N
ATOM   3010  H   ASP A 213       8.614  22.135 -29.547  1.00 42.76           H
ATOM   3011  CA  ASP A 213       6.717  23.027 -30.016  1.00 42.59           C
ATOM   3012  HA  ASP A 213       6.634  24.106 -30.147  1.00 42.59           H
ATOM   3013  C   ASP A 213       5.407  22.543 -29.371  1.00 41.51           C
ATOM   3014  O   ASP A 213       4.372  23.191 -29.522  1.00 41.70           O
ATOM   3015  CB  ASP A 213       6.847  22.395 -31.412  1.00 44.59           C
ATOM   3016 1HB  ASP A 213       6.017  22.796 -31.990  1.00 44.59           H
ATOM   3017 2HB  ASP A 213       7.773  22.728 -31.879  1.00 44.59           H
ATOM   3018  CG  ASP A 213       6.771  20.858 -31.441  1.00 50.20           C
ATOM   3019  OD1 ASP A 213       7.474  20.203 -30.641  1.00 50.66           O
ATOM   3020  OD2 ASP A 213       5.950  20.305 -32.208  1.00 53.45           O
ATOM   3021  N   VAL A 214       5.447  21.407 -28.674  1.00 40.53           N
ATOM   3022  H   VAL A 214       6.320  20.883 -28.681  1.00 40.53           H
ATOM   3023  CA  VAL A 214       4.272  20.855 -27.982  1.00 40.54           C
ATOM   3024  HA  VAL A 214       3.412  20.904 -28.649  1.00 40.54           H
ATOM   3025  C   VAL A 214       3.931  21.670 -26.748  1.00 40.46           C
ATOM   3026  O   VAL A 214       2.757  21.945 -26.512  1.00 40.17           O
ATOM   3027  CB  VAL A 214       4.490  19.395 -27.588  1.00 40.85           C
ATOM   3028  HB  VAL A 214       5.288  19.331 -26.847  1.00 40.85           H
ATOM   3029  CG1 VAL A 214       3.217  18.786 -26.988  1.00 41.18           C
ATOM   3030 1HG1 VAL A 214       3.383  17.732 -26.769  1.00 41.18           H
ATOM   3031 2HG1 VAL A 214       2.384  18.885 -27.684  1.00 41.18           H
ATOM   3032 3HG1 VAL A 214       2.963  19.282 -26.052  1.00 41.18           H
ATOM   3033  CG2 VAL A 214       4.915  18.601 -28.828  1.00 41.34           C
ATOM   3034 1HG2 VAL A 214       5.031  17.554 -28.581  1.00 41.34           H
ATOM   3035 2HG2 VAL A 214       5.889  18.935 -29.174  1.00 41.34           H
ATOM   3036 3HG2 VAL A 214       4.190  18.730 -29.632  1.00 41.34           H
ATOM   3037  N   VAL A 215       4.957  22.122 -26.019  1.00 40.22           N
ATOM   3038  H   VAL A 215       5.892  21.830 -26.285  1.00 40.22           H
ATOM   3039  CA  VAL A 215       4.770  22.987 -24.844  1.00 40.87           C
ATOM   3040  HA  VAL A 215       4.032  22.520 -24.192  1.00 40.87           H
ATOM   3041  C   VAL A 215       4.205  24.343 -25.230  1.00 42.03           C
ATOM   3042  O   VAL A 215       3.182  24.733 -24.674  1.00 42.58           O
ATOM   3043  CB  VAL A 215       6.056  23.176 -24.035  1.00 40.96           C
ATOM   3044  HB  VAL A 215       6.802  23.686 -24.645  1.00 40.96           H
ATOM   3045  CG1 VAL A 215       5.786  24.017 -22.784  1.00 41.23           C
ATOM   3046 1HG1 VAL A 215       6.704  24.114 -22.207  1.00 41.23           H
ATOM   3047 2HG1 VAL A 215       5.037  23.538 -22.159  1.00 41.23           H
ATOM   3048 3HG1 VAL A 215       5.448  25.016 -23.053  1.00 41.23           H
ATOM   3049  CG2 VAL A 215       6.635  21.829 -23.586  1.00 41.05           C
ATOM   3050 1HG2 VAL A 215       7.509  21.993 -22.956  1.00 41.05           H
ATOM   3051 2HG2 VAL A 215       6.943  21.245 -24.453  1.00 41.05           H
ATOM   3052 3HG2 VAL A 215       5.885  21.272 -23.024  1.00 41.05           H
ATOM   3053  N   MET A 216       4.807  25.028 -26.211  1.00 42.08           N
ATOM   3054  H   MET A 216       5.662  24.646 -26.612  1.00 42.08           H
ATOM   3055  CA  MET A 216       4.254  26.282 -26.752  1.00 43.35           C
ATOM   3056  HA  MET A 216       4.166  27.016 -25.950  1.00 43.35           H
ATOM   3057  C   MET A 216       2.847  26.057 -27.317  1.00 44.02           C
ATOM   3058  O   MET A 216       1.916  26.805 -27.009  1.00 43.81           O
ATOM   3059  CB  MET A 216       5.169  26.848 -27.850  1.00 44.39           C
ATOM   3060 1HB  MET A 216       5.375  26.071 -28.587  1.00 44.39           H
ATOM   3061 2HB  MET A 216       4.659  27.663 -28.357  1.00 44.39           H
ATOM   3062  CG  MET A 216       6.491  27.393 -27.303  1.00 47.45           C
ATOM   3063 1HG  MET A 216       6.272  28.068 -26.475  1.00 47.45           H
ATOM   3064 2HG  MET A 216       7.091  26.567 -26.927  1.00 47.45           H
ATOM   3065  SD  MET A 216       7.470  28.305 -28.525  1.00 55.24           S
ATOM   3066  CE  MET A 216       8.065  26.915 -29.516  1.00 54.18           C
ATOM   3067 1HE  MET A 216       8.730  27.277 -30.301  1.00 54.18           H
ATOM   3068 2HE  MET A 216       7.216  26.401 -29.958  1.00 54.18           H
ATOM   3069 3HE  MET A 216       8.592  26.205 -28.881  1.00 54.18           H
ATOM   3070  N   GLY A 217       2.697  24.987 -28.096  1.00 44.13           N
ATOM   3071  H   GLY A 217       3.507  24.395 -28.255  1.00 44.13           H
ATOM   3072  CA  GLY A 217       1.428  24.561 -28.668  1.00 45.18           C
ATOM   3073 1HA  GLY A 217       1.570  23.626 -29.209  1.00 45.18           H
ATOM   3074 2HA  GLY A 217       0.722  24.377 -27.859  1.00 45.18           H
ATOM   3075  C   GLY A 217       0.801  25.584 -29.610  1.00 45.76           C
ATOM   3076  O   GLY A 217       1.391  26.606 -29.972  1.00 45.93           O
ATOM   3077  N   GLU A 218      -0.434  25.306 -30.005  1.00 46.14           N
ATOM   3078  H   GLU A 218      -0.868  24.437 -29.693  1.00 46.14           H
ATOM   3079  CA  GLU A 218      -1.195  26.232 -30.843  1.00 47.18           C
ATOM   3080  HA  GLU A 218      -0.572  26.564 -31.673  1.00 47.18           H
ATOM   3081  C   GLU A 218      -1.589  27.506 -30.094  1.00 46.25           C
ATOM   3082  O   GLU A 218      -1.633  28.561 -30.712  1.00 46.39           O
ATOM   3083  CB  GLU A 218      -2.428  25.528 -31.414  1.00 51.58           C
ATOM   3084 1HB  GLU A 218      -3.044  25.161 -30.592  1.00 51.58           H
ATOM   3085 2HB  GLU A 218      -3.013  26.255 -31.973  1.00 51.58           H
ATOM   3086  CG  GLU A 218      -2.088  24.351 -32.345  1.00 60.30           C
ATOM   3087 1HG  GLU A 218      -1.626  23.556 -31.757  1.00 60.30           H
ATOM   3088 2HG  GLU A 218      -3.022  23.956 -32.752  1.00 60.30           H
ATOM   3089  CD  GLU A 218      -1.152  24.752 -33.497  1.00 71.09           C
ATOM   3090  OE1 GLU A 218      -1.444  25.767 -34.179  1.00 72.78           O
ATOM   3091  OE2 GLU A 218      -0.120  24.063 -33.704  1.00 74.34           O
ATOM   3092  N   ALA A 219      -1.785  27.439 -28.771  1.00 44.78           N
ATOM   3093  H   ALA A 219      -1.769  26.529 -28.331  1.00 44.78           H
ATOM   3094  CA  ALA A 219      -2.097  28.617 -27.955  1.00 44.06           C
ATOM   3095  HA  ALA A 219      -3.048  29.030 -28.291  1.00 44.06           H
ATOM   3096  C   ALA A 219      -1.037  29.724 -28.103  1.00 43.81           C
ATOM   3097  O   ALA A 219      -1.387  30.886 -28.306  1.00 44.28           O
ATOM   3098  CB  ALA A 219      -2.248  28.177 -26.493  1.00 43.61           C
ATOM   3099 1HB  ALA A 219      -3.043  27.437 -26.412  1.00 43.61           H
ATOM   3100 2HB  ALA A 219      -2.501  29.037 -25.872  1.00 43.61           H
ATOM   3101 3HB  ALA A 219      -1.316  27.740 -26.139  1.00 43.61           H
ATOM   3102  N   THR A 220       0.249  29.357 -28.061  1.00 42.56           N
ATOM   3103  H   THR A 220       0.469  28.386 -27.864  1.00 42.56           H
ATOM   3104  CA  THR A 220       1.342  30.327 -28.227  1.00 42.82           C
ATOM   3105  HA  THR A 220       1.106  31.236 -27.676  1.00 42.82           H
ATOM   3106  C   THR A 220       1.546  30.721 -29.674  1.00 43.78           C
ATOM   3107  O   THR A 220       1.700  31.910 -29.944  1.00 43.86           O
ATOM   3108  CB  THR A 220       2.661  29.788 -27.699  1.00 43.03           C
ATOM   3109  HB  THR A 220       2.984  28.961 -28.328  1.00 43.03           H
ATOM   3110  OG1 THR A 220       2.475  29.328 -26.393  1.00 42.14           O
ATOM   3111  HG1 THR A 220       2.176  28.410 -26.477  1.00 42.14           H
ATOM   3112  CG2 THR A 220       3.766  30.829 -27.625  1.00 43.80           C
ATOM   3113 1HG2 THR A 220       4.667  30.374 -27.211  1.00 43.80           H
ATOM   3114 2HG2 THR A 220       3.454  31.659 -26.991  1.00 43.80           H
ATOM   3115 3HG2 THR A 220       3.995  31.203 -28.619  1.00 43.80           H
ATOM   3116  N   ARG A 221       1.505  29.763 -30.616  1.00 44.40           N
ATOM   3117  H   ARG A 221       1.408  28.797 -30.312  1.00 44.40           H
ATOM   3118  CA  ARG A 221       1.667  30.048 -32.063  1.00 46.23           C
ATOM   3119  HA  ARG A 221       2.557  30.664 -32.206  1.00 46.23           H
ATOM   3120  C   ARG A 221       0.543  30.891 -32.667  1.00 48.00           C
ATOM   3121  O   ARG A 221       0.795  31.665 -33.581  1.00 48.63           O
ATOM   3122  CB  ARG A 221       1.853  28.748 -32.859  1.00 47.16           C
ATOM   3123 1HB  ARG A 221       1.100  28.018 -32.562  1.00 47.16           H
ATOM   3124 2HB  ARG A 221       1.718  28.970 -33.919  1.00 47.16           H
ATOM   3125  CG  ARG A 221       3.262  28.165 -32.675  1.00 47.34           C
ATOM   3126 1HG  ARG A 221       3.987  28.941 -32.916  1.00 47.34           H
ATOM   3127 2HG  ARG A 221       3.414  27.848 -31.643  1.00 47.34           H
ATOM   3128  CD  ARG A 221       3.506  26.995 -33.636  1.00 48.29           C
ATOM   3129 1HD  ARG A 221       3.222  27.304 -34.643  1.00 48.29           H
ATOM   3130 2HD  ARG A 221       4.571  26.776 -33.676  1.00 48.29           H
ATOM   3131  NE  ARG A 221       2.746  25.787 -33.262  1.00 49.11           N
ATOM   3132  HE  ARG A 221       1.900  25.596 -33.767  1.00 49.11           H
ATOM   3133  CZ  ARG A 221       3.048  24.917 -32.326  1.00 50.06           C
ATOM   3134  NH1 ARG A 221       4.102  25.006 -31.594  1.00 46.95           N
ATOM   3135 1HH1 ARG A 221       4.828  25.675 -31.820  1.00 46.95           H
ATOM   3136 2HH1 ARG A 221       4.204  24.320 -30.870  1.00 46.95           H
ATOM   3137  NH2 ARG A 221       2.291  23.889 -32.095  1.00 51.19           N
ATOM   3138 1HH2 ARG A 221       1.441  23.789 -32.640  1.00 51.19           H
ATOM   3139 2HH2 ARG A 221       2.582  23.194 -31.435  1.00 51.19           H
ATOM   3140  N   ASP A 222      -0.677  30.767 -32.160  1.00 49.20           N
ATOM   3141  H   ASP A 222      -0.836  30.026 -31.482  1.00 49.20           H
ATOM   3142  CA  ASP A 222      -1.820  31.583 -32.591  1.00 51.37           C
ATOM   3143  HA  ASP A 222      -1.642  31.922 -33.612  1.00 51.37           H
ATOM   3144  C   ASP A 222      -2.003  32.870 -31.766  1.00 51.01           C
ATOM   3145  O   ASP A 222      -2.904  33.652 -32.068  1.00 51.79           O
ATOM   3146  CB  ASP A 222      -3.097  30.727 -32.626  1.00 55.75           C
ATOM   3147 1HB  ASP A 222      -3.322  30.397 -31.612  1.00 55.75           H
ATOM   3148 2HB  ASP A 222      -3.928  31.349 -32.965  1.00 55.75           H
ATOM   3149  CG  ASP A 222      -3.009  29.507 -33.557  1.00 65.84           C
ATOM   3150  OD1 ASP A 222      -2.291  29.547 -34.586  1.00 68.15           O
ATOM   3151  OD2 ASP A 222      -3.706  28.504 -33.296  1.00 69.85           O
ATOM   3152  N   ASN A 223      -1.165  33.109 -30.753  1.00 50.08           N
ATOM   3153  H   ASN A 223      -0.470  32.409 -30.520  1.00 50.08           H
ATOM   3154  CA  ASN A 223      -1.206  34.347 -29.986  1.00 49.79           C
ATOM   3155  HA  ASN A 223      -2.249  34.557 -29.761  1.00 49.79           H
ATOM   3156  C   ASN A 223      -0.617  35.504 -30.824  1.00 49.64           C
ATOM   3157  O   ASN A 223       0.602  35.530 -31.027  1.00 49.61           O
ATOM   3158  CB  ASN A 223      -0.491  34.153 -28.628  1.00 50.53           C
ATOM   3159 1HB  ASN A 223      -0.928  33.305 -28.108  1.00 50.53           H
ATOM   3160 2HB  ASN A 223       0.565  33.956 -28.780  1.00 50.53           H
ATOM   3161  CG  ASN A 223      -0.614  35.353 -27.711  1.00 52.89           C
ATOM   3162  OD1 ASN A 223      -1.239  36.349 -28.048  1.00 54.85           O
ATOM   3163  ND2 ASN A 223      -0.015  35.297 -26.550  1.00 52.63           N
ATOM   3164 1HD2 ASN A 223      -0.098  36.092 -25.937  1.00 52.63           H
ATOM   3165 2HD2 ASN A 223       0.433  34.437 -26.255  1.00 52.63           H
ATOM   3166  N   PRO A 224      -1.415  36.511 -31.237  1.00 49.35           N
ATOM   3167  CA  PRO A 224      -0.895  37.667 -31.977  1.00 49.11           C
ATOM   3168  HA  PRO A 224      -0.356  37.331 -32.864  1.00 49.11           H
ATOM   3169  C   PRO A 224       0.064  38.544 -31.151  1.00 48.35           C
ATOM   3170  O   PRO A 224       0.882  39.267 -31.712  1.00 48.98           O
ATOM   3171  CB  PRO A 224      -2.144  38.442 -32.409  1.00 50.20           C
ATOM   3172 1HB  PRO A 224      -1.961  39.515 -32.481  1.00 50.20           H
ATOM   3173 2HB  PRO A 224      -2.494  38.057 -33.368  1.00 50.20           H
ATOM   3174  CG  PRO A 224      -3.170  38.114 -31.325  1.00 50.54           C
ATOM   3175 1HG  PRO A 224      -2.995  38.735 -30.446  1.00 50.54           H
ATOM   3176 2HG  PRO A 224      -4.193  38.234 -31.684  1.00 50.54           H
ATOM   3177  CD  PRO A 224      -2.850  36.659 -31.009  1.00 48.98           C
ATOM   3178 1HD  PRO A 224      -3.128  36.441 -29.980  1.00 48.98           H
ATOM   3179 2HD  PRO A 224      -3.401  36.019 -31.695  1.00 48.98           H
ATOM   3180  N   GLN A 225      -0.013  38.454 -29.819  1.00 46.89           N
ATOM   3181  H   GLN A 225      -0.721  37.842 -29.428  1.00 46.89           H
ATOM   3182  CA  GLN A 225       0.825  39.209 -28.880  1.00 46.01           C
ATOM   3183  HA  GLN A 225       1.047  40.185 -29.313  1.00 46.01           H
ATOM   3184  C   GLN A 225       2.183  38.550 -28.580  1.00 44.84           C
ATOM   3185  O   GLN A 225       3.048  39.188 -27.976  1.00 44.89           O
ATOM   3186  CB  GLN A 225       0.041  39.429 -27.576  1.00 47.84           C
ATOM   3187 1HB  GLN A 225      -0.040  38.481 -27.044  1.00 47.84           H
ATOM   3188 2HB  GLN A 225       0.601  40.117 -26.951  1.00 47.84           H
ATOM   3189  CG  GLN A 225      -1.368  40.012 -27.752  1.00 52.58           C
ATOM   3190 1HG  GLN A 225      -1.982  39.362 -28.372  1.00 52.58           H
ATOM   3191 2HG  GLN A 225      -1.842  40.060 -26.774  1.00 52.58           H
ATOM   3192  CD  GLN A 225      -1.344  41.413 -28.347  1.00 58.62           C
ATOM   3193  OE1 GLN A 225      -1.353  41.613 -29.557  1.00 61.23           O
ATOM   3194  NE2 GLN A 225      -1.286  42.422 -27.506  1.00 59.94           N
ATOM   3195 1HE2 GLN A 225      -1.194  43.368 -27.856  1.00 59.94           H
ATOM   3196 2HE2 GLN A 225      -1.270  42.235 -26.514  1.00 59.94           H
ATOM   3197  N   PHE A 226       2.376  37.289 -28.981  1.00 43.01           N
ATOM   3198  H   PHE A 226       1.633  36.836 -29.500  1.00 43.01           H
ATOM   3199  CA  PHE A 226       3.640  36.569 -28.815  1.00 41.95           C
ATOM   3200  HA  PHE A 226       4.200  37.010 -27.993  1.00 41.95           H
ATOM   3201  C   PHE A 226       4.509  36.666 -30.069  1.00 40.88           C
ATOM   3202  O   PHE A 226       4.024  36.463 -31.181  1.00 39.78           O
ATOM   3203  CB  PHE A 226       3.372  35.104 -28.450  1.00 41.97           C
ATOM   3204 1HB  PHE A 226       2.828  35.066 -27.505  1.00 41.97           H
ATOM   3205 2HB  PHE A 226       2.737  34.661 -29.217  1.00 41.97           H
ATOM   3206  CG  PHE A 226       4.633  34.268 -28.331  1.00 42.52           C
ATOM   3207  CD1 PHE A 226       5.310  34.183 -27.102  1.00 42.75           C
ATOM   3208  HD1 PHE A 226       4.907  34.670 -26.230  1.00 42.75           H
ATOM   3209  CD2 PHE A 226       5.154  33.605 -29.458  1.00 43.35           C
ATOM   3210  HD2 PHE A 226       4.658  33.690 -30.415  1.00 43.35           H
ATOM   3211  CE1 PHE A 226       6.505  33.451 -27.000  1.00 43.65           C
ATOM   3212  HE1 PHE A 226       7.028  33.396 -26.058  1.00 43.65           H
ATOM   3213  CE2 PHE A 226       6.338  32.857 -29.350  1.00 44.05           C
ATOM   3214  HE2 PHE A 226       6.744  32.365 -30.221  1.00 44.05           H
ATOM   3215  CZ  PHE A 226       7.014  32.777 -28.123  1.00 43.85           C
ATOM   3216  HZ  PHE A 226       7.929  32.205 -28.045  1.00 43.85           H
ATOM   3217  N   GLU A 227       5.800  36.908 -29.883  1.00 40.41           N
ATOM   3218  H   GLU A 227       6.128  37.105 -28.942  1.00 40.41           H
ATOM   3219  CA  GLU A 227       6.782  36.825 -30.960  1.00 41.00           C
ATOM   3220  HA  GLU A 227       6.357  36.244 -31.777  1.00 41.00           H
ATOM   3221  C   GLU A 227       8.043  36.090 -30.501  1.00 40.64           C
ATOM   3222  O   GLU A 227       8.510  36.299 -29.381  1.00 40.17           O
ATOM   3223  CB  GLU A 227       7.069  38.234 -31.493  1.00 43.85           C
ATOM   3224 1HB  GLU A 227       6.115  38.746 -31.629  1.00 43.85           H
ATOM   3225 2HB  GLU A 227       7.654  38.791 -30.759  1.00 43.85           H
ATOM   3226  CG  GLU A 227       7.808  38.226 -32.838  1.00 51.87           C
ATOM   3227 1HG  GLU A 227       8.810  37.817 -32.694  1.00 51.87           H
ATOM   3228 2HG  GLU A 227       7.272  37.574 -33.528  1.00 51.87           H
ATOM   3229  CD  GLU A 227       7.918  39.627 -33.461  1.00 62.20           C
ATOM   3230  OE1 GLU A 227       7.472  40.631 -32.847  1.00 65.56           O
ATOM   3231  OE2 GLU A 227       8.410  39.737 -34.612  1.00 64.82           O
ATOM   3232  N   LEU A 228       8.577  35.227 -31.364  1.00 40.55           N
ATOM   3233  H   LEU A 228       8.104  35.091 -32.249  1.00 40.55           H
ATOM   3234  CA  LEU A 228       9.830  34.504 -31.127  1.00 40.84           C
ATOM   3235  HA  LEU A 228      10.135  34.638 -30.089  1.00 40.84           H
ATOM   3236  C   LEU A 228      10.948  35.069 -32.010  1.00 41.07           C
ATOM   3237  O   LEU A 228      10.812  35.105 -33.236  1.00 41.78           O
ATOM   3238  CB  LEU A 228       9.586  32.999 -31.354  1.00 41.18           C
ATOM   3239 1HB  LEU A 228       8.904  32.640 -30.586  1.00 41.18           H
ATOM   3240 2HB  LEU A 228       9.097  32.879 -32.321  1.00 41.18           H
ATOM   3241  CG  LEU A 228      10.844  32.111 -31.338  1.00 43.15           C
ATOM   3242  HG  LEU A 228      11.578  32.500 -32.043  1.00 43.15           H
ATOM   3243  CD1 LEU A 228      11.482  32.026 -29.953  1.00 43.63           C
ATOM   3244 1HD1 LEU A 228      12.352  31.371 -29.988  1.00 43.63           H
ATOM   3245 2HD1 LEU A 228      10.763  31.629 -29.240  1.00 43.63           H
ATOM   3246 3HD1 LEU A 228      11.810  33.012 -29.631  1.00 43.63           H
ATOM   3247  CD2 LEU A 228      10.463  30.710 -31.793  1.00 44.23           C
ATOM   3248 1HD2 LEU A 228      11.367  30.114 -31.848  1.00 44.23           H
ATOM   3249 2HD2 LEU A 228      10.011  30.749 -32.784  1.00 44.23           H
ATOM   3250 3HD2 LEU A 228       9.765  30.256 -31.088  1.00 44.23           H
ATOM   3251  N   PHE A 229      12.074  35.422 -31.404  1.00 40.60           N
ATOM   3252  H   PHE A 229      12.091  35.410 -30.388  1.00 40.60           H
ATOM   3253  CA  PHE A 229      13.279  35.868 -32.097  1.00 40.50           C
ATOM   3254  HA  PHE A 229      13.098  35.951 -33.163  1.00 40.50           H
ATOM   3255  C   PHE A 229      14.419  34.873 -31.900  1.00 40.16           C
ATOM   3256  O   PHE A 229      14.930  34.739 -30.792  1.00 40.20           O
ATOM   3257  CB  PHE A 229      13.669  37.253 -31.594  1.00 40.36           C
ATOM   3258 1HB  PHE A 229      13.922  37.194 -30.535  1.00 40.36           H
ATOM   3259 2HB  PHE A 229      14.566  37.543 -32.135  1.00 40.36           H
ATOM   3260  CG  PHE A 229      12.621  38.323 -31.797  1.00 41.51           C
ATOM   3261  CD1 PHE A 229      12.469  38.918 -33.061  1.00 42.30           C
ATOM   3262  HD1 PHE A 229      13.078  38.587 -33.887  1.00 42.30           H
ATOM   3263  CD2 PHE A 229      11.819  38.745 -30.721  1.00 42.33           C
ATOM   3264  HD2 PHE A 229      11.924  38.276 -29.751  1.00 42.33           H
ATOM   3265  CE1 PHE A 229      11.541  39.955 -33.244  1.00 43.44           C
ATOM   3266  HE1 PHE A 229      11.428  40.421 -34.213  1.00 43.44           H
ATOM   3267  CE2 PHE A 229      10.886  39.780 -30.905  1.00 43.47           C
ATOM   3268  HE2 PHE A 229      10.262  40.098 -30.082  1.00 43.47           H
ATOM   3269  CZ  PHE A 229      10.757  40.391 -32.164  1.00 43.26           C
ATOM   3270  HZ  PHE A 229      10.035  41.180 -32.317  1.00 43.26           H
ATOM   3271  N   ASP A 230      14.787  34.148 -32.956  1.00 39.85           N
ATOM   3272  H   ASP A 230      14.314  34.282 -33.837  1.00 39.85           H
ATOM   3273  CA  ASP A 230      15.991  33.304 -32.928  1.00 40.19           C
ATOM   3274  HA  ASP A 230      16.075  32.838 -31.946  1.00 40.19           H
ATOM   3275  C   ASP A 230      17.266  34.152 -33.129  1.00 40.49           C
ATOM   3276  O   ASP A 230      17.163  35.334 -33.471  1.00 40.82           O
ATOM   3277  CB  ASP A 230      15.856  32.173 -33.967  1.00 40.92           C
ATOM   3278 1HB  ASP A 230      16.560  31.386 -33.705  1.00 40.92           H
ATOM   3279 2HB  ASP A 230      14.857  31.740 -33.885  1.00 40.92           H
ATOM   3280  CG  ASP A 230      16.107  32.560 -35.434  1.00 45.74           C
ATOM   3281  OD1 ASP A 230      16.050  33.755 -35.811  1.00 43.38           O
ATOM   3282  OD2 ASP A 230      16.362  31.629 -36.235  1.00 49.73           O
ATOM   3283  N   GLU A 231      18.460  33.560 -33.026  1.00 40.49           N
ATOM   3284  H   GLU A 231      18.494  32.592 -32.708  1.00 40.49           H
ATOM   3285  CA  GLU A 231      19.718  34.309 -33.220  1.00 41.03           C
ATOM   3286  HA  GLU A 231      20.527  33.723 -32.802  1.00 41.03           H
ATOM   3287  C   GLU A 231      19.756  35.636 -32.431  1.00 40.98           C
ATOM   3288  O   GLU A 231      20.178  36.682 -32.928  1.00 41.40           O
ATOM   3289  CB  GLU A 231      20.009  34.496 -34.721  1.00 43.07           C
ATOM   3290 1HB  GLU A 231      19.131  34.913 -35.215  1.00 43.07           H
ATOM   3291 2HB  GLU A 231      20.824  35.203 -34.862  1.00 43.07           H
ATOM   3292  CG  GLU A 231      20.399  33.193 -35.428  1.00 47.18           C
ATOM   3293 1HG  GLU A 231      19.586  32.472 -35.329  1.00 47.18           H
ATOM   3294 2HG  GLU A 231      20.517  33.409 -36.493  1.00 47.18           H
ATOM   3295  CD  GLU A 231      21.706  32.589 -34.890  1.00 57.17           C
ATOM   3296  OE1 GLU A 231      21.857  31.348 -34.920  1.00 60.34           O
ATOM   3297  OE2 GLU A 231      22.641  33.344 -34.537  1.00 61.28           O
ATOM   3298  N   SER A 232      19.273  35.589 -31.193  1.00 40.62           N
ATOM   3299  H   SER A 232      18.818  34.716 -30.926  1.00 40.62           H
ATOM   3300  CA  SER A 232      19.093  36.742 -30.312  1.00 40.32           C
ATOM   3301  HA  SER A 232      19.560  37.629 -30.736  1.00 40.32           H
ATOM   3302  C   SER A 232      19.725  36.464 -28.963  1.00 39.97           C
ATOM   3303  O   SER A 232      19.142  35.772 -28.134  1.00 39.46           O
ATOM   3304  CB  SER A 232      17.605  37.012 -30.131  1.00 41.36           C
ATOM   3305 1HB  SER A 232      17.110  36.112 -29.760  1.00 41.36           H
ATOM   3306 2HB  SER A 232      17.460  37.817 -29.413  1.00 41.36           H
ATOM   3307  OG  SER A 232      17.034  37.374 -31.362  1.00 43.70           O
ATOM   3308  HG  SER A 232      17.408  38.225 -31.636  1.00 43.70           H
ATOM   3309  N   LEU A 233      20.946  36.958 -28.749  1.00 40.13           N
ATOM   3310  H   LEU A 233      21.362  37.541 -29.469  1.00 40.13           H
ATOM   3311  CA  LEU A 233      21.690  36.727 -27.502  1.00 40.00           C
ATOM   3312  HA  LEU A 233      21.421  35.747 -27.106  1.00 40.00           H
ATOM   3313  C   LEU A 233      21.325  37.771 -26.445  1.00 41.08           C
ATOM   3314  O   LEU A 233      21.680  38.941 -26.592  1.00 40.71           O
ATOM   3315  CB  LEU A 233      23.203  36.724 -27.795  1.00 39.64           C
ATOM   3316 1HB  LEU A 233      23.438  35.919 -28.486  1.00 39.64           H
ATOM   3317 2HB  LEU A 233      23.441  37.663 -28.292  1.00 39.64           H
ATOM   3318  CG  LEU A 233      24.108  36.599 -26.551  1.00 40.52           C
ATOM   3319  HG  LEU A 233      23.826  37.352 -25.817  1.00 40.52           H
ATOM   3320  CD1 LEU A 233      24.041  35.229 -25.884  1.00 40.35           C
ATOM   3321 1HD1 LEU A 233      24.543  35.276 -24.920  1.00 40.35           H
ATOM   3322 2HD1 LEU A 233      24.542  34.481 -26.492  1.00 40.35           H
ATOM   3323 3HD1 LEU A 233      23.008  34.934 -25.717  1.00 40.35           H
ATOM   3324  CD2 LEU A 233      25.551  36.872 -26.961  1.00 40.31           C
ATOM   3325 1HD2 LEU A 233      26.189  36.810 -26.080  1.00 40.31           H
ATOM   3326 2HD2 LEU A 233      25.631  37.876 -27.377  1.00 40.31           H
ATOM   3327 3HD2 LEU A 233      25.881  36.142 -27.699  1.00 40.31           H
ATOM   3328  N   VAL A 234      20.686  37.353 -25.358  1.00 42.05           N
ATOM   3329  H   VAL A 234      20.421  36.371 -25.280  1.00 42.05           H
ATOM   3330  CA  VAL A 234      20.457  38.251 -24.223  1.00 43.53           C
ATOM   3331  HA  VAL A 234      20.200  39.234 -24.607  1.00 43.53           H
ATOM   3332  C   VAL A 234      21.734  38.372 -23.411  1.00 44.74           C
ATOM   3333  O   VAL A 234      22.184  37.378 -22.850  1.00 44.76           O
ATOM   3334  CB  VAL A 234      19.293  37.783 -23.351  1.00 44.18           C
ATOM   3335  HB  VAL A 234      19.526  36.822 -22.893  1.00 44.18           H
ATOM   3336  CG1 VAL A 234      19.039  38.810 -22.245  1.00 44.14           C
ATOM   3337 1HG1 VAL A 234      18.131  38.556 -21.701  1.00 44.14           H
ATOM   3338 2HG1 VAL A 234      18.934  39.801 -22.679  1.00 44.14           H
ATOM   3339 3HG1 VAL A 234      19.868  38.820 -21.545  1.00 44.14           H
ATOM   3340  CG2 VAL A 234      18.030  37.631 -24.213  1.00 44.25           C
ATOM   3341 1HG2 VAL A 234      17.165  37.435 -23.591  1.00 44.25           H
ATOM   3342 2HG2 VAL A 234      18.147  36.791 -24.899  1.00 44.25           H
ATOM   3343 3HG2 VAL A 234      17.849  38.532 -24.790  1.00 44.25           H
ATOM   3344  N   THR A 235      22.344  39.556 -23.382  1.00 45.10           N
ATOM   3345  H   THR A 235      21.944  40.309 -23.937  1.00 45.10           H
ATOM   3346  CA  THR A 235      23.619  39.790 -22.665  1.00 45.83           C
ATOM   3347  HA  THR A 235      24.123  38.839 -22.499  1.00 45.83           H
ATOM   3348  C   THR A 235      23.450  40.420 -21.301  1.00 46.11           C
ATOM   3349  O   THR A 235      24.359  40.298 -20.479  1.00 45.84           O
ATOM   3350  CB  THR A 235      24.572  40.686 -23.452  1.00 47.94           C
ATOM   3351  HB  THR A 235      25.478  40.866 -22.872  1.00 47.94           H
ATOM   3352  OG1 THR A 235      23.940  41.910 -23.730  1.00 49.05           O
ATOM   3353  HG1 THR A 235      24.177  42.588 -23.082  1.00 49.05           H
ATOM   3354  CG2 THR A 235      24.963  40.055 -24.787  1.00 48.69           C
ATOM   3355 1HG2 THR A 235      25.682  40.699 -25.292  1.00 48.69           H
ATOM   3356 2HG2 THR A 235      24.085  39.940 -25.425  1.00 48.69           H
ATOM   3357 3HG2 THR A 235      25.417  39.080 -24.616  1.00 48.69           H
ATOM   3358  N   ARG A 236      22.307  41.066 -21.042  1.00 46.40           N
ATOM   3359  H   ARG A 236      21.649  41.143 -21.811  1.00 46.40           H
ATOM   3360  CA  ARG A 236      21.958  41.637 -19.728  1.00 47.71           C
ATOM   3361  HA  ARG A 236      22.430  41.028 -18.957  1.00 47.71           H
ATOM   3362  C   ARG A 236      20.465  41.601 -19.445  1.00 47.73           C
ATOM   3363  O   ARG A 236      19.649  41.808 -20.335  1.00 47.57           O
ATOM   3364  CB  ARG A 236      22.467  43.083 -19.581  1.00 50.41           C
ATOM   3365 1HB  ARG A 236      22.171  43.668 -20.446  1.00 50.41           H
ATOM   3366 2HB  ARG A 236      21.979  43.523 -18.710  1.00 50.41           H
ATOM   3367  CG  ARG A 236      23.985  43.211 -19.379  1.00 56.32           C
ATOM   3368 1HG  ARG A 236      24.279  42.722 -18.449  1.00 56.32           H
ATOM   3369 2HG  ARG A 236      24.507  42.745 -20.210  1.00 56.32           H
ATOM   3370  CD  ARG A 236      24.422  44.675 -19.362  1.00 62.71           C
ATOM   3371 1HD  ARG A 236      25.501  44.711 -19.218  1.00 62.71           H
ATOM   3372 2HD  ARG A 236      24.197  45.107 -20.338  1.00 62.71           H
ATOM   3373  NE  ARG A 236      23.754  45.456 -18.307  1.00 69.00           N
ATOM   3374  HE  ARG A 236      23.311  44.975 -17.546  1.00 69.00           H
ATOM   3375  CZ  ARG A 236      23.653  46.762 -18.257  1.00 73.36           C
ATOM   3376  NH1 ARG A 236      24.174  47.549 -19.132  1.00 74.31           N
ATOM   3377 1HH1 ARG A 236      24.707  47.203 -19.906  1.00 74.31           H
ATOM   3378 2HH1 ARG A 236      24.098  48.531 -18.929  1.00 74.31           H
ATOM   3379  NH2 ARG A 236      22.994  47.333 -17.304  1.00 73.78           N
ATOM   3380 1HH2 ARG A 236      22.577  46.745 -16.599  1.00 73.78           H
ATOM   3381 2HH2 ARG A 236      22.805  48.323 -17.335  1.00 73.78           H
ATOM   3382  N   VAL A 237      20.139  41.410 -18.177  1.00 47.68           N
ATOM   3383  H   VAL A 237      20.897  41.162 -17.551  1.00 47.68           H
ATOM   3384  CA  VAL A 237      18.845  41.720 -17.570  1.00 48.50           C
ATOM   3385  HA  VAL A 237      18.046  41.646 -18.307  1.00 48.50           H
ATOM   3386  C   VAL A 237      18.918  43.141 -17.041  1.00 50.07           C
ATOM   3387  O   VAL A 237      19.805  43.443 -16.243  1.00 50.82           O
ATOM   3388  CB  VAL A 237      18.556  40.765 -16.408  1.00 48.77           C
ATOM   3389  HB  VAL A 237      19.350  40.845 -15.665  1.00 48.77           H
ATOM   3390  CG1 VAL A 237      17.233  41.121 -15.730  1.00 49.02           C
ATOM   3391 1HG1 VAL A 237      17.043  40.410 -14.929  1.00 49.02           H
ATOM   3392 2HG1 VAL A 237      16.415  41.092 -16.448  1.00 49.02           H
ATOM   3393 3HG1 VAL A 237      17.283  42.113 -15.282  1.00 49.02           H
ATOM   3394  CG2 VAL A 237      18.498  39.307 -16.880  1.00 48.63           C
ATOM   3395 1HG2 VAL A 237      18.271  38.654 -16.037  1.00 48.63           H
ATOM   3396 2HG2 VAL A 237      19.461  39.012 -17.291  1.00 48.63           H
ATOM   3397 3HG2 VAL A 237      17.730  39.188 -17.644  1.00 48.63           H
ATOM   3398  N   LEU A 238      18.045  44.024 -17.507  1.00 50.73           N
ATOM   3399  H   LEU A 238      17.322  43.696 -18.142  1.00 50.73           H
ATOM   3400  CA  LEU A 238      18.012  45.420 -17.064  1.00 52.42           C
ATOM   3401  HA  LEU A 238      19.027  45.738 -16.828  1.00 52.42           H
ATOM   3402  C   LEU A 238      17.186  45.558 -15.775  1.00 54.67           C
ATOM   3403  O   LEU A 238      16.099  44.986 -15.663  1.00 55.05           O
ATOM   3404  CB  LEU A 238      17.488  46.331 -18.195  1.00 52.11           C
ATOM   3405 1HB  LEU A 238      16.450  46.061 -18.388  1.00 52.11           H
ATOM   3406 2HB  LEU A 238      17.495  47.364 -17.844  1.00 52.11           H
ATOM   3407  CG  LEU A 238      18.264  46.260 -19.527  1.00 53.37           C
ATOM   3408  HG  LEU A 238      18.298  45.229 -19.879  1.00 53.37           H
ATOM   3409  CD1 LEU A 238      17.537  47.093 -20.580  1.00 53.75           C
ATOM   3410 1HD1 LEU A 238      18.060  47.011 -21.532  1.00 53.75           H
ATOM   3411 2HD1 LEU A 238      17.500  48.139 -20.274  1.00 53.75           H
ATOM   3412 3HD1 LEU A 238      16.522  46.719 -20.708  1.00 53.75           H
ATOM   3413  CD2 LEU A 238      19.696  46.783 -19.391  1.00 54.33           C
ATOM   3414 1HD2 LEU A 238      20.186  46.765 -20.364  1.00 54.33           H
ATOM   3415 2HD2 LEU A 238      20.260  46.148 -18.709  1.00 54.33           H
ATOM   3416 3HD2 LEU A 238      19.688  47.806 -19.014  1.00 54.33           H
ATOM   3417  N   VAL A 239      17.692  46.347 -14.829  1.00 55.81           N
ATOM   3418  H   VAL A 239      18.641  46.679 -14.952  1.00 55.81           H
ATOM   3419  CA  VAL A 239      17.005  46.659 -13.566  1.00 58.05           C
ATOM   3420  HA  VAL A 239      15.995  46.254 -13.590  1.00 58.05           H
ATOM   3421  C   VAL A 239      16.899  48.162 -13.389  1.00 60.27           C
ATOM   3422  O   VAL A 239      17.907  48.862 -13.447  1.00 60.61           O
ATOM   3423  CB  VAL A 239      17.731  46.032 -12.368  1.00 58.42           C
ATOM   3424  HB  VAL A 239      18.725  46.466 -12.286  1.00 58.42           H
ATOM   3425  CG1 VAL A 239      16.989  46.298 -11.055  1.00 58.77           C
ATOM   3426 1HG1 VAL A 239      17.540  45.845 -10.230  1.00 58.77           H
ATOM   3427 2HG1 VAL A 239      15.994  45.860 -11.092  1.00 58.77           H
ATOM   3428 3HG1 VAL A 239      16.916  47.367 -10.863  1.00 58.77           H
ATOM   3429  CG2 VAL A 239      17.886  44.513 -12.534  1.00 58.82           C
ATOM   3430 1HG2 VAL A 239      18.326  44.085 -11.633  1.00 58.82           H
ATOM   3431 2HG2 VAL A 239      18.549  44.293 -13.371  1.00 58.82           H
ATOM   3432 3HG2 VAL A 239      16.913  44.057 -12.717  1.00 58.82           H
ATOM   3433  N   GLU A 240      15.696  48.673 -13.171  1.00 61.99           N
ATOM   3434  H   GLU A 240      14.915  48.024 -13.113  1.00 61.99           H
ATOM   3435  CA  GLU A 240      15.447  50.094 -12.877  1.00 64.05           C
ATOM   3436  HA  GLU A 240      16.384  50.596 -12.642  1.00 64.05           H
ATOM   3437  C   GLU A 240      14.565  50.191 -11.635  1.00 65.38           C
ATOM   3438  O   GLU A 240      13.556  49.488 -11.537  1.00 65.37           O
ATOM   3439  CB  GLU A 240      14.796  50.834 -14.059  1.00 67.68           C
ATOM   3440 1HB  GLU A 240      13.859  50.339 -14.313  1.00 67.68           H
ATOM   3441 2HB  GLU A 240      14.547  51.844 -13.735  1.00 67.68           H
ATOM   3442  CG  GLU A 240      15.657  50.934 -15.329  1.00 74.89           C
ATOM   3443 1HG  GLU A 240      15.927  49.929 -15.657  1.00 74.89           H
ATOM   3444 2HG  GLU A 240      15.042  51.379 -16.117  1.00 74.89           H
ATOM   3445  CD  GLU A 240      16.935  51.772 -15.158  1.00 83.74           C
ATOM   3446  OE1 GLU A 240      16.982  52.707 -14.323  1.00 84.96           O
ATOM   3447  OE2 GLU A 240      17.921  51.518 -15.887  1.00 86.60           O
ATOM   3448  N   ASP A 241      14.950  51.034 -10.674  1.00 66.52           N
ATOM   3449  H   ASP A 241      15.719  51.667 -10.871  1.00 66.52           H
ATOM   3450  CA  ASP A 241      14.264  51.162  -9.374  1.00 68.16           C
ATOM   3451  HA  ASP A 241      14.877  51.817  -8.755  1.00 68.16           H
ATOM   3452  C   ASP A 241      14.143  49.845  -8.566  1.00 67.67           C
ATOM   3453  O   ASP A 241      13.154  49.627  -7.860  1.00 68.48           O
ATOM   3454  CB  ASP A 241      12.915  51.877  -9.559  1.00 72.04           C
ATOM   3455 1HB  ASP A 241      12.239  51.231 -10.118  1.00 72.04           H
ATOM   3456 2HB  ASP A 241      12.473  52.064  -8.579  1.00 72.04           H
ATOM   3457  CG  ASP A 241      13.043  53.213 -10.283  1.00 79.97           C
ATOM   3458  OD1 ASP A 241      13.883  54.045  -9.883  1.00 81.82           O
ATOM   3459  OD2 ASP A 241      12.283  53.454 -11.248  1.00 83.47           O
ATOM   3460  N   GLY A 242      15.136  48.965  -8.705  1.00 66.45           N
ATOM   3461  H   GLY A 242      15.963  49.289  -9.194  1.00 66.45           H
ATOM   3462  CA  GLY A 242      15.190  47.666  -8.027  1.00 65.59           C
ATOM   3463 1HA  GLY A 242      16.206  47.281  -8.096  1.00 65.59           H
ATOM   3464 2HA  GLY A 242      14.950  47.800  -6.973  1.00 65.59           H
ATOM   3465  C   GLY A 242      14.254  46.589  -8.576  1.00 64.08           C
ATOM   3466  O   GLY A 242      14.187  45.518  -7.990  1.00 64.30           O
ATOM   3467  N   THR A 243      13.552  46.847  -9.680  1.00 62.61           N
ATOM   3468  H   THR A 243      13.713  47.740 -10.132  1.00 62.61           H
ATOM   3469  CA  THR A 243      12.639  45.873 -10.318  1.00 61.48           C
ATOM   3470  HA  THR A 243      12.669  44.927  -9.780  1.00 61.48           H
ATOM   3471  C   THR A 243      13.036  45.577 -11.752  1.00 59.80           C
ATOM   3472  O   THR A 243      13.784  46.349 -12.354  1.00 60.00           O
ATOM   3473  CB  THR A 243      11.195  46.358 -10.308  1.00 63.34           C
ATOM   3474  HB  THR A 243      10.558  45.586 -10.735  1.00 63.34           H
ATOM   3475  OG1 THR A 243      11.095  47.526 -11.082  1.00 65.19           O
ATOM   3476  HG1 THR A 243      11.852  48.076 -10.852  1.00 65.19           H
ATOM   3477  CG2 THR A 243      10.688  46.682  -8.905  1.00 63.61           C
ATOM   3478 1HG2 THR A 243       9.638  46.969  -8.956  1.00 63.61           H
ATOM   3479 2HG2 THR A 243      11.270  47.483  -8.455  1.00 63.61           H
ATOM   3480 3HG2 THR A 243      10.779  45.798  -8.277  1.00 63.61           H
ATOM   3481  N   ALA A 244      12.570  44.456 -12.305  1.00 57.92           N
ATOM   3482  H   ALA A 244      11.991  43.834 -11.745  1.00 57.92           H
ATOM   3483  CA  ALA A 244      12.875  44.091 -13.688  1.00 56.59           C
ATOM   3484  HA  ALA A 244      13.957  43.992 -13.781  1.00 56.59           H
ATOM   3485  C   ALA A 244      12.420  45.200 -14.658  1.00 54.46           C
ATOM   3486  O   ALA A 244      11.291  45.691 -14.568  1.00 54.28           O
ATOM   3487  CB  ALA A 244      12.247  42.729 -14.014  1.00 56.74           C
ATOM   3488 1HB  ALA A 244      12.633  41.981 -13.323  1.00 56.74           H
ATOM   3489 2HB  ALA A 244      12.511  42.438 -15.028  1.00 56.74           H
ATOM   3490 3HB  ALA A 244      11.162  42.786 -13.927  1.00 56.74           H
ATOM   3491  N   ALA A 245      13.316  45.611 -15.554  1.00 52.29           N
ATOM   3492  H   ALA A 245      14.259  45.241 -15.482  1.00 52.29           H
ATOM   3493  CA  ALA A 245      13.070  46.717 -16.483  1.00 51.32           C
ATOM   3494  HA  ALA A 245      12.040  47.059 -16.382  1.00 51.32           H
ATOM   3495  C   ALA A 245      13.218  46.343 -17.964  1.00 50.24           C
ATOM   3496  O   ALA A 245      12.812  47.116 -18.830  1.00 49.97           O
ATOM   3497  CB  ALA A 245      13.974  47.884 -16.080  1.00 51.45           C
ATOM   3498 1HB  ALA A 245      13.763  48.151 -15.046  1.00 51.45           H
ATOM   3499 2HB  ALA A 245      13.770  48.743 -16.720  1.00 51.45           H
ATOM   3500 3HB  ALA A 245      15.023  47.602 -16.181  1.00 51.45           H
ATOM   3501  N   GLY A 246      13.772  45.168 -18.269  1.00 49.12           N
ATOM   3502  H   GLY A 246      14.099  44.579 -17.515  1.00 49.12           H
ATOM   3503  CA  GLY A 246      13.947  44.723 -19.650  1.00 48.83           C
ATOM   3504 1HA  GLY A 246      13.058  44.194 -19.988  1.00 48.83           H
ATOM   3505 2HA  GLY A 246      14.082  45.597 -20.283  1.00 48.83           H
ATOM   3506  C   GLY A 246      15.155  43.832 -19.873  1.00 48.09           C
ATOM   3507  O   GLY A 246      15.722  43.278 -18.932  1.00 48.10           O
ATOM   3508  N   VAL A 247      15.561  43.731 -21.131  1.00 46.93           N
ATOM   3509  H   VAL A 247      15.010  44.210 -21.840  1.00 46.93           H
ATOM   3510  CA  VAL A 247      16.720  42.936 -21.554  1.00 46.58           C
ATOM   3511  HA  VAL A 247      17.359  42.759 -20.692  1.00 46.58           H
ATOM   3512  C   VAL A 247      17.570  43.667 -22.572  1.00 46.28           C
ATOM   3513  O   VAL A 247      17.060  44.395 -23.418  1.00 45.85           O
ATOM   3514  CB  VAL A 247      16.311  41.567 -22.111  1.00 47.11           C
ATOM   3515  HB  VAL A 247      17.198  41.091 -22.518  1.00 47.11           H
ATOM   3516  CG1 VAL A 247      15.767  40.666 -20.998  1.00 47.04           C
ATOM   3517 1HG1 VAL A 247      15.581  39.668 -21.394  1.00 47.04           H
ATOM   3518 2HG1 VAL A 247      14.837  41.068 -20.597  1.00 47.04           H
ATOM   3519 3HG1 VAL A 247      16.502  40.591 -20.197  1.00 47.04           H
ATOM   3520  CG2 VAL A 247      15.266  41.633 -23.228  1.00 47.58           C
ATOM   3521 1HG2 VAL A 247      15.103  40.634 -23.634  1.00 47.58           H
ATOM   3522 2HG2 VAL A 247      15.618  42.276 -24.031  1.00 47.58           H
ATOM   3523 3HG2 VAL A 247      14.322  42.024 -22.849  1.00 47.58           H
ATOM   3524  N   GLU A 248      18.877  43.481 -22.492  1.00 46.39           N
ATOM   3525  H   GLU A 248      19.220  42.873 -21.753  1.00 46.39           H
ATOM   3526  CA  GLU A 248      19.807  43.868 -23.551  1.00 46.65           C
ATOM   3527  HA  GLU A 248      19.419  44.726 -24.093  1.00 46.65           H
ATOM   3528  C   GLU A 248      19.948  42.687 -24.515  1.00 46.45           C
ATOM   3529  O   GLU A 248      20.236  41.584 -24.051  1.00 45.66           O
ATOM   3530  CB  GLU A 248      21.146  44.252 -22.911  1.00 48.96           C
ATOM   3531 1HB  GLU A 248      20.951  44.914 -22.066  1.00 48.96           H
ATOM   3532 2HB  GLU A 248      21.634  43.349 -22.547  1.00 48.96           H
ATOM   3533  CG  GLU A 248      22.095  44.977 -23.863  1.00 54.58           C
ATOM   3534 1HG  GLU A 248      22.336  44.312 -24.692  1.00 54.58           H
ATOM   3535 2HG  GLU A 248      21.590  45.860 -24.265  1.00 54.58           H
ATOM   3536  CD  GLU A 248      23.389  45.386 -23.141  1.00 63.94           C
ATOM   3537  OE1 GLU A 248      24.169  44.503 -22.716  1.00 67.34           O
ATOM   3538  OE2 GLU A 248      23.674  46.604 -23.034  1.00 64.91           O
ATOM   3539  N   VAL A 249      19.726  42.884 -25.817  1.00 46.26           N
ATOM   3540  H   VAL A 249      19.502  43.826 -26.125  1.00 46.26           H
ATOM   3541  CA  VAL A 249      19.733  41.777 -26.797  1.00 46.63           C
ATOM   3542  HA  VAL A 249      20.131  40.888 -26.314  1.00 46.63           H
ATOM   3543  C   VAL A 249      20.618  42.064 -27.992  1.00 47.62           C
ATOM   3544  O   VAL A 249      20.366  43.016 -28.729  1.00 47.44           O
ATOM   3545  CB  VAL A 249      18.329  41.410 -27.299  1.00 47.18           C
ATOM   3546  HB  VAL A 249      17.950  42.208 -27.939  1.00 47.18           H
ATOM   3547  CG1 VAL A 249      18.379  40.114 -28.117  1.00 47.29           C
ATOM   3548 1HG1 VAL A 249      17.373  39.877 -28.464  1.00 47.29           H
ATOM   3549 2HG1 VAL A 249      18.744  39.293 -27.499  1.00 47.29           H
ATOM   3550 3HG1 VAL A 249      19.019  40.227 -28.990  1.00 47.29           H
ATOM   3551  CG2 VAL A 249      17.341  41.229 -26.144  1.00 47.65           C
ATOM   3552 1HG2 VAL A 249      16.411  40.785 -26.500  1.00 47.65           H
ATOM   3553 2HG2 VAL A 249      17.116  42.204 -25.717  1.00 47.65           H
ATOM   3554 3HG2 VAL A 249      17.778  40.602 -25.371  1.00 47.65           H
ATOM   3555  N   GLN A 250      21.630  41.228 -28.208  1.00 48.59           N
ATOM   3556  H   GLN A 250      21.782  40.479 -27.537  1.00 48.59           H
ATOM   3557  CA  GLN A 250      22.477  41.288 -29.396  1.00 50.04           C
ATOM   3558  HA  GLN A 250      22.512  42.319 -29.742  1.00 50.04           H
ATOM   3559  C   GLN A 250      21.891  40.442 -30.528  1.00 50.74           C
ATOM   3560  O   GLN A 250      21.829  39.214 -30.443  1.00 50.39           O
ATOM   3561  CB  GLN A 250      23.917  40.892 -29.058  1.00 52.51           C
ATOM   3562 1HB  GLN A 250      24.266  41.489 -28.214  1.00 52.51           H
ATOM   3563 2HB  GLN A 250      23.953  39.838 -28.781  1.00 52.51           H
ATOM   3564  CG  GLN A 250      24.833  41.152 -30.263  1.00 57.15           C
ATOM   3565 1HG  GLN A 250      24.483  40.599 -31.134  1.00 57.15           H
ATOM   3566 2HG  GLN A 250      24.813  42.215 -30.502  1.00 57.15           H
ATOM   3567  CD  GLN A 250      26.267  40.723 -29.990  1.00 63.23           C
ATOM   3568  OE1 GLN A 250      26.562  39.578 -29.657  1.00 64.69           O
ATOM   3569  NE2 GLN A 250      27.212  41.621 -30.147  1.00 64.65           N
ATOM   3570 1HE2 GLN A 250      28.159  41.352 -29.935  1.00 64.65           H
ATOM   3571 2HE2 GLN A 250      26.983  42.561 -30.427  1.00 64.65           H
ATOM   3572  N   ASP A 251      21.455  41.110 -31.592  1.00 51.58           N
ATOM   3573  H   ASP A 251      21.582  42.122 -31.599  1.00 51.58           H
ATOM   3574  CA  ASP A 251      21.003  40.470 -32.824  1.00 53.36           C
ATOM   3575  HA  ASP A 251      20.305  39.668 -32.589  1.00 53.36           H
ATOM   3576  C   ASP A 251      22.191  39.823 -33.545  1.00 55.54           C
ATOM   3577  O   ASP A 251      22.936  40.498 -34.253  1.00 55.60           O
ATOM   3578  CB  ASP A 251      20.274  41.522 -33.684  1.00 54.93           C
ATOM   3579 1HB  ASP A 251      19.496  41.986 -33.077  1.00 54.93           H
ATOM   3580 2HB  ASP A 251      20.976  42.305 -33.975  1.00 54.93           H
ATOM   3581  CG  ASP A 251      19.614  40.943 -34.942  1.00 60.73           C
ATOM   3582  OD1 ASP A 251      19.806  39.743 -35.236  1.00 61.63           O
ATOM   3583  OD2 ASP A 251      18.854  41.686 -35.599  1.00 63.82           O
ATOM   3584  N   ARG A 252      22.363  38.510 -33.380  1.00 56.85           N
ATOM   3585  H   ARG A 252      21.662  38.008 -32.835  1.00 56.85           H
ATOM   3586  CA  ARG A 252      23.497  37.759 -33.948  1.00 58.83           C
ATOM   3587  HA  ARG A 252      24.421  38.259 -33.661  1.00 58.83           H
ATOM   3588  C   ARG A 252      23.510  37.769 -35.482  1.00 61.18           C
ATOM   3589  O   ARG A 252      24.578  37.539 -36.056  1.00 61.61           O
ATOM   3590  CB  ARG A 252      23.516  36.331 -33.373  1.00 59.93           C
ATOM   3591 1HB  ARG A 252      22.617  35.818 -33.705  1.00 59.93           H
ATOM   3592 2HB  ARG A 252      24.371  35.785 -33.770  1.00 59.93           H
ATOM   3593  CG  ARG A 252      23.550  36.272 -31.833  1.00 61.96           C
ATOM   3594 1HG  ARG A 252      22.751  36.889 -31.425  1.00 61.96           H
ATOM   3595 2HG  ARG A 252      23.345  35.259 -31.499  1.00 61.96           H
ATOM   3596  CD  ARG A 252      24.879  36.731 -31.224  1.00 65.24           C
ATOM   3597 1HD  ARG A 252      25.186  37.675 -31.678  1.00 65.24           H
ATOM   3598 2HD  ARG A 252      24.721  36.910 -30.159  1.00 65.24           H
ATOM   3599  NE  ARG A 252      25.941  35.723 -31.389  1.00 68.41           N
ATOM   3600  HE  ARG A 252      25.728  34.878 -31.887  1.00 68.41           H
ATOM   3601  CZ  ARG A 252      27.171  35.808 -30.939  1.00 69.90           C
ATOM   3602  NH1 ARG A 252      27.626  36.824 -30.289  1.00 68.42           N
ATOM   3603 1HH1 ARG A 252      27.081  37.663 -30.161  1.00 68.42           H
ATOM   3604 2HH1 ARG A 252      28.599  36.751 -30.039  1.00 68.42           H
ATOM   3605  NH2 ARG A 252      28.022  34.849 -31.115  1.00 69.45           N
ATOM   3606 1HH2 ARG A 252      27.738  34.042 -31.653  1.00 69.45           H
ATOM   3607 2HH2 ARG A 252      28.969  34.975 -30.789  1.00 69.45           H
ATOM   3608  N   ARG A 253      22.389  38.112 -36.138  1.00 62.42           N
ATOM   3609  H   ARG A 253      21.562  38.296 -35.571  1.00 62.42           H
ATOM   3610  CA  ARG A 253      22.301  38.315 -37.602  1.00 63.45           C
ATOM   3611  HA  ARG A 253      22.878  37.539 -38.102  1.00 63.45           H
ATOM   3612  C   ARG A 253      22.906  39.635 -38.098  1.00 64.61           C
ATOM   3613  O   ARG A 253      23.082  39.779 -39.308  1.00 65.45           O
ATOM   3614  CB  ARG A 253      20.848  38.176 -38.073  1.00 64.69           C
ATOM   3615 1HB  ARG A 253      20.244  38.963 -37.622  1.00 64.69           H
ATOM   3616 2HB  ARG A 253      20.815  38.310 -39.150  1.00 64.69           H
ATOM   3617  CG  ARG A 253      20.230  36.810 -37.752  1.00 67.59           C
ATOM   3618 1HG  ARG A 253      20.835  36.014 -38.184  1.00 67.59           H
ATOM   3619 2HG  ARG A 253      20.184  36.676 -36.672  1.00 67.59           H
ATOM   3620  CD  ARG A 253      18.804  36.756 -38.309  1.00 69.85           C
ATOM   3621 1HD  ARG A 253      18.206  37.525 -37.815  1.00 69.85           H
ATOM   3622 2HD  ARG A 253      18.815  36.980 -39.378  1.00 69.85           H
ATOM   3623  NE  ARG A 253      18.182  35.443 -38.066  1.00 71.19           N
ATOM   3624  HE  ARG A 253      17.547  35.357 -37.293  1.00 71.19           H
ATOM   3625  CZ  ARG A 253      18.276  34.366 -38.809  1.00 73.60           C
ATOM   3626  NH1 ARG A 253      18.976  34.315 -39.891  1.00 73.77           N
ATOM   3627 1HH1 ARG A 253      19.559  35.092 -40.164  1.00 73.77           H
ATOM   3628 2HH1 ARG A 253      19.062  33.400 -40.293  1.00 73.77           H
ATOM   3629  NH2 ARG A 253      17.691  33.260 -38.469  1.00 72.94           N
ATOM   3630 1HH2 ARG A 253      17.155  33.217 -37.608  1.00 72.94           H
ATOM   3631 2HH2 ARG A 253      17.799  32.433 -39.028  1.00 72.94           H
ATOM   3632  N   SER A 254      23.253  40.562 -37.204  1.00 64.29           N
ATOM   3633  H   SER A 254      22.937  40.425 -36.249  1.00 64.29           H
ATOM   3634  CA  SER A 254      23.856  41.855 -37.581  1.00 64.65           C
ATOM   3635  HA  SER A 254      24.332  41.761 -38.556  1.00 64.65           H
ATOM   3636  C   SER A 254      24.937  42.383 -36.640  1.00 65.12           C
ATOM   3637  O   SER A 254      25.716  43.239 -37.045  1.00 65.68           O
ATOM   3638  CB  SER A 254      22.759  42.907 -37.699  1.00 65.23           C
ATOM   3639 1HB  SER A 254      23.175  43.812 -38.143  1.00 65.23           H
ATOM   3640 2HB  SER A 254      21.956  42.540 -38.341  1.00 65.23           H
ATOM   3641  OG  SER A 254      22.249  43.213 -36.421  1.00 66.82           O
ATOM   3642  HG  SER A 254      22.054  44.163 -36.417  1.00 66.82           H
ATOM   3643  N   GLY A 255      25.018  41.875 -35.412  1.00 64.81           N
ATOM   3644  H   GLY A 255      24.315  41.193 -35.150  1.00 64.81           H
ATOM   3645  CA  GLY A 255      25.923  42.349 -34.358  1.00 64.69           C
ATOM   3646 1HA  GLY A 255      26.115  41.532 -33.664  1.00 64.69           H
ATOM   3647 2HA  GLY A 255      26.869  42.656 -34.801  1.00 64.69           H
ATOM   3648  C   GLY A 255      25.383  43.538 -33.557  1.00 64.08           C
ATOM   3649  O   GLY A 255      25.982  43.901 -32.545  1.00 64.84           O
ATOM   3650  N   ASP A 256      24.260  44.125 -33.979  1.00 62.01           N
ATOM   3651  H   ASP A 256      23.796  43.723 -34.785  1.00 62.01           H
ATOM   3652  CA  ASP A 256      23.618  45.245 -33.282  1.00 60.26           C
ATOM   3653  HA  ASP A 256      24.381  46.002 -33.097  1.00 60.26           H
ATOM   3654  C   ASP A 256      23.040  44.838 -31.919  1.00 58.54           C
ATOM   3655  O   ASP A 256      22.343  43.830 -31.795  1.00 58.51           O
ATOM   3656  CB  ASP A 256      22.531  45.892 -34.155  1.00 61.60           C
ATOM   3657 1HB  ASP A 256      21.783  45.140 -34.407  1.00 61.60           H
ATOM   3658 2HB  ASP A 256      22.040  46.679 -33.579  1.00 61.60           H
ATOM   3659  CG  ASP A 256      23.090  46.509 -35.437  1.00 65.69           C
ATOM   3660  OD1 ASP A 256      24.026  47.336 -35.372  1.00 65.44           O
ATOM   3661  OD2 ASP A 256      22.654  46.113 -36.540  1.00 68.58           O
ATOM   3662  N   THR A 257      23.305  45.670 -30.917  1.00 56.90           N
ATOM   3663  H   THR A 257      23.898  46.470 -31.099  1.00 56.90           H
ATOM   3664  CA  THR A 257      22.783  45.466 -29.564  1.00 55.64           C
ATOM   3665  HA  THR A 257      22.372  44.463 -29.484  1.00 55.64           H
ATOM   3666  C   THR A 257      21.670  46.443 -29.258  1.00 53.88           C
ATOM   3667  O   THR A 257      21.857  47.656 -29.358  1.00 53.98           O
ATOM   3668  CB  THR A 257      23.879  45.576 -28.513  1.00 57.16           C
ATOM   3669  HB  THR A 257      24.247  46.600 -28.451  1.00 57.16           H
ATOM   3670  OG1 THR A 257      24.940  44.721 -28.859  1.00 58.79           O
ATOM   3671  HG1 THR A 257      25.435  45.188 -29.548  1.00 58.79           H
ATOM   3672  CG2 THR A 257      23.393  45.131 -27.141  1.00 57.38           C
ATOM   3673 1HG2 THR A 257      24.215  45.167 -26.429  1.00 57.38           H
ATOM   3674 2HG2 THR A 257      23.010  44.111 -27.190  1.00 57.38           H
ATOM   3675 3HG2 THR A 257      22.605  45.796 -26.787  1.00 57.38           H
ATOM   3676  N   TYR A 258      20.514  45.916 -28.876  1.00 52.20           N
ATOM   3677  H   TYR A 258      20.451  44.902 -28.841  1.00 52.20           H
ATOM   3678  CA  TYR A 258      19.318  46.692 -28.537  1.00 51.19           C
ATOM   3679  HA  TYR A 258      19.489  47.747 -28.747  1.00 51.19           H
ATOM   3680  C   TYR A 258      18.979  46.576 -27.049  1.00 49.74           C
ATOM   3681  O   TYR A 258      19.476  45.697 -26.349  1.00 48.80           O
ATOM   3682  CB  TYR A 258      18.145  46.222 -29.407  1.00 51.29           C
ATOM   3683 1HB  TYR A 258      17.930  45.186 -29.145  1.00 51.29           H
ATOM   3684 2HB  TYR A 258      17.259  46.811 -29.163  1.00 51.29           H
ATOM   3685  CG  TYR A 258      18.390  46.318 -30.902  1.00 52.11           C
ATOM   3686  CD1 TYR A 258      18.989  45.248 -31.593  1.00 53.33           C
ATOM   3687  HD1 TYR A 258      19.304  44.366 -31.052  1.00 53.33           H
ATOM   3688  CD2 TYR A 258      18.033  47.484 -31.603  1.00 52.91           C
ATOM   3689  HD2 TYR A 258      17.583  48.308 -31.068  1.00 52.91           H
ATOM   3690  CE1 TYR A 258      19.209  45.328 -32.980  1.00 54.19           C
ATOM   3691  HE1 TYR A 258      19.666  44.507 -33.509  1.00 54.19           H
ATOM   3692  CE2 TYR A 258      18.280  47.581 -32.987  1.00 53.96           C
ATOM   3693  HE2 TYR A 258      18.032  48.483 -33.525  1.00 53.96           H
ATOM   3694  CZ  TYR A 258      18.863  46.501 -33.680  1.00 55.03           C
ATOM   3695  OH  TYR A 258      19.048  46.578 -35.021  1.00 56.87           O
ATOM   3696  HH  TYR A 258      18.585  47.347 -35.387  1.00 56.87           H
ATOM   3697  N   GLN A 259      18.097  47.445 -26.575  1.00 49.06           N
ATOM   3698  H   GLN A 259      17.800  48.198 -27.190  1.00 49.06           H
ATOM   3699  CA  GLN A 259      17.460  47.323 -25.268  1.00 49.33           C
ATOM   3700  HA  GLN A 259      17.814  46.429 -24.757  1.00 49.33           H
ATOM   3701  C   GLN A 259      15.955  47.177 -25.471  1.00 48.59           C
ATOM   3702  O   GLN A 259      15.347  47.975 -26.190  1.00 48.60           O
ATOM   3703  CB  GLN A 259      17.802  48.534 -24.397  1.00 52.50           C
ATOM   3704 1HB  GLN A 259      17.488  49.439 -24.908  1.00 52.50           H
ATOM   3705 2HB  GLN A 259      17.245  48.451 -23.463  1.00 52.50           H
ATOM   3706  CG  GLN A 259      19.300  48.653 -24.077  1.00 57.96           C
ATOM   3707 1HG  GLN A 259      19.658  47.700 -23.687  1.00 57.96           H
ATOM   3708 2HG  GLN A 259      19.864  48.897 -24.976  1.00 57.96           H
ATOM   3709  CD  GLN A 259      19.556  49.738 -23.037  1.00 63.97           C
ATOM   3710  OE1 GLN A 259      18.830  50.719 -22.929  1.00 66.21           O
ATOM   3711  NE2 GLN A 259      20.588  49.637 -22.235  1.00 64.79           N
ATOM   3712 1HE2 GLN A 259      20.713  50.402 -21.581  1.00 64.79           H
ATOM   3713 2HE2 GLN A 259      21.313  48.946 -22.352  1.00 64.79           H
ATOM   3714  N   VAL A 260      15.358  46.164 -24.858  1.00 47.84           N
ATOM   3715  H   VAL A 260      15.938  45.513 -24.331  1.00 47.84           H
ATOM   3716  CA  VAL A 260      13.914  45.913 -24.931  1.00 47.31           C
ATOM   3717  HA  VAL A 260      13.434  46.635 -25.592  1.00 47.31           H
ATOM   3718  C   VAL A 260      13.326  46.074 -23.552  1.00 47.40           C
ATOM   3719  O   VAL A 260      13.655  45.291 -22.666  1.00 48.09           O
ATOM   3720  CB  VAL A 260      13.603  44.515 -25.473  1.00 46.80           C
ATOM   3721  HB  VAL A 260      14.024  43.761 -24.810  1.00 46.80           H
ATOM   3722  CG1 VAL A 260      12.086  44.308 -25.542  1.00 46.47           C
ATOM   3723 1HG1 VAL A 260      11.861  43.362 -26.032  1.00 46.47           H
ATOM   3724 2HG1 VAL A 260      11.616  45.117 -26.099  1.00 46.47           H
ATOM   3725 3HG1 VAL A 260      11.665  44.273 -24.538  1.00 46.47           H
ATOM   3726  CG2 VAL A 260      14.215  44.317 -26.866  1.00 47.42           C
ATOM   3727 1HG2 VAL A 260      13.946  43.335 -27.252  1.00 47.42           H
ATOM   3728 2HG2 VAL A 260      15.302  44.371 -26.812  1.00 47.42           H
ATOM   3729 3HG2 VAL A 260      13.846  45.084 -27.547  1.00 47.42           H
ATOM   3730  N   ALA A 261      12.500  47.097 -23.355  1.00 46.81           N
ATOM   3731  H   ALA A 261      12.260  47.696 -24.138  1.00 46.81           H
ATOM   3732  CA  ALA A 261      11.869  47.323 -22.058  1.00 46.86           C
ATOM   3733  HA  ALA A 261      12.644  47.249 -21.297  1.00 46.86           H
ATOM   3734  C   ALA A 261      10.823  46.236 -21.745  1.00 46.41           C
ATOM   3735  O   ALA A 261      10.174  45.702 -22.649  1.00 46.43           O
ATOM   3736  CB  ALA A 261      11.308  48.749 -21.991  1.00 47.21           C
ATOM   3737 1HB  ALA A 261      12.115  49.466 -22.143  1.00 47.21           H
ATOM   3738 2HB  ALA A 261      10.863  48.920 -21.010  1.00 47.21           H
ATOM   3739 3HB  ALA A 261      10.554  48.888 -22.761  1.00 47.21           H
ATOM   3740  N   ALA A 262      10.675  45.906 -20.463  1.00 45.83           N
ATOM   3741  H   ALA A 262      11.268  46.371 -19.783  1.00 45.83           H
ATOM   3742  CA  ALA A 262       9.698  44.928 -19.994  1.00 46.33           C
ATOM   3743  HA  ALA A 262       8.800  45.098 -20.559  1.00 46.33           H
ATOM   3744  C   ALA A 262       9.318  45.106 -18.520  1.00 46.91           C
ATOM   3745  O   ALA A 262      10.128  45.566 -17.709  1.00 46.66           O
ATOM   3746  CB  ALA A 262      10.189  43.499 -20.283  1.00 46.61           C
ATOM   3747 1HB  ALA A 262      10.488  43.403 -21.327  1.00 46.61           H
ATOM   3748 2HB  ALA A 262       9.385  42.789 -20.085  1.00 46.61           H
ATOM   3749 3HB  ALA A 262      11.035  43.257 -19.641  1.00 46.61           H
ATOM   3750  N   ARG A 263       8.083  44.719 -18.175  1.00 47.13           N
ATOM   3751  H   ARG A 263       7.477  44.371 -18.913  1.00 47.13           H
ATOM   3752  CA  ARG A 263       7.616  44.647 -16.777  1.00 47.71           C
ATOM   3753  HA  ARG A 263       8.077  45.447 -16.203  1.00 47.71           H
ATOM   3754  C   ARG A 263       8.062  43.359 -16.085  1.00 46.65           C
ATOM   3755  O   ARG A 263       8.367  43.384 -14.895  1.00 47.02           O
ATOM   3756  CB  ARG A 263       6.098  44.854 -16.747  1.00 50.70           C
ATOM   3757 1HB  ARG A 263       5.864  45.741 -17.335  1.00 50.70           H
ATOM   3758 2HB  ARG A 263       5.596  43.996 -17.197  1.00 50.70           H
ATOM   3759  CG  ARG A 263       5.584  45.063 -15.315  1.00 57.26           C
ATOM   3760 1HG  ARG A 263       5.779  44.165 -14.730  1.00 57.26           H
ATOM   3761 2HG  ARG A 263       6.112  45.899 -14.856  1.00 57.26           H
ATOM   3762  CD  ARG A 263       4.073  45.325 -15.286  1.00 62.67           C
ATOM   3763 1HD  ARG A 263       3.566  44.500 -15.789  1.00 62.67           H
ATOM   3764 2HD  ARG A 263       3.725  45.338 -14.255  1.00 62.67           H
ATOM   3765  NE  ARG A 263       3.698  46.581 -15.954  1.00 67.86           N
ATOM   3766  HE  ARG A 263       3.365  46.512 -16.903  1.00 67.86           H
ATOM   3767  CZ  ARG A 263       3.865  47.810 -15.525  1.00 70.75           C
ATOM   3768  NH1 ARG A 263       4.442  48.100 -14.408  1.00 70.69           N
ATOM   3769 1HH1 ARG A 263       4.725  47.371 -13.768  1.00 70.69           H
ATOM   3770 2HH1 ARG A 263       4.598  49.070 -14.232  1.00 70.69           H
ATOM   3771  NH2 ARG A 263       3.443  48.816 -16.226  1.00 70.74           N
ATOM   3772 1HH2 ARG A 263       2.963  48.644 -17.096  1.00 70.74           H
ATOM   3773 2HH2 ARG A 263       3.608  49.758 -15.902  1.00 70.74           H
ATOM   3774  N   TYR A 264       8.135  42.266 -16.840  1.00 45.03           N
ATOM   3775  H   TYR A 264       7.779  42.338 -17.787  1.00 45.03           H
ATOM   3776  CA  TYR A 264       8.586  40.958 -16.366  1.00 44.41           C
ATOM   3777  HA  TYR A 264       8.969  41.055 -15.353  1.00 44.41           H
ATOM   3778  C   TYR A 264       9.705  40.406 -17.240  1.00 43.30           C
ATOM   3779  O   TYR A 264       9.605  40.435 -18.466  1.00 43.30           O
ATOM   3780  CB  TYR A 264       7.416  39.973 -16.335  1.00 44.35           C
ATOM   3781 1HB  TYR A 264       7.028  39.869 -17.344  1.00 44.35           H
ATOM   3782 2HB  TYR A 264       7.786  38.995 -16.023  1.00 44.35           H
ATOM   3783  CG  TYR A 264       6.296  40.385 -15.408  1.00 46.22           C
ATOM   3784  CD1 TYR A 264       5.220  41.159 -15.885  1.00 47.69           C
ATOM   3785  HD1 TYR A 264       5.181  41.440 -16.928  1.00 47.69           H
ATOM   3786  CD2 TYR A 264       6.353  40.009 -14.056  1.00 47.82           C
ATOM   3787  HD2 TYR A 264       7.180  39.406 -13.706  1.00 47.82           H
ATOM   3788  CE1 TYR A 264       4.207  41.574 -14.999  1.00 48.95           C
ATOM   3789  HE1 TYR A 264       3.386  42.174 -15.351  1.00 48.95           H
ATOM   3790  CE2 TYR A 264       5.333  40.407 -13.174  1.00 49.15           C
ATOM   3791  HE2 TYR A 264       5.358  40.107 -12.137  1.00 49.15           H
ATOM   3792  CZ  TYR A 264       4.262  41.193 -13.642  1.00 50.69           C
ATOM   3793  OH  TYR A 264       3.309  41.594 -12.765  1.00 54.86           O
ATOM   3794  HH  TYR A 264       3.353  41.050 -11.952  1.00 54.86           H
ATOM   3795  N   VAL A 265      10.747  39.873 -16.609  1.00 41.69           N
ATOM   3796  H   VAL A 265      10.736  39.869 -15.591  1.00 41.69           H
ATOM   3797  CA  VAL A 265      11.836  39.178 -17.308  1.00 40.90           C
ATOM   3798  HA  VAL A 265      11.623  39.144 -18.373  1.00 40.90           H
ATOM   3799  C   VAL A 265      11.922  37.751 -16.812  1.00 39.88           C
ATOM   3800  O   VAL A 265      12.113  37.538 -15.622  1.00 40.76           O
ATOM   3801  CB  VAL A 265      13.180  39.891 -17.141  1.00 41.33           C
ATOM   3802  HB  VAL A 265      13.430  39.953 -16.082  1.00 41.33           H
ATOM   3803  CG1 VAL A 265      14.284  39.121 -17.878  1.00 41.15           C
ATOM   3804 1HG1 VAL A 265      15.209  39.695 -17.866  1.00 41.15           H
ATOM   3805 2HG1 VAL A 265      13.994  38.946 -18.915  1.00 41.15           H
ATOM   3806 3HG1 VAL A 265      14.472  38.166 -17.390  1.00 41.15           H
ATOM   3807  CG2 VAL A 265      13.135  41.316 -17.710  1.00 41.76           C
ATOM   3808 1HG2 VAL A 265      14.083  41.814 -17.513  1.00 41.76           H
ATOM   3809 2HG2 VAL A 265      12.337  41.893 -17.245  1.00 41.76           H
ATOM   3810 3HG2 VAL A 265      12.962  41.284 -18.785  1.00 41.76           H
ATOM   3811  N   VAL A 266      11.758  36.782 -17.702  1.00 37.93           N
ATOM   3812  H   VAL A 266      11.560  37.049 -18.663  1.00 37.93           H
ATOM   3813  CA  VAL A 266      11.845  35.354 -17.366  1.00 37.41           C
ATOM   3814  HA  VAL A 266      11.886  35.222 -16.289  1.00 37.41           H
ATOM   3815  C   VAL A 266      13.096  34.768 -17.979  1.00 36.82           C
ATOM   3816  O   VAL A 266      13.198  34.758 -19.199  1.00 36.58           O
ATOM   3817  CB  VAL A 266      10.635  34.575 -17.886  1.00 37.87           C
ATOM   3818  HB  VAL A 266      10.605  34.645 -18.971  1.00 37.87           H
ATOM   3819  CG1 VAL A 266      10.752  33.098 -17.498  1.00 37.35           C
ATOM   3820 1HG1 VAL A 266       9.885  32.566 -17.880  1.00 37.35           H
ATOM   3821 2HG1 VAL A 266      10.788  32.990 -16.413  1.00 37.35           H
ATOM   3822 3HG1 VAL A 266      11.635  32.641 -17.941  1.00 37.35           H
ATOM   3823  CG2 VAL A 266       9.309  35.130 -17.349  1.00 37.78           C
ATOM   3824 1HG2 VAL A 266       8.483  34.571 -17.785  1.00 37.78           H
ATOM   3825 2HG2 VAL A 266       9.195  36.177 -17.626  1.00 37.78           H
ATOM   3826 3HG2 VAL A 266       9.268  35.035 -16.266  1.00 37.78           H
ATOM   3827  N   VAL A 267      14.034  34.273 -17.178  1.00 36.04           N
ATOM   3828  H   VAL A 267      13.894  34.343 -16.173  1.00 36.04           H
ATOM   3829  CA  VAL A 267      15.253  33.636 -17.705  1.00 36.09           C
ATOM   3830  HA  VAL A 267      15.321  33.866 -18.756  1.00 36.09           H
ATOM   3831  C   VAL A 267      15.193  32.123 -17.606  1.00 35.72           C
ATOM   3832  O   VAL A 267      15.301  31.581 -16.511  1.00 36.61           O
ATOM   3833  CB  VAL A 267      16.538  34.169 -17.063  1.00 36.35           C
ATOM   3834  HB  VAL A 267      16.581  33.861 -16.018  1.00 36.35           H
ATOM   3835  CG1 VAL A 267      17.764  33.617 -17.804  1.00 36.22           C
ATOM   3836 1HG1 VAL A 267      18.673  33.963 -17.312  1.00 36.22           H
ATOM   3837 2HG1 VAL A 267      17.775  33.955 -18.838  1.00 36.22           H
ATOM   3838 3HG1 VAL A 267      17.768  32.529 -17.791  1.00 36.22           H
ATOM   3839  CG2 VAL A 267      16.611  35.702 -17.111  1.00 36.66           C
ATOM   3840 1HG2 VAL A 267      17.559  36.039 -16.693  1.00 36.66           H
ATOM   3841 2HG2 VAL A 267      15.803  36.131 -16.520  1.00 36.66           H
ATOM   3842 3HG2 VAL A 267      16.528  36.051 -18.139  1.00 36.66           H
ATOM   3843  N   GLY A 268      15.034  31.456 -18.747  1.00 33.97           N
ATOM   3844  H   GLY A 268      14.902  31.996 -19.599  1.00 33.97           H
ATOM   3845  CA  GLY A 268      15.071  29.996 -18.891  1.00 34.12           C
ATOM   3846 1HA  GLY A 268      15.212  29.521 -17.922  1.00 34.12           H
ATOM   3847 2HA  GLY A 268      14.138  29.643 -19.322  1.00 34.12           H
ATOM   3848  C   GLY A 268      16.208  29.564 -19.807  1.00 34.23           C
ATOM   3849  O   GLY A 268      15.975  29.036 -20.892  1.00 34.48           O
ATOM   3850  N   ALA A 269      17.433  29.881 -19.399  1.00 34.38           N
ATOM   3851  H   ALA A 269      17.538  30.285 -18.477  1.00 34.38           H
ATOM   3852  CA  ALA A 269      18.619  29.758 -20.238  1.00 35.05           C
ATOM   3853  HA  ALA A 269      18.305  29.682 -21.276  1.00 35.05           H
ATOM   3854  C   ALA A 269      19.465  28.500 -19.978  1.00 36.00           C
ATOM   3855  O   ALA A 269      20.583  28.454 -20.459  1.00 36.87           O
ATOM   3856  CB  ALA A 269      19.407  31.064 -20.121  1.00 34.90           C
ATOM   3857 1HB  ALA A 269      18.854  31.877 -20.592  1.00 34.90           H
ATOM   3858 2HB  ALA A 269      20.369  30.950 -20.604  1.00 34.90           H
ATOM   3859 3HB  ALA A 269      19.585  31.305 -19.075  1.00 34.90           H
ATOM   3860  N   ASP A 270      18.935  27.480 -19.294  1.00 36.01           N
ATOM   3861  H   ASP A 270      17.956  27.573 -19.032  1.00 36.01           H
ATOM   3862  CA  ASP A 270      19.646  26.315 -18.732  1.00 35.73           C
ATOM   3863  HA  ASP A 270      18.856  25.603 -18.497  1.00 35.73           H
ATOM   3864  C   ASP A 270      20.330  26.587 -17.369  1.00 36.30           C
ATOM   3865  O   ASP A 270      20.485  27.735 -16.942  1.00 36.02           O
ATOM   3866  CB  ASP A 270      20.517  25.596 -19.800  1.00 36.11           C
ATOM   3867 1HB  ASP A 270      20.650  24.573 -19.482  1.00 36.11           H
ATOM   3868 2HB  ASP A 270      19.972  25.572 -20.742  1.00 36.11           H
ATOM   3869  CG  ASP A 270      21.943  26.123 -20.047  1.00 39.57           C
ATOM   3870  OD1 ASP A 270      22.629  26.441 -19.045  1.00 37.17           O
ATOM   3871  OD2 ASP A 270      22.403  26.109 -21.219  1.00 42.09           O
ATOM   3872  N   ALA A 271      20.705  25.520 -16.660  1.00 36.61           N
ATOM   3873  H   ALA A 271      20.575  24.602 -17.074  1.00 36.61           H
ATOM   3874  CA  ALA A 271      21.262  25.590 -15.306  1.00 37.49           C
ATOM   3875  HA  ALA A 271      20.583  26.171 -14.680  1.00 37.49           H
ATOM   3876  C   ALA A 271      22.648  26.259 -15.195  1.00 38.16           C
ATOM   3877  O   ALA A 271      23.053  26.611 -14.085  1.00 38.38           O
ATOM   3878  CB  ALA A 271      21.310  24.163 -14.761  1.00 37.26           C
ATOM   3879 1HB  ALA A 271      20.313  23.724 -14.794  1.00 37.26           H
ATOM   3880 2HB  ALA A 271      21.666  24.166 -13.729  1.00 37.26           H
ATOM   3881 3HB  ALA A 271      21.989  23.583 -15.382  1.00 37.26           H
ATOM   3882  N   LEU A 272      23.381  26.434 -16.298  1.00 38.06           N
ATOM   3883  H   LEU A 272      22.976  26.156 -17.193  1.00 38.06           H
ATOM   3884  CA  LEU A 272      24.704  27.071 -16.293  1.00 38.87           C
ATOM   3885  HA  LEU A 272      25.070  27.161 -15.271  1.00 38.87           H
ATOM   3886  C   LEU A 272      24.649  28.504 -16.839  1.00 38.34           C
ATOM   3887  O   LEU A 272      25.197  29.416 -16.219  1.00 37.88           O
ATOM   3888  CB  LEU A 272      25.706  26.197 -17.073  1.00 40.19           C
ATOM   3889 1HB  LEU A 272      25.392  26.172 -18.118  1.00 40.19           H
ATOM   3890 2HB  LEU A 272      26.681  26.682 -17.027  1.00 40.19           H
ATOM   3891  CG  LEU A 272      25.867  24.742 -16.584  1.00 42.65           C
ATOM   3892  HG  LEU A 272      24.906  24.229 -16.625  1.00 42.65           H
ATOM   3893  CD1 LEU A 272      26.839  24.018 -17.513  1.00 43.99           C
ATOM   3894 1HD1 LEU A 272      26.915  22.976 -17.206  1.00 43.99           H
ATOM   3895 2HD1 LEU A 272      27.823  24.483 -17.474  1.00 43.99           H
ATOM   3896 3HD1 LEU A 272      26.458  24.051 -18.534  1.00 43.99           H
ATOM   3897  CD2 LEU A 272      26.414  24.661 -15.157  1.00 43.90           C
ATOM   3898 1HD2 LEU A 272      26.545  23.615 -14.877  1.00 43.90           H
ATOM   3899 2HD2 LEU A 272      25.707  25.115 -14.463  1.00 43.90           H
ATOM   3900 3HD2 LEU A 272      27.373  25.174 -15.091  1.00 43.90           H
ATOM   3901  N   ARG A 273      23.956  28.705 -17.966  1.00 38.05           N
ATOM   3902  H   ARG A 273      23.534  27.886 -18.415  1.00 38.05           H
ATOM   3903  CA  ARG A 273      23.804  30.023 -18.605  1.00 37.83           C
ATOM   3904  HA  ARG A 273      24.748  30.557 -18.522  1.00 37.83           H
ATOM   3905  C   ARG A 273      22.789  30.946 -17.922  1.00 38.42           C
ATOM   3906  O   ARG A 273      22.984  32.156 -17.973  1.00 38.89           O
ATOM   3907  CB  ARG A 273      23.522  29.840 -20.097  1.00 37.60           C
ATOM   3908 1HB  ARG A 273      22.838  29.010 -20.229  1.00 37.60           H
ATOM   3909 2HB  ARG A 273      23.056  30.742 -20.489  1.00 37.60           H
ATOM   3910  CG  ARG A 273      24.796  29.538 -20.896  1.00 39.23           C
ATOM   3911 1HG  ARG A 273      25.514  30.329 -20.722  1.00 39.23           H
ATOM   3912 2HG  ARG A 273      25.231  28.592 -20.573  1.00 39.23           H
ATOM   3913  CD  ARG A 273      24.498  29.486 -22.391  1.00 40.96           C
ATOM   3914 1HD  ARG A 273      23.885  30.347 -22.628  1.00 40.96           H
ATOM   3915 2HD  ARG A 273      25.436  29.544 -22.945  1.00 40.96           H
ATOM   3916  NE  ARG A 273      23.785  28.257 -22.762  1.00 42.34           N
ATOM   3917  HE  ARG A 273      23.540  27.603 -22.031  1.00 42.34           H
ATOM   3918  CZ  ARG A 273      23.288  27.966 -23.938  1.00 43.41           C
ATOM   3919  NH1 ARG A 273      23.315  28.765 -24.953  1.00 43.57           N
ATOM   3920 1HH1 ARG A 273      23.639  29.718 -24.839  1.00 43.57           H
ATOM   3921 2HH1 ARG A 273      22.789  28.474 -25.759  1.00 43.57           H
ATOM   3922  NH2 ARG A 273      22.693  26.830 -24.093  1.00 43.21           N
ATOM   3923 1HH2 ARG A 273      22.510  26.323 -23.233  1.00 43.21           H
ATOM   3924 2HH2 ARG A 273      22.204  26.605 -24.950  1.00 43.21           H
ATOM   3925  N   THR A 274      21.797  30.423 -17.191  1.00 38.27           N
ATOM   3926  H   THR A 274      21.630  29.423 -17.254  1.00 38.27           H
ATOM   3927  CA  THR A 274      20.913  31.281 -16.364  1.00 38.96           C
ATOM   3928  HA  THR A 274      20.490  32.046 -17.015  1.00 38.96           H
ATOM   3929  C   THR A 274      21.670  32.032 -15.274  1.00 40.38           C
ATOM   3930  O   THR A 274      21.599  33.262 -15.261  1.00 40.77           O
ATOM   3931  CB  THR A 274      19.739  30.532 -15.735  1.00 39.58           C
ATOM   3932  HB  THR A 274      20.103  29.747 -15.074  1.00 39.58           H
ATOM   3933  OG1 THR A 274      18.991  29.945 -16.756  1.00 40.22           O
ATOM   3934  HG1 THR A 274      19.464  29.128 -16.988  1.00 40.22           H
ATOM   3935  CG2 THR A 274      18.778  31.428 -14.958  1.00 39.78           C
ATOM   3936 1HG2 THR A 274      17.976  30.818 -14.541  1.00 39.78           H
ATOM   3937 2HG2 THR A 274      18.344  32.174 -15.614  1.00 39.78           H
ATOM   3938 3HG2 THR A 274      19.293  31.937 -14.147  1.00 39.78           H
ATOM   3939  N   PRO A 275      22.460  31.384 -14.381  1.00 41.04           N
ATOM   3940  CA  PRO A 275      23.283  32.122 -13.415  1.00 41.47           C
ATOM   3941  HA  PRO A 275      22.652  32.820 -12.869  1.00 41.47           H
ATOM   3942  C   PRO A 275      24.400  32.949 -14.077  1.00 42.47           C
ATOM   3943  O   PRO A 275      24.757  33.991 -13.535  1.00 43.42           O
ATOM   3944  CB  PRO A 275      23.818  31.074 -12.433  1.00 41.53           C
ATOM   3945 1HB  PRO A 275      24.801  31.332 -12.041  1.00 41.53           H
ATOM   3946 2HB  PRO A 275      23.108  30.946 -11.614  1.00 41.53           H
ATOM   3947  CG  PRO A 275      23.852  29.801 -13.268  1.00 41.67           C
ATOM   3948 1HG  PRO A 275      24.751  29.785 -13.869  1.00 41.67           H
ATOM   3949 2HG  PRO A 275      23.799  28.906 -12.655  1.00 41.67           H
ATOM   3950  CD  PRO A 275      22.625  29.949 -14.165  1.00 40.27           C
ATOM   3951 1HD  PRO A 275      22.773  29.399 -15.091  1.00 40.27           H
ATOM   3952 2HD  PRO A 275      21.753  29.558 -13.640  1.00 40.27           H
ATOM   3953  N   GLN A 276      24.875  32.560 -15.269  1.00 42.39           N
ATOM   3954  H   GLN A 276      24.599  31.653 -15.628  1.00 42.39           H
ATOM   3955  CA  GLN A 276      25.832  33.361 -16.051  1.00 42.85           C
ATOM   3956  HA  GLN A 276      26.704  33.561 -15.426  1.00 42.85           H
ATOM   3957  C   GLN A 276      25.257  34.718 -16.485  1.00 42.94           C
ATOM   3958  O   GLN A 276      25.913  35.748 -16.315  1.00 42.42           O
ATOM   3959  CB  GLN A 276      26.285  32.567 -17.284  1.00 43.67           C
ATOM   3960 1HB  GLN A 276      26.560  31.555 -16.992  1.00 43.67           H
ATOM   3961 2HB  GLN A 276      25.455  32.512 -17.983  1.00 43.67           H
ATOM   3962  CG  GLN A 276      27.476  33.208 -18.011  1.00 46.97           C
ATOM   3963 1HG  GLN A 276      27.246  34.237 -18.281  1.00 46.97           H
ATOM   3964 2HG  GLN A 276      28.340  33.211 -17.349  1.00 46.97           H
ATOM   3965  CD  GLN A 276      27.823  32.454 -19.290  1.00 50.20           C
ATOM   3966  OE1 GLN A 276      26.968  32.124 -20.095  1.00 51.10           O
ATOM   3967  NE2 GLN A 276      29.081  32.191 -19.552  1.00 50.00           N
ATOM   3968 1HE2 GLN A 276      29.293  31.741 -20.429  1.00 50.00           H
ATOM   3969 2HE2 GLN A 276      29.807  32.549 -18.944  1.00 50.00           H
ATOM   3970  N   LEU A 277      24.024  34.730 -17.010  1.00 43.14           N
ATOM   3971  H   LEU A 277      23.572  33.839 -17.206  1.00 43.14           H
ATOM   3972  CA  LEU A 277      23.340  35.967 -17.398  1.00 44.00           C
ATOM   3973  HA  LEU A 277      24.013  36.533 -18.042  1.00 44.00           H
ATOM   3974  C   LEU A 277      23.035  36.859 -16.185  1.00 45.43           C
ATOM   3975  O   LEU A 277      23.250  38.074 -16.247  1.00 45.42           O
ATOM   3976  CB  LEU A 277      22.070  35.621 -18.201  1.00 43.51           C
ATOM   3977 1HB  LEU A 277      22.366  35.045 -19.075  1.00 43.51           H
ATOM   3978 2HB  LEU A 277      21.420  34.996 -17.587  1.00 43.51           H
ATOM   3979  CG  LEU A 277      21.276  36.858 -18.665  1.00 43.94           C
ATOM   3980  HG  LEU A 277      20.985  37.441 -17.794  1.00 43.94           H
ATOM   3981  CD1 LEU A 277      22.107  37.740 -19.592  1.00 43.60           C
ATOM   3982 1HD1 LEU A 277      21.482  38.523 -20.014  1.00 43.60           H
ATOM   3983 2HD1 LEU A 277      22.528  37.136 -20.394  1.00 43.60           H
ATOM   3984 3HD1 LEU A 277      22.915  38.212 -19.037  1.00 43.60           H
ATOM   3985  CD2 LEU A 277      20.003  36.444 -19.388  1.00 44.13           C
ATOM   3986 1HD2 LEU A 277      19.412  37.326 -19.630  1.00 44.13           H
ATOM   3987 2HD2 LEU A 277      19.414  35.789 -18.750  1.00 44.13           H
ATOM   3988 3HD2 LEU A 277      20.265  35.918 -20.306  1.00 44.13           H
ATOM   3989  N   LEU A 278      22.557  36.270 -15.081  1.00 46.19           N
ATOM   3990  H   LEU A 278      22.346  35.276 -15.122  1.00 46.19           H
ATOM   3991  CA  LEU A 278      22.332  37.016 -13.833  1.00 47.88           C
ATOM   3992  HA  LEU A 278      21.669  37.858 -14.033  1.00 47.88           H
ATOM   3993  C   LEU A 278      23.646  37.628 -13.306  1.00 49.90           C
ATOM   3994  O   LEU A 278      23.667  38.814 -12.970  1.00 50.75           O
ATOM   3995  CB  LEU A 278      21.673  36.106 -12.773  1.00 47.75           C
ATOM   3996 1HB  LEU A 278      21.941  35.065 -12.956  1.00 47.75           H
ATOM   3997 2HB  LEU A 278      22.085  36.375 -11.801  1.00 47.75           H
ATOM   3998  CG  LEU A 278      20.142  36.239 -12.659  1.00 48.41           C
ATOM   3999  HG  LEU A 278      19.888  37.287 -12.502  1.00 48.41           H
ATOM   4000  CD1 LEU A 278      19.404  35.737 -13.898  1.00 48.43           C
ATOM   4001 1HD1 LEU A 278      18.327  35.831 -13.753  1.00 48.43           H
ATOM   4002 2HD1 LEU A 278      19.650  34.691 -14.082  1.00 48.43           H
ATOM   4003 3HD1 LEU A 278      19.693  36.328 -14.764  1.00 48.43           H
ATOM   4004  CD2 LEU A 278      19.665  35.444 -11.444  1.00 48.88           C
ATOM   4005 1HD2 LEU A 278      18.587  35.554 -11.336  1.00 48.88           H
ATOM   4006 2HD2 LEU A 278      20.149  35.820 -10.543  1.00 48.88           H
ATOM   4007 3HD2 LEU A 278      19.904  34.388 -11.573  1.00 48.88           H
ATOM   4008  N   TRP A 279      24.739  36.857 -13.318  1.00 50.94           N
ATOM   4009  H   TRP A 279      24.635  35.875 -13.566  1.00 50.94           H
ATOM   4010  CA  TRP A 279      26.059  37.329 -12.894  1.00 52.00           C
ATOM   4011  HA  TRP A 279      25.993  37.665 -11.862  1.00 52.00           H
ATOM   4012  C   TRP A 279      26.548  38.518 -13.722  1.00 52.20           C
ATOM   4013  O   TRP A 279      26.983  39.522 -13.154  1.00 52.18           O
ATOM   4014  CB  TRP A 279      27.078  36.190 -12.978  1.00 52.48           C
ATOM   4015 1HB  TRP A 279      26.731  35.366 -12.355  1.00 52.48           H
ATOM   4016 2HB  TRP A 279      27.140  35.824 -14.003  1.00 52.48           H
ATOM   4017  CG  TRP A 279      28.453  36.567 -12.527  1.00 53.76           C
ATOM   4018  CD1 TRP A 279      29.402  37.190 -13.268  1.00 54.82           C
ATOM   4019  HD1 TRP A 279      29.289  37.492 -14.303  1.00 54.82           H
ATOM   4020  CD2 TRP A 279      29.039  36.375 -11.208  1.00 54.42           C
ATOM   4021  NE1 TRP A 279      30.538  37.384 -12.506  1.00 55.38           N
ATOM   4022  HE1 TRP A 279      31.363  37.869 -12.843  1.00 55.38           H
ATOM   4023  CE2 TRP A 279      30.375  36.880 -11.234  1.00 55.39           C
ATOM   4024  CE3 TRP A 279      28.581  35.799 -10.003  1.00 55.22           C
ATOM   4025  HE3 TRP A 279      27.583  35.395  -9.954  1.00 55.22           H
ATOM   4026  CZ2 TRP A 279      31.218  36.813 -10.121  1.00 56.86           C
ATOM   4027  HZ2 TRP A 279      32.225  37.195 -10.176  1.00 56.86           H
ATOM   4028  CZ3 TRP A 279      29.423  35.725  -8.880  1.00 57.07           C
ATOM   4029  HZ3 TRP A 279      29.061  35.272  -7.966  1.00 57.07           H
ATOM   4030  CH2 TRP A 279      30.734  36.231  -8.937  1.00 57.29           C
ATOM   4031  HH2 TRP A 279      31.373  36.176  -8.066  1.00 57.29           H
ATOM   4032  N   ALA A 280      26.425  38.424 -15.051  1.00 52.15           N
ATOM   4033  H   ALA A 280      26.114  37.534 -15.436  1.00 52.15           H
ATOM   4034  CA  ALA A 280      26.797  39.495 -15.981  1.00 52.32           C
ATOM   4035  HA  ALA A 280      27.820  39.791 -15.766  1.00 52.32           H
ATOM   4036  C   ALA A 280      25.922  40.758 -15.845  1.00 52.44           C
ATOM   4037  O   ALA A 280      26.366  41.867 -16.148  1.00 52.49           O
ATOM   4038  CB  ALA A 280      26.750  38.935 -17.408  1.00 52.44           C
ATOM   4039 1HB  ALA A 280      27.333  38.017 -17.467  1.00 52.44           H
ATOM   4040 2HB  ALA A 280      27.166  39.665 -18.100  1.00 52.44           H
ATOM   4041 3HB  ALA A 280      25.719  38.716 -17.692  1.00 52.44           H
ATOM   4042  N   SER A 281      24.694  40.602 -15.355  1.00 51.94           N
ATOM   4043  H   SER A 281      24.382  39.652 -15.178  1.00 51.94           H
ATOM   4044  CA  SER A 281      23.763  41.712 -15.103  1.00 51.88           C
ATOM   4045  HA  SER A 281      23.901  42.478 -15.865  1.00 51.88           H
ATOM   4046  C   SER A 281      23.959  42.392 -13.753  1.00 52.23           C
ATOM   4047  O   SER A 281      23.176  43.272 -13.403  1.00 52.36           O
ATOM   4048  CB  SER A 281      22.329  41.212 -15.197  1.00 52.18           C
ATOM   4049 1HB  SER A 281      22.116  40.528 -14.374  1.00 52.18           H
ATOM   4050 2HB  SER A 281      21.642  42.057 -15.149  1.00 52.18           H
ATOM   4051  OG  SER A 281      22.173  40.538 -16.424  1.00 52.03           O
ATOM   4052  HG  SER A 281      22.609  39.666 -16.355  1.00 52.03           H
ATOM   4053  N   GLY A 282      24.957  41.974 -12.967  1.00 52.44           N
ATOM   4054  H   GLY A 282      25.600  41.282 -13.338  1.00 52.44           H
ATOM   4055  CA  GLY A 282      25.186  42.463 -11.600  1.00 53.24           C
ATOM   4056 1HA  GLY A 282      26.178  42.147 -11.278  1.00 53.24           H
ATOM   4057 2HA  GLY A 282      25.158  43.552 -11.591  1.00 53.24           H
ATOM   4058  C   GLY A 282      24.172  41.953 -10.571  1.00 53.90           C
ATOM   4059  O   GLY A 282      24.072  42.505  -9.477  1.00 54.78           O
ATOM   4060  N   ILE A 283      23.399  40.924 -10.918  1.00 53.49           N
ATOM   4061  H   ILE A 283      23.544  40.507 -11.832  1.00 53.49           H
ATOM   4062  CA  ILE A 283      22.440  40.279 -10.016  1.00 53.80           C
ATOM   4063  HA  ILE A 283      22.155  40.968  -9.222  1.00 53.80           H
ATOM   4064  C   ILE A 283      23.157  39.098  -9.385  1.00 54.99           C
ATOM   4065  O   ILE A 283      23.129  37.999  -9.932  1.00 55.17           O
ATOM   4066  CB  ILE A 283      21.156  39.862 -10.761  1.00 53.55           C
ATOM   4067  HB  ILE A 283      21.408  39.106 -11.505  1.00 53.55           H
ATOM   4068  CG1 ILE A 283      20.562  41.082 -11.502  1.00 53.87           C
ATOM   4069 1HG1 ILE A 283      20.213  41.820 -10.778  1.00 53.87           H
ATOM   4070 2HG1 ILE A 283      21.323  41.555 -12.121  1.00 53.87           H
ATOM   4071  CG2 ILE A 283      20.142  39.257  -9.767  1.00 53.35           C
ATOM   4072 1HG2 ILE A 283      19.243  38.940 -10.291  1.00 53.35           H
ATOM   4073 2HG2 ILE A 283      19.876  39.994  -9.008  1.00 53.35           H
ATOM   4074 3HG2 ILE A 283      20.565  38.380  -9.278  1.00 53.35           H
ATOM   4075  CD1 ILE A 283      19.420  40.723 -12.448  1.00 54.67           C
ATOM   4076 1HD1 ILE A 283      19.160  41.594 -13.050  1.00 54.67           H
ATOM   4077 2HD1 ILE A 283      18.560  40.442 -11.852  1.00 54.67           H
ATOM   4078 3HD1 ILE A 283      19.712  39.904 -13.106  1.00 54.67           H
ATOM   4079  N   ARG A 284      23.874  39.352  -8.286  1.00 55.60           N
ATOM   4080  H   ARG A 284      23.915  40.317  -7.970  1.00 55.60           H
ATOM   4081  CA  ARG A 284      24.765  38.357  -7.659  1.00 56.83           C
ATOM   4082  HA  ARG A 284      24.670  37.404  -8.176  1.00 56.83           H
ATOM   4083  C   ARG A 284      24.401  38.046  -6.205  1.00 58.31           C
ATOM   4084  O   ARG A 284      25.206  38.341  -5.320  1.00 58.89           O
ATOM   4085  CB  ARG A 284      26.235  38.794  -7.810  1.00 57.82           C
ATOM   4086 1HB  ARG A 284      26.391  39.723  -7.260  1.00 57.82           H
ATOM   4087 2HB  ARG A 284      26.874  38.026  -7.372  1.00 57.82           H
ATOM   4088  CG  ARG A 284      26.668  39.002  -9.264  1.00 60.38           C
ATOM   4089 1HG  ARG A 284      26.567  38.063  -9.806  1.00 60.38           H
ATOM   4090 2HG  ARG A 284      26.049  39.764  -9.735  1.00 60.38           H
ATOM   4091  CD  ARG A 284      28.123  39.460  -9.306  1.00 61.85           C
ATOM   4092 1HD  ARG A 284      28.241  40.320  -8.643  1.00 61.85           H
ATOM   4093 2HD  ARG A 284      28.761  38.647  -8.952  1.00 61.85           H
ATOM   4094  NE  ARG A 284      28.509  39.853 -10.669  1.00 63.40           N
ATOM   4095  HE  ARG A 284      27.849  39.732 -11.417  1.00 63.40           H
ATOM   4096  CZ  ARG A 284      29.680  40.298 -11.054  1.00 65.48           C
ATOM   4097  NH1 ARG A 284      30.677  40.457 -10.261  1.00 66.23           N
ATOM   4098 1HH1 ARG A 284      30.565  40.292  -9.271  1.00 66.23           H
ATOM   4099 2HH1 ARG A 284      31.431  40.989 -10.654  1.00 66.23           H
ATOM   4100  NH2 ARG A 284      29.902  40.627 -12.282  1.00 64.28           N
ATOM   4101 1HH2 ARG A 284      29.148  40.601 -12.948  1.00 64.28           H
ATOM   4102 2HH2 ARG A 284      30.841  40.829 -12.585  1.00 64.28           H
ATOM   4103  N   PRO A 285      23.242  37.424  -5.899  1.00 58.77           N
ATOM   4104  CA  PRO A 285      22.979  36.928  -4.543  1.00 59.24           C
ATOM   4105  HA  PRO A 285      23.072  37.745  -3.829  1.00 59.24           H
ATOM   4106  C   PRO A 285      23.977  35.818  -4.150  1.00 59.21           C
ATOM   4107  O   PRO A 285      24.510  35.130  -5.024  1.00 58.80           O
ATOM   4108  CB  PRO A 285      21.524  36.455  -4.567  1.00 60.02           C
ATOM   4109 1HB  PRO A 285      21.338  35.630  -3.884  1.00 60.02           H
ATOM   4110 2HB  PRO A 285      20.869  37.296  -4.333  1.00 60.02           H
ATOM   4111  CG  PRO A 285      21.302  36.034  -6.016  1.00 59.99           C
ATOM   4112 1HG  PRO A 285      21.658  35.014  -6.155  1.00 59.99           H
ATOM   4113 2HG  PRO A 285      20.253  36.114  -6.298  1.00 59.99           H
ATOM   4114  CD  PRO A 285      22.170  37.019  -6.804  1.00 58.09           C
ATOM   4115 1HD  PRO A 285      22.561  36.541  -7.701  1.00 58.09           H
ATOM   4116 2HD  PRO A 285      21.578  37.894  -7.073  1.00 58.09           H
ATOM   4117  N   ASP A 286      24.284  35.659  -2.863  1.00 59.45           N
ATOM   4118  H   ASP A 286      23.890  36.310  -2.194  1.00 59.45           H
ATOM   4119  CA  ASP A 286      25.299  34.684  -2.414  1.00 60.15           C
ATOM   4120  HA  ASP A 286      26.246  34.929  -2.899  1.00 60.15           H
ATOM   4121  C   ASP A 286      25.000  33.225  -2.828  1.00 59.62           C
ATOM   4122  O   ASP A 286      25.935  32.472  -3.082  1.00 60.27           O
ATOM   4123  CB  ASP A 286      25.520  34.805  -0.893  1.00 64.19           C
ATOM   4124 1HB  ASP A 286      24.557  34.725  -0.385  1.00 64.19           H
ATOM   4125 2HB  ASP A 286      26.139  33.973  -0.561  1.00 64.19           H
ATOM   4126  CG  ASP A 286      26.221  36.109  -0.478  1.00 72.82           C
ATOM   4127  OD1 ASP A 286      27.084  36.601  -1.235  1.00 74.50           O
ATOM   4128  OD2 ASP A 286      25.902  36.651   0.605  1.00 76.18           O
ATOM   4129  N   ALA A 287      23.735  32.817  -2.932  1.00 58.13           N
ATOM   4130  H   ALA A 287      23.000  33.447  -2.613  1.00 58.13           H
ATOM   4131  CA  ALA A 287      23.370  31.465  -3.370  1.00 57.21           C
ATOM   4132  HA  ALA A 287      24.039  30.752  -2.888  1.00 57.21           H
ATOM   4133  C   ALA A 287      23.504  31.218  -4.890  1.00 55.14           C
ATOM   4134  O   ALA A 287      23.385  30.073  -5.325  1.00 54.89           O
ATOM   4135  CB  ALA A 287      21.950  31.163  -2.877  1.00 57.50           C
ATOM   4136 1HB  ALA A 287      21.891  31.306  -1.802  1.00 57.50           H
ATOM   4137 2HB  ALA A 287      21.689  30.131  -3.115  1.00 57.50           H
ATOM   4138 3HB  ALA A 287      21.239  31.833  -3.362  1.00 57.50           H
ATOM   4139  N   LEU A 288      23.751  32.257  -5.706  1.00 53.78           N
ATOM   4140  H   LEU A 288      23.880  33.177  -5.294  1.00 53.78           H
ATOM   4141  CA  LEU A 288      23.781  32.127  -7.169  1.00 52.35           C
ATOM   4142  HA  LEU A 288      22.810  31.744  -7.469  1.00 52.35           H
ATOM   4143  C   LEU A 288      24.831  31.111  -7.640  1.00 50.71           C
ATOM   4144  O   LEU A 288      26.020  31.239  -7.343  1.00 50.86           O
ATOM   4145  CB  LEU A 288      23.983  33.503  -7.833  1.00 52.28           C
ATOM   4146 1HB  LEU A 288      23.297  34.221  -7.392  1.00 52.28           H
ATOM   4147 2HB  LEU A 288      24.997  33.841  -7.614  1.00 52.28           H
ATOM   4148  CG  LEU A 288      23.776  33.501  -9.362  1.00 53.04           C
ATOM   4149  HG  LEU A 288      24.382  32.718  -9.816  1.00 53.04           H
ATOM   4150  CD1 LEU A 288      22.307  33.271  -9.722  1.00 52.83           C
ATOM   4151 1HD1 LEU A 288      22.166  33.408 -10.792  1.00 52.83           H
ATOM   4152 2HD1 LEU A 288      21.675  33.984  -9.191  1.00 52.83           H
ATOM   4153 3HD1 LEU A 288      22.016  32.256  -9.463  1.00 52.83           H
ATOM   4154  CD2 LEU A 288      24.216  34.835  -9.945  1.00 53.78           C
ATOM   4155 1HD2 LEU A 288      24.127  34.814 -11.031  1.00 53.78           H
ATOM   4156 2HD2 LEU A 288      25.254  35.032  -9.684  1.00 53.78           H
ATOM   4157 3HD2 LEU A 288      23.588  35.627  -9.550  1.00 53.78           H
ATOM   4158  N   GLY A 289      24.378  30.119  -8.401  1.00 49.39           N
ATOM   4159  H   GLY A 289      23.379  30.077  -8.592  1.00 49.39           H
ATOM   4160  CA  GLY A 289      25.216  29.058  -8.950  1.00 49.22           C
ATOM   4161 1HA  GLY A 289      24.659  28.527  -9.714  1.00 49.22           H
ATOM   4162 2HA  GLY A 289      26.091  29.503  -9.421  1.00 49.22           H
ATOM   4163  C   GLY A 289      25.723  28.031  -7.937  1.00 48.95           C
ATOM   4164  O   GLY A 289      26.386  27.094  -8.369  1.00 49.10           O
ATOM   4165  N   ARG A 290      25.443  28.203  -6.638  1.00 48.75           N
ATOM   4166  H   ARG A 290      24.846  28.989  -6.394  1.00 48.75           H
ATOM   4167  CA  ARG A 290      25.836  27.274  -5.559  1.00 49.89           C
ATOM   4168  HA  ARG A 290      26.748  26.761  -5.848  1.00 49.89           H
ATOM   4169  C   ARG A 290      24.827  26.153  -5.351  1.00 50.27           C
ATOM   4170  O   ARG A 290      23.720  26.233  -5.861  1.00 50.20           O
ATOM   4171  CB  ARG A 290      26.085  28.047  -4.258  1.00 51.44           C
ATOM   4172 1HB  ARG A 290      25.214  28.658  -4.021  1.00 51.44           H
ATOM   4173 2HB  ARG A 290      26.227  27.336  -3.444  1.00 51.44           H
ATOM   4174  CG  ARG A 290      27.333  28.931  -4.349  1.00 56.66           C
ATOM   4175 1HG  ARG A 290      28.189  28.312  -4.606  1.00 56.66           H
ATOM   4176 2HG  ARG A 290      27.203  29.702  -5.108  1.00 56.66           H
ATOM   4177  CD  ARG A 290      27.578  29.583  -2.992  1.00 61.55           C
ATOM   4178 1HD  ARG A 290      26.793  30.311  -2.807  1.00 61.55           H
ATOM   4179 2HD  ARG A 290      27.502  28.828  -2.213  1.00 61.55           H
ATOM   4180  NE  ARG A 290      28.892  30.239  -2.934  1.00 65.68           N
ATOM   4181  HE  ARG A 290      28.932  31.220  -3.164  1.00 65.68           H
ATOM   4182  CZ  ARG A 290      30.027  29.724  -2.519  1.00 69.26           C
ATOM   4183  NH1 ARG A 290      30.142  28.494  -2.134  1.00 69.10           N
ATOM   4184 1HH1 ARG A 290      29.369  27.856  -2.215  1.00 69.10           H
ATOM   4185 2HH1 ARG A 290      31.020  28.222  -1.724  1.00 69.10           H
ATOM   4186  NH2 ARG A 290      31.114  30.428  -2.480  1.00 70.48           N
ATOM   4187 1HH2 ARG A 290      31.126  31.375  -2.838  1.00 70.48           H
ATOM   4188 2HH2 ARG A 290      31.972  30.025  -2.133  1.00 70.48           H
ATOM   4189  N   TYR A 291      25.216  25.126  -4.594  1.00 50.46           N
ATOM   4190  H   TYR A 291      26.171  25.123  -4.257  1.00 50.46           H
ATOM   4191  CA  TYR A 291      24.429  23.893  -4.444  1.00 50.58           C
ATOM   4192  HA  TYR A 291      25.037  23.187  -3.888  1.00 50.58           H
ATOM   4193  C   TYR A 291      24.147  23.193  -5.785  1.00 48.25           C
ATOM   4194  O   TYR A 291      23.118  22.524  -5.947  1.00 47.97           O
ATOM   4195  CB  TYR A 291      23.155  24.133  -3.621  1.00 52.25           C
ATOM   4196 1HB  TYR A 291      22.450  24.726  -4.205  1.00 52.25           H
ATOM   4197 2HB  TYR A 291      22.687  23.165  -3.442  1.00 52.25           H
ATOM   4198  CG  TYR A 291      23.355  24.792  -2.276  1.00 55.27           C
ATOM   4199  CD1 TYR A 291      23.625  23.992  -1.150  1.00 57.32           C
ATOM   4200  HD1 TYR A 291      23.732  22.923  -1.265  1.00 57.32           H
ATOM   4201  CD2 TYR A 291      23.204  26.185  -2.136  1.00 57.36           C
ATOM   4202  HD2 TYR A 291      22.978  26.795  -3.004  1.00 57.36           H
ATOM   4203  CE1 TYR A 291      23.725  24.572   0.127  1.00 59.63           C
ATOM   4204  HE1 TYR A 291      23.922  23.955   0.990  1.00 59.63           H
ATOM   4205  CE2 TYR A 291      23.313  26.770  -0.858  1.00 59.45           C
ATOM   4206  HE2 TYR A 291      23.192  27.832  -0.723  1.00 59.45           H
ATOM   4207  CZ  TYR A 291      23.560  25.964   0.273  1.00 61.39           C
ATOM   4208  OH  TYR A 291      23.635  26.543   1.498  1.00 65.29           O
ATOM   4209  HH  TYR A 291      23.738  25.907   2.214  1.00 65.29           H
ATOM   4210  N   LEU A 292      25.071  23.368  -6.739  1.00 46.39           N
ATOM   4211  H   LEU A 292      25.907  23.883  -6.479  1.00 46.39           H
ATOM   4212  CA  LEU A 292      25.053  22.709  -8.039  1.00 44.85           C
ATOM   4213  HA  LEU A 292      24.133  22.982  -8.556  1.00 44.85           H
ATOM   4214  C   LEU A 292      25.057  21.194  -7.814  1.00 43.21           C
ATOM   4215  O   LEU A 292      25.872  20.671  -7.058  1.00 44.11           O
ATOM   4216  CB  LEU A 292      26.260  23.209  -8.865  1.00 44.59           C
ATOM   4217 1HB  LEU A 292      26.128  24.273  -9.063  1.00 44.59           H
ATOM   4218 2HB  LEU A 292      27.145  23.093  -8.243  1.00 44.59           H
ATOM   4219  CG  LEU A 292      26.562  22.486 -10.191  1.00 45.59           C
ATOM   4220  HG  LEU A 292      26.716  21.429  -9.981  1.00 45.59           H
ATOM   4221  CD1 LEU A 292      25.458  22.624 -11.236  1.00 45.16           C
ATOM   4222 1HD1 LEU A 292      25.710  22.020 -12.107  1.00 45.16           H
ATOM   4223 2HD1 LEU A 292      25.370  23.662 -11.547  1.00 45.16           H
ATOM   4224 3HD1 LEU A 292      24.508  22.279 -10.831  1.00 45.16           H
ATOM   4225  CD2 LEU A 292      27.847  23.056 -10.788  1.00 46.40           C
ATOM   4226 1HD2 LEU A 292      28.071  22.556 -11.730  1.00 46.40           H
ATOM   4227 2HD2 LEU A 292      28.677  22.897 -10.098  1.00 46.40           H
ATOM   4228 3HD2 LEU A 292      27.730  24.122 -10.973  1.00 46.40           H
ATOM   4229  N   ASN A 293      24.157  20.483  -8.479  1.00 40.99           N
ATOM   4230  H   ASN A 293      23.437  20.971  -9.002  1.00 40.99           H
ATOM   4231  CA  ASN A 293      24.153  19.027  -8.402  1.00 39.61           C
ATOM   4232  HA  ASN A 293      25.146  18.693  -8.110  1.00 39.61           H
ATOM   4233  C   ASN A 293      23.899  18.385  -9.763  1.00 38.80           C
ATOM   4234  O   ASN A 293      22.899  18.685 -10.410  1.00 39.11           O
ATOM   4235  CB  ASN A 293      23.208  18.543  -7.292  1.00 39.50           C
ATOM   4236 1HB  ASN A 293      23.259  17.460  -7.264  1.00 39.50           H
ATOM   4237 2HB  ASN A 293      23.541  18.942  -6.337  1.00 39.50           H
ATOM   4238  CG  ASN A 293      21.759  18.916  -7.483  1.00 40.69           C
ATOM   4239  OD1 ASN A 293      20.957  18.113  -7.940  1.00 41.08           O
ATOM   4240  ND2 ASN A 293      21.400  20.119  -7.113  1.00 39.87           N
ATOM   4241 1HD2 ASN A 293      20.413  20.317  -7.026  1.00 39.87           H
ATOM   4242 2HD2 ASN A 293      22.093  20.775  -6.782  1.00 39.87           H
ATOM   4243  N   ASP A 294      24.808  17.501 -10.160  1.00 38.23           N
ATOM   4244  H   ASP A 294      25.614  17.340  -9.566  1.00 38.23           H
ATOM   4245  CA  ASP A 294      24.609  16.561 -11.256  1.00 38.38           C
ATOM   4246  HA  ASP A 294      23.922  16.989 -11.988  1.00 38.38           H
ATOM   4247  C   ASP A 294      23.982  15.265 -10.711  1.00 38.06           C
ATOM   4248  O   ASP A 294      24.103  14.938  -9.525  1.00 38.80           O
ATOM   4249  CB  ASP A 294      25.967  16.322 -11.942  1.00 38.95           C
ATOM   4250 1HB  ASP A 294      26.378  17.287 -12.227  1.00 38.95           H
ATOM   4251 2HB  ASP A 294      26.653  15.853 -11.240  1.00 38.95           H
ATOM   4252  CG  ASP A 294      25.908  15.472 -13.212  1.00 40.94           C
ATOM   4253  OD1 ASP A 294      24.986  15.650 -14.032  1.00 39.65           O
ATOM   4254  OD2 ASP A 294      26.766  14.572 -13.363  1.00 42.83           O
ATOM   4255  N   GLN A 295      23.328  14.495 -11.571  1.00 37.42           N
ATOM   4256  H   GLN A 295      23.197  14.831 -12.522  1.00 37.42           H
ATOM   4257  CA  GLN A 295      22.880  13.148 -11.210  1.00 37.48           C
ATOM   4258  HA  GLN A 295      22.758  13.064 -10.136  1.00 37.48           H
ATOM   4259  C   GLN A 295      23.927  12.109 -11.623  1.00 37.38           C
ATOM   4260  O   GLN A 295      24.076  11.847 -12.815  1.00 37.26           O
ATOM   4261  CB  GLN A 295      21.509  12.873 -11.832  1.00 37.90           C
ATOM   4262 1HB  GLN A 295      21.582  12.934 -12.918  1.00 37.90           H
ATOM   4263 2HB  GLN A 295      21.217  11.862 -11.555  1.00 37.90           H
ATOM   4264  CG  GLN A 295      20.429  13.849 -11.341  1.00 38.95           C
ATOM   4265 1HG  GLN A 295      20.360  13.784 -10.259  1.00 38.95           H
ATOM   4266 2HG  GLN A 295      20.685  14.870 -11.616  1.00 38.95           H
ATOM   4267  CD  GLN A 295      19.060  13.542 -11.922  1.00 38.65           C
ATOM   4268  OE1 GLN A 295      18.917  12.845 -12.917  1.00 39.22           O
ATOM   4269  NE2 GLN A 295      18.012  14.063 -11.328  1.00 37.82           N
ATOM   4270 1HE2 GLN A 295      17.103  13.842 -11.711  1.00 37.82           H
ATOM   4271 2HE2 GLN A 295      18.116  14.611 -10.489  1.00 37.82           H
ATOM   4272  N   ALA A 296      24.674  11.528 -10.674  1.00 36.74           N
ATOM   4273  H   ALA A 296      24.573  11.827  -9.709  1.00 36.74           H
ATOM   4274  CA  ALA A 296      25.694  10.524 -11.002  1.00 37.48           C
ATOM   4275  HA  ALA A 296      26.428  10.995 -11.648  1.00 37.48           H
ATOM   4276  C   ALA A 296      25.084   9.359 -11.788  1.00 36.90           C
ATOM   4277  O   ALA A 296      24.117   8.758 -11.321  1.00 36.79           O
ATOM   4278  CB  ALA A 296      26.422  10.040  -9.741  1.00 37.36           C
ATOM   4279 1HB  ALA A 296      26.823  10.895  -9.209  1.00 37.36           H
ATOM   4280 2HB  ALA A 296      27.261   9.411 -10.037  1.00 37.36           H
ATOM   4281 3HB  ALA A 296      25.760   9.472  -9.095  1.00 37.36           H
ATOM   4282  N   GLN A 297      25.617   9.068 -12.977  1.00 36.60           N
ATOM   4283  H   GLN A 297      26.408   9.613 -13.300  1.00 36.60           H
ATOM   4284  CA  GLN A 297      24.976   8.118 -13.889  1.00 36.48           C
ATOM   4285  HA  GLN A 297      24.052   7.799 -13.423  1.00 36.48           H
ATOM   4286  C   GLN A 297      25.788   6.843 -14.132  1.00 36.65           C
ATOM   4287  O   GLN A 297      26.981   6.892 -14.425  1.00 36.14           O
ATOM   4288  CB  GLN A 297      24.542   8.824 -15.177  1.00 35.79           C
ATOM   4289 1HB  GLN A 297      24.034   9.754 -14.916  1.00 35.79           H
ATOM   4290 2HB  GLN A 297      25.425   9.064 -15.770  1.00 35.79           H
ATOM   4291  CG  GLN A 297      23.575   7.953 -15.999  1.00 37.56           C
ATOM   4292 1HG  GLN A 297      24.047   7.001 -16.236  1.00 37.56           H
ATOM   4293 2HG  GLN A 297      22.672   7.760 -15.423  1.00 37.56           H
ATOM   4294  CD  GLN A 297      23.162   8.614 -17.303  1.00 39.44           C
ATOM   4295  OE1 GLN A 297      23.335   9.801 -17.521  1.00 38.94           O
ATOM   4296  NE2 GLN A 297      22.642   7.854 -18.240  1.00 38.70           N
ATOM   4297 1HE2 GLN A 297      22.457   8.317 -19.122  1.00 38.70           H
ATOM   4298 2HE2 GLN A 297      22.499   6.875 -18.094  1.00 38.70           H
ATOM   4299  N   VAL A 298      25.113   5.700 -14.046  1.00 37.73           N
ATOM   4300  H   VAL A 298      24.134   5.768 -13.771  1.00 37.73           H
ATOM   4301  CA  VAL A 298      25.658   4.371 -14.353  1.00 39.12           C
ATOM   4302  HA  VAL A 298      26.687   4.465 -14.691  1.00 39.12           H
ATOM   4303  C   VAL A 298      24.848   3.738 -15.462  1.00 39.96           C
ATOM   4304  O   VAL A 298      23.622   3.815 -15.424  1.00 39.98           O
ATOM   4305  CB  VAL A 298      25.625   3.452 -13.129  1.00 40.29           C
ATOM   4306  HB  VAL A 298      24.589   3.266 -12.839  1.00 40.29           H
ATOM   4307  CG1 VAL A 298      26.296   2.113 -13.434  1.00 40.82           C
ATOM   4308 1HG1 VAL A 298      26.263   1.486 -12.545  1.00 40.82           H
ATOM   4309 2HG1 VAL A 298      27.335   2.272 -13.726  1.00 40.82           H
ATOM   4310 3HG1 VAL A 298      25.774   1.594 -14.234  1.00 40.82           H
ATOM   4311  CG2 VAL A 298      26.357   4.068 -11.932  1.00 41.29           C
ATOM   4312 1HG2 VAL A 298      26.348   3.374 -11.091  1.00 41.29           H
ATOM   4313 2HG2 VAL A 298      25.852   4.982 -11.618  1.00 41.29           H
ATOM   4314 3HG2 VAL A 298      27.387   4.301 -12.200  1.00 41.29           H
ATOM   4315  N   VAL A 299      25.508   3.105 -16.424  1.00 41.00           N
ATOM   4316  H   VAL A 299      26.524   3.145 -16.412  1.00 41.00           H
ATOM   4317  CA  VAL A 299      24.831   2.460 -17.557  1.00 41.89           C
ATOM   4318  HA  VAL A 299      23.767   2.452 -17.347  1.00 41.89           H
ATOM   4319  C   VAL A 299      25.211   1.005 -17.747  1.00 42.91           C
ATOM   4320  O   VAL A 299      26.272   0.562 -17.311  1.00 42.31           O
ATOM   4321  CB  VAL A 299      25.010   3.241 -18.858  1.00 41.96           C
ATOM   4322  HB  VAL A 299      24.432   2.725 -19.619  1.00 41.96           H
ATOM   4323  CG1 VAL A 299      24.441   4.656 -18.713  1.00 42.25           C
ATOM   4324 1HG1 VAL A 299      24.517   5.191 -19.657  1.00 42.25           H
ATOM   4325 2HG1 VAL A 299      24.992   5.216 -17.959  1.00 42.25           H
ATOM   4326 3HG1 VAL A 299      23.392   4.595 -18.425  1.00 42.25           H
ATOM   4327  CG2 VAL A 299      26.465   3.331 -19.330  1.00 42.03           C
ATOM   4328 1HG2 VAL A 299      26.503   3.822 -20.303  1.00 42.03           H
ATOM   4329 2HG2 VAL A 299      26.901   2.341 -19.423  1.00 42.03           H
ATOM   4330 3HG2 VAL A 299      27.054   3.914 -18.622  1.00 42.03           H
ATOM   4331  N   PHE A 300      24.325   0.263 -18.404  1.00 44.13           N
ATOM   4332  H   PHE A 300      23.458   0.715 -18.682  1.00 44.13           H
ATOM   4333  CA  PHE A 300      24.452  -1.179 -18.631  1.00 45.67           C
ATOM   4334  HA  PHE A 300      25.479  -1.398 -18.912  1.00 45.67           H
ATOM   4335  C   PHE A 300      23.547  -1.633 -19.789  1.00 46.60           C
ATOM   4336  O   PHE A 300      22.715  -0.856 -20.260  1.00 46.17           O
ATOM   4337  CB  PHE A 300      24.107  -1.887 -17.305  1.00 46.14           C
ATOM   4338 1HB  PHE A 300      24.464  -1.284 -16.470  1.00 46.14           H
ATOM   4339 2HB  PHE A 300      23.031  -1.955 -17.209  1.00 46.14           H
ATOM   4340  CG  PHE A 300      24.690  -3.260 -17.089  1.00 47.66           C
ATOM   4341  CD1 PHE A 300      26.064  -3.485 -17.295  1.00 48.90           C
ATOM   4342  HD1 PHE A 300      26.696  -2.707 -17.692  1.00 48.90           H
ATOM   4343  CD2 PHE A 300      23.882  -4.285 -16.563  1.00 48.91           C
ATOM   4344  HD2 PHE A 300      22.833  -4.110 -16.372  1.00 48.91           H
ATOM   4345  CE1 PHE A 300      26.627  -4.728 -16.970  1.00 49.69           C
ATOM   4346  HE1 PHE A 300      27.674  -4.921 -17.149  1.00 49.69           H
ATOM   4347  CE2 PHE A 300      24.451  -5.525 -16.231  1.00 49.89           C
ATOM   4348  HE2 PHE A 300      23.837  -6.312 -15.816  1.00 49.89           H
ATOM   4349  CZ  PHE A 300      25.824  -5.744 -16.430  1.00 49.69           C
ATOM   4350  HZ  PHE A 300      26.267  -6.702 -16.192  1.00 49.69           H
ATOM   4351  N   ALA A 301      23.671  -2.878 -20.239  1.00 47.72           N
ATOM   4352  H   ALA A 301      24.374  -3.479 -19.830  1.00 47.72           H
ATOM   4353  CA  ALA A 301      22.792  -3.427 -21.275  1.00 49.10           C
ATOM   4354  HA  ALA A 301      21.833  -2.912 -21.234  1.00 49.10           H
ATOM   4355  C   ALA A 301      22.499  -4.908 -21.036  1.00 50.35           C
ATOM   4356  O   ALA A 301      23.315  -5.626 -20.453  1.00 50.40           O
ATOM   4357  CB  ALA A 301      23.394  -3.166 -22.661  1.00 49.21           C
ATOM   4358 1HB  ALA A 301      23.518  -2.093 -22.810  1.00 49.21           H
ATOM   4359 2HB  ALA A 301      22.716  -3.543 -23.427  1.00 49.21           H
ATOM   4360 3HB  ALA A 301      24.362  -3.658 -22.749  1.00 49.21           H
ATOM   4361  N   SER A 302      21.333  -5.370 -21.479  1.00 51.25           N
ATOM   4362  H   SER A 302      20.696  -4.722 -21.938  1.00 51.25           H
ATOM   4363  CA  SER A 302      20.916  -6.758 -21.267  1.00 52.82           C
ATOM   4364  HA  SER A 302      21.799  -7.390 -21.225  1.00 52.82           H
ATOM   4365  C   SER A 302      20.062  -7.302 -22.393  1.00 55.59           C
ATOM   4366  O   SER A 302      19.271  -6.558 -22.977  1.00 55.32           O
ATOM   4367  CB  SER A 302      20.184  -6.882 -19.938  1.00 52.40           C
ATOM   4368 1HB  SER A 302      20.819  -6.497 -19.139  1.00 52.40           H
ATOM   4369 2HB  SER A 302      19.259  -6.305 -19.972  1.00 52.40           H
ATOM   4370  OG  SER A 302      19.898  -8.238 -19.688  1.00 52.68           O
ATOM   4371  HG  SER A 302      19.743  -8.350 -18.734  1.00 52.68           H
ATOM   4372  N   ARG A 303      20.260  -8.579 -22.728  1.00 58.80           N
ATOM   4373  H   ARG A 303      20.962  -9.095 -22.198  1.00 58.80           H
ATOM   4374  CA  ARG A 303      19.487  -9.307 -23.743  1.00 62.17           C
ATOM   4375  HA  ARG A 303      19.014  -8.589 -24.410  1.00 62.17           H
ATOM   4376  C   ARG A 303      18.377 -10.124 -23.089  1.00 65.34           C
ATOM   4377  O   ARG A 303      18.665 -10.976 -22.253  1.00 65.40           O
ATOM   4378  CB  ARG A 303      20.429 -10.185 -24.580  1.00 64.19           C
ATOM   4379 1HB  ARG A 303      21.233  -9.567 -24.973  1.00 64.19           H
ATOM   4380 2HB  ARG A 303      20.863 -10.963 -23.950  1.00 64.19           H
ATOM   4381  CG  ARG A 303      19.680 -10.831 -25.757  1.00 68.08           C
ATOM   4382 1HG  ARG A 303      18.851 -11.420 -25.370  1.00 68.08           H
ATOM   4383 2HG  ARG A 303      19.273 -10.056 -26.408  1.00 68.08           H
ATOM   4384  CD  ARG A 303      20.555 -11.779 -26.583  1.00 72.78           C
ATOM   4385 1HD  ARG A 303      21.055 -12.477 -25.911  1.00 72.78           H
ATOM   4386 2HD  ARG A 303      19.896 -12.365 -27.229  1.00 72.78           H
ATOM   4387  NE  ARG A 303      21.523 -11.058 -27.433  1.00 76.58           N
ATOM   4388  HE  ARG A 303      21.175 -10.640 -28.274  1.00 76.58           H
ATOM   4389  CZ  ARG A 303      22.825 -10.965 -27.270  1.00 79.89           C
ATOM   4390  NH1 ARG A 303      23.482 -11.537 -26.326  1.00 79.97           N
ATOM   4391 1HH1 ARG A 303      23.066 -12.297 -25.805  1.00 79.97           H
ATOM   4392 2HH1 ARG A 303      24.472 -11.353 -26.333  1.00 79.97           H
ATOM   4393  NH2 ARG A 303      23.564 -10.284 -28.085  1.00 80.43           N
ATOM   4394 1HH2 ARG A 303      23.168  -9.885 -28.917  1.00 80.43           H
ATOM   4395 2HH2 ARG A 303      24.553 -10.228 -27.891  1.00 80.43           H
ATOM   4396  N   LEU A 304      17.129  -9.896 -23.491  1.00 68.09           N
ATOM   4397  H   LEU A 304      17.002  -9.186 -24.206  1.00 68.09           H
ATOM   4398  CA  LEU A 304      15.957 -10.665 -23.049  1.00 71.35           C
ATOM   4399  HA  LEU A 304      15.932 -10.652 -21.959  1.00 71.35           H
ATOM   4400  C   LEU A 304      16.042 -12.146 -23.486  1.00 74.88           C
ATOM   4401  O   LEU A 304      16.643 -12.458 -24.514  1.00 74.94           O
ATOM   4402  CB  LEU A 304      14.664 -10.004 -23.581  1.00 71.65           C
ATOM   4403 1HB  LEU A 304      14.636 -10.151 -24.662  1.00 71.65           H
ATOM   4404 2HB  LEU A 304      13.809 -10.534 -23.157  1.00 71.65           H
ATOM   4405  CG  LEU A 304      14.485  -8.496 -23.307  1.00 73.17           C
ATOM   4406  HG  LEU A 304      15.285  -7.937 -23.788  1.00 73.17           H
ATOM   4407  CD1 LEU A 304      13.155  -8.033 -23.898  1.00 73.75           C
ATOM   4408 1HD1 LEU A 304      13.046  -6.958 -23.752  1.00 73.75           H
ATOM   4409 2HD1 LEU A 304      12.325  -8.550 -23.418  1.00 73.75           H
ATOM   4410 3HD1 LEU A 304      13.136  -8.237 -24.968  1.00 73.75           H
ATOM   4411  CD2 LEU A 304      14.506  -8.170 -21.817  1.00 73.70           C
ATOM   4412 1HD2 LEU A 304      14.462  -7.090 -21.694  1.00 73.70           H
ATOM   4413 2HD2 LEU A 304      15.441  -8.515 -21.377  1.00 73.70           H
ATOM   4414 3HD2 LEU A 304      13.666  -8.644 -21.310  1.00 73.70           H
ATOM   4415  N   ARG A 305      15.422 -13.055 -22.720  1.00 77.77           N
ATOM   4416  H   ARG A 305      14.944 -12.710 -21.897  1.00 77.77           H
ATOM   4417  CA  ARG A 305      15.484 -14.524 -22.934  1.00 80.64           C
ATOM   4418  HA  ARG A 305      16.387 -14.759 -23.491  1.00 80.64           H
ATOM   4419  C   ARG A 305      14.350 -15.123 -23.795  1.00 83.05           C
ATOM   4420  O   ARG A 305      13.694 -16.061 -23.352  1.00 83.17           O
ATOM   4421  CB  ARG A 305      15.595 -15.258 -21.582  1.00 82.74           C
ATOM   4422 1HB  ARG A 305      14.645 -15.149 -21.056  1.00 82.74           H
ATOM   4423 2HB  ARG A 305      15.749 -16.321 -21.770  1.00 82.74           H
ATOM   4424  CG  ARG A 305      16.697 -14.795 -20.627  1.00 87.08           C
ATOM   4425 1HG  ARG A 305      16.559 -13.739 -20.399  1.00 87.08           H
ATOM   4426 2HG  ARG A 305      16.586 -15.353 -19.696  1.00 87.08           H
ATOM   4427  CD  ARG A 305      18.111 -15.019 -21.162  1.00 91.53           C
ATOM   4428 1HD  ARG A 305      18.218 -16.051 -21.504  1.00 91.53           H
ATOM   4429 2HD  ARG A 305      18.281 -14.353 -22.012  1.00 91.53           H
ATOM   4430  NE  ARG A 305      19.092 -14.734 -20.102  1.00 95.42           N
ATOM   4431  HE  ARG A 305      19.535 -13.839 -20.117  1.00 95.42           H
ATOM   4432  CZ  ARG A 305      19.551 -15.555 -19.183  1.00 98.42           C
ATOM   4433  NH1 ARG A 305      19.232 -16.794 -19.102  1.00 98.72           N
ATOM   4434 1HH1 ARG A 305      18.455 -17.185 -19.615  1.00 98.72           H
ATOM   4435 2HH1 ARG A 305      19.751 -17.324 -18.421  1.00 98.72           H
ATOM   4436  NH2 ARG A 305      20.382 -15.158 -18.273  1.00 98.32           N
ATOM   4437 1HH2 ARG A 305      20.534 -14.179 -18.131  1.00 98.32           H
ATOM   4438 2HH2 ARG A 305      20.660 -15.812 -17.553  1.00 98.32           H
ATOM   4439  N   ASP A 306      14.103 -14.627 -25.007  1.00 84.68           N
ATOM   4440  H   ASP A 306      14.704 -13.892 -25.354  1.00 84.68           H
ATOM   4441  CA  ASP A 306      13.024 -15.163 -25.874  1.00 86.87           C
ATOM   4442  HA  ASP A 306      12.901 -16.221 -25.638  1.00 86.87           H
ATOM   4443  C   ASP A 306      13.347 -15.173 -27.389  1.00 88.60           C
ATOM   4444  O   ASP A 306      14.425 -14.756 -27.804  1.00 88.66           O
ATOM   4445  CB  ASP A 306      11.694 -14.445 -25.530  1.00 89.15           C
ATOM   4446 1HB  ASP A 306      11.899 -13.505 -25.014  1.00 89.15           H
ATOM   4447 2HB  ASP A 306      11.161 -14.189 -26.447  1.00 89.15           H
ATOM   4448  CG  ASP A 306      10.762 -15.313 -24.672  1.00 94.21           C
ATOM   4449  OD1 ASP A 306      10.499 -16.468 -25.077  1.00 95.01           O
ATOM   4450  OD2 ASP A 306      10.225 -14.823 -23.652  1.00 96.49           O
ATOM   4451  N   VAL A 307      12.425 -15.722 -28.190  1.00 89.93           N
ATOM   4452  H   VAL A 307      11.591 -16.077 -27.741  1.00 89.93           H
ATOM   4453  CA  VAL A 307      12.578 -15.943 -29.648  1.00 91.65           C
ATOM   4454  HA  VAL A 307      13.640 -15.892 -29.886  1.00 91.65           H
ATOM   4455  C   VAL A 307      11.896 -14.866 -30.512  1.00 92.70           C
ATOM   4456  O   VAL A 307      11.386 -13.881 -29.977  1.00 92.98           O
ATOM   4457  CB  VAL A 307      12.106 -17.380 -29.960  1.00 92.78           C
ATOM   4458  HB  VAL A 307      12.420 -18.002 -29.120  1.00 92.78           H
ATOM   4459  CG1 VAL A 307      10.581 -17.514 -30.068  1.00 93.37           C
ATOM   4460 1HG1 VAL A 307      10.318 -18.573 -30.090  1.00 93.37           H
ATOM   4461 2HG1 VAL A 307      10.201 -17.048 -30.976  1.00 93.37           H
ATOM   4462 3HG1 VAL A 307      10.105 -17.062 -29.199  1.00 93.37           H
ATOM   4463  CG2 VAL A 307      12.775 -18.004 -31.192  1.00 93.53           C
ATOM   4464 1HG2 VAL A 307      12.621 -19.083 -31.166  1.00 93.53           H
ATOM   4465 2HG2 VAL A 307      13.849 -17.818 -31.170  1.00 93.53           H
ATOM   4466 3HG2 VAL A 307      12.353 -17.635 -32.124  1.00 93.53           H
ATOM   4467  N   GLN A 308      11.812 -15.119 -31.826  1.00 92.99           N
ATOM   4468  H   GLN A 308      12.307 -15.945 -32.134  1.00 92.99           H
ATOM   4469  CA  GLN A 308      11.008 -14.421 -32.853  1.00 93.71           C
ATOM   4470  HA  GLN A 308      10.765 -15.188 -33.585  1.00 93.71           H
ATOM   4471  C   GLN A 308      11.744 -13.329 -33.650  1.00 93.97           C
ATOM   4472  O   GLN A 308      12.844 -12.925 -33.296  1.00 93.93           O
ATOM   4473  CB  GLN A 308       9.661 -13.938 -32.271  1.00 95.60           C
ATOM   4474 1HB  GLN A 308       9.392 -14.530 -31.395  1.00 95.60           H
ATOM   4475 2HB  GLN A 308       9.771 -12.898 -31.959  1.00 95.60           H
ATOM   4476  CG  GLN A 308       8.486 -14.070 -33.242  1.00 99.40           C
ATOM   4477 1HG  GLN A 308       8.810 -13.901 -34.266  1.00 99.40           H
ATOM   4478 2HG  GLN A 308       8.094 -15.084 -33.182  1.00 99.40           H
ATOM   4479  CD  GLN A 308       7.366 -13.090 -32.930  1.00104.13           C
ATOM   4480  OE1 GLN A 308       6.994 -12.270 -33.759  1.00105.40           O
ATOM   4481  NE2 GLN A 308       6.814 -13.098 -31.738  1.00105.09           N
ATOM   4482 1HE2 GLN A 308       5.977 -12.546 -31.607  1.00105.09           H
ATOM   4483 2HE2 GLN A 308       7.101 -13.771 -31.050  1.00105.09           H
ATOM   4484  N   PRO A 309      11.173 -12.875 -34.775  1.00  0.00           N
ATOM   4485  CA  PRO A 309      11.279 -13.469 -36.116  1.00  0.00           C
ATOM   4486  HA  PRO A 309      11.084 -14.539 -36.080  1.00  0.00           H
ATOM   4487  C   PRO A 309      12.638 -13.231 -36.803  1.00  0.00           C
ATOM   4488  O   PRO A 309      13.359 -12.309 -36.433  1.00  0.00           O
ATOM   4489  CB  PRO A 309      10.172 -12.764 -36.899  1.00  0.00           C
ATOM   4490 1HB  PRO A 309      10.359 -12.754 -37.973  1.00  0.00           H
ATOM   4491 2HB  PRO A 309       9.218 -13.248 -36.689  1.00  0.00           H
ATOM   4492  CG  PRO A 309      10.165 -11.354 -36.303  1.00  0.00           C
ATOM   4493 1HG  PRO A 309      10.916 -10.744 -36.795  1.00  0.00           H
ATOM   4494 2HG  PRO A 309       9.188 -10.882 -36.396  1.00  0.00           H
ATOM   4495  CD  PRO A 309      10.547 -11.566 -34.839  1.00  0.00           C
ATOM   4496 1HD  PRO A 309      11.238 -10.788 -34.511  1.00  0.00           H
ATOM   4497 2HD  PRO A 309       9.652 -11.552 -34.217  1.00  0.00           H
ATOM   4498  N   GLU A 310      12.973 -14.020 -37.822  1.00  0.00           N
ATOM   4499  H   GLU A 310      12.350 -14.774 -38.075  1.00  0.00           H
ATOM   4500  CA  GLU A 310      14.270 -13.922 -38.510  1.00  0.00           C
ATOM   4501  HA  GLU A 310      14.694 -12.945 -38.305  1.00  0.00           H
ATOM   4502  C   GLU A 310      14.166 -14.032 -40.027  1.00  0.00           C
ATOM   4503  O   GLU A 310      13.504 -14.931 -40.542  1.00  0.00           O
ATOM   4504  CB  GLU A 310      15.233 -14.981 -37.954  1.00  0.00           C
ATOM   4505 1HB  GLU A 310      15.503 -14.708 -36.938  1.00  0.00           H
ATOM   4506 2HB  GLU A 310      14.707 -15.935 -37.918  1.00  0.00           H
ATOM   4507  CG  GLU A 310      16.531 -15.215 -38.740  1.00  0.00           C
ATOM   4508 1HG  GLU A 310      17.040 -16.060 -38.278  1.00  0.00           H
ATOM   4509 2HG  GLU A 310      16.297 -15.520 -39.761  1.00  0.00           H
ATOM   4510  CD  GLU A 310      17.502 -14.025 -38.753  1.00  0.00           C
ATOM   4511  OE1 GLU A 310      17.088 -12.842 -38.650  1.00  0.00           O
ATOM   4512  OE2 GLU A 310      18.721 -14.280 -38.886  1.00  0.00           O
ATOM   4513  N   ASP A 311      14.886 -13.158 -40.733  1.00  0.00           N
ATOM   4514  H   ASP A 311      15.491 -12.528 -40.213  1.00  0.00           H
ATOM   4515  CA  ASP A 311      15.044 -13.176 -42.193  1.00  0.00           C
ATOM   4516  HA  ASP A 311      15.588 -12.268 -42.453  1.00  0.00           H
ATOM   4517  C   ASP A 311      13.739 -13.115 -43.015  1.00  0.00           C
ATOM   4518  O   ASP A 311      13.773 -13.272 -44.237  1.00  0.00           O
ATOM   4519  CB  ASP A 311      15.932 -14.372 -42.586  1.00  0.00           C
ATOM   4520 1HB  ASP A 311      16.785 -14.416 -41.906  1.00  0.00           H
ATOM   4521 2HB  ASP A 311      15.364 -15.298 -42.475  1.00  0.00           H
ATOM   4522  CG  ASP A 311      16.486 -14.278 -44.009  1.00  0.00           C
ATOM   4523  OD1 ASP A 311      16.789 -13.154 -44.472  1.00  0.00           O
ATOM   4524  OD2 ASP A 311      16.642 -15.334 -44.665  1.00  0.00           O
ATOM   4525  N   ALA A 312      12.586 -12.925 -42.385  1.00  0.00           N
ATOM   4526  H   ALA A 312      12.584 -12.906 -41.372  1.00  0.00           H
ATOM   4527  CA  ALA A 312      11.361 -12.625 -43.106  1.00  0.00           C
ATOM   4528  HA  ALA A 312      11.295 -13.278 -43.974  1.00  0.00           H
ATOM   4529  C   ALA A 312      11.409 -11.163 -43.581  1.00  0.00           C
ATOM   4530  O   ALA A 312      11.986 -10.309 -42.886  1.00  0.00           O
ATOM   4531  CB  ALA A 312      10.159 -12.923 -42.205  1.00  0.00           C
ATOM   4532 1HB  ALA A 312      10.164 -13.978 -41.936  1.00  0.00           H
ATOM   4533 2HB  ALA A 312       9.234 -12.695 -42.735  1.00  0.00           H
ATOM   4534 3HB  ALA A 312      10.210 -12.320 -41.300  1.00  0.00           H
ATOM   4535  N   PRO A 313      10.798 -10.814 -44.727  1.00  0.00           N
ATOM   4536  CA  PRO A 313      10.645  -9.410 -45.084  1.00  0.00           C
ATOM   4537  HA  PRO A 313      11.632  -8.968 -45.217  1.00  0.00           H
ATOM   4538  C   PRO A 313       9.875  -8.657 -43.995  1.00  0.00           C
ATOM   4539  O   PRO A 313       8.921  -9.185 -43.425  1.00  0.00           O
ATOM   4540  CB  PRO A 313       9.904  -9.391 -46.418  1.00  0.00           C
ATOM   4541 1HB  PRO A 313       8.832  -9.277 -46.250  1.00  0.00           H
ATOM   4542 2HB  PRO A 313      10.277  -8.601 -47.068  1.00  0.00           H
ATOM   4543  CG  PRO A 313      10.170 -10.779 -46.997  1.00  0.00           C
ATOM   4544 1HG  PRO A 313       9.375 -11.092 -47.673  1.00  0.00           H
ATOM   4545 2HG  PRO A 313      11.137 -10.788 -47.502  1.00  0.00           H
ATOM   4546  CD  PRO A 313      10.228 -11.668 -45.757  1.00  0.00           C
ATOM   4547 1HD  PRO A 313       9.222 -11.974 -45.466  1.00  0.00           H
ATOM   4548 2HD  PRO A 313      10.854 -12.539 -45.956  1.00  0.00           H
ATOM   4549  N   ALA A 314      10.321  -7.455 -43.669  1.00  0.00           N
ATOM   4550  H   ALA A 314      11.182  -7.140 -44.095  1.00  0.00           H
ATOM   4551  CA  ALA A 314       9.740  -6.655 -42.596  1.00  0.00           C
ATOM   4552  HA  ALA A 314       8.673  -6.864 -42.533  1.00  0.00           H
ATOM   4553  C   ALA A 314       9.898  -5.160 -42.883  1.00  0.00           C
ATOM   4554  O   ALA A 314      10.777  -4.754 -43.653  1.00  0.00           O
ATOM   4555  CB  ALA A 314      10.381  -7.058 -41.257  1.00  0.00           C
ATOM   4556 1HB  ALA A 314      10.259  -8.128 -41.092  1.00  0.00           H
ATOM   4557 2HB  ALA A 314       9.901  -6.518 -40.441  1.00  0.00           H
ATOM   4558 3HB  ALA A 314      11.445  -6.817 -41.262  1.00  0.00           H
ATOM   4559  N   ALA A 315       9.064  -4.344 -42.256  1.00  0.00           N
ATOM   4560  H   ALA A 315       8.329  -4.749 -41.686  1.00  0.00           H
ATOM   4561  CA  ALA A 315       9.140  -2.895 -42.358  1.00  0.00           C
ATOM   4562  HA  ALA A 315      10.172  -2.603 -42.551  1.00  0.00           H
ATOM   4563  C   ALA A 315       8.714  -2.235 -41.042  1.00  0.00           C
ATOM   4564  O   ALA A 315       7.826  -2.728 -40.343  1.00  0.00           O
ATOM   4565  CB  ALA A 315       8.278  -2.440 -43.545  1.00  0.00           C
ATOM   4566 1HB  ALA A 315       8.654  -2.879 -44.471  1.00  0.00           H
ATOM   4567 2HB  ALA A 315       8.307  -1.353 -43.633  1.00  0.00           H
ATOM   4568 3HB  ALA A 315       7.247  -2.758 -43.390  1.00  0.00           H
ATOM   4569  N   ALA A 316       9.316  -1.095 -40.726  1.00  0.00           N
ATOM   4570  H   ALA A 316      10.122  -0.820 -41.281  1.00  0.00           H
ATOM   4571  CA  ALA A 316       8.929  -0.245 -39.605  1.00  0.00           C
ATOM   4572  HA  ALA A 316       8.036  -0.638 -39.119  1.00  0.00           H
ATOM   4573  C   ALA A 316       8.582   1.149 -40.139  1.00  0.00           C
ATOM   4574  O   ALA A 316       9.466   1.979 -40.358  1.00  0.00           O
ATOM   4575  CB  ALA A 316      10.063  -0.259 -38.571  1.00  0.00           C
ATOM   4576 1HB  ALA A 316      10.225  -1.280 -38.222  1.00  0.00           H
ATOM   4577 2HB  ALA A 316       9.791   0.367 -37.719  1.00  0.00           H
ATOM   4578 3HB  ALA A 316      10.983   0.121 -39.016  1.00  0.00           H
ATOM   4579  N   ASN A 317       7.302   1.384 -40.435  1.00  0.00           N
ATOM   4580  H   ASN A 317       6.624   0.647 -40.272  1.00  0.00           H
ATOM   4581  CA  ASN A 317       6.850   2.650 -41.021  1.00  0.00           C
ATOM   4582  HA  ASN A 317       7.629   3.036 -41.679  1.00  0.00           H
ATOM   4583  C   ASN A 317       6.631   3.721 -39.935  1.00  0.00           C
ATOM   4584  O   ASN A 317       5.514   3.910 -39.449  1.00  0.00           O
ATOM   4585  CB  ASN A 317       5.613   2.393 -41.903  1.00  0.00           C
ATOM   4586 1HB  ASN A 317       4.811   1.980 -41.291  1.00  0.00           H
ATOM   4587 2HB  ASN A 317       5.269   3.334 -42.325  1.00  0.00           H
ATOM   4588  CG  ASN A 317       5.904   1.469 -43.068  1.00  0.00           C
ATOM   4589  OD1 ASN A 317       6.851   1.659 -43.821  1.00  0.00           O
ATOM   4590  ND2 ASN A 317       5.119   0.436 -43.230  1.00  0.00           N
ATOM   4591 1HD2 ASN A 317       5.325  -0.198 -43.991  1.00  0.00           H
ATOM   4592 2HD2 ASN A 317       4.348   0.276 -42.607  1.00  0.00           H
ATOM   4593  N   GLY A 318       7.711   4.385 -39.534  1.00  0.00           N
ATOM   4594  H   GLY A 318       8.603   4.138 -39.942  1.00  0.00           H
ATOM   4595  CA  GLY A 318       7.642   5.415 -38.504  1.00  0.00           C
ATOM   4596 1HA  GLY A 318       7.096   6.274 -38.895  1.00  0.00           H
ATOM   4597 2HA  GLY A 318       7.100   5.016 -37.649  1.00  0.00           H
ATOM   4598  C   GLY A 318       8.991   5.890 -37.991  1.00  0.00           C
ATOM   4599  O   GLY A 318      10.036   5.400 -38.416  1.00  0.00           O
ATOM   4600  N   ALA A 319       8.959   6.860 -37.082  1.00 79.28           N
ATOM   4601  H   ALA A 319       8.067   7.283 -36.866  1.00 79.28           H
ATOM   4602  CA  ALA A 319      10.161   7.384 -36.437  1.00 79.64           C
ATOM   4603  HA  ALA A 319      10.990   7.335 -37.145  1.00 79.64           H
ATOM   4604  C   ALA A 319      10.574   6.538 -35.216  1.00 79.43           C
ATOM   4605  O   ALA A 319      11.527   5.750 -35.290  1.00 79.71           O
ATOM   4606  CB  ALA A 319       9.931   8.865 -36.109  1.00 80.04           C
ATOM   4607 1HB  ALA A 319       9.637   9.404 -37.009  1.00 80.04           H
ATOM   4608 2HB  ALA A 319      10.859   9.294 -35.734  1.00 80.04           H
ATOM   4609 3HB  ALA A 319       9.146   8.973 -35.360  1.00 80.04           H
ATOM   4610  N   LEU A 320       9.843   6.679 -34.103  1.00 78.71           N
ATOM   4611  H   LEU A 320       9.087   7.355 -34.092  1.00 78.71           H
ATOM   4612  CA  LEU A 320      10.023   5.845 -32.916  1.00 78.52           C
ATOM   4613  HA  LEU A 320      11.091   5.742 -32.728  1.00 78.52           H
ATOM   4614  C   LEU A 320       9.430   4.452 -33.168  1.00 77.73           C
ATOM   4615  O   LEU A 320       8.256   4.324 -33.528  1.00 77.97           O
ATOM   4616  CB  LEU A 320       9.380   6.555 -31.709  1.00 79.25           C
ATOM   4617 1HB  LEU A 320       9.710   7.595 -31.706  1.00 79.25           H
ATOM   4618 2HB  LEU A 320       8.305   6.533 -31.858  1.00 79.25           H
ATOM   4619  CG  LEU A 320       9.613   5.964 -30.311  1.00 81.44           C
ATOM   4620  HG  LEU A 320       9.144   4.982 -30.244  1.00 81.44           H
ATOM   4621  CD1 LEU A 320      11.091   5.833 -29.987  1.00 82.24           C
ATOM   4622 1HD1 LEU A 320      11.225   5.516 -28.953  1.00 82.24           H
ATOM   4623 2HD1 LEU A 320      11.601   6.780 -30.154  1.00 82.24           H
ATOM   4624 3HD1 LEU A 320      11.518   5.073 -30.630  1.00 82.24           H
ATOM   4625  CD2 LEU A 320       8.965   6.896 -29.288  1.00 82.23           C
ATOM   4626 1HD2 LEU A 320       9.135   6.523 -28.280  1.00 82.23           H
ATOM   4627 2HD2 LEU A 320       7.892   6.955 -29.470  1.00 82.23           H
ATOM   4628 3HD2 LEU A 320       9.398   7.894 -29.363  1.00 82.23           H
ATOM   4629  N   SER A 321      10.251   3.421 -32.990  1.00 76.53           N
ATOM   4630  H   SER A 321      11.199   3.605 -32.676  1.00 76.53           H
ATOM   4631  CA  SER A 321       9.792   2.031 -33.097  1.00 75.84           C
ATOM   4632  HA  SER A 321       9.113   1.941 -33.944  1.00 75.84           H
ATOM   4633  C   SER A 321       9.038   1.586 -31.846  1.00 74.15           C
ATOM   4634  O   SER A 321       9.195   2.178 -30.784  1.00 73.82           O
ATOM   4635  CB  SER A 321      10.978   1.113 -33.349  1.00 77.60           C
ATOM   4636 1HB  SER A 321      10.622   0.102 -33.546  1.00 77.60           H
ATOM   4637 2HB  SER A 321      11.536   1.464 -34.219  1.00 77.60           H
ATOM   4638  OG  SER A 321      11.822   1.084 -32.217  1.00 80.18           O
ATOM   4639  HG  SER A 321      12.160   1.978 -32.026  1.00 80.18           H
ATOM   4640  N   GLU A 322       8.198   0.559 -31.947  1.00 72.67           N
ATOM   4641  H   GLU A 322       8.091   0.126 -32.863  1.00 72.67           H
ATOM   4642  CA  GLU A 322       7.463  -0.000 -30.797  1.00 71.50           C
ATOM   4643  HA  GLU A 322       7.594   0.632 -29.924  1.00 71.50           H
ATOM   4644  C   GLU A 322       8.012  -1.377 -30.417  1.00 69.25           C
ATOM   4645  O   GLU A 322       7.482  -2.402 -30.847  1.00 69.34           O
ATOM   4646  CB  GLU A 322       5.956  -0.059 -31.070  1.00 74.33           C
ATOM   4647 1HB  GLU A 322       5.781  -0.621 -31.989  1.00 74.33           H
ATOM   4648 2HB  GLU A 322       5.479  -0.580 -30.238  1.00 74.33           H
ATOM   4649  CG  GLU A 322       5.322   1.327 -31.206  1.00 79.93           C
ATOM   4650 1HG  GLU A 322       5.541   1.906 -30.307  1.00 79.93           H
ATOM   4651 2HG  GLU A 322       5.775   1.835 -32.059  1.00 79.93           H
ATOM   4652  CD  GLU A 322       3.801   1.256 -31.394  1.00 87.15           C
ATOM   4653  OE1 GLU A 322       3.162   0.209 -31.137  1.00 89.22           O
ATOM   4654  OE2 GLU A 322       3.216   2.270 -31.838  1.00 88.98           O
ATOM   4655  N   GLN A 323       9.096  -1.396 -29.636  1.00 67.08           N
ATOM   4656  H   GLN A 323       9.509  -0.506 -29.369  1.00 67.08           H
ATOM   4657  CA  GLN A 323       9.794  -2.633 -29.251  1.00 65.43           C
ATOM   4658  HA  GLN A 323       9.454  -3.450 -29.889  1.00 65.43           H
ATOM   4659  C   GLN A 323       9.486  -3.073 -27.812  1.00 63.13           C
ATOM   4660  O   GLN A 323       8.725  -4.016 -27.589  1.00 63.37           O
ATOM   4661  CB  GLN A 323      11.306  -2.478 -29.483  1.00 67.17           C
ATOM   4662 1HB  GLN A 323      11.680  -1.648 -28.884  1.00 67.17           H
ATOM   4663 2HB  GLN A 323      11.805  -3.390 -29.154  1.00 67.17           H
ATOM   4664  CG  GLN A 323      11.662  -2.222 -30.953  1.00 70.68           C
ATOM   4665 1HG  GLN A 323      11.313  -3.065 -31.551  1.00 70.68           H
ATOM   4666 2HG  GLN A 323      11.164  -1.324 -31.311  1.00 70.68           H
ATOM   4667  CD  GLN A 323      13.160  -2.038 -31.162  1.00 74.66           C
ATOM   4668  OE1 GLN A 323      13.886  -1.487 -30.350  1.00 75.01           O
ATOM   4669  NE2 GLN A 323      13.717  -2.556 -32.232  1.00 75.65           N
ATOM   4670 1HE2 GLN A 323      14.557  -2.125 -32.583  1.00 75.65           H
ATOM   4671 2HE2 GLN A 323      13.111  -3.029 -32.895  1.00 75.65           H
ATOM   4672  N   SER A 324      10.060  -2.382 -26.828  1.00 60.84           N
ATOM   4673  H   SER A 324      10.684  -1.629 -27.096  1.00 60.84           H
ATOM   4674  CA  SER A 324       9.894  -2.691 -25.395  1.00 59.33           C
ATOM   4675  HA  SER A 324       9.060  -3.376 -25.273  1.00 59.33           H
ATOM   4676  C   SER A 324       9.568  -1.474 -24.537  1.00 57.33           C
ATOM   4677  O   SER A 324       9.400  -1.608 -23.324  1.00 57.62           O
ATOM   4678  CB  SER A 324      11.141  -3.381 -24.851  1.00 60.65           C
ATOM   4679 1HB  SER A 324      10.935  -3.801 -23.865  1.00 60.65           H
ATOM   4680 2HB  SER A 324      11.443  -4.183 -25.524  1.00 60.65           H
ATOM   4681  OG  SER A 324      12.190  -2.448 -24.760  1.00 62.84           O
ATOM   4682  HG  SER A 324      12.254  -2.156 -23.831  1.00 62.84           H
ATOM   4683  N   GLY A 325       9.448  -0.295 -25.149  1.00 55.15           N
ATOM   4684  H   GLY A 325       9.611  -0.248 -26.151  1.00 55.15           H
ATOM   4685  CA  GLY A 325       9.152   0.957 -24.455  1.00 53.36           C
ATOM   4686 1HA  GLY A 325       9.100   1.769 -25.179  1.00 53.36           H
ATOM   4687 2HA  GLY A 325       8.185   0.873 -23.961  1.00 53.36           H
ATOM   4688  C   GLY A 325      10.198   1.331 -23.411  1.00 50.65           C
ATOM   4689  O   GLY A 325      11.382   1.019 -23.553  1.00 50.95           O
ATOM   4690  N   VAL A 326       9.739   1.994 -22.353  1.00 47.43           N
ATOM   4691  H   VAL A 326       8.746   2.220 -22.336  1.00 47.43           H
ATOM   4692  CA  VAL A 326      10.587   2.454 -21.246  1.00 45.78           C
ATOM   4693  HA  VAL A 326      11.557   1.970 -21.313  1.00 45.78           H
ATOM   4694  C   VAL A 326       9.960   2.087 -19.912  1.00 43.96           C
ATOM   4695  O   VAL A 326       8.843   2.507 -19.621  1.00 43.23           O
ATOM   4696  CB  VAL A 326      10.827   3.967 -21.307  1.00 45.61           C
ATOM   4697  HB  VAL A 326       9.883   4.473 -21.131  1.00 45.61           H
ATOM   4698  CG1 VAL A 326      11.834   4.397 -20.232  1.00 45.86           C
ATOM   4699 1HG1 VAL A 326      11.973   5.478 -20.269  1.00 45.86           H
ATOM   4700 2HG1 VAL A 326      12.793   3.917 -20.390  1.00 45.86           H
ATOM   4701 3HG1 VAL A 326      11.490   4.125 -19.239  1.00 45.86           H
ATOM   4702  CG2 VAL A 326      11.325   4.435 -22.679  1.00 46.05           C
ATOM   4703 1HG2 VAL A 326      11.593   5.491 -22.639  1.00 46.05           H
ATOM   4704 2HG2 VAL A 326      10.546   4.309 -23.429  1.00 46.05           H
ATOM   4705 3HG2 VAL A 326      12.193   3.859 -22.977  1.00 46.05           H
ATOM   4706  N   ALA A 327      10.664   1.294 -19.112  1.00 43.05           N
ATOM   4707  H   ALA A 327      11.567   0.976 -19.445  1.00 43.05           H
ATOM   4708  CA  ALA A 327      10.266   0.937 -17.753  1.00 42.77           C
ATOM   4709  HA  ALA A 327       9.185   1.051 -17.660  1.00 42.77           H
ATOM   4710  C   ALA A 327      10.926   1.877 -16.742  1.00 42.13           C
ATOM   4711  O   ALA A 327      12.099   2.228 -16.885  1.00 42.42           O
ATOM   4712  CB  ALA A 327      10.601  -0.534 -17.474  1.00 43.09           C
ATOM   4713 1HB  ALA A 327      10.238  -1.165 -18.286  1.00 43.09           H
ATOM   4714 2HB  ALA A 327      10.121  -0.843 -16.544  1.00 43.09           H
ATOM   4715 3HB  ALA A 327      11.673  -0.655 -17.361  1.00 43.09           H
ATOM   4716  N   TRP A 328      10.173   2.267 -15.725  1.00 40.76           N
ATOM   4717  H   TRP A 328       9.202   1.968 -15.699  1.00 40.76           H
ATOM   4718  CA  TRP A 328      10.642   3.136 -14.659  1.00 39.68           C
ATOM   4719  HA  TRP A 328      11.613   3.555 -14.919  1.00 39.68           H
ATOM   4720  C   TRP A 328      10.791   2.352 -13.361  1.00 38.55           C
ATOM   4721  O   TRP A 328       9.840   1.705 -12.924  1.00 38.58           O
ATOM   4722  CB  TRP A 328       9.655   4.286 -14.512  1.00 39.01           C
ATOM   4723 1HB  TRP A 328       9.576   4.800 -15.467  1.00 39.01           H
ATOM   4724 2HB  TRP A 328       8.671   3.878 -14.275  1.00 39.01           H
ATOM   4725  CG  TRP A 328      10.004   5.289 -13.468  1.00 38.74           C
ATOM   4726  CD1 TRP A 328      11.242   5.594 -13.009  1.00 39.23           C
ATOM   4727  HD1 TRP A 328      12.174   5.158 -13.346  1.00 39.23           H
ATOM   4728  CD2 TRP A 328       9.089   6.169 -12.757  1.00 38.49           C
ATOM   4729  NE1 TRP A 328      11.140   6.535 -12.013  1.00 39.23           N
ATOM   4730  HE1 TRP A 328      11.935   6.899 -11.495  1.00 39.23           H
ATOM   4731  CE2 TRP A 328       9.837   6.901 -11.792  1.00 38.85           C
ATOM   4732  CE3 TRP A 328       7.698   6.399 -12.813  1.00 39.21           C
ATOM   4733  HE3 TRP A 328       7.102   5.871 -13.540  1.00 39.21           H
ATOM   4734  CZ2 TRP A 328       9.236   7.774 -10.885  1.00 39.54           C
ATOM   4735  HZ2 TRP A 328       9.827   8.286 -10.145  1.00 39.54           H
ATOM   4736  CZ3 TRP A 328       7.085   7.295 -11.918  1.00 39.51           C
ATOM   4737  HZ3 TRP A 328       6.015   7.446 -11.953  1.00 39.51           H
ATOM   4738  CH2 TRP A 328       7.847   7.965 -10.946  1.00 39.39           C
ATOM   4739  HH2 TRP A 328       7.357   8.618 -10.237  1.00 39.39           H
ATOM   4740  N   VAL A 329      11.987   2.387 -12.776  1.00 37.84           N
ATOM   4741  H   VAL A 329      12.722   2.901 -13.255  1.00 37.84           H
ATOM   4742  CA  VAL A 329      12.279   1.853 -11.441  1.00 37.38           C
ATOM   4743  HA  VAL A 329      11.480   1.192 -11.115  1.00 37.38           H
ATOM   4744  C   VAL A 329      12.390   3.035 -10.490  1.00 37.89           C
ATOM   4745  O   VAL A 329      13.422   3.714 -10.506  1.00 38.68           O
ATOM   4746  CB  VAL A 329      13.573   1.035 -11.428  1.00 36.91           C
ATOM   4747  HB  VAL A 329      14.408   1.663 -11.723  1.00 36.91           H
ATOM   4748  CG1 VAL A 329      13.849   0.476 -10.032  1.00 36.98           C
ATOM   4749 1HG1 VAL A 329      14.779  -0.091 -10.039  1.00 36.98           H
ATOM   4750 2HG1 VAL A 329      13.043  -0.189  -9.750  1.00 36.98           H
ATOM   4751 3HG1 VAL A 329      13.932   1.266  -9.290  1.00 36.98           H
ATOM   4752  CG2 VAL A 329      13.490  -0.144 -12.406  1.00 38.18           C
ATOM   4753 1HG2 VAL A 329      14.395  -0.747 -12.333  1.00 38.18           H
ATOM   4754 2HG2 VAL A 329      13.403   0.222 -13.429  1.00 38.18           H
ATOM   4755 3HG2 VAL A 329      12.628  -0.768 -12.173  1.00 38.18           H
ATOM   4756  N   PRO A 330      11.356   3.347  -9.692  1.00 37.07           N
ATOM   4757  CA  PRO A 330      11.312   4.613  -8.968  1.00 36.32           C
ATOM   4758  HA  PRO A 330      11.499   5.407  -9.687  1.00 36.32           H
ATOM   4759  C   PRO A 330      12.342   4.739  -7.842  1.00 35.53           C
ATOM   4760  O   PRO A 330      12.688   3.770  -7.154  1.00 35.33           O
ATOM   4761  CB  PRO A 330       9.877   4.771  -8.464  1.00 36.77           C
ATOM   4762 1HB  PRO A 330       9.806   4.383  -7.448  1.00 36.77           H
ATOM   4763 2HB  PRO A 330       9.542   5.807  -8.506  1.00 36.77           H
ATOM   4764  CG  PRO A 330       9.074   3.882  -9.408  1.00 37.52           C
ATOM   4765 1HG  PRO A 330       8.137   3.547  -8.968  1.00 37.52           H
ATOM   4766 2HG  PRO A 330       8.885   4.410 -10.344  1.00 37.52           H
ATOM   4767  CD  PRO A 330      10.039   2.729  -9.655  1.00 36.87           C
ATOM   4768 1HD  PRO A 330      10.004   2.010  -8.841  1.00 36.87           H
ATOM   4769 2HD  PRO A 330       9.768   2.240 -10.586  1.00 36.87           H
ATOM   4770  N   TYR A 331      12.828   5.964  -7.681  1.00 34.25           N
ATOM   4771  H   TYR A 331      12.596   6.651  -8.395  1.00 34.25           H
ATOM   4772  CA  TYR A 331      13.590   6.426  -6.527  1.00 34.02           C
ATOM   4773  HA  TYR A 331      14.521   5.871  -6.449  1.00 34.02           H
ATOM   4774  C   TYR A 331      12.810   6.197  -5.230  1.00 33.34           C
ATOM   4775  O   TYR A 331      11.596   6.389  -5.197  1.00 32.94           O
ATOM   4776  CB  TYR A 331      13.912   7.918  -6.729  1.00 33.48           C
ATOM   4777 1HB  TYR A 331      14.670   8.012  -7.508  1.00 33.48           H
ATOM   4778 2HB  TYR A 331      13.017   8.424  -7.088  1.00 33.48           H
ATOM   4779  CG  TYR A 331      14.365   8.658  -5.485  1.00 33.58           C
ATOM   4780  CD1 TYR A 331      15.726   8.939  -5.276  1.00 33.40           C
ATOM   4781  HD1 TYR A 331      16.457   8.621  -6.000  1.00 33.40           H
ATOM   4782  CD2 TYR A 331      13.413   9.073  -4.532  1.00 34.13           C
ATOM   4783  HD2 TYR A 331      12.357   8.916  -4.711  1.00 34.13           H
ATOM   4784  CE1 TYR A 331      16.136   9.638  -4.122  1.00 34.64           C
ATOM   4785  HE1 TYR A 331      17.172   9.881  -3.962  1.00 34.64           H
ATOM   4786  CE2 TYR A 331      13.830   9.692  -3.340  1.00 34.96           C
ATOM   4787  HE2 TYR A 331      13.110   9.994  -2.597  1.00 34.96           H
ATOM   4788  CZ  TYR A 331      15.189   9.987  -3.138  1.00 36.16           C
ATOM   4789  OH  TYR A 331      15.557  10.603  -1.984  1.00 39.01           O
ATOM   4790  HH  TYR A 331      14.862  10.502  -1.312  1.00 39.01           H
ATOM   4791  N   THR A 332      13.521   5.865  -4.161  1.00 33.38           N
ATOM   4792  H   THR A 332      14.518   5.715  -4.275  1.00 33.38           H
ATOM   4793  CA  THR A 332      13.027   5.902  -2.776  1.00 33.90           C
ATOM   4794  HA  THR A 332      12.140   6.527  -2.709  1.00 33.90           H
ATOM   4795  C   THR A 332      14.103   6.504  -1.894  1.00 34.29           C
ATOM   4796  O   THR A 332      15.269   6.508  -2.273  1.00 34.88           O
ATOM   4797  CB  THR A 332      12.702   4.508  -2.243  1.00 35.66           C
ATOM   4798  HB  THR A 332      12.348   4.594  -1.215  1.00 35.66           H
ATOM   4799  OG1 THR A 332      13.865   3.725  -2.249  1.00 37.17           O
ATOM   4800  HG1 THR A 332      13.595   2.799  -2.134  1.00 37.17           H
ATOM   4801  CG2 THR A 332      11.638   3.776  -3.058  1.00 35.61           C
ATOM   4802 1HG2 THR A 332      11.401   2.824  -2.583  1.00 35.61           H
ATOM   4803 2HG2 THR A 332      11.992   3.600  -4.073  1.00 35.61           H
ATOM   4804 3HG2 THR A 332      10.734   4.384  -3.096  1.00 35.61           H
ATOM   4805  N   ASP A 333      13.755   7.017  -0.715  1.00 34.63           N
ATOM   4806  H   ASP A 333      12.776   7.060  -0.466  1.00 34.63           H
ATOM   4807  CA  ASP A 333      14.779   7.605   0.176  1.00 36.02           C
ATOM   4808  HA  ASP A 333      15.297   8.400  -0.363  1.00 36.02           H
ATOM   4809  C   ASP A 333      15.870   6.587   0.576  1.00 37.73           C
ATOM   4810  O   ASP A 333      17.057   6.916   0.611  1.00 39.16           O
ATOM   4811  CB  ASP A 333      14.100   8.225   1.411  1.00 36.62           C
ATOM   4812 1HB  ASP A 333      13.535   7.451   1.935  1.00 36.62           H
ATOM   4813 2HB  ASP A 333      14.871   8.599   2.087  1.00 36.62           H
ATOM   4814  CG  ASP A 333      13.169   9.386   1.044  1.00 38.93           C
ATOM   4815  OD1 ASP A 333      13.545  10.191   0.164  1.00 39.17           O
ATOM   4816  OD2 ASP A 333      12.066   9.470   1.638  1.00 40.89           O
ATOM   4817  N   GLU A 334      15.453   5.347   0.839  1.00 37.37           N
ATOM   4818  H   GLU A 334      14.456   5.182   0.802  1.00 37.37           H
ATOM   4819  CA  GLU A 334      16.338   4.227   1.188  1.00 37.70           C
ATOM   4820  HA  GLU A 334      17.026   4.537   1.975  1.00 37.70           H
ATOM   4821  C   GLU A 334      17.202   3.718   0.028  1.00 38.15           C
ATOM   4822  O   GLU A 334      18.309   3.236   0.264  1.00 39.15           O
ATOM   4823  CB  GLU A 334      15.499   3.054   1.709  1.00 39.39           C
ATOM   4824 1HB  GLU A 334      14.796   2.741   0.936  1.00 39.39           H
ATOM   4825 2HB  GLU A 334      16.164   2.218   1.931  1.00 39.39           H
ATOM   4826  CG  GLU A 334      14.732   3.408   2.985  1.00 47.96           C
ATOM   4827 1HG  GLU A 334      15.438   3.796   3.721  1.00 47.96           H
ATOM   4828 2HG  GLU A 334      13.998   4.189   2.769  1.00 47.96           H
ATOM   4829  CD  GLU A 334      14.020   2.176   3.547  1.00 58.01           C
ATOM   4830  OE1 GLU A 334      13.078   1.656   2.904  1.00 60.29           O
ATOM   4831  OE2 GLU A 334      14.358   1.733   4.672  1.00 58.64           O
ATOM   4832  N   ALA A 335      16.721   3.820  -1.211  1.00 37.39           N
ATOM   4833  H   ALA A 335      15.787   4.199  -1.327  1.00 37.39           H
ATOM   4834  CA  ALA A 335      17.453   3.446  -2.420  1.00 37.53           C
ATOM   4835  HA  ALA A 335      18.490   3.220  -2.179  1.00 37.53           H
ATOM   4836  C   ALA A 335      17.458   4.641  -3.384  1.00 36.48           C
ATOM   4837  O   ALA A 335      16.642   4.685  -4.319  1.00 36.27           O
ATOM   4838  CB  ALA A 335      16.843   2.166  -2.999  1.00 38.04           C
ATOM   4839 1HB  ALA A 335      16.950   1.363  -2.270  1.00 38.04           H
ATOM   4840 2HB  ALA A 335      17.371   1.890  -3.911  1.00 38.04           H
ATOM   4841 3HB  ALA A 335      15.789   2.309  -3.224  1.00 38.04           H
ATOM   4842  N   PRO A 336      18.326   5.650  -3.131  1.00 36.32           N
ATOM   4843  CA  PRO A 336      18.203   6.991  -3.707  1.00 35.99           C
ATOM   4844  HA  PRO A 336      17.146   7.238  -3.762  1.00 35.99           H
ATOM   4845  C   PRO A 336      18.757   7.130  -5.135  1.00 35.65           C
ATOM   4846  O   PRO A 336      19.583   7.990  -5.448  1.00 35.37           O
ATOM   4847  CB  PRO A 336      18.848   7.927  -2.684  1.00 36.73           C
ATOM   4848 1HB  PRO A 336      19.218   8.855  -3.116  1.00 36.73           H
ATOM   4849 2HB  PRO A 336      18.132   8.144  -1.890  1.00 36.73           H
ATOM   4850  CG  PRO A 336      19.975   7.068  -2.131  1.00 37.24           C
ATOM   4851 1HG  PRO A 336      20.808   7.057  -2.833  1.00 37.24           H
ATOM   4852 2HG  PRO A 336      20.299   7.412  -1.152  1.00 37.24           H
ATOM   4853  CD  PRO A 336      19.333   5.683  -2.068  1.00 35.95           C
ATOM   4854 1HD  PRO A 336      20.087   4.909  -2.211  1.00 35.95           H
ATOM   4855 2HD  PRO A 336      18.849   5.568  -1.098  1.00 35.95           H
ATOM   4856  N   PHE A 337      18.251   6.276  -6.016  1.00 35.82           N
ATOM   4857  H   PHE A 337      17.598   5.585  -5.662  1.00 35.82           H
ATOM   4858  CA  PHE A 337      18.546   6.286  -7.443  1.00 36.22           C
ATOM   4859  HA  PHE A 337      18.875   7.290  -7.692  1.00 36.22           H
ATOM   4860  C   PHE A 337      17.294   6.035  -8.271  1.00 35.55           C
ATOM   4861  O   PHE A 337      16.371   5.340  -7.849  1.00 36.41           O
ATOM   4862  CB  PHE A 337      19.685   5.317  -7.810  1.00 37.07           C
ATOM   4863 1HB  PHE A 337      19.466   4.830  -8.761  1.00 37.07           H
ATOM   4864 2HB  PHE A 337      20.589   5.908  -7.967  1.00 37.07           H
ATOM   4865  CG  PHE A 337      19.995   4.259  -6.772  1.00 39.23           C
ATOM   4866  CD1 PHE A 337      19.255   3.064  -6.723  1.00 41.30           C
ATOM   4867  HD1 PHE A 337      18.463   2.884  -7.436  1.00 41.30           H
ATOM   4868  CD2 PHE A 337      21.008   4.498  -5.826  1.00 40.52           C
ATOM   4869  HD2 PHE A 337      21.570   5.420  -5.858  1.00 40.52           H
ATOM   4870  CE1 PHE A 337      19.549   2.098  -5.744  1.00 42.51           C
ATOM   4871  HE1 PHE A 337      18.989   1.174  -5.710  1.00 42.51           H
ATOM   4872  CE2 PHE A 337      21.289   3.540  -4.839  1.00 42.15           C
ATOM   4873  HE2 PHE A 337      22.062   3.734  -4.111  1.00 42.15           H
ATOM   4874  CZ  PHE A 337      20.565   2.336  -4.803  1.00 42.52           C
ATOM   4875  HZ  PHE A 337      20.781   1.595  -4.047  1.00 42.52           H
ATOM   4876  N   HIS A 338      17.280   6.611  -9.462  1.00 34.83           N
ATOM   4877  H   HIS A 338      18.084   7.188  -9.699  1.00 34.83           H
ATOM   4878  CA  HIS A 338      16.220   6.473 -10.454  1.00 34.86           C
ATOM   4879  HA  HIS A 338      15.312   6.062 -10.014  1.00 34.86           H
ATOM   4880  C   HIS A 338      16.698   5.536 -11.552  1.00 35.57           C
ATOM   4881  O   HIS A 338      17.769   5.764 -12.111  1.00 35.14           O
ATOM   4882  CB  HIS A 338      15.910   7.865 -11.002  1.00 34.50           C
ATOM   4883 1HB  HIS A 338      15.316   8.418 -10.275  1.00 34.50           H
ATOM   4884 2HB  HIS A 338      16.848   8.396 -11.143  1.00 34.50           H
ATOM   4885  CG  HIS A 338      15.212   7.856 -12.333  1.00 35.14           C
ATOM   4886  ND1 HIS A 338      13.839   7.913 -12.539  1.00 36.17           N
ATOM   4887  CD2 HIS A 338      15.840   7.791 -13.537  1.00 36.29           C
ATOM   4888  HD2 HIS A 338      16.901   7.791 -13.689  1.00 36.29           H
ATOM   4889  CE1 HIS A 338      13.683   7.870 -13.875  1.00 37.55           C
ATOM   4890  HE1 HIS A 338      12.731   7.960 -14.382  1.00 37.55           H
ATOM   4891  NE2 HIS A 338      14.868   7.783 -14.501  1.00 37.49           N
ATOM   4892  HE2 HIS A 338      15.017   7.902 -15.501  1.00 37.49           H
ATOM   4893  N   GLY A 339      15.910   4.512 -11.855  1.00 36.28           N
ATOM   4894  H   GLY A 339      15.033   4.411 -11.353  1.00 36.28           H
ATOM   4895  CA  GLY A 339      16.230   3.544 -12.892  1.00 37.27           C
ATOM   4896 1HA  GLY A 339      17.263   3.672 -13.203  1.00 37.27           H
ATOM   4897 2HA  GLY A 339      16.142   2.535 -12.503  1.00 37.27           H
ATOM   4898  C   GLY A 339      15.326   3.676 -14.106  1.00 38.43           C
ATOM   4899  O   GLY A 339      14.119   3.885 -13.982  1.00 38.48           O
ATOM   4900  N   GLN A 340      15.911   3.485 -15.277  1.00 39.07           N
ATOM   4901  H   GLN A 340      16.926   3.434 -15.300  1.00 39.07           H
ATOM   4902  CA  GLN A 340      15.163   3.399 -16.523  1.00 39.42           C
ATOM   4903  HA  GLN A 340      14.146   3.120 -16.269  1.00 39.42           H
ATOM   4904  C   GLN A 340      15.712   2.292 -17.408  1.00 39.59           C
ATOM   4905  O   GLN A 340      16.925   2.158 -17.574  1.00 38.82           O
ATOM   4906  CB  GLN A 340      15.072   4.764 -17.212  1.00 40.57           C
ATOM   4907 1HB  GLN A 340      14.410   4.677 -18.075  1.00 40.57           H
ATOM   4908 2HB  GLN A 340      14.615   5.460 -16.508  1.00 40.57           H
ATOM   4909  CG  GLN A 340      16.408   5.353 -17.672  1.00 43.06           C
ATOM   4910 1HG  GLN A 340      17.106   5.387 -16.837  1.00 43.06           H
ATOM   4911 2HG  GLN A 340      16.835   4.738 -18.460  1.00 43.06           H
ATOM   4912  CD  GLN A 340      16.200   6.770 -18.187  1.00 45.40           C
ATOM   4913  OE1 GLN A 340      15.988   7.700 -17.420  1.00 46.45           O
ATOM   4914  NE2 GLN A 340      16.227   6.969 -19.484  1.00 42.16           N
ATOM   4915 1HE2 GLN A 340      16.096   7.926 -19.805  1.00 42.16           H
ATOM   4916 2HE2 GLN A 340      16.341   6.213 -20.137  1.00 42.16           H
ATOM   4917  N   ILE A 341      14.799   1.475 -17.921  1.00 40.62           N
ATOM   4918  H   ILE A 341      13.828   1.659 -17.682  1.00 40.62           H
ATOM   4919  CA  ILE A 341      15.106   0.317 -18.761  1.00 42.49           C
ATOM   4920  HA  ILE A 341      16.179   0.254 -18.914  1.00 42.49           H
ATOM   4921  C   ILE A 341      14.421   0.548 -20.089  1.00 43.57           C
ATOM   4922  O   ILE A 341      13.197   0.664 -20.104  1.00 43.76           O
ATOM   4923  CB  ILE A 341      14.625  -0.998 -18.118  1.00 43.54           C
ATOM   4924  HB  ILE A 341      13.546  -1.047 -18.223  1.00 43.54           H
ATOM   4925  CG1 ILE A 341      14.914  -1.069 -16.601  1.00 45.76           C
ATOM   4926 1HG1 ILE A 341      14.410  -0.250 -16.088  1.00 45.76           H
ATOM   4927 2HG1 ILE A 341      14.486  -1.981 -16.213  1.00 45.76           H
ATOM   4928  CG2 ILE A 341      15.182  -2.210 -18.880  1.00 43.98           C
ATOM   4929 1HG2 ILE A 341      14.877  -3.132 -18.385  1.00 43.98           H
ATOM   4930 2HG2 ILE A 341      16.271  -2.167 -18.920  1.00 43.98           H
ATOM   4931 3HG2 ILE A 341      14.793  -2.219 -19.899  1.00 43.98           H
ATOM   4932  CD1 ILE A 341      16.382  -1.085 -16.187  1.00 47.29           C
ATOM   4933 1HD1 ILE A 341      16.455  -0.944 -15.109  1.00 47.29           H
ATOM   4934 2HD1 ILE A 341      16.945  -0.301 -16.689  1.00 47.29           H
ATOM   4935 3HD1 ILE A 341      16.796  -2.059 -16.435  1.00 47.29           H
ATOM   4936  N   MET A 342      15.161   0.667 -21.184  1.00 43.91           N
ATOM   4937  H   MET A 342      16.166   0.537 -21.116  1.00 43.91           H
ATOM   4938  CA  MET A 342      14.547   1.142 -22.429  1.00 45.45           C
ATOM   4939  HA  MET A 342      13.485   0.922 -22.390  1.00 45.45           H
ATOM   4940  C   MET A 342      15.030   0.469 -23.695  1.00 46.94           C
ATOM   4941  O   MET A 342      16.178   0.032 -23.787  1.00 46.96           O
ATOM   4942  CB  MET A 342      14.667   2.662 -22.558  1.00 46.92           C
ATOM   4943 1HB  MET A 342      14.084   2.965 -23.424  1.00 46.92           H
ATOM   4944 2HB  MET A 342      14.239   3.131 -21.680  1.00 46.92           H
ATOM   4945  CG  MET A 342      16.082   3.201 -22.766  1.00 50.04           C
ATOM   4946 1HG  MET A 342      16.782   2.384 -22.935  1.00 50.04           H
ATOM   4947 2HG  MET A 342      16.075   3.805 -23.670  1.00 50.04           H
ATOM   4948  SD  MET A 342      16.687   4.237 -21.408  1.00 54.07           S
ATOM   4949  CE  MET A 342      17.873   3.103 -20.650  1.00 49.41           C
ATOM   4950 1HE  MET A 342      18.427   3.622 -19.868  1.00 49.41           H
ATOM   4951 2HE  MET A 342      18.572   2.743 -21.404  1.00 49.41           H
ATOM   4952 3HE  MET A 342      17.337   2.265 -20.208  1.00 49.41           H
ATOM   4953  N   GLN A 343      14.146   0.456 -24.690  1.00 47.86           N
ATOM   4954  H   GLN A 343      13.192   0.748 -24.495  1.00 47.86           H
ATOM   4955  CA  GLN A 343      14.534   0.183 -26.068  1.00 49.23           C
ATOM   4956  HA  GLN A 343      14.977  -0.813 -26.099  1.00 49.23           H
ATOM   4957  C   GLN A 343      15.611   1.179 -26.524  1.00 50.29           C
ATOM   4958  O   GLN A 343      15.626   2.335 -26.092  1.00 49.90           O
ATOM   4959  CB  GLN A 343      13.299   0.173 -26.976  1.00 51.16           C
ATOM   4960 1HB  GLN A 343      13.614  -0.074 -27.990  1.00 51.16           H
ATOM   4961 2HB  GLN A 343      12.630  -0.616 -26.634  1.00 51.16           H
ATOM   4962  CG  GLN A 343      12.528   1.500 -27.012  1.00 53.35           C
ATOM   4963 1HG  GLN A 343      12.212   1.785 -26.010  1.00 53.35           H
ATOM   4964 2HG  GLN A 343      13.177   2.282 -27.401  1.00 53.35           H
ATOM   4965  CD  GLN A 343      11.287   1.389 -27.884  1.00 55.60           C
ATOM   4966  OE1 GLN A 343      10.477   0.475 -27.753  1.00 55.77           O
ATOM   4967  NE2 GLN A 343      11.115   2.305 -28.799  1.00 54.34           N
ATOM   4968 1HE2 GLN A 343      10.350   2.218 -29.454  1.00 54.34           H
ATOM   4969 2HE2 GLN A 343      11.894   2.924 -29.024  1.00 54.34           H
ATOM   4970  N   LEU A 344      16.540   0.713 -27.356  1.00 51.47           N
ATOM   4971  H   LEU A 344      16.437  -0.228 -27.714  1.00 51.47           H
ATOM   4972  CA  LEU A 344      17.747   1.469 -27.703  1.00 53.37           C
ATOM   4973  HA  LEU A 344      18.293   1.663 -26.781  1.00 53.37           H
ATOM   4974  C   LEU A 344      17.474   2.873 -28.291  1.00 53.86           C
ATOM   4975  O   LEU A 344      18.261   3.780 -28.026  1.00 55.21           O
ATOM   4976  CB  LEU A 344      18.636   0.603 -28.619  1.00 54.58           C
ATOM   4977 1HB  LEU A 344      18.068   0.365 -29.520  1.00 54.58           H
ATOM   4978 2HB  LEU A 344      19.504   1.188 -28.925  1.00 54.58           H
ATOM   4979  CG  LEU A 344      19.135  -0.711 -27.979  1.00 56.94           C
ATOM   4980  HG  LEU A 344      18.287  -1.269 -27.582  1.00 56.94           H
ATOM   4981  CD1 LEU A 344      19.797  -1.571 -29.049  1.00 57.92           C
ATOM   4982 1HD1 LEU A 344      20.229  -2.465 -28.600  1.00 57.92           H
ATOM   4983 2HD1 LEU A 344      20.578  -1.008 -29.555  1.00 57.92           H
ATOM   4984 3HD1 LEU A 344      19.051  -1.871 -29.781  1.00 57.92           H
ATOM   4985  CD2 LEU A 344      20.121  -0.457 -26.838  1.00 57.85           C
ATOM   4986 1HD2 LEU A 344      20.395  -1.405 -26.383  1.00 57.85           H
[truncated: 4,885,640 more chars]
