# Supplementary material for: Mechanistic insights into glycoside 3-oxidases involved in C-glycoside metabolism in soil microorganisms
Source: Nat Commun. 2023 Nov 14;14:7289. doi: 10.1038/s41467-023-42000-3 (PMC10646112; doi:10.1038/s41467-023-42000-3)
Supplement: Supplementary file 5 — Supplementary Data 1 [file 41467_2023_42000_MOESM5_ESM.zip › SuppInfo-MD-files/cMDs/Model_II_cMD_end.pdb]

REMARK YASARA *************************************************************
REMARK YASARA *                                                           *
REMARK YASARA *                     Y  A  S  A  R  A                      *
REMARK YASARA *                                                           *
REMARK YASARA *   Yet Another Scientific Artificial Reality Application   *
REMARK YASARA *                                                           *
REMARK YASARA *            MOLECULE STRUCTURE FILE, PDB FORMAT            *
REMARK YASARA *                                                           *
REMARK YASARA * Just use YASARA every day to make your questions go away! *
REMARK YASARA *                                                           *
REMARK YASARA *                      www.YASARA.org                       *
REMARK YASARA *                                                           *
REMARK YASARA *************************************************************
REMARK YASARA
REMARK YASARA Written on:        Thu Sep 14 17:37:42 2023
REMARK YASARA Number of models: 1
REMARK YASARA Number of atoms:   57186
REMARK YASARA Please address questions or suggestions to: Eliza@yasara.org
REMARK YASARA
REMARK   2 RESOLUTION. 2.01 ANGSTROMS.
REMARK 290 CRYSTALLOGRAPHIC SYMMETRY TRANSFORMATIONS
REMARK 290 THE FOLLOWING TRANSFORMATIONS OPERATE ON THE ATOM/HETATM
REMARK 290 RECORDS IN THIS ENTRY TO PRODUCE CRYSTALLOGRAPHICALLY
REMARK 290 RELATED MOLECULES.
REMARK 290   SMTRY1   1  1.000000  0.000000  0.000000        0.00000
REMARK 290   SMTRY2   1  0.000000  1.000000  0.000000        0.00000
REMARK 290   SMTRY3   1  0.000000  0.000000  1.000000        0.00000
REMARK 290   SMTRY1   2 -1.000000  0.000000  0.000000        0.00000
REMARK 290   SMTRY2   2  0.000000 -1.000000  0.000000        0.00000
REMARK 290   SMTRY3   2  0.000000  0.000000  1.000000       75.65650
REMARK 290   SMTRY1   3 -1.000000  0.000000  0.000000        0.00000
REMARK 290   SMTRY2   3  0.000000  1.000000  0.000000        0.00000
REMARK 290   SMTRY3   3  0.000000  0.000000 -1.000000       75.65650
REMARK 290   SMTRY1   4  1.000000  0.000000  0.000000        0.00000
REMARK 290   SMTRY2   4  0.000000 -1.000000  0.000000        0.00000
REMARK 290   SMTRY3   4  0.000000  0.000000 -1.000000        0.00000
REMARK 290   SMTRY1   5  1.000000  0.000000  0.000000       39.22400
REMARK 290   SMTRY2   5  0.000000  1.000000  0.000000       39.39800
REMARK 290   SMTRY3   5  0.000000  0.000000  1.000000        0.00000
REMARK 290   SMTRY1   6 -1.000000  0.000000  0.000000       39.22400
REMARK 290   SMTRY2   6  0.000000 -1.000000  0.000000       39.39800
REMARK 290   SMTRY3   6  0.000000  0.000000  1.000000       75.65650
REMARK 290   SMTRY1   7 -1.000000  0.000000  0.000000       39.22400
REMARK 290   SMTRY2   7  0.000000  1.000000  0.000000       39.39800
REMARK 290   SMTRY3   7  0.000000  0.000000 -1.000000       75.65650
REMARK 290   SMTRY1   8  1.000000  0.000000  0.000000       39.22400
REMARK 290   SMTRY2   8  0.000000 -1.000000  0.000000       39.39800
REMARK 290   SMTRY3   8  0.000000  0.000000 -1.000000        0.00000
SEQRES   1 A  507  ARG TYR PRO ALA ALA VAL ASP VAL ALA ILE VAL GLY SER 
SEQRES   2 A  507  GLY PRO THR ALA SER ALA TYR ALA ARG ILE LEU SER GLU 
SEQRES   3 A  507  GLU ALA PRO GLY ALA THR ILE ALA MET PHE GLU VAL GLY 
SEQRES   4 A  507  PRO THR VAL SER ASN PRO PRO GLY ALA HIS VAL LYS ASN 
SEQRES   5 A  507  ILE GLU ASP PRO ASP SER ARG SER LEU ALA GLN ARG ALA 
SEQRES   6 A  507  SER GLU GLY PRO GLY ALA GLY ALA ALA THR VAL ASN SER 
SEQRES   7 A  507  PRO GLY ALA VAL LYS SER GLY GLU ARG ARG ALA ARG PRO 
SEQRES   8 A  507  GLY THR TYR LEU LEU GLN ASP GLY TYR ALA PHE PRO GLY 
SEQRES   9 A  507  GLU ASP GLY MET PRO VAL ALA ALA MET SER SER ASN VAL 
SEQRES  10 A  507  GLY GLY MET ALA ALA HIS TRP THR ALA ALA CYS PRO ARG 
SEQRES  11 A  507  PRO GLY GLY LYS GLU ARG ILE PRO PHE LEU PRO ASP LEU 
SEQRES  12 A  507  GLU GLU LEU LEU ASN ASP ALA ASP ARG LEU LEU GLY VAL 
SEQRES  13 A  507  THR THR HIS ALA PHE ASP GLY ALA PRO PHE SER ASP LEU 
SEQRES  14 A  507  VAL ARG GLU ARG LEU ALA ALA VAL VAL ASP GLN GLY ARG 
SEQRES  15 A  507  THR PRO ALA PHE ARG VAL GLN PRO MET PRO LEU ALA VAL 
SEQRES  16 A  507  HIS ARG ARG GLN ASP GLY ALA LEU VAL TRP SER GLY SER 
SEQRES  17 A  507  ASP VAL VAL MET GLY GLU ALA THR ARG ASP ASN PRO GLN 
SEQRES  18 A  507  PHE GLU LEU PHE ASP GLU SER LEU VAL THR ARG VAL LEU 
SEQRES  19 A  507  VAL GLU ASP GLY THR ALA ALA GLY VAL GLU VAL GLN ASP 
SEQRES  20 A  507  ARG ARG SER GLY ASP THR TYR GLN VAL ALA ALA ARG TYR 
SEQRES  21 A  507  VAL VAL VAL GLY ALA ASP ALA LEU ARG THR PRO GLN LEU 
SEQRES  22 A  507  LEU TRP ALA SER GLY ILE ARG PRO ASP ALA LEU GLY ARG 
SEQRES  23 A  507  TYR LEU ASN ASP GLN ALA GLN VAL VAL PHE ALA SER ARG 
SEQRES  24 A  507  LEU ARG ASP VAL GLN PRO GLU ASP ALA PRO ALA ALA ALA 
SEQRES  25 A  507  ASN GLY ALA LEU SER GLU GLN SER GLY VAL ALA TRP VAL 
SEQRES  26 A  507  PRO TYR THR ASP GLU ALA PRO PHE HIS GLY GLN ILE MET 
SEQRES  27 A  507  GLN LEU ASP ALA SER PRO VAL PRO LEU ALA ASP ASP ASP 
SEQRES  28 A  507  PRO ILE VAL PRO GLY SER ILE VAL GLY LEU GLY LEU PHE 
SEQRES  29 A  507  CYS ALA LYS ASP LEU GLN ARG GLU ASP ARG VAL ALA PHE 
SEQRES  30 A  507  ASP ASP ASP THR ARG ASP SER TYR GLY LEU PRO ALA MET 
SEQRES  31 A  507  ARG ILE HIS TYR ARG LEU THR GLU ARG ASP HIS VAL VAL 
SEQRES  32 A  507  LEU ASP ARG ALA ARG GLN GLU ILE VAL ARG LEU GLY LYS 
SEQRES  33 A  507  ALA VAL GLY GLU PRO LEU ASP GLU ARG PRO PHE VAL LEU 
SEQRES  34 A  507  PRO PRO GLY ALA SER LEU HIS TYR GLN GLY THR THR ARG 
SEQRES  35 A  507  MET GLY GLU THR ASP ASP GLY GLU SER VAL CYS SER PRO 
SEQRES  36 A  507  ASP SER GLN VAL TRP GLN VAL PRO GLY LEU PHE VAL ALA 
SEQRES  37 A  507  GLY ASN GLY VAL ILE PRO THR ALA THR ALA CYS ASN PRO 
SEQRES  38 A  507  THR LEU THR SER VAL ALA LEU ALA VAL ARG GLY ALA ARG 
SEQRES  39 A  507  LYS ILE ALA GLU GLU ILE THR SER SER LEU LEU MET SER 
LINK         C   MET A 510                 N   SER A 511                  1.37
CRYST1   78.448   78.796  151.313  90.00  90.00  90.00 C 2 2 21      0
ATOM      1  N   ARG A   5      36.763  -4.822 -12.976  1.00 51.02           N
ATOM      2 1H   ARG A   5      37.509  -5.052 -13.616  1.00 51.02           H
ATOM      3 2H   ARG A   5      35.915  -5.290 -13.264  1.00 51.02           H
ATOM      4 3H   ARG A   5      37.013  -5.121 -12.044  1.00 51.02           H
ATOM      5  CA  ARG A   5      36.597  -3.358 -12.901  1.00 51.07           C
ATOM      6  HA  ARG A   5      37.619  -2.998 -12.785  1.00 51.07           H
ATOM      7  C   ARG A   5      35.783  -2.910 -11.675  1.00 50.83           C
ATOM      8  O   ARG A   5      36.304  -1.976 -11.000  1.00 50.94           O
ATOM      9  CB  ARG A   5      35.995  -2.773 -14.236  1.00 52.00           C
ATOM     10 1HB  ARG A   5      36.419  -3.209 -15.141  1.00 52.00           H
ATOM     11 2HB  ARG A   5      34.966  -3.129 -14.288  1.00 52.00           H
ATOM     12  CG  ARG A   5      36.036  -1.263 -14.306  1.00 52.50           C
ATOM     13 1HG  ARG A   5      35.587  -0.922 -13.373  1.00 52.50           H
ATOM     14 2HG  ARG A   5      37.047  -0.866 -14.392  1.00 52.50           H
ATOM     15  CD  ARG A   5      35.196  -0.796 -15.485  1.00 53.95           C
ATOM     16 1HD  ARG A   5      35.468  -1.306 -16.408  1.00 53.95           H
ATOM     17 2HD  ARG A   5      34.161  -1.101 -15.331  1.00 53.95           H
ATOM     18  NE  ARG A   5      35.359   0.604 -15.553  1.00 56.01           N
ATOM     19  HE  ARG A   5      36.090   1.026 -14.998  1.00 56.01           H
ATOM     20  CZ  ARG A   5      34.638   1.341 -16.398  1.00 56.37           C
ATOM     21  NH1 ARG A   5      33.819   0.826 -17.308  1.00 54.94           N
ATOM     22 1HH1 ARG A   5      33.794  -0.121 -17.659  1.00 54.94           H
ATOM     23 2HH1 ARG A   5      33.380   1.571 -17.829  1.00 54.94           H
ATOM     24  NH2 ARG A   5      34.719   2.659 -16.428  1.00 54.96           N
ATOM     25 1HH2 ARG A   5      35.350   3.146 -15.809  1.00 54.96           H
ATOM     26 2HH2 ARG A   5      34.106   3.180 -17.038  1.00 54.96           H
ATOM     27  N   TYR A   6      34.518  -3.413 -11.400  1.00 50.15           N
ATOM     28  H   TYR A   6      34.154  -4.174 -11.955  1.00 50.15           H
ATOM     29  CA  TYR A   6      33.630  -2.846 -10.387  1.00 48.75           C
ATOM     30  HA  TYR A   6      33.853  -1.796 -10.198  1.00 48.75           H
ATOM     31  C   TYR A   6      33.706  -3.565  -8.988  1.00 49.55           C
ATOM     32  O   TYR A   6      34.376  -4.630  -8.944  1.00 50.50           O
ATOM     33  CB  TYR A   6      32.222  -3.100 -10.861  1.00 47.14           C
ATOM     34 1HB  TYR A   6      31.954  -4.156 -10.826  1.00 47.14           H
ATOM     35 2HB  TYR A   6      31.570  -2.537 -10.193  1.00 47.14           H
ATOM     36  CG  TYR A   6      31.925  -2.608 -12.299  1.00 45.86           C
ATOM     37  CD1 TYR A   6      32.004  -1.250 -12.475  1.00 45.34           C
ATOM     38  HD1 TYR A   6      32.269  -0.509 -11.735  1.00 45.34           H
ATOM     39  CD2 TYR A   6      31.583  -3.538 -13.277  1.00 45.75           C
ATOM     40  HD2 TYR A   6      31.651  -4.608 -13.148  1.00 45.75           H
ATOM     41  CE1 TYR A   6      31.604  -0.763 -13.767  1.00 45.27           C
ATOM     42  HE1 TYR A   6      31.623   0.308 -13.908  1.00 45.27           H
ATOM     43  CE2 TYR A   6      31.272  -3.035 -14.570  1.00 45.87           C
ATOM     44  HE2 TYR A   6      31.086  -3.699 -15.401  1.00 45.87           H
ATOM     45  CZ  TYR A   6      31.351  -1.635 -14.817  1.00 45.40           C
ATOM     46  OH  TYR A   6      31.301  -1.157 -16.050  1.00 44.96           O
ATOM     47  HH  TYR A   6      30.982  -0.257 -16.147  1.00 44.96           H
ATOM     48  N   PRO A   7      33.278  -2.969  -7.886  1.00 49.68           N
ATOM     49  CA  PRO A   7      33.217  -3.618  -6.593  1.00 49.79           C
ATOM     50  HA  PRO A   7      34.141  -4.144  -6.354  1.00 49.79           H
ATOM     51  C   PRO A   7      32.058  -4.627  -6.546  1.00 49.53           C
ATOM     52  O   PRO A   7      31.161  -4.557  -7.369  1.00 49.82           O
ATOM     53  CB  PRO A   7      32.999  -2.466  -5.608  1.00 50.57           C
ATOM     54 1HB  PRO A   7      32.447  -2.709  -4.701  1.00 50.57           H
ATOM     55 2HB  PRO A   7      33.930  -1.936  -5.408  1.00 50.57           H
ATOM     56  CG  PRO A   7      32.090  -1.458  -6.414  1.00 51.41           C
ATOM     57 1HG  PRO A   7      31.061  -1.812  -6.351  1.00 51.41           H
ATOM     58 2HG  PRO A   7      32.129  -0.426  -6.066  1.00 51.41           H
ATOM     59  CD  PRO A   7      32.677  -1.634  -7.759  1.00 49.72           C
ATOM     60 1HD  PRO A   7      31.968  -1.503  -8.576  1.00 49.72           H
ATOM     61 2HD  PRO A   7      33.466  -0.894  -7.894  1.00 49.72           H
ATOM     62  N   ALA A   8      32.111  -5.576  -5.613  1.00 49.18           N
ATOM     63  H   ALA A   8      32.832  -5.559  -4.906  1.00 49.18           H
ATOM     64  CA  ALA A   8      31.001  -6.519  -5.375  1.00 49.14           C
ATOM     65  HA  ALA A   8      30.632  -6.911  -6.323  1.00 49.14           H
ATOM     66  C   ALA A   8      29.808  -5.860  -4.641  1.00 48.71           C
ATOM     67  O   ALA A   8      28.659  -6.318  -4.771  1.00 49.00           O
ATOM     68  CB  ALA A   8      31.663  -7.566  -4.416  1.00 49.43           C
ATOM     69 1HB  ALA A   8      30.958  -8.380  -4.252  1.00 49.43           H
ATOM     70 2HB  ALA A   8      31.878  -7.074  -3.468  1.00 49.43           H
ATOM     71 3HB  ALA A   8      32.586  -7.963  -4.838  1.00 49.43           H
ATOM     72  N   ALA A   9      30.071  -4.796  -3.865  1.00 47.85           N
ATOM     73  H   ALA A   9      30.993  -4.383  -3.854  1.00 47.85           H
ATOM     74  CA  ALA A   9      29.087  -4.249  -2.934  1.00 47.69           C
ATOM     75  HA  ALA A   9      28.102  -4.417  -3.371  1.00 47.69           H
ATOM     76  C   ALA A   9      29.349  -2.787  -2.739  1.00 47.70           C
ATOM     77  O   ALA A   9      30.522  -2.363  -2.691  1.00 48.01           O
ATOM     78  CB  ALA A   9      29.044  -5.092  -1.654  1.00 46.93           C
ATOM     79 1HB  ALA A   9      28.149  -4.890  -1.066  1.00 46.93           H
ATOM     80 2HB  ALA A   9      29.929  -4.879  -1.055  1.00 46.93           H
ATOM     81 3HB  ALA A   9      29.052  -6.140  -1.955  1.00 46.93           H
ATOM     82  N   VAL A  10      28.284  -2.038  -2.535  1.00 47.26           N
ATOM     83  H   VAL A  10      27.392  -2.468  -2.733  1.00 47.26           H
ATOM     84  CA  VAL A  10      28.213  -0.640  -2.039  1.00 47.01           C
ATOM     85  HA  VAL A  10      29.039  -0.401  -1.370  1.00 47.01           H
ATOM     86  C   VAL A  10      26.896  -0.383  -1.240  1.00 46.84           C
ATOM     87  O   VAL A  10      26.043  -1.284  -1.266  1.00 46.69           O
ATOM     88  CB  VAL A  10      28.237   0.420  -3.229  1.00 47.92           C
ATOM     89  HB  VAL A  10      28.064   1.384  -2.750  1.00 47.92           H
ATOM     90  CG1 VAL A  10      29.553   0.446  -4.038  1.00 48.64           C
ATOM     91 1HG1 VAL A  10      29.568  -0.314  -4.820  1.00 48.64           H
ATOM     92 2HG1 VAL A  10      30.329   0.228  -3.304  1.00 48.64           H
ATOM     93 3HG1 VAL A  10      29.734   1.426  -4.479  1.00 48.64           H
ATOM     94  CG2 VAL A  10      27.085   0.207  -4.347  1.00 48.08           C
ATOM     95 1HG2 VAL A  10      26.100   0.141  -3.885  1.00 48.08           H
ATOM     96 2HG2 VAL A  10      27.275  -0.695  -4.929  1.00 48.08           H
ATOM     97 3HG2 VAL A  10      27.122   1.078  -5.003  1.00 48.08           H
ATOM     98  N   ASP A  11      26.792   0.702  -0.473  1.00 46.64           N
ATOM     99  H   ASP A  11      27.420   1.467  -0.675  1.00 46.64           H
ATOM    100  CA  ASP A  11      25.532   1.000   0.170  1.00 46.28           C
ATOM    101  HA  ASP A  11      25.018   0.138   0.596  1.00 46.28           H
ATOM    102  C   ASP A  11      24.524   1.610  -0.888  1.00 45.00           C
ATOM    103  O   ASP A  11      23.399   1.144  -0.979  1.00 45.27           O
ATOM    104  CB  ASP A  11      25.852   2.009   1.332  1.00 48.53           C
ATOM    105 1HB  ASP A  11      26.414   2.811   0.853  1.00 48.53           H
ATOM    106 2HB  ASP A  11      24.901   2.371   1.724  1.00 48.53           H
ATOM    107  CG  ASP A  11      26.662   1.347   2.405  1.00 53.81           C
ATOM    108  OD1 ASP A  11      26.324   0.194   2.842  1.00 53.96           O
ATOM    109  OD2 ASP A  11      27.685   1.937   2.715  1.00 57.17           O
ATOM    110  N   VAL A  12      24.923   2.679  -1.652  1.00 43.47           N
ATOM    111  H   VAL A  12      25.818   3.118  -1.489  1.00 43.47           H
ATOM    112  CA  VAL A  12      24.053   3.260  -2.655  1.00 42.55           C
ATOM    113  HA  VAL A  12      23.126   2.693  -2.568  1.00 42.55           H
ATOM    114  C   VAL A  12      24.707   2.932  -4.001  1.00 40.37           C
ATOM    115  O   VAL A  12      25.833   3.276  -4.311  1.00 39.47           O
ATOM    116  CB  VAL A  12      23.886   4.819  -2.474  1.00 43.59           C
ATOM    117  HB  VAL A  12      24.856   5.255  -2.712  1.00 43.59           H
ATOM    118  CG1 VAL A  12      22.799   5.352  -3.398  1.00 43.92           C
ATOM    119 1HG1 VAL A  12      21.783   5.152  -3.057  1.00 43.92           H
ATOM    120 2HG1 VAL A  12      22.952   4.894  -4.375  1.00 43.92           H
ATOM    121 3HG1 VAL A  12      22.952   6.429  -3.473  1.00 43.92           H
ATOM    122  CG2 VAL A  12      23.568   5.285  -1.046  1.00 44.37           C
ATOM    123 1HG2 VAL A  12      24.474   5.140  -0.457  1.00 44.37           H
ATOM    124 2HG2 VAL A  12      22.752   4.714  -0.603  1.00 44.37           H
ATOM    125 3HG2 VAL A  12      23.307   6.343  -1.058  1.00 44.37           H
ATOM    126  N   ALA A  13      23.866   2.419  -4.916  1.00 39.02           N
ATOM    127  H   ALA A  13      22.993   2.023  -4.598  1.00 39.02           H
ATOM    128  CA  ALA A  13      24.073   2.457  -6.370  1.00 37.67           C
ATOM    129  HA  ALA A  13      25.141   2.657  -6.460  1.00 37.67           H
ATOM    130  C   ALA A  13      23.269   3.614  -6.900  1.00 35.98           C
ATOM    131  O   ALA A  13      22.041   3.732  -6.578  1.00 36.02           O
ATOM    132  CB  ALA A  13      23.740   1.119  -7.039  1.00 37.58           C
ATOM    133 1HB  ALA A  13      24.040   1.291  -8.073  1.00 37.58           H
ATOM    134 2HB  ALA A  13      22.663   0.956  -6.994  1.00 37.58           H
ATOM    135 3HB  ALA A  13      24.258   0.242  -6.651  1.00 37.58           H
ATOM    136  N   ILE A  14      23.900   4.427  -7.783  1.00 35.14           N
ATOM    137  H   ILE A  14      24.867   4.270  -8.029  1.00 35.14           H
ATOM    138  CA  ILE A  14      23.248   5.472  -8.686  1.00 34.40           C
ATOM    139  HA  ILE A  14      22.178   5.446  -8.481  1.00 34.40           H
ATOM    140  C   ILE A  14      23.488   5.146 -10.156  1.00 34.21           C
ATOM    141  O   ILE A  14      24.509   4.603 -10.572  1.00 33.38           O
ATOM    142  CB  ILE A  14      23.770   6.935  -8.404  1.00 34.51           C
ATOM    143  HB  ILE A  14      24.750   7.000  -8.878  1.00 34.51           H
ATOM    144  CG1 ILE A  14      23.989   7.148  -6.874  1.00 35.70           C
ATOM    145 1HG1 ILE A  14      23.037   6.952  -6.381  1.00 35.70           H
ATOM    146 2HG1 ILE A  14      24.686   6.380  -6.538  1.00 35.70           H
ATOM    147  CG2 ILE A  14      22.906   7.948  -9.144  1.00 33.85           C
ATOM    148 1HG2 ILE A  14      23.066   7.946 -10.222  1.00 33.85           H
ATOM    149 2HG2 ILE A  14      23.168   8.925  -8.738  1.00 33.85           H
ATOM    150 3HG2 ILE A  14      21.858   7.735  -8.931  1.00 33.85           H
ATOM    151  CD1 ILE A  14      24.610   8.520  -6.427  1.00 36.64           C
ATOM    152 1HD1 ILE A  14      24.480   8.459  -5.346  1.00 36.64           H
ATOM    153 2HD1 ILE A  14      24.027   9.354  -6.818  1.00 36.64           H
ATOM    154 3HD1 ILE A  14      25.664   8.672  -6.659  1.00 36.64           H
ATOM    155  N   VAL A  15      22.424   5.235 -10.879  1.00 34.59           N
ATOM    156  H   VAL A  15      21.514   5.437 -10.491  1.00 34.59           H
ATOM    157  CA  VAL A  15      22.413   5.038 -12.369  1.00 36.21           C
ATOM    158  HA  VAL A  15      23.387   4.672 -12.696  1.00 36.21           H
ATOM    159  C   VAL A  15      22.194   6.471 -12.948  1.00 37.66           C
ATOM    160  O   VAL A  15      21.495   7.280 -12.335  1.00 38.14           O
ATOM    161  CB  VAL A  15      21.341   4.022 -12.833  1.00 36.34           C
ATOM    162  HB  VAL A  15      20.361   4.479 -12.691  1.00 36.34           H
ATOM    163  CG1 VAL A  15      21.416   3.763 -14.327  1.00 36.68           C
ATOM    164 1HG1 VAL A  15      20.707   3.046 -14.741  1.00 36.68           H
ATOM    165 2HG1 VAL A  15      22.428   3.484 -14.619  1.00 36.68           H
ATOM    166 3HG1 VAL A  15      21.190   4.759 -14.706  1.00 36.68           H
ATOM    167  CG2 VAL A  15      21.338   2.680 -12.084  1.00 37.00           C
ATOM    168 1HG2 VAL A  15      22.314   2.195 -12.064  1.00 37.00           H
ATOM    169 2HG2 VAL A  15      20.612   2.018 -12.556  1.00 37.00           H
ATOM    170 3HG2 VAL A  15      21.020   2.900 -11.065  1.00 37.00           H
ATOM    171  N   GLY A  16      22.895   6.683 -14.102  1.00 37.29           N
ATOM    172  H   GLY A  16      23.465   5.888 -14.355  1.00 37.29           H
ATOM    173  CA  GLY A  16      22.882   7.819 -15.008  1.00 37.39           C
ATOM    174 1HA  GLY A  16      23.543   7.580 -15.841  1.00 37.39           H
ATOM    175 2HA  GLY A  16      21.878   8.138 -15.288  1.00 37.39           H
ATOM    176  C   GLY A  16      23.538   9.045 -14.270  1.00 37.00           C
ATOM    177  O   GLY A  16      23.419   9.164 -13.024  1.00 36.76           O
ATOM    178  N   SER A  17      24.219   9.893 -14.987  1.00 36.59           N
ATOM    179  H   SER A  17      24.247   9.752 -15.987  1.00 36.59           H
ATOM    180  CA  SER A  17      25.101  11.026 -14.523  1.00 36.49           C
ATOM    181  HA  SER A  17      25.152  10.807 -13.457  1.00 36.49           H
ATOM    182  C   SER A  17      24.543  12.488 -14.646  1.00 36.49           C
ATOM    183  O   SER A  17      25.305  13.450 -14.540  1.00 36.04           O
ATOM    184  CB  SER A  17      26.509  10.922 -15.022  1.00 37.57           C
ATOM    185 1HB  SER A  17      27.160  11.650 -14.537  1.00 37.57           H
ATOM    186 2HB  SER A  17      26.895   9.907 -14.919  1.00 37.57           H
ATOM    187  OG  SER A  17      26.402  11.276 -16.382  1.00 38.84           O
ATOM    188  HG  SER A  17      26.179  10.489 -16.885  1.00 38.84           H
ATOM    189  N   GLY A  18      23.248  12.595 -14.873  1.00 36.52           N
ATOM    190  H   GLY A  18      22.674  11.774 -15.000  1.00 36.52           H
ATOM    191  CA  GLY A  18      22.711  13.888 -15.151  1.00 35.67           C
ATOM    192 1HA  GLY A  18      23.380  14.359 -15.872  1.00 35.67           H
ATOM    193 2HA  GLY A  18      21.701  13.863 -15.559  1.00 35.67           H
ATOM    194  C   GLY A  18      22.655  14.859 -13.913  1.00 35.00           C
ATOM    195  O   GLY A  18      23.016  14.475 -12.773  1.00 34.13           O
ATOM    196  N   PRO A  19      22.015  16.057 -14.055  1.00 35.76           N
ATOM    197  CA  PRO A  19      22.034  17.018 -12.955  1.00 36.45           C
ATOM    198  HA  PRO A  19      23.057  17.109 -12.589  1.00 36.45           H
ATOM    199  C   PRO A  19      21.191  16.550 -11.843  1.00 36.60           C
ATOM    200  O   PRO A  19      21.471  16.810 -10.672  1.00 37.14           O
ATOM    201  CB  PRO A  19      21.509  18.252 -13.590  1.00 37.47           C
ATOM    202 1HB  PRO A  19      20.441  18.388 -13.416  1.00 37.47           H
ATOM    203 2HB  PRO A  19      22.024  19.149 -13.247  1.00 37.47           H
ATOM    204  CG  PRO A  19      21.776  18.068 -15.098  1.00 37.41           C
ATOM    205 1HG  PRO A  19      21.035  18.644 -15.652  1.00 37.41           H
ATOM    206 2HG  PRO A  19      22.780  18.434 -15.316  1.00 37.41           H
ATOM    207  CD  PRO A  19      21.552  16.577 -15.371  1.00 35.32           C
ATOM    208 1HD  PRO A  19      20.488  16.400 -15.527  1.00 35.32           H
ATOM    209 2HD  PRO A  19      22.217  16.258 -16.174  1.00 35.32           H
ATOM    210  N   THR A  20      20.216  15.698 -12.127  1.00 35.42           N
ATOM    211  H   THR A  20      20.061  15.404 -13.081  1.00 35.42           H
ATOM    212  CA  THR A  20      19.260  15.199 -11.129  1.00 35.57           C
ATOM    213  HA  THR A  20      18.986  16.008 -10.452  1.00 35.57           H
ATOM    214  C   THR A  20      19.870  14.062 -10.241  1.00 35.94           C
ATOM    215  O   THR A  20      20.002  14.181  -8.999  1.00 35.57           O
ATOM    216  CB  THR A  20      17.872  14.783 -11.749  1.00 36.97           C
ATOM    217  HB  THR A  20      17.161  14.779 -10.923  1.00 36.97           H
ATOM    218  OG1 THR A  20      18.043  13.563 -12.559  1.00 37.50           O
ATOM    219  HG1 THR A  20      18.384  13.890 -13.395  1.00 37.50           H
ATOM    220  CG2 THR A  20      17.256  15.749 -12.749  1.00 37.96           C
ATOM    221 1HG2 THR A  20      17.950  16.069 -13.526  1.00 37.96           H
ATOM    222 2HG2 THR A  20      16.915  16.617 -12.185  1.00 37.96           H
ATOM    223 3HG2 THR A  20      16.400  15.253 -13.206  1.00 37.96           H
ATOM    224  N   ALA A  21      20.428  13.032 -10.862  1.00 35.97           N
ATOM    225  H   ALA A  21      20.273  13.014 -11.859  1.00 35.97           H
ATOM    226  CA  ALA A  21      21.244  12.083 -10.221  1.00 36.33           C
ATOM    227  HA  ALA A  21      20.634  11.516  -9.518  1.00 36.33           H
ATOM    228  C   ALA A  21      22.435  12.685  -9.529  1.00 36.08           C
ATOM    229  O   ALA A  21      22.740  12.269  -8.404  1.00 35.54           O
ATOM    230  CB  ALA A  21      21.681  11.072 -11.293  1.00 36.22           C
ATOM    231 1HB  ALA A  21      22.549  10.483 -10.996  1.00 36.22           H
ATOM    232 2HB  ALA A  21      21.929  11.667 -12.173  1.00 36.22           H
ATOM    233 3HB  ALA A  21      20.851  10.405 -11.527  1.00 36.22           H
ATOM    234  N   SER A  22      22.965  13.793 -10.100  1.00 36.04           N
ATOM    235  H   SER A  22      22.747  14.124 -11.029  1.00 36.04           H
ATOM    236  CA  SER A  22      24.160  14.407  -9.474  1.00 36.31           C
ATOM    237  HA  SER A  22      24.834  13.588  -9.224  1.00 36.31           H
ATOM    238  C   SER A  22      23.779  15.156  -8.204  1.00 36.66           C
ATOM    239  O   SER A  22      24.621  15.246  -7.329  1.00 37.24           O
ATOM    240  CB  SER A  22      24.843  15.348 -10.448  1.00 36.94           C
ATOM    241 1HB  SER A  22      24.124  16.066 -10.843  1.00 36.94           H
ATOM    242 2HB  SER A  22      25.613  15.924  -9.936  1.00 36.94           H
ATOM    243  OG  SER A  22      25.429  14.510 -11.450  1.00 38.03           O
ATOM    244  HG  SER A  22      24.731  14.292 -12.073  1.00 38.03           H
ATOM    245  N   ALA A  23      22.530  15.646  -8.043  1.00 36.12           N
ATOM    246  H   ALA A  23      21.832  15.348  -8.710  1.00 36.12           H
ATOM    247  CA  ALA A  23      22.133  16.253  -6.816  1.00 36.42           C
ATOM    248  HA  ALA A  23      22.894  16.906  -6.390  1.00 36.42           H
ATOM    249  C   ALA A  23      21.901  15.132  -5.700  1.00 36.18           C
ATOM    250  O   ALA A  23      22.055  15.505  -4.524  1.00 36.21           O
ATOM    251  CB  ALA A  23      20.786  16.969  -7.109  1.00 36.33           C
ATOM    252 1HB  ALA A  23      20.889  17.585  -8.002  1.00 36.33           H
ATOM    253 2HB  ALA A  23      20.545  17.603  -6.256  1.00 36.33           H
ATOM    254 3HB  ALA A  23      19.989  16.241  -7.258  1.00 36.33           H
ATOM    255  N   TYR A  24      21.638  13.824  -5.966  1.00 36.06           N
ATOM    256  H   TYR A  24      21.538  13.527  -6.927  1.00 36.06           H
ATOM    257  CA  TYR A  24      21.774  12.707  -4.986  1.00 36.48           C
ATOM    258  HA  TYR A  24      21.156  12.896  -4.108  1.00 36.48           H
ATOM    259  C   TYR A  24      23.232  12.535  -4.522  1.00 36.73           C
ATOM    260  O   TYR A  24      23.445  12.450  -3.301  1.00 37.18           O
ATOM    261  CB  TYR A  24      21.199  11.413  -5.547  1.00 36.33           C
ATOM    262 1HB  TYR A  24      21.469  11.270  -6.594  1.00 36.33           H
ATOM    263 2HB  TYR A  24      21.596  10.533  -5.039  1.00 36.33           H
ATOM    264  CG  TYR A  24      19.654  11.317  -5.467  1.00 36.89           C
ATOM    265  CD1 TYR A  24      18.874  11.809  -6.581  1.00 37.62           C
ATOM    266  HD1 TYR A  24      19.431  12.185  -7.427  1.00 37.62           H
ATOM    267  CD2 TYR A  24      18.935  10.815  -4.390  1.00 36.90           C
ATOM    268  HD2 TYR A  24      19.500  10.343  -3.600  1.00 36.90           H
ATOM    269  CE1 TYR A  24      17.485  11.682  -6.654  1.00 37.80           C
ATOM    270  HE1 TYR A  24      16.952  12.148  -7.469  1.00 37.80           H
ATOM    271  CE2 TYR A  24      17.553  10.753  -4.424  1.00 37.79           C
ATOM    272  HE2 TYR A  24      17.026  10.403  -3.548  1.00 37.79           H
ATOM    273  CZ  TYR A  24      16.810  11.103  -5.582  1.00 38.74           C
ATOM    274  OH  TYR A  24      15.542  10.924  -5.606  1.00 39.92           O
ATOM    275  HH  TYR A  24      15.093  10.745  -6.436  1.00 39.92           H
ATOM    276  N   ALA A  25      24.156  12.552  -5.462  1.00 36.26           N
ATOM    277  H   ALA A  25      23.871  12.704  -6.419  1.00 36.26           H
ATOM    278  CA  ALA A  25      25.574  12.532  -5.167  1.00 36.84           C
ATOM    279  HA  ALA A  25      25.720  11.650  -4.544  1.00 36.84           H
ATOM    280  C   ALA A  25      26.034  13.763  -4.321  1.00 37.70           C
ATOM    281  O   ALA A  25      26.668  13.496  -3.300  1.00 37.84           O
ATOM    282  CB  ALA A  25      26.440  12.341  -6.442  1.00 35.88           C
ATOM    283 1HB  ALA A  25      27.469  12.088  -6.187  1.00 35.88           H
ATOM    284 2HB  ALA A  25      26.425  13.267  -7.017  1.00 35.88           H
ATOM    285 3HB  ALA A  25      26.003  11.538  -7.035  1.00 35.88           H
ATOM    286  N   ARG A  26      25.715  14.992  -4.732  1.00 38.12           N
ATOM    287  H   ARG A  26      25.342  15.191  -5.650  1.00 38.12           H
ATOM    288  CA  ARG A  26      25.995  16.131  -3.865  1.00 38.57           C
ATOM    289  HA  ARG A  26      27.071  16.281  -3.771  1.00 38.57           H
ATOM    290  C   ARG A  26      25.345  15.955  -2.535  1.00 38.62           C
ATOM    291  O   ARG A  26      26.068  15.863  -1.512  1.00 38.61           O
ATOM    292  CB  ARG A  26      25.361  17.371  -4.520  1.00 39.53           C
ATOM    293 1HB  ARG A  26      25.838  17.512  -5.490  1.00 39.53           H
ATOM    294 2HB  ARG A  26      24.300  17.272  -4.749  1.00 39.53           H
ATOM    295  CG  ARG A  26      25.545  18.686  -3.711  1.00 40.53           C
ATOM    296 1HG  ARG A  26      25.032  19.495  -4.232  1.00 40.53           H
ATOM    297 2HG  ARG A  26      25.036  18.582  -2.753  1.00 40.53           H
ATOM    298  CD  ARG A  26      27.000  19.107  -3.454  1.00 41.21           C
ATOM    299 1HD  ARG A  26      27.382  18.525  -2.616  1.00 41.21           H
ATOM    300 2HD  ARG A  26      27.546  19.025  -4.394  1.00 41.21           H
ATOM    301  NE  ARG A  26      27.009  20.541  -3.049  1.00 43.36           N
ATOM    302  HE  ARG A  26      26.805  20.718  -2.076  1.00 43.36           H
ATOM    303  CZ  ARG A  26      27.102  21.530  -3.926  1.00 45.30           C
ATOM    304  NH1 ARG A  26      27.151  21.421  -5.201  1.00 43.99           N
ATOM    305 1HH1 ARG A  26      27.061  20.518  -5.643  1.00 43.99           H
ATOM    306 2HH1 ARG A  26      27.148  22.261  -5.760  1.00 43.99           H
ATOM    307  NH2 ARG A  26      26.969  22.736  -3.619  1.00 46.05           N
ATOM    308 1HH2 ARG A  26      27.014  22.997  -2.645  1.00 46.05           H
ATOM    309 2HH2 ARG A  26      26.869  23.446  -4.330  1.00 46.05           H
ATOM    310  N   ILE A  27      23.985  15.932  -2.435  1.00 39.04           N
ATOM    311  H   ILE A  27      23.364  15.874  -3.229  1.00 39.04           H
ATOM    312  CA  ILE A  27      23.345  15.919  -1.110  1.00 39.28           C
ATOM    313  HA  ILE A  27      23.516  16.870  -0.606  1.00 39.28           H
ATOM    314  C   ILE A  27      23.819  14.800  -0.120  1.00 39.32           C
ATOM    315  O   ILE A  27      24.083  15.004   1.063  1.00 39.82           O
ATOM    316  CB  ILE A  27      21.767  15.849  -1.253  1.00 40.17           C
ATOM    317  HB  ILE A  27      21.570  14.982  -1.884  1.00 40.17           H
ATOM    318  CG1 ILE A  27      21.273  17.249  -1.832  1.00 42.06           C
ATOM    319 1HG1 ILE A  27      21.855  17.398  -2.742  1.00 42.06           H
ATOM    320 2HG1 ILE A  27      20.220  17.100  -2.069  1.00 42.06           H
ATOM    321  CG2 ILE A  27      21.141  15.709   0.172  1.00 40.42           C
ATOM    322 1HG2 ILE A  27      20.082  15.963   0.143  1.00 40.42           H
ATOM    323 2HG2 ILE A  27      21.640  16.313   0.930  1.00 40.42           H
ATOM    324 3HG2 ILE A  27      21.255  14.653   0.416  1.00 40.42           H
ATOM    325  CD1 ILE A  27      21.451  18.546  -1.016  1.00 43.97           C
ATOM    326 1HD1 ILE A  27      22.479  18.885  -0.882  1.00 43.97           H
ATOM    327 2HD1 ILE A  27      20.977  18.429  -0.041  1.00 43.97           H
ATOM    328 3HD1 ILE A  27      20.900  19.280  -1.603  1.00 43.97           H
ATOM    329  N   LEU A  28      24.006  13.550  -0.580  1.00 39.03           N
ATOM    330  H   LEU A  28      23.713  13.349  -1.525  1.00 39.03           H
ATOM    331  CA  LEU A  28      24.534  12.425   0.198  1.00 40.31           C
ATOM    332  HA  LEU A  28      24.003  12.366   1.148  1.00 40.31           H
ATOM    333  C   LEU A  28      26.061  12.607   0.581  1.00 40.63           C
ATOM    334  O   LEU A  28      26.493  12.210   1.661  1.00 39.86           O
ATOM    335  CB  LEU A  28      24.202  11.053  -0.419  1.00 40.93           C
ATOM    336 1HB  LEU A  28      24.609  11.020  -1.429  1.00 40.93           H
ATOM    337 2HB  LEU A  28      24.768  10.289   0.114  1.00 40.93           H
ATOM    338  CG  LEU A  28      22.711  10.690  -0.539  1.00 42.67           C
ATOM    339  HG  LEU A  28      22.280  11.259  -1.362  1.00 42.67           H
ATOM    340  CD1 LEU A  28      22.483   9.205  -0.859  1.00 43.11           C
ATOM    341 1HD1 LEU A  28      22.845   8.933  -1.850  1.00 43.11           H
ATOM    342 2HD1 LEU A  28      21.406   9.042  -0.807  1.00 43.11           H
ATOM    343 3HD1 LEU A  28      22.980   8.590  -0.109  1.00 43.11           H
ATOM    344  CD2 LEU A  28      21.979  10.862   0.789  1.00 43.91           C
ATOM    345 1HD2 LEU A  28      22.349  10.155   1.532  1.00 43.91           H
ATOM    346 2HD2 LEU A  28      20.925  10.666   0.593  1.00 43.91           H
ATOM    347 3HD2 LEU A  28      22.096  11.879   1.165  1.00 43.91           H
ATOM    348  N   SER A  29      26.802  13.294  -0.232  1.00 41.23           N
ATOM    349  H   SER A  29      26.409  13.705  -1.067  1.00 41.23           H
ATOM    350  CA  SER A  29      28.145  13.839   0.143  1.00 42.10           C
ATOM    351  HA  SER A  29      28.673  13.003   0.600  1.00 42.10           H
ATOM    352  C   SER A  29      28.204  15.035   1.111  1.00 43.39           C
ATOM    353  O   SER A  29      29.206  15.381   1.709  1.00 43.86           O
ATOM    354  CB  SER A  29      29.088  14.072  -1.091  1.00 42.45           C
ATOM    355 1HB  SER A  29      28.848  15.060  -1.483  1.00 42.45           H
ATOM    356 2HB  SER A  29      30.105  14.116  -0.700  1.00 42.45           H
ATOM    357  OG  SER A  29      29.015  12.964  -1.935  1.00 43.94           O
ATOM    358  HG  SER A  29      28.284  13.073  -2.548  1.00 43.94           H
ATOM    359  N   GLU A  30      27.131  15.748   1.382  1.00 43.68           N
ATOM    360  H   GLU A  30      26.328  15.543   0.806  1.00 43.68           H
ATOM    361  CA  GLU A  30      27.121  17.030   2.091  1.00 44.61           C
ATOM    362  HA  GLU A  30      28.118  17.380   2.361  1.00 44.61           H
ATOM    363  C   GLU A  30      26.292  16.989   3.422  1.00 45.57           C
ATOM    364  O   GLU A  30      26.507  17.739   4.414  1.00 46.33           O
ATOM    365  CB  GLU A  30      26.561  18.206   1.201  1.00 45.88           C
ATOM    366 1HB  GLU A  30      27.129  18.262   0.273  1.00 45.88           H
ATOM    367 2HB  GLU A  30      25.512  17.982   1.004  1.00 45.88           H
ATOM    368  CG  GLU A  30      26.608  19.630   1.848  1.00 50.08           C
ATOM    369 1HG  GLU A  30      25.670  19.730   2.395  1.00 50.08           H
ATOM    370 2HG  GLU A  30      27.512  19.761   2.443  1.00 50.08           H
ATOM    371  CD  GLU A  30      26.616  20.755   0.763  1.00 54.63           C
ATOM    372  OE1 GLU A  30      27.211  21.851   0.968  1.00 55.14           O
ATOM    373  OE2 GLU A  30      25.927  20.651  -0.327  1.00 55.42           O
ATOM    374  N   GLU A  31      25.255  16.224   3.435  1.00 45.59           N
ATOM    375  H   GLU A  31      25.046  15.758   2.564  1.00 45.59           H
ATOM    376  CA  GLU A  31      24.112  16.334   4.378  1.00 45.84           C
ATOM    377  HA  GLU A  31      24.475  16.959   5.195  1.00 45.84           H
ATOM    378  C   GLU A  31      23.786  14.928   5.084  1.00 46.79           C
ATOM    379  O   GLU A  31      22.665  14.784   5.611  1.00 47.38           O
ATOM    380  CB  GLU A  31      22.881  17.070   3.822  1.00 46.59           C
ATOM    381 1HB  GLU A  31      22.386  16.512   3.028  1.00 46.59           H
ATOM    382 2HB  GLU A  31      22.152  17.229   4.617  1.00 46.59           H
ATOM    383  CG  GLU A  31      23.181  18.501   3.220  1.00 47.47           C
ATOM    384 1HG  GLU A  31      23.637  19.162   3.957  1.00 47.47           H
ATOM    385 2HG  GLU A  31      23.817  18.293   2.360  1.00 47.47           H
ATOM    386  CD  GLU A  31      21.906  19.216   2.687  1.00 50.34           C
ATOM    387  OE1 GLU A  31      20.802  18.675   2.785  1.00 47.92           O
ATOM    388  OE2 GLU A  31      21.945  20.377   2.183  1.00 52.83           O
ATOM    389  N   ALA A  32      24.725  14.002   5.157  1.00 47.12           N
ATOM    390  H   ALA A  32      25.544  14.157   4.587  1.00 47.12           H
ATOM    391  CA  ALA A  32      24.533  12.605   5.619  1.00 47.32           C
ATOM    392  HA  ALA A  32      23.688  12.632   6.308  1.00 47.32           H
ATOM    393  C   ALA A  32      25.730  11.980   6.440  1.00 48.18           C
ATOM    394  O   ALA A  32      26.886  12.354   6.126  1.00 47.92           O
ATOM    395  CB  ALA A  32      24.196  11.765   4.412  1.00 46.85           C
ATOM    396 1HB  ALA A  32      23.758  10.787   4.613  1.00 46.85           H
ATOM    397 2HB  ALA A  32      25.154  11.638   3.908  1.00 46.85           H
ATOM    398 3HB  ALA A  32      23.523  12.341   3.776  1.00 46.85           H
ATOM    399  N   PRO A  33      25.531  11.079   7.433  1.00 49.54           N
ATOM    400  CA  PRO A  33      26.494  10.159   7.862  1.00 50.41           C
ATOM    401  HA  PRO A  33      27.298  10.579   8.466  1.00 50.41           H
ATOM    402  C   PRO A  33      27.105   9.468   6.638  1.00 52.42           C
ATOM    403  O   PRO A  33      26.415   9.219   5.648  1.00 53.85           O
ATOM    404  CB  PRO A  33      25.808   9.226   8.847  1.00 50.64           C
ATOM    405 1HB  PRO A  33      25.679   8.294   8.296  1.00 50.64           H
ATOM    406 2HB  PRO A  33      26.300   9.127   9.814  1.00 50.64           H
ATOM    407  CG  PRO A  33      24.386   9.810   9.108  1.00 50.99           C
ATOM    408 1HG  PRO A  33      23.639   9.016   9.098  1.00 50.99           H
ATOM    409 2HG  PRO A  33      24.414  10.518   9.936  1.00 50.99           H
ATOM    410  CD  PRO A  33      24.230  10.622   7.796  1.00 49.32           C
ATOM    411 1HD  PRO A  33      23.793  10.012   7.005  1.00 49.32           H
ATOM    412 2HD  PRO A  33      23.556  11.460   7.977  1.00 49.32           H
ATOM    413  N   GLY A  34      28.436   9.159   6.649  1.00 51.86           N
ATOM    414  H   GLY A  34      28.899   9.102   7.545  1.00 51.86           H
ATOM    415  CA  GLY A  34      29.172   8.610   5.501  1.00 51.80           C
ATOM    416 1HA  GLY A  34      29.198   9.295   4.654  1.00 51.80           H
ATOM    417 2HA  GLY A  34      30.195   8.434   5.835  1.00 51.80           H
ATOM    418  C   GLY A  34      28.585   7.269   5.019  1.00 50.89           C
ATOM    419  O   GLY A  34      28.395   6.405   5.847  1.00 50.58           O
ATOM    420  N   ALA A  35      28.415   7.017   3.719  1.00 49.74           N
ATOM    421  H   ALA A  35      28.559   7.744   3.033  1.00 49.74           H
ATOM    422  CA  ALA A  35      28.157   5.670   3.206  1.00 49.09           C
ATOM    423  HA  ALA A  35      28.460   4.885   3.899  1.00 49.09           H
ATOM    424  C   ALA A  35      28.971   5.461   1.895  1.00 48.55           C
ATOM    425  O   ALA A  35      29.480   6.424   1.312  1.00 48.80           O
ATOM    426  CB  ALA A  35      26.671   5.500   3.000  1.00 48.58           C
ATOM    427 1HB  ALA A  35      26.503   4.531   2.530  1.00 48.58           H
ATOM    428 2HB  ALA A  35      26.284   6.289   2.355  1.00 48.58           H
ATOM    429 3HB  ALA A  35      26.158   5.532   3.962  1.00 48.58           H
ATOM    430  N   THR A  36      28.923   4.226   1.405  1.00 47.75           N
ATOM    431  H   THR A  36      28.529   3.471   1.948  1.00 47.75           H
ATOM    432  CA  THR A  36      29.705   3.861   0.227  1.00 47.41           C
ATOM    433  HA  THR A  36      30.538   4.559   0.143  1.00 47.41           H
ATOM    434  C   THR A  36      28.838   4.015  -1.052  1.00 46.38           C
ATOM    435  O   THR A  36      27.826   3.319  -1.174  1.00 46.98           O
ATOM    436  CB  THR A  36      30.332   2.479   0.399  1.00 48.73           C
ATOM    437  HB  THR A  36      29.555   1.717   0.328  1.00 48.73           H
ATOM    438  OG1 THR A  36      31.085   2.320   1.571  1.00 50.12           O
ATOM    439  HG1 THR A  36      30.492   2.138   2.303  1.00 50.12           H
ATOM    440  CG2 THR A  36      31.347   2.113  -0.747  1.00 49.15           C
ATOM    441 1HG2 THR A  36      32.124   2.877  -0.744  1.00 49.15           H
ATOM    442 2HG2 THR A  36      30.922   2.030  -1.747  1.00 49.15           H
ATOM    443 3HG2 THR A  36      31.777   1.156  -0.454  1.00 49.15           H
ATOM    444  N   ILE A  37      29.251   4.852  -1.986  1.00 44.77           N
ATOM    445  H   ILE A  37      30.116   5.363  -1.885  1.00 44.77           H
ATOM    446  CA  ILE A  37      28.405   5.176  -3.123  1.00 44.25           C
ATOM    447  HA  ILE A  37      27.474   4.609  -3.164  1.00 44.25           H
ATOM    448  C   ILE A  37      29.166   4.985  -4.433  1.00 43.40           C
ATOM    449  O   ILE A  37      30.274   5.410  -4.551  1.00 43.08           O
ATOM    450  CB  ILE A  37      27.998   6.669  -2.995  1.00 44.75           C
ATOM    451  HB  ILE A  37      28.913   7.260  -2.963  1.00 44.75           H
ATOM    452  CG1 ILE A  37      27.196   6.835  -1.720  1.00 45.81           C
ATOM    453 1HG1 ILE A  37      26.216   6.370  -1.827  1.00 45.81           H
ATOM    454 2HG1 ILE A  37      27.774   6.488  -0.863  1.00 45.81           H
ATOM    455  CG2 ILE A  37      27.218   7.197  -4.254  1.00 45.05           C
ATOM    456 1HG2 ILE A  37      27.769   7.033  -5.180  1.00 45.05           H
ATOM    457 2HG2 ILE A  37      26.912   8.241  -4.192  1.00 45.05           H
ATOM    458 3HG2 ILE A  37      26.336   6.557  -4.238  1.00 45.05           H
ATOM    459  CD1 ILE A  37      27.051   8.280  -1.336  1.00 46.44           C
ATOM    460 1HD1 ILE A  37      26.442   8.328  -0.434  1.00 46.44           H
ATOM    461 2HD1 ILE A  37      26.548   8.811  -2.144  1.00 46.44           H
ATOM    462 3HD1 ILE A  37      28.021   8.741  -1.146  1.00 46.44           H
ATOM    463  N   ALA A  38      28.479   4.402  -5.436  1.00 42.33           N
ATOM    464  H   ALA A  38      27.545   4.075  -5.234  1.00 42.33           H
ATOM    465  CA  ALA A  38      28.946   4.358  -6.800  1.00 41.69           C
ATOM    466  HA  ALA A  38      29.804   5.028  -6.858  1.00 41.69           H
ATOM    467  C   ALA A  38      27.916   4.730  -7.837  1.00 40.44           C
ATOM    468  O   ALA A  38      26.833   4.125  -7.809  1.00 40.37           O
ATOM    469  CB  ALA A  38      29.640   3.018  -7.042  1.00 41.95           C
ATOM    470 1HB  ALA A  38      29.895   2.973  -8.101  1.00 41.95           H
ATOM    471 2HB  ALA A  38      28.904   2.248  -6.811  1.00 41.95           H
ATOM    472 3HB  ALA A  38      30.537   2.854  -6.445  1.00 41.95           H
ATOM    473  N   MET A  39      28.174   5.756  -8.650  1.00 39.05           N
ATOM    474  H   MET A  39      28.961   6.360  -8.458  1.00 39.05           H
ATOM    475  CA  MET A  39      27.398   5.962  -9.835  1.00 38.12           C
ATOM    476  HA  MET A  39      26.388   5.621  -9.606  1.00 38.12           H
ATOM    477  C   MET A  39      27.928   5.156 -11.029  1.00 37.47           C
ATOM    478  O   MET A  39      29.136   4.895 -11.147  1.00 37.28           O
ATOM    479  CB  MET A  39      27.473   7.524  -9.971  1.00 37.96           C
ATOM    480 1HB  MET A  39      26.965   7.876  -9.073  1.00 37.96           H
ATOM    481 2HB  MET A  39      28.486   7.917  -9.889  1.00 37.96           H
ATOM    482  CG  MET A  39      26.798   8.198 -11.193  1.00 38.62           C
ATOM    483 1HG  MET A  39      27.311   7.790 -12.064  1.00 38.62           H
ATOM    484 2HG  MET A  39      25.753   7.891 -11.233  1.00 38.62           H
ATOM    485  SD  MET A  39      26.847  10.030 -11.323  1.00 43.49           S
ATOM    486  CE  MET A  39      25.310  10.403 -10.363  1.00 38.46           C
ATOM    487 1HE  MET A  39      24.555   9.833 -10.904  1.00 38.46           H
ATOM    488 2HE  MET A  39      25.017  11.452 -10.325  1.00 38.46           H
ATOM    489 3HE  MET A  39      25.401  10.014  -9.348  1.00 38.46           H
ATOM    490  N   PHE A  40      26.963   4.831 -11.910  1.00 37.40           N
ATOM    491  H   PHE A  40      26.054   5.211 -11.684  1.00 37.40           H
ATOM    492  CA  PHE A  40      27.018   3.901 -13.045  1.00 37.85           C
ATOM    493  HA  PHE A  40      28.062   3.717 -13.300  1.00 37.85           H
ATOM    494  C   PHE A  40      26.359   4.570 -14.292  1.00 36.69           C
ATOM    495  O   PHE A  40      25.167   4.828 -14.277  1.00 36.50           O
ATOM    496  CB  PHE A  40      26.507   2.478 -12.728  1.00 38.49           C
ATOM    497 1HB  PHE A  40      25.464   2.675 -12.479  1.00 38.49           H
ATOM    498 2HB  PHE A  40      26.563   1.857 -13.622  1.00 38.49           H
ATOM    499  CG  PHE A  40      27.148   1.722 -11.571  1.00 40.34           C
ATOM    500  CD1 PHE A  40      28.270   0.928 -11.880  1.00 41.58           C
ATOM    501  HD1 PHE A  40      28.703   0.898 -12.869  1.00 41.58           H
ATOM    502  CD2 PHE A  40      26.589   1.715 -10.272  1.00 41.45           C
ATOM    503  HD2 PHE A  40      25.649   2.220 -10.107  1.00 41.45           H
ATOM    504  CE1 PHE A  40      28.818   0.163 -10.849  1.00 42.89           C
ATOM    505  HE1 PHE A  40      29.717  -0.395 -11.067  1.00 42.89           H
ATOM    506  CE2 PHE A  40      27.160   0.934  -9.251  1.00 42.90           C
ATOM    507  HE2 PHE A  40      26.740   0.969  -8.257  1.00 42.90           H
ATOM    508  CZ  PHE A  40      28.314   0.202  -9.546  1.00 42.64           C
ATOM    509  HZ  PHE A  40      28.892  -0.243  -8.749  1.00 42.64           H
ATOM    510  N   GLU A  41      27.104   4.848 -15.384  1.00 35.84           N
ATOM    511  H   GLU A  41      28.090   4.755 -15.188  1.00 35.84           H
ATOM    512  CA  GLU A  41      26.724   5.682 -16.518  1.00 36.07           C
ATOM    513  HA  GLU A  41      25.639   5.767 -16.574  1.00 36.07           H
ATOM    514  C   GLU A  41      27.211   4.979 -17.806  1.00 37.67           C
ATOM    515  O   GLU A  41      28.336   4.602 -17.837  1.00 37.51           O
ATOM    516  CB  GLU A  41      27.274   7.110 -16.364  1.00 35.95           C
ATOM    517 1HB  GLU A  41      26.700   7.681 -15.634  1.00 35.95           H
ATOM    518 2HB  GLU A  41      28.239   6.967 -15.878  1.00 35.95           H
ATOM    519  CG  GLU A  41      27.486   7.994 -17.612  1.00 37.05           C
ATOM    520 1HG  GLU A  41      28.018   8.905 -17.337  1.00 37.05           H
ATOM    521 2HG  GLU A  41      28.020   7.396 -18.350  1.00 37.05           H
ATOM    522  CD  GLU A  41      26.108   8.352 -18.147  1.00 37.55           C
ATOM    523  OE1 GLU A  41      25.371   9.051 -17.424  1.00 38.63           O
ATOM    524  OE2 GLU A  41      25.737   7.810 -19.209  1.00 35.71           O
ATOM    525  N   VAL A  42      26.354   4.854 -18.799  1.00 38.46           N
ATOM    526  H   VAL A  42      25.430   5.257 -18.733  1.00 38.46           H
ATOM    527  CA  VAL A  42      26.557   4.012 -20.027  1.00 38.90           C
ATOM    528  HA  VAL A  42      27.253   3.238 -19.704  1.00 38.90           H
ATOM    529  C   VAL A  42      27.260   4.775 -21.204  1.00 39.70           C
ATOM    530  O   VAL A  42      27.754   4.131 -22.139  1.00 40.47           O
ATOM    531  CB  VAL A  42      25.317   3.295 -20.656  1.00 39.36           C
ATOM    532  HB  VAL A  42      24.792   2.797 -19.840  1.00 39.36           H
ATOM    533  CG1 VAL A  42      24.232   4.278 -21.222  1.00 39.32           C
ATOM    534 1HG1 VAL A  42      24.490   4.923 -22.062  1.00 39.32           H
ATOM    535 2HG1 VAL A  42      24.003   4.891 -20.350  1.00 39.32           H
ATOM    536 3HG1 VAL A  42      23.362   3.674 -21.481  1.00 39.32           H
ATOM    537  CG2 VAL A  42      25.627   2.184 -21.687  1.00 40.02           C
ATOM    538 1HG2 VAL A  42      24.844   1.440 -21.835  1.00 40.02           H
ATOM    539 2HG2 VAL A  42      26.550   1.686 -21.390  1.00 40.02           H
ATOM    540 3HG2 VAL A  42      25.790   2.730 -22.616  1.00 40.02           H
ATOM    541  N   GLY A  43      27.467   6.105 -21.085  1.00 39.53           N
ATOM    542  H   GLY A  43      26.962   6.493 -20.301  1.00 39.53           H
ATOM    543  CA  GLY A  43      28.213   6.999 -21.936  1.00 39.33           C
ATOM    544 1HA  GLY A  43      28.155   6.586 -22.943  1.00 39.33           H
ATOM    545 2HA  GLY A  43      27.736   7.976 -22.014  1.00 39.33           H
ATOM    546  C   GLY A  43      29.719   7.248 -21.629  1.00 40.15           C
ATOM    547  O   GLY A  43      30.116   7.201 -20.455  1.00 40.86           O
ATOM    548  N   PRO A  44      30.554   7.581 -22.628  1.00 40.25           N
ATOM    549  CA  PRO A  44      31.950   7.969 -22.373  1.00 40.67           C
ATOM    550  HA  PRO A  44      32.470   7.155 -21.868  1.00 40.67           H
ATOM    551  C   PRO A  44      32.159   9.262 -21.594  1.00 41.86           C
ATOM    552  O   PRO A  44      31.324  10.196 -21.633  1.00 41.71           O
ATOM    553  CB  PRO A  44      32.522   8.140 -23.833  1.00 41.14           C
ATOM    554 1HB  PRO A  44      33.215   8.979 -23.779  1.00 41.14           H
ATOM    555 2HB  PRO A  44      33.054   7.252 -24.174  1.00 41.14           H
ATOM    556  CG  PRO A  44      31.339   8.445 -24.686  1.00 41.58           C
ATOM    557 1HG  PRO A  44      31.255   9.530 -24.754  1.00 41.58           H
ATOM    558 2HG  PRO A  44      31.449   8.040 -25.692  1.00 41.58           H
ATOM    559  CD  PRO A  44      30.135   7.856 -23.999  1.00 39.63           C
ATOM    560 1HD  PRO A  44      29.265   8.512 -23.975  1.00 39.63           H
ATOM    561 2HD  PRO A  44      29.894   6.912 -24.487  1.00 39.63           H
ATOM    562  N   THR A  45      33.352   9.317 -20.965  1.00 42.87           N
ATOM    563  H   THR A  45      33.967   8.518 -20.903  1.00 42.87           H
ATOM    564  CA  THR A  45      33.931  10.602 -20.515  1.00 43.55           C
ATOM    565  HA  THR A  45      33.224  11.175 -19.915  1.00 43.55           H
ATOM    566  C   THR A  45      34.450  11.470 -21.653  1.00 43.56           C
ATOM    567  O   THR A  45      35.455  11.189 -22.306  1.00 43.67           O
ATOM    568  CB  THR A  45      35.103  10.344 -19.506  1.00 45.49           C
ATOM    569  HB  THR A  45      35.882   9.819 -20.060  1.00 45.49           H
ATOM    570  OG1 THR A  45      34.675   9.495 -18.409  1.00 46.42           O
ATOM    571  HG1 THR A  45      34.653   8.605 -18.768  1.00 46.42           H
ATOM    572  CG2 THR A  45      35.653  11.656 -18.895  1.00 45.82           C
ATOM    573 1HG2 THR A  45      34.887  12.207 -18.351  1.00 45.82           H
ATOM    574 2HG2 THR A  45      36.073  12.289 -19.676  1.00 45.82           H
ATOM    575 3HG2 THR A  45      36.443  11.356 -18.206  1.00 45.82           H
ATOM    576  N   VAL A  46      33.731  12.554 -21.865  1.00 43.19           N
ATOM    577  H   VAL A  46      32.884  12.701 -21.335  1.00 43.19           H
ATOM    578  CA  VAL A  46      33.935  13.418 -23.032  1.00 43.80           C
ATOM    579  HA  VAL A  46      34.728  12.880 -23.551  1.00 43.80           H
ATOM    580  C   VAL A  46      34.375  14.838 -22.743  1.00 45.52           C
ATOM    581  O   VAL A  46      35.012  15.461 -23.613  1.00 46.34           O
ATOM    582  CB  VAL A  46      32.617  13.530 -23.905  1.00 43.20           C
ATOM    583  HB  VAL A  46      32.917  14.038 -24.822  1.00 43.20           H
ATOM    584  CG1 VAL A  46      32.077  12.144 -24.222  1.00 43.17           C
ATOM    585 1HG1 VAL A  46      31.386  12.218 -25.061  1.00 43.17           H
ATOM    586 2HG1 VAL A  46      31.572  11.683 -23.373  1.00 43.17           H
ATOM    587 3HG1 VAL A  46      32.935  11.535 -24.509  1.00 43.17           H
ATOM    588  CG2 VAL A  46      31.503  14.411 -23.309  1.00 42.53           C
ATOM    589 1HG2 VAL A  46      31.999  15.356 -23.087  1.00 42.53           H
ATOM    590 2HG2 VAL A  46      31.128  13.972 -22.384  1.00 42.53           H
ATOM    591 3HG2 VAL A  46      30.671  14.588 -23.991  1.00 42.53           H
ATOM    592  N   SER A  47      34.210  15.318 -21.499  1.00 45.82           N
ATOM    593  H   SER A  47      33.628  14.810 -20.848  1.00 45.82           H
ATOM    594  CA  SER A  47      34.507  16.725 -21.087  1.00 45.85           C
ATOM    595  HA  SER A  47      34.844  17.237 -21.988  1.00 45.85           H
ATOM    596  C   SER A  47      35.638  16.847 -20.031  1.00 45.90           C
ATOM    597  O   SER A  47      35.958  15.872 -19.350  1.00 45.63           O
ATOM    598  CB  SER A  47      33.260  17.498 -20.713  1.00 46.28           C
ATOM    599 1HB  SER A  47      32.441  17.245 -21.386  1.00 46.28           H
ATOM    600 2HB  SER A  47      32.969  17.275 -19.687  1.00 46.28           H
ATOM    601  OG  SER A  47      33.556  18.867 -20.770  1.00 47.57           O
ATOM    602  HG  SER A  47      32.864  19.357 -20.320  1.00 47.57           H
ATOM    603  N   ASN A  48      36.070  18.083 -19.761  1.00 46.45           N
ATOM    604  H   ASN A  48      35.516  18.862 -20.086  1.00 46.45           H
ATOM    605  CA  ASN A  48      37.090  18.431 -18.734  1.00 47.28           C
ATOM    606  HA  ASN A  48      37.076  17.623 -18.002  1.00 47.28           H
ATOM    607  C   ASN A  48      36.709  19.739 -18.028  1.00 47.82           C
ATOM    608  O   ASN A  48      36.806  20.798 -18.659  1.00 48.59           O
ATOM    609  CB  ASN A  48      38.388  18.492 -19.536  1.00 48.44           C
ATOM    610 1HB  ASN A  48      38.625  17.496 -19.909  1.00 48.44           H
ATOM    611 2HB  ASN A  48      38.385  19.174 -20.387  1.00 48.44           H
ATOM    612  CG  ASN A  48      39.479  18.928 -18.555  1.00 52.88           C
ATOM    613  OD1 ASN A  48      39.780  18.208 -17.640  1.00 54.14           O
ATOM    614  ND2 ASN A  48      40.119  20.027 -18.809  1.00 54.44           N
ATOM    615 1HD2 ASN A  48      40.630  20.477 -18.064  1.00 54.44           H
ATOM    616 2HD2 ASN A  48      39.782  20.570 -19.591  1.00 54.44           H
ATOM    617  N   PRO A  49      36.307  19.768 -16.723  1.00 47.11           N
ATOM    618  CA  PRO A  49      36.062  18.618 -15.822  1.00 47.01           C
ATOM    619  HA  PRO A  49      37.058  18.221 -15.624  1.00 47.01           H
ATOM    620  C   PRO A  49      35.131  17.542 -16.287  1.00 46.67           C
ATOM    621  O   PRO A  49      34.399  17.704 -17.239  1.00 46.55           O
ATOM    622  CB  PRO A  49      35.763  19.241 -14.462  1.00 47.83           C
ATOM    623 1HB  PRO A  49      34.694  19.140 -14.272  1.00 47.83           H
ATOM    624 2HB  PRO A  49      36.293  18.753 -13.644  1.00 47.83           H
ATOM    625  CG  PRO A  49      36.160  20.681 -14.588  1.00 48.20           C
ATOM    626 1HG  PRO A  49      35.490  21.357 -14.056  1.00 48.20           H
ATOM    627 2HG  PRO A  49      37.185  20.838 -14.250  1.00 48.20           H
ATOM    628  CD  PRO A  49      36.084  20.993 -16.092  1.00 46.15           C
ATOM    629 1HD  PRO A  49      35.097  21.410 -16.296  1.00 46.15           H
ATOM    630 2HD  PRO A  49      36.787  21.769 -16.394  1.00 46.15           H
ATOM    631  N   PRO A  50      35.141  16.287 -15.714  1.00 46.34           N
ATOM    632  CA  PRO A  50      34.361  15.175 -16.242  1.00 45.60           C
ATOM    633  HA  PRO A  50      34.654  14.935 -17.264  1.00 45.60           H
ATOM    634  C   PRO A  50      32.780  15.378 -16.313  1.00 44.27           C
ATOM    635  O   PRO A  50      32.206  14.940 -17.285  1.00 44.45           O
ATOM    636  CB  PRO A  50      34.782  13.995 -15.376  1.00 46.81           C
ATOM    637 1HB  PRO A  50      34.178  13.934 -14.471  1.00 46.81           H
ATOM    638 2HB  PRO A  50      34.742  13.096 -15.990  1.00 46.81           H
ATOM    639  CG  PRO A  50      36.246  14.250 -14.973  1.00 47.34           C
ATOM    640 1HG  PRO A  50      36.465  13.815 -13.998  1.00 47.34           H
ATOM    641 2HG  PRO A  50      36.869  13.918 -15.804  1.00 47.34           H
ATOM    642  CD  PRO A  50      36.263  15.765 -14.883  1.00 45.83           C
ATOM    643 1HD  PRO A  50      36.086  16.111 -13.864  1.00 45.83           H
ATOM    644 2HD  PRO A  50      37.171  16.251 -15.242  1.00 45.83           H
ATOM    645  N   GLY A  51      32.108  16.113 -15.402  1.00 42.43           N
ATOM    646  H   GLY A  51      32.539  16.447 -14.552  1.00 42.43           H
ATOM    647  CA  GLY A  51      30.664  16.374 -15.540  1.00 41.49           C
ATOM    648 1HA  GLY A  51      30.137  15.580 -16.068  1.00 41.49           H
ATOM    649 2HA  GLY A  51      30.274  16.463 -14.526  1.00 41.49           H
ATOM    650  C   GLY A  51      30.304  17.711 -16.273  1.00 40.47           C
ATOM    651  O   GLY A  51      29.162  18.089 -16.310  1.00 38.81           O
ATOM    652  N   ALA A  52      31.291  18.374 -16.866  1.00 39.99           N
ATOM    653  H   ALA A  52      32.212  17.970 -16.766  1.00 39.99           H
ATOM    654  CA  ALA A  52      31.221  19.783 -17.241  1.00 40.82           C
ATOM    655  HA  ALA A  52      30.542  20.327 -16.584  1.00 40.82           H
ATOM    656  C   ALA A  52      30.751  19.956 -18.689  1.00 42.15           C
ATOM    657  O   ALA A  52      30.772  18.976 -19.525  1.00 43.47           O
ATOM    658  CB  ALA A  52      32.624  20.382 -17.122  1.00 40.70           C
ATOM    659 1HB  ALA A  52      33.318  19.766 -17.695  1.00 40.70           H
ATOM    660 2HB  ALA A  52      32.944  20.417 -16.081  1.00 40.70           H
ATOM    661 3HB  ALA A  52      32.608  21.391 -17.533  1.00 40.70           H
ATOM    662  N   HIS A  53      30.315  21.189 -19.030  1.00 42.26           N
ATOM    663  H   HIS A  53      30.260  21.898 -18.312  1.00 42.26           H
ATOM    664  CA  HIS A  53      29.822  21.530 -20.354  1.00 42.42           C
ATOM    665  HA  HIS A  53      29.057  20.816 -20.660  1.00 42.42           H
ATOM    666  C   HIS A  53      31.001  21.425 -21.340  1.00 43.79           C
ATOM    667  O   HIS A  53      32.082  21.853 -21.004  1.00 43.51           O
ATOM    668  CB  HIS A  53      29.205  22.906 -20.306  1.00 42.31           C
ATOM    669 1HB  HIS A  53      28.520  22.973 -19.461  1.00 42.31           H
ATOM    670 2HB  HIS A  53      29.992  23.655 -20.222  1.00 42.31           H
ATOM    671  CG  HIS A  53      28.396  23.241 -21.573  1.00 42.40           C
ATOM    672  ND1 HIS A  53      28.856  23.065 -22.847  1.00 42.96           N
ATOM    673  CD2 HIS A  53      27.098  23.597 -21.633  1.00 43.55           C
ATOM    674  HD2 HIS A  53      26.352  23.676 -20.856  1.00 43.55           H
ATOM    675  CE1 HIS A  53      27.857  23.274 -23.638  1.00 44.50           C
ATOM    676  HE1 HIS A  53      27.850  23.008 -24.685  1.00 44.50           H
ATOM    677  NE2 HIS A  53      26.752  23.551 -22.951  1.00 45.07           N
ATOM    678  HE2 HIS A  53      25.870  23.706 -23.420  1.00 45.07           H
ATOM    679  N   VAL A  54      30.763  20.798 -22.501  1.00 45.34           N
ATOM    680  H   VAL A  54      29.893  20.403 -22.827  1.00 45.34           H
ATOM    681  CA  VAL A  54      31.893  20.643 -23.488  1.00 47.99           C
ATOM    682  HA  VAL A  54      32.699  20.083 -23.016  1.00 47.99           H
ATOM    683  C   VAL A  54      32.391  21.997 -23.939  1.00 50.21           C
ATOM    684  O   VAL A  54      33.515  22.054 -24.389  1.00 50.08           O
ATOM    685  CB  VAL A  54      31.507  19.776 -24.715  1.00 48.71           C
ATOM    686  HB  VAL A  54      32.306  19.864 -25.451  1.00 48.71           H
ATOM    687  CG1 VAL A  54      31.423  18.289 -24.237  1.00 49.10           C
ATOM    688 1HG1 VAL A  54      31.278  17.723 -25.157  1.00 49.10           H
ATOM    689 2HG1 VAL A  54      30.551  18.168 -23.594  1.00 49.10           H
ATOM    690 3HG1 VAL A  54      32.310  17.922 -23.719  1.00 49.10           H
ATOM    691  CG2 VAL A  54      30.280  20.291 -25.399  1.00 49.61           C
ATOM    692 1HG2 VAL A  54      29.384  19.966 -24.871  1.00 49.61           H
ATOM    693 2HG2 VAL A  54      30.262  19.904 -26.418  1.00 49.61           H
ATOM    694 3HG2 VAL A  54      30.313  21.380 -25.424  1.00 49.61           H
ATOM    695  N   LYS A  55      31.736  23.183 -23.685  1.00 51.62           N
ATOM    696  H   LYS A  55      30.806  23.106 -23.299  1.00 51.62           H
ATOM    697  CA  LYS A  55      32.306  24.527 -23.912  1.00 53.65           C
ATOM    698  HA  LYS A  55      32.736  24.537 -24.913  1.00 53.65           H
ATOM    699  C   LYS A  55      33.482  24.816 -23.157  1.00 55.51           C
ATOM    700  O   LYS A  55      34.234  25.685 -23.526  1.00 56.04           O
ATOM    701  CB  LYS A  55      31.201  25.582 -23.571  1.00 56.36           C
ATOM    702 1HB  LYS A  55      30.334  25.341 -24.186  1.00 56.36           H
ATOM    703 2HB  LYS A  55      30.907  25.408 -22.536  1.00 56.36           H
ATOM    704  CG  LYS A  55      31.530  27.108 -23.798  1.00 62.55           C
ATOM    705 1HG  LYS A  55      30.627  27.655 -23.526  1.00 62.55           H
ATOM    706 2HG  LYS A  55      32.408  27.322 -23.189  1.00 62.55           H
ATOM    707  CD  LYS A  55      31.813  27.625 -25.190  1.00 68.01           C
ATOM    708 1HD  LYS A  55      32.879  27.481 -25.363  1.00 68.01           H
ATOM    709 2HD  LYS A  55      31.244  27.059 -25.928  1.00 68.01           H
ATOM    710  CE  LYS A  55      31.457  29.096 -25.306  1.00 72.20           C
ATOM    711 1HE  LYS A  55      31.469  29.403 -26.352  1.00 72.20           H
ATOM    712 2HE  LYS A  55      30.414  29.252 -25.029  1.00 72.20           H
ATOM    713  NZ  LYS A  55      32.374  29.950 -24.580  1.00 75.10           N
ATOM    714 1HZ  LYS A  55      33.291  29.941 -25.003  1.00 75.10           H
ATOM    715 2HZ  LYS A  55      32.450  29.687 -23.607  1.00 75.10           H
ATOM    716 3HZ  LYS A  55      31.979  30.877 -24.649  1.00 75.10           H
ATOM    717  N   ASN A  56      33.862  23.984 -22.191  1.00 56.25           N
ATOM    718  H   ASN A  56      33.230  23.304 -21.793  1.00 56.25           H
ATOM    719  CA  ASN A  56      35.220  23.982 -21.517  1.00 57.84           C
ATOM    720  HA  ASN A  56      35.537  25.023 -21.456  1.00 57.84           H
ATOM    721  C   ASN A  56      36.320  23.218 -22.316  1.00 58.91           C
ATOM    722  O   ASN A  56      37.429  23.307 -21.874  1.00 59.43           O
ATOM    723  CB  ASN A  56      35.093  23.489 -20.064  1.00 59.60           C
ATOM    724 1HB  ASN A  56      34.754  22.458 -20.158  1.00 59.60           H
ATOM    725 2HB  ASN A  56      36.081  23.488 -19.602  1.00 59.60           H
ATOM    726  CG  ASN A  56      34.123  24.292 -19.238  1.00 63.55           C
ATOM    727  OD1 ASN A  56      34.347  25.415 -18.781  1.00 64.95           O
ATOM    728  ND2 ASN A  56      32.931  23.783 -19.006  1.00 64.00           N
ATOM    729 1HD2 ASN A  56      32.422  24.209 -18.246  1.00 64.00           H
ATOM    730 2HD2 ASN A  56      32.590  22.932 -19.430  1.00 64.00           H
ATOM    731  N   ILE A  57      36.066  22.416 -23.351  1.00 58.99           N
ATOM    732  H   ILE A  57      35.103  22.367 -23.650  1.00 58.99           H
ATOM    733  CA  ILE A  57      37.094  21.845 -24.156  1.00 59.33           C
ATOM    734  HA  ILE A  57      37.823  21.355 -23.510  1.00 59.33           H
ATOM    735  C   ILE A  57      37.701  22.937 -24.957  1.00 60.95           C
ATOM    736  O   ILE A  57      37.083  23.459 -25.878  1.00 60.79           O
ATOM    737  CB  ILE A  57      36.417  20.700 -25.028  1.00 58.61           C
ATOM    738  HB  ILE A  57      35.612  21.194 -25.572  1.00 58.61           H
ATOM    739  CG1 ILE A  57      35.780  19.638 -24.096  1.00 58.26           C
ATOM    740 1HG1 ILE A  57      36.575  19.210 -23.486  1.00 58.26           H
ATOM    741 2HG1 ILE A  57      35.178  20.162 -23.354  1.00 58.26           H
ATOM    742  CG2 ILE A  57      37.438  20.066 -26.016  1.00 58.59           C
ATOM    743 1HG2 ILE A  57      37.858  20.807 -26.696  1.00 58.59           H
ATOM    744 2HG2 ILE A  57      36.878  19.325 -26.586  1.00 58.59           H
ATOM    745 3HG2 ILE A  57      38.244  19.573 -25.472  1.00 58.59           H
ATOM    746  CD1 ILE A  57      35.054  18.553 -24.776  1.00 58.18           C
ATOM    747 1HD1 ILE A  57      35.855  17.943 -25.194  1.00 58.18           H
ATOM    748 2HD1 ILE A  57      34.364  18.841 -25.569  1.00 58.18           H
ATOM    749 3HD1 ILE A  57      34.519  17.981 -24.018  1.00 58.18           H
ATOM    750  N   GLU A  58      38.930  23.281 -24.645  1.00 61.89           N
ATOM    751  H   GLU A  58      39.448  22.860 -23.888  1.00 61.89           H
ATOM    752  CA  GLU A  58      39.648  24.416 -25.314  1.00 63.69           C
ATOM    753  HA  GLU A  58      39.084  25.349 -25.304  1.00 63.69           H
ATOM    754  C   GLU A  58      39.936  24.109 -26.837  1.00 64.31           C
ATOM    755  O   GLU A  58      40.030  25.085 -27.582  1.00 64.65           O
ATOM    756  CB  GLU A  58      41.013  24.516 -24.553  1.00 67.62           C
ATOM    757 1HB  GLU A  58      41.417  23.509 -24.445  1.00 67.62           H
ATOM    758 2HB  GLU A  58      41.731  25.190 -25.019  1.00 67.62           H
ATOM    759  CG  GLU A  58      40.878  25.054 -23.049  1.00 75.95           C
ATOM    760 1HG  GLU A  58      39.878  24.778 -22.713  1.00 75.95           H
ATOM    761 2HG  GLU A  58      41.536  24.536 -22.351  1.00 75.95           H
ATOM    762  CD  GLU A  58      41.040  26.584 -22.768  1.00 88.34           C
ATOM    763  OE1 GLU A  58      41.676  27.053 -21.789  1.00 89.59           O
ATOM    764  OE2 GLU A  58      40.668  27.396 -23.627  1.00 93.24           O
ATOM    765  N   ASP A  59      39.993  22.813 -27.204  1.00 64.13           N
ATOM    766  H   ASP A  59      39.916  22.101 -26.493  1.00 64.13           H
ATOM    767  CA  ASP A  59      40.270  22.363 -28.566  1.00 64.11           C
ATOM    768  HA  ASP A  59      40.788  23.200 -29.035  1.00 64.11           H
ATOM    769  C   ASP A  59      38.972  22.120 -29.418  1.00 63.75           C
ATOM    770  O   ASP A  59      38.282  21.187 -29.114  1.00 63.87           O
ATOM    771  CB  ASP A  59      41.303  21.182 -28.594  1.00 66.30           C
ATOM    772 1HB  ASP A  59      42.308  21.487 -28.302  1.00 66.30           H
ATOM    773 2HB  ASP A  59      40.904  20.447 -27.895  1.00 66.30           H
ATOM    774  CG  ASP A  59      41.382  20.530 -29.987  1.00 72.07           C
ATOM    775  OD1 ASP A  59      40.960  21.186 -30.989  1.00 72.99           O
ATOM    776  OD2 ASP A  59      41.866  19.385 -30.082  1.00 74.89           O
ATOM    777  N   PRO A  60      38.620  22.843 -30.408  1.00 63.40           N
ATOM    778  CA  PRO A  60      37.333  22.631 -31.097  1.00 63.22           C
ATOM    779  HA  PRO A  60      36.600  22.599 -30.291  1.00 63.22           H
ATOM    780  C   PRO A  60      37.196  21.337 -31.924  1.00 62.71           C
ATOM    781  O   PRO A  60      36.051  20.959 -32.085  1.00 62.20           O
ATOM    782  CB  PRO A  60      37.109  23.884 -31.925  1.00 64.06           C
ATOM    783 1HB  PRO A  60      37.493  23.720 -32.931  1.00 64.06           H
ATOM    784 2HB  PRO A  60      36.076  24.233 -31.933  1.00 64.06           H
ATOM    785  CG  PRO A  60      37.983  24.928 -31.220  1.00 64.47           C
ATOM    786 1HG  PRO A  60      38.282  25.789 -31.818  1.00 64.47           H
ATOM    787 2HG  PRO A  60      37.484  25.329 -30.338  1.00 64.47           H
ATOM    788  CD  PRO A  60      39.186  24.107 -30.827  1.00 62.95           C
ATOM    789 1HD  PRO A  60      39.762  23.966 -31.741  1.00 62.95           H
ATOM    790 2HD  PRO A  60      39.654  24.600 -29.974  1.00 62.95           H
ATOM    791  N   ASP A  61      38.276  20.819 -32.573  1.00 62.30           N
ATOM    792  H   ASP A  61      39.185  21.258 -32.545  1.00 62.30           H
ATOM    793  CA  ASP A  61      38.136  19.541 -33.214  1.00 62.52           C
ATOM    794  HA  ASP A  61      37.256  19.569 -33.857  1.00 62.52           H
ATOM    795  C   ASP A  61      37.917  18.429 -32.161  1.00 60.93           C
ATOM    796  O   ASP A  61      37.201  17.503 -32.449  1.00 61.32           O
ATOM    797  CB  ASP A  61      39.341  19.205 -33.990  1.00 65.56           C
ATOM    798 1HB  ASP A  61      40.295  19.255 -33.464  1.00 65.56           H
ATOM    799 2HB  ASP A  61      39.162  18.206 -34.388  1.00 65.56           H
ATOM    800  CG  ASP A  61      39.492  20.148 -35.244  1.00 74.00           C
ATOM    801  OD1 ASP A  61      38.651  21.102 -35.470  1.00 76.28           O
ATOM    802  OD2 ASP A  61      40.513  20.016 -35.912  1.00 77.94           O
ATOM    803  N   SER A  62      38.368  18.631 -30.912  1.00 58.99           N
ATOM    804  H   SER A  62      38.921  19.453 -30.714  1.00 58.99           H
ATOM    805  CA  SER A  62      38.092  17.756 -29.750  1.00 57.16           C
ATOM    806  HA  SER A  62      38.301  16.709 -29.969  1.00 57.16           H
ATOM    807  C   SER A  62      36.633  17.903 -29.334  1.00 54.91           C
ATOM    808  O   SER A  62      35.989  16.939 -28.967  1.00 54.16           O
ATOM    809  CB  SER A  62      39.061  17.966 -28.575  1.00 58.56           C
ATOM    810 1HB  SER A  62      40.066  17.693 -28.897  1.00 58.56           H
ATOM    811 2HB  SER A  62      39.043  19.018 -28.290  1.00 58.56           H
ATOM    812  OG  SER A  62      38.771  17.059 -27.507  1.00 62.53           O
ATOM    813  HG  SER A  62      39.474  17.155 -26.861  1.00 62.53           H
ATOM    814  N   ARG A  63      36.174  19.205 -29.259  1.00 53.86           N
ATOM    815  H   ARG A  63      36.719  19.923 -29.713  1.00 53.86           H
ATOM    816  CA  ARG A  63      34.828  19.569 -28.822  1.00 53.14           C
ATOM    817  HA  ARG A  63      34.618  19.123 -27.850  1.00 53.14           H
ATOM    818  C   ARG A  63      33.764  19.098 -29.821  1.00 53.16           C
ATOM    819  O   ARG A  63      32.651  18.890 -29.435  1.00 52.95           O
ATOM    820  CB  ARG A  63      34.721  21.081 -28.558  1.00 53.88           C
ATOM    821 1HB  ARG A  63      35.588  21.436 -28.001  1.00 53.88           H
ATOM    822 2HB  ARG A  63      34.786  21.662 -29.478  1.00 53.88           H
ATOM    823  CG  ARG A  63      33.445  21.395 -27.817  1.00 54.87           C
ATOM    824 1HG  ARG A  63      32.508  20.920 -28.106  1.00 54.87           H
ATOM    825 2HG  ARG A  63      33.611  21.060 -26.793  1.00 54.87           H
ATOM    826  CD  ARG A  63      33.224  22.924 -27.795  1.00 57.39           C
ATOM    827 1HD  ARG A  63      32.847  23.273 -28.756  1.00 57.39           H
ATOM    828 2HD  ARG A  63      32.372  23.102 -27.139  1.00 57.39           H
ATOM    829  NE  ARG A  63      34.366  23.702 -27.376  1.00 60.89           N
ATOM    830  HE  ARG A  63      34.929  23.217 -26.693  1.00 60.89           H
ATOM    831  CZ  ARG A  63      34.910  24.778 -28.008  1.00 63.19           C
ATOM    832  NH1 ARG A  63      34.327  25.379 -29.021  1.00 61.68           N
ATOM    833 1HH1 ARG A  63      33.344  25.224 -29.193  1.00 61.68           H
ATOM    834 2HH1 ARG A  63      34.820  26.102 -29.525  1.00 61.68           H
ATOM    835  NH2 ARG A  63      36.073  25.179 -27.644  1.00 64.71           N
ATOM    836 1HH2 ARG A  63      36.486  24.737 -26.836  1.00 64.71           H
ATOM    837 2HH2 ARG A  63      36.618  25.819 -28.205  1.00 64.71           H
ATOM    838  N   SER A  64      34.138  18.902 -31.085  1.00 53.55           N
ATOM    839  H   SER A  64      35.040  19.283 -31.331  1.00 53.55           H
ATOM    840  CA  SER A  64      33.295  18.364 -32.109  1.00 54.55           C
ATOM    841  HA  SER A  64      32.289  18.762 -31.975  1.00 54.55           H
ATOM    842  C   SER A  64      33.238  16.840 -31.839  1.00 54.32           C
ATOM    843  O   SER A  64      32.160  16.248 -31.691  1.00 54.69           O
ATOM    844  CB  SER A  64      33.818  18.581 -33.520  1.00 56.99           C
ATOM    845 1HB  SER A  64      33.792  19.643 -33.766  1.00 56.99           H
ATOM    846 2HB  SER A  64      34.843  18.218 -33.595  1.00 56.99           H
ATOM    847  OG  SER A  64      33.095  17.786 -34.467  1.00 61.42           O
ATOM    848  HG  SER A  64      32.433  18.359 -34.862  1.00 61.42           H
ATOM    849  N   LEU A  65      34.415  16.138 -31.734  1.00 53.63           N
ATOM    850  H   LEU A  65      35.254  16.615 -32.034  1.00 53.63           H
ATOM    851  CA  LEU A  65      34.473  14.665 -31.613  1.00 53.59           C
ATOM    852  HA  LEU A  65      33.918  14.247 -32.453  1.00 53.59           H
ATOM    853  C   LEU A  65      33.754  14.154 -30.325  1.00 51.45           C
ATOM    854  O   LEU A  65      33.050  13.102 -30.345  1.00 50.66           O
ATOM    855  CB  LEU A  65      35.927  14.202 -31.538  1.00 55.03           C
ATOM    856 1HB  LEU A  65      36.581  15.004 -31.879  1.00 55.03           H
ATOM    857 2HB  LEU A  65      36.193  14.012 -30.499  1.00 55.03           H
ATOM    858  CG  LEU A  65      36.303  12.921 -32.367  1.00 58.20           C
ATOM    859  HG  LEU A  65      36.058  13.142 -33.406  1.00 58.20           H
ATOM    860  CD1 LEU A  65      37.882  12.661 -32.185  1.00 59.66           C
ATOM    861 1HD1 LEU A  65      38.448  13.553 -32.452  1.00 59.66           H
ATOM    862 2HD1 LEU A  65      38.157  11.843 -32.851  1.00 59.66           H
ATOM    863 3HD1 LEU A  65      38.106  12.382 -31.155  1.00 59.66           H
ATOM    864  CD2 LEU A  65      35.535  11.623 -31.895  1.00 58.96           C
ATOM    865 1HD2 LEU A  65      35.634  11.426 -30.827  1.00 58.96           H
ATOM    866 2HD2 LEU A  65      35.860  10.748 -32.458  1.00 58.96           H
ATOM    867 3HD2 LEU A  65      34.493  11.841 -32.130  1.00 58.96           H
ATOM    868  N   ALA A  66      33.874  14.942 -29.251  1.00 50.41           N
ATOM    869  H   ALA A  66      34.516  15.719 -29.310  1.00 50.41           H
ATOM    870  CA  ALA A  66      33.145  14.844 -27.951  1.00 49.79           C
ATOM    871  HA  ALA A  66      33.468  14.012 -27.325  1.00 49.79           H
ATOM    872  C   ALA A  66      31.601  14.584 -28.219  1.00 49.35           C
ATOM    873  O   ALA A  66      30.975  13.679 -27.667  1.00 49.73           O
ATOM    874  CB  ALA A  66      33.518  16.147 -27.198  1.00 50.03           C
ATOM    875 1HB  ALA A  66      33.225  16.984 -27.831  1.00 50.03           H
ATOM    876 2HB  ALA A  66      34.579  16.224 -26.960  1.00 50.03           H
ATOM    877 3HB  ALA A  66      32.937  16.167 -26.276  1.00 50.03           H
ATOM    878  N   GLN A  67      30.960  15.305 -29.139  1.00 48.42           N
ATOM    879  H   GLN A  67      31.488  16.115 -29.431  1.00 48.42           H
ATOM    880  CA  GLN A  67      29.589  15.174 -29.501  1.00 47.94           C
ATOM    881  HA  GLN A  67      28.905  15.211 -28.653  1.00 47.94           H
ATOM    882  C   GLN A  67      29.348  13.932 -30.321  1.00 46.85           C
ATOM    883  O   GLN A  67      28.396  13.223 -29.987  1.00 46.22           O
ATOM    884  CB  GLN A  67      29.097  16.386 -30.355  1.00 50.02           C
ATOM    885 1HB  GLN A  67      29.568  16.249 -31.329  1.00 50.02           H
ATOM    886 2HB  GLN A  67      28.021  16.227 -30.291  1.00 50.02           H
ATOM    887  CG  GLN A  67      29.330  17.904 -29.975  1.00 55.39           C
ATOM    888 1HG  GLN A  67      30.392  18.057 -29.783  1.00 55.39           H
ATOM    889 2HG  GLN A  67      29.011  18.496 -30.833  1.00 55.39           H
ATOM    890  CD  GLN A  67      28.541  18.369 -28.741  1.00 63.41           C
ATOM    891  OE1 GLN A  67      28.469  17.695 -27.736  1.00 66.27           O
ATOM    892  NE2 GLN A  67      27.893  19.504 -28.784  1.00 64.76           N
ATOM    893 1HE2 GLN A  67      27.342  19.824 -28.000  1.00 64.76           H
ATOM    894 2HE2 GLN A  67      27.910  20.036 -29.642  1.00 64.76           H
ATOM    895  N   ARG A  68      30.347  13.486 -31.131  1.00 46.37           N
ATOM    896  H   ARG A  68      31.261  13.907 -31.223  1.00 46.37           H
ATOM    897  CA  ARG A  68      30.090  12.252 -31.845  1.00 47.16           C
ATOM    898  HA  ARG A  68      29.072  12.336 -32.225  1.00 47.16           H
ATOM    899  C   ARG A  68      30.075  11.111 -30.774  1.00 46.12           C
ATOM    900  O   ARG A  68      29.159  10.352 -30.749  1.00 46.58           O
ATOM    901  CB  ARG A  68      31.047  12.055 -33.030  1.00 50.58           C
ATOM    902 1HB  ARG A  68      32.081  11.938 -32.706  1.00 50.58           H
ATOM    903 2HB  ARG A  68      30.822  11.158 -33.606  1.00 50.58           H
ATOM    904  CG  ARG A  68      31.035  13.252 -34.050  1.00 57.55           C
ATOM    905 1HG  ARG A  68      31.265  14.184 -33.535  1.00 57.55           H
ATOM    906 2HG  ARG A  68      31.881  13.009 -34.693  1.00 57.55           H
ATOM    907  CD  ARG A  68      29.772  13.392 -34.865  1.00 65.21           C
ATOM    908 1HD  ARG A  68      29.970  13.830 -35.843  1.00 65.21           H
ATOM    909 2HD  ARG A  68      29.246  12.466 -35.101  1.00 65.21           H
ATOM    910  NE  ARG A  68      28.783  14.290 -34.178  1.00 72.21           N
ATOM    911  HE  ARG A  68      27.929  13.932 -33.774  1.00 72.21           H
ATOM    912  CZ  ARG A  68      28.897  15.682 -34.188  1.00 78.43           C
ATOM    913  NH1 ARG A  68      29.840  16.382 -34.823  1.00 79.24           N
ATOM    914 1HH1 ARG A  68      30.516  15.976 -35.453  1.00 79.24           H
ATOM    915 2HH1 ARG A  68      29.795  17.383 -34.705  1.00 79.24           H
ATOM    916  NH2 ARG A  68      28.008  16.326 -33.503  1.00 80.25           N
ATOM    917 1HH2 ARG A  68      27.337  15.792 -32.971  1.00 80.25           H
ATOM    918 2HH2 ARG A  68      28.172  17.297 -33.282  1.00 80.25           H
ATOM    919  N   ALA A  69      30.910  11.143 -29.814  1.00 44.60           N
ATOM    920  H   ALA A  69      31.675  11.794 -29.917  1.00 44.60           H
ATOM    921  CA  ALA A  69      30.986  10.233 -28.659  1.00 44.01           C
ATOM    922  HA  ALA A  69      30.933   9.236 -29.098  1.00 44.01           H
ATOM    923  C   ALA A  69      29.830  10.298 -27.592  1.00 43.23           C
ATOM    924  O   ALA A  69      29.552   9.239 -27.004  1.00 43.77           O
ATOM    925  CB  ALA A  69      32.345  10.462 -27.922  1.00 44.01           C
ATOM    926 1HB  ALA A  69      32.478  11.386 -27.359  1.00 44.01           H
ATOM    927 2HB  ALA A  69      33.111  10.393 -28.695  1.00 44.01           H
ATOM    928 3HB  ALA A  69      32.430   9.610 -27.248  1.00 44.01           H
ATOM    929  N   SER A  70      29.067  11.420 -27.590  1.00 42.07           N
ATOM    930  H   SER A  70      29.335  12.181 -28.197  1.00 42.07           H
ATOM    931  CA  SER A  70      27.879  11.545 -26.793  1.00 41.30           C
ATOM    932  HA  SER A  70      27.970  10.951 -25.883  1.00 41.30           H
ATOM    933  C   SER A  70      26.591  11.120 -27.521  1.00 41.17           C
ATOM    934  O   SER A  70      25.589  10.786 -26.871  1.00 40.71           O
ATOM    935  CB  SER A  70      27.655  13.002 -26.370  1.00 41.50           C
ATOM    936 1HB  SER A  70      27.569  13.620 -27.264  1.00 41.50           H
ATOM    937 2HB  SER A  70      26.772  13.054 -25.733  1.00 41.50           H
ATOM    938  OG  SER A  70      28.774  13.354 -25.687  1.00 43.56           O
ATOM    939  HG  SER A  70      29.569  12.960 -26.053  1.00 43.56           H
ATOM    940  N   GLU A  71      26.621  11.129 -28.889  1.00 41.94           N
ATOM    941  H   GLU A  71      27.486  11.354 -29.359  1.00 41.94           H
ATOM    942  CA  GLU A  71      25.531  10.691 -29.841  1.00 43.94           C
ATOM    943  HA  GLU A  71      24.594  11.148 -29.523  1.00 43.94           H
ATOM    944  C   GLU A  71      25.258   9.146 -29.926  1.00 45.77           C
ATOM    945  O   GLU A  71      24.571   8.772 -30.881  1.00 45.45           O
ATOM    946  CB  GLU A  71      25.735  11.302 -31.337  1.00 45.40           C
ATOM    947 1HB  GLU A  71      26.744  10.982 -31.596  1.00 45.40           H
ATOM    948 2HB  GLU A  71      25.056  10.839 -32.053  1.00 45.40           H
ATOM    949  CG  GLU A  71      25.593  12.771 -31.275  1.00 47.83           C
ATOM    950 1HG  GLU A  71      24.508  12.878 -31.266  1.00 47.83           H
ATOM    951 2HG  GLU A  71      25.945  13.164 -30.321  1.00 47.83           H
ATOM    952  CD  GLU A  71      26.168  13.626 -32.406  1.00 54.41           C
ATOM    953  OE1 GLU A  71      26.493  13.088 -33.500  1.00 56.49           O
ATOM    954  OE2 GLU A  71      26.301  14.831 -32.168  1.00 57.03           O
ATOM    955  N   GLY A  72      25.787   8.304 -29.004  1.00 47.85           N
ATOM    956  H   GLY A  72      26.423   8.628 -28.290  1.00 47.85           H
ATOM    957  CA  GLY A  72      25.342   6.884 -28.823  1.00 50.43           C
ATOM    958 1HA  GLY A  72      25.633   6.563 -27.823  1.00 50.43           H
ATOM    959 2HA  GLY A  72      24.253   6.894 -28.874  1.00 50.43           H
ATOM    960  C   GLY A  72      25.807   5.733 -29.796  1.00 52.90           C
ATOM    961  O   GLY A  72      26.732   6.013 -30.509  1.00 53.22           O
ATOM    962  N   PRO A  73      25.195   4.560 -29.922  1.00 54.64           N
ATOM    963  CA  PRO A  73      25.655   3.453 -30.762  1.00 56.15           C
ATOM    964  HA  PRO A  73      26.653   3.205 -30.399  1.00 56.15           H
ATOM    965  C   PRO A  73      25.666   3.668 -32.250  1.00 58.20           C
ATOM    966  O   PRO A  73      26.200   2.785 -32.897  1.00 58.32           O
ATOM    967  CB  PRO A  73      24.810   2.269 -30.375  1.00 56.68           C
ATOM    968 1HB  PRO A  73      24.577   1.685 -31.266  1.00 56.68           H
ATOM    969 2HB  PRO A  73      25.256   1.602 -29.637  1.00 56.68           H
ATOM    970  CG  PRO A  73      23.528   2.871 -29.809  1.00 56.69           C
ATOM    971 1HG  PRO A  73      22.815   3.126 -30.593  1.00 56.69           H
ATOM    972 2HG  PRO A  73      22.971   2.222 -29.133  1.00 56.69           H
ATOM    973  CD  PRO A  73      24.092   4.058 -29.135  1.00 54.71           C
ATOM    974 1HD  PRO A  73      23.299   4.804 -29.092  1.00 54.71           H
ATOM    975 2HD  PRO A  73      24.432   3.838 -28.122  1.00 54.71           H
ATOM    976  N   GLY A  74      25.205   4.763 -32.809  1.00 59.26           N
ATOM    977  H   GLY A  74      24.859   5.474 -32.181  1.00 59.26           H
ATOM    978  CA  GLY A  74      25.053   5.030 -34.245  1.00 60.72           C
ATOM    979 1HA  GLY A  74      25.563   5.942 -34.556  1.00 60.72           H
ATOM    980 2HA  GLY A  74      25.524   4.208 -34.785  1.00 60.72           H
ATOM    981  C   GLY A  74      23.587   5.135 -34.796  1.00 62.22           C
ATOM    982  O   GLY A  74      23.423   5.493 -35.931  1.00 62.09           O
ATOM    983  N   ALA A  75      22.636   4.657 -33.974  1.00 63.40           N
ATOM    984  H   ALA A  75      22.928   4.385 -33.046  1.00 63.40           H
ATOM    985  CA  ALA A  75      21.200   4.643 -34.247  1.00 65.17           C
ATOM    986  HA  ALA A  75      21.137   4.392 -35.306  1.00 65.17           H
ATOM    987  C   ALA A  75      20.540   6.003 -34.016  1.00 67.53           C
ATOM    988  O   ALA A  75      20.867   6.742 -33.022  1.00 68.31           O
ATOM    989  CB  ALA A  75      20.637   3.515 -33.428  1.00 64.96           C
ATOM    990 1HB  ALA A  75      20.689   2.555 -33.942  1.00 64.96           H
ATOM    991 2HB  ALA A  75      19.596   3.760 -33.221  1.00 64.96           H
ATOM    992 3HB  ALA A  75      21.190   3.456 -32.490  1.00 64.96           H
ATOM    993  N   GLY A  76      19.656   6.371 -34.886  1.00 68.24           N
ATOM    994  H   GLY A  76      19.309   5.691 -35.548  1.00 68.24           H
ATOM    995  CA  GLY A  76      18.968   7.665 -34.852  1.00 69.41           C
ATOM    996 1HA  GLY A  76      18.214   7.704 -35.639  1.00 69.41           H
ATOM    997 2HA  GLY A  76      18.548   7.649 -33.847  1.00 69.41           H
ATOM    998  C   GLY A  76      19.857   8.920 -34.980  1.00 70.09           C
ATOM    999  O   GLY A  76      19.392  10.006 -34.547  1.00 70.61           O
ATOM   1000  N   ALA A  77      21.127   8.817 -35.438  1.00 69.87           N
ATOM   1001  H   ALA A  77      21.414   7.881 -35.683  1.00 69.87           H
ATOM   1002  CA  ALA A  77      22.241   9.701 -34.977  1.00 69.89           C
ATOM   1003  HA  ALA A  77      21.823  10.262 -34.141  1.00 69.89           H
ATOM   1004  C   ALA A  77      22.675  10.790 -36.041  1.00 69.82           C
ATOM   1005  O   ALA A  77      23.860  11.183 -36.083  1.00 69.80           O
ATOM   1006  CB  ALA A  77      23.445   8.853 -34.488  1.00 69.91           C
ATOM   1007 1HB  ALA A  77      23.929   8.321 -35.306  1.00 69.91           H
ATOM   1008 2HB  ALA A  77      23.024   8.134 -33.785  1.00 69.91           H
ATOM   1009 3HB  ALA A  77      24.178   9.476 -33.975  1.00 69.91           H
ATOM   1010  N   ALA A  78      21.835  11.248 -36.945  1.00 69.47           N
ATOM   1011  H   ALA A  78      20.867  10.983 -36.830  1.00 69.47           H
ATOM   1012  CA  ALA A  78      22.133  12.369 -37.815  1.00 69.49           C
ATOM   1013  HA  ALA A  78      23.193  12.376 -38.068  1.00 69.49           H
ATOM   1014  C   ALA A  78      21.783  13.736 -37.188  1.00 69.29           C
ATOM   1015  O   ALA A  78      20.676  13.909 -36.729  1.00 69.62           O
ATOM   1016  CB  ALA A  78      21.329  12.144 -39.097  1.00 69.71           C
ATOM   1017 1HB  ALA A  78      21.741  11.287 -39.629  1.00 69.71           H
ATOM   1018 2HB  ALA A  78      21.344  13.018 -39.749  1.00 69.71           H
ATOM   1019 3HB  ALA A  78      20.303  11.930 -38.799  1.00 69.71           H
ATOM   1020  N   THR A  79      22.759  14.666 -37.081  1.00 68.56           N
ATOM   1021  H   THR A  79      23.629  14.475 -37.557  1.00 68.56           H
ATOM   1022  CA  THR A  79      22.701  15.890 -36.278  1.00 68.38           C
ATOM   1023  HA  THR A  79      21.681  15.880 -35.894  1.00 68.38           H
ATOM   1024  C   THR A  79      22.898  17.126 -37.150  1.00 67.99           C
ATOM   1025  O   THR A  79      23.836  17.162 -37.957  1.00 68.13           O
ATOM   1026  CB  THR A  79      23.556  15.943 -34.996  1.00 69.66           C
ATOM   1027  HB  THR A  79      23.438  16.927 -34.544  1.00 69.66           H
ATOM   1028  OG1 THR A  79      24.902  15.840 -35.408  1.00 70.92           O
ATOM   1029  HG1 THR A  79      25.102  14.914 -35.562  1.00 70.92           H
ATOM   1030  CG2 THR A  79      23.309  14.901 -33.900  1.00 69.99           C
ATOM   1031 1HG2 THR A  79      23.956  15.068 -33.039  1.00 69.99           H
ATOM   1032 2HG2 THR A  79      23.453  13.887 -34.273  1.00 69.99           H
ATOM   1033 3HG2 THR A  79      22.268  15.036 -33.604  1.00 69.99           H
ATOM   1034  N   VAL A  80      22.145  18.224 -36.829  1.00 67.23           N
ATOM   1035  H   VAL A  80      21.291  18.171 -36.292  1.00 67.23           H
ATOM   1036  CA  VAL A  80      22.297  19.495 -37.608  1.00 67.11           C
ATOM   1037  HA  VAL A  80      23.012  19.265 -38.398  1.00 67.11           H
ATOM   1038  C   VAL A  80      22.946  20.516 -36.653  1.00 67.53           C
ATOM   1039  O   VAL A  80      22.357  20.721 -35.556  1.00 67.77           O
ATOM   1040  CB  VAL A  80      21.001  19.886 -38.337  1.00 67.28           C
ATOM   1041  HB  VAL A  80      20.619  19.011 -38.863  1.00 67.28           H
ATOM   1042  CG1 VAL A  80      19.947  20.456 -37.431  1.00 67.88           C
ATOM   1043 1HG1 VAL A  80      19.027  20.525 -38.012  1.00 67.88           H
ATOM   1044 2HG1 VAL A  80      20.265  21.455 -37.134  1.00 67.88           H
ATOM   1045 3HG1 VAL A  80      19.771  19.851 -36.542  1.00 67.88           H
ATOM   1046  CG2 VAL A  80      21.359  20.972 -39.435  1.00 67.50           C
ATOM   1047 1HG2 VAL A  80      21.924  21.804 -39.014  1.00 67.50           H
ATOM   1048 2HG2 VAL A  80      20.452  21.350 -39.906  1.00 67.50           H
ATOM   1049 3HG2 VAL A  80      21.968  20.458 -40.178  1.00 67.50           H
ATOM   1050  N   ASN A  81      24.027  21.247 -37.005  1.00 67.69           N
ATOM   1051  H   ASN A  81      24.189  21.329 -37.999  1.00 67.69           H
ATOM   1052  CA  ASN A  81      24.723  22.151 -36.119  1.00 68.47           C
ATOM   1053  HA  ASN A  81      24.679  21.551 -35.210  1.00 68.47           H
ATOM   1054  C   ASN A  81      23.977  23.486 -35.822  1.00 68.25           C
ATOM   1055  O   ASN A  81      24.110  24.036 -34.771  1.00 68.81           O
ATOM   1056  CB  ASN A  81      26.162  22.290 -36.524  1.00 70.53           C
ATOM   1057 1HB  ASN A  81      26.306  22.683 -37.530  1.00 70.53           H
ATOM   1058 2HB  ASN A  81      26.622  23.068 -35.914  1.00 70.53           H
ATOM   1059  CG  ASN A  81      26.960  20.997 -36.372  1.00 75.15           C
ATOM   1060  OD1 ASN A  81      26.947  20.229 -35.423  1.00 76.68           O
ATOM   1061  ND2 ASN A  81      27.797  20.732 -37.391  1.00 76.08           N
ATOM   1062 1HD2 ASN A  81      28.492  20.009 -37.271  1.00 76.08           H
ATOM   1063 2HD2 ASN A  81      27.969  21.498 -38.025  1.00 76.08           H
ATOM   1064  N   SER A  82      23.119  24.018 -36.753  1.00 67.07           N
ATOM   1065  H   SER A  82      23.060  23.611 -37.676  1.00 67.07           H
ATOM   1066  CA  SER A  82      22.528  25.317 -36.535  1.00 66.86           C
ATOM   1067  HA  SER A  82      23.150  25.933 -35.884  1.00 66.86           H
ATOM   1068  C   SER A  82      21.094  25.312 -35.922  1.00 66.63           C
ATOM   1069  O   SER A  82      20.217  24.560 -36.426  1.00 66.06           O
ATOM   1070  CB  SER A  82      22.471  26.098 -37.840  1.00 67.71           C
ATOM   1071 1HB  SER A  82      23.480  26.364 -38.155  1.00 67.71           H
ATOM   1072 2HB  SER A  82      21.933  25.521 -38.592  1.00 67.71           H
ATOM   1073  OG  SER A  82      21.916  27.354 -37.548  1.00 69.09           O
ATOM   1074  HG  SER A  82      22.594  27.914 -37.162  1.00 69.09           H
ATOM   1075  N   PRO A  83      20.796  26.016 -34.774  1.00 66.67           N
ATOM   1076  CA  PRO A  83      19.428  26.083 -34.132  1.00 66.79           C
ATOM   1077  HA  PRO A  83      19.106  25.148 -33.674  1.00 66.79           H
ATOM   1078  C   PRO A  83      18.316  26.521 -35.125  1.00 66.71           C
ATOM   1079  O   PRO A  83      17.129  26.160 -34.942  1.00 66.80           O
ATOM   1080  CB  PRO A  83      19.548  27.025 -32.989  1.00 67.60           C
ATOM   1081 1HB  PRO A  83      19.384  28.060 -33.290  1.00 67.60           H
ATOM   1082 2HB  PRO A  83      18.945  26.681 -32.148  1.00 67.60           H
ATOM   1083  CG  PRO A  83      21.037  26.859 -32.617  1.00 67.91           C
ATOM   1084 1HG  PRO A  83      21.437  27.693 -32.041  1.00 67.91           H
ATOM   1085 2HG  PRO A  83      21.128  25.945 -32.030  1.00 67.91           H
ATOM   1086  CD  PRO A  83      21.705  26.732 -33.947  1.00 66.21           C
ATOM   1087 1HD  PRO A  83      21.956  27.702 -34.377  1.00 66.21           H
ATOM   1088 2HD  PRO A  83      22.638  26.185 -33.813  1.00 66.21           H
ATOM   1089  N   GLY A  84      18.638  27.317 -36.130  1.00 66.50           N
ATOM   1090  H   GLY A  84      19.613  27.417 -36.373  1.00 66.50           H
ATOM   1091  CA  GLY A  84      17.683  27.999 -37.030  1.00 66.51           C
ATOM   1092 1HA  GLY A  84      16.762  28.276 -36.517  1.00 66.51           H
ATOM   1093 2HA  GLY A  84      18.174  28.854 -37.494  1.00 66.51           H
ATOM   1094  C   GLY A  84      17.177  27.122 -38.280  1.00 66.37           C
ATOM   1095  O   GLY A  84      16.220  27.428 -38.964  1.00 66.35           O
ATOM   1096  N   ALA A  85      17.857  26.013 -38.457  1.00 66.02           N
ATOM   1097  H   ALA A  85      18.585  25.800 -37.791  1.00 66.02           H
ATOM   1098  CA  ALA A  85      17.877  25.136 -39.676  1.00 66.58           C
ATOM   1099  HA  ALA A  85      18.084  25.729 -40.567  1.00 66.58           H
ATOM   1100  C   ALA A  85      16.574  24.401 -39.813  1.00 67.01           C
ATOM   1101  O   ALA A  85      16.039  24.255 -40.948  1.00 67.35           O
ATOM   1102  CB  ALA A  85      19.087  24.135 -39.622  1.00 66.69           C
ATOM   1103 1HB  ALA A  85      19.230  23.674 -40.600  1.00 66.69           H
ATOM   1104 2HB  ALA A  85      18.908  23.360 -38.877  1.00 66.69           H
ATOM   1105 3HB  ALA A  85      19.980  24.699 -39.353  1.00 66.69           H
ATOM   1106  N   VAL A  86      15.909  24.023 -38.674  1.00 66.64           N
ATOM   1107  H   VAL A  86      16.383  24.292 -37.823  1.00 66.64           H
ATOM   1108  CA  VAL A  86      14.682  23.306 -38.618  1.00 67.05           C
ATOM   1109  HA  VAL A  86      14.822  22.282 -38.965  1.00 67.05           H
ATOM   1110  C   VAL A  86      13.515  23.921 -39.431  1.00 67.66           C
ATOM   1111  O   VAL A  86      12.603  23.129 -39.856  1.00 68.14           O
ATOM   1112  CB  VAL A  86      14.334  23.175 -37.065  1.00 67.49           C
ATOM   1113  HB  VAL A  86      15.294  23.000 -36.579  1.00 67.49           H
ATOM   1114  CG1 VAL A  86      13.913  24.442 -36.356  1.00 67.90           C
ATOM   1115 1HG1 VAL A  86      14.693  25.198 -36.451  1.00 67.90           H
ATOM   1116 2HG1 VAL A  86      13.777  24.190 -35.304  1.00 67.90           H
ATOM   1117 3HG1 VAL A  86      12.979  24.830 -36.761  1.00 67.90           H
ATOM   1118  CG2 VAL A  86      13.421  21.981 -36.923  1.00 67.92           C
ATOM   1119 1HG2 VAL A  86      12.441  22.048 -37.396  1.00 67.92           H
ATOM   1120 2HG2 VAL A  86      13.298  21.812 -35.853  1.00 67.92           H
ATOM   1121 3HG2 VAL A  86      13.981  21.154 -37.360  1.00 67.92           H
ATOM   1122  N   LYS A  87      13.484  25.258 -39.606  1.00 67.55           N
ATOM   1123  H   LYS A  87      14.191  25.740 -39.069  1.00 67.55           H
ATOM   1124  CA  LYS A  87      12.443  25.948 -40.251  1.00 67.74           C
ATOM   1125  HA  LYS A  87      11.449  25.793 -39.831  1.00 67.74           H
ATOM   1126  C   LYS A  87      12.361  25.629 -41.768  1.00 67.76           C
ATOM   1127  O   LYS A  87      11.260  25.698 -42.396  1.00 67.93           O
ATOM   1128  CB  LYS A  87      12.599  27.482 -40.040  1.00 69.54           C
ATOM   1129 1HB  LYS A  87      13.564  27.772 -40.456  1.00 69.54           H
ATOM   1130 2HB  LYS A  87      11.753  27.967 -40.526  1.00 69.54           H
ATOM   1131  CG  LYS A  87      12.588  27.781 -38.522  1.00 72.89           C
ATOM   1132 1HG  LYS A  87      11.582  27.592 -38.148  1.00 72.89           H
ATOM   1133 2HG  LYS A  87      13.259  27.075 -38.033  1.00 72.89           H
ATOM   1134  CD  LYS A  87      12.900  29.255 -38.279  1.00 75.96           C
ATOM   1135 1HD  LYS A  87      12.299  29.869 -38.949  1.00 75.96           H
ATOM   1136 2HD  LYS A  87      12.461  29.569 -37.331  1.00 75.96           H
ATOM   1137  CE  LYS A  87      14.335  29.607 -38.428  1.00 78.91           C
ATOM   1138 1HE  LYS A  87      14.989  28.915 -37.899  1.00 78.91           H
ATOM   1139 2HE  LYS A  87      14.687  29.486 -39.452  1.00 78.91           H
ATOM   1140  NZ  LYS A  87      14.487  30.894 -37.751  1.00 80.51           N
ATOM   1141 1HZ  LYS A  87      14.226  30.765 -36.784  1.00 80.51           H
ATOM   1142 2HZ  LYS A  87      13.880  31.581 -38.175  1.00 80.51           H
ATOM   1143 3HZ  LYS A  87      15.444  31.211 -37.802  1.00 80.51           H
ATOM   1144  N   SER A  88      13.476  25.269 -42.383  1.00 67.45           N
ATOM   1145  H   SER A  88      14.344  25.528 -41.936  1.00 67.45           H
ATOM   1146  CA  SER A  88      13.630  24.748 -43.773  1.00 67.47           C
ATOM   1147  HA  SER A  88      13.237  25.544 -44.407  1.00 67.47           H
ATOM   1148  C   SER A  88      12.853  23.464 -44.033  1.00 67.22           C
ATOM   1149  O   SER A  88      12.571  23.106 -45.227  1.00 67.32           O
ATOM   1150  CB  SER A  88      15.065  24.448 -44.143  1.00 68.82           C
ATOM   1151 1HB  SER A  88      15.151  24.257 -45.213  1.00 68.82           H
ATOM   1152 2HB  SER A  88      15.719  25.259 -43.823  1.00 68.82           H
ATOM   1153  OG  SER A  88      15.607  23.255 -43.411  1.00 71.16           O
ATOM   1154  HG  SER A  88      15.697  23.595 -42.518  1.00 71.16           H
ATOM   1155  N   GLY A  89      12.341  22.865 -42.955  1.00 66.96           N
ATOM   1156  H   GLY A  89      12.808  23.122 -42.097  1.00 66.96           H
ATOM   1157  CA  GLY A  89      11.761  21.514 -42.999  1.00 66.94           C
ATOM   1158 1HA  GLY A  89      10.915  21.265 -42.358  1.00 66.94           H
ATOM   1159 2HA  GLY A  89      11.504  21.369 -44.048  1.00 66.94           H
ATOM   1160  C   GLY A  89      12.846  20.386 -42.690  1.00 66.59           C
ATOM   1161  O   GLY A  89      12.521  19.236 -42.994  1.00 66.53           O
ATOM   1162  N   GLU A  90      13.940  20.750 -41.972  1.00 66.10           N
ATOM   1163  H   GLU A  90      14.145  21.734 -41.874  1.00 66.10           H
ATOM   1164  CA  GLU A  90      14.941  19.812 -41.464  1.00 66.15           C
ATOM   1165  HA  GLU A  90      15.037  19.174 -42.343  1.00 66.15           H
ATOM   1166  C   GLU A  90      14.384  18.941 -40.310  1.00 64.57           C
ATOM   1167  O   GLU A  90      13.559  19.402 -39.547  1.00 64.91           O
ATOM   1168  CB  GLU A  90      16.257  20.533 -41.178  1.00 69.79           C
ATOM   1169 1HB  GLU A  90      16.500  20.914 -42.170  1.00 69.79           H
ATOM   1170 2HB  GLU A  90      16.057  21.332 -40.463  1.00 69.79           H
ATOM   1171  CG  GLU A  90      17.443  19.699 -40.666  1.00 76.24           C
ATOM   1172 1HG  GLU A  90      18.286  20.360 -40.464  1.00 76.24           H
ATOM   1173 2HG  GLU A  90      17.196  19.118 -39.778  1.00 76.24           H
ATOM   1174  CD  GLU A  90      17.824  18.740 -41.796  1.00 84.38           C
ATOM   1175  OE1 GLU A  90      18.445  19.042 -42.850  1.00 85.81           O
ATOM   1176  OE2 GLU A  90      17.373  17.641 -41.632  1.00 86.59           O
ATOM   1177  N   ARG A  91      14.921  17.732 -40.148  1.00 62.64           N
ATOM   1178  H   ARG A  91      15.550  17.413 -40.871  1.00 62.64           H
ATOM   1179  CA  ARG A  91      14.392  16.748 -39.224  1.00 61.12           C
ATOM   1180  HA  ARG A  91      13.662  17.217 -38.564  1.00 61.12           H
ATOM   1181  C   ARG A  91      15.566  16.255 -38.312  1.00 58.64           C
ATOM   1182  O   ARG A  91      15.232  15.688 -37.271  1.00 57.96           O
ATOM   1183  CB  ARG A  91      13.658  15.529 -39.765  1.00 62.41           C
ATOM   1184 1HB  ARG A  91      14.372  14.979 -40.379  1.00 62.41           H
ATOM   1185 2HB  ARG A  91      13.357  14.898 -38.929  1.00 62.41           H
ATOM   1186  CG  ARG A  91      12.401  15.805 -40.629  1.00 65.64           C
ATOM   1187 1HG  ARG A  91      12.596  16.371 -41.540  1.00 65.64           H
ATOM   1188 2HG  ARG A  91      12.080  14.841 -41.026  1.00 65.64           H
ATOM   1189  CD  ARG A  91      11.169  16.455 -39.933  1.00 69.44           C
ATOM   1190 1HD  ARG A  91      11.576  17.226 -39.279  1.00 69.44           H
ATOM   1191 2HD  ARG A  91      10.608  16.877 -40.766  1.00 69.44           H
ATOM   1192  NE  ARG A  91      10.461  15.451 -39.237  1.00 72.83           N
ATOM   1193  HE  ARG A  91      10.880  14.533 -39.274  1.00 72.83           H
ATOM   1194  CZ  ARG A  91       9.174  15.548 -38.797  1.00 74.82           C
ATOM   1195  NH1 ARG A  91       8.481  16.635 -38.814  1.00 74.59           N
ATOM   1196 1HH1 ARG A  91       8.827  17.468 -39.268  1.00 74.59           H
ATOM   1197 2HH1 ARG A  91       7.488  16.448 -38.792  1.00 74.59           H
ATOM   1198  NH2 ARG A  91       8.590  14.424 -38.457  1.00 75.05           N
ATOM   1199 1HH2 ARG A  91       9.053  13.549 -38.655  1.00 75.05           H
ATOM   1200 2HH2 ARG A  91       7.604  14.437 -38.240  1.00 75.05           H
ATOM   1201  N   ARG A  92      16.878  16.557 -38.601  1.00 56.74           N
ATOM   1202  H   ARG A  92      17.003  17.141 -39.415  1.00 56.74           H
ATOM   1203  CA  ARG A  92      18.050  16.142 -37.866  1.00 55.43           C
ATOM   1204  HA  ARG A  92      17.929  15.071 -37.705  1.00 55.43           H
ATOM   1205  C   ARG A  92      18.036  16.843 -36.497  1.00 52.73           C
ATOM   1206  O   ARG A  92      17.800  18.015 -36.317  1.00 52.26           O
ATOM   1207  CB  ARG A  92      19.391  16.430 -38.628  1.00 57.83           C
ATOM   1208 1HB  ARG A  92      19.337  17.450 -39.010  1.00 57.83           H
ATOM   1209 2HB  ARG A  92      20.227  16.333 -37.934  1.00 57.83           H
ATOM   1210  CG  ARG A  92      19.624  15.475 -39.813  1.00 63.95           C
ATOM   1211 1HG  ARG A  92      19.740  14.472 -39.402  1.00 63.95           H
ATOM   1212 2HG  ARG A  92      18.807  15.427 -40.532  1.00 63.95           H
ATOM   1213  CD  ARG A  92      20.901  15.918 -40.491  1.00 70.22           C
ATOM   1214 1HD  ARG A  92      21.697  16.138 -39.780  1.00 70.22           H
ATOM   1215 2HD  ARG A  92      21.341  15.152 -41.130  1.00 70.22           H
ATOM   1216  NE  ARG A  92      20.689  17.134 -41.324  1.00 75.78           N
ATOM   1217  HE  ARG A  92      19.708  17.223 -41.546  1.00 75.78           H
ATOM   1218  CZ  ARG A  92      21.559  18.005 -41.906  1.00 79.60           C
ATOM   1219  NH1 ARG A  92      21.104  18.886 -42.711  1.00 79.54           N
ATOM   1220 1HH1 ARG A  92      20.125  18.871 -42.958  1.00 79.54           H
ATOM   1221 2HH1 ARG A  92      21.779  19.294 -43.340  1.00 79.54           H
ATOM   1222  NH2 ARG A  92      22.822  18.036 -41.600  1.00 80.33           N
ATOM   1223 1HH2 ARG A  92      23.155  17.226 -41.097  1.00 80.33           H
ATOM   1224 2HH2 ARG A  92      23.477  18.715 -41.958  1.00 80.33           H
ATOM   1225  N   ALA A  93      18.428  16.042 -35.495  1.00 51.04           N
ATOM   1226  H   ALA A  93      18.825  15.160 -35.788  1.00 51.04           H
ATOM   1227  CA  ALA A  93      18.597  16.306 -34.018  1.00 49.69           C
ATOM   1228  HA  ALA A  93      17.602  16.652 -33.741  1.00 49.69           H
ATOM   1229  C   ALA A  93      19.606  17.424 -33.744  1.00 48.32           C
ATOM   1230  O   ALA A  93      20.466  17.724 -34.590  1.00 48.36           O
ATOM   1231  CB  ALA A  93      18.864  15.056 -33.263  1.00 49.28           C
ATOM   1232 1HB  ALA A  93      17.951  14.460 -33.246  1.00 49.28           H
ATOM   1233 2HB  ALA A  93      19.107  15.376 -32.250  1.00 49.28           H
ATOM   1234 3HB  ALA A  93      19.682  14.456 -33.661  1.00 49.28           H
ATOM   1235  N   ARG A  94      19.584  17.973 -32.476  1.00 46.90           N
ATOM   1236  H   ARG A  94      18.788  17.737 -31.900  1.00 46.90           H
ATOM   1237  CA  ARG A  94      20.565  18.893 -31.855  1.00 46.21           C
ATOM   1238  HA  ARG A  94      20.801  19.744 -32.495  1.00 46.21           H
ATOM   1239  C   ARG A  94      21.906  18.089 -31.687  1.00 46.10           C
ATOM   1240  O   ARG A  94      21.909  16.835 -31.560  1.00 45.42           O
ATOM   1241  CB  ARG A  94      20.153  19.267 -30.347  1.00 46.10           C
ATOM   1242 1HB  ARG A  94      19.754  18.406 -29.811  1.00 46.10           H
ATOM   1243 2HB  ARG A  94      21.017  19.656 -29.808  1.00 46.10           H
ATOM   1244  CG  ARG A  94      19.069  20.361 -30.390  1.00 48.23           C
ATOM   1245 1HG  ARG A  94      18.399  20.196 -31.234  1.00 48.23           H
ATOM   1246 2HG  ARG A  94      18.501  20.328 -29.461  1.00 48.23           H
ATOM   1247  CD  ARG A  94      19.697  21.761 -30.531  1.00 48.41           C
ATOM   1248 1HD  ARG A  94      20.480  21.884 -29.783  1.00 48.41           H
ATOM   1249 2HD  ARG A  94      20.148  21.739 -31.523  1.00 48.41           H
ATOM   1250  NE  ARG A  94      18.686  22.761 -30.422  1.00 47.22           N
ATOM   1251  HE  ARG A  94      17.740  22.476 -30.628  1.00 47.22           H
ATOM   1252  CZ  ARG A  94      18.931  24.008 -29.994  1.00 43.76           C
ATOM   1253  NH1 ARG A  94      20.079  24.525 -29.802  1.00 41.39           N
ATOM   1254 1HH1 ARG A  94      20.864  23.896 -29.887  1.00 41.39           H
ATOM   1255 2HH1 ARG A  94      20.181  25.398 -29.306  1.00 41.39           H
ATOM   1256  NH2 ARG A  94      17.923  24.795 -29.680  1.00 39.01           N
ATOM   1257 1HH2 ARG A  94      17.014  24.357 -29.672  1.00 39.01           H
ATOM   1258 2HH2 ARG A  94      18.003  25.796 -29.570  1.00 39.01           H
ATOM   1259  N   PRO A  95      23.096  18.723 -31.775  1.00 46.12           N
ATOM   1260  CA  PRO A  95      24.409  18.043 -31.702  1.00 45.99           C
ATOM   1261  HA  PRO A  95      24.352  17.159 -32.337  1.00 45.99           H
ATOM   1262  C   PRO A  95      24.671  17.579 -30.279  1.00 45.61           C
ATOM   1263  O   PRO A  95      24.154  18.158 -29.290  1.00 45.62           O
ATOM   1264  CB  PRO A  95      25.420  19.097 -32.145  1.00 46.96           C
ATOM   1265 1HB  PRO A  95      26.355  19.076 -31.587  1.00 46.96           H
ATOM   1266 2HB  PRO A  95      25.593  19.013 -33.218  1.00 46.96           H
ATOM   1267  CG  PRO A  95      24.760  20.486 -31.890  1.00 47.66           C
ATOM   1268 1HG  PRO A  95      24.997  20.752 -30.860  1.00 47.66           H
ATOM   1269 2HG  PRO A  95      25.022  21.314 -32.549  1.00 47.66           H
ATOM   1270  CD  PRO A  95      23.257  20.108 -32.061  1.00 45.94           C
ATOM   1271 1HD  PRO A  95      22.693  20.683 -31.328  1.00 45.94           H
ATOM   1272 2HD  PRO A  95      22.986  20.317 -33.096  1.00 45.94           H
ATOM   1273  N   GLY A  96      25.321  16.444 -30.122  1.00 44.70           N
ATOM   1274  H   GLY A  96      25.798  16.214 -30.982  1.00 44.70           H
ATOM   1275  CA  GLY A  96      25.490  15.655 -28.960  1.00 43.76           C
ATOM   1276 1HA  GLY A  96      26.352  14.998 -29.075  1.00 43.76           H
ATOM   1277 2HA  GLY A  96      25.718  16.247 -28.073  1.00 43.76           H
ATOM   1278  C   GLY A  96      24.278  14.739 -28.585  1.00 42.03           C
ATOM   1279  O   GLY A  96      24.364  14.025 -27.590  1.00 40.93           O
ATOM   1280  N   THR A  97      23.199  14.680 -29.394  1.00 41.40           N
ATOM   1281  H   THR A  97      23.111  15.347 -30.147  1.00 41.40           H
ATOM   1282  CA  THR A  97      21.865  14.035 -29.042  1.00 41.38           C
ATOM   1283  HA  THR A  97      22.115  13.339 -28.240  1.00 41.38           H
ATOM   1284  C   THR A  97      21.416  13.304 -30.271  1.00 40.60           C
ATOM   1285  O   THR A  97      21.636  13.640 -31.402  1.00 39.48           O
ATOM   1286  CB  THR A  97      20.830  15.094 -28.560  1.00 42.61           C
ATOM   1287  HB  THR A  97      19.975  14.553 -28.154  1.00 42.61           H
ATOM   1288  OG1 THR A  97      20.286  15.761 -29.650  1.00 44.37           O
ATOM   1289  HG1 THR A  97      20.975  16.225 -30.131  1.00 44.37           H
ATOM   1290  CG2 THR A  97      21.262  16.184 -27.491  1.00 41.91           C
ATOM   1291 1HG2 THR A  97      20.431  16.771 -27.097  1.00 41.91           H
ATOM   1292 2HG2 THR A  97      21.962  16.843 -28.004  1.00 41.91           H
ATOM   1293 3HG2 THR A  97      21.772  15.680 -26.670  1.00 41.91           H
ATOM   1294  N   TYR A  98      20.835  12.142 -30.064  1.00 40.57           N
ATOM   1295  H   TYR A  98      20.335  12.012 -29.196  1.00 40.57           H
ATOM   1296  CA  TYR A  98      20.509  11.193 -31.144  1.00 40.36           C
ATOM   1297  HA  TYR A  98      20.528  11.582 -32.162  1.00 40.36           H
ATOM   1298  C   TYR A  98      19.066  10.769 -30.815  1.00 40.30           C
ATOM   1299  O   TYR A  98      18.635  10.699 -29.634  1.00 38.62           O
ATOM   1300  CB  TYR A  98      21.524  10.048 -31.100  1.00 40.67           C
ATOM   1301 1HB  TYR A  98      21.326   9.383 -31.941  1.00 40.67           H
ATOM   1302 2HB  TYR A  98      22.522  10.482 -31.159  1.00 40.67           H
ATOM   1303  CG  TYR A  98      21.419   9.245 -29.810  1.00 42.34           C
ATOM   1304  CD1 TYR A  98      20.705   8.007 -29.830  1.00 43.54           C
ATOM   1305  HD1 TYR A  98      20.137   7.736 -30.708  1.00 43.54           H
ATOM   1306  CD2 TYR A  98      22.031   9.581 -28.558  1.00 43.65           C
ATOM   1307  HD2 TYR A  98      22.510  10.547 -28.493  1.00 43.65           H
ATOM   1308  CE1 TYR A  98      20.621   7.154 -28.691  1.00 44.84           C
ATOM   1309  HE1 TYR A  98      20.103   6.216 -28.822  1.00 44.84           H
ATOM   1310  CE2 TYR A  98      22.022   8.730 -27.445  1.00 45.02           C
ATOM   1311  HE2 TYR A  98      22.460   8.975 -26.489  1.00 45.02           H
ATOM   1312  CZ  TYR A  98      21.336   7.488 -27.584  1.00 46.29           C
ATOM   1313  OH  TYR A  98      21.332   6.670 -26.521  1.00 48.47           O
ATOM   1314  HH  TYR A  98      20.898   5.826 -26.662  1.00 48.47           H
ATOM   1315  N   LEU A  99      18.329  10.413 -31.878  1.00 41.31           N
ATOM   1316  H   LEU A  99      18.772  10.333 -32.782  1.00 41.31           H
ATOM   1317  CA  LEU A  99      16.912  10.151 -31.780  1.00 42.87           C
ATOM   1318  HA  LEU A  99      16.395  10.786 -31.061  1.00 42.87           H
ATOM   1319  C   LEU A  99      16.582   8.675 -31.408  1.00 45.62           C
ATOM   1320  O   LEU A  99      17.430   7.839 -31.591  1.00 44.90           O
ATOM   1321  CB  LEU A  99      16.276  10.453 -33.170  1.00 42.18           C
ATOM   1322 1HB  LEU A  99      16.701   9.744 -33.881  1.00 42.18           H
ATOM   1323 2HB  LEU A  99      15.216  10.212 -33.101  1.00 42.18           H
ATOM   1324  CG  LEU A  99      16.321  11.874 -33.644  1.00 43.25           C
ATOM   1325  HG  LEU A  99      17.345  12.200 -33.828  1.00 43.25           H
ATOM   1326  CD1 LEU A  99      15.704  12.030 -35.006  1.00 43.43           C
ATOM   1327 1HD1 LEU A  99      16.020  11.292 -35.744  1.00 43.43           H
ATOM   1328 2HD1 LEU A  99      16.027  13.022 -35.323  1.00 43.43           H
ATOM   1329 3HD1 LEU A  99      14.618  12.012 -34.916  1.00 43.43           H
ATOM   1330  CD2 LEU A  99      15.525  12.768 -32.642  1.00 43.57           C
ATOM   1331 1HD2 LEU A  99      16.131  12.912 -31.747  1.00 43.57           H
ATOM   1332 2HD2 LEU A  99      14.544  12.385 -32.359  1.00 43.57           H
ATOM   1333 3HD2 LEU A  99      15.408  13.719 -33.160  1.00 43.57           H
ATOM   1334  N   LEU A 100      15.383   8.361 -30.976  1.00 48.08           N
ATOM   1335  H   LEU A 100      14.768   9.125 -30.735  1.00 48.08           H
ATOM   1336  CA  LEU A 100      14.772   7.059 -31.211  1.00 50.73           C
ATOM   1337  HA  LEU A 100      15.317   6.273 -30.688  1.00 50.73           H
ATOM   1338  C   LEU A 100      14.792   6.698 -32.727  1.00 53.15           C
ATOM   1339  O   LEU A 100      14.391   7.483 -33.566  1.00 53.23           O
ATOM   1340  CB  LEU A 100      13.387   7.127 -30.619  1.00 51.42           C
ATOM   1341 1HB  LEU A 100      12.909   8.076 -30.861  1.00 51.42           H
ATOM   1342 2HB  LEU A 100      12.757   6.332 -31.016  1.00 51.42           H
ATOM   1343  CG  LEU A 100      13.315   6.929 -29.034  1.00 53.52           C
ATOM   1344  HG  LEU A 100      14.146   7.518 -28.644  1.00 53.52           H
ATOM   1345  CD1 LEU A 100      12.089   7.485 -28.366  1.00 54.31           C
ATOM   1346 1HD1 LEU A 100      12.220   7.499 -27.284  1.00 54.31           H
ATOM   1347 2HD1 LEU A 100      11.235   6.857 -28.621  1.00 54.31           H
ATOM   1348 3HD1 LEU A 100      11.915   8.499 -28.725  1.00 54.31           H
ATOM   1349  CD2 LEU A 100      13.427   5.499 -28.645  1.00 54.31           C
ATOM   1350 1HD2 LEU A 100      12.453   5.023 -28.754  1.00 54.31           H
ATOM   1351 2HD2 LEU A 100      13.755   5.422 -27.608  1.00 54.31           H
ATOM   1352 3HD2 LEU A 100      14.150   5.003 -29.293  1.00 54.31           H
ATOM   1353  N   GLN A 101      15.115   5.460 -33.072  1.00 55.24           N
ATOM   1354  H   GLN A 101      15.310   4.818 -32.317  1.00 55.24           H
ATOM   1355  CA  GLN A 101      15.173   4.994 -34.426  1.00 57.63           C
ATOM   1356  HA  GLN A 101      15.649   5.713 -35.093  1.00 57.63           H
ATOM   1357  C   GLN A 101      13.730   4.763 -34.926  1.00 59.06           C
ATOM   1358  O   GLN A 101      13.366   5.291 -36.004  1.00 59.47           O
ATOM   1359  CB  GLN A 101      15.989   3.655 -34.346  1.00 60.41           C
ATOM   1360 1HB  GLN A 101      16.960   4.022 -34.013  1.00 60.41           H
ATOM   1361 2HB  GLN A 101      15.530   2.959 -33.643  1.00 60.41           H
ATOM   1362  CG  GLN A 101      16.231   2.866 -35.675  1.00 66.17           C
ATOM   1363 1HG  GLN A 101      16.224   1.805 -35.429  1.00 66.17           H
ATOM   1364 2HG  GLN A 101      15.447   3.023 -36.416  1.00 66.17           H
ATOM   1365  CD  GLN A 101      17.588   3.175 -36.363  1.00 73.19           C
ATOM   1366  OE1 GLN A 101      18.374   4.040 -36.015  1.00 75.47           O
ATOM   1367  NE2 GLN A 101      17.922   2.255 -37.352  1.00 73.97           N
ATOM   1368 1HE2 GLN A 101      18.797   2.357 -37.848  1.00 73.97           H
ATOM   1369 2HE2 GLN A 101      17.342   1.444 -37.514  1.00 73.97           H
ATOM   1370  N   ASP A 102      12.852   4.037 -34.265  1.00 59.81           N
ATOM   1371  H   ASP A 102      13.203   3.638 -33.406  1.00 59.81           H
ATOM   1372  CA  ASP A 102      11.560   3.523 -34.740  1.00 61.07           C
ATOM   1373  HA  ASP A 102      11.282   3.952 -35.703  1.00 61.07           H
ATOM   1374  C   ASP A 102      10.504   3.817 -33.706  1.00 60.73           C
ATOM   1375  O   ASP A 102       9.335   4.002 -34.000  1.00 60.93           O
ATOM   1376  CB  ASP A 102      11.522   2.013 -35.094  1.00 64.44           C
ATOM   1377 1HB  ASP A 102      11.763   1.319 -34.289  1.00 64.44           H
ATOM   1378 2HB  ASP A 102      10.489   1.880 -35.417  1.00 64.44           H
ATOM   1379  CG  ASP A 102      12.429   1.641 -36.305  1.00 72.38           C
ATOM   1380  OD1 ASP A 102      13.077   0.558 -36.192  1.00 73.86           O
ATOM   1381  OD2 ASP A 102      12.419   2.300 -37.359  1.00 76.35           O
ATOM   1382  N   GLY A 103      10.919   3.877 -32.392  1.00 60.29           N
ATOM   1383  H   GLY A 103      11.887   3.753 -32.132  1.00 60.29           H
ATOM   1384  CA  GLY A 103       9.973   3.898 -31.232  1.00 60.54           C
ATOM   1385 1HA  GLY A 103       9.212   3.129 -31.365  1.00 60.54           H
ATOM   1386 2HA  GLY A 103      10.592   3.615 -30.381  1.00 60.54           H
ATOM   1387  C   GLY A 103       9.314   5.237 -30.970  1.00 60.62           C
ATOM   1388  O   GLY A 103       8.506   5.424 -30.110  1.00 60.69           O
ATOM   1389  N   TYR A 104       9.556   6.179 -31.838  1.00 60.52           N
ATOM   1390  H   TYR A 104      10.267   5.990 -32.530  1.00 60.52           H
ATOM   1391  CA  TYR A 104       8.893   7.503 -31.967  1.00 61.06           C
ATOM   1392  HA  TYR A 104       9.052   8.103 -31.071  1.00 61.06           H
ATOM   1393  C   TYR A 104       7.360   7.358 -32.163  1.00 61.43           C
ATOM   1394  O   TYR A 104       6.639   8.322 -31.995  1.00 60.89           O
ATOM   1395  CB  TYR A 104       9.715   8.190 -33.126  1.00 61.07           C
ATOM   1396 1HB  TYR A 104       9.493   9.256 -33.099  1.00 61.07           H
ATOM   1397 2HB  TYR A 104      10.787   8.060 -32.973  1.00 61.07           H
ATOM   1398  CG  TYR A 104       9.431   7.728 -34.592  1.00 61.86           C
ATOM   1399  CD1 TYR A 104       8.195   8.148 -35.247  1.00 62.62           C
ATOM   1400  HD1 TYR A 104       7.503   8.786 -34.717  1.00 62.62           H
ATOM   1401  CD2 TYR A 104      10.464   7.169 -35.339  1.00 62.74           C
ATOM   1402  HD2 TYR A 104      11.402   6.927 -34.862  1.00 62.74           H
ATOM   1403  CE1 TYR A 104       7.965   7.725 -36.533  1.00 63.74           C
ATOM   1404  HE1 TYR A 104       6.962   7.832 -36.919  1.00 63.74           H
ATOM   1405  CE2 TYR A 104      10.288   6.907 -36.705  1.00 63.73           C
ATOM   1406  HE2 TYR A 104      10.990   6.340 -37.297  1.00 63.73           H
ATOM   1407  CZ  TYR A 104       8.990   7.159 -37.246  1.00 64.84           C
ATOM   1408  OH  TYR A 104       8.737   6.493 -38.436  1.00 67.11           O
ATOM   1409  HH  TYR A 104       7.821   6.600 -38.705  1.00 67.11           H
ATOM   1410  N   ALA A 105       6.772   6.242 -32.574  1.00 62.05           N
ATOM   1411  H   ALA A 105       7.319   5.414 -32.762  1.00 62.05           H
ATOM   1412  CA  ALA A 105       5.306   6.079 -32.712  1.00 63.38           C
ATOM   1413  HA  ALA A 105       4.727   6.635 -31.975  1.00 63.38           H
ATOM   1414  C   ALA A 105       4.885   4.583 -32.589  1.00 64.61           C
ATOM   1415  O   ALA A 105       5.704   3.675 -32.379  1.00 64.27           O
ATOM   1416  CB  ALA A 105       4.957   6.593 -34.122  1.00 63.49           C
ATOM   1417 1HB  ALA A 105       5.378   5.828 -34.776  1.00 63.49           H
ATOM   1418 2HB  ALA A 105       5.420   7.555 -34.343  1.00 63.49           H
ATOM   1419 3HB  ALA A 105       3.882   6.660 -34.285  1.00 63.49           H
ATOM   1420  N   PHE A 106       3.600   4.298 -32.606  1.00 65.51           N
ATOM   1421  H   PHE A 106       2.924   5.043 -32.701  1.00 65.51           H
ATOM   1422  CA  PHE A 106       3.095   2.938 -32.893  1.00 66.67           C
ATOM   1423  HA  PHE A 106       3.837   2.287 -33.356  1.00 66.67           H
ATOM   1424  C   PHE A 106       1.888   3.011 -33.895  1.00 67.22           C
ATOM   1425  O   PHE A 106       1.174   4.018 -33.754  1.00 67.62           O
ATOM   1426  CB  PHE A 106       2.758   2.197 -31.623  1.00 67.05           C
ATOM   1427 1HB  PHE A 106       3.661   2.150 -31.014  1.00 67.05           H
ATOM   1428 2HB  PHE A 106       1.950   2.712 -31.103  1.00 67.05           H
ATOM   1429  CG  PHE A 106       2.284   0.723 -31.812  1.00 68.27           C
ATOM   1430  CD1 PHE A 106       0.873   0.492 -31.770  1.00 68.97           C
ATOM   1431  HD1 PHE A 106       0.190   1.321 -31.654  1.00 68.97           H
ATOM   1432  CD2 PHE A 106       3.162  -0.388 -31.790  1.00 69.04           C
ATOM   1433  HD2 PHE A 106       4.225  -0.207 -31.733  1.00 69.04           H
ATOM   1434  CE1 PHE A 106       0.374  -0.825 -31.698  1.00 69.81           C
ATOM   1435  HE1 PHE A 106      -0.690  -0.961 -31.577  1.00 69.81           H
ATOM   1436  CE2 PHE A 106       2.647  -1.686 -31.749  1.00 69.95           C
ATOM   1437  HE2 PHE A 106       3.308  -2.537 -31.827  1.00 69.95           H
ATOM   1438  CZ  PHE A 106       1.252  -1.879 -31.728  1.00 69.80           C
ATOM   1439  HZ  PHE A 106       0.858  -2.882 -31.667  1.00 69.80           H
ATOM   1440  N   PRO A 107       1.673   2.058 -34.853  1.00 67.09           N
ATOM   1441  CA  PRO A 107       0.619   2.226 -35.818  1.00 67.02           C
ATOM   1442  HA  PRO A 107       0.788   3.016 -36.549  1.00 67.02           H
ATOM   1443  C   PRO A 107      -0.740   2.424 -35.161  1.00 66.88           C
ATOM   1444  O   PRO A 107      -1.027   1.766 -34.133  1.00 67.46           O
ATOM   1445  CB  PRO A 107       0.629   0.930 -36.617  1.00 67.50           C
ATOM   1446 1HB  PRO A 107      -0.106   0.200 -36.278  1.00 67.50           H
ATOM   1447 2HB  PRO A 107       0.359   1.109 -37.658  1.00 67.50           H
ATOM   1448  CG  PRO A 107       2.024   0.428 -36.478  1.00 67.70           C
ATOM   1449 1HG  PRO A 107       2.078  -0.651 -36.620  1.00 67.70           H
ATOM   1450 2HG  PRO A 107       2.745   0.778 -37.217  1.00 67.70           H
ATOM   1451  CD  PRO A 107       2.444   0.813 -35.087  1.00 66.41           C
ATOM   1452 1HD  PRO A 107       2.123   0.089 -34.338  1.00 66.41           H
ATOM   1453 2HD  PRO A 107       3.496   1.090 -35.141  1.00 66.41           H
ATOM   1454  N   GLY A 108      -1.511   3.396 -35.694  1.00 65.65           N
ATOM   1455  H   GLY A 108      -1.184   3.760 -36.578  1.00 65.65           H
ATOM   1456  CA  GLY A 108      -2.765   3.955 -35.177  1.00 65.15           C
ATOM   1457 1HA  GLY A 108      -3.285   4.351 -36.049  1.00 65.15           H
ATOM   1458 2HA  GLY A 108      -3.346   3.192 -34.659  1.00 65.15           H
ATOM   1459  C   GLY A 108      -2.620   5.153 -34.171  1.00 64.06           C
ATOM   1460  O   GLY A 108      -3.541   5.970 -34.117  1.00 64.32           O
ATOM   1461  N   GLU A 109      -1.465   5.357 -33.562  1.00 62.45           N
ATOM   1462  H   GLU A 109      -0.705   4.762 -33.860  1.00 62.45           H
ATOM   1463  CA  GLU A 109      -1.059   6.536 -32.754  1.00 61.67           C
ATOM   1464  HA  GLU A 109      -1.905   7.054 -32.303  1.00 61.67           H
ATOM   1465  C   GLU A 109      -0.411   7.545 -33.765  1.00 60.28           C
ATOM   1466  O   GLU A 109       0.315   7.106 -34.685  1.00 61.26           O
ATOM   1467  CB  GLU A 109       0.071   6.050 -31.730  1.00 64.23           C
ATOM   1468 1HB  GLU A 109       1.015   5.822 -32.224  1.00 64.23           H
ATOM   1469 2HB  GLU A 109       0.259   6.849 -31.013  1.00 64.23           H
ATOM   1470  CG  GLU A 109      -0.398   4.802 -30.964  1.00 69.63           C
ATOM   1471 1HG  GLU A 109      -0.227   3.954 -31.627  1.00 69.63           H
ATOM   1472 2HG  GLU A 109       0.230   4.769 -30.074  1.00 69.63           H
ATOM   1473  CD  GLU A 109      -1.863   4.837 -30.552  1.00 76.71           C
ATOM   1474  OE1 GLU A 109      -2.185   5.844 -29.924  1.00 77.25           O
ATOM   1475  OE2 GLU A 109      -2.620   3.828 -30.686  1.00 79.92           O
ATOM   1476  N   ASP A 110      -0.563   8.868 -33.527  1.00 57.60           N
ATOM   1477  H   ASP A 110      -1.010   9.165 -32.671  1.00 57.60           H
ATOM   1478  CA  ASP A 110       0.132   9.907 -34.296  1.00 55.54           C
ATOM   1479  HA  ASP A 110      -0.060   9.606 -35.326  1.00 55.54           H
ATOM   1480  C   ASP A 110       1.598   9.986 -34.014  1.00 53.57           C
ATOM   1481  O   ASP A 110       2.322  10.108 -34.998  1.00 53.77           O
ATOM   1482  CB  ASP A 110      -0.509  11.295 -34.139  1.00 56.35           C
ATOM   1483 1HB  ASP A 110      -0.235  11.741 -33.183  1.00 56.35           H
ATOM   1484 2HB  ASP A 110      -0.143  12.022 -34.865  1.00 56.35           H
ATOM   1485  CG  ASP A 110      -2.034  11.222 -34.235  1.00 58.87           C
ATOM   1486  OD1 ASP A 110      -2.604  10.649 -35.149  1.00 58.38           O
ATOM   1487  OD2 ASP A 110      -2.686  11.941 -33.442  1.00 61.04           O
ATOM   1488  N   GLY A 111       2.060   9.756 -32.760  1.00 51.48           N
ATOM   1489  H   GLY A 111       1.353   9.747 -32.039  1.00 51.48           H
ATOM   1490  CA  GLY A 111       3.446   9.581 -32.331  1.00 50.13           C
ATOM   1491 1HA  GLY A 111       3.542   8.790 -31.588  1.00 50.13           H
ATOM   1492 2HA  GLY A 111       3.970   9.230 -33.220  1.00 50.13           H
ATOM   1493  C   GLY A 111       4.041  10.865 -31.829  1.00 48.59           C
ATOM   1494  O   GLY A 111       3.440  11.961 -31.771  1.00 48.14           O
ATOM   1495  N   MET A 112       5.324  10.771 -31.445  1.00 47.31           N
ATOM   1496  H   MET A 112       5.727   9.846 -31.396  1.00 47.31           H
ATOM   1497  CA  MET A 112       6.182  11.880 -31.006  1.00 46.38           C
ATOM   1498  HA  MET A 112       5.754  12.876 -31.120  1.00 46.38           H
ATOM   1499  C   MET A 112       7.527  11.942 -31.893  1.00 45.85           C
ATOM   1500  O   MET A 112       8.513  11.410 -31.448  1.00 45.57           O
ATOM   1501  CB  MET A 112       6.371  11.830 -29.427  1.00 46.10           C
ATOM   1502 1HB  MET A 112       5.360  11.804 -29.020  1.00 46.10           H
ATOM   1503 2HB  MET A 112       6.967  10.937 -29.239  1.00 46.10           H
ATOM   1504  CG  MET A 112       7.012  13.144 -28.931  1.00 47.45           C
ATOM   1505 1HG  MET A 112       7.994  13.242 -29.394  1.00 47.45           H
ATOM   1506 2HG  MET A 112       6.378  13.974 -29.246  1.00 47.45           H
ATOM   1507  SD  MET A 112       7.296  13.148 -27.121  1.00 50.88           S
ATOM   1508  CE  MET A 112       5.621  12.976 -26.535  1.00 49.43           C
ATOM   1509 1HE  MET A 112       5.241  12.014 -26.881  1.00 49.43           H
ATOM   1510 2HE  MET A 112       5.036  13.780 -26.983  1.00 49.43           H
ATOM   1511 3HE  MET A 112       5.541  13.030 -25.450  1.00 49.43           H
ATOM   1512  N   PRO A 113       7.539  12.591 -33.078  1.00 45.40           N
ATOM   1513  CA  PRO A 113       8.452  12.356 -34.153  1.00 45.11           C
ATOM   1514  HA  PRO A 113       8.372  11.308 -34.443  1.00 45.11           H
ATOM   1515  C   PRO A 113       9.927  12.705 -33.948  1.00 44.73           C
ATOM   1516  O   PRO A 113      10.751  12.050 -34.562  1.00 45.63           O
ATOM   1517  CB  PRO A 113       7.919  13.147 -35.351  1.00 46.08           C
ATOM   1518 1HB  PRO A 113       8.189  14.202 -35.301  1.00 46.08           H
ATOM   1519 2HB  PRO A 113       8.224  12.711 -36.302  1.00 46.08           H
ATOM   1520  CG  PRO A 113       6.440  12.962 -35.127  1.00 46.68           C
ATOM   1521 1HG  PRO A 113       5.832  13.663 -35.699  1.00 46.68           H
ATOM   1522 2HG  PRO A 113       6.194  11.906 -35.240  1.00 46.68           H
ATOM   1523  CD  PRO A 113       6.451  13.346 -33.663  1.00 44.81           C
ATOM   1524 1HD  PRO A 113       6.639  14.413 -33.539  1.00 44.81           H
ATOM   1525 2HD  PRO A 113       5.515  13.074 -33.176  1.00 44.81           H
ATOM   1526  N   VAL A 114      10.235  13.695 -33.116  1.00 43.53           N
ATOM   1527  H   VAL A 114       9.582  14.209 -32.541  1.00 43.53           H
ATOM   1528  CA  VAL A 114      11.674  13.942 -32.766  1.00 42.37           C
ATOM   1529  HA  VAL A 114      12.249  13.236 -33.364  1.00 42.37           H
ATOM   1530  C   VAL A 114      12.000  13.733 -31.290  1.00 41.84           C
ATOM   1531  O   VAL A 114      12.884  14.344 -30.724  1.00 42.15           O
ATOM   1532  CB  VAL A 114      12.309  15.176 -33.392  1.00 42.47           C
ATOM   1533  HB  VAL A 114      13.378  15.188 -33.178  1.00 42.47           H
ATOM   1534  CG1 VAL A 114      12.127  15.215 -34.932  1.00 42.79           C
ATOM   1535 1HG1 VAL A 114      11.058  15.242 -35.146  1.00 42.79           H
ATOM   1536 2HG1 VAL A 114      12.558  14.305 -35.348  1.00 42.79           H
ATOM   1537 3HG1 VAL A 114      12.610  16.084 -35.380  1.00 42.79           H
ATOM   1538  CG2 VAL A 114      11.764  16.412 -32.731  1.00 42.95           C
ATOM   1539 1HG2 VAL A 114      10.775  16.609 -33.145  1.00 42.95           H
ATOM   1540 2HG2 VAL A 114      12.429  17.242 -32.967  1.00 42.95           H
ATOM   1541 3HG2 VAL A 114      11.689  16.302 -31.649  1.00 42.95           H
ATOM   1542  N   ALA A 115      11.261  12.899 -30.621  1.00 41.34           N
ATOM   1543  H   ALA A 115      10.470  12.413 -31.019  1.00 41.34           H
ATOM   1544  CA  ALA A 115      11.691  12.522 -29.289  1.00 41.58           C
ATOM   1545  HA  ALA A 115      11.687  13.408 -28.655  1.00 41.58           H
ATOM   1546  C   ALA A 115      13.093  11.877 -29.194  1.00 41.45           C
ATOM   1547  O   ALA A 115      13.341  10.959 -30.022  1.00 41.70           O
ATOM   1548  CB  ALA A 115      10.694  11.487 -28.756  1.00 41.49           C
ATOM   1549 1HB  ALA A 115       9.862  12.072 -28.362  1.00 41.49           H
ATOM   1550 2HB  ALA A 115      11.119  10.877 -27.959  1.00 41.49           H
ATOM   1551 3HB  ALA A 115      10.337  10.840 -29.557  1.00 41.49           H
ATOM   1552  N   ALA A 116      14.064  12.351 -28.386  1.00 40.76           N
ATOM   1553  H   ALA A 116      13.748  13.116 -27.807  1.00 40.76           H
ATOM   1554  CA  ALA A 116      15.528  12.178 -28.476  1.00 39.98           C
ATOM   1555  HA  ALA A 116      15.826  11.397 -29.175  1.00 39.98           H
ATOM   1556  C   ALA A 116      16.253  11.916 -27.136  1.00 39.88           C
ATOM   1557  O   ALA A 116      15.611  11.674 -26.127  1.00 39.36           O
ATOM   1558  CB  ALA A 116      16.025  13.542 -29.032  1.00 39.26           C
ATOM   1559 1HB  ALA A 116      17.051  13.428 -29.385  1.00 39.26           H
ATOM   1560 2HB  ALA A 116      15.994  14.292 -28.242  1.00 39.26           H
ATOM   1561 3HB  ALA A 116      15.389  13.859 -29.859  1.00 39.26           H
ATOM   1562  N   MET A 117      17.586  11.729 -27.278  1.00 39.29           N
ATOM   1563  H   MET A 117      18.119  12.099 -28.052  1.00 39.29           H
ATOM   1564  CA  MET A 117      18.462  11.167 -26.179  1.00 39.66           C
ATOM   1565  HA  MET A 117      18.016  11.423 -25.217  1.00 39.66           H
ATOM   1566  C   MET A 117      19.951  11.631 -26.126  1.00 39.79           C
ATOM   1567  O   MET A 117      20.353  12.208 -27.189  1.00 39.79           O
ATOM   1568  CB  MET A 117      18.417   9.600 -26.287  1.00 39.54           C
ATOM   1569 1HB  MET A 117      18.555   9.331 -27.335  1.00 39.54           H
ATOM   1570 2HB  MET A 117      19.176   9.115 -25.673  1.00 39.54           H
ATOM   1571  CG  MET A 117      17.034   9.017 -25.847  1.00 42.55           C
ATOM   1572 1HG  MET A 117      16.737   9.600 -24.975  1.00 42.55           H
ATOM   1573 2HG  MET A 117      16.279   9.342 -26.563  1.00 42.55           H
ATOM   1574  SD  MET A 117      16.737   7.248 -25.474  1.00 49.46           S
ATOM   1575  CE  MET A 117      17.265   6.460 -27.071  1.00 44.47           C
ATOM   1576 1HE  MET A 117      16.693   6.947 -27.862  1.00 44.47           H
ATOM   1577 2HE  MET A 117      17.042   5.393 -27.067  1.00 44.47           H
ATOM   1578 3HE  MET A 117      18.330   6.609 -27.248  1.00 44.47           H
ATOM   1579  N   SER A 118      20.728  11.452 -25.072  1.00 39.25           N
ATOM   1580  H   SER A 118      20.340  11.263 -24.159  1.00 39.25           H
ATOM   1581  CA  SER A 118      22.188  11.565 -25.155  1.00 39.66           C
ATOM   1582  HA  SER A 118      22.546  11.278 -26.144  1.00 39.66           H
ATOM   1583  C   SER A 118      22.898  10.623 -24.129  1.00 39.81           C
ATOM   1584  O   SER A 118      22.209  10.024 -23.336  1.00 39.62           O
ATOM   1585  CB  SER A 118      22.610  13.063 -24.895  1.00 40.56           C
ATOM   1586 1HB  SER A 118      22.051  13.662 -25.614  1.00 40.56           H
ATOM   1587 2HB  SER A 118      22.298  13.291 -23.876  1.00 40.56           H
ATOM   1588  OG  SER A 118      23.949  13.370 -25.070  1.00 42.81           O
ATOM   1589  HG  SER A 118      24.135  13.544 -25.995  1.00 42.81           H
ATOM   1590  N   SER A 119      24.207  10.418 -24.205  1.00 39.43           N
ATOM   1591  H   SER A 119      24.754  10.993 -24.830  1.00 39.43           H
ATOM   1592  CA  SER A 119      24.910   9.477 -23.356  1.00 39.64           C
ATOM   1593  HA  SER A 119      24.467   9.463 -22.360  1.00 39.64           H
ATOM   1594  C   SER A 119      26.388   9.857 -23.237  1.00 39.92           C
ATOM   1595  O   SER A 119      27.140   9.524 -24.147  1.00 40.20           O
ATOM   1596  CB  SER A 119      24.796   8.085 -23.867  1.00 40.97           C
ATOM   1597 1HB  SER A 119      24.848   8.039 -24.955  1.00 40.97           H
ATOM   1598 2HB  SER A 119      25.570   7.432 -23.462  1.00 40.97           H
ATOM   1599  OG  SER A 119      23.527   7.481 -23.576  1.00 43.30           O
ATOM   1600  HG  SER A 119      23.610   7.072 -22.712  1.00 43.30           H
ATOM   1601  N   ASN A 120      26.798  10.312 -22.105  1.00 39.50           N
ATOM   1602  H   ASN A 120      26.052  10.532 -21.461  1.00 39.50           H
ATOM   1603  CA  ASN A 120      28.166  10.583 -21.620  1.00 38.78           C
ATOM   1604  HA  ASN A 120      28.887   9.782 -21.780  1.00 38.78           H
ATOM   1605  C   ASN A 120      28.151  10.856 -20.072  1.00 37.56           C
ATOM   1606  O   ASN A 120      27.110  11.040 -19.457  1.00 36.58           O
ATOM   1607  CB  ASN A 120      28.718  11.819 -22.362  1.00 38.93           C
ATOM   1608 1HB  ASN A 120      29.619  12.127 -21.833  1.00 38.93           H
ATOM   1609 2HB  ASN A 120      28.947  11.537 -23.390  1.00 38.93           H
ATOM   1610  CG  ASN A 120      27.726  12.983 -22.375  1.00 40.11           C
ATOM   1611  OD1 ASN A 120      26.820  13.085 -23.159  1.00 41.50           O
ATOM   1612  ND2 ASN A 120      27.798  13.941 -21.478  1.00 38.17           N
ATOM   1613 1HD2 ASN A 120      27.076  14.646 -21.444  1.00 38.17           H
ATOM   1614 2HD2 ASN A 120      28.412  13.807 -20.687  1.00 38.17           H
ATOM   1615  N   VAL A 121      29.317  10.960 -19.431  1.00 37.29           N
ATOM   1616  H   VAL A 121      30.161  10.874 -19.980  1.00 37.29           H
ATOM   1617  CA  VAL A 121      29.455  11.563 -18.103  1.00 37.60           C
ATOM   1618  HA  VAL A 121      28.816  11.004 -17.419  1.00 37.60           H
ATOM   1619  C   VAL A 121      28.954  13.008 -18.179  1.00 37.68           C
ATOM   1620  O   VAL A 121      29.380  13.688 -19.124  1.00 37.84           O
ATOM   1621  CB  VAL A 121      30.930  11.497 -17.516  1.00 38.28           C
ATOM   1622  HB  VAL A 121      31.539  12.087 -18.201  1.00 38.28           H
ATOM   1623  CG1 VAL A 121      31.007  12.018 -16.075  1.00 38.73           C
ATOM   1624 1HG1 VAL A 121      30.554  13.006 -16.165  1.00 38.73           H
ATOM   1625 2HG1 VAL A 121      32.062  12.124 -15.822  1.00 38.73           H
ATOM   1626 3HG1 VAL A 121      30.500  11.455 -15.291  1.00 38.73           H
ATOM   1627  CG2 VAL A 121      31.480  10.065 -17.479  1.00 38.06           C
ATOM   1628 1HG2 VAL A 121      31.476   9.575 -18.453  1.00 38.06           H
ATOM   1629 2HG2 VAL A 121      30.851   9.503 -16.787  1.00 38.06           H
ATOM   1630 3HG2 VAL A 121      32.499  10.104 -17.095  1.00 38.06           H
ATOM   1631  N   GLY A 122      28.136  13.532 -17.246  1.00 36.99           N
ATOM   1632  H   GLY A 122      27.856  12.945 -16.473  1.00 36.99           H
ATOM   1633  CA  GLY A 122      27.522  14.858 -17.325  1.00 36.83           C
ATOM   1634 1HA  GLY A 122      27.382  15.255 -16.319  1.00 36.83           H
ATOM   1635 2HA  GLY A 122      28.152  15.592 -17.826  1.00 36.83           H
ATOM   1636  C   GLY A 122      26.153  14.833 -18.030  1.00 37.10           C
ATOM   1637  O   GLY A 122      25.449  15.812 -17.960  1.00 37.32           O
ATOM   1638  N   GLY A 123      25.804  13.687 -18.666  1.00 36.70           N
ATOM   1639  H   GLY A 123      26.317  12.825 -18.547  1.00 36.70           H
ATOM   1640  CA  GLY A 123      24.530  13.614 -19.372  1.00 36.62           C
ATOM   1641 1HA  GLY A 123      24.555  12.637 -19.855  1.00 36.62           H
ATOM   1642 2HA  GLY A 123      23.759  13.622 -18.601  1.00 36.62           H
ATOM   1643  C   GLY A 123      24.338  14.714 -20.357  1.00 36.03           C
ATOM   1644  O   GLY A 123      25.312  15.172 -21.010  1.00 35.15           O
ATOM   1645  N   MET A 124      23.073  15.114 -20.485  1.00 35.31           N
ATOM   1646  H   MET A 124      22.386  14.811 -19.810  1.00 35.31           H
ATOM   1647  CA  MET A 124      22.573  16.009 -21.549  1.00 36.11           C
ATOM   1648  HA  MET A 124      23.136  15.808 -22.460  1.00 36.11           H
ATOM   1649  C   MET A 124      22.922  17.484 -21.135  1.00 35.94           C
ATOM   1650  O   MET A 124      23.355  18.258 -22.006  1.00 35.36           O
ATOM   1651  CB  MET A 124      21.047  15.827 -21.748  1.00 37.30           C
ATOM   1652 1HB  MET A 124      20.789  14.801 -22.011  1.00 37.30           H
ATOM   1653 2HB  MET A 124      20.477  16.162 -20.882  1.00 37.30           H
ATOM   1654  CG  MET A 124      20.435  16.696 -22.965  1.00 40.22           C
ATOM   1655 1HG  MET A 124      20.429  17.749 -22.684  1.00 40.22           H
ATOM   1656 2HG  MET A 124      21.042  16.533 -23.856  1.00 40.22           H
ATOM   1657  SD  MET A 124      18.694  16.255 -23.417  1.00 44.57           S
ATOM   1658  CE  MET A 124      18.909  14.829 -24.501  1.00 41.11           C
ATOM   1659 1HE  MET A 124      19.496  15.078 -25.385  1.00 41.11           H
ATOM   1660 2HE  MET A 124      17.909  14.519 -24.804  1.00 41.11           H
ATOM   1661 3HE  MET A 124      19.394  14.017 -23.960  1.00 41.11           H
ATOM   1662  N   ALA A 125      23.167  17.754 -19.859  1.00 35.43           N
ATOM   1663  H   ALA A 125      22.794  17.104 -19.181  1.00 35.43           H
ATOM   1664  CA  ALA A 125      23.699  19.020 -19.260  1.00 35.18           C
ATOM   1665  HA  ALA A 125      23.131  19.840 -19.699  1.00 35.18           H
ATOM   1666  C   ALA A 125      25.209  19.317 -19.560  1.00 34.72           C
ATOM   1667  O   ALA A 125      25.684  20.479 -19.607  1.00 34.11           O
ATOM   1668  CB  ALA A 125      23.418  19.046 -17.740  1.00 35.20           C
ATOM   1669 1HB  ALA A 125      23.834  18.144 -17.292  1.00 35.20           H
ATOM   1670 2HB  ALA A 125      22.348  19.092 -17.538  1.00 35.20           H
ATOM   1671 3HB  ALA A 125      23.907  19.923 -17.315  1.00 35.20           H
ATOM   1672  N   ALA A 126      25.932  18.253 -19.975  1.00 34.58           N
ATOM   1673  H   ALA A 126      25.631  17.294 -19.874  1.00 34.58           H
ATOM   1674  CA  ALA A 126      27.168  18.507 -20.688  1.00 35.59           C
ATOM   1675  HA  ALA A 126      27.811  19.129 -20.065  1.00 35.59           H
ATOM   1676  C   ALA A 126      27.101  19.292 -22.085  1.00 36.16           C
ATOM   1677  O   ALA A 126      28.121  19.592 -22.727  1.00 36.30           O
ATOM   1678  CB  ALA A 126      27.822  17.145 -20.808  1.00 35.46           C
ATOM   1679 1HB  ALA A 126      27.250  16.580 -21.544  1.00 35.46           H
ATOM   1680 2HB  ALA A 126      27.829  16.607 -19.861  1.00 35.46           H
ATOM   1681 3HB  ALA A 126      28.846  17.272 -21.163  1.00 35.46           H
ATOM   1682  N   HIS A 127      25.842  19.411 -22.579  1.00 36.39           N
ATOM   1683  H   HIS A 127      25.088  19.025 -22.028  1.00 36.39           H
ATOM   1684  CA  HIS A 127      25.387  19.917 -23.929  1.00 37.32           C
ATOM   1685  HA  HIS A 127      26.278  20.310 -24.418  1.00 37.32           H
ATOM   1686  C   HIS A 127      24.310  21.039 -23.965  1.00 37.65           C
ATOM   1687  O   HIS A 127      24.412  21.782 -24.918  1.00 39.08           O
ATOM   1688  CB  HIS A 127      24.889  18.763 -24.813  1.00 37.76           C
ATOM   1689 1HB  HIS A 127      23.900  18.445 -24.484  1.00 37.76           H
ATOM   1690 2HB  HIS A 127      24.746  19.116 -25.835  1.00 37.76           H
ATOM   1691  CG  HIS A 127      25.832  17.601 -24.801  1.00 38.94           C
ATOM   1692  ND1 HIS A 127      27.141  17.578 -25.306  1.00 39.64           N
ATOM   1693  HD1 HIS A 127      27.641  18.248 -25.873  1.00 39.64           H
ATOM   1694  CD2 HIS A 127      25.627  16.299 -24.340  1.00 39.74           C
ATOM   1695  HD2 HIS A 127      24.695  16.080 -23.840  1.00 39.74           H
ATOM   1696  CE1 HIS A 127      27.631  16.347 -25.119  1.00 39.32           C
ATOM   1697  HE1 HIS A 127      28.485  15.954 -25.652  1.00 39.32           H
ATOM   1698  NE2 HIS A 127      26.743  15.578 -24.535  1.00 40.40           N
ATOM   1699  HE2 HIS A 127      26.799  14.582 -24.379  1.00 40.40           H
ATOM   1700  N   TRP A 128      23.409  21.107 -23.024  1.00 36.50           N
ATOM   1701  H   TRP A 128      23.314  20.284 -22.445  1.00 36.50           H
ATOM   1702  CA  TRP A 128      22.304  22.066 -22.995  1.00 36.30           C
ATOM   1703  HA  TRP A 128      21.749  21.882 -23.915  1.00 36.30           H
ATOM   1704  C   TRP A 128      22.627  23.562 -22.906  1.00 37.67           C
ATOM   1705  O   TRP A 128      23.768  24.031 -22.890  1.00 38.46           O
ATOM   1706  CB  TRP A 128      21.358  21.717 -21.798  1.00 34.02           C
ATOM   1707 1HB  TRP A 128      20.415  22.253 -21.909  1.00 34.02           H
ATOM   1708 2HB  TRP A 128      21.214  20.637 -21.776  1.00 34.02           H
ATOM   1709  CG  TRP A 128      21.935  22.115 -20.432  1.00 33.27           C
ATOM   1710  CD1 TRP A 128      23.221  22.466 -20.158  1.00 34.81           C
ATOM   1711  HD1 TRP A 128      24.087  22.524 -20.800  1.00 34.81           H
ATOM   1712  CD2 TRP A 128      21.243  22.286 -19.164  1.00 33.28           C
ATOM   1713  NE1 TRP A 128      23.362  22.698 -18.798  1.00 34.69           N
ATOM   1714  HE1 TRP A 128      24.251  22.931 -18.378  1.00 34.69           H
ATOM   1715  CE2 TRP A 128      22.200  22.514 -18.120  1.00 34.04           C
ATOM   1716  CE3 TRP A 128      19.858  22.174 -18.785  1.00 33.54           C
ATOM   1717  HE3 TRP A 128      19.146  21.990 -19.576  1.00 33.54           H
ATOM   1718  CZ2 TRP A 128      21.774  22.662 -16.788  1.00 34.64           C
ATOM   1719  HZ2 TRP A 128      22.489  22.943 -16.030  1.00 34.64           H
ATOM   1720  CZ3 TRP A 128      19.470  22.384 -17.447  1.00 34.21           C
ATOM   1721  HZ3 TRP A 128      18.419  22.440 -17.205  1.00 34.21           H
ATOM   1722  CH2 TRP A 128      20.414  22.686 -16.496  1.00 33.95           C
ATOM   1723  HH2 TRP A 128      20.063  22.998 -15.523  1.00 33.95           H
ATOM   1724  N   THR A 129      21.596  24.395 -23.039  1.00 38.44           N
ATOM   1725  H   THR A 129      20.659  24.050 -23.190  1.00 38.44           H
ATOM   1726  CA  THR A 129      21.647  25.903 -22.896  1.00 39.09           C
ATOM   1727  HA  THR A 129      22.692  26.183 -23.033  1.00 39.09           H
ATOM   1728  C   THR A 129      21.156  26.389 -21.546  1.00 39.37           C
ATOM   1729  O   THR A 129      21.399  27.557 -21.202  1.00 39.92           O
ATOM   1730  CB  THR A 129      20.888  26.578 -24.047  1.00 39.93           C
ATOM   1731  HB  THR A 129      20.876  27.655 -23.877  1.00 39.93           H
ATOM   1732  OG1 THR A 129      19.541  26.111 -24.048  1.00 39.96           O
ATOM   1733  HG1 THR A 129      19.105  26.497 -24.811  1.00 39.96           H
ATOM   1734  CG2 THR A 129      21.605  26.212 -25.355  1.00 40.94           C
ATOM   1735 1HG2 THR A 129      22.655  26.496 -25.283  1.00 40.94           H
ATOM   1736 2HG2 THR A 129      21.153  26.704 -26.217  1.00 40.94           H
ATOM   1737 3HG2 THR A 129      21.528  25.131 -25.472  1.00 40.94           H
ATOM   1738  N   ALA A 130      20.709  25.494 -20.703  1.00 39.18           N
ATOM   1739  H   ALA A 130      20.778  24.524 -20.974  1.00 39.18           H
ATOM   1740  CA  ALA A 130      20.701  25.733 -19.234  1.00 39.56           C
ATOM   1741  HA  ALA A 130      20.238  24.851 -18.791  1.00 39.56           H
ATOM   1742  C   ALA A 130      19.853  26.961 -18.671  1.00 38.73           C
ATOM   1743  O   ALA A 130      19.980  27.319 -17.513  1.00 38.94           O
ATOM   1744  CB  ALA A 130      22.150  25.804 -18.700  1.00 39.69           C
ATOM   1745 1HB  ALA A 130      22.521  26.829 -18.732  1.00 39.69           H
ATOM   1746 2HB  ALA A 130      22.736  25.184 -19.379  1.00 39.69           H
ATOM   1747 3HB  ALA A 130      22.239  25.417 -17.685  1.00 39.69           H
ATOM   1748  N   ALA A 131      18.816  27.421 -19.398  1.00 37.46           N
ATOM   1749  H   ALA A 131      18.534  26.969 -20.256  1.00 37.46           H
ATOM   1750  CA  ALA A 131      17.819  28.303 -18.772  1.00 36.82           C
ATOM   1751  HA  ALA A 131      18.393  29.152 -18.400  1.00 36.82           H
ATOM   1752  C   ALA A 131      17.148  27.633 -17.531  1.00 35.72           C
ATOM   1753  O   ALA A 131      16.826  26.437 -17.539  1.00 35.32           O
ATOM   1754  CB  ALA A 131      16.831  28.904 -19.753  1.00 37.00           C
ATOM   1755 1HB  ALA A 131      17.392  29.430 -20.525  1.00 37.00           H
ATOM   1756 2HB  ALA A 131      16.203  29.612 -19.213  1.00 37.00           H
ATOM   1757 3HB  ALA A 131      16.204  28.141 -20.216  1.00 37.00           H
ATOM   1758  N   CYS A 132      16.929  28.423 -16.485  1.00 35.58           N
ATOM   1759  H   CYS A 132      17.170  29.400 -16.571  1.00 35.58           H
ATOM   1760  CA  CYS A 132      16.239  27.995 -15.285  1.00 36.12           C
ATOM   1761  HA  CYS A 132      15.692  27.067 -15.454  1.00 36.12           H
ATOM   1762  C   CYS A 132      15.115  29.021 -14.776  1.00 36.79           C
ATOM   1763  O   CYS A 132      15.127  29.500 -13.623  1.00 36.80           O
ATOM   1764  CB  CYS A 132      17.318  27.676 -14.178  1.00 36.64           C
ATOM   1765 1HB  CYS A 132      18.006  28.521 -14.177  1.00 36.64           H
ATOM   1766 2HB  CYS A 132      16.759  27.467 -13.266  1.00 36.64           H
ATOM   1767  SG  CYS A 132      18.191  26.164 -14.544  1.00 38.08           S
ATOM   1768  HG  CYS A 132      19.141  26.702 -15.316  1.00 38.08           H
ATOM   1769  N   PRO A 133      14.159  29.458 -15.602  1.00 36.43           N
ATOM   1770  CA  PRO A 133      12.920  30.168 -15.150  1.00 36.64           C
ATOM   1771  HA  PRO A 133      13.218  31.120 -14.711  1.00 36.64           H
ATOM   1772  C   PRO A 133      12.117  29.423 -13.989  1.00 37.52           C
ATOM   1773  O   PRO A 133      11.893  28.230 -14.076  1.00 37.42           O
ATOM   1774  CB  PRO A 133      12.059  30.401 -16.395  1.00 36.69           C
ATOM   1775 1HB  PRO A 133      11.007  30.137 -16.287  1.00 36.69           H
ATOM   1776 2HB  PRO A 133      12.121  31.441 -16.714  1.00 36.69           H
ATOM   1777  CG  PRO A 133      12.688  29.510 -17.474  1.00 37.00           C
ATOM   1778 1HG  PRO A 133      12.177  28.570 -17.266  1.00 37.00           H
ATOM   1779 2HG  PRO A 133      12.687  29.899 -18.493  1.00 37.00           H
ATOM   1780  CD  PRO A 133      14.172  29.342 -17.040  1.00 35.85           C
ATOM   1781 1HD  PRO A 133      14.461  28.332 -17.329  1.00 35.85           H
ATOM   1782 2HD  PRO A 133      14.807  30.117 -17.469  1.00 35.85           H
ATOM   1783  N   ARG A 134      11.798  30.198 -12.911  1.00 37.86           N
ATOM   1784  H   ARG A 134      12.009  31.185 -12.868  1.00 37.86           H
ATOM   1785  CA  ARG A 134      11.038  29.654 -11.769  1.00 37.85           C
ATOM   1786  HA  ARG A 134      11.634  28.876 -11.291  1.00 37.85           H
ATOM   1787  C   ARG A 134       9.693  29.093 -12.184  1.00 36.91           C
ATOM   1788  O   ARG A 134       8.851  29.887 -12.673  1.00 37.35           O
ATOM   1789  CB  ARG A 134      11.011  30.787 -10.671  1.00 39.60           C
ATOM   1790 1HB  ARG A 134      11.884  31.434 -10.587  1.00 39.60           H
ATOM   1791 2HB  ARG A 134      10.138  31.399 -10.897  1.00 39.60           H
ATOM   1792  CG  ARG A 134      10.771  30.172  -9.247  1.00 43.24           C
ATOM   1793 1HG  ARG A 134       9.786  29.710  -9.182  1.00 43.24           H
ATOM   1794 2HG  ARG A 134      11.460  29.360  -9.015  1.00 43.24           H
ATOM   1795  CD  ARG A 134      10.884  31.237  -8.138  1.00 47.31           C
ATOM   1796 1HD  ARG A 134      11.892  31.651  -8.137  1.00 47.31           H
ATOM   1797 2HD  ARG A 134      10.174  32.045  -8.317  1.00 47.31           H
ATOM   1798  NE  ARG A 134      10.609  30.641  -6.823  1.00 49.45           N
ATOM   1799  HE  ARG A 134       9.633  30.439  -6.657  1.00 49.45           H
ATOM   1800  CZ  ARG A 134      11.511  30.354  -5.861  1.00 49.35           C
ATOM   1801  NH1 ARG A 134      12.784  30.559  -5.912  1.00 48.16           N
ATOM   1802 1HH1 ARG A 134      13.209  30.581  -6.828  1.00 48.16           H
ATOM   1803 2HH1 ARG A 134      13.353  30.401  -5.094  1.00 48.16           H
ATOM   1804  NH2 ARG A 134      11.097  29.756  -4.788  1.00 48.19           N
ATOM   1805 1HH2 ARG A 134      10.125  29.777  -4.517  1.00 48.19           H
ATOM   1806 2HH2 ARG A 134      11.775  29.289  -4.204  1.00 48.19           H
ATOM   1807  N   PRO A 135       9.370  27.808 -12.012  1.00 36.82           N
ATOM   1808  CA  PRO A 135       7.941  27.302 -12.163  1.00 36.49           C
ATOM   1809  HA  PRO A 135       7.663  27.568 -13.182  1.00 36.49           H
ATOM   1810  C   PRO A 135       6.999  28.002 -11.102  1.00 37.01           C
ATOM   1811  O   PRO A 135       7.507  28.490 -10.091  1.00 37.77           O
ATOM   1812  CB  PRO A 135       7.998  25.783 -11.858  1.00 37.04           C
ATOM   1813 1HB  PRO A 135       7.643  25.492 -10.869  1.00 37.04           H
ATOM   1814 2HB  PRO A 135       7.339  25.285 -12.568  1.00 37.04           H
ATOM   1815  CG  PRO A 135       9.422  25.500 -12.078  1.00 37.12           C
ATOM   1816 1HG  PRO A 135       9.682  24.668 -11.424  1.00 37.12           H
ATOM   1817 2HG  PRO A 135       9.748  25.279 -13.094  1.00 37.12           H
ATOM   1818  CD  PRO A 135      10.138  26.745 -11.439  1.00 35.92           C
ATOM   1819 1HD  PRO A 135      10.123  26.589 -10.361  1.00 35.92           H
ATOM   1820 2HD  PRO A 135      11.157  26.746 -11.825  1.00 35.92           H
ATOM   1821  N   GLY A 136       5.701  28.134 -11.391  1.00 36.56           N
ATOM   1822  H   GLY A 136       5.391  27.770 -12.281  1.00 36.56           H
ATOM   1823  CA  GLY A 136       4.767  28.895 -10.596  1.00 36.45           C
ATOM   1824 1HA  GLY A 136       4.872  28.511  -9.581  1.00 36.45           H
ATOM   1825 2HA  GLY A 136       5.143  29.918 -10.585  1.00 36.45           H
ATOM   1826  C   GLY A 136       3.399  28.785 -11.120  1.00 36.85           C
ATOM   1827  O   GLY A 136       3.139  28.037 -12.069  1.00 36.93           O
ATOM   1828  N   GLY A 137       2.501  29.423 -10.445  1.00 37.53           N
ATOM   1829  H   GLY A 137       2.802  29.995  -9.669  1.00 37.53           H
ATOM   1830  CA  GLY A 137       1.057  29.342 -10.681  1.00 38.56           C
ATOM   1831 1HA  GLY A 137       0.389  29.759  -9.927  1.00 38.56           H
ATOM   1832 2HA  GLY A 137       0.989  29.789 -11.673  1.00 38.56           H
ATOM   1833  C   GLY A 137       0.537  27.843 -10.885  1.00 39.76           C
ATOM   1834  O   GLY A 137       0.748  27.034 -10.005  1.00 40.44           O
ATOM   1835  N   LYS A 138      -0.008  27.489 -12.067  1.00 39.85           N
ATOM   1836  H   LYS A 138      -0.017  28.211 -12.772  1.00 39.85           H
ATOM   1837  CA  LYS A 138      -0.688  26.232 -12.413  1.00 40.64           C
ATOM   1838  HA  LYS A 138      -1.535  26.182 -11.728  1.00 40.64           H
ATOM   1839  C   LYS A 138       0.176  24.952 -12.146  1.00 39.95           C
ATOM   1840  O   LYS A 138      -0.368  23.960 -11.718  1.00 40.79           O
ATOM   1841  CB  LYS A 138      -1.272  26.274 -13.844  1.00 43.45           C
ATOM   1842 1HB  LYS A 138      -1.776  27.231 -13.977  1.00 43.45           H
ATOM   1843 2HB  LYS A 138      -0.460  26.087 -14.547  1.00 43.45           H
ATOM   1844  CG  LYS A 138      -2.394  25.279 -14.154  1.00 49.41           C
ATOM   1845 1HG  LYS A 138      -2.047  24.270 -13.932  1.00 49.41           H
ATOM   1846 2HG  LYS A 138      -3.275  25.541 -13.568  1.00 49.41           H
ATOM   1847  CD  LYS A 138      -2.776  25.155 -15.600  1.00 55.36           C
ATOM   1848 1HD  LYS A 138      -2.822  26.131 -16.082  1.00 55.36           H
ATOM   1849 2HD  LYS A 138      -2.027  24.596 -16.160  1.00 55.36           H
ATOM   1850  CE  LYS A 138      -4.110  24.346 -15.846  1.00 60.94           C
ATOM   1851 1HE  LYS A 138      -3.895  23.318 -15.555  1.00 60.94           H
ATOM   1852 2HE  LYS A 138      -4.890  24.884 -15.307  1.00 60.94           H
ATOM   1853  NZ  LYS A 138      -4.365  24.405 -17.299  1.00 63.80           N
ATOM   1854 1HZ  LYS A 138      -3.576  23.940 -17.727  1.00 63.80           H
ATOM   1855 2HZ  LYS A 138      -4.428  25.351 -17.647  1.00 63.80           H
ATOM   1856 3HZ  LYS A 138      -5.213  23.905 -17.524  1.00 63.80           H
ATOM   1857  N   GLU A 139       1.445  25.054 -12.567  1.00 38.04           N
ATOM   1858  H   GLU A 139       1.853  25.957 -12.762  1.00 38.04           H
ATOM   1859  CA  GLU A 139       2.282  23.881 -12.742  1.00 37.34           C
ATOM   1860  HA  GLU A 139       1.588  23.103 -13.061  1.00 37.34           H
ATOM   1861  C   GLU A 139       3.070  23.325 -11.522  1.00 36.89           C
ATOM   1862  O   GLU A 139       3.569  22.196 -11.537  1.00 35.34           O
ATOM   1863  CB  GLU A 139       3.331  24.122 -13.791  1.00 36.37           C
ATOM   1864 1HB  GLU A 139       3.619  23.183 -14.263  1.00 36.37           H
ATOM   1865 2HB  GLU A 139       2.740  24.609 -14.567  1.00 36.37           H
ATOM   1866  CG  GLU A 139       4.492  24.929 -13.361  1.00 36.75           C
ATOM   1867 1HG  GLU A 139       4.176  25.642 -12.601  1.00 36.75           H
ATOM   1868 2HG  GLU A 139       5.289  24.281 -12.995  1.00 36.75           H
ATOM   1869  CD  GLU A 139       5.054  25.735 -14.558  1.00 35.50           C
ATOM   1870  OE1 GLU A 139       5.333  26.903 -14.358  1.00 34.27           O
ATOM   1871  OE2 GLU A 139       5.188  25.210 -15.702  1.00 34.45           O
ATOM   1872  N   ARG A 140       3.117  24.063 -10.405  1.00 38.39           N
ATOM   1873  H   ARG A 140       2.600  24.929 -10.361  1.00 38.39           H
ATOM   1874  CA  ARG A 140       3.708  23.610  -9.124  1.00 40.32           C
ATOM   1875  HA  ARG A 140       4.754  23.324  -9.240  1.00 40.32           H
ATOM   1876  C   ARG A 140       2.917  22.419  -8.591  1.00 41.74           C
ATOM   1877  O   ARG A 140       1.693  22.424  -8.680  1.00 41.99           O
ATOM   1878  CB  ARG A 140       3.767  24.737  -8.048  1.00 41.18           C
ATOM   1879 1HB  ARG A 140       2.807  25.252  -8.072  1.00 41.18           H
ATOM   1880 2HB  ARG A 140       3.874  24.250  -7.078  1.00 41.18           H
ATOM   1881  CG  ARG A 140       4.903  25.647  -8.349  1.00 43.75           C
ATOM   1882 1HG  ARG A 140       5.766  24.981  -8.334  1.00 43.75           H
ATOM   1883 2HG  ARG A 140       4.599  26.140  -9.272  1.00 43.75           H
ATOM   1884  CD  ARG A 140       5.021  26.671  -7.231  1.00 45.04           C
ATOM   1885 1HD  ARG A 140       4.129  27.260  -7.019  1.00 45.04           H
ATOM   1886 2HD  ARG A 140       5.072  26.173  -6.262  1.00 45.04           H
ATOM   1887  NE  ARG A 140       6.172  27.572  -7.370  1.00 46.44           N
ATOM   1888  HE  ARG A 140       6.284  27.970  -8.291  1.00 46.44           H
ATOM   1889  CZ  ARG A 140       6.847  28.056  -6.330  1.00 48.05           C
ATOM   1890  NH1 ARG A 140       6.720  27.672  -5.080  1.00 47.08           N
ATOM   1891 1HH1 ARG A 140       5.953  27.048  -4.876  1.00 47.08           H
ATOM   1892 2HH1 ARG A 140       7.204  28.142  -4.329  1.00 47.08           H
ATOM   1893  NH2 ARG A 140       7.695  28.950  -6.496  1.00 46.98           N
ATOM   1894 1HH2 ARG A 140       7.514  29.579  -7.265  1.00 46.98           H
ATOM   1895 2HH2 ARG A 140       8.160  29.285  -5.666  1.00 46.98           H
ATOM   1896  N   ILE A 141       3.607  21.457  -7.932  1.00 42.08           N
ATOM   1897  H   ILE A 141       4.612  21.521  -8.011  1.00 42.08           H
ATOM   1898  CA  ILE A 141       3.019  20.228  -7.473  1.00 44.20           C
ATOM   1899  HA  ILE A 141       2.438  19.731  -8.250  1.00 44.20           H
ATOM   1900  C   ILE A 141       2.020  20.557  -6.312  1.00 46.23           C
ATOM   1901  O   ILE A 141       2.546  20.995  -5.287  1.00 46.35           O
ATOM   1902  CB  ILE A 141       4.172  19.334  -7.011  1.00 45.02           C
ATOM   1903  HB  ILE A 141       4.553  19.704  -6.059  1.00 45.02           H
ATOM   1904  CG1 ILE A 141       5.380  19.164  -7.981  1.00 45.19           C
ATOM   1905 1HG1 ILE A 141       5.982  20.069  -7.911  1.00 45.19           H
ATOM   1906 2HG1 ILE A 141       6.050  18.426  -7.538  1.00 45.19           H
ATOM   1907  CG2 ILE A 141       3.657  17.978  -6.600  1.00 46.19           C
ATOM   1908 1HG2 ILE A 141       2.882  18.080  -5.840  1.00 46.19           H
ATOM   1909 2HG2 ILE A 141       4.454  17.337  -6.224  1.00 46.19           H
ATOM   1910 3HG2 ILE A 141       3.228  17.535  -7.499  1.00 46.19           H
ATOM   1911  CD1 ILE A 141       5.100  18.930  -9.478  1.00 46.53           C
ATOM   1912 1HD1 ILE A 141       4.344  18.147  -9.532  1.00 46.53           H
ATOM   1913 2HD1 ILE A 141       5.965  18.642 -10.075  1.00 46.53           H
ATOM   1914 3HD1 ILE A 141       4.687  19.862  -9.862  1.00 46.53           H
ATOM   1915  N   PRO A 142       0.691  20.498  -6.390  1.00 47.47           N
ATOM   1916  CA  PRO A 142      -0.229  20.990  -5.373  1.00 48.75           C
ATOM   1917  HA  PRO A 142      -0.047  22.050  -5.194  1.00 48.75           H
ATOM   1918  C   PRO A 142      -0.238  20.274  -4.000  1.00 51.24           C
ATOM   1919  O   PRO A 142      -0.744  20.963  -3.114  1.00 51.94           O
ATOM   1920  CB  PRO A 142      -1.640  20.932  -5.992  1.00 49.27           C
ATOM   1921 1HB  PRO A 142      -2.392  20.707  -5.235  1.00 49.27           H
ATOM   1922 2HB  PRO A 142      -1.878  21.800  -6.607  1.00 49.27           H
ATOM   1923  CG  PRO A 142      -1.473  19.708  -6.903  1.00 49.42           C
ATOM   1924 1HG  PRO A 142      -1.548  18.797  -6.311  1.00 49.42           H
ATOM   1925 2HG  PRO A 142      -2.173  19.654  -7.736  1.00 49.42           H
ATOM   1926  CD  PRO A 142      -0.051  19.844  -7.445  1.00 47.27           C
ATOM   1927 1HD  PRO A 142       0.444  18.913  -7.720  1.00 47.27           H
ATOM   1928 2HD  PRO A 142      -0.101  20.495  -8.318  1.00 47.27           H
ATOM   1929  N   PHE A 143       0.205  19.060  -3.825  1.00 52.39           N
ATOM   1930  H   PHE A 143       0.766  18.675  -4.571  1.00 52.39           H
ATOM   1931  CA  PHE A 143       0.178  18.263  -2.576  1.00 53.78           C
ATOM   1932  HA  PHE A 143      -0.739  18.524  -2.047  1.00 53.78           H
ATOM   1933  C   PHE A 143       1.372  18.427  -1.665  1.00 54.73           C
ATOM   1934  O   PHE A 143       1.373  18.001  -0.460  1.00 55.97           O
ATOM   1935  CB  PHE A 143      -0.119  16.790  -2.882  1.00 54.15           C
ATOM   1936 1HB  PHE A 143      -0.008  16.190  -1.979  1.00 54.15           H
ATOM   1937 2HB  PHE A 143      -1.128  16.803  -3.294  1.00 54.15           H
ATOM   1938  CG  PHE A 143       0.809  16.187  -3.953  1.00 54.74           C
ATOM   1939  CD1 PHE A 143       0.416  16.249  -5.324  1.00 55.42           C
ATOM   1940  HD1 PHE A 143      -0.326  16.975  -5.622  1.00 55.42           H
ATOM   1941  CD2 PHE A 143       1.997  15.532  -3.636  1.00 55.40           C
ATOM   1942  HD2 PHE A 143       2.290  15.393  -2.606  1.00 55.40           H
ATOM   1943  CE1 PHE A 143       1.265  15.724  -6.358  1.00 56.14           C
ATOM   1944  HE1 PHE A 143       1.058  15.990  -7.384  1.00 56.14           H
ATOM   1945  CE2 PHE A 143       2.775  14.925  -4.659  1.00 56.15           C
ATOM   1946  HE2 PHE A 143       3.651  14.364  -4.370  1.00 56.15           H
ATOM   1947  CZ  PHE A 143       2.380  14.989  -6.009  1.00 56.09           C
ATOM   1948  HZ  PHE A 143       2.941  14.442  -6.751  1.00 56.09           H
ATOM   1949  N   LEU A 144       2.485  18.930  -2.195  1.00 53.78           N
ATOM   1950  H   LEU A 144       2.501  19.266  -3.147  1.00 53.78           H
ATOM   1951  CA  LEU A 144       3.599  19.141  -1.337  1.00 53.43           C
ATOM   1952  HA  LEU A 144       3.721  18.327  -0.623  1.00 53.43           H
ATOM   1953  C   LEU A 144       3.499  20.462  -0.569  1.00 54.83           C
ATOM   1954  O   LEU A 144       3.044  21.436  -1.174  1.00 55.28           O
ATOM   1955  CB  LEU A 144       4.837  19.289  -2.303  1.00 52.13           C
ATOM   1956 1HB  LEU A 144       4.530  19.985  -3.084  1.00 52.13           H
ATOM   1957 2HB  LEU A 144       5.612  19.792  -1.726  1.00 52.13           H
ATOM   1958  CG  LEU A 144       5.229  17.983  -3.102  1.00 51.63           C
ATOM   1959  HG  LEU A 144       4.389  17.775  -3.764  1.00 51.63           H
ATOM   1960  CD1 LEU A 144       6.484  18.262  -3.937  1.00 51.69           C
ATOM   1961 1HD1 LEU A 144       7.184  18.932  -3.438  1.00 51.69           H
ATOM   1962 2HD1 LEU A 144       6.131  18.725  -4.859  1.00 51.69           H
ATOM   1963 3HD1 LEU A 144       6.985  17.322  -4.171  1.00 51.69           H
ATOM   1964  CD2 LEU A 144       5.427  16.708  -2.210  1.00 51.25           C
ATOM   1965 1HD2 LEU A 144       5.755  15.837  -2.778  1.00 51.25           H
ATOM   1966 2HD2 LEU A 144       4.485  16.483  -1.710  1.00 51.25           H
ATOM   1967 3HD2 LEU A 144       6.182  16.962  -1.465  1.00 51.25           H
ATOM   1968  N   PRO A 145       4.007  20.516   0.643  1.00 55.59           N
ATOM   1969  CA  PRO A 145       4.213  21.744   1.409  1.00 55.65           C
ATOM   1970  HA  PRO A 145       3.284  22.314   1.372  1.00 55.65           H
ATOM   1971  C   PRO A 145       5.376  22.677   1.047  1.00 55.39           C
ATOM   1972  O   PRO A 145       5.292  23.900   1.238  1.00 56.03           O
ATOM   1973  CB  PRO A 145       4.366  21.329   2.870  1.00 56.48           C
ATOM   1974 1HB  PRO A 145       5.043  21.883   3.520  1.00 56.48           H
ATOM   1975 2HB  PRO A 145       3.419  21.295   3.409  1.00 56.48           H
ATOM   1976  CG  PRO A 145       4.896  19.893   2.717  1.00 57.02           C
ATOM   1977 1HG  PRO A 145       5.977  20.031   2.709  1.00 57.02           H
ATOM   1978 2HG  PRO A 145       4.689  19.123   3.461  1.00 57.02           H
ATOM   1979  CD  PRO A 145       4.454  19.379   1.338  1.00 55.08           C
ATOM   1980 1HD  PRO A 145       5.307  18.901   0.856  1.00 55.08           H
ATOM   1981 2HD  PRO A 145       3.658  18.654   1.511  1.00 55.08           H
ATOM   1982  N   ASP A 146       6.429  22.029   0.472  1.00 54.18           N
ATOM   1983  H   ASP A 146       6.373  21.021   0.445  1.00 54.18           H
ATOM   1984  CA  ASP A 146       7.820  22.553   0.679  1.00 53.30           C
ATOM   1985  HA  ASP A 146       7.754  23.583   1.030  1.00 53.30           H
ATOM   1986  C   ASP A 146       8.612  22.655  -0.707  1.00 51.21           C
ATOM   1987  O   ASP A 146       9.753  23.067  -0.786  1.00 50.73           O
ATOM   1988  CB  ASP A 146       8.696  21.777   1.728  1.00 55.08           C
ATOM   1989 1HB  ASP A 146       9.733  22.093   1.611  1.00 55.08           H
ATOM   1990 2HB  ASP A 146       8.423  22.050   2.747  1.00 55.08           H
ATOM   1991  CG  ASP A 146       8.597  20.271   1.556  1.00 60.57           C
ATOM   1992  OD1 ASP A 146       7.936  19.718   0.662  1.00 62.43           O
ATOM   1993  OD2 ASP A 146       9.247  19.552   2.380  1.00 61.88           O
ATOM   1994  N   LEU A 147       7.857  22.483  -1.799  1.00 49.76           N
ATOM   1995  H   LEU A 147       6.935  22.081  -1.712  1.00 49.76           H
ATOM   1996  CA  LEU A 147       8.351  22.782  -3.126  1.00 49.04           C
ATOM   1997  HA  LEU A 147       9.088  22.018  -3.373  1.00 49.04           H
ATOM   1998  C   LEU A 147       9.041  24.162  -3.259  1.00 47.84           C
ATOM   1999  O   LEU A 147      10.133  24.347  -3.825  1.00 46.80           O
ATOM   2000  CB  LEU A 147       7.196  22.499  -4.103  1.00 49.08           C
ATOM   2001 1HB  LEU A 147       6.773  21.522  -3.867  1.00 49.08           H
ATOM   2002 2HB  LEU A 147       6.513  23.347  -4.088  1.00 49.08           H
ATOM   2003  CG  LEU A 147       7.754  22.407  -5.583  1.00 51.06           C
ATOM   2004  HG  LEU A 147       8.557  23.142  -5.640  1.00 51.06           H
ATOM   2005  CD1 LEU A 147       8.280  20.999  -5.915  1.00 51.05           C
ATOM   2006 1HD1 LEU A 147       7.493  20.272  -5.712  1.00 51.05           H
ATOM   2007 2HD1 LEU A 147       9.109  20.839  -5.226  1.00 51.05           H
ATOM   2008 3HD1 LEU A 147       8.630  20.878  -6.940  1.00 51.05           H
ATOM   2009  CD2 LEU A 147       6.627  22.772  -6.643  1.00 51.79           C
ATOM   2010 1HD2 LEU A 147       6.393  23.834  -6.563  1.00 51.79           H
ATOM   2011 2HD2 LEU A 147       5.741  22.185  -6.399  1.00 51.79           H
ATOM   2012 3HD2 LEU A 147       6.945  22.545  -7.660  1.00 51.79           H
ATOM   2013  N   GLU A 148       8.386  25.079  -2.579  1.00 46.88           N
ATOM   2014  H   GLU A 148       7.527  24.807  -2.124  1.00 46.88           H
ATOM   2015  CA  GLU A 148       8.819  26.460  -2.428  1.00 47.61           C
ATOM   2016  HA  GLU A 148       8.886  26.826  -3.452  1.00 47.61           H
ATOM   2017  C   GLU A 148      10.269  26.669  -1.817  1.00 48.54           C
ATOM   2018  O   GLU A 148      10.910  27.665  -2.086  1.00 49.06           O
ATOM   2019  CB  GLU A 148       7.783  27.349  -1.652  1.00 49.96           C
ATOM   2020 1HB  GLU A 148       6.908  27.297  -2.299  1.00 49.96           H
ATOM   2021 2HB  GLU A 148       7.501  26.884  -0.707  1.00 49.96           H
ATOM   2022  CG  GLU A 148       8.136  28.818  -1.402  1.00 54.69           C
ATOM   2023 1HG  GLU A 148       7.278  29.348  -0.988  1.00 54.69           H
ATOM   2024 2HG  GLU A 148       8.895  28.885  -0.623  1.00 54.69           H
ATOM   2025  CD  GLU A 148       8.639  29.604  -2.630  1.00 60.43           C
ATOM   2026  OE1 GLU A 148       8.456  29.197  -3.796  1.00 58.87           O
ATOM   2027  OE2 GLU A 148       9.245  30.666  -2.479  1.00 63.90           O
ATOM   2028  N   GLU A 149      10.839  25.692  -1.083  1.00 48.20           N
ATOM   2029  H   GLU A 149      10.340  24.819  -0.991  1.00 48.20           H
ATOM   2030  CA  GLU A 149      12.202  25.703  -0.492  1.00 48.05           C
ATOM   2031  HA  GLU A 149      12.572  26.728  -0.516  1.00 48.05           H
ATOM   2032  C   GLU A 149      13.256  24.826  -1.242  1.00 46.70           C
ATOM   2033  O   GLU A 149      14.460  25.125  -1.394  1.00 46.53           O
ATOM   2034  CB  GLU A 149      12.018  25.179   0.927  1.00 51.67           C
ATOM   2035 1HB  GLU A 149      11.317  24.358   1.070  1.00 51.67           H
ATOM   2036 2HB  GLU A 149      12.993  24.869   1.303  1.00 51.67           H
ATOM   2037  CG  GLU A 149      11.533  26.359   1.828  1.00 59.04           C
ATOM   2038 1HG  GLU A 149      10.744  26.990   1.418  1.00 59.04           H
ATOM   2039 2HG  GLU A 149      11.184  25.888   2.747  1.00 59.04           H
ATOM   2040  CD  GLU A 149      12.719  27.290   2.208  1.00 69.13           C
ATOM   2041  OE1 GLU A 149      12.501  28.554   2.267  1.00 71.26           O
ATOM   2042  OE2 GLU A 149      13.884  26.882   2.371  1.00 72.83           O
ATOM   2043  N   LEU A 150      12.684  23.751  -1.831  1.00 45.41           N
ATOM   2044  H   LEU A 150      11.760  23.457  -1.548  1.00 45.41           H
ATOM   2045  CA  LEU A 150      13.462  22.834  -2.647  1.00 45.15           C
ATOM   2046  HA  LEU A 150      14.321  22.456  -2.093  1.00 45.15           H
ATOM   2047  C   LEU A 150      13.913  23.452  -3.951  1.00 43.61           C
ATOM   2048  O   LEU A 150      15.053  23.193  -4.445  1.00 43.14           O
ATOM   2049  CB  LEU A 150      12.754  21.543  -2.957  1.00 45.68           C
ATOM   2050 1HB  LEU A 150      11.849  21.724  -3.536  1.00 45.68           H
ATOM   2051 2HB  LEU A 150      13.376  20.894  -3.573  1.00 45.68           H
ATOM   2052  CG  LEU A 150      12.409  20.707  -1.717  1.00 46.75           C
ATOM   2053  HG  LEU A 150      12.092  21.376  -0.917  1.00 46.75           H
ATOM   2054  CD1 LEU A 150      11.312  19.672  -1.926  1.00 47.39           C
ATOM   2055 1HD1 LEU A 150      10.415  20.163  -2.304  1.00 47.39           H
ATOM   2056 2HD1 LEU A 150      11.083  19.166  -0.988  1.00 47.39           H
ATOM   2057 3HD1 LEU A 150      11.663  18.943  -2.656  1.00 47.39           H
ATOM   2058  CD2 LEU A 150      13.605  19.980  -1.113  1.00 47.04           C
ATOM   2059 1HD2 LEU A 150      13.259  19.540  -0.177  1.00 47.04           H
ATOM   2060 2HD2 LEU A 150      14.469  20.616  -0.918  1.00 47.04           H
ATOM   2061 3HD2 LEU A 150      13.886  19.188  -1.806  1.00 47.04           H
ATOM   2062  N   LEU A 151      13.120  24.440  -4.477  1.00 42.53           N
ATOM   2063  H   LEU A 151      12.261  24.688  -4.008  1.00 42.53           H
ATOM   2064  CA  LEU A 151      13.477  25.277  -5.642  1.00 41.91           C
ATOM   2065  HA  LEU A 151      13.699  24.685  -6.529  1.00 41.91           H
ATOM   2066  C   LEU A 151      14.669  26.166  -5.314  1.00 43.26           C
ATOM   2067  O   LEU A 151      15.356  26.633  -6.202  1.00 43.67           O
ATOM   2068  CB  LEU A 151      12.341  26.229  -6.027  1.00 40.85           C
ATOM   2069 1HB  LEU A 151      11.941  26.729  -5.145  1.00 40.85           H
ATOM   2070 2HB  LEU A 151      12.681  26.976  -6.745  1.00 40.85           H
ATOM   2071  CG  LEU A 151      11.121  25.537  -6.677  1.00 40.25           C
ATOM   2072  HG  LEU A 151      10.646  24.908  -5.924  1.00 40.25           H
ATOM   2073  CD1 LEU A 151      10.183  26.632  -7.215  1.00 40.34           C
ATOM   2074 1HD1 LEU A 151       9.318  26.050  -7.535  1.00 40.34           H
ATOM   2075 2HD1 LEU A 151      10.558  27.217  -8.054  1.00 40.34           H
ATOM   2076 3HD1 LEU A 151       9.891  27.301  -6.406  1.00 40.34           H
ATOM   2077  CD2 LEU A 151      11.407  24.705  -7.927  1.00 40.28           C
ATOM   2078 1HD2 LEU A 151      10.533  24.117  -8.207  1.00 40.28           H
ATOM   2079 2HD2 LEU A 151      12.233  24.036  -7.685  1.00 40.28           H
ATOM   2080 3HD2 LEU A 151      11.694  25.349  -8.758  1.00 40.28           H
ATOM   2081  N   ASN A 152      14.772  26.580  -4.037  1.00 43.21           N
ATOM   2082  H   ASN A 152      14.266  26.206  -3.247  1.00 43.21           H
ATOM   2083  CA  ASN A 152      15.850  27.550  -3.671  1.00 44.17           C
ATOM   2084  HA  ASN A 152      15.938  28.346  -4.410  1.00 44.17           H
ATOM   2085  C   ASN A 152      17.231  26.833  -3.602  1.00 44.26           C
ATOM   2086  O   ASN A 152      18.261  27.393  -4.049  1.00 44.69           O
ATOM   2087  CB  ASN A 152      15.514  28.264  -2.368  1.00 45.58           C
ATOM   2088 1HB  ASN A 152      15.070  27.553  -1.671  1.00 45.58           H
ATOM   2089 2HB  ASN A 152      16.418  28.657  -1.903  1.00 45.58           H
ATOM   2090  CG  ASN A 152      14.530  29.418  -2.588  1.00 49.13           C
ATOM   2091  OD1 ASN A 152      13.954  29.589  -3.695  1.00 49.44           O
ATOM   2092  ND2 ASN A 152      14.242  30.223  -1.544  1.00 50.07           N
ATOM   2093 1HD2 ASN A 152      13.461  30.854  -1.652  1.00 50.07           H
ATOM   2094 2HD2 ASN A 152      14.802  30.251  -0.704  1.00 50.07           H
ATOM   2095  N   ASP A 153      17.199  25.623  -3.115  1.00 43.78           N
ATOM   2096  H   ASP A 153      16.272  25.280  -2.908  1.00 43.78           H
ATOM   2097  CA  ASP A 153      18.318  24.774  -3.142  1.00 44.22           C
ATOM   2098  HA  ASP A 153      19.211  25.274  -2.767  1.00 44.22           H
ATOM   2099  C   ASP A 153      18.678  24.435  -4.671  1.00 42.75           C
ATOM   2100  O   ASP A 153      19.767  24.658  -5.110  1.00 43.44           O
ATOM   2101  CB  ASP A 153      18.084  23.502  -2.343  1.00 48.20           C
ATOM   2102 1HB  ASP A 153      17.037  23.218  -2.444  1.00 48.20           H
ATOM   2103 2HB  ASP A 153      18.741  22.705  -2.693  1.00 48.20           H
ATOM   2104  CG  ASP A 153      18.365  23.699  -0.827  1.00 57.93           C
ATOM   2105  OD1 ASP A 153      19.278  24.499  -0.563  1.00 59.73           O
ATOM   2106  OD2 ASP A 153      17.814  23.055   0.095  1.00 61.43           O
ATOM   2107  N   ALA A 154      17.712  24.014  -5.437  1.00 40.87           N
ATOM   2108  H   ALA A 154      16.813  23.694  -5.106  1.00 40.87           H
ATOM   2109  CA  ALA A 154      17.916  23.794  -6.914  1.00 40.04           C
ATOM   2110  HA  ALA A 154      18.554  22.925  -7.074  1.00 40.04           H
ATOM   2111  C   ALA A 154      18.632  25.017  -7.555  1.00 40.12           C
ATOM   2112  O   ALA A 154      19.647  24.870  -8.257  1.00 40.53           O
ATOM   2113  CB  ALA A 154      16.658  23.487  -7.568  1.00 38.93           C
ATOM   2114 1HB  ALA A 154      16.089  24.401  -7.741  1.00 38.93           H
ATOM   2115 2HB  ALA A 154      16.080  22.812  -6.937  1.00 38.93           H
ATOM   2116 3HB  ALA A 154      16.867  23.003  -8.522  1.00 38.93           H
ATOM   2117  N   ASP A 155      18.091  26.203  -7.370  1.00 40.04           N
ATOM   2118  H   ASP A 155      17.193  26.205  -6.908  1.00 40.04           H
ATOM   2119  CA  ASP A 155      18.596  27.479  -7.858  1.00 41.06           C
ATOM   2120  HA  ASP A 155      18.580  27.438  -8.947  1.00 41.06           H
ATOM   2121  C   ASP A 155      20.047  27.652  -7.393  1.00 40.95           C
ATOM   2122  O   ASP A 155      20.920  27.896  -8.209  1.00 40.63           O
ATOM   2123  CB  ASP A 155      17.692  28.612  -7.313  1.00 43.66           C
ATOM   2124 1HB  ASP A 155      16.685  28.522  -7.720  1.00 43.66           H
ATOM   2125 2HB  ASP A 155      17.461  28.509  -6.252  1.00 43.66           H
ATOM   2126  CG  ASP A 155      18.138  30.093  -7.535  1.00 49.14           C
ATOM   2127  OD1 ASP A 155      17.197  30.918  -7.659  1.00 50.04           O
ATOM   2128  OD2 ASP A 155      19.346  30.434  -7.374  1.00 51.99           O
ATOM   2129  N   ARG A 156      20.400  27.507  -6.120  1.00 41.21           N
ATOM   2130  H   ARG A 156      19.624  27.288  -5.511  1.00 41.21           H
ATOM   2131  CA  ARG A 156      21.726  27.567  -5.493  1.00 41.69           C
ATOM   2132  HA  ARG A 156      22.235  28.518  -5.649  1.00 41.69           H
ATOM   2133  C   ARG A 156      22.648  26.451  -6.060  1.00 42.15           C
ATOM   2134  O   ARG A 156      23.760  26.787  -6.496  1.00 42.48           O
ATOM   2135  CB  ARG A 156      21.473  27.502  -3.958  1.00 43.01           C
ATOM   2136 1HB  ARG A 156      20.694  28.189  -3.627  1.00 43.01           H
ATOM   2137 2HB  ARG A 156      21.255  26.456  -3.744  1.00 43.01           H
ATOM   2138  CG  ARG A 156      22.761  27.863  -3.128  1.00 45.83           C
ATOM   2139 1HG  ARG A 156      23.580  27.192  -3.387  1.00 45.83           H
ATOM   2140 2HG  ARG A 156      23.114  28.882  -3.285  1.00 45.83           H
ATOM   2141  CD  ARG A 156      22.483  27.695  -1.606  1.00 49.35           C
ATOM   2142 1HD  ARG A 156      23.353  27.895  -0.981  1.00 49.35           H
ATOM   2143 2HD  ARG A 156      21.731  28.425  -1.308  1.00 49.35           H
ATOM   2144  NE  ARG A 156      21.977  26.344  -1.285  1.00 50.63           N
ATOM   2145  HE  ARG A 156      20.977  26.202  -1.250  1.00 50.63           H
ATOM   2146  CZ  ARG A 156      22.776  25.243  -1.122  1.00 50.54           C
ATOM   2147  NH1 ARG A 156      24.088  25.265  -1.107  1.00 51.03           N
ATOM   2148 1HH1 ARG A 156      24.608  26.130  -1.105  1.00 51.03           H
ATOM   2149 2HH1 ARG A 156      24.542  24.400  -0.851  1.00 51.03           H
ATOM   2150  NH2 ARG A 156      22.180  24.114  -0.917  1.00 47.51           N
ATOM   2151 1HH2 ARG A 156      21.179  24.125  -0.786  1.00 47.51           H
ATOM   2152 2HH2 ARG A 156      22.719  23.311  -0.630  1.00 47.51           H
ATOM   2153  N   LEU A 157      22.223  25.126  -6.114  1.00 41.74           N
ATOM   2154  H   LEU A 157      21.412  24.895  -5.558  1.00 41.74           H
ATOM   2155  CA  LEU A 157      23.053  23.911  -6.473  1.00 41.97           C
ATOM   2156  HA  LEU A 157      23.995  23.924  -5.925  1.00 41.97           H
ATOM   2157  C   LEU A 157      23.395  24.014  -7.985  1.00 42.56           C
ATOM   2158  O   LEU A 157      24.538  23.737  -8.296  1.00 43.50           O
ATOM   2159  CB  LEU A 157      22.335  22.595  -5.978  1.00 41.82           C
ATOM   2160 1HB  LEU A 157      21.398  22.538  -6.531  1.00 41.82           H
ATOM   2161 2HB  LEU A 157      22.985  21.771  -6.272  1.00 41.82           H
ATOM   2162  CG  LEU A 157      22.145  22.599  -4.429  1.00 43.12           C
ATOM   2163  HG  LEU A 157      21.557  23.482  -4.179  1.00 43.12           H
ATOM   2164  CD1 LEU A 157      21.388  21.378  -3.949  1.00 43.50           C
ATOM   2165 1HD1 LEU A 157      21.184  21.508  -2.886  1.00 43.50           H
ATOM   2166 2HD1 LEU A 157      21.995  20.485  -4.097  1.00 43.50           H
ATOM   2167 3HD1 LEU A 157      20.447  21.273  -4.490  1.00 43.50           H
ATOM   2168  CD2 LEU A 157      23.437  22.533  -3.658  1.00 43.34           C
ATOM   2169 1HD2 LEU A 157      23.264  22.481  -2.583  1.00 43.34           H
ATOM   2170 2HD2 LEU A 157      24.096  23.372  -3.880  1.00 43.34           H
ATOM   2171 3HD2 LEU A 157      23.901  21.606  -3.996  1.00 43.34           H
ATOM   2172  N   LEU A 158      22.535  24.546  -8.910  1.00 41.96           N
ATOM   2173  H   LEU A 158      21.613  24.797  -8.585  1.00 41.96           H
ATOM   2174  CA  LEU A 158      22.843  24.735 -10.280  1.00 41.80           C
ATOM   2175  HA  LEU A 158      23.427  23.908 -10.683  1.00 41.80           H
ATOM   2176  C   LEU A 158      23.581  26.068 -10.574  1.00 42.57           C
ATOM   2177  O   LEU A 158      23.981  26.243 -11.729  1.00 43.02           O
ATOM   2178  CB  LEU A 158      21.506  24.575 -11.040  1.00 40.93           C
ATOM   2179 1HB  LEU A 158      20.831  25.127 -10.386  1.00 40.93           H
ATOM   2180 2HB  LEU A 158      21.518  25.040 -12.026  1.00 40.93           H
ATOM   2181  CG  LEU A 158      20.941  23.176 -11.198  1.00 41.52           C
ATOM   2182  HG  LEU A 158      21.178  22.575 -10.320  1.00 41.52           H
ATOM   2183  CD1 LEU A 158      19.470  23.278 -11.403  1.00 41.66           C
ATOM   2184 1HD1 LEU A 158      19.006  23.387 -10.423  1.00 41.66           H
ATOM   2185 2HD1 LEU A 158      19.111  22.363 -11.875  1.00 41.66           H
ATOM   2186 3HD1 LEU A 158      19.210  24.134 -12.026  1.00 41.66           H
ATOM   2187  CD2 LEU A 158      21.482  22.494 -12.426  1.00 42.06           C
ATOM   2188 1HD2 LEU A 158      22.546  22.698 -12.549  1.00 42.06           H
ATOM   2189 2HD2 LEU A 158      20.954  22.746 -13.346  1.00 42.06           H
ATOM   2190 3HD2 LEU A 158      21.338  21.437 -12.201  1.00 42.06           H
ATOM   2191  N   GLY A 159      23.686  26.907  -9.587  1.00 42.12           N
ATOM   2192  H   GLY A 159      23.078  26.729  -8.800  1.00 42.12           H
ATOM   2193  CA  GLY A 159      24.199  28.284  -9.705  1.00 42.51           C
ATOM   2194 1HA  GLY A 159      24.290  28.675  -8.692  1.00 42.51           H
ATOM   2195 2HA  GLY A 159      25.222  28.065 -10.014  1.00 42.51           H
ATOM   2196  C   GLY A 159      23.480  29.166 -10.619  1.00 42.45           C
ATOM   2197  O   GLY A 159      24.065  29.802 -11.536  1.00 42.65           O
ATOM   2198  N   VAL A 160      22.139  29.242 -10.442  1.00 41.87           N
ATOM   2199  H   VAL A 160      21.629  28.816  -9.681  1.00 41.87           H
ATOM   2200  CA  VAL A 160      21.311  29.980 -11.425  1.00 42.20           C
ATOM   2201  HA  VAL A 160      21.692  29.759 -12.422  1.00 42.20           H
ATOM   2202  C   VAL A 160      21.503  31.536 -11.230  1.00 43.43           C
ATOM   2203  O   VAL A 160      21.534  32.033 -10.128  1.00 43.61           O
ATOM   2204  CB  VAL A 160      19.838  29.526 -11.324  1.00 41.99           C
ATOM   2205  HB  VAL A 160      19.451  29.838 -10.354  1.00 41.99           H
ATOM   2206  CG1 VAL A 160      19.082  30.343 -12.431  1.00 42.32           C
ATOM   2207 1HG1 VAL A 160      18.043  30.021 -12.489  1.00 42.32           H
ATOM   2208 2HG1 VAL A 160      19.564  30.194 -13.397  1.00 42.32           H
ATOM   2209 3HG1 VAL A 160      19.122  31.399 -12.164  1.00 42.32           H
ATOM   2210  CG2 VAL A 160      19.580  28.001 -11.367  1.00 41.93           C
ATOM   2211 1HG2 VAL A 160      20.120  27.565 -12.207  1.00 41.93           H
ATOM   2212 2HG2 VAL A 160      18.520  27.763 -11.452  1.00 41.93           H
ATOM   2213 3HG2 VAL A 160      19.971  27.595 -10.434  1.00 41.93           H
ATOM   2214  N   THR A 161      21.798  32.296 -12.293  1.00 43.92           N
ATOM   2215  H   THR A 161      21.813  31.902 -13.222  1.00 43.92           H
ATOM   2216  CA  THR A 161      21.938  33.810 -12.308  1.00 45.07           C
ATOM   2217  HA  THR A 161      21.391  34.101 -11.411  1.00 45.07           H
ATOM   2218  C   THR A 161      21.253  34.479 -13.520  1.00 45.90           C
ATOM   2219  O   THR A 161      21.178  33.933 -14.626  1.00 45.11           O
ATOM   2220  CB  THR A 161      23.406  34.204 -12.024  1.00 46.38           C
ATOM   2221  HB  THR A 161      23.604  34.033 -10.966  1.00 46.38           H
ATOM   2222  OG1 THR A 161      23.579  35.567 -12.199  1.00 47.88           O
ATOM   2223  HG1 THR A 161      23.997  35.954 -11.425  1.00 47.88           H
ATOM   2224  CG2 THR A 161      24.485  33.524 -12.902  1.00 46.10           C
ATOM   2225 1HG2 THR A 161      24.141  33.652 -13.928  1.00 46.10           H
ATOM   2226 2HG2 THR A 161      24.601  32.462 -12.687  1.00 46.10           H
ATOM   2227 3HG2 THR A 161      25.443  34.028 -12.774  1.00 46.10           H
ATOM   2228  N   THR A 162      20.618  35.630 -13.295  1.00 47.12           N
ATOM   2229  H   THR A 162      20.539  35.941 -12.338  1.00 47.12           H
ATOM   2230  CA  THR A 162      20.179  36.611 -14.317  1.00 49.00           C
ATOM   2231  HA  THR A 162      19.424  36.129 -14.939  1.00 49.00           H
ATOM   2232  C   THR A 162      21.194  37.328 -15.144  1.00 50.95           C
ATOM   2233  O   THR A 162      20.853  37.743 -16.236  1.00 51.45           O
ATOM   2234  CB  THR A 162      19.295  37.826 -13.636  1.00 49.92           C
ATOM   2235  HB  THR A 162      19.113  38.470 -14.497  1.00 49.92           H
ATOM   2236  OG1 THR A 162      20.009  38.470 -12.670  1.00 51.01           O
ATOM   2237  HG1 THR A 162      20.289  37.876 -11.970  1.00 51.01           H
ATOM   2238  CG2 THR A 162      18.021  37.283 -13.026  1.00 49.78           C
ATOM   2239 1HG2 THR A 162      17.452  36.863 -13.856  1.00 49.78           H
ATOM   2240 2HG2 THR A 162      17.428  38.052 -12.531  1.00 49.78           H
ATOM   2241 3HG2 THR A 162      18.262  36.493 -12.314  1.00 49.78           H
ATOM   2242  N   HIS A 163      22.413  37.485 -14.616  1.00 52.24           N
ATOM   2243  H   HIS A 163      22.653  36.926 -13.810  1.00 52.24           H
ATOM   2244  CA  HIS A 163      23.500  38.299 -15.185  1.00 54.17           C
ATOM   2245  HA  HIS A 163      23.591  37.945 -16.212  1.00 54.17           H
ATOM   2246  C   HIS A 163      24.774  37.948 -14.420  1.00 56.16           C
ATOM   2247  O   HIS A 163      24.785  38.063 -13.179  1.00 56.47           O
ATOM   2248  CB  HIS A 163      23.291  39.837 -15.109  1.00 55.29           C
ATOM   2249 1HB  HIS A 163      22.407  40.219 -15.621  1.00 55.29           H
ATOM   2250 2HB  HIS A 163      23.154  40.065 -14.051  1.00 55.29           H
ATOM   2251  CG  HIS A 163      24.498  40.637 -15.604  1.00 58.69           C
ATOM   2252  ND1 HIS A 163      24.953  41.017 -16.858  1.00 61.29           N
ATOM   2253  HD1 HIS A 163      24.562  40.877 -17.778  1.00 61.29           H
ATOM   2254  CD2 HIS A 163      25.478  40.962 -14.740  1.00 60.08           C
ATOM   2255  HD2 HIS A 163      25.434  40.695 -13.694  1.00 60.08           H
ATOM   2256  CE1 HIS A 163      26.022  41.785 -16.671  1.00 61.81           C
ATOM   2257  HE1 HIS A 163      26.536  42.380 -17.411  1.00 61.81           H
ATOM   2258  NE2 HIS A 163      26.334  41.827 -15.393  1.00 61.53           N
ATOM   2259  HE2 HIS A 163      27.226  42.060 -14.982  1.00 61.53           H
ATOM   2260  N   ALA A 164      25.873  37.629 -15.155  1.00 57.50           N
ATOM   2261  H   ALA A 164      25.785  37.564 -16.159  1.00 57.50           H
ATOM   2262  CA  ALA A 164      27.124  37.024 -14.606  1.00 59.63           C
ATOM   2263  HA  ALA A 164      27.121  36.985 -13.517  1.00 59.63           H
ATOM   2264  C   ALA A 164      28.423  37.725 -15.055  1.00 61.99           C
ATOM   2265  O   ALA A 164      29.504  37.572 -14.476  1.00 62.16           O
ATOM   2266  CB  ALA A 164      27.133  35.553 -14.974  1.00 59.74           C
ATOM   2267 1HB  ALA A 164      26.164  35.090 -14.785  1.00 59.74           H
ATOM   2268 2HB  ALA A 164      27.902  35.036 -14.400  1.00 59.74           H
ATOM   2269 3HB  ALA A 164      27.367  35.487 -16.037  1.00 59.74           H
ATOM   2270  N   PHE A 165      28.307  38.613 -16.011  1.00 63.68           N
ATOM   2271  H   PHE A 165      27.484  38.545 -16.592  1.00 63.68           H
ATOM   2272  CA  PHE A 165      29.405  39.435 -16.480  1.00 65.80           C
ATOM   2273  HA  PHE A 165      30.153  38.675 -16.710  1.00 65.80           H
ATOM   2274  C   PHE A 165      29.995  40.445 -15.504  1.00 68.33           C
ATOM   2275  O   PHE A 165      29.200  41.158 -14.802  1.00 68.55           O
ATOM   2276  CB  PHE A 165      29.137  40.017 -17.889  1.00 65.44           C
ATOM   2277 1HB  PHE A 165      28.917  39.272 -18.655  1.00 65.44           H
ATOM   2278 2HB  PHE A 165      28.242  40.622 -17.747  1.00 65.44           H
ATOM   2279  CG  PHE A 165      30.273  40.896 -18.351  1.00 65.72           C
ATOM   2280  CD1 PHE A 165      30.067  42.279 -18.677  1.00 66.18           C
ATOM   2281  HD1 PHE A 165      29.177  42.824 -18.399  1.00 66.18           H
ATOM   2282  CD2 PHE A 165      31.567  40.320 -18.470  1.00 66.21           C
ATOM   2283  HD2 PHE A 165      31.699  39.293 -18.162  1.00 66.21           H
ATOM   2284  CE1 PHE A 165      31.182  43.094 -19.139  1.00 66.70           C
ATOM   2285  HE1 PHE A 165      31.011  44.101 -19.490  1.00 66.70           H
ATOM   2286  CE2 PHE A 165      32.598  41.167 -18.838  1.00 66.71           C
ATOM   2287  HE2 PHE A 165      33.619  40.818 -18.889  1.00 66.71           H
ATOM   2288  CZ  PHE A 165      32.441  42.534 -19.116  1.00 66.50           C
ATOM   2289  HZ  PHE A 165      33.309  43.137 -19.341  1.00 66.50           H
ATOM   2290  N   ASP A 166      31.345  40.603 -15.470  1.00 70.17           N
ATOM   2291  H   ASP A 166      31.927  39.924 -15.940  1.00 70.17           H
ATOM   2292  CA  ASP A 166      32.039  41.517 -14.545  1.00 72.47           C
ATOM   2293  HA  ASP A 166      31.925  41.123 -13.536  1.00 72.47           H
ATOM   2294  C   ASP A 166      31.490  42.990 -14.504  1.00 74.12           C
ATOM   2295  O   ASP A 166      31.650  43.692 -13.479  1.00 74.68           O
ATOM   2296  CB  ASP A 166      33.542  41.437 -14.871  1.00 74.77           C
ATOM   2297 1HB  ASP A 166      33.785  41.719 -15.896  1.00 74.77           H
ATOM   2298 2HB  ASP A 166      34.119  42.070 -14.198  1.00 74.77           H
ATOM   2299  CG  ASP A 166      34.070  39.976 -14.673  1.00 79.56           C
ATOM   2300  OD1 ASP A 166      33.723  39.308 -13.695  1.00 80.18           O
ATOM   2301  OD2 ASP A 166      34.822  39.483 -15.524  1.00 81.67           O
ATOM   2302  N   GLY A 167      31.140  43.404 -15.710  1.00 74.84           N
ATOM   2303  H   GLY A 167      31.106  42.710 -16.443  1.00 74.84           H
ATOM   2304  CA  GLY A 167      30.685  44.727 -15.943  1.00 75.89           C
ATOM   2305 1HA  GLY A 167      31.012  45.333 -15.098  1.00 75.89           H
ATOM   2306 2HA  GLY A 167      31.044  45.057 -16.918  1.00 75.89           H
ATOM   2307  C   GLY A 167      29.127  44.805 -15.983  1.00 76.55           C
ATOM   2308  O   GLY A 167      28.407  43.792 -15.972  1.00 77.25           O
ATOM   2309  N   ALA A 168      28.614  45.996 -16.219  1.00 76.14           N
ATOM   2310  H   ALA A 168      29.329  46.709 -16.219  1.00 76.14           H
ATOM   2311  CA  ALA A 168      27.224  46.472 -16.288  1.00 76.19           C
ATOM   2312  HA  ALA A 168      26.690  46.195 -15.378  1.00 76.19           H
ATOM   2313  C   ALA A 168      26.500  45.684 -17.455  1.00 75.93           C
ATOM   2314  O   ALA A 168      27.112  45.526 -18.530  1.00 76.10           O
ATOM   2315  CB  ALA A 168      27.251  48.081 -16.459  1.00 76.05           C
ATOM   2316 1HB  ALA A 168      27.780  48.302 -17.386  1.00 76.05           H
ATOM   2317 2HB  ALA A 168      27.758  48.569 -15.626  1.00 76.05           H
ATOM   2318 3HB  ALA A 168      26.227  48.449 -16.528  1.00 76.05           H
ATOM   2319  N   PRO A 169      25.211  45.298 -17.301  1.00 75.03           N
ATOM   2320  CA  PRO A 169      24.449  44.582 -18.393  1.00 74.48           C
ATOM   2321  HA  PRO A 169      24.965  43.687 -18.740  1.00 74.48           H
ATOM   2322  C   PRO A 169      24.128  45.457 -19.622  1.00 73.46           C
ATOM   2323  O   PRO A 169      24.331  46.660 -19.634  1.00 74.03           O
ATOM   2324  CB  PRO A 169      23.186  44.031 -17.716  1.00 75.25           C
ATOM   2325 1HB  PRO A 169      22.364  44.245 -18.398  1.00 75.25           H
ATOM   2326 2HB  PRO A 169      23.344  42.982 -17.467  1.00 75.25           H
ATOM   2327  CG  PRO A 169      23.105  44.879 -16.481  1.00 75.83           C
ATOM   2328 1HG  PRO A 169      22.433  45.697 -16.737  1.00 75.83           H
ATOM   2329 2HG  PRO A 169      22.617  44.329 -15.676  1.00 75.83           H
ATOM   2330  CD  PRO A 169      24.457  45.363 -16.091  1.00 74.33           C
ATOM   2331 1HD  PRO A 169      24.392  46.386 -15.723  1.00 74.33           H
ATOM   2332 2HD  PRO A 169      24.925  44.770 -15.305  1.00 74.33           H
ATOM   2333  N   PHE A 170      23.521  44.823 -20.666  1.00 71.82           N
ATOM   2334  H   PHE A 170      23.230  43.864 -20.543  1.00 71.82           H
ATOM   2335  CA  PHE A 170      23.276  45.444 -21.956  1.00 70.47           C
ATOM   2336  HA  PHE A 170      23.341  46.519 -21.785  1.00 70.47           H
ATOM   2337  C   PHE A 170      21.837  45.132 -22.439  1.00 68.42           C
ATOM   2338  O   PHE A 170      21.110  45.986 -22.990  1.00 67.89           O
ATOM   2339  CB  PHE A 170      24.401  45.103 -23.016  1.00 70.79           C
ATOM   2340 1HB  PHE A 170      24.456  44.024 -23.160  1.00 70.79           H
ATOM   2341 2HB  PHE A 170      24.154  45.607 -23.950  1.00 70.79           H
ATOM   2342  CG  PHE A 170      25.834  45.569 -22.630  1.00 72.24           C
ATOM   2343  CD1 PHE A 170      26.624  44.824 -21.701  1.00 73.42           C
ATOM   2344  HD1 PHE A 170      26.270  43.894 -21.280  1.00 73.42           H
ATOM   2345  CD2 PHE A 170      26.352  46.719 -23.302  1.00 73.30           C
ATOM   2346  HD2 PHE A 170      25.722  47.193 -24.041  1.00 73.30           H
ATOM   2347  CE1 PHE A 170      27.964  45.217 -21.424  1.00 74.18           C
ATOM   2348  HE1 PHE A 170      28.611  44.541 -20.886  1.00 74.18           H
ATOM   2349  CE2 PHE A 170      27.685  47.105 -22.955  1.00 74.18           C
ATOM   2350  HE2 PHE A 170      28.025  48.076 -23.284  1.00 74.18           H
ATOM   2351  CZ  PHE A 170      28.467  46.339 -22.062  1.00 74.13           C
ATOM   2352  HZ  PHE A 170      29.396  46.750 -21.697  1.00 74.13           H
ATOM   2353  N   SER A 171      21.321  43.982 -22.141  1.00 67.08           N
ATOM   2354  H   SER A 171      22.053  43.393 -21.769  1.00 67.08           H
ATOM   2355  CA  SER A 171      19.998  43.422 -22.293  1.00 66.64           C
ATOM   2356  HA  SER A 171      19.887  43.369 -23.376  1.00 66.64           H
ATOM   2357  C   SER A 171      18.867  44.281 -21.721  1.00 65.63           C
ATOM   2358  O   SER A 171      17.708  44.124 -22.066  1.00 64.88           O
ATOM   2359  CB  SER A 171      19.981  42.022 -21.627  1.00 68.31           C
ATOM   2360 1HB  SER A 171      19.018  41.560 -21.846  1.00 68.31           H
ATOM   2361 2HB  SER A 171      20.700  41.394 -22.153  1.00 68.31           H
ATOM   2362  OG  SER A 171      20.277  42.090 -20.201  1.00 71.50           O
ATOM   2363  HG  SER A 171      21.232  42.171 -20.150  1.00 71.50           H
ATOM   2364  N   ASP A 172      19.106  45.210 -20.796  1.00 65.47           N
ATOM   2365  H   ASP A 172      20.027  45.244 -20.383  1.00 65.47           H
ATOM   2366  CA  ASP A 172      18.142  46.207 -20.254  1.00 65.55           C
ATOM   2367  HA  ASP A 172      17.380  45.716 -19.648  1.00 65.55           H
ATOM   2368  C   ASP A 172      17.473  46.920 -21.424  1.00 64.83           C
ATOM   2369  O   ASP A 172      16.254  47.204 -21.367  1.00 65.61           O
ATOM   2370  CB  ASP A 172      18.865  47.292 -19.420  1.00 68.31           C
ATOM   2371 1HB  ASP A 172      19.543  47.879 -20.039  1.00 68.31           H
ATOM   2372 2HB  ASP A 172      18.197  47.952 -18.868  1.00 68.31           H
ATOM   2373  CG  ASP A 172      19.773  46.596 -18.333  1.00 74.91           C
ATOM   2374  OD1 ASP A 172      20.682  47.259 -17.822  1.00 75.86           O
ATOM   2375  OD2 ASP A 172      19.634  45.383 -18.025  1.00 78.16           O
ATOM   2376  N   LEU A 173      18.284  47.334 -22.416  1.00 63.25           N
ATOM   2377  H   LEU A 173      19.269  47.113 -22.370  1.00 63.25           H
ATOM   2378  CA  LEU A 173      17.872  48.143 -23.587  1.00 62.21           C
ATOM   2379  HA  LEU A 173      17.357  49.042 -23.249  1.00 62.21           H
ATOM   2380  C   LEU A 173      16.858  47.344 -24.466  1.00 59.95           C
ATOM   2381  O   LEU A 173      15.917  47.971 -24.990  1.00 59.37           O
ATOM   2382  CB  LEU A 173      19.158  48.570 -24.337  1.00 62.95           C
ATOM   2383 1HB  LEU A 173      19.757  49.177 -23.658  1.00 62.95           H
ATOM   2384 2HB  LEU A 173      19.770  47.681 -24.487  1.00 62.95           H
ATOM   2385  CG  LEU A 173      19.088  49.341 -25.711  1.00 65.28           C
ATOM   2386  HG  LEU A 173      18.153  49.901 -25.695  1.00 65.28           H
ATOM   2387  CD1 LEU A 173      20.216  50.255 -26.006  1.00 66.30           C
ATOM   2388 1HD1 LEU A 173      21.087  49.608 -25.899  1.00 66.30           H
ATOM   2389 2HD1 LEU A 173      20.202  50.983 -25.195  1.00 66.30           H
ATOM   2390 3HD1 LEU A 173      20.266  50.776 -26.962  1.00 66.30           H
ATOM   2391  CD2 LEU A 173      18.981  48.422 -26.928  1.00 66.06           C
ATOM   2392 1HD2 LEU A 173      19.850  47.765 -26.892  1.00 66.06           H
ATOM   2393 2HD2 LEU A 173      19.027  49.039 -27.825  1.00 66.06           H
ATOM   2394 3HD2 LEU A 173      18.072  47.821 -26.946  1.00 66.06           H
ATOM   2395  N   VAL A 174      16.957  46.029 -24.477  1.00 58.20           N
ATOM   2396  H   VAL A 174      17.705  45.667 -23.903  1.00 58.20           H
ATOM   2397  CA  VAL A 174      16.009  45.096 -25.041  1.00 56.97           C
ATOM   2398  HA  VAL A 174      15.810  45.444 -26.054  1.00 56.97           H
ATOM   2399  C   VAL A 174      14.668  44.990 -24.293  1.00 55.87           C
ATOM   2400  O   VAL A 174      13.625  45.273 -24.901  1.00 55.46           O
ATOM   2401  CB  VAL A 174      16.686  43.728 -25.166  1.00 57.38           C
ATOM   2402  HB  VAL A 174      16.782  43.286 -24.174  1.00 57.38           H
ATOM   2403  CG1 VAL A 174      15.706  42.906 -26.031  1.00 57.53           C
ATOM   2404 1HG1 VAL A 174      16.145  41.913 -25.934  1.00 57.53           H
ATOM   2405 2HG1 VAL A 174      15.746  43.222 -27.073  1.00 57.53           H
ATOM   2406 3HG1 VAL A 174      14.668  42.879 -25.698  1.00 57.53           H
ATOM   2407  CG2 VAL A 174      18.103  43.747 -25.843  1.00 57.57           C
ATOM   2408 1HG2 VAL A 174      18.072  44.000 -26.902  1.00 57.57           H
ATOM   2409 2HG2 VAL A 174      18.456  42.723 -25.723  1.00 57.57           H
ATOM   2410 3HG2 VAL A 174      18.780  44.428 -25.325  1.00 57.57           H
ATOM   2411  N   ARG A 175      14.663  44.637 -23.058  1.00 55.56           N
ATOM   2412  H   ARG A 175      15.550  44.401 -22.637  1.00 55.56           H
ATOM   2413  CA  ARG A 175      13.484  44.614 -22.212  1.00 56.04           C
ATOM   2414  HA  ARG A 175      12.840  43.791 -22.523  1.00 56.04           H
ATOM   2415  C   ARG A 175      12.652  45.904 -22.187  1.00 56.14           C
ATOM   2416  O   ARG A 175      11.428  45.813 -22.238  1.00 56.09           O
ATOM   2417  CB  ARG A 175      13.860  44.189 -20.775  1.00 57.37           C
ATOM   2418 1HB  ARG A 175      14.464  44.952 -20.286  1.00 57.37           H
ATOM   2419 2HB  ARG A 175      12.958  44.187 -20.163  1.00 57.37           H
ATOM   2420  CG  ARG A 175      14.541  42.852 -20.743  1.00 61.16           C
ATOM   2421 1HG  ARG A 175      13.860  42.199 -21.289  1.00 61.16           H
ATOM   2422 2HG  ARG A 175      15.529  42.923 -21.199  1.00 61.16           H
ATOM   2423  CD  ARG A 175      14.668  42.378 -19.304  1.00 63.75           C
ATOM   2424 1HD  ARG A 175      13.704  42.246 -18.812  1.00 63.75           H
ATOM   2425 2HD  ARG A 175      15.201  41.428 -19.323  1.00 63.75           H
ATOM   2426  NE  ARG A 175      15.477  43.271 -18.363  1.00 65.99           N
ATOM   2427  HE  ARG A 175      14.892  44.014 -18.009  1.00 65.99           H
ATOM   2428  CZ  ARG A 175      16.767  43.225 -18.182  1.00 67.62           C
ATOM   2429  NH1 ARG A 175      17.273  44.058 -17.360  1.00 68.55           N
ATOM   2430 1HH1 ARG A 175      16.643  44.616 -16.804  1.00 68.55           H
ATOM   2431 2HH1 ARG A 175      18.267  44.226 -17.322  1.00 68.55           H
ATOM   2432  NH2 ARG A 175      17.578  42.532 -18.890  1.00 66.19           N
ATOM   2433 1HH2 ARG A 175      17.166  42.260 -19.771  1.00 66.19           H
ATOM   2434 2HH2 ARG A 175      18.579  42.645 -18.813  1.00 66.19           H
ATOM   2435  N   GLU A 176      13.286  47.066 -22.274  1.00 55.97           N
ATOM   2436  H   GLU A 176      14.292  46.994 -22.236  1.00 55.97           H
ATOM   2437  CA  GLU A 176      12.696  48.386 -22.324  1.00 56.47           C
ATOM   2438  HA  GLU A 176      12.009  48.464 -21.482  1.00 56.47           H
ATOM   2439  C   GLU A 176      11.927  48.592 -23.624  1.00 55.96           C
ATOM   2440  O   GLU A 176      10.983  49.335 -23.766  1.00 56.41           O
ATOM   2441  CB  GLU A 176      13.820  49.368 -22.188  1.00 60.17           C
ATOM   2442 1HB  GLU A 176      14.465  49.216 -21.322  1.00 60.17           H
ATOM   2443 2HB  GLU A 176      14.575  49.281 -22.970  1.00 60.17           H
ATOM   2444  CG  GLU A 176      13.419  50.902 -22.155  1.00 67.69           C
ATOM   2445 1HG  GLU A 176      14.290  51.559 -22.164  1.00 67.69           H
ATOM   2446 2HG  GLU A 176      12.849  51.087 -23.065  1.00 67.69           H
ATOM   2447  CD  GLU A 176      12.539  51.290 -20.949  1.00 77.95           C
ATOM   2448  OE1 GLU A 176      12.441  50.537 -19.962  1.00 80.07           O
ATOM   2449  OE2 GLU A 176      11.823  52.307 -21.070  1.00 81.46           O
ATOM   2450  N   ARG A 177      12.320  47.822 -24.689  1.00 54.93           N
ATOM   2451  H   ARG A 177      13.119  47.212 -24.593  1.00 54.93           H
ATOM   2452  CA  ARG A 177      11.649  47.836 -25.988  1.00 54.99           C
ATOM   2453  HA  ARG A 177      11.258  48.839 -26.154  1.00 54.99           H
ATOM   2454  C   ARG A 177      10.376  46.894 -25.930  1.00 53.36           C
ATOM   2455  O   ARG A 177       9.256  47.282 -26.307  1.00 53.36           O
ATOM   2456  CB  ARG A 177      12.554  47.452 -27.164  1.00 58.11           C
ATOM   2457 1HB  ARG A 177      13.553  47.847 -26.979  1.00 58.11           H
ATOM   2458 2HB  ARG A 177      12.543  46.362 -27.179  1.00 58.11           H
ATOM   2459  CG  ARG A 177      12.069  47.965 -28.532  1.00 64.01           C
ATOM   2460 1HG  ARG A 177      11.142  47.408 -28.664  1.00 64.01           H
ATOM   2461 2HG  ARG A 177      11.873  49.023 -28.358  1.00 64.01           H
ATOM   2462  CD  ARG A 177      12.960  47.792 -29.747  1.00 71.16           C
ATOM   2463 1HD  ARG A 177      13.983  47.838 -29.374  1.00 71.16           H
ATOM   2464 2HD  ARG A 177      12.863  46.806 -30.203  1.00 71.16           H
ATOM   2465  NE  ARG A 177      12.734  48.830 -30.734  1.00 77.70           N
ATOM   2466  HE  ARG A 177      13.269  49.658 -30.515  1.00 77.70           H
ATOM   2467  CZ  ARG A 177      11.929  48.762 -31.768  1.00 82.63           C
ATOM   2468  NH1 ARG A 177      11.189  47.725 -32.034  1.00 83.53           N
ATOM   2469 1HH1 ARG A 177      11.400  46.868 -31.544  1.00 83.53           H
ATOM   2470 2HH1 ARG A 177      10.677  47.697 -32.904  1.00 83.53           H
ATOM   2471  NH2 ARG A 177      11.710  49.825 -32.501  1.00 83.43           N
ATOM   2472 1HH2 ARG A 177      12.290  50.624 -32.292  1.00 83.43           H
ATOM   2473 2HH2 ARG A 177      11.169  49.802 -33.353  1.00 83.43           H
ATOM   2474  N   LEU A 178      10.534  45.705 -25.333  1.00 51.17           N
ATOM   2475  H   LEU A 178      11.457  45.408 -25.052  1.00 51.17           H
ATOM   2476  CA  LEU A 178       9.481  44.683 -25.167  1.00 49.92           C
ATOM   2477  HA  LEU A 178       8.969  44.596 -26.126  1.00 49.92           H
ATOM   2478  C   LEU A 178       8.384  45.069 -24.114  1.00 49.13           C
ATOM   2479  O   LEU A 178       7.269  44.587 -24.228  1.00 48.62           O
ATOM   2480  CB  LEU A 178      10.125  43.286 -24.934  1.00 49.67           C
ATOM   2481 1HB  LEU A 178      10.605  43.306 -23.955  1.00 49.67           H
ATOM   2482 2HB  LEU A 178       9.317  42.555 -24.903  1.00 49.67           H
ATOM   2483  CG  LEU A 178      11.167  42.873 -25.954  1.00 50.24           C
ATOM   2484  HG  LEU A 178      12.024  43.545 -25.911  1.00 50.24           H
ATOM   2485  CD1 LEU A 178      11.722  41.475 -25.622  1.00 50.34           C
ATOM   2486 1HD1 LEU A 178      12.687  41.359 -26.116  1.00 50.34           H
ATOM   2487 2HD1 LEU A 178      11.075  40.639 -25.887  1.00 50.34           H
ATOM   2488 3HD1 LEU A 178      11.866  41.497 -24.542  1.00 50.34           H
ATOM   2489  CD2 LEU A 178      10.569  42.861 -27.381  1.00 50.26           C
ATOM   2490 1HD2 LEU A 178      11.304  42.340 -27.995  1.00 50.26           H
ATOM   2491 2HD2 LEU A 178      10.509  43.904 -27.692  1.00 50.26           H
ATOM   2492 3HD2 LEU A 178       9.594  42.389 -27.501  1.00 50.26           H
ATOM   2493  N   ALA A 179       8.690  45.900 -23.151  1.00 48.90           N
ATOM   2494  H   ALA A 179       9.659  46.163 -23.042  1.00 48.90           H
ATOM   2495  CA  ALA A 179       7.823  46.211 -21.983  1.00 49.33           C
ATOM   2496  HA  ALA A 179       7.779  45.309 -21.373  1.00 49.33           H
ATOM   2497  C   ALA A 179       6.311  46.578 -22.293  1.00 49.64           C
ATOM   2498  O   ALA A 179       5.452  45.812 -21.884  1.00 49.86           O
ATOM   2499  CB  ALA A 179       8.595  47.315 -21.272  1.00 49.39           C
ATOM   2500 1HB  ALA A 179       9.596  46.991 -20.989  1.00 49.39           H
ATOM   2501 2HB  ALA A 179       8.021  47.548 -20.376  1.00 49.39           H
ATOM   2502 3HB  ALA A 179       8.663  48.202 -21.902  1.00 49.39           H
ATOM   2503  N   ALA A 180       5.996  47.671 -22.927  1.00 49.57           N
ATOM   2504  H   ALA A 180       6.749  48.147 -23.404  1.00 49.57           H
ATOM   2505  CA  ALA A 180       4.632  48.103 -23.303  1.00 50.25           C
ATOM   2506  HA  ALA A 180       4.017  48.201 -22.408  1.00 50.25           H
ATOM   2507  C   ALA A 180       3.894  47.189 -24.299  1.00 50.31           C
ATOM   2508  O   ALA A 180       2.655  47.155 -24.309  1.00 51.32           O
ATOM   2509  CB  ALA A 180       4.631  49.557 -23.980  1.00 50.50           C
ATOM   2510 1HB  ALA A 180       3.658  50.016 -24.158  1.00 50.50           H
ATOM   2511 2HB  ALA A 180       5.169  49.467 -24.923  1.00 50.50           H
ATOM   2512 3HB  ALA A 180       5.205  50.177 -23.291  1.00 50.50           H
ATOM   2513  N   VAL A 181       4.622  46.373 -25.029  1.00 49.23           N
ATOM   2514  H   VAL A 181       5.622  46.474 -24.928  1.00 49.23           H
ATOM   2515  CA  VAL A 181       4.051  45.485 -25.953  1.00 48.20           C
ATOM   2516  HA  VAL A 181       3.249  46.002 -26.481  1.00 48.20           H
ATOM   2517  C   VAL A 181       3.408  44.333 -25.138  1.00 46.20           C
ATOM   2518  O   VAL A 181       2.241  43.992 -25.330  1.00 47.03           O
ATOM   2519  CB  VAL A 181       5.077  44.907 -26.932  1.00 49.00           C
ATOM   2520  HB  VAL A 181       6.034  44.796 -26.422  1.00 49.00           H
ATOM   2521  CG1 VAL A 181       4.744  43.621 -27.797  1.00 49.97           C
ATOM   2522 1HG1 VAL A 181       5.538  43.440 -28.522  1.00 49.97           H
ATOM   2523 2HG1 VAL A 181       3.799  43.765 -28.321  1.00 49.97           H
ATOM   2524 3HG1 VAL A 181       4.662  42.766 -27.127  1.00 49.97           H
ATOM   2525  CG2 VAL A 181       5.408  46.049 -27.881  1.00 49.39           C
ATOM   2526 1HG2 VAL A 181       4.690  46.091 -28.700  1.00 49.39           H
ATOM   2527 2HG2 VAL A 181       6.394  45.802 -28.274  1.00 49.39           H
ATOM   2528 3HG2 VAL A 181       5.447  47.016 -27.381  1.00 49.39           H
ATOM   2529  N   VAL A 182       4.183  43.770 -24.238  1.00 43.73           N
ATOM   2530  H   VAL A 182       5.143  44.083 -24.214  1.00 43.73           H
ATOM   2531  CA  VAL A 182       3.826  42.679 -23.325  1.00 43.01           C
ATOM   2532  HA  VAL A 182       3.316  41.935 -23.937  1.00 43.01           H
ATOM   2533  C   VAL A 182       2.812  43.175 -22.257  1.00 42.17           C
ATOM   2534  O   VAL A 182       2.024  42.398 -21.697  1.00 42.45           O
ATOM   2535  CB  VAL A 182       5.195  42.082 -22.840  1.00 43.34           C
ATOM   2536  HB  VAL A 182       5.733  42.895 -22.354  1.00 43.34           H
ATOM   2537  CG1 VAL A 182       5.113  40.906 -21.873  1.00 43.43           C
ATOM   2538 1HG1 VAL A 182       6.076  40.397 -21.826  1.00 43.43           H
ATOM   2539 2HG1 VAL A 182       4.346  40.204 -22.202  1.00 43.43           H
ATOM   2540 3HG1 VAL A 182       4.855  41.289 -20.885  1.00 43.43           H
ATOM   2541  CG2 VAL A 182       6.016  41.523 -24.022  1.00 44.07           C
ATOM   2542 1HG2 VAL A 182       6.985  41.197 -23.643  1.00 44.07           H
ATOM   2543 2HG2 VAL A 182       6.161  42.312 -24.760  1.00 44.07           H
ATOM   2544 3HG2 VAL A 182       5.504  40.680 -24.485  1.00 44.07           H
ATOM   2545  N   ASP A 183       2.731  44.478 -21.898  1.00 41.04           N
ATOM   2546  H   ASP A 183       3.274  45.224 -22.309  1.00 41.04           H
ATOM   2547  CA  ASP A 183       2.032  44.882 -20.625  1.00 40.54           C
ATOM   2548  HA  ASP A 183       2.302  44.216 -19.805  1.00 40.54           H
ATOM   2549  C   ASP A 183       0.530  44.846 -20.844  1.00 40.28           C
ATOM   2550  O   ASP A 183      -0.242  44.486 -19.978  1.00 41.53           O
ATOM   2551  CB  ASP A 183       2.631  46.249 -20.291  1.00 41.21           C
ATOM   2552 1HB  ASP A 183       3.717  46.185 -20.221  1.00 41.21           H
ATOM   2553 2HB  ASP A 183       2.339  46.969 -21.056  1.00 41.21           H
ATOM   2554  CG  ASP A 183       2.138  46.840 -18.921  1.00 42.71           C
ATOM   2555  OD1 ASP A 183       1.711  46.088 -17.983  1.00 42.63           O
ATOM   2556  OD2 ASP A 183       2.261  48.051 -18.792  1.00 44.34           O
ATOM   2557  N   GLN A 184       0.029  45.136 -22.052  1.00 38.72           N
ATOM   2558  H   GLN A 184       0.741  45.354 -22.735  1.00 38.72           H
ATOM   2559  CA  GLN A 184      -1.367  45.184 -22.581  1.00 37.92           C
ATOM   2560  HA  GLN A 184      -1.913  46.040 -22.184  1.00 37.92           H
ATOM   2561  C   GLN A 184      -2.160  43.907 -22.169  1.00 37.32           C
ATOM   2562  O   GLN A 184      -1.882  42.734 -22.486  1.00 37.38           O
ATOM   2563  CB  GLN A 184      -1.379  45.455 -24.058  1.00 37.34           C
ATOM   2564 1HB  GLN A 184      -1.001  44.573 -24.575  1.00 37.34           H
ATOM   2565 2HB  GLN A 184      -2.394  45.705 -24.367  1.00 37.34           H
ATOM   2566  CG  GLN A 184      -0.468  46.655 -24.491  1.00 36.42           C
ATOM   2567 1HG  GLN A 184      -0.951  47.579 -24.171  1.00 36.42           H
ATOM   2568 2HG  GLN A 184       0.501  46.578 -23.999  1.00 36.42           H
ATOM   2569  CD  GLN A 184      -0.301  46.640 -25.990  1.00 37.54           C
ATOM   2570  OE1 GLN A 184      -1.086  46.002 -26.716  1.00 39.25           O
ATOM   2571  NE2 GLN A 184       0.831  47.055 -26.514  1.00 35.33           N
ATOM   2572 1HE2 GLN A 184       0.917  47.234 -27.504  1.00 35.33           H
ATOM   2573 2HE2 GLN A 184       1.419  47.549 -25.858  1.00 35.33           H
ATOM   2574  N   GLY A 185      -3.231  44.116 -21.387  1.00 37.70           N
ATOM   2575  H   GLY A 185      -3.439  45.055 -21.079  1.00 37.70           H
ATOM   2576  CA  GLY A 185      -4.246  43.094 -21.041  1.00 37.83           C
ATOM   2577 1HA  GLY A 185      -5.082  43.652 -20.618  1.00 37.83           H
ATOM   2578 2HA  GLY A 185      -4.569  42.631 -21.973  1.00 37.83           H
ATOM   2579  C   GLY A 185      -3.911  41.944 -20.048  1.00 37.68           C
ATOM   2580  O   GLY A 185      -4.881  41.555 -19.348  1.00 37.84           O
ATOM   2581  N   ARG A 186      -2.647  41.723 -19.620  1.00 37.29           N
ATOM   2582  H   ARG A 186      -1.935  42.111 -20.222  1.00 37.29           H
ATOM   2583  CA  ARG A 186      -2.240  40.973 -18.459  1.00 36.98           C
ATOM   2584  HA  ARG A 186      -3.030  40.228 -18.353  1.00 36.98           H
ATOM   2585  C   ARG A 186      -2.223  41.848 -17.195  1.00 38.00           C
ATOM   2586  O   ARG A 186      -1.892  42.986 -17.342  1.00 38.49           O
ATOM   2587  CB  ARG A 186      -0.963  40.065 -18.645  1.00 36.17           C
ATOM   2588 1HB  ARG A 186      -0.728  39.659 -17.661  1.00 36.17           H
ATOM   2589 2HB  ARG A 186      -1.131  39.203 -19.290  1.00 36.17           H
ATOM   2590  CG  ARG A 186       0.279  40.822 -19.164  1.00 36.06           C
ATOM   2591 1HG  ARG A 186       0.019  41.257 -20.129  1.00 36.06           H
ATOM   2592 2HG  ARG A 186       0.444  41.587 -18.404  1.00 36.06           H
ATOM   2593  CD  ARG A 186       1.596  40.028 -19.336  1.00 37.21           C
ATOM   2594 1HD  ARG A 186       2.338  40.825 -19.294  1.00 37.21           H
ATOM   2595 2HD  ARG A 186       1.600  39.305 -18.521  1.00 37.21           H
ATOM   2596  NE  ARG A 186       1.643  39.354 -20.616  1.00 37.50           N
ATOM   2597  HE  ARG A 186       1.318  39.871 -21.419  1.00 37.50           H
ATOM   2598  CZ  ARG A 186       2.147  38.110 -20.804  1.00 37.23           C
ATOM   2599  NH1 ARG A 186       1.963  37.415 -21.907  1.00 33.74           N
ATOM   2600 1HH1 ARG A 186       1.320  37.747 -22.611  1.00 33.74           H
ATOM   2601 2HH1 ARG A 186       2.315  36.470 -21.947  1.00 33.74           H
ATOM   2602  NH2 ARG A 186       2.779  37.479 -19.844  1.00 36.99           N
ATOM   2603 1HH2 ARG A 186       3.033  37.983 -19.007  1.00 36.99           H
ATOM   2604 2HH2 ARG A 186       3.185  36.575 -20.034  1.00 36.99           H
ATOM   2605  N   THR A 187      -2.331  41.261 -16.033  1.00 37.97           N
ATOM   2606  H   THR A 187      -2.483  40.263 -16.029  1.00 37.97           H
ATOM   2607  CA  THR A 187      -1.947  41.866 -14.749  1.00 37.72           C
ATOM   2608  HA  THR A 187      -2.492  42.806 -14.832  1.00 37.72           H
ATOM   2609  C   THR A 187      -0.466  42.129 -14.615  1.00 38.40           C
ATOM   2610  O   THR A 187       0.287  41.293 -15.043  1.00 38.32           O
ATOM   2611  CB  THR A 187      -2.505  40.969 -13.613  1.00 38.19           C
ATOM   2612  HB  THR A 187      -2.304  39.931 -13.880  1.00 38.19           H
ATOM   2613  OG1 THR A 187      -3.876  41.093 -13.562  1.00 39.10           O
ATOM   2614  HG1 THR A 187      -4.268  40.932 -14.423  1.00 39.10           H
ATOM   2615  CG2 THR A 187      -1.847  41.072 -12.236  1.00 37.40           C
ATOM   2616 1HG2 THR A 187      -0.758  41.131 -12.211  1.00 37.40           H
ATOM   2617 2HG2 THR A 187      -2.172  40.149 -11.756  1.00 37.40           H
ATOM   2618 3HG2 THR A 187      -2.270  41.926 -11.708  1.00 37.40           H
ATOM   2619  N   PRO A 188       0.050  43.272 -14.051  1.00 38.50           N
ATOM   2620  CA  PRO A 188       1.483  43.623 -13.974  1.00 38.63           C
ATOM   2621  HA  PRO A 188       1.917  43.846 -14.949  1.00 38.63           H
ATOM   2622  C   PRO A 188       2.394  42.650 -13.230  1.00 39.66           C
ATOM   2623  O   PRO A 188       3.580  42.900 -13.081  1.00 41.69           O
ATOM   2624  CB  PRO A 188       1.447  45.012 -13.277  1.00 39.22           C
ATOM   2625 1HB  PRO A 188       1.423  44.787 -12.211  1.00 39.22           H
ATOM   2626 2HB  PRO A 188       2.322  45.625 -13.494  1.00 39.22           H
ATOM   2627  CG  PRO A 188       0.184  45.684 -13.723  1.00 39.71           C
ATOM   2628 1HG  PRO A 188      -0.166  46.428 -13.008  1.00 39.71           H
ATOM   2629 2HG  PRO A 188       0.258  46.091 -14.732  1.00 39.71           H
ATOM   2630  CD  PRO A 188      -0.722  44.472 -13.709  1.00 38.39           C
ATOM   2631 1HD  PRO A 188      -1.156  44.328 -12.720  1.00 38.39           H
ATOM   2632 2HD  PRO A 188      -1.542  44.564 -14.421  1.00 38.39           H
ATOM   2633  N   ALA A 189       1.888  41.471 -12.861  1.00 38.48           N
ATOM   2634  H   ALA A 189       0.890  41.321 -12.885  1.00 38.48           H
ATOM   2635  CA  ALA A 189       2.660  40.380 -12.196  1.00 38.06           C
ATOM   2636  HA  ALA A 189       3.516  40.804 -11.671  1.00 38.06           H
ATOM   2637  C   ALA A 189       3.203  39.271 -13.141  1.00 38.19           C
ATOM   2638  O   ALA A 189       3.626  38.169 -12.677  1.00 38.44           O
ATOM   2639  CB  ALA A 189       1.776  39.809 -11.057  1.00 37.94           C
ATOM   2640 1HB  ALA A 189       2.419  39.441 -10.257  1.00 37.94           H
ATOM   2641 2HB  ALA A 189       1.215  38.978 -11.484  1.00 37.94           H
ATOM   2642 3HB  ALA A 189       1.083  40.548 -10.656  1.00 37.94           H
ATOM   2643  N   PHE A 190       3.084  39.484 -14.428  1.00 38.06           N
ATOM   2644  H   PHE A 190       2.537  40.308 -14.636  1.00 38.06           H
ATOM   2645  CA  PHE A 190       3.451  38.587 -15.474  1.00 38.17           C
ATOM   2646  HA  PHE A 190       4.083  37.796 -15.071  1.00 38.17           H
ATOM   2647  C   PHE A 190       4.190  39.294 -16.607  1.00 37.60           C
ATOM   2648  O   PHE A 190       4.206  38.837 -17.762  1.00 37.73           O
ATOM   2649  CB  PHE A 190       2.140  37.943 -15.878  1.00 38.51           C
ATOM   2650 1HB  PHE A 190       1.458  38.637 -16.369  1.00 38.51           H
ATOM   2651 2HB  PHE A 190       2.287  37.161 -16.622  1.00 38.51           H
ATOM   2652  CG  PHE A 190       1.345  37.296 -14.709  1.00 39.41           C
ATOM   2653  CD1 PHE A 190       1.840  36.212 -14.007  1.00 40.35           C
ATOM   2654  HD1 PHE A 190       2.814  35.794 -14.213  1.00 40.35           H
ATOM   2655  CD2 PHE A 190       0.039  37.747 -14.490  1.00 39.75           C
ATOM   2656  HD2 PHE A 190      -0.364  38.550 -15.091  1.00 39.75           H
ATOM   2657  CE1 PHE A 190       1.044  35.580 -13.004  1.00 41.23           C
ATOM   2658  HE1 PHE A 190       1.360  34.631 -12.597  1.00 41.23           H
ATOM   2659  CE2 PHE A 190      -0.710  37.151 -13.447  1.00 40.96           C
ATOM   2660  HE2 PHE A 190      -1.743  37.439 -13.320  1.00 40.96           H
ATOM   2661  CZ  PHE A 190      -0.258  36.048 -12.699  1.00 40.79           C
ATOM   2662  HZ  PHE A 190      -0.946  35.538 -12.040  1.00 40.79           H
ATOM   2663  N   ARG A 191       4.713  40.499 -16.373  1.00 37.02           N
ATOM   2664  H   ARG A 191       4.708  40.812 -15.412  1.00 37.02           H
ATOM   2665  CA  ARG A 191       5.472  41.293 -17.330  1.00 37.74           C
ATOM   2666  HA  ARG A 191       4.918  41.411 -18.261  1.00 37.74           H
ATOM   2667  C   ARG A 191       6.855  40.663 -17.714  1.00 37.65           C
ATOM   2668  O   ARG A 191       7.356  39.728 -17.033  1.00 36.45           O
ATOM   2669  CB  ARG A 191       5.723  42.564 -16.673  1.00 38.86           C
ATOM   2670 1HB  ARG A 191       5.916  42.459 -15.605  1.00 38.86           H
ATOM   2671 2HB  ARG A 191       6.494  43.036 -17.282  1.00 38.86           H
ATOM   2672  CG  ARG A 191       4.470  43.549 -16.766  1.00 41.70           C
ATOM   2673 1HG  ARG A 191       4.178  43.795 -17.787  1.00 41.70           H
ATOM   2674 2HG  ARG A 191       3.592  43.106 -16.296  1.00 41.70           H
ATOM   2675  CD  ARG A 191       4.882  44.806 -16.024  1.00 44.69           C
ATOM   2676 1HD  ARG A 191       5.049  44.660 -14.956  1.00 44.69           H
ATOM   2677 2HD  ARG A 191       5.788  45.218 -16.469  1.00 44.69           H
ATOM   2678  NE  ARG A 191       3.835  45.900 -16.132  1.00 49.44           N
ATOM   2679  HE  ARG A 191       3.135  45.698 -16.831  1.00 49.44           H
ATOM   2680  CZ  ARG A 191       3.782  47.117 -15.512  1.00 51.87           C
ATOM   2681  NH1 ARG A 191       4.672  47.500 -14.602  1.00 51.73           N
ATOM   2682 1HH1 ARG A 191       5.415  46.874 -14.326  1.00 51.73           H
ATOM   2683 2HH1 ARG A 191       4.576  48.400 -14.153  1.00 51.73           H
ATOM   2684  NH2 ARG A 191       2.873  47.987 -15.824  1.00 51.66           N
ATOM   2685 1HH2 ARG A 191       2.351  47.770 -16.660  1.00 51.66           H
ATOM   2686 2HH2 ARG A 191       2.864  48.925 -15.450  1.00 51.66           H
ATOM   2687  N   VAL A 192       7.452  41.176 -18.779  1.00 38.27           N
ATOM   2688  H   VAL A 192       7.007  41.928 -19.285  1.00 38.27           H
ATOM   2689  CA  VAL A 192       8.781  40.767 -19.293  1.00 38.58           C
ATOM   2690  HA  VAL A 192       8.858  39.734 -19.632  1.00 38.58           H
ATOM   2691  C   VAL A 192       9.828  40.996 -18.190  1.00 39.02           C
ATOM   2692  O   VAL A 192       9.715  41.956 -17.471  1.00 39.42           O
ATOM   2693  CB  VAL A 192       9.050  41.546 -20.579  1.00 39.64           C
ATOM   2694  HB  VAL A 192       8.125  41.634 -21.149  1.00 39.64           H
ATOM   2695  CG1 VAL A 192       9.582  42.966 -20.415  1.00 40.30           C
ATOM   2696 1HG1 VAL A 192       9.060  43.420 -19.574  1.00 40.30           H
ATOM   2697 2HG1 VAL A 192       9.386  43.542 -21.319  1.00 40.30           H
ATOM   2698 3HG1 VAL A 192      10.653  42.955 -20.216  1.00 40.30           H
ATOM   2699  CG2 VAL A 192      10.070  40.785 -21.385  1.00 40.05           C
ATOM   2700 1HG2 VAL A 192      10.406  41.278 -22.297  1.00 40.05           H
ATOM   2701 2HG2 VAL A 192       9.625  39.822 -21.634  1.00 40.05           H
ATOM   2702 3HG2 VAL A 192      10.920  40.632 -20.720  1.00 40.05           H
ATOM   2703  N   GLN A 193      10.848  40.160 -18.054  1.00 38.59           N
ATOM   2704  H   GLN A 193      10.673  39.290 -18.535  1.00 38.59           H
ATOM   2705  CA  GLN A 193      11.922  40.146 -17.051  1.00 38.54           C
ATOM   2706  HA  GLN A 193      12.186  41.187 -16.865  1.00 38.54           H
ATOM   2707  C   GLN A 193      13.178  39.431 -17.603  1.00 39.05           C
ATOM   2708  O   GLN A 193      13.075  38.762 -18.612  1.00 38.97           O
ATOM   2709  CB  GLN A 193      11.433  39.556 -15.751  1.00 39.16           C
ATOM   2710 1HB  GLN A 193      12.279  39.504 -15.066  1.00 39.16           H
ATOM   2711 2HB  GLN A 193      10.768  40.249 -15.234  1.00 39.16           H
ATOM   2712  CG  GLN A 193      10.748  38.164 -15.765  1.00 42.39           C
ATOM   2713 1HG  GLN A 193       9.741  38.287 -16.164  1.00 42.39           H
ATOM   2714 2HG  GLN A 193      11.376  37.558 -16.419  1.00 42.39           H
ATOM   2715  CD  GLN A 193      10.685  37.539 -14.386  1.00 46.00           C
ATOM   2716  OE1 GLN A 193      11.597  36.999 -13.807  1.00 47.97           O
ATOM   2717  NE2 GLN A 193       9.494  37.420 -13.831  1.00 45.25           N
ATOM   2718 1HE2 GLN A 193       9.564  37.232 -12.841  1.00 45.25           H
ATOM   2719 2HE2 GLN A 193       8.760  38.019 -14.180  1.00 45.25           H
ATOM   2720  N   PRO A 194      14.393  39.577 -17.053  1.00 39.33           N
ATOM   2721  CA  PRO A 194      15.494  38.759 -17.559  1.00 39.57           C
ATOM   2722  HA  PRO A 194      15.596  38.948 -18.628  1.00 39.57           H
ATOM   2723  C   PRO A 194      15.251  37.330 -17.258  1.00 39.16           C
ATOM   2724  O   PRO A 194      14.686  37.028 -16.215  1.00 39.15           O
ATOM   2725  CB  PRO A 194      16.789  39.237 -16.978  1.00 40.27           C
ATOM   2726 1HB  PRO A 194      17.512  38.452 -16.758  1.00 40.27           H
ATOM   2727 2HB  PRO A 194      17.207  40.016 -17.615  1.00 40.27           H
ATOM   2728  CG  PRO A 194      16.306  39.860 -15.668  1.00 40.56           C
ATOM   2729 1HG  PRO A 194      16.284  39.153 -14.839  1.00 40.56           H
ATOM   2730 2HG  PRO A 194      16.962  40.713 -15.498  1.00 40.56           H
ATOM   2731  CD  PRO A 194      14.892  40.352 -15.958  1.00 38.97           C
ATOM   2732 1HD  PRO A 194      14.249  40.245 -15.084  1.00 38.97           H
ATOM   2733 2HD  PRO A 194      14.853  41.417 -16.188  1.00 38.97           H
ATOM   2734  N   MET A 195      15.610  36.391 -18.072  1.00 37.77           N
ATOM   2735  H   MET A 195      16.187  36.643 -18.862  1.00 37.77           H
ATOM   2736  CA  MET A 195      15.572  34.971 -17.713  1.00 37.01           C
ATOM   2737  HA  MET A 195      14.644  34.673 -17.224  1.00 37.01           H
ATOM   2738  C   MET A 195      16.742  34.615 -16.765  1.00 37.44           C
ATOM   2739  O   MET A 195      17.892  35.032 -16.985  1.00 38.52           O
ATOM   2740  CB  MET A 195      15.697  34.084 -19.023  1.00 35.66           C
ATOM   2741 1HB  MET A 195      14.989  34.416 -19.782  1.00 35.66           H
ATOM   2742 2HB  MET A 195      16.741  34.009 -19.329  1.00 35.66           H
ATOM   2743  CG  MET A 195      15.264  32.576 -18.701  1.00 35.74           C
ATOM   2744 1HG  MET A 195      16.190  32.111 -18.364  1.00 35.74           H
ATOM   2745 2HG  MET A 195      14.483  32.564 -17.941  1.00 35.74           H
ATOM   2746  SD  MET A 195      14.639  31.539 -20.110  1.00 38.78           S
ATOM   2747  CE  MET A 195      12.918  32.239 -20.326  1.00 38.54           C
ATOM   2748 1HE  MET A 195      12.986  33.187 -20.860  1.00 38.54           H
ATOM   2749 2HE  MET A 195      12.499  32.410 -19.334  1.00 38.54           H
ATOM   2750 3HE  MET A 195      12.275  31.555 -20.880  1.00 38.54           H
ATOM   2751  N   PRO A 196      16.544  33.873 -15.647  1.00 37.19           N
ATOM   2752  CA  PRO A 196      17.635  33.370 -14.848  1.00 37.79           C
ATOM   2753  HA  PRO A 196      18.489  34.044 -14.918  1.00 37.79           H
ATOM   2754  C   PRO A 196      18.121  32.015 -15.443  1.00 39.04           C
ATOM   2755  O   PRO A 196      17.308  31.145 -15.821  1.00 39.71           O
ATOM   2756  CB  PRO A 196      17.089  33.196 -13.425  1.00 38.63           C
ATOM   2757 1HB  PRO A 196      17.371  32.210 -13.055  1.00 38.63           H
ATOM   2758 2HB  PRO A 196      17.547  33.942 -12.776  1.00 38.63           H
ATOM   2759  CG  PRO A 196      15.598  33.398 -13.557  1.00 37.88           C
ATOM   2760 1HG  PRO A 196      15.060  32.509 -13.227  1.00 37.88           H
ATOM   2761 2HG  PRO A 196      15.270  34.242 -12.951  1.00 37.88           H
ATOM   2762  CD  PRO A 196      15.255  33.663 -14.957  1.00 36.18           C
ATOM   2763 1HD  PRO A 196      14.744  32.836 -15.450  1.00 36.18           H
ATOM   2764 2HD  PRO A 196      14.649  34.558 -15.100  1.00 36.18           H
ATOM   2765  N   LEU A 197      19.467  31.840 -15.630  1.00 39.30           N
ATOM   2766  H   LEU A 197      20.069  32.604 -15.359  1.00 39.30           H
ATOM   2767  CA  LEU A 197      20.110  30.752 -16.342  1.00 40.51           C
ATOM   2768  HA  LEU A 197      19.380  29.959 -16.500  1.00 40.51           H
ATOM   2769  C   LEU A 197      21.205  30.191 -15.392  1.00 42.25           C
ATOM   2770  O   LEU A 197      21.988  30.933 -14.783  1.00 41.58           O
ATOM   2771  CB  LEU A 197      20.838  31.183 -17.657  1.00 40.01           C
ATOM   2772 1HB  LEU A 197      21.790  31.627 -17.363  1.00 40.01           H
ATOM   2773 2HB  LEU A 197      20.952  30.287 -18.266  1.00 40.01           H
ATOM   2774  CG  LEU A 197      20.228  32.268 -18.570  1.00 41.12           C
ATOM   2775  HG  LEU A 197      20.022  33.150 -17.963  1.00 41.12           H
ATOM   2776  CD1 LEU A 197      21.220  32.559 -19.692  1.00 41.86           C
ATOM   2777 1HD1 LEU A 197      20.801  33.275 -20.399  1.00 41.86           H
ATOM   2778 2HD1 LEU A 197      21.396  31.610 -20.197  1.00 41.86           H
ATOM   2779 3HD1 LEU A 197      22.162  32.943 -19.300  1.00 41.86           H
ATOM   2780  CD2 LEU A 197      18.971  31.725 -19.242  1.00 40.94           C
ATOM   2781 1HD2 LEU A 197      19.208  30.863 -19.864  1.00 40.94           H
ATOM   2782 2HD2 LEU A 197      18.637  32.549 -19.873  1.00 40.94           H
ATOM   2783 3HD2 LEU A 197      18.179  31.461 -18.541  1.00 40.94           H
ATOM   2784  N   ALA A 198      21.328  28.835 -15.309  1.00 44.18           N
ATOM   2785  H   ALA A 198      20.708  28.261 -15.863  1.00 44.18           H
ATOM   2786  CA  ALA A 198      22.457  28.128 -14.670  1.00 46.67           C
ATOM   2787  HA  ALA A 198      22.478  28.384 -13.611  1.00 46.67           H
ATOM   2788  C   ALA A 198      23.848  28.479 -15.262  1.00 50.48           C
ATOM   2789  O   ALA A 198      24.289  27.938 -16.285  1.00 49.33           O
ATOM   2790  CB  ALA A 198      22.161  26.647 -14.768  1.00 46.25           C
ATOM   2791 1HB  ALA A 198      22.453  26.268 -15.747  1.00 46.25           H
ATOM   2792 2HB  ALA A 198      21.113  26.410 -14.584  1.00 46.25           H
ATOM   2793 3HB  ALA A 198      22.779  26.184 -13.999  1.00 46.25           H
ATOM   2794  N   VAL A 199      24.628  29.321 -14.562  1.00 54.59           N
ATOM   2795  H   VAL A 199      24.276  29.760 -13.724  1.00 54.59           H
ATOM   2796  CA  VAL A 199      25.940  29.835 -15.035  1.00 59.20           C
ATOM   2797  HA  VAL A 199      26.233  28.995 -15.665  1.00 59.20           H
ATOM   2798  C   VAL A 199      27.081  30.064 -14.007  1.00 65.29           C
ATOM   2799  O   VAL A 199      26.849  30.503 -12.922  1.00 65.76           O
ATOM   2800  CB  VAL A 199      25.801  31.131 -15.999  1.00 59.70           C
ATOM   2801  HB  VAL A 199      25.292  31.859 -15.367  1.00 59.70           H
ATOM   2802  CG1 VAL A 199      27.146  31.744 -16.460  1.00 60.02           C
ATOM   2803 1HG1 VAL A 199      26.944  32.764 -16.788  1.00 60.02           H
ATOM   2804 2HG1 VAL A 199      27.629  31.192 -17.267  1.00 60.02           H
ATOM   2805 3HG1 VAL A 199      27.802  31.765 -15.590  1.00 60.02           H
ATOM   2806  CG2 VAL A 199      25.015  30.796 -17.300  1.00 59.94           C
ATOM   2807 1HG2 VAL A 199      25.085  31.629 -17.999  1.00 59.94           H
ATOM   2808 2HG2 VAL A 199      23.970  30.514 -17.173  1.00 59.94           H
ATOM   2809 3HG2 VAL A 199      25.576  29.946 -17.690  1.00 59.94           H
ATOM   2810  N   HIS A 200      28.308  29.637 -14.367  1.00 69.38           N
ATOM   2811  H   HIS A 200      28.418  29.297 -15.311  1.00 69.38           H
ATOM   2812  CA  HIS A 200      29.459  29.448 -13.471  1.00 73.85           C
ATOM   2813  HA  HIS A 200      29.357  30.014 -12.545  1.00 73.85           H
ATOM   2814  C   HIS A 200      30.747  29.876 -14.176  1.00 77.29           C
ATOM   2815  O   HIS A 200      30.790  30.325 -15.333  1.00 77.63           O
ATOM   2816  CB  HIS A 200      29.499  27.954 -13.086  1.00 76.21           C
ATOM   2817 1HB  HIS A 200      28.507  27.507 -13.021  1.00 76.21           H
ATOM   2818 2HB  HIS A 200      30.137  27.387 -13.764  1.00 76.21           H
ATOM   2819  CG  HIS A 200      30.131  27.634 -11.646  1.00 81.08           C
ATOM   2820  ND1 HIS A 200      31.438  27.265 -11.569  1.00 83.69           N
ATOM   2821  CD2 HIS A 200      29.559  27.702 -10.413  1.00 83.15           C
ATOM   2822  HD2 HIS A 200      28.594  28.059 -10.084  1.00 83.15           H
ATOM   2823  CE1 HIS A 200      31.625  27.177 -10.242  1.00 84.40           C
ATOM   2824  HE1 HIS A 200      32.594  26.888  -9.862  1.00 84.40           H
ATOM   2825  NE2 HIS A 200      30.536  27.341  -9.557  1.00 84.81           N
ATOM   2826  HE2 HIS A 200      30.492  27.341  -8.548  1.00 84.81           H
ATOM   2827  N   ARG A 201      31.828  29.723 -13.357  1.00 79.54           N
ATOM   2828  H   ARG A 201      31.699  29.205 -12.500  1.00 79.54           H
ATOM   2829  CA  ARG A 201      33.127  30.250 -13.668  1.00 81.95           C
ATOM   2830  HA  ARG A 201      33.791  29.902 -12.877  1.00 81.95           H
ATOM   2831  C   ARG A 201      33.257  31.868 -13.558  1.00 82.99           C
ATOM   2832  O   ARG A 201      34.005  32.387 -14.371  1.00 83.72           O
ATOM   2833  CB  ARG A 201      33.667  29.658 -15.024  1.00 84.91           C
ATOM   2834 1HB  ARG A 201      33.110  30.050 -15.875  1.00 84.91           H
ATOM   2835 2HB  ARG A 201      34.612  30.194 -15.113  1.00 84.91           H
ATOM   2836  CG  ARG A 201      33.791  28.209 -14.995  1.00 90.65           C
ATOM   2837 1HG  ARG A 201      34.197  27.842 -14.053  1.00 90.65           H
ATOM   2838 2HG  ARG A 201      32.747  27.901 -15.055  1.00 90.65           H
ATOM   2839  CD  ARG A 201      34.579  27.711 -16.166  1.00 97.22           C
ATOM   2840 1HD  ARG A 201      34.380  26.653 -16.339  1.00 97.22           H
ATOM   2841 2HD  ARG A 201      34.189  28.226 -17.043  1.00 97.22           H
ATOM   2842  NE  ARG A 201      35.997  27.948 -16.021  1.00102.84           N
ATOM   2843  HE  ARG A 201      36.260  28.480 -15.204  1.00102.84           H
ATOM   2844  CZ  ARG A 201      36.886  27.455 -16.855  1.00106.54           C
ATOM   2845  NH1 ARG A 201      36.699  26.593 -17.853  1.00106.38           N
ATOM   2846 1HH1 ARG A 201      35.740  26.327 -18.023  1.00106.38           H
ATOM   2847 2HH1 ARG A 201      37.435  26.241 -18.448  1.00106.38           H
ATOM   2848  NH2 ARG A 201      38.128  27.802 -16.705  1.00107.26           N
ATOM   2849 1HH2 ARG A 201      38.470  28.099 -15.802  1.00107.26           H
ATOM   2850 2HH2 ARG A 201      38.776  27.509 -17.421  1.00107.26           H
ATOM   2851  N   ARG A 202      32.628  32.510 -12.593  1.00  0.00           N
ATOM   2852  H   ARG A 202      32.227  31.961 -11.845  1.00  0.00           H
ATOM   2853  CA  ARG A 202      32.714  33.942 -12.425  1.00  0.00           C
ATOM   2854  HA  ARG A 202      32.544  34.465 -13.366  1.00  0.00           H
ATOM   2855  C   ARG A 202      34.136  34.387 -11.928  1.00  0.00           C
ATOM   2856  O   ARG A 202      34.581  35.498 -12.308  1.00  0.00           O
ATOM   2857  CB  ARG A 202      31.580  34.412 -11.404  1.00  0.00           C
ATOM   2858 1HB  ARG A 202      31.696  33.937 -10.430  1.00  0.00           H
ATOM   2859 2HB  ARG A 202      31.792  35.453 -11.163  1.00  0.00           H
ATOM   2860  CG  ARG A 202      30.213  34.230 -11.961  1.00  0.00           C
ATOM   2861 1HG  ARG A 202      30.234  34.611 -12.982  1.00  0.00           H
ATOM   2862 2HG  ARG A 202      29.902  33.201 -12.138  1.00  0.00           H
ATOM   2863  CD  ARG A 202      29.118  34.958 -11.176  1.00  0.00           C
ATOM   2864 1HD  ARG A 202      28.194  34.697 -11.693  1.00  0.00           H
ATOM   2865 2HD  ARG A 202      29.011  34.616 -10.147  1.00  0.00           H
ATOM   2866  NE  ARG A 202      29.168  36.464 -11.124  1.00  0.00           N
ATOM   2867  HE  ARG A 202      29.987  36.900 -11.522  1.00  0.00           H
ATOM   2868  CZ  ARG A 202      28.089  37.173 -10.821  1.00  0.00           C
ATOM   2869  NH1 ARG A 202      28.127  38.466 -10.943  1.00  0.00           N
ATOM   2870 1HH1 ARG A 202      28.922  39.000 -11.263  1.00  0.00           H
ATOM   2871 2HH1 ARG A 202      27.273  38.937 -10.683  1.00  0.00           H
ATOM   2872  NH2 ARG A 202      26.977  36.639 -10.435  1.00  0.00           N
ATOM   2873 1HH2 ARG A 202      27.004  35.693 -10.082  1.00  0.00           H
ATOM   2874 2HH2 ARG A 202      26.205  37.245 -10.202  1.00  0.00           H
ATOM   2875  N   GLN A 203      34.891  33.645 -11.125  1.00  0.00           N
ATOM   2876  H   GLN A 203      34.512  32.774 -10.780  1.00  0.00           H
ATOM   2877  CA  GLN A 203      36.265  33.965 -10.723  1.00  0.00           C
ATOM   2878  HA  GLN A 203      36.265  35.037 -10.524  1.00  0.00           H
ATOM   2879  C   GLN A 203      37.318  33.703 -11.837  1.00  0.00           C
ATOM   2880  O   GLN A 203      38.259  34.502 -11.941  1.00  0.00           O
ATOM   2881  CB  GLN A 203      36.571  33.243  -9.394  1.00  0.00           C
ATOM   2882 1HB  GLN A 203      36.342  32.187  -9.532  1.00  0.00           H
ATOM   2883 2HB  GLN A 203      37.607  33.433  -9.112  1.00  0.00           H
ATOM   2884  CG  GLN A 203      35.713  33.685  -8.123  1.00  0.00           C
ATOM   2885 1HG  GLN A 203      35.854  34.759  -7.998  1.00  0.00           H
ATOM   2886 2HG  GLN A 203      34.647  33.530  -8.285  1.00  0.00           H
ATOM   2887  CD  GLN A 203      36.142  32.967  -6.851  1.00  0.00           C
ATOM   2888  OE1 GLN A 203      35.329  32.712  -5.938  1.00  0.00           O
ATOM   2889  NE2 GLN A 203      37.396  32.625  -6.626  1.00  0.00           N
ATOM   2890 1HE2 GLN A 203      37.572  32.270  -5.698  1.00  0.00           H
ATOM   2891 2HE2 GLN A 203      38.134  32.627  -7.315  1.00  0.00           H
ATOM   2892  N   ASP A 204      37.062  32.672 -12.696  1.00  0.00           N
ATOM   2893  H   ASP A 204      36.384  31.960 -12.466  1.00  0.00           H
ATOM   2894  CA  ASP A 204      37.891  32.406 -13.888  1.00  0.00           C
ATOM   2895  HA  ASP A 204      38.935  32.378 -13.573  1.00  0.00           H
ATOM   2896  C   ASP A 204      37.702  33.484 -14.940  1.00  0.00           C
ATOM   2897  O   ASP A 204      38.634  33.670 -15.722  1.00  0.00           O
ATOM   2898  CB  ASP A 204      37.589  31.054 -14.569  1.00  0.00           C
ATOM   2899 1HB  ASP A 204      36.542  30.945 -14.854  1.00  0.00           H
ATOM   2900 2HB  ASP A 204      38.193  30.999 -15.475  1.00  0.00           H
ATOM   2901  CG  ASP A 204      37.964  29.846 -13.678  1.00  0.00           C
ATOM   2902  OD1 ASP A 204      37.919  28.751 -14.263  1.00  0.00           O
ATOM   2903  OD2 ASP A 204      38.423  29.872 -12.529  1.00  0.00           O
ATOM   2904  N   GLY A 205      36.470  34.034 -15.092  1.00 93.07           N
ATOM   2905  H   GLY A 205      35.766  33.946 -14.373  1.00 93.07           H
ATOM   2906  CA  GLY A 205      36.161  34.982 -16.181  1.00 93.32           C
ATOM   2907 1HA  GLY A 205      35.342  35.566 -15.760  1.00 93.32           H
ATOM   2908 2HA  GLY A 205      37.071  35.547 -16.383  1.00 93.32           H
ATOM   2909  C   GLY A 205      35.675  34.365 -17.509  1.00 93.46           C
ATOM   2910  O   GLY A 205      34.951  34.964 -18.273  1.00 94.94           O
ATOM   2911  N   ALA A 206      36.062  33.082 -17.597  1.00 91.23           N
ATOM   2912  H   ALA A 206      36.704  32.702 -16.916  1.00 91.23           H
ATOM   2913  CA  ALA A 206      35.687  32.170 -18.699  1.00 89.67           C
ATOM   2914  HA  ALA A 206      35.590  32.762 -19.609  1.00 89.67           H
ATOM   2915  C   ALA A 206      34.317  31.569 -18.357  1.00 87.41           C
ATOM   2916  O   ALA A 206      34.168  30.324 -18.294  1.00 87.49           O
ATOM   2917  CB  ALA A 206      36.846  31.174 -18.920  1.00 90.06           C
ATOM   2918 1HB  ALA A 206      37.091  30.705 -17.966  1.00 90.06           H
ATOM   2919 2HB  ALA A 206      37.720  31.702 -19.300  1.00 90.06           H
ATOM   2920 3HB  ALA A 206      36.544  30.409 -19.634  1.00 90.06           H
ATOM   2921  N   LEU A 207      33.279  32.423 -18.174  1.00 85.18           N
ATOM   2922  H   LEU A 207      33.416  33.390 -18.431  1.00 85.18           H
ATOM   2923  CA  LEU A 207      31.908  32.023 -17.840  1.00 83.35           C
ATOM   2924  HA  LEU A 207      31.953  31.668 -16.810  1.00 83.35           H
ATOM   2925  C   LEU A 207      31.347  31.019 -18.766  1.00 79.95           C
ATOM   2926  O   LEU A 207      31.530  30.971 -19.983  1.00 80.21           O
ATOM   2927  CB  LEU A 207      30.993  33.224 -18.015  1.00 84.28           C
ATOM   2928 1HB  LEU A 207      30.831  33.415 -19.076  1.00 84.28           H
ATOM   2929 2HB  LEU A 207      29.978  32.964 -17.714  1.00 84.28           H
ATOM   2930  CG  LEU A 207      31.393  34.500 -17.364  1.00 86.76           C
ATOM   2931  HG  LEU A 207      32.434  34.756 -17.564  1.00 86.76           H
ATOM   2932  CD1 LEU A 207      30.519  35.642 -17.865  1.00 88.06           C
ATOM   2933 1HD1 LEU A 207      30.888  36.530 -17.351  1.00 88.06           H
ATOM   2934 2HD1 LEU A 207      29.491  35.447 -17.561  1.00 88.06           H
ATOM   2935 3HD1 LEU A 207      30.557  35.803 -18.942  1.00 88.06           H
ATOM   2936  CD2 LEU A 207      31.108  34.308 -15.860  1.00 87.12           C
ATOM   2937 1HD2 LEU A 207      30.054  34.044 -15.782  1.00 87.12           H
ATOM   2938 2HD2 LEU A 207      31.306  35.199 -15.265  1.00 87.12           H
ATOM   2939 3HD2 LEU A 207      31.718  33.482 -15.493  1.00 87.12           H
ATOM   2940  N   VAL A 208      30.606  30.107 -18.174  1.00 76.40           N
ATOM   2941  H   VAL A 208      30.588  30.070 -17.165  1.00 76.40           H
ATOM   2942  CA  VAL A 208      30.019  28.967 -18.884  1.00 73.39           C
ATOM   2943  HA  VAL A 208      29.913  29.176 -19.948  1.00 73.39           H
ATOM   2944  C   VAL A 208      28.729  28.455 -18.308  1.00 69.15           C
ATOM   2945  O   VAL A 208      28.391  28.701 -17.173  1.00 68.30           O
ATOM   2946  CB  VAL A 208      31.075  27.802 -18.762  1.00 74.54           C
ATOM   2947  HB  VAL A 208      32.054  28.282 -18.757  1.00 74.54           H
ATOM   2948  CG1 VAL A 208      31.031  27.013 -17.436  1.00 75.05           C
ATOM   2949 1HG1 VAL A 208      30.922  27.683 -16.583  1.00 75.05           H
ATOM   2950 2HG1 VAL A 208      31.977  26.477 -17.358  1.00 75.05           H
ATOM   2951 3HG1 VAL A 208      30.207  26.299 -17.445  1.00 75.05           H
ATOM   2952  CG2 VAL A 208      30.932  26.779 -19.856  1.00 75.30           C
ATOM   2953 1HG2 VAL A 208      30.711  27.314 -20.780  1.00 75.30           H
ATOM   2954 2HG2 VAL A 208      30.101  26.119 -19.610  1.00 75.30           H
ATOM   2955 3HG2 VAL A 208      31.840  26.190 -19.985  1.00 75.30           H
ATOM   2956  N   TRP A 209      27.895  27.808 -19.146  1.00 66.44           N
ATOM   2957  H   TRP A 209      28.072  27.780 -20.140  1.00 66.44           H
ATOM   2958  CA  TRP A 209      26.749  27.045 -18.655  1.00 64.51           C
ATOM   2959  HA  TRP A 209      26.138  27.815 -18.183  1.00 64.51           H
ATOM   2960  C   TRP A 209      27.039  25.980 -17.526  1.00 60.39           C
ATOM   2961  O   TRP A 209      27.909  25.153 -17.779  1.00 59.24           O
ATOM   2962  CB  TRP A 209      25.837  26.579 -19.819  1.00 65.46           C
ATOM   2963 1HB  TRP A 209      26.332  25.687 -20.201  1.00 65.46           H
ATOM   2964 2HB  TRP A 209      24.832  26.431 -19.424  1.00 65.46           H
ATOM   2965  CG  TRP A 209      25.754  27.589 -20.947  1.00 66.92           C
ATOM   2966  CD1 TRP A 209      24.922  28.613 -21.053  1.00 68.28           C
ATOM   2967  HD1 TRP A 209      24.166  28.842 -20.317  1.00 68.28           H
ATOM   2968  CD2 TRP A 209      26.487  27.677 -22.226  1.00 67.06           C
ATOM   2969  NE1 TRP A 209      25.167  29.447 -22.106  1.00 68.74           N
ATOM   2970  HE1 TRP A 209      24.719  30.340 -22.256  1.00 68.74           H
ATOM   2971  CE2 TRP A 209      25.952  28.775 -22.950  1.00 68.03           C
ATOM   2972  CE3 TRP A 209      27.456  26.878 -22.857  1.00 67.39           C
ATOM   2973  HE3 TRP A 209      27.974  26.115 -22.294  1.00 67.39           H
ATOM   2974  CZ2 TRP A 209      26.418  29.088 -24.250  1.00 68.41           C
ATOM   2975  HZ2 TRP A 209      26.084  30.005 -24.713  1.00 68.41           H
ATOM   2976  CZ3 TRP A 209      27.939  27.242 -24.143  1.00 68.20           C
ATOM   2977  HZ3 TRP A 209      28.785  26.702 -24.543  1.00 68.20           H
ATOM   2978  CH2 TRP A 209      27.396  28.321 -24.877  1.00 68.40           C
ATOM   2979  HH2 TRP A 209      27.872  28.668 -25.782  1.00 68.40           H
ATOM   2980  N   SER A 210      26.306  25.967 -16.414  1.00 57.35           N
ATOM   2981  H   SER A 210      25.497  26.571 -16.378  1.00 57.35           H
ATOM   2982  CA  SER A 210      26.381  24.875 -15.463  1.00 55.35           C
ATOM   2983  HA  SER A 210      27.356  25.023 -14.998  1.00 55.35           H
ATOM   2984  C   SER A 210      26.220  23.472 -15.955  1.00 54.06           C
ATOM   2985  O   SER A 210      25.205  23.118 -16.484  1.00 54.38           O
ATOM   2986  CB  SER A 210      25.282  25.163 -14.425  1.00 54.70           C
ATOM   2987 1HB  SER A 210      24.312  25.091 -14.917  1.00 54.70           H
ATOM   2988 2HB  SER A 210      25.316  24.388 -13.659  1.00 54.70           H
ATOM   2989  OG  SER A 210      25.650  26.284 -13.717  1.00 54.46           O
ATOM   2990  HG  SER A 210      25.004  26.493 -13.038  1.00 54.46           H
ATOM   2991  N   GLY A 211      27.223  22.629 -15.867  1.00 52.29           N
ATOM   2992  H   GLY A 211      28.061  22.952 -15.404  1.00 52.29           H
ATOM   2993  CA  GLY A 211      27.128  21.170 -16.077  1.00 50.92           C
ATOM   2994 1HA  GLY A 211      26.484  20.861 -16.900  1.00 50.92           H
ATOM   2995 2HA  GLY A 211      28.113  20.748 -16.279  1.00 50.92           H
ATOM   2996  C   GLY A 211      26.591  20.412 -14.802  1.00 48.91           C
ATOM   2997  O   GLY A 211      26.253  20.944 -13.709  1.00 48.91           O
ATOM   2998  N   SER A 212      26.707  19.052 -14.838  1.00 47.30           N
ATOM   2999  H   SER A 212      27.061  18.608 -15.674  1.00 47.30           H
ATOM   3000  CA  SER A 212      26.359  18.266 -13.702  1.00 46.25           C
ATOM   3001  HA  SER A 212      25.458  18.639 -13.216  1.00 46.25           H
ATOM   3002  C   SER A 212      27.508  18.366 -12.637  1.00 44.64           C
ATOM   3003  O   SER A 212      27.292  18.089 -11.464  1.00 45.26           O
ATOM   3004  CB  SER A 212      26.049  16.845 -14.060  1.00 47.55           C
ATOM   3005 1HB  SER A 212      26.909  16.350 -14.510  1.00 47.55           H
ATOM   3006 2HB  SER A 212      25.709  16.280 -13.193  1.00 47.55           H
ATOM   3007  OG  SER A 212      24.972  16.856 -14.972  1.00 51.22           O
ATOM   3008  HG  SER A 212      24.804  15.954 -15.253  1.00 51.22           H
ATOM   3009  N   ASP A 213      28.716  18.751 -13.007  1.00 42.76           N
ATOM   3010  H   ASP A 213      28.825  19.192 -13.908  1.00 42.76           H
ATOM   3011  CA  ASP A 213      29.807  19.055 -12.034  1.00 42.59           C
ATOM   3012  HA  ASP A 213      29.966  18.160 -11.432  1.00 42.59           H
ATOM   3013  C   ASP A 213      29.513  20.211 -10.981  1.00 41.51           C
ATOM   3014  O   ASP A 213      29.831  20.069  -9.771  1.00 41.70           O
ATOM   3015  CB  ASP A 213      31.003  19.461 -12.861  1.00 44.59           C
ATOM   3016 1HB  ASP A 213      31.793  19.615 -12.126  1.00 44.59           H
ATOM   3017 2HB  ASP A 213      31.248  18.671 -13.570  1.00 44.59           H
ATOM   3018  CG  ASP A 213      30.898  20.786 -13.687  1.00 50.20           C
ATOM   3019  OD1 ASP A 213      31.922  21.439 -13.845  1.00 50.66           O
ATOM   3020  OD2 ASP A 213      29.787  21.052 -14.300  1.00 53.45           O
ATOM   3021  N   VAL A 214      28.899  21.324 -11.417  1.00 40.53           N
ATOM   3022  H   VAL A 214      28.647  21.373 -12.393  1.00 40.53           H
ATOM   3023  CA  VAL A 214      28.511  22.406 -10.547  1.00 40.54           C
ATOM   3024  HA  VAL A 214      29.424  22.595  -9.982  1.00 40.54           H
ATOM   3025  C   VAL A 214      27.426  21.972  -9.500  1.00 40.46           C
ATOM   3026  O   VAL A 214      27.553  22.335  -8.343  1.00 40.17           O
ATOM   3027  CB  VAL A 214      28.142  23.691 -11.298  1.00 40.85           C
ATOM   3028  HB  VAL A 214      27.821  23.431 -12.307  1.00 40.85           H
ATOM   3029  CG1 VAL A 214      27.034  24.673 -10.762  1.00 41.18           C
ATOM   3030 1HG1 VAL A 214      26.050  24.211 -10.674  1.00 41.18           H
ATOM   3031 2HG1 VAL A 214      26.999  25.465 -11.510  1.00 41.18           H
ATOM   3032 3HG1 VAL A 214      27.325  25.094  -9.800  1.00 41.18           H
ATOM   3033  CG2 VAL A 214      29.456  24.379 -11.530  1.00 41.34           C
ATOM   3034 1HG2 VAL A 214      29.897  24.666 -10.576  1.00 41.34           H
ATOM   3035 2HG2 VAL A 214      29.179  25.274 -12.087  1.00 41.34           H
ATOM   3036 3HG2 VAL A 214      30.180  23.802 -12.106  1.00 41.34           H
ATOM   3037  N   VAL A 215      26.617  21.025  -9.851  1.00 40.22           N
ATOM   3038  H   VAL A 215      26.620  20.679 -10.800  1.00 40.22           H
ATOM   3039  CA  VAL A 215      25.576  20.355  -8.983  1.00 40.87           C
ATOM   3040  HA  VAL A 215      25.017  21.039  -8.344  1.00 40.87           H
ATOM   3041  C   VAL A 215      26.298  19.340  -8.054  1.00 42.03           C
ATOM   3042  O   VAL A 215      26.162  19.375  -6.834  1.00 42.58           O
ATOM   3043  CB  VAL A 215      24.385  19.736  -9.777  1.00 40.96           C
ATOM   3044  HB  VAL A 215      24.781  18.900 -10.354  1.00 40.96           H
ATOM   3045  CG1 VAL A 215      23.338  19.167  -8.879  1.00 41.23           C
ATOM   3046 1HG1 VAL A 215      23.775  18.553  -8.091  1.00 41.23           H
ATOM   3047 2HG1 VAL A 215      22.751  18.538  -9.547  1.00 41.23           H
ATOM   3048 3HG1 VAL A 215      22.695  19.927  -8.434  1.00 41.23           H
ATOM   3049  CG2 VAL A 215      23.683  20.737 -10.750  1.00 41.05           C
ATOM   3050 1HG2 VAL A 215      23.008  20.163 -11.385  1.00 41.05           H
ATOM   3051 2HG2 VAL A 215      24.464  21.188 -11.363  1.00 41.05           H
ATOM   3052 3HG2 VAL A 215      23.124  21.521 -10.239  1.00 41.05           H
ATOM   3053  N   MET A 216      27.134  18.505  -8.662  1.00 42.08           N
ATOM   3054  H   MET A 216      27.130  18.374  -9.663  1.00 42.08           H
ATOM   3055  CA  MET A 216      27.985  17.522  -7.920  1.00 43.35           C
ATOM   3056  HA  MET A 216      27.284  16.866  -7.403  1.00 43.35           H
ATOM   3057  C   MET A 216      28.926  18.126  -6.833  1.00 44.02           C
ATOM   3058  O   MET A 216      29.197  17.501  -5.840  1.00 43.81           O
ATOM   3059  CB  MET A 216      28.797  16.622  -8.776  1.00 44.39           C
ATOM   3060 1HB  MET A 216      28.092  16.263  -9.526  1.00 44.39           H
ATOM   3061 2HB  MET A 216      29.576  17.259  -9.195  1.00 44.39           H
ATOM   3062  CG  MET A 216      29.406  15.464  -8.022  1.00 47.45           C
ATOM   3063 1HG  MET A 216      30.247  15.816  -7.425  1.00 47.45           H
ATOM   3064 2HG  MET A 216      28.637  15.105  -7.337  1.00 47.45           H
ATOM   3065  SD  MET A 216      29.941  14.119  -9.100  1.00 55.24           S
ATOM   3066  CE  MET A 216      28.349  13.480  -9.692  1.00 54.18           C
ATOM   3067 1HE  MET A 216      27.705  14.322  -9.946  1.00 54.18           H
ATOM   3068 2HE  MET A 216      27.863  12.866  -8.934  1.00 54.18           H
ATOM   3069 3HE  MET A 216      28.533  12.880 -10.583  1.00 54.18           H
ATOM   3070  N   GLY A 217      29.334  19.383  -6.959  1.00 44.13           N
ATOM   3071  H   GLY A 217      29.007  19.977  -7.707  1.00 44.13           H
ATOM   3072  CA  GLY A 217      30.121  20.050  -5.905  1.00 45.18           C
ATOM   3073 1HA  GLY A 217      30.193  21.086  -6.236  1.00 45.18           H
ATOM   3074 2HA  GLY A 217      29.421  20.007  -5.070  1.00 45.18           H
ATOM   3075  C   GLY A 217      31.471  19.527  -5.495  1.00 45.76           C
ATOM   3076  O   GLY A 217      31.907  18.380  -5.794  1.00 45.93           O
ATOM   3077  N   GLU A 218      32.191  20.357  -4.657  1.00 46.14           N
ATOM   3078  H   GLU A 218      31.691  21.178  -4.346  1.00 46.14           H
ATOM   3079  CA  GLU A 218      33.423  20.037  -3.903  1.00 47.18           C
ATOM   3080  HA  GLU A 218      34.192  19.671  -4.583  1.00 47.18           H
ATOM   3081  C   GLU A 218      33.240  18.959  -2.795  1.00 46.25           C
ATOM   3082  O   GLU A 218      34.146  18.154  -2.554  1.00 46.39           O
ATOM   3083  CB  GLU A 218      33.971  21.287  -3.219  1.00 51.58           C
ATOM   3084 1HB  GLU A 218      33.112  21.761  -2.745  1.00 51.58           H
ATOM   3085 2HB  GLU A 218      34.624  20.945  -2.415  1.00 51.58           H
ATOM   3086  CG  GLU A 218      34.689  22.252  -4.122  1.00 60.30           C
ATOM   3087 1HG  GLU A 218      35.095  23.088  -3.552  1.00 60.30           H
ATOM   3088 2HG  GLU A 218      35.545  21.655  -4.439  1.00 60.30           H
ATOM   3089  CD  GLU A 218      33.978  22.797  -5.363  1.00 71.09           C
ATOM   3090  OE1 GLU A 218      34.560  22.914  -6.460  1.00 72.78           O
ATOM   3091  OE2 GLU A 218      32.843  23.262  -5.199  1.00 74.34           O
ATOM   3092  N   ALA A 219      32.083  18.869  -2.249  1.00 44.78           N
ATOM   3093  H   ALA A 219      31.492  19.640  -2.527  1.00 44.78           H
ATOM   3094  CA  ALA A 219      31.776  18.001  -1.213  1.00 44.06           C
ATOM   3095  HA  ALA A 219      32.418  18.105  -0.338  1.00 44.06           H
ATOM   3096  C   ALA A 219      31.858  16.511  -1.664  1.00 43.81           C
ATOM   3097  O   ALA A 219      32.393  15.665  -0.914  1.00 44.28           O
ATOM   3098  CB  ALA A 219      30.400  18.356  -0.701  1.00 43.61           C
ATOM   3099 1HB  ALA A 219      30.294  19.408  -0.439  1.00 43.61           H
ATOM   3100 2HB  ALA A 219      30.157  17.739   0.164  1.00 43.61           H
ATOM   3101 3HB  ALA A 219      29.724  18.115  -1.522  1.00 43.61           H
ATOM   3102  N   THR A 220      31.410  16.215  -2.899  1.00 42.56           N
ATOM   3103  H   THR A 220      30.894  16.925  -3.400  1.00 42.56           H
ATOM   3104  CA  THR A 220      31.612  14.938  -3.587  1.00 42.82           C
ATOM   3105  HA  THR A 220      31.530  14.094  -2.903  1.00 42.82           H
ATOM   3106  C   THR A 220      32.890  14.822  -4.397  1.00 43.78           C
ATOM   3107  O   THR A 220      33.370  13.687  -4.345  1.00 43.86           O
ATOM   3108  CB  THR A 220      30.594  14.831  -4.728  1.00 43.03           C
ATOM   3109  HB  THR A 220      30.733  15.670  -5.409  1.00 43.03           H
ATOM   3110  OG1 THR A 220      29.302  15.125  -4.190  1.00 42.14           O
ATOM   3111  HG1 THR A 220      29.154  16.065  -4.318  1.00 42.14           H
ATOM   3112  CG2 THR A 220      30.535  13.422  -5.284  1.00 43.80           C
ATOM   3113 1HG2 THR A 220      30.533  12.688  -4.478  1.00 43.80           H
ATOM   3114 2HG2 THR A 220      31.436  13.300  -5.885  1.00 43.80           H
ATOM   3115 3HG2 THR A 220      29.656  13.276  -5.912  1.00 43.80           H
ATOM   3116  N   ARG A 221      33.541  15.930  -4.838  1.00 44.40           N
ATOM   3117  H   ARG A 221      33.097  16.836  -4.792  1.00 44.40           H
ATOM   3118  CA  ARG A 221      34.905  15.910  -5.399  1.00 46.23           C
ATOM   3119  HA  ARG A 221      34.862  15.352  -6.335  1.00 46.23           H
ATOM   3120  C   ARG A 221      35.845  15.298  -4.426  1.00 48.00           C
ATOM   3121  O   ARG A 221      36.759  14.545  -4.841  1.00 48.63           O
ATOM   3122  CB  ARG A 221      35.388  17.325  -5.809  1.00 47.16           C
ATOM   3123 1HB  ARG A 221      34.551  17.874  -6.242  1.00 47.16           H
ATOM   3124 2HB  ARG A 221      35.617  17.830  -4.871  1.00 47.16           H
ATOM   3125  CG  ARG A 221      36.585  17.381  -6.738  1.00 47.34           C
ATOM   3126 1HG  ARG A 221      37.369  16.671  -6.475  1.00 47.34           H
ATOM   3127 2HG  ARG A 221      36.383  17.250  -7.801  1.00 47.34           H
ATOM   3128  CD  ARG A 221      37.250  18.814  -6.606  1.00 48.29           C
ATOM   3129 1HD  ARG A 221      38.086  18.884  -7.303  1.00 48.29           H
ATOM   3130 2HD  ARG A 221      36.415  19.491  -6.787  1.00 48.29           H
ATOM   3131  NE  ARG A 221      37.748  19.024  -5.239  1.00 49.11           N
ATOM   3132  HE  ARG A 221      37.551  18.247  -4.626  1.00 49.11           H
ATOM   3133  CZ  ARG A 221      38.411  20.090  -4.803  1.00 50.06           C
ATOM   3134  NH1 ARG A 221      38.618  21.159  -5.549  1.00 46.95           N
ATOM   3135 1HH1 ARG A 221      38.371  21.088  -6.526  1.00 46.95           H
ATOM   3136 2HH1 ARG A 221      39.065  21.993  -5.200  1.00 46.95           H
ATOM   3137  NH2 ARG A 221      38.869  20.095  -3.551  1.00 51.19           N
ATOM   3138 1HH2 ARG A 221      38.722  19.333  -2.905  1.00 51.19           H
ATOM   3139 2HH2 ARG A 221      39.203  20.987  -3.215  1.00 51.19           H
ATOM   3140  N   ASP A 222      35.709  15.565  -3.107  1.00 49.20           N
ATOM   3141  H   ASP A 222      34.952  16.147  -2.780  1.00 49.20           H
ATOM   3142  CA  ASP A 222      36.668  15.119  -2.077  1.00 51.37           C
ATOM   3143  HA  ASP A 222      37.544  14.832  -2.658  1.00 51.37           H
ATOM   3144  C   ASP A 222      36.106  13.963  -1.322  1.00 51.01           C
ATOM   3145  O   ASP A 222      36.666  13.754  -0.253  1.00 51.79           O
ATOM   3146  CB  ASP A 222      37.186  16.253  -1.142  1.00 55.75           C
ATOM   3147 1HB  ASP A 222      36.319  16.688  -0.644  1.00 55.75           H
ATOM   3148 2HB  ASP A 222      37.845  15.875  -0.361  1.00 55.75           H
ATOM   3149  CG  ASP A 222      37.914  17.349  -1.922  1.00 65.84           C
ATOM   3150  OD1 ASP A 222      38.506  18.264  -1.337  1.00 68.15           O
ATOM   3151  OD2 ASP A 222      37.981  17.357  -3.189  1.00 69.85           O
ATOM   3152  N   ASN A 223      34.865  13.477  -1.580  1.00 50.08           N
ATOM   3153  H   ASN A 223      34.376  13.654  -2.446  1.00 50.08           H
ATOM   3154  CA  ASN A 223      34.390  12.347  -0.776  1.00 49.79           C
ATOM   3155  HA  ASN A 223      34.460  12.647   0.269  1.00 49.79           H
ATOM   3156  C   ASN A 223      35.117  11.009  -0.955  1.00 49.64           C
ATOM   3157  O   ASN A 223      34.946  10.461  -2.003  1.00 49.61           O
ATOM   3158  CB  ASN A 223      32.875  12.166  -1.109  1.00 50.53           C
ATOM   3159 1HB  ASN A 223      32.383  13.133  -1.002  1.00 50.53           H
ATOM   3160 2HB  ASN A 223      32.812  11.834  -2.145  1.00 50.53           H
ATOM   3161  CG  ASN A 223      32.117  11.145  -0.233  1.00 52.89           C
ATOM   3162  OD1 ASN A 223      32.680  10.302   0.466  1.00 54.85           O
ATOM   3163  ND2 ASN A 223      30.828  11.179  -0.305  1.00 52.63           N
ATOM   3164 1HD2 ASN A 223      30.352  10.494   0.264  1.00 52.63           H
ATOM   3165 2HD2 ASN A 223      30.304  11.918  -0.751  1.00 52.63           H
ATOM   3166  N   PRO A 224      35.831  10.489   0.101  1.00 49.35           N
ATOM   3167  CA  PRO A 224      36.631   9.277   0.041  1.00 49.11           C
ATOM   3168  HA  PRO A 224      37.263   9.419  -0.836  1.00 49.11           H
ATOM   3169  C   PRO A 224      35.830   7.947  -0.208  1.00 48.35           C
ATOM   3170  O   PRO A 224      36.415   6.931  -0.602  1.00 48.98           O
ATOM   3171  CB  PRO A 224      37.462   9.307   1.348  1.00 50.20           C
ATOM   3172 1HB  PRO A 224      37.796   8.333   1.706  1.00 50.20           H
ATOM   3173 2HB  PRO A 224      38.355   9.920   1.226  1.00 50.20           H
ATOM   3174  CG  PRO A 224      36.527   9.942   2.360  1.00 50.54           C
ATOM   3175 1HG  PRO A 224      35.772   9.246   2.723  1.00 50.54           H
ATOM   3176 2HG  PRO A 224      36.979  10.451   3.211  1.00 50.54           H
ATOM   3177  CD  PRO A 224      35.848  10.987   1.462  1.00 48.98           C
ATOM   3178 1HD  PRO A 224      34.831  11.231   1.772  1.00 48.98           H
ATOM   3179 2HD  PRO A 224      36.445  11.897   1.509  1.00 48.98           H
ATOM   3180  N   GLN A 225      34.468   7.987   0.110  1.00 46.89           N
ATOM   3181  H   GLN A 225      34.134   8.840   0.536  1.00 46.89           H
ATOM   3182  CA  GLN A 225      33.516   6.913  -0.100  1.00 46.01           C
ATOM   3183  HA  GLN A 225      34.109   5.999  -0.111  1.00 46.01           H
ATOM   3184  C   GLN A 225      32.652   6.905  -1.402  1.00 44.84           C
ATOM   3185  O   GLN A 225      31.907   5.939  -1.653  1.00 44.89           O
ATOM   3186  CB  GLN A 225      32.520   6.797   1.051  1.00 47.84           C
ATOM   3187 1HB  GLN A 225      31.948   7.718   1.158  1.00 47.84           H
ATOM   3188 2HB  GLN A 225      31.808   6.002   0.829  1.00 47.84           H
ATOM   3189  CG  GLN A 225      33.172   6.481   2.422  1.00 52.58           C
ATOM   3190 1HG  GLN A 225      33.963   5.737   2.322  1.00 52.58           H
ATOM   3191 2HG  GLN A 225      33.607   7.415   2.776  1.00 52.58           H
ATOM   3192  CD  GLN A 225      32.164   5.983   3.469  1.00 58.62           C
ATOM   3193  OE1 GLN A 225      31.885   6.656   4.439  1.00 61.23           O
ATOM   3194  NE2 GLN A 225      31.562   4.764   3.291  1.00 59.94           N
ATOM   3195 1HE2 GLN A 225      30.998   4.452   4.069  1.00 59.94           H
ATOM   3196 2HE2 GLN A 225      31.708   4.157   2.497  1.00 59.94           H
ATOM   3197  N   PHE A 226      32.737   8.009  -2.214  1.00 43.01           N
ATOM   3198  H   PHE A 226      33.130   8.865  -1.849  1.00 43.01           H
ATOM   3199  CA  PHE A 226      31.957   8.082  -3.432  1.00 41.95           C
ATOM   3200  HA  PHE A 226      31.056   7.477  -3.335  1.00 41.95           H
ATOM   3201  C   PHE A 226      32.759   7.545  -4.642  1.00 40.88           C
ATOM   3202  O   PHE A 226      33.946   7.392  -4.548  1.00 39.78           O
ATOM   3203  CB  PHE A 226      31.627   9.565  -3.604  1.00 41.97           C
ATOM   3204 1HB  PHE A 226      31.007   9.932  -2.786  1.00 41.97           H
ATOM   3205 2HB  PHE A 226      32.581  10.091  -3.567  1.00 41.97           H
ATOM   3206  CG  PHE A 226      30.939   9.895  -4.922  1.00 42.52           C
ATOM   3207  CD1 PHE A 226      29.536   9.713  -5.096  1.00 42.75           C
ATOM   3208  HD1 PHE A 226      28.946   9.290  -4.297  1.00 42.75           H
ATOM   3209  CD2 PHE A 226      31.750  10.270  -5.998  1.00 43.35           C
ATOM   3210  HD2 PHE A 226      32.801  10.466  -5.843  1.00 43.35           H
ATOM   3211  CE1 PHE A 226      28.983   9.725  -6.405  1.00 43.65           C
ATOM   3212  HE1 PHE A 226      27.928   9.538  -6.538  1.00 43.65           H
ATOM   3213  CE2 PHE A 226      31.163  10.410  -7.271  1.00 44.05           C
ATOM   3214  HE2 PHE A 226      31.791  10.633  -8.121  1.00 44.05           H
ATOM   3215  CZ  PHE A 226      29.796  10.061  -7.474  1.00 43.85           C
ATOM   3216  HZ  PHE A 226      29.423  10.046  -8.487  1.00 43.85           H
ATOM   3217  N   GLU A 227      32.057   7.232  -5.728  1.00 40.41           N
ATOM   3218  H   GLU A 227      31.055   7.341  -5.660  1.00 40.41           H
ATOM   3219  CA  GLU A 227      32.608   6.715  -6.961  1.00 41.00           C
ATOM   3220  HA  GLU A 227      33.536   7.272  -7.091  1.00 41.00           H
ATOM   3221  C   GLU A 227      31.755   6.895  -8.231  1.00 40.64           C
ATOM   3222  O   GLU A 227      30.564   7.276  -8.185  1.00 40.17           O
ATOM   3223  CB  GLU A 227      32.986   5.236  -6.834  1.00 43.85           C
ATOM   3224 1HB  GLU A 227      33.484   5.134  -5.870  1.00 43.85           H
ATOM   3225 2HB  GLU A 227      32.081   4.629  -6.853  1.00 43.85           H
ATOM   3226  CG  GLU A 227      33.959   4.612  -7.901  1.00 51.87           C
ATOM   3227 1HG  GLU A 227      34.071   3.539  -7.743  1.00 51.87           H
ATOM   3228 2HG  GLU A 227      33.572   4.644  -8.920  1.00 51.87           H
ATOM   3229  CD  GLU A 227      35.375   5.237  -7.915  1.00 62.20           C
ATOM   3230  OE1 GLU A 227      35.548   6.281  -8.516  1.00 65.56           O
ATOM   3231  OE2 GLU A 227      36.398   4.682  -7.417  1.00 64.82           O
ATOM   3232  N   LEU A 228      32.395   6.766  -9.396  1.00 40.55           N
ATOM   3233  H   LEU A 228      33.365   6.488  -9.357  1.00 40.55           H
ATOM   3234  CA  LEU A 228      31.874   6.892 -10.809  1.00 40.84           C
ATOM   3235  HA  LEU A 228      30.823   6.612 -10.739  1.00 40.84           H
ATOM   3236  C   LEU A 228      32.603   5.917 -11.720  1.00 41.07           C
ATOM   3237  O   LEU A 228      33.804   5.686 -11.548  1.00 41.78           O
ATOM   3238  CB  LEU A 228      31.997   8.350 -11.262  1.00 41.18           C
ATOM   3239 1HB  LEU A 228      32.194   8.978 -10.392  1.00 41.18           H
ATOM   3240 2HB  LEU A 228      32.828   8.437 -11.962  1.00 41.18           H
ATOM   3241  CG  LEU A 228      30.776   8.879 -11.975  1.00 43.15           C
ATOM   3242  HG  LEU A 228      29.897   8.812 -11.333  1.00 43.15           H
ATOM   3243  CD1 LEU A 228      31.009  10.319 -12.383  1.00 43.63           C
ATOM   3244 1HD1 LEU A 228      31.149  10.803 -11.416  1.00 43.63           H
ATOM   3245 2HD1 LEU A 228      30.158  10.767 -12.896  1.00 43.63           H
ATOM   3246 3HD1 LEU A 228      31.907  10.447 -12.987  1.00 43.63           H
ATOM   3247  CD2 LEU A 228      30.331   8.102 -13.229  1.00 44.23           C
ATOM   3248 1HD2 LEU A 228      29.645   8.668 -13.859  1.00 44.23           H
ATOM   3249 2HD2 LEU A 228      29.813   7.237 -12.814  1.00 44.23           H
ATOM   3250 3HD2 LEU A 228      31.180   7.766 -13.824  1.00 44.23           H
ATOM   3251  N   PHE A 229      31.876   5.252 -12.598  1.00 40.60           N
ATOM   3252  H   PHE A 229      30.942   5.605 -12.752  1.00 40.60           H
ATOM   3253  CA  PHE A 229      32.390   4.358 -13.671  1.00 40.50           C
ATOM   3254  HA  PHE A 229      33.426   4.670 -13.800  1.00 40.50           H
ATOM   3255  C   PHE A 229      31.658   4.603 -15.016  1.00 40.16           C
ATOM   3256  O   PHE A 229      30.457   4.392 -15.120  1.00 40.20           O
ATOM   3257  CB  PHE A 229      32.325   2.908 -13.210  1.00 40.36           C
ATOM   3258 1HB  PHE A 229      31.263   2.669 -13.149  1.00 40.36           H
ATOM   3259 2HB  PHE A 229      32.813   2.373 -14.024  1.00 40.36           H
ATOM   3260  CG  PHE A 229      32.976   2.430 -11.894  1.00 41.51           C
ATOM   3261  CD1 PHE A 229      34.267   1.847 -11.933  1.00 42.30           C
ATOM   3262  HD1 PHE A 229      34.805   1.865 -12.870  1.00 42.30           H
ATOM   3263  CD2 PHE A 229      32.216   2.303 -10.727  1.00 42.33           C
ATOM   3264  HD2 PHE A 229      31.202   2.673 -10.697  1.00 42.33           H
ATOM   3265  CE1 PHE A 229      34.803   1.182 -10.827  1.00 43.44           C
ATOM   3266  HE1 PHE A 229      35.771   0.712 -10.923  1.00 43.44           H
ATOM   3267  CE2 PHE A 229      32.802   1.691  -9.569  1.00 43.47           C
ATOM   3268  HE2 PHE A 229      32.167   1.565  -8.704  1.00 43.47           H
ATOM   3269  CZ  PHE A 229      34.088   1.123  -9.644  1.00 43.26           C
ATOM   3270  HZ  PHE A 229      34.536   0.705  -8.755  1.00 43.26           H
ATOM   3271  N   ASP A 230      32.416   5.086 -16.013  1.00 39.85           N
ATOM   3272  H   ASP A 230      33.382   5.360 -15.905  1.00 39.85           H
ATOM   3273  CA  ASP A 230      31.835   5.341 -17.355  1.00 40.19           C
ATOM   3274  HA  ASP A 230      30.834   5.694 -17.107  1.00 40.19           H
ATOM   3275  C   ASP A 230      31.741   4.124 -18.259  1.00 40.49           C
ATOM   3276  O   ASP A 230      32.379   3.107 -18.017  1.00 40.82           O
ATOM   3277  CB  ASP A 230      32.530   6.457 -18.049  1.00 40.92           C
ATOM   3278 1HB  ASP A 230      32.027   6.643 -18.998  1.00 40.92           H
ATOM   3279 2HB  ASP A 230      32.559   7.390 -17.485  1.00 40.92           H
ATOM   3280  CG  ASP A 230      34.048   6.175 -18.444  1.00 45.74           C
ATOM   3281  OD1 ASP A 230      34.664   5.171 -18.078  1.00 43.38           O
ATOM   3282  OD2 ASP A 230      34.664   6.995 -19.158  1.00 49.73           O
ATOM   3283  N   GLU A 231      30.901   4.106 -19.275  1.00 40.49           N
ATOM   3284  H   GLU A 231      30.368   4.949 -19.436  1.00 40.49           H
ATOM   3285  CA  GLU A 231      30.625   3.027 -20.293  1.00 41.03           C
ATOM   3286  HA  GLU A 231      29.770   3.380 -20.869  1.00 41.03           H
ATOM   3287  C   GLU A 231      30.171   1.729 -19.557  1.00 40.98           C
ATOM   3288  O   GLU A 231      30.685   0.610 -19.731  1.00 41.40           O
ATOM   3289  CB  GLU A 231      31.802   2.829 -21.230  1.00 43.07           C
ATOM   3290 1HB  GLU A 231      32.720   2.696 -20.659  1.00 43.07           H
ATOM   3291 2HB  GLU A 231      31.610   1.960 -21.860  1.00 43.07           H
ATOM   3292  CG  GLU A 231      31.932   4.072 -22.111  1.00 47.18           C
ATOM   3293 1HG  GLU A 231      31.019   4.332 -22.647  1.00 47.18           H
ATOM   3294 2HG  GLU A 231      32.108   4.909 -21.436  1.00 47.18           H
ATOM   3295  CD  GLU A 231      33.086   3.966 -23.099  1.00 57.17           C
ATOM   3296  OE1 GLU A 231      32.889   3.760 -24.319  1.00 60.34           O
ATOM   3297  OE2 GLU A 231      34.233   4.127 -22.645  1.00 61.28           O
ATOM   3298  N   SER A 232      29.274   1.961 -18.617  1.00 40.62           N
ATOM   3299  H   SER A 232      28.909   2.899 -18.541  1.00 40.62           H
ATOM   3300  CA  SER A 232      28.837   1.009 -17.583  1.00 40.32           C
ATOM   3301  HA  SER A 232      29.261   0.037 -17.835  1.00 40.32           H
ATOM   3302  C   SER A 232      27.322   0.951 -17.712  1.00 39.97           C
ATOM   3303  O   SER A 232      26.571   1.622 -17.017  1.00 39.46           O
ATOM   3304  CB  SER A 232      29.360   1.478 -16.206  1.00 41.36           C
ATOM   3305 1HB  SER A 232      28.955   2.472 -16.011  1.00 41.36           H
ATOM   3306 2HB  SER A 232      28.955   0.812 -15.445  1.00 41.36           H
ATOM   3307  OG  SER A 232      30.818   1.504 -16.187  1.00 43.70           O
ATOM   3308  HG  SER A 232      31.058   2.279 -16.701  1.00 43.70           H
ATOM   3309  N   LEU A 233      26.823   0.147 -18.695  1.00 40.13           N
ATOM   3310  H   LEU A 233      27.487  -0.419 -19.202  1.00 40.13           H
ATOM   3311  CA  LEU A 233      25.417  -0.219 -18.792  1.00 40.00           C
ATOM   3312  HA  LEU A 233      24.908   0.739 -18.896  1.00 40.00           H
ATOM   3313  C   LEU A 233      24.865  -0.923 -17.537  1.00 41.08           C
ATOM   3314  O   LEU A 233      25.255  -2.042 -17.283  1.00 40.71           O
ATOM   3315  CB  LEU A 233      25.072  -1.107 -19.999  1.00 39.64           C
ATOM   3316 1HB  LEU A 233      25.506  -0.664 -20.895  1.00 39.64           H
ATOM   3317 2HB  LEU A 233      25.615  -2.048 -19.907  1.00 39.64           H
ATOM   3318  CG  LEU A 233      23.622  -1.351 -20.326  1.00 40.52           C
ATOM   3319  HG  LEU A 233      23.094  -1.764 -19.466  1.00 40.52           H
ATOM   3320  CD1 LEU A 233      22.917  -0.127 -20.807  1.00 40.35           C
ATOM   3321 1HD1 LEU A 233      23.074  -0.069 -21.884  1.00 40.35           H
ATOM   3322 2HD1 LEU A 233      23.203   0.819 -20.346  1.00 40.35           H
ATOM   3323 3HD1 LEU A 233      21.865  -0.327 -20.603  1.00 40.35           H
ATOM   3324  CD2 LEU A 233      23.444  -2.428 -21.434  1.00 40.31           C
ATOM   3325 1HD2 LEU A 233      22.373  -2.572 -21.569  1.00 40.31           H
ATOM   3326 2HD2 LEU A 233      23.899  -3.364 -21.110  1.00 40.31           H
ATOM   3327 3HD2 LEU A 233      23.891  -2.113 -22.376  1.00 40.31           H
ATOM   3328  N   VAL A 234      23.904  -0.365 -16.765  1.00 42.05           N
ATOM   3329  H   VAL A 234      23.694   0.623 -16.764  1.00 42.05           H
ATOM   3330  CA  VAL A 234      23.167  -1.188 -15.795  1.00 43.53           C
ATOM   3331  HA  VAL A 234      23.773  -2.030 -15.463  1.00 43.53           H
ATOM   3332  C   VAL A 234      21.936  -1.689 -16.521  1.00 44.74           C
ATOM   3333  O   VAL A 234      21.132  -0.896 -16.985  1.00 44.76           O
ATOM   3334  CB  VAL A 234      22.776  -0.278 -14.556  1.00 44.18           C
ATOM   3335  HB  VAL A 234      22.293   0.602 -14.981  1.00 44.18           H
ATOM   3336  CG1 VAL A 234      21.777  -1.042 -13.675  1.00 44.14           C
ATOM   3337 1HG1 VAL A 234      21.555  -0.569 -12.718  1.00 44.14           H
ATOM   3338 2HG1 VAL A 234      22.167  -2.045 -13.503  1.00 44.14           H
ATOM   3339 3HG1 VAL A 234      20.866  -1.103 -14.270  1.00 44.14           H
ATOM   3340  CG2 VAL A 234      23.980   0.178 -13.785  1.00 44.25           C
ATOM   3341 1HG2 VAL A 234      24.529  -0.706 -13.459  1.00 44.25           H
ATOM   3342 2HG2 VAL A 234      23.721   0.786 -12.918  1.00 44.25           H
ATOM   3343 3HG2 VAL A 234      24.600   0.760 -14.467  1.00 44.25           H
ATOM   3344  N   THR A 235      21.823  -2.987 -16.615  1.00 45.10           N
ATOM   3345  H   THR A 235      22.603  -3.485 -16.210  1.00 45.10           H
ATOM   3346  CA  THR A 235      20.842  -3.728 -17.366  1.00 45.83           C
ATOM   3347  HA  THR A 235      20.583  -3.200 -18.284  1.00 45.83           H
ATOM   3348  C   THR A 235      19.519  -3.932 -16.568  1.00 46.11           C
ATOM   3349  O   THR A 235      18.472  -3.981 -17.231  1.00 45.84           O
ATOM   3350  CB  THR A 235      21.347  -5.139 -17.670  1.00 47.94           C
ATOM   3351  HB  THR A 235      20.595  -5.672 -18.252  1.00 47.94           H
ATOM   3352  OG1 THR A 235      21.731  -5.909 -16.557  1.00 49.05           O
ATOM   3353  HG1 THR A 235      22.184  -5.340 -15.930  1.00 49.05           H
ATOM   3354  CG2 THR A 235      22.691  -5.055 -18.453  1.00 48.69           C
ATOM   3355 1HG2 THR A 235      23.558  -4.812 -17.840  1.00 48.69           H
ATOM   3356 2HG2 THR A 235      22.552  -4.283 -19.209  1.00 48.69           H
ATOM   3357 3HG2 THR A 235      22.847  -6.018 -18.940  1.00 48.69           H
ATOM   3358  N   ARG A 236      19.549  -4.149 -15.226  1.00 46.40           N
ATOM   3359  H   ARG A 236      20.470  -4.182 -14.813  1.00 46.40           H
ATOM   3360  CA  ARG A 236      18.428  -4.459 -14.312  1.00 47.71           C
ATOM   3361  HA  ARG A 236      17.479  -4.001 -14.589  1.00 47.71           H
ATOM   3362  C   ARG A 236      18.812  -4.109 -12.909  1.00 47.73           C
ATOM   3363  O   ARG A 236      19.928  -4.381 -12.551  1.00 47.57           O
ATOM   3364  CB  ARG A 236      18.016  -5.942 -14.387  1.00 50.41           C
ATOM   3365 1HB  ARG A 236      17.141  -6.145 -13.771  1.00 50.41           H
ATOM   3366 2HB  ARG A 236      17.671  -6.180 -15.393  1.00 50.41           H
ATOM   3367  CG  ARG A 236      19.110  -6.978 -14.008  1.00 56.32           C
ATOM   3368 1HG  ARG A 236      19.911  -7.075 -14.740  1.00 56.32           H
ATOM   3369 2HG  ARG A 236      19.577  -6.717 -13.059  1.00 56.32           H
ATOM   3370  CD  ARG A 236      18.415  -8.342 -13.855  1.00 62.71           C
ATOM   3371 1HD  ARG A 236      17.585  -8.200 -13.163  1.00 62.71           H
ATOM   3372 2HD  ARG A 236      18.092  -8.630 -14.855  1.00 62.71           H
ATOM   3373  NE  ARG A 236      19.332  -9.347 -13.325  1.00 69.00           N
ATOM   3374  HE  ARG A 236      20.293  -9.061 -13.450  1.00 69.00           H
ATOM   3375  CZ  ARG A 236      19.084 -10.624 -12.934  1.00 73.36           C
ATOM   3376  NH1 ARG A 236      17.885 -11.005 -12.714  1.00 74.31           N
ATOM   3377 1HH1 ARG A 236      17.206 -10.270 -12.587  1.00 74.31           H
ATOM   3378 2HH1 ARG A 236      17.733 -11.913 -12.299  1.00 74.31           H
ATOM   3379  NH2 ARG A 236      20.040 -11.420 -12.668  1.00 73.78           N
ATOM   3380 1HH2 ARG A 236      20.980 -11.175 -12.943  1.00 73.78           H
ATOM   3381 2HH2 ARG A 236      19.850 -12.327 -12.268  1.00 73.78           H
ATOM   3382  N   VAL A 237      17.894  -3.565 -12.176  1.00 47.68           N
ATOM   3383  H   VAL A 237      16.966  -3.629 -12.570  1.00 47.68           H
ATOM   3384  CA  VAL A 237      17.930  -3.560 -10.683  1.00 48.50           C
ATOM   3385  HA  VAL A 237      18.936  -3.289 -10.362  1.00 48.50           H
ATOM   3386  C   VAL A 237      17.641  -4.993 -10.185  1.00 50.07           C
ATOM   3387  O   VAL A 237      16.876  -5.766 -10.767  1.00 50.82           O
ATOM   3388  CB  VAL A 237      16.941  -2.492 -10.087  1.00 48.77           C
ATOM   3389  HB  VAL A 237      15.947  -2.762 -10.445  1.00 48.77           H
ATOM   3390  CG1 VAL A 237      16.625  -2.367  -8.581  1.00 49.02           C
ATOM   3391 1HG1 VAL A 237      17.512  -1.998  -8.066  1.00 49.02           H
ATOM   3392 2HG1 VAL A 237      16.363  -3.351  -8.192  1.00 49.02           H
ATOM   3393 3HG1 VAL A 237      15.797  -1.678  -8.417  1.00 49.02           H
ATOM   3394  CG2 VAL A 237      17.210  -1.158 -10.617  1.00 48.63           C
ATOM   3395 1HG2 VAL A 237      16.333  -0.518 -10.515  1.00 48.63           H
ATOM   3396 2HG2 VAL A 237      17.471  -1.252 -11.671  1.00 48.63           H
ATOM   3397 3HG2 VAL A 237      18.046  -0.720 -10.073  1.00 48.63           H
ATOM   3398  N   LEU A 238      18.336  -5.303  -9.137  1.00 50.73           N
ATOM   3399  H   LEU A 238      18.925  -4.596  -8.721  1.00 50.73           H
ATOM   3400  CA  LEU A 238      18.232  -6.579  -8.431  1.00 52.42           C
ATOM   3401  HA  LEU A 238      17.772  -7.324  -9.081  1.00 52.42           H
ATOM   3402  C   LEU A 238      17.212  -6.429  -7.211  1.00 54.67           C
ATOM   3403  O   LEU A 238      17.379  -5.502  -6.478  1.00 55.05           O
ATOM   3404  CB  LEU A 238      19.626  -7.045  -7.971  1.00 52.11           C
ATOM   3405 1HB  LEU A 238      20.033  -6.298  -7.290  1.00 52.11           H
ATOM   3406 2HB  LEU A 238      19.500  -7.839  -7.235  1.00 52.11           H
ATOM   3407  CG  LEU A 238      20.584  -7.520  -9.136  1.00 53.37           C
ATOM   3408  HG  LEU A 238      20.679  -6.667  -9.808  1.00 53.37           H
ATOM   3409  CD1 LEU A 238      22.009  -7.900  -8.539  1.00 53.75           C
ATOM   3410 1HD1 LEU A 238      22.035  -8.600  -7.704  1.00 53.75           H
ATOM   3411 2HD1 LEU A 238      22.435  -6.946  -8.227  1.00 53.75           H
ATOM   3412 3HD1 LEU A 238      22.589  -8.302  -9.370  1.00 53.75           H
ATOM   3413  CD2 LEU A 238      20.089  -8.760  -9.926  1.00 54.33           C
ATOM   3414 1HD2 LEU A 238      20.847  -9.000 -10.671  1.00 54.33           H
ATOM   3415 2HD2 LEU A 238      19.150  -8.523 -10.426  1.00 54.33           H
ATOM   3416 3HD2 LEU A 238      19.945  -9.614  -9.265  1.00 54.33           H
ATOM   3417  N   VAL A 239      16.275  -7.332  -7.048  1.00 55.81           N
ATOM   3418  H   VAL A 239      16.177  -8.126  -7.665  1.00 55.81           H
ATOM   3419  CA  VAL A 239      15.191  -7.195  -6.035  1.00 58.05           C
ATOM   3420  HA  VAL A 239      15.322  -6.406  -5.295  1.00 58.05           H
ATOM   3421  C   VAL A 239      15.211  -8.548  -5.201  1.00 60.27           C
ATOM   3422  O   VAL A 239      15.182  -9.605  -5.763  1.00 60.61           O
ATOM   3423  CB  VAL A 239      13.872  -6.953  -6.750  1.00 58.42           C
ATOM   3424  HB  VAL A 239      13.742  -7.684  -7.548  1.00 58.42           H
ATOM   3425  CG1 VAL A 239      12.715  -7.026  -5.662  1.00 58.77           C
ATOM   3426 1HG1 VAL A 239      11.727  -6.844  -6.084  1.00 58.77           H
ATOM   3427 2HG1 VAL A 239      12.931  -6.273  -4.904  1.00 58.77           H
ATOM   3428 3HG1 VAL A 239      12.740  -8.016  -5.209  1.00 58.77           H
ATOM   3429  CG2 VAL A 239      13.865  -5.588  -7.464  1.00 58.82           C
ATOM   3430 1HG2 VAL A 239      12.836  -5.340  -7.724  1.00 58.82           H
ATOM   3431 2HG2 VAL A 239      14.467  -5.641  -8.370  1.00 58.82           H
ATOM   3432 3HG2 VAL A 239      14.268  -4.821  -6.803  1.00 58.82           H
ATOM   3433  N   GLU A 240      15.226  -8.370  -3.928  1.00 61.99           N
ATOM   3434  H   GLU A 240      15.037  -7.456  -3.541  1.00 61.99           H
ATOM   3435  CA  GLU A 240      15.004  -9.505  -2.999  1.00 64.05           C
ATOM   3436  HA  GLU A 240      14.626 -10.317  -3.621  1.00 64.05           H
ATOM   3437  C   GLU A 240      13.853  -9.208  -1.952  1.00 65.38           C
ATOM   3438  O   GLU A 240      13.899  -8.124  -1.355  1.00 65.37           O
ATOM   3439  CB  GLU A 240      16.396  -9.927  -2.455  1.00 67.68           C
ATOM   3440 1HB  GLU A 240      17.086 -10.134  -3.273  1.00 67.68           H
ATOM   3441 2HB  GLU A 240      16.787  -9.114  -1.843  1.00 67.68           H
ATOM   3442  CG  GLU A 240      16.353 -11.201  -1.555  1.00 74.89           C
ATOM   3443 1HG  GLU A 240      17.365 -11.335  -1.173  1.00 74.89           H
ATOM   3444 2HG  GLU A 240      15.718 -11.101  -0.675  1.00 74.89           H
ATOM   3445  CD  GLU A 240      15.946 -12.491  -2.296  1.00 83.74           C
ATOM   3446  OE1 GLU A 240      14.849 -12.568  -2.849  1.00 84.96           O
ATOM   3447  OE2 GLU A 240      16.846 -13.326  -2.536  1.00 86.60           O
ATOM   3448  N   ASP A 241      12.907 -10.140  -1.784  1.00 66.52           N
ATOM   3449  H   ASP A 241      13.065 -11.074  -2.134  1.00 66.52           H
ATOM   3450  CA  ASP A 241      11.725 -10.033  -0.863  1.00 68.16           C
ATOM   3451  HA  ASP A 241      11.045 -10.864  -1.054  1.00 68.16           H
ATOM   3452  C   ASP A 241      10.853  -8.726  -1.118  1.00 67.67           C
ATOM   3453  O   ASP A 241      10.317  -8.097  -0.206  1.00 68.48           O
ATOM   3454  CB  ASP A 241      12.210 -10.061   0.631  1.00 72.04           C
ATOM   3455 1HB  ASP A 241      12.980  -9.316   0.834  1.00 72.04           H
ATOM   3456 2HB  ASP A 241      11.333  -9.899   1.257  1.00 72.04           H
ATOM   3457  CG  ASP A 241      12.797 -11.449   0.999  1.00 79.97           C
ATOM   3458  OD1 ASP A 241      12.455 -12.514   0.416  1.00 81.82           O
ATOM   3459  OD2 ASP A 241      13.536 -11.550   2.005  1.00 83.47           O
ATOM   3460  N   GLY A 242      10.955  -8.221  -2.392  1.00 66.45           N
ATOM   3461  H   GLY A 242      11.529  -8.726  -3.052  1.00 66.45           H
ATOM   3462  CA  GLY A 242      10.384  -6.953  -2.848  1.00 65.59           C
ATOM   3463 1HA  GLY A 242      10.342  -7.096  -3.928  1.00 65.59           H
ATOM   3464 2HA  GLY A 242       9.394  -6.939  -2.393  1.00 65.59           H
ATOM   3465  C   GLY A 242      11.145  -5.702  -2.506  1.00 64.08           C
ATOM   3466  O   GLY A 242      10.827  -4.636  -2.998  1.00 64.30           O
ATOM   3467  N   THR A 243      12.262  -5.878  -1.750  1.00 62.61           N
ATOM   3468  H   THR A 243      12.515  -6.804  -1.436  1.00 62.61           H
ATOM   3469  CA  THR A 243      13.180  -4.791  -1.472  1.00 61.48           C
ATOM   3470  HA  THR A 243      12.587  -3.877  -1.520  1.00 61.48           H
ATOM   3471  C   THR A 243      14.330  -4.698  -2.469  1.00 59.80           C
ATOM   3472  O   THR A 243      14.849  -5.687  -2.922  1.00 60.00           O
ATOM   3473  CB  THR A 243      13.796  -4.962  -0.056  1.00 63.34           C
ATOM   3474  HB  THR A 243      14.427  -4.094   0.136  1.00 63.34           H
ATOM   3475  OG1 THR A 243      14.710  -6.071   0.126  1.00 65.19           O
ATOM   3476  HG1 THR A 243      14.554  -6.659  -0.618  1.00 65.19           H
ATOM   3477  CG2 THR A 243      12.755  -4.972   1.139  1.00 63.61           C
ATOM   3478 1HG2 THR A 243      13.261  -4.970   2.104  1.00 63.61           H
ATOM   3479 2HG2 THR A 243      12.121  -5.856   1.063  1.00 63.61           H
ATOM   3480 3HG2 THR A 243      12.142  -4.076   1.048  1.00 63.61           H
ATOM   3481  N   ALA A 244      14.760  -3.481  -2.878  1.00 57.92           N
ATOM   3482  H   ALA A 244      14.277  -2.680  -2.498  1.00 57.92           H
ATOM   3483  CA  ALA A 244      15.948  -3.157  -3.713  1.00 56.59           C
ATOM   3484  HA  ALA A 244      15.872  -3.651  -4.682  1.00 56.59           H
ATOM   3485  C   ALA A 244      17.192  -3.782  -2.993  1.00 54.46           C
ATOM   3486  O   ALA A 244      17.387  -3.509  -1.838  1.00 54.28           O
ATOM   3487  CB  ALA A 244      16.069  -1.647  -3.909  1.00 56.74           C
ATOM   3488 1HB  ALA A 244      17.057  -1.381  -4.285  1.00 56.74           H
ATOM   3489 2HB  ALA A 244      15.897  -1.151  -2.954  1.00 56.74           H
ATOM   3490 3HB  ALA A 244      15.310  -1.332  -4.625  1.00 56.74           H
ATOM   3491  N   ALA A 245      17.932  -4.551  -3.802  1.00 52.29           N
ATOM   3492  H   ALA A 245      17.663  -4.792  -4.745  1.00 52.29           H
ATOM   3493  CA  ALA A 245      19.028  -5.346  -3.220  1.00 51.32           C
ATOM   3494  HA  ALA A 245      19.353  -5.098  -2.210  1.00 51.32           H
ATOM   3495  C   ALA A 245      20.338  -5.318  -4.105  1.00 50.24           C
ATOM   3496  O   ALA A 245      21.328  -5.926  -3.804  1.00 49.97           O
ATOM   3497  CB  ALA A 245      18.497  -6.823  -3.184  1.00 51.45           C
ATOM   3498 1HB  ALA A 245      18.340  -7.173  -4.204  1.00 51.45           H
ATOM   3499 2HB  ALA A 245      17.560  -6.883  -2.630  1.00 51.45           H
ATOM   3500 3HB  ALA A 245      19.248  -7.445  -2.697  1.00 51.45           H
ATOM   3501  N   GLY A 246      20.387  -4.485  -5.146  1.00 49.12           N
ATOM   3502  H   GLY A 246      19.532  -3.996  -5.370  1.00 49.12           H
ATOM   3503  CA  GLY A 246      21.547  -4.233  -5.987  1.00 48.83           C
ATOM   3504 1HA  GLY A 246      22.101  -3.417  -5.524  1.00 48.83           H
ATOM   3505 2HA  GLY A 246      22.091  -5.177  -6.030  1.00 48.83           H
ATOM   3506  C   GLY A 246      21.185  -3.818  -7.424  1.00 48.09           C
ATOM   3507  O   GLY A 246      20.043  -3.587  -7.809  1.00 48.10           O
ATOM   3508  N   VAL A 247      22.242  -3.782  -8.206  1.00 46.93           N
ATOM   3509  H   VAL A 247      23.107  -4.111  -7.801  1.00 46.93           H
ATOM   3510  CA  VAL A 247      22.268  -3.626  -9.687  1.00 46.58           C
ATOM   3511  HA  VAL A 247      21.251  -3.721 -10.069  1.00 46.58           H
ATOM   3512  C   VAL A 247      23.149  -4.664 -10.418  1.00 46.28           C
ATOM   3513  O   VAL A 247      24.234  -5.037 -10.035  1.00 45.85           O
ATOM   3514  CB  VAL A 247      22.676  -2.174 -10.211  1.00 47.11           C
ATOM   3515  HB  VAL A 247      22.744  -2.278 -11.294  1.00 47.11           H
ATOM   3516  CG1 VAL A 247      21.594  -1.163  -9.819  1.00 47.04           C
ATOM   3517 1HG1 VAL A 247      21.445  -1.151  -8.739  1.00 47.04           H
ATOM   3518 2HG1 VAL A 247      20.657  -1.422 -10.313  1.00 47.04           H
ATOM   3519 3HG1 VAL A 247      21.920  -0.178 -10.152  1.00 47.04           H
ATOM   3520  CG2 VAL A 247      24.044  -1.714  -9.646  1.00 47.58           C
ATOM   3521 1HG2 VAL A 247      24.273  -0.678  -9.899  1.00 47.58           H
ATOM   3522 2HG2 VAL A 247      24.841  -2.362 -10.011  1.00 47.58           H
ATOM   3523 3HG2 VAL A 247      23.961  -1.813  -8.564  1.00 47.58           H
ATOM   3524  N   GLU A 248      22.639  -5.205 -11.515  1.00 46.39           N
ATOM   3525  H   GLU A 248      21.766  -4.803 -11.825  1.00 46.39           H
ATOM   3526  CA  GLU A 248      23.458  -5.871 -12.528  1.00 46.65           C
ATOM   3527  HA  GLU A 248      24.337  -6.253 -12.008  1.00 46.65           H
ATOM   3528  C   GLU A 248      24.034  -4.911 -13.657  1.00 46.45           C
ATOM   3529  O   GLU A 248      23.243  -4.266 -14.394  1.00 45.66           O
ATOM   3530  CB  GLU A 248      22.765  -7.130 -12.980  1.00 48.96           C
ATOM   3531 1HB  GLU A 248      22.442  -7.658 -12.083  1.00 48.96           H
ATOM   3532 2HB  GLU A 248      21.907  -6.775 -13.551  1.00 48.96           H
ATOM   3533  CG  GLU A 248      23.611  -8.054 -13.845  1.00 54.58           C
ATOM   3534 1HG  GLU A 248      23.661  -7.535 -14.802  1.00 54.58           H
ATOM   3535 2HG  GLU A 248      24.561  -8.199 -13.330  1.00 54.58           H
ATOM   3536  CD  GLU A 248      22.974  -9.437 -14.079  1.00 63.94           C
ATOM   3537  OE1 GLU A 248      23.293 -10.111 -15.098  1.00 67.34           O
ATOM   3538  OE2 GLU A 248      22.189  -9.938 -13.255  1.00 64.91           O
ATOM   3539  N   VAL A 249      25.300  -4.910 -13.788  1.00 46.26           N
ATOM   3540  H   VAL A 249      25.887  -5.501 -13.217  1.00 46.26           H
ATOM   3541  CA  VAL A 249      26.009  -3.943 -14.650  1.00 46.63           C
ATOM   3542  HA  VAL A 249      25.286  -3.446 -15.297  1.00 46.63           H
ATOM   3543  C   VAL A 249      27.085  -4.581 -15.596  1.00 47.62           C
ATOM   3544  O   VAL A 249      27.689  -5.571 -15.246  1.00 47.44           O
ATOM   3545  CB  VAL A 249      26.605  -2.777 -13.716  1.00 47.18           C
ATOM   3546  HB  VAL A 249      25.778  -2.522 -13.052  1.00 47.18           H
ATOM   3547  CG1 VAL A 249      27.783  -3.240 -12.858  1.00 47.29           C
ATOM   3548 1HG1 VAL A 249      28.552  -3.670 -13.499  1.00 47.29           H
ATOM   3549 2HG1 VAL A 249      27.457  -3.984 -12.131  1.00 47.29           H
ATOM   3550 3HG1 VAL A 249      28.189  -2.374 -12.335  1.00 47.29           H
ATOM   3551  CG2 VAL A 249      27.045  -1.492 -14.476  1.00 47.65           C
ATOM   3552 1HG2 VAL A 249      26.245  -1.122 -15.117  1.00 47.65           H
ATOM   3553 2HG2 VAL A 249      27.899  -1.779 -15.088  1.00 47.65           H
ATOM   3554 3HG2 VAL A 249      27.344  -0.709 -13.779  1.00 47.65           H
ATOM   3555  N   GLN A 250      27.342  -3.912 -16.704  1.00 48.59           N
ATOM   3556  H   GLN A 250      26.840  -3.037 -16.741  1.00 48.59           H
ATOM   3557  CA  GLN A 250      28.134  -4.361 -17.774  1.00 50.04           C
ATOM   3558  HA  GLN A 250      28.628  -5.262 -17.412  1.00 50.04           H
ATOM   3559  C   GLN A 250      29.224  -3.329 -18.131  1.00 50.74           C
ATOM   3560  O   GLN A 250      28.937  -2.207 -18.476  1.00 50.39           O
ATOM   3561  CB  GLN A 250      27.201  -4.714 -19.010  1.00 52.51           C
ATOM   3562 1HB  GLN A 250      26.508  -5.471 -18.643  1.00 52.51           H
ATOM   3563 2HB  GLN A 250      26.640  -3.843 -19.349  1.00 52.51           H
ATOM   3564  CG  GLN A 250      27.909  -5.317 -20.268  1.00 57.15           C
ATOM   3565 1HG  GLN A 250      28.782  -4.720 -20.533  1.00 57.15           H
ATOM   3566 2HG  GLN A 250      28.332  -6.264 -19.933  1.00 57.15           H
ATOM   3567  CD  GLN A 250      27.033  -5.533 -21.479  1.00 63.23           C
ATOM   3568  OE1 GLN A 250      26.362  -4.635 -21.857  1.00 64.69           O
ATOM   3569  NE2 GLN A 250      27.087  -6.728 -22.087  1.00 64.65           N
ATOM   3570 1HE2 GLN A 250      26.514  -6.727 -22.919  1.00 64.65           H
ATOM   3571 2HE2 GLN A 250      27.814  -7.420 -21.975  1.00 64.65           H
ATOM   3572  N   ASP A 251      30.493  -3.819 -18.184  1.00 51.58           N
ATOM   3573  H   ASP A 251      30.567  -4.825 -18.134  1.00 51.58           H
ATOM   3574  CA  ASP A 251      31.698  -3.140 -18.749  1.00 53.36           C
ATOM   3575  HA  ASP A 251      31.700  -2.145 -18.303  1.00 53.36           H
ATOM   3576  C   ASP A 251      31.757  -3.020 -20.263  1.00 55.54           C
ATOM   3577  O   ASP A 251      32.392  -3.849 -20.894  1.00 55.60           O
ATOM   3578  CB  ASP A 251      32.978  -3.843 -18.248  1.00 54.93           C
ATOM   3579 1HB  ASP A 251      32.811  -4.074 -17.196  1.00 54.93           H
ATOM   3580 2HB  ASP A 251      33.142  -4.832 -18.678  1.00 54.93           H
ATOM   3581  CG  ASP A 251      34.208  -2.987 -18.411  1.00 60.73           C
ATOM   3582  OD1 ASP A 251      34.194  -1.774 -18.464  1.00 61.63           O
ATOM   3583  OD2 ASP A 251      35.309  -3.561 -18.480  1.00 63.82           O
ATOM   3584  N   ARG A 252      31.107  -2.071 -20.869  1.00 56.85           N
ATOM   3585  H   ARG A 252      30.599  -1.418 -20.289  1.00 56.85           H
ATOM   3586  CA  ARG A 252      30.838  -2.012 -22.310  1.00 58.83           C
ATOM   3587  HA  ARG A 252      30.225  -2.904 -22.439  1.00 58.83           H
ATOM   3588  C   ARG A 252      32.021  -2.074 -23.275  1.00 61.18           C
ATOM   3589  O   ARG A 252      31.930  -2.859 -24.201  1.00 61.61           O
ATOM   3590  CB  ARG A 252      29.988  -0.796 -22.551  1.00 59.93           C
ATOM   3591 1HB  ARG A 252      30.534   0.088 -22.222  1.00 59.93           H
ATOM   3592 2HB  ARG A 252      29.892  -0.691 -23.632  1.00 59.93           H
ATOM   3593  CG  ARG A 252      28.631  -0.863 -21.897  1.00 61.96           C
ATOM   3594 1HG  ARG A 252      28.719  -1.083 -20.834  1.00 61.96           H
ATOM   3595 2HG  ARG A 252      28.122   0.087 -21.735  1.00 61.96           H
ATOM   3596  CD  ARG A 252      27.559  -1.854 -22.473  1.00 65.24           C
ATOM   3597 1HD  ARG A 252      28.029  -2.835 -22.403  1.00 65.24           H
ATOM   3598 2HD  ARG A 252      26.627  -1.856 -21.907  1.00 65.24           H
ATOM   3599  NE  ARG A 252      27.264  -1.622 -23.917  1.00 68.41           N
ATOM   3600  HE  ARG A 252      27.734  -0.825 -24.322  1.00 68.41           H
ATOM   3601  CZ  ARG A 252      26.365  -2.307 -24.636  1.00 69.90           C
ATOM   3602  NH1 ARG A 252      25.719  -3.266 -24.181  1.00 68.42           N
ATOM   3603 1HH1 ARG A 252      25.947  -3.451 -23.215  1.00 68.42           H
ATOM   3604 2HH1 ARG A 252      25.276  -3.979 -24.742  1.00 68.42           H
ATOM   3605  NH2 ARG A 252      26.254  -1.896 -25.866  1.00 69.45           N
ATOM   3606 1HH2 ARG A 252      26.713  -1.011 -26.027  1.00 69.45           H
ATOM   3607 2HH2 ARG A 252      25.570  -2.239 -26.524  1.00 69.45           H
ATOM   3608  N   ARG A 253      33.152  -1.440 -22.952  1.00 62.42           N
ATOM   3609  H   ARG A 253      33.177  -0.869 -22.119  1.00 62.42           H
ATOM   3610  CA  ARG A 253      34.518  -1.521 -23.626  1.00 63.45           C
ATOM   3611  HA  ARG A 253      34.567  -1.297 -24.691  1.00 63.45           H
ATOM   3612  C   ARG A 253      35.071  -3.032 -23.531  1.00 64.61           C
ATOM   3613  O   ARG A 253      36.093  -3.384 -24.114  1.00 65.45           O
ATOM   3614  CB  ARG A 253      35.509  -0.657 -22.877  1.00 64.69           C
ATOM   3615 1HB  ARG A 253      35.338  -0.916 -21.832  1.00 64.69           H
ATOM   3616 2HB  ARG A 253      36.512  -0.910 -23.222  1.00 64.69           H
ATOM   3617  CG  ARG A 253      35.270   0.840 -23.073  1.00 67.59           C
ATOM   3618 1HG  ARG A 253      35.234   1.021 -24.147  1.00 67.59           H
ATOM   3619 2HG  ARG A 253      34.328   1.178 -22.640  1.00 67.59           H
ATOM   3620  CD  ARG A 253      36.405   1.717 -22.483  1.00 69.85           C
ATOM   3621 1HD  ARG A 253      37.338   1.379 -22.933  1.00 69.85           H
ATOM   3622 2HD  ARG A 253      36.232   2.753 -22.774  1.00 69.85           H
ATOM   3623  NE  ARG A 253      36.438   1.577 -21.051  1.00 71.19           N
ATOM   3624  HE  ARG A 253      36.638   0.615 -20.820  1.00 71.19           H
ATOM   3625  CZ  ARG A 253      36.365   2.522 -20.145  1.00 73.60           C
ATOM   3626  NH1 ARG A 253      35.727   3.624 -20.401  1.00 73.77           N
ATOM   3627 1HH1 ARG A 253      35.279   3.700 -21.303  1.00 73.77           H
ATOM   3628 2HH1 ARG A 253      35.286   4.016 -19.582  1.00 73.77           H
ATOM   3629  NH2 ARG A 253      36.636   2.256 -18.875  1.00 72.94           N
ATOM   3630 1HH2 ARG A 253      37.053   1.365 -18.648  1.00 72.94           H
ATOM   3631 2HH2 ARG A 253      36.468   2.936 -18.148  1.00 72.94           H
ATOM   3632  N   SER A 254      34.452  -3.874 -22.740  1.00 64.29           N
ATOM   3633  H   SER A 254      33.694  -3.557 -22.154  1.00 64.29           H
ATOM   3634  CA  SER A 254      34.789  -5.320 -22.590  1.00 64.65           C
ATOM   3635  HA  SER A 254      35.583  -5.547 -23.300  1.00 64.65           H
ATOM   3636  C   SER A 254      33.659  -6.380 -22.833  1.00 65.12           C
ATOM   3637  O   SER A 254      33.940  -7.545 -22.975  1.00 65.68           O
ATOM   3638  CB  SER A 254      35.232  -5.648 -21.169  1.00 65.23           C
ATOM   3639 1HB  SER A 254      34.395  -5.515 -20.484  1.00 65.23           H
ATOM   3640 2HB  SER A 254      35.610  -6.670 -21.130  1.00 65.23           H
ATOM   3641  OG  SER A 254      36.218  -4.747 -20.675  1.00 66.82           O
ATOM   3642  HG  SER A 254      35.835  -4.284 -19.926  1.00 66.82           H
ATOM   3643  N   GLY A 255      32.453  -5.863 -22.851  1.00 64.81           N
ATOM   3644  H   GLY A 255      32.499  -4.861 -22.734  1.00 64.81           H
ATOM   3645  CA  GLY A 255      31.236  -6.544 -22.996  1.00 64.69           C
ATOM   3646 1HA  GLY A 255      30.398  -5.870 -23.174  1.00 64.69           H
ATOM   3647 2HA  GLY A 255      31.160  -7.240 -23.831  1.00 64.69           H
ATOM   3648  C   GLY A 255      30.882  -7.360 -21.705  1.00 64.08           C
ATOM   3649  O   GLY A 255      29.681  -7.651 -21.590  1.00 64.84           O
ATOM   3650  N   ASP A 256      31.789  -7.690 -20.764  1.00 62.01           N
ATOM   3651  H   ASP A 256      32.755  -7.412 -20.856  1.00 62.01           H
ATOM   3652  CA  ASP A 256      31.468  -8.607 -19.667  1.00 60.26           C
ATOM   3653  HA  ASP A 256      30.949  -9.451 -20.121  1.00 60.26           H
ATOM   3654  C   ASP A 256      30.474  -8.051 -18.562  1.00 58.54           C
ATOM   3655  O   ASP A 256      30.576  -6.903 -18.195  1.00 58.51           O
ATOM   3656  CB  ASP A 256      32.778  -9.188 -19.129  1.00 61.60           C
ATOM   3657 1HB  ASP A 256      33.463  -8.390 -18.842  1.00 61.60           H
ATOM   3658 2HB  ASP A 256      32.609  -9.703 -18.184  1.00 61.60           H
ATOM   3659  CG  ASP A 256      33.519 -10.145 -20.078  1.00 65.69           C
ATOM   3660  OD1 ASP A 256      32.826 -10.926 -20.875  1.00 65.44           O
ATOM   3661  OD2 ASP A 256      34.728 -10.082 -20.128  1.00 68.58           O
ATOM   3662  N   THR A 257      29.428  -8.795 -18.166  1.00 56.90           N
ATOM   3663  H   THR A 257      29.305  -9.684 -18.629  1.00 56.90           H
ATOM   3664  CA  THR A 257      28.404  -8.412 -17.191  1.00 55.64           C
ATOM   3665  HA  THR A 257      28.398  -7.327 -17.091  1.00 55.64           H
ATOM   3666  C   THR A 257      28.830  -8.972 -15.780  1.00 53.88           C
ATOM   3667  O   THR A 257      29.534  -9.953 -15.651  1.00 53.98           O
ATOM   3668  CB  THR A 257      27.032  -8.873 -17.522  1.00 57.16           C
ATOM   3669  HB  THR A 257      26.969  -9.956 -17.622  1.00 57.16           H
ATOM   3670  OG1 THR A 257      26.757  -8.406 -18.829  1.00 58.79           O
ATOM   3671  HG1 THR A 257      27.462  -8.705 -19.408  1.00 58.79           H
ATOM   3672  CG2 THR A 257      25.836  -8.246 -16.744  1.00 57.38           C
ATOM   3673 1HG2 THR A 257      25.993  -8.535 -15.705  1.00 57.38           H
ATOM   3674 2HG2 THR A 257      24.853  -8.583 -17.071  1.00 57.38           H
ATOM   3675 3HG2 THR A 257      25.897  -7.161 -16.833  1.00 57.38           H
ATOM   3676  N   TYR A 258      28.344  -8.283 -14.754  1.00 52.20           N
ATOM   3677  H   TYR A 258      27.683  -7.531 -14.890  1.00 52.20           H
ATOM   3678  CA  TYR A 258      28.716  -8.438 -13.275  1.00 51.19           C
ATOM   3679  HA  TYR A 258      28.809  -9.513 -13.126  1.00 51.19           H
ATOM   3680  C   TYR A 258      27.558  -7.916 -12.422  1.00 49.74           C
ATOM   3681  O   TYR A 258      26.754  -7.195 -12.926  1.00 48.80           O
ATOM   3682  CB  TYR A 258      29.987  -7.647 -12.956  1.00 51.29           C
ATOM   3683 1HB  TYR A 258      29.617  -6.623 -12.998  1.00 51.29           H
ATOM   3684 2HB  TYR A 258      30.372  -7.853 -11.957  1.00 51.29           H
ATOM   3685  CG  TYR A 258      31.138  -7.782 -13.950  1.00 52.11           C
ATOM   3686  CD1 TYR A 258      31.373  -6.885 -15.010  1.00 53.33           C
ATOM   3687  HD1 TYR A 258      30.834  -5.958 -15.140  1.00 53.33           H
ATOM   3688  CD2 TYR A 258      32.091  -8.848 -13.854  1.00 52.91           C
ATOM   3689  HD2 TYR A 258      31.964  -9.469 -12.980  1.00 52.91           H
ATOM   3690  CE1 TYR A 258      32.609  -6.995 -15.783  1.00 54.19           C
ATOM   3691  HE1 TYR A 258      32.828  -6.205 -16.487  1.00 54.19           H
ATOM   3692  CE2 TYR A 258      33.108  -9.108 -14.769  1.00 53.96           C
ATOM   3693  HE2 TYR A 258      33.649 -10.041 -14.717  1.00 53.96           H
ATOM   3694  CZ  TYR A 258      33.401  -8.147 -15.728  1.00 55.03           C
ATOM   3695  OH  TYR A 258      34.583  -8.217 -16.457  1.00 56.87           O
ATOM   3696  HH  TYR A 258      34.718  -7.416 -16.968  1.00 56.87           H
ATOM   3697  N   GLN A 259      27.562  -8.297 -11.168  1.00 49.06           N
ATOM   3698  H   GLN A 259      28.323  -8.904 -10.898  1.00 49.06           H
ATOM   3699  CA  GLN A 259      26.608  -7.887 -10.177  1.00 49.33           C
ATOM   3700  HA  GLN A 259      25.693  -7.429 -10.553  1.00 49.33           H
ATOM   3701  C   GLN A 259      27.252  -6.968  -9.149  1.00 48.59           C
ATOM   3702  O   GLN A 259      28.283  -7.325  -8.561  1.00 48.60           O
ATOM   3703  CB  GLN A 259      25.992  -9.184  -9.486  1.00 52.50           C
ATOM   3704 1HB  GLN A 259      26.701  -9.860  -9.010  1.00 52.50           H
ATOM   3705 2HB  GLN A 259      25.191  -8.847  -8.828  1.00 52.50           H
ATOM   3706  CG  GLN A 259      25.250 -10.094 -10.579  1.00 57.96           C
ATOM   3707 1HG  GLN A 259      24.735  -9.383 -11.226  1.00 57.96           H
ATOM   3708 2HG  GLN A 259      25.936 -10.634 -11.231  1.00 57.96           H
ATOM   3709  CD  GLN A 259      24.205 -11.099 -10.048  1.00 63.97           C
ATOM   3710  OE1 GLN A 259      24.348 -11.727  -9.071  1.00 66.21           O
ATOM   3711  NE2 GLN A 259      23.181 -11.280 -10.779  1.00 64.79           N
ATOM   3712 1HE2 GLN A 259      22.416 -11.736 -10.303  1.00 64.79           H
ATOM   3713 2HE2 GLN A 259      23.017 -10.794 -11.649  1.00 64.79           H
ATOM   3714  N   VAL A 260      26.535  -5.959  -8.702  1.00 47.84           N
ATOM   3715  H   VAL A 260      25.660  -5.766  -9.167  1.00 47.84           H
ATOM   3716  CA  VAL A 260      26.835  -5.166  -7.507  1.00 47.31           C
ATOM   3717  HA  VAL A 260      27.683  -5.538  -6.932  1.00 47.31           H
ATOM   3718  C   VAL A 260      25.609  -5.174  -6.507  1.00 47.40           C
ATOM   3719  O   VAL A 260      24.508  -4.870  -6.935  1.00 48.09           O
ATOM   3720  CB  VAL A 260      27.153  -3.754  -7.960  1.00 46.80           C
ATOM   3721  HB  VAL A 260      26.300  -3.327  -8.488  1.00 46.80           H
ATOM   3722  CG1 VAL A 260      27.495  -2.814  -6.759  1.00 46.47           C
ATOM   3723 1HG1 VAL A 260      28.359  -3.214  -6.229  1.00 46.47           H
ATOM   3724 2HG1 VAL A 260      26.676  -2.659  -6.056  1.00 46.47           H
ATOM   3725 3HG1 VAL A 260      27.760  -1.865  -7.224  1.00 46.47           H
ATOM   3726  CG2 VAL A 260      28.321  -3.636  -9.000  1.00 47.42           C
ATOM   3727 1HG2 VAL A 260      29.000  -4.476  -8.851  1.00 47.42           H
ATOM   3728 2HG2 VAL A 260      28.859  -2.702  -8.840  1.00 47.42           H
ATOM   3729 3HG2 VAL A 260      27.929  -3.662 -10.016  1.00 47.42           H
ATOM   3730  N   ALA A 261      25.765  -5.721  -5.272  1.00 46.81           N
ATOM   3731  H   ALA A 261      26.705  -6.017  -5.050  1.00 46.81           H
ATOM   3732  CA  ALA A 261      24.810  -5.690  -4.157  1.00 46.86           C
ATOM   3733  HA  ALA A 261      23.858  -5.938  -4.627  1.00 46.86           H
ATOM   3734  C   ALA A 261      24.743  -4.284  -3.581  1.00 46.41           C
ATOM   3735  O   ALA A 261      25.762  -3.562  -3.431  1.00 46.43           O
ATOM   3736  CB  ALA A 261      25.188  -6.841  -3.138  1.00 47.21           C
ATOM   3737 1HB  ALA A 261      26.267  -6.925  -3.008  1.00 47.21           H
ATOM   3738 2HB  ALA A 261      24.772  -7.820  -3.374  1.00 47.21           H
ATOM   3739 3HB  ALA A 261      24.739  -6.466  -2.218  1.00 47.21           H
ATOM   3740  N   ALA A 262      23.512  -3.830  -3.283  1.00 45.83           N
ATOM   3741  H   ALA A 262      22.778  -4.522  -3.242  1.00 45.83           H
ATOM   3742  CA  ALA A 262      23.185  -2.496  -2.770  1.00 46.33           C
ATOM   3743  HA  ALA A 262      24.161  -2.286  -2.334  1.00 46.33           H
ATOM   3744  C   ALA A 262      22.170  -2.500  -1.558  1.00 46.91           C
ATOM   3745  O   ALA A 262      21.461  -3.431  -1.335  1.00 46.66           O
ATOM   3746  CB  ALA A 262      22.837  -1.500  -3.913  1.00 46.61           C
ATOM   3747 1HB  ALA A 262      23.128  -0.531  -3.509  1.00 46.61           H
ATOM   3748 2HB  ALA A 262      21.775  -1.487  -4.161  1.00 46.61           H
ATOM   3749 3HB  ALA A 262      23.418  -1.710  -4.811  1.00 46.61           H
ATOM   3750  N   ARG A 263      22.189  -1.415  -0.745  1.00 47.13           N
ATOM   3751  H   ARG A 263      22.836  -0.662  -0.931  1.00 47.13           H
ATOM   3752  CA  ARG A 263      21.086  -1.064   0.197  1.00 47.71           C
ATOM   3753  HA  ARG A 263      20.554  -1.960   0.518  1.00 47.71           H
ATOM   3754  C   ARG A 263      20.063  -0.071  -0.379  1.00 46.65           C
ATOM   3755  O   ARG A 263      18.917  -0.202  -0.031  1.00 47.02           O
ATOM   3756  CB  ARG A 263      21.778  -0.569   1.484  1.00 50.70           C
ATOM   3757 1HB  ARG A 263      22.196   0.405   1.228  1.00 50.70           H
ATOM   3758 2HB  ARG A 263      21.059  -0.270   2.247  1.00 50.70           H
ATOM   3759  CG  ARG A 263      22.856  -1.444   2.108  1.00 57.26           C
ATOM   3760 1HG  ARG A 263      22.665  -2.517   2.084  1.00 57.26           H
ATOM   3761 2HG  ARG A 263      23.743  -1.309   1.489  1.00 57.26           H
ATOM   3762  CD  ARG A 263      23.095  -0.967   3.512  1.00 62.67           C
ATOM   3763 1HD  ARG A 263      23.041   0.121   3.508  1.00 62.67           H
ATOM   3764 2HD  ARG A 263      22.338  -1.386   4.174  1.00 62.67           H
ATOM   3765  NE  ARG A 263      24.431  -1.331   4.097  1.00 67.86           N
ATOM   3766  HE  ARG A 263      25.192  -0.703   3.880  1.00 67.86           H
ATOM   3767  CZ  ARG A 263      24.615  -2.347   4.944  1.00 70.75           C
ATOM   3768  NH1 ARG A 263      23.657  -3.143   5.310  1.00 70.69           N
ATOM   3769 1HH1 ARG A 263      22.690  -3.034   5.040  1.00 70.69           H
ATOM   3770 2HH1 ARG A 263      23.943  -3.942   5.857  1.00 70.69           H
ATOM   3771  NH2 ARG A 263      25.796  -2.507   5.537  1.00 70.74           N
ATOM   3772 1HH2 ARG A 263      26.523  -1.808   5.495  1.00 70.74           H
ATOM   3773 2HH2 ARG A 263      25.809  -3.209   6.262  1.00 70.74           H
ATOM   3774  N   TYR A 264      20.534   0.782  -1.283  1.00 45.03           N
ATOM   3775  H   TYR A 264      21.540   0.820  -1.366  1.00 45.03           H
ATOM   3776  CA  TYR A 264      19.763   1.821  -1.946  1.00 44.41           C
ATOM   3777  HA  TYR A 264      18.694   1.645  -1.828  1.00 44.41           H
ATOM   3778  C   TYR A 264      20.052   1.840  -3.481  1.00 43.30           C
ATOM   3779  O   TYR A 264      21.155   1.525  -3.856  1.00 43.30           O
ATOM   3780  CB  TYR A 264      20.009   3.185  -1.225  1.00 44.35           C
ATOM   3781 1HB  TYR A 264      21.037   3.516  -1.377  1.00 44.35           H
ATOM   3782 2HB  TYR A 264      19.421   3.994  -1.660  1.00 44.35           H
ATOM   3783  CG  TYR A 264      19.739   3.166   0.285  1.00 46.22           C
ATOM   3784  CD1 TYR A 264      20.828   3.043   1.210  1.00 47.69           C
ATOM   3785  HD1 TYR A 264      21.785   2.728   0.821  1.00 47.69           H
ATOM   3786  CD2 TYR A 264      18.422   3.309   0.880  1.00 47.82           C
ATOM   3787  HD2 TYR A 264      17.599   3.464   0.197  1.00 47.82           H
ATOM   3788  CE1 TYR A 264      20.576   2.928   2.592  1.00 48.95           C
ATOM   3789  HE1 TYR A 264      21.474   2.743   3.162  1.00 48.95           H
ATOM   3790  CE2 TYR A 264      18.207   3.231   2.250  1.00 49.15           C
ATOM   3791  HE2 TYR A 264      17.226   3.123   2.687  1.00 49.15           H
ATOM   3792  CZ  TYR A 264      19.337   3.069   3.145  1.00 50.69           C
ATOM   3793  OH  TYR A 264      19.125   2.855   4.438  1.00 54.86           O
ATOM   3794  HH  TYR A 264      18.224   2.980   4.745  1.00 54.86           H
ATOM   3795  N   VAL A 265      19.134   2.281  -4.305  1.00 41.69           N
ATOM   3796  H   VAL A 265      18.225   2.438  -3.895  1.00 41.69           H
ATOM   3797  CA  VAL A 265      19.185   2.401  -5.785  1.00 40.90           C
ATOM   3798  HA  VAL A 265      20.211   2.391  -6.151  1.00 40.90           H
ATOM   3799  C   VAL A 265      18.558   3.759  -6.240  1.00 39.88           C
ATOM   3800  O   VAL A 265      17.359   4.011  -6.086  1.00 40.76           O
ATOM   3801  CB  VAL A 265      18.643   1.191  -6.552  1.00 41.33           C
ATOM   3802  HB  VAL A 265      17.554   1.203  -6.515  1.00 41.33           H
ATOM   3803  CG1 VAL A 265      18.993   1.421  -8.037  1.00 41.15           C
ATOM   3804 1HG1 VAL A 265      18.518   0.612  -8.591  1.00 41.15           H
ATOM   3805 2HG1 VAL A 265      20.065   1.417  -8.234  1.00 41.15           H
ATOM   3806 3HG1 VAL A 265      18.569   2.375  -8.350  1.00 41.15           H
ATOM   3807  CG2 VAL A 265      19.220  -0.172  -6.137  1.00 41.76           C
ATOM   3808 1HG2 VAL A 265      19.191  -0.248  -5.050  1.00 41.76           H
ATOM   3809 2HG2 VAL A 265      20.255  -0.209  -6.478  1.00 41.76           H
ATOM   3810 3HG2 VAL A 265      18.663  -1.001  -6.575  1.00 41.76           H
ATOM   3811  N   VAL A 266      19.399   4.617  -6.695  1.00 37.93           N
ATOM   3812  H   VAL A 266      20.344   4.269  -6.764  1.00 37.93           H
ATOM   3813  CA  VAL A 266      19.091   5.905  -7.261  1.00 37.41           C
ATOM   3814  HA  VAL A 266      18.091   6.231  -6.974  1.00 37.41           H
ATOM   3815  C   VAL A 266      19.147   5.728  -8.774  1.00 36.82           C
ATOM   3816  O   VAL A 266      20.058   5.048  -9.324  1.00 36.58           O
ATOM   3817  CB  VAL A 266      20.073   6.953  -6.709  1.00 37.87           C
ATOM   3818  HB  VAL A 266      21.059   6.764  -7.134  1.00 37.87           H
ATOM   3819  CG1 VAL A 266      19.702   8.359  -7.165  1.00 37.35           C
ATOM   3820 1HG1 VAL A 266      19.466   8.372  -8.230  1.00 37.35           H
ATOM   3821 2HG1 VAL A 266      20.615   8.926  -6.987  1.00 37.35           H
ATOM   3822 3HG1 VAL A 266      18.880   8.806  -6.605  1.00 37.35           H
ATOM   3823  CG2 VAL A 266      20.225   6.946  -5.186  1.00 37.78           C
ATOM   3824 1HG2 VAL A 266      20.905   7.768  -4.963  1.00 37.78           H
ATOM   3825 2HG2 VAL A 266      20.681   6.004  -4.881  1.00 37.78           H
ATOM   3826 3HG2 VAL A 266      19.290   7.089  -4.645  1.00 37.78           H
ATOM   3827  N   VAL A 267      18.143   6.270  -9.481  1.00 36.04           N
ATOM   3828  H   VAL A 267      17.299   6.621  -9.051  1.00 36.04           H
ATOM   3829  CA  VAL A 267      18.104   6.238 -10.975  1.00 36.09           C
ATOM   3830  HA  VAL A 267      19.126   5.985 -11.258  1.00 36.09           H
ATOM   3831  C   VAL A 267      17.777   7.621 -11.599  1.00 35.72           C
ATOM   3832  O   VAL A 267      16.692   8.092 -11.416  1.00 36.61           O
ATOM   3833  CB  VAL A 267      17.157   5.123 -11.541  1.00 36.35           C
ATOM   3834  HB  VAL A 267      16.164   5.324 -11.139  1.00 36.35           H
ATOM   3835  CG1 VAL A 267      17.222   5.159 -13.086  1.00 36.22           C
ATOM   3836 1HG1 VAL A 267      16.927   6.145 -13.447  1.00 36.22           H
ATOM   3837 2HG1 VAL A 267      16.557   4.404 -13.506  1.00 36.22           H
ATOM   3838 3HG1 VAL A 267      18.247   4.952 -13.391  1.00 36.22           H
ATOM   3839  CG2 VAL A 267      17.436   3.670 -11.063  1.00 36.66           C
ATOM   3840 1HG2 VAL A 267      17.148   3.553 -10.018  1.00 36.66           H
ATOM   3841 2HG2 VAL A 267      18.497   3.444 -11.175  1.00 36.66           H
ATOM   3842 3HG2 VAL A 267      16.852   2.989 -11.680  1.00 36.66           H
ATOM   3843  N   GLY A 268      18.731   8.226 -12.216  1.00 33.97           N
ATOM   3844  H   GLY A 268      19.633   7.773 -12.195  1.00 33.97           H
ATOM   3845  CA  GLY A 268      18.629   9.417 -13.080  1.00 34.12           C
ATOM   3846 1HA  GLY A 268      17.593   9.752 -13.031  1.00 34.12           H
ATOM   3847 2HA  GLY A 268      19.224  10.277 -12.774  1.00 34.12           H
ATOM   3848  C   GLY A 268      18.956   9.129 -14.569  1.00 34.23           C
ATOM   3849  O   GLY A 268      19.641   9.917 -15.225  1.00 34.48           O
ATOM   3850  N   ALA A 269      18.444   8.002 -15.160  1.00 34.38           N
ATOM   3851  H   ALA A 269      17.818   7.497 -14.549  1.00 34.38           H
ATOM   3852  CA  ALA A 269      18.587   7.493 -16.525  1.00 35.05           C
ATOM   3853  HA  ALA A 269      19.619   7.661 -16.834  1.00 35.05           H
ATOM   3854  C   ALA A 269      17.695   8.282 -17.561  1.00 36.00           C
ATOM   3855  O   ALA A 269      17.240   7.756 -18.585  1.00 36.87           O
ATOM   3856  CB  ALA A 269      18.383   6.053 -16.387  1.00 34.90           C
ATOM   3857 1HB  ALA A 269      19.169   5.492 -15.883  1.00 34.90           H
ATOM   3858 2HB  ALA A 269      18.215   5.633 -17.379  1.00 34.90           H
ATOM   3859 3HB  ALA A 269      17.462   5.991 -15.807  1.00 34.90           H
ATOM   3860  N   ASP A 270      17.497   9.549 -17.312  1.00 36.01           N
ATOM   3861  H   ASP A 270      17.860   9.893 -16.434  1.00 36.01           H
ATOM   3862  CA  ASP A 270      16.572  10.409 -18.038  1.00 35.73           C
ATOM   3863  HA  ASP A 270      16.683  11.357 -17.511  1.00 35.73           H
ATOM   3864  C   ASP A 270      15.148   9.945 -18.023  1.00 36.30           C
ATOM   3865  O   ASP A 270      14.790   8.877 -17.527  1.00 36.02           O
ATOM   3866  CB  ASP A 270      17.178  10.826 -19.438  1.00 36.11           C
ATOM   3867 1HB  ASP A 270      16.859  11.834 -19.704  1.00 36.11           H
ATOM   3868 2HB  ASP A 270      18.257  10.799 -19.284  1.00 36.11           H
ATOM   3869  CG  ASP A 270      16.893   9.930 -20.697  1.00 39.57           C
ATOM   3870  OD1 ASP A 270      17.707  10.057 -21.616  1.00 37.17           O
ATOM   3871  OD2 ASP A 270      15.846   9.228 -20.826  1.00 42.09           O
ATOM   3872  N   ALA A 271      14.254  10.733 -18.621  1.00 36.61           N
ATOM   3873  H   ALA A 271      14.554  11.483 -19.227  1.00 36.61           H
ATOM   3874  CA  ALA A 271      12.796  10.558 -18.484  1.00 37.49           C
ATOM   3875  HA  ALA A 271      12.498  10.423 -17.444  1.00 37.49           H
ATOM   3876  C   ALA A 271      12.284   9.327 -19.279  1.00 38.16           C
ATOM   3877  O   ALA A 271      11.339   8.707 -18.925  1.00 38.38           O
ATOM   3878  CB  ALA A 271      12.143  11.818 -18.937  1.00 37.26           C
ATOM   3879 1HB  ALA A 271      11.060  11.722 -19.010  1.00 37.26           H
ATOM   3880 2HB  ALA A 271      12.558  12.034 -19.922  1.00 37.26           H
ATOM   3881 3HB  ALA A 271      12.391  12.630 -18.252  1.00 37.26           H
ATOM   3882  N   LEU A 272      12.987   8.950 -20.368  1.00 38.06           N
ATOM   3883  H   LEU A 272      13.891   9.347 -20.582  1.00 38.06           H
ATOM   3884  CA  LEU A 272      12.615   7.857 -21.384  1.00 38.87           C
ATOM   3885  HA  LEU A 272      11.542   7.682 -21.472  1.00 38.87           H
ATOM   3886  C   LEU A 272      13.260   6.496 -20.967  1.00 38.34           C
ATOM   3887  O   LEU A 272      12.612   5.485 -21.121  1.00 37.88           O
ATOM   3888  CB  LEU A 272      12.968   8.336 -22.819  1.00 40.19           C
ATOM   3889 1HB  LEU A 272      14.054   8.405 -22.887  1.00 40.19           H
ATOM   3890 2HB  LEU A 272      12.688   7.543 -23.511  1.00 40.19           H
ATOM   3891  CG  LEU A 272      12.268   9.587 -23.240  1.00 42.65           C
ATOM   3892  HG  LEU A 272      12.617  10.454 -22.678  1.00 42.65           H
ATOM   3893  CD1 LEU A 272      12.707   9.819 -24.709  1.00 43.99           C
ATOM   3894 1HD1 LEU A 272      12.375   8.976 -25.315  1.00 43.99           H
ATOM   3895 2HD1 LEU A 272      13.795   9.881 -24.737  1.00 43.99           H
ATOM   3896 3HD1 LEU A 272      12.279  10.741 -25.103  1.00 43.99           H
ATOM   3897  CD2 LEU A 272      10.748   9.640 -23.078  1.00 43.90           C
ATOM   3898 1HD2 LEU A 272      10.289  10.546 -23.474  1.00 43.90           H
ATOM   3899 2HD2 LEU A 272      10.424   9.489 -22.048  1.00 43.90           H
ATOM   3900 3HD2 LEU A 272      10.447   8.786 -23.684  1.00 43.90           H
ATOM   3901  N   ARG A 273      14.473   6.500 -20.408  1.00 38.05           N
ATOM   3902  H   ARG A 273      14.933   7.398 -20.369  1.00 38.05           H
ATOM   3903  CA  ARG A 273      15.228   5.312 -20.133  1.00 37.83           C
ATOM   3904  HA  ARG A 273      14.748   4.497 -20.675  1.00 37.83           H
ATOM   3905  C   ARG A 273      15.294   4.944 -18.647  1.00 38.42           C
ATOM   3906  O   ARG A 273      15.495   3.785 -18.318  1.00 38.89           O
ATOM   3907  CB  ARG A 273      16.595   5.368 -20.781  1.00 37.60           C
ATOM   3908 1HB  ARG A 273      17.127   6.247 -20.418  1.00 37.60           H
ATOM   3909 2HB  ARG A 273      17.187   4.514 -20.450  1.00 37.60           H
ATOM   3910  CG  ARG A 273      16.581   5.396 -22.316  1.00 39.23           C
ATOM   3911 1HG  ARG A 273      16.309   4.369 -22.564  1.00 39.23           H
ATOM   3912 2HG  ARG A 273      15.901   6.181 -22.647  1.00 39.23           H
ATOM   3913  CD  ARG A 273      17.988   5.689 -22.821  1.00 40.96           C
ATOM   3914 1HD  ARG A 273      18.688   5.013 -22.330  1.00 40.96           H
ATOM   3915 2HD  ARG A 273      18.093   5.537 -23.895  1.00 40.96           H
ATOM   3916  NE  ARG A 273      18.475   7.088 -22.538  1.00 42.34           N
ATOM   3917  HE  ARG A 273      17.732   7.741 -22.335  1.00 42.34           H
ATOM   3918  CZ  ARG A 273      19.682   7.554 -22.910  1.00 43.41           C
ATOM   3919  NH1 ARG A 273      20.635   6.823 -23.374  1.00 43.57           N
ATOM   3920 1HH1 ARG A 273      20.428   5.870 -23.636  1.00 43.57           H
ATOM   3921 2HH1 ARG A 273      21.547   7.213 -23.562  1.00 43.57           H
ATOM   3922  NH2 ARG A 273      19.951   8.762 -22.598  1.00 43.21           N
ATOM   3923 1HH2 ARG A 273      19.317   9.362 -22.090  1.00 43.21           H
ATOM   3924 2HH2 ARG A 273      20.850   9.112 -22.895  1.00 43.21           H
ATOM   3925  N   THR A 274      14.935   5.834 -17.760  1.00 38.27           N
ATOM   3926  H   THR A 274      14.788   6.780 -18.081  1.00 38.27           H
ATOM   3927  CA  THR A 274      14.497   5.536 -16.389  1.00 38.96           C
ATOM   3928  HA  THR A 274      15.294   5.049 -15.828  1.00 38.96           H
ATOM   3929  C   THR A 274      13.291   4.495 -16.369  1.00 40.38           C
ATOM   3930  O   THR A 274      13.466   3.477 -15.834  1.00 40.77           O
ATOM   3931  CB  THR A 274      14.144   6.814 -15.554  1.00 39.58           C
ATOM   3932  HB  THR A 274      13.466   7.467 -16.102  1.00 39.58           H
ATOM   3933  OG1 THR A 274      15.367   7.521 -15.337  1.00 40.22           O
ATOM   3934  HG1 THR A 274      15.456   8.155 -16.052  1.00 40.22           H
ATOM   3935  CG2 THR A 274      13.593   6.469 -14.146  1.00 39.78           C
ATOM   3936 1HG2 THR A 274      12.582   6.114 -14.350  1.00 39.78           H
ATOM   3937 2HG2 THR A 274      13.552   7.293 -13.434  1.00 39.78           H
ATOM   3938 3HG2 THR A 274      14.186   5.656 -13.728  1.00 39.78           H
ATOM   3939  N   PRO A 275      12.101   4.752 -17.018  1.00 41.04           N
ATOM   3940  CA  PRO A 275      11.013   3.733 -17.063  1.00 41.47           C
ATOM   3941  HA  PRO A 275      10.679   3.446 -16.066  1.00 41.47           H
ATOM   3942  C   PRO A 275      11.419   2.421 -17.801  1.00 42.47           C
ATOM   3943  O   PRO A 275      10.980   1.310 -17.538  1.00 43.42           O
ATOM   3944  CB  PRO A 275       9.792   4.434 -17.718  1.00 41.53           C
ATOM   3945 1HB  PRO A 275       9.200   3.772 -18.351  1.00 41.53           H
ATOM   3946 2HB  PRO A 275       9.175   4.827 -16.910  1.00 41.53           H
ATOM   3947  CG  PRO A 275      10.427   5.532 -18.511  1.00 41.67           C
ATOM   3948 1HG  PRO A 275      10.647   5.192 -19.523  1.00 41.67           H
ATOM   3949 2HG  PRO A 275       9.776   6.399 -18.617  1.00 41.67           H
ATOM   3950  CD  PRO A 275      11.691   5.895 -17.779  1.00 40.27           C
ATOM   3951 1HD  PRO A 275      12.478   6.198 -18.470  1.00 40.27           H
ATOM   3952 2HD  PRO A 275      11.560   6.761 -17.130  1.00 40.27           H
ATOM   3953  N   GLN A 276      12.380   2.536 -18.716  1.00 42.39           N
ATOM   3954  H   GLN A 276      12.852   3.409 -18.903  1.00 42.39           H
ATOM   3955  CA  GLN A 276      12.848   1.351 -19.412  1.00 42.85           C
ATOM   3956  HA  GLN A 276      11.933   0.968 -19.863  1.00 42.85           H
ATOM   3957  C   GLN A 276      13.406   0.275 -18.463  1.00 42.94           C
ATOM   3958  O   GLN A 276      12.985  -0.839 -18.461  1.00 42.42           O
ATOM   3959  CB  GLN A 276      13.820   1.693 -20.557  1.00 43.67           C
ATOM   3960 1HB  GLN A 276      13.379   2.506 -21.133  1.00 43.67           H
ATOM   3961 2HB  GLN A 276      14.839   1.942 -20.259  1.00 43.67           H
ATOM   3962  CG  GLN A 276      13.944   0.473 -21.551  1.00 46.97           C
ATOM   3963 1HG  GLN A 276      14.273  -0.420 -21.021  1.00 46.97           H
ATOM   3964 2HG  GLN A 276      12.956   0.225 -21.940  1.00 46.97           H
ATOM   3965  CD  GLN A 276      14.890   0.758 -22.707  1.00 50.20           C
ATOM   3966  OE1 GLN A 276      15.584   1.774 -22.750  1.00 51.10           O
ATOM   3967  NE2 GLN A 276      14.915  -0.048 -23.754  1.00 50.00           N
ATOM   3968 1HE2 GLN A 276      15.386   0.296 -24.578  1.00 50.00           H
ATOM   3969 2HE2 GLN A 276      14.431  -0.934 -23.780  1.00 50.00           H
ATOM   3970  N   LEU A 277      14.448   0.743 -17.737  1.00 43.14           N
ATOM   3971  H   LEU A 277      14.685   1.722 -17.814  1.00 43.14           H
ATOM   3972  CA  LEU A 277      15.307  -0.028 -16.843  1.00 44.00           C
ATOM   3973  HA  LEU A 277      15.725  -0.868 -17.398  1.00 44.00           H
ATOM   3974  C   LEU A 277      14.425  -0.651 -15.778  1.00 45.43           C
ATOM   3975  O   LEU A 277      14.615  -1.842 -15.536  1.00 45.42           O
ATOM   3976  CB  LEU A 277      16.389   0.912 -16.286  1.00 43.51           C
ATOM   3977 1HB  LEU A 277      17.162   1.042 -17.043  1.00 43.51           H
ATOM   3978 2HB  LEU A 277      15.950   1.899 -16.136  1.00 43.51           H
ATOM   3979  CG  LEU A 277      17.130   0.612 -14.946  1.00 43.94           C
ATOM   3980  HG  LEU A 277      16.407   0.747 -14.141  1.00 43.94           H
ATOM   3981  CD1 LEU A 277      17.616  -0.826 -14.674  1.00 43.60           C
ATOM   3982 1HD1 LEU A 277      17.979  -1.338 -15.565  1.00 43.60           H
ATOM   3983 2HD1 LEU A 277      16.774  -1.377 -14.255  1.00 43.60           H
ATOM   3984 3HD1 LEU A 277      18.416  -0.768 -13.936  1.00 43.60           H
ATOM   3985  CD2 LEU A 277      18.266   1.578 -14.760  1.00 44.13           C
ATOM   3986 1HD2 LEU A 277      19.101   1.333 -15.416  1.00 44.13           H
ATOM   3987 2HD2 LEU A 277      18.612   1.610 -13.727  1.00 44.13           H
ATOM   3988 3HD2 LEU A 277      17.858   2.550 -15.038  1.00 44.13           H
ATOM   3989  N   LEU A 278      13.508   0.123 -15.153  1.00 46.19           N
ATOM   3990  H   LEU A 278      13.576   1.126 -15.255  1.00 46.19           H
ATOM   3991  CA  LEU A 278      12.418  -0.379 -14.320  1.00 47.88           C
ATOM   3992  HA  LEU A 278      12.979  -0.851 -13.513  1.00 47.88           H
ATOM   3993  C   LEU A 278      11.599  -1.478 -15.034  1.00 49.90           C
ATOM   3994  O   LEU A 278      11.352  -2.494 -14.369  1.00 50.75           O
ATOM   3995  CB  LEU A 278      11.514   0.767 -13.785  1.00 47.75           C
ATOM   3996 1HB  LEU A 278      11.562   1.586 -14.503  1.00 47.75           H
ATOM   3997 2HB  LEU A 278      10.492   0.392 -13.754  1.00 47.75           H
ATOM   3998  CG  LEU A 278      11.947   1.236 -12.404  1.00 48.41           C
ATOM   3999  HG  LEU A 278      12.033   0.381 -11.733  1.00 48.41           H
ATOM   4000  CD1 LEU A 278      13.258   1.921 -12.424  1.00 48.43           C
ATOM   4001 1HD1 LEU A 278      13.228   2.742 -13.140  1.00 48.43           H
ATOM   4002 2HD1 LEU A 278      14.047   1.223 -12.704  1.00 48.43           H
ATOM   4003 3HD1 LEU A 278      13.457   2.315 -11.427  1.00 48.43           H
ATOM   4004  CD2 LEU A 278      10.869   2.189 -11.905  1.00 48.88           C
ATOM   4005 1HD2 LEU A 278      11.269   2.658 -11.006  1.00 48.88           H
ATOM   4006 2HD2 LEU A 278       9.960   1.643 -11.657  1.00 48.88           H
ATOM   4007 3HD2 LEU A 278      10.642   2.957 -12.645  1.00 48.88           H
ATOM   4008  N   TRP A 279      11.040  -1.243 -16.200  1.00 50.94           N
ATOM   4009  H   TRP A 279      11.161  -0.344 -16.645  1.00 50.94           H
ATOM   4010  CA  TRP A 279      10.186  -2.212 -16.883  1.00 52.00           C
ATOM   4011  HA  TRP A 279       9.316  -2.445 -16.269  1.00 52.00           H
ATOM   4012  C   TRP A 279      10.990  -3.533 -17.060  1.00 52.20           C
ATOM   4013  O   TRP A 279      10.551  -4.668 -16.878  1.00 52.18           O
ATOM   4014  CB  TRP A 279       9.721  -1.706 -18.223  1.00 52.48           C
ATOM   4015 1HB  TRP A 279       9.114  -0.812 -18.079  1.00 52.48           H
ATOM   4016 2HB  TRP A 279      10.628  -1.444 -18.767  1.00 52.48           H
ATOM   4017  CG  TRP A 279       8.950  -2.728 -18.982  1.00 53.76           C
ATOM   4018  CD1 TRP A 279       9.442  -3.525 -19.917  1.00 54.82           C
ATOM   4019  HD1 TRP A 279      10.447  -3.605 -20.304  1.00 54.82           H
ATOM   4020  CD2 TRP A 279       7.533  -3.075 -18.883  1.00 54.42           C
ATOM   4021  NE1 TRP A 279       8.479  -4.438 -20.298  1.00 55.38           N
ATOM   4022  HE1 TRP A 279       8.645  -5.253 -20.870  1.00 55.38           H
ATOM   4023  CE2 TRP A 279       7.242  -4.146 -19.751  1.00 55.39           C
ATOM   4024  CE3 TRP A 279       6.488  -2.523 -18.135  1.00 55.22           C
ATOM   4025  HE3 TRP A 279       6.655  -1.645 -17.528  1.00 55.22           H
ATOM   4026  CZ2 TRP A 279       5.949  -4.638 -19.818  1.00 56.86           C
ATOM   4027  HZ2 TRP A 279       5.716  -5.526 -20.387  1.00 56.86           H
ATOM   4028  CZ3 TRP A 279       5.171  -2.930 -18.205  1.00 57.07           C
ATOM   4029  HZ3 TRP A 279       4.405  -2.481 -17.589  1.00 57.07           H
ATOM   4030  CH2 TRP A 279       4.910  -4.014 -19.074  1.00 57.29           C
ATOM   4031  HH2 TRP A 279       3.924  -4.453 -19.108  1.00 57.29           H
ATOM   4032  N   ALA A 280      12.241  -3.333 -17.431  1.00 52.15           N
ATOM   4033  H   ALA A 280      12.490  -2.377 -17.637  1.00 52.15           H
ATOM   4034  CA  ALA A 280      13.063  -4.414 -17.766  1.00 52.32           C
ATOM   4035  HA  ALA A 280      12.548  -5.097 -18.441  1.00 52.32           H
ATOM   4036  C   ALA A 280      13.523  -5.190 -16.530  1.00 52.44           C
ATOM   4037  O   ALA A 280      13.578  -6.443 -16.596  1.00 52.49           O
ATOM   4038  CB  ALA A 280      14.187  -3.829 -18.610  1.00 52.44           C
ATOM   4039 1HB  ALA A 280      14.645  -4.684 -19.108  1.00 52.44           H
ATOM   4040 2HB  ALA A 280      14.948  -3.281 -18.055  1.00 52.44           H
ATOM   4041 3HB  ALA A 280      13.736  -3.173 -19.354  1.00 52.44           H
ATOM   4042  N   SER A 281      13.625  -4.447 -15.408  1.00 51.94           N
ATOM   4043  H   SER A 281      13.749  -3.452 -15.524  1.00 51.94           H
ATOM   4044  CA  SER A 281      13.717  -4.994 -14.069  1.00 51.88           C
ATOM   4045  HA  SER A 281      14.519  -5.726 -13.969  1.00 51.88           H
ATOM   4046  C   SER A 281      12.419  -5.717 -13.519  1.00 52.23           C
ATOM   4047  O   SER A 281      12.396  -6.245 -12.413  1.00 52.36           O
ATOM   4048  CB  SER A 281      14.036  -3.838 -13.088  1.00 52.18           C
ATOM   4049 1HB  SER A 281      13.227  -3.110 -13.154  1.00 52.18           H
ATOM   4050 2HB  SER A 281      14.132  -4.263 -12.089  1.00 52.18           H
ATOM   4051  OG  SER A 281      15.264  -3.222 -13.332  1.00 52.03           O
ATOM   4052  HG  SER A 281      15.285  -2.890 -14.232  1.00 52.03           H
ATOM   4053  N   GLY A 282      11.343  -5.768 -14.338  1.00 52.44           N
ATOM   4054  H   GLY A 282      11.338  -5.105 -15.100  1.00 52.44           H
ATOM   4055  CA  GLY A 282      10.017  -6.354 -14.010  1.00 53.24           C
ATOM   4056 1HA  GLY A 282       9.469  -6.239 -14.945  1.00 53.24           H
ATOM   4057 2HA  GLY A 282      10.052  -7.416 -13.765  1.00 53.24           H
ATOM   4058  C   GLY A 282       9.224  -5.634 -12.899  1.00 53.90           C
ATOM   4059  O   GLY A 282       8.244  -6.137 -12.374  1.00 54.78           O
ATOM   4060  N   ILE A 283       9.673  -4.395 -12.568  1.00 53.49           N
ATOM   4061  H   ILE A 283      10.461  -4.001 -13.061  1.00 53.49           H
ATOM   4062  CA  ILE A 283       8.961  -3.419 -11.680  1.00 53.80           C
ATOM   4063  HA  ILE A 283       8.476  -3.932 -10.850  1.00 53.80           H
ATOM   4064  C   ILE A 283       7.847  -2.880 -12.614  1.00 54.99           C
ATOM   4065  O   ILE A 283       8.191  -2.233 -13.614  1.00 55.17           O
ATOM   4066  CB  ILE A 283       9.915  -2.344 -11.114  1.00 53.55           C
ATOM   4067  HB  ILE A 283      10.459  -1.899 -11.947  1.00 53.55           H
ATOM   4068  CG1 ILE A 283      10.993  -3.023 -10.274  1.00 53.87           C
ATOM   4069 1HG1 ILE A 283      10.534  -3.491  -9.403  1.00 53.87           H
ATOM   4070 2HG1 ILE A 283      11.534  -3.742 -10.889  1.00 53.87           H
ATOM   4071  CG2 ILE A 283       9.192  -1.180 -10.453  1.00 53.35           C
ATOM   4072 1HG2 ILE A 283       8.559  -0.681 -11.187  1.00 53.35           H
ATOM   4073 2HG2 ILE A 283       9.951  -0.485 -10.095  1.00 53.35           H
ATOM   4074 3HG2 ILE A 283       8.582  -1.516  -9.615  1.00 53.35           H
ATOM   4075  CD1 ILE A 283      12.088  -2.049  -9.729  1.00 54.67           C
ATOM   4076 1HD1 ILE A 283      12.854  -2.584  -9.169  1.00 54.67           H
ATOM   4077 2HD1 ILE A 283      11.650  -1.275  -9.098  1.00 54.67           H
ATOM   4078 3HD1 ILE A 283      12.536  -1.589 -10.610  1.00 54.67           H
ATOM   4079  N   ARG A 284       6.594  -3.033 -12.274  1.00 55.60           N
ATOM   4080  H   ARG A 284       6.342  -3.490 -11.410  1.00 55.60           H
ATOM   4081  CA  ARG A 284       5.503  -2.904 -13.266  1.00 56.83           C
ATOM   4082  HA  ARG A 284       5.791  -2.042 -13.867  1.00 56.83           H
ATOM   4083  C   ARG A 284       4.129  -2.516 -12.592  1.00 58.31           C
ATOM   4084  O   ARG A 284       3.213  -3.308 -12.644  1.00 58.89           O
ATOM   4085  CB  ARG A 284       5.433  -4.153 -14.189  1.00 57.82           C
ATOM   4086 1HB  ARG A 284       5.284  -5.033 -13.563  1.00 57.82           H
ATOM   4087 2HB  ARG A 284       4.612  -4.050 -14.898  1.00 57.82           H
ATOM   4088  CG  ARG A 284       6.726  -4.421 -15.037  1.00 60.38           C
ATOM   4089 1HG  ARG A 284       6.933  -3.510 -15.598  1.00 60.38           H
ATOM   4090 2HG  ARG A 284       7.604  -4.623 -14.424  1.00 60.38           H
ATOM   4091  CD  ARG A 284       6.551  -5.581 -16.036  1.00 61.85           C
ATOM   4092 1HD  ARG A 284       6.222  -6.493 -15.539  1.00 61.85           H
ATOM   4093 2HD  ARG A 284       5.846  -5.243 -16.797  1.00 61.85           H
ATOM   4094  NE  ARG A 284       7.839  -5.891 -16.729  1.00 63.40           N
ATOM   4095  HE  ARG A 284       8.663  -5.401 -16.412  1.00 63.40           H
ATOM   4096  CZ  ARG A 284       7.891  -6.740 -17.746  1.00 65.48           C
ATOM   4097  NH1 ARG A 284       6.917  -7.482 -18.214  1.00 66.23           N
ATOM   4098 1HH1 ARG A 284       5.984  -7.251 -17.905  1.00 66.23           H
ATOM   4099 2HH1 ARG A 284       7.056  -8.192 -18.918  1.00 66.23           H
ATOM   4100  NH2 ARG A 284       9.020  -6.777 -18.344  1.00 64.28           N
ATOM   4101 1HH2 ARG A 284       9.627  -5.993 -18.152  1.00 64.28           H
ATOM   4102 2HH2 ARG A 284       8.953  -7.148 -19.280  1.00 64.28           H
ATOM   4103  N   PRO A 285       4.076  -1.377 -11.977  1.00 58.77           N
ATOM   4104  CA  PRO A 285       2.796  -0.705 -11.795  1.00 59.24           C
ATOM   4105  HA  PRO A 285       2.080  -1.440 -11.428  1.00 59.24           H
ATOM   4106  C   PRO A 285       2.318  -0.160 -13.136  1.00 59.21           C
ATOM   4107  O   PRO A 285       3.145   0.058 -14.066  1.00 58.80           O
ATOM   4108  CB  PRO A 285       3.146   0.245 -10.672  1.00 60.02           C
ATOM   4109 1HB  PRO A 285       2.609   1.193 -10.643  1.00 60.02           H
ATOM   4110 2HB  PRO A 285       2.945  -0.364  -9.791  1.00 60.02           H
ATOM   4111  CG  PRO A 285       4.670   0.580 -10.661  1.00 59.99           C
ATOM   4112 1HG  PRO A 285       4.987   1.507 -11.140  1.00 59.99           H
ATOM   4113 2HG  PRO A 285       5.038   0.505  -9.637  1.00 59.99           H
ATOM   4114  CD  PRO A 285       5.199  -0.608 -11.471  1.00 58.09           C
ATOM   4115 1HD  PRO A 285       5.775  -0.216 -12.309  1.00 58.09           H
ATOM   4116 2HD  PRO A 285       5.761  -1.214 -10.761  1.00 58.09           H
ATOM   4117  N   ASP A 286       1.002  -0.177 -13.401  1.00 59.45           N
ATOM   4118  H   ASP A 286       0.466  -0.307 -12.555  1.00 59.45           H
ATOM   4119  CA  ASP A 286       0.338   0.193 -14.611  1.00 60.15           C
ATOM   4120  HA  ASP A 286       0.885  -0.301 -15.414  1.00 60.15           H
ATOM   4121  C   ASP A 286       0.459   1.728 -14.855  1.00 59.62           C
ATOM   4122  O   ASP A 286       0.590   2.089 -16.005  1.00 60.27           O
ATOM   4123  CB  ASP A 286      -1.145  -0.265 -14.471  1.00 64.19           C
ATOM   4124 1HB  ASP A 286      -1.327  -1.323 -14.661  1.00 64.19           H
ATOM   4125 2HB  ASP A 286      -1.565  -0.008 -13.498  1.00 64.19           H
ATOM   4126  CG  ASP A 286      -2.018   0.515 -15.531  1.00 72.82           C
ATOM   4127  OD1 ASP A 286      -1.724   0.260 -16.759  1.00 74.50           O
ATOM   4128  OD2 ASP A 286      -3.010   1.202 -15.181  1.00 76.18           O
ATOM   4129  N   ALA A 287       0.654   2.579 -13.852  1.00 58.13           N
ATOM   4130  H   ALA A 287       0.527   2.299 -12.890  1.00 58.13           H
ATOM   4131  CA  ALA A 287       1.096   4.020 -13.990  1.00 57.21           C
ATOM   4132  HA  ALA A 287       0.309   4.585 -14.490  1.00 57.21           H
ATOM   4133  C   ALA A 287       2.407   4.177 -14.699  1.00 55.14           C
ATOM   4134  O   ALA A 287       2.714   5.310 -15.012  1.00 54.89           O
ATOM   4135  CB  ALA A 287       1.050   4.735 -12.610  1.00 57.50           C
ATOM   4136 1HB  ALA A 287       1.942   4.393 -12.086  1.00 57.50           H
ATOM   4137 2HB  ALA A 287       0.163   4.450 -12.044  1.00 57.50           H
ATOM   4138 3HB  ALA A 287       1.082   5.820 -12.714  1.00 57.50           H
ATOM   4139  N   LEU A 288       3.323   3.121 -14.922  1.00 53.78           N
ATOM   4140  H   LEU A 288       2.952   2.214 -14.678  1.00 53.78           H
ATOM   4141  CA  LEU A 288       4.791   3.267 -15.269  1.00 52.35           C
ATOM   4142  HA  LEU A 288       5.135   4.126 -14.692  1.00 52.35           H
ATOM   4143  C   LEU A 288       4.915   3.646 -16.756  1.00 50.71           C
ATOM   4144  O   LEU A 288       4.320   2.950 -17.615  1.00 50.86           O
ATOM   4145  CB  LEU A 288       5.522   1.986 -14.848  1.00 52.28           C
ATOM   4146 1HB  LEU A 288       5.336   1.804 -13.790  1.00 52.28           H
ATOM   4147 2HB  LEU A 288       5.039   1.131 -15.323  1.00 52.28           H
ATOM   4148  CG  LEU A 288       7.038   2.035 -15.228  1.00 53.04           C
ATOM   4149  HG  LEU A 288       7.091   2.231 -16.299  1.00 53.04           H
ATOM   4150  CD1 LEU A 288       7.775   3.154 -14.436  1.00 52.83           C
ATOM   4151 1HD1 LEU A 288       7.531   3.000 -13.386  1.00 52.83           H
ATOM   4152 2HD1 LEU A 288       7.369   4.109 -14.768  1.00 52.83           H
ATOM   4153 3HD1 LEU A 288       8.858   3.156 -14.561  1.00 52.83           H
ATOM   4154  CD2 LEU A 288       7.729   0.782 -14.731  1.00 53.78           C
ATOM   4155 1HD2 LEU A 288       7.208  -0.085 -15.137  1.00 53.78           H
ATOM   4156 2HD2 LEU A 288       7.663   0.769 -13.643  1.00 53.78           H
ATOM   4157 3HD2 LEU A 288       8.776   0.753 -15.032  1.00 53.78           H
ATOM   4158  N   GLY A 289       5.592   4.787 -17.071  1.00 49.39           N
ATOM   4159  H   GLY A 289       5.812   5.382 -16.285  1.00 49.39           H
ATOM   4160  CA  GLY A 289       5.674   5.399 -18.401  1.00 49.22           C
ATOM   4161 1HA  GLY A 289       6.604   5.967 -18.436  1.00 49.22           H
ATOM   4162 2HA  GLY A 289       5.856   4.507 -18.999  1.00 49.22           H
ATOM   4163  C   GLY A 289       4.530   6.196 -18.945  1.00 48.95           C
ATOM   4164  O   GLY A 289       4.636   6.979 -19.853  1.00 49.10           O
ATOM   4165  N   ARG A 290       3.322   6.167 -18.266  1.00 48.75           N
ATOM   4166  H   ARG A 290       3.356   5.822 -17.317  1.00 48.75           H
ATOM   4167  CA  ARG A 290       2.115   6.894 -18.662  1.00 49.89           C
ATOM   4168  HA  ARG A 290       2.035   6.762 -19.740  1.00 49.89           H
ATOM   4169  C   ARG A 290       2.281   8.419 -18.397  1.00 50.27           C
ATOM   4170  O   ARG A 290       3.283   8.813 -17.791  1.00 50.20           O
ATOM   4171  CB  ARG A 290       0.779   6.373 -18.004  1.00 51.44           C
ATOM   4172 1HB  ARG A 290       0.911   6.490 -16.929  1.00 51.44           H
ATOM   4173 2HB  ARG A 290      -0.030   7.102 -17.999  1.00 51.44           H
ATOM   4174  CG  ARG A 290       0.355   5.025 -18.403  1.00 56.66           C
ATOM   4175 1HG  ARG A 290       0.319   4.989 -19.492  1.00 56.66           H
ATOM   4176 2HG  ARG A 290       1.122   4.331 -18.058  1.00 56.66           H
ATOM   4177  CD  ARG A 290      -0.969   4.757 -17.784  1.00 61.55           C
ATOM   4178 1HD  ARG A 290      -0.833   4.879 -16.710  1.00 61.55           H
ATOM   4179 2HD  ARG A 290      -1.760   5.400 -18.169  1.00 61.55           H
ATOM   4180  NE  ARG A 290      -1.358   3.347 -18.039  1.00 65.68           N
ATOM   4181  HE  ARG A 290      -0.983   2.681 -17.378  1.00 65.68           H
ATOM   4182  CZ  ARG A 290      -2.185   2.868 -19.018  1.00 69.26           C
ATOM   4183  NH1 ARG A 290      -2.544   3.660 -19.946  1.00 69.10           N
ATOM   4184 1HH1 ARG A 290      -2.344   4.648 -19.903  1.00 69.10           H
ATOM   4185 2HH1 ARG A 290      -3.175   3.301 -20.648  1.00 69.10           H
ATOM   4186  NH2 ARG A 290      -2.490   1.597 -19.057  1.00 70.48           N
ATOM   4187 1HH2 ARG A 290      -2.122   0.944 -18.380  1.00 70.48           H
ATOM   4188 2HH2 ARG A 290      -3.145   1.282 -19.758  1.00 70.48           H
ATOM   4189  N   TYR A 291       1.265   9.201 -18.749  1.00 50.46           N
ATOM   4190  H   TYR A 291       0.496   8.784 -19.254  1.00 50.46           H
ATOM   4191  CA  TYR A 291       1.200  10.671 -18.593  1.00 50.58           C
ATOM   4192  HA  TYR A 291       0.211  10.909 -18.984  1.00 50.58           H
ATOM   4193  C   TYR A 291       2.236  11.488 -19.404  1.00 48.25           C
ATOM   4194  O   TYR A 291       2.417  12.647 -19.042  1.00 47.97           O
ATOM   4195  CB  TYR A 291       1.001  10.944 -17.084  1.00 52.25           C
ATOM   4196 1HB  TYR A 291       1.988  10.997 -16.627  1.00 52.25           H
ATOM   4197 2HB  TYR A 291       0.469  11.879 -16.911  1.00 52.25           H
ATOM   4198  CG  TYR A 291       0.217   9.842 -16.317  1.00 55.27           C
ATOM   4199  CD1 TYR A 291      -1.193   9.829 -16.351  1.00 57.32           C
ATOM   4200  HD1 TYR A 291      -1.708  10.498 -17.024  1.00 57.32           H
ATOM   4201  CD2 TYR A 291       0.899   8.889 -15.595  1.00 57.36           C
ATOM   4202  HD2 TYR A 291       1.970   8.907 -15.456  1.00 57.36           H
ATOM   4203  CE1 TYR A 291      -1.948   8.815 -15.702  1.00 59.63           C
ATOM   4204  HE1 TYR A 291      -3.024   8.798 -15.795  1.00 59.63           H
ATOM   4205  CE2 TYR A 291       0.153   7.925 -14.846  1.00 59.45           C
ATOM   4206  HE2 TYR A 291       0.654   7.216 -14.204  1.00 59.45           H
ATOM   4207  CZ  TYR A 291      -1.278   7.874 -14.917  1.00 61.39           C
ATOM   4208  OH  TYR A 291      -1.896   6.890 -14.135  1.00 65.29           O
ATOM   4209  HH  TYR A 291      -2.850   6.957 -14.215  1.00 65.29           H
ATOM   4210  N   LEU A 292       2.841  10.815 -20.398  1.00 46.39           N
ATOM   4211  H   LEU A 292       2.493   9.911 -20.682  1.00 46.39           H
ATOM   4212  CA  LEU A 292       3.932  11.394 -21.156  1.00 44.85           C
ATOM   4213  HA  LEU A 292       4.821  11.551 -20.545  1.00 44.85           H
ATOM   4214  C   LEU A 292       3.569  12.737 -21.826  1.00 43.21           C
ATOM   4215  O   LEU A 292       2.762  12.860 -22.743  1.00 44.11           O
ATOM   4216  CB  LEU A 292       4.474  10.365 -22.186  1.00 44.59           C
ATOM   4217 1HB  LEU A 292       4.750   9.464 -21.638  1.00 44.59           H
ATOM   4218 2HB  LEU A 292       3.658  10.117 -22.866  1.00 44.59           H
ATOM   4219  CG  LEU A 292       5.629  10.932 -23.064  1.00 45.59           C
ATOM   4220  HG  LEU A 292       5.179  11.584 -23.812  1.00 45.59           H
ATOM   4221  CD1 LEU A 292       6.881  11.622 -22.371  1.00 45.16           C
ATOM   4222 1HD1 LEU A 292       7.444  10.831 -21.874  1.00 45.16           H
ATOM   4223 2HD1 LEU A 292       6.578  12.369 -21.638  1.00 45.16           H
ATOM   4224 3HD1 LEU A 292       7.507  12.091 -23.131  1.00 45.16           H
ATOM   4225  CD2 LEU A 292       6.147   9.729 -23.929  1.00 46.40           C
ATOM   4226 1HD2 LEU A 292       5.296   9.202 -24.360  1.00 46.40           H
ATOM   4227 2HD2 LEU A 292       6.737   9.037 -23.328  1.00 46.40           H
ATOM   4228 3HD2 LEU A 292       6.765  10.137 -24.728  1.00 46.40           H
ATOM   4229  N   ASN A 293       4.282  13.841 -21.533  1.00 40.99           N
ATOM   4230  H   ASN A 293       4.951  13.819 -20.777  1.00 40.99           H
ATOM   4231  CA  ASN A 293       3.896  15.195 -21.998  1.00 39.61           C
ATOM   4232  HA  ASN A 293       3.323  15.134 -22.923  1.00 39.61           H
ATOM   4233  C   ASN A 293       5.198  16.002 -22.337  1.00 38.80           C
ATOM   4234  O   ASN A 293       6.384  15.785 -21.929  1.00 39.11           O
ATOM   4235  CB  ASN A 293       2.989  15.885 -20.920  1.00 39.50           C
ATOM   4236 1HB  ASN A 293       2.341  15.146 -20.449  1.00 39.50           H
ATOM   4237 2HB  ASN A 293       3.724  16.255 -20.206  1.00 39.50           H
ATOM   4238  CG  ASN A 293       2.126  17.064 -21.391  1.00 40.69           C
ATOM   4239  OD1 ASN A 293       2.609  18.025 -22.043  1.00 41.08           O
ATOM   4240  ND2 ASN A 293       0.874  17.081 -21.082  1.00 39.87           N
ATOM   4241 1HD2 ASN A 293       0.341  17.921 -21.254  1.00 39.87           H
ATOM   4242 2HD2 ASN A 293       0.405  16.191 -21.003  1.00 39.87           H
ATOM   4243  N   ASP A 294       5.011  16.863 -23.303  1.00 38.23           N
ATOM   4244  H   ASP A 294       4.039  16.995 -23.546  1.00 38.23           H
ATOM   4245  CA  ASP A 294       6.030  17.321 -24.199  1.00 38.38           C
ATOM   4246  HA  ASP A 294       6.932  17.418 -23.595  1.00 38.38           H
ATOM   4247  C   ASP A 294       5.747  18.724 -24.819  1.00 38.06           C
ATOM   4248  O   ASP A 294       4.648  19.005 -25.296  1.00 38.80           O
ATOM   4249  CB  ASP A 294       6.195  16.282 -25.378  1.00 38.95           C
ATOM   4250 1HB  ASP A 294       6.708  15.398 -25.000  1.00 38.95           H
ATOM   4251 2HB  ASP A 294       5.178  16.012 -25.662  1.00 38.95           H
ATOM   4252  CG  ASP A 294       6.937  16.825 -26.588  1.00 40.94           C
ATOM   4253  OD1 ASP A 294       7.995  17.454 -26.283  1.00 39.65           O
ATOM   4254  OD2 ASP A 294       6.462  16.827 -27.714  1.00 42.83           O
ATOM   4255  N   GLN A 295       6.685  19.714 -24.678  1.00 37.42           N
ATOM   4256  H   GLN A 295       7.628  19.474 -24.407  1.00 37.42           H
ATOM   4257  CA  GLN A 295       6.372  21.130 -24.824  1.00 37.48           C
ATOM   4258  HA  GLN A 295       5.407  21.358 -24.370  1.00 37.48           H
ATOM   4259  C   GLN A 295       6.309  21.567 -26.308  1.00 37.38           C
ATOM   4260  O   GLN A 295       7.293  21.549 -27.093  1.00 37.26           O
ATOM   4261  CB  GLN A 295       7.336  22.026 -24.002  1.00 37.90           C
ATOM   4262 1HB  GLN A 295       8.290  22.104 -24.524  1.00 37.90           H
ATOM   4263 2HB  GLN A 295       6.954  23.045 -23.933  1.00 37.90           H
ATOM   4264  CG  GLN A 295       7.552  21.458 -22.609  1.00 38.95           C
ATOM   4265 1HG  GLN A 295       6.542  21.186 -22.301  1.00 38.95           H
ATOM   4266 2HG  GLN A 295       8.156  20.563 -22.758  1.00 38.95           H
ATOM   4267  CD  GLN A 295       8.188  22.404 -21.653  1.00 38.65           C
ATOM   4268  OE1 GLN A 295       9.066  23.203 -22.124  1.00 39.22           O
ATOM   4269  NE2 GLN A 295       8.069  22.073 -20.385  1.00 37.82           N
ATOM   4270 1HE2 GLN A 295       8.532  22.581 -19.644  1.00 37.82           H
ATOM   4271 2HE2 GLN A 295       7.313  21.440 -20.168  1.00 37.82           H
ATOM   4272  N   ALA A 296       5.067  21.828 -26.787  1.00 36.74           N
ATOM   4273  H   ALA A 296       4.247  21.457 -26.329  1.00 36.74           H
ATOM   4274  CA  ALA A 296       4.860  22.240 -28.201  1.00 37.48           C
ATOM   4275  HA  ALA A 296       5.344  21.529 -28.870  1.00 37.48           H
ATOM   4276  C   ALA A 296       5.468  23.623 -28.410  1.00 36.90           C
ATOM   4277  O   ALA A 296       5.500  24.422 -27.455  1.00 36.79           O
ATOM   4278  CB  ALA A 296       3.361  22.202 -28.602  1.00 37.36           C
ATOM   4279 1HB  ALA A 296       2.984  21.180 -28.587  1.00 37.36           H
ATOM   4280 2HB  ALA A 296       3.277  22.606 -29.611  1.00 37.36           H
ATOM   4281 3HB  ALA A 296       2.777  22.815 -27.916  1.00 37.36           H
ATOM   4282  N   GLN A 297       5.869  23.896 -29.665  1.00 36.60           N
ATOM   4283  H   GLN A 297       5.782  23.223 -30.414  1.00 36.60           H
ATOM   4284  CA  GLN A 297       6.755  25.024 -29.863  1.00 36.48           C
ATOM   4285  HA  GLN A 297       6.410  25.737 -29.113  1.00 36.48           H
ATOM   4286  C   GLN A 297       6.764  25.735 -31.232  1.00 36.65           C
ATOM   4287  O   GLN A 297       7.065  25.150 -32.276  1.00 36.14           O
ATOM   4288  CB  GLN A 297       8.221  24.763 -29.498  1.00 35.79           C
ATOM   4289 1HB  GLN A 297       8.408  24.609 -28.435  1.00 35.79           H
ATOM   4290 2HB  GLN A 297       8.506  23.847 -30.015  1.00 35.79           H
ATOM   4291  CG  GLN A 297       9.289  25.850 -29.955  1.00 37.56           C
ATOM   4292 1HG  GLN A 297       9.246  26.055 -31.025  1.00 37.56           H
ATOM   4293 2HG  GLN A 297       9.116  26.797 -29.445  1.00 37.56           H
ATOM   4294  CD  GLN A 297      10.726  25.387 -29.620  1.00 39.44           C
ATOM   4295  OE1 GLN A 297      10.914  24.340 -28.952  1.00 38.94           O
ATOM   4296  NE2 GLN A 297      11.707  26.265 -29.780  1.00 38.70           N
ATOM   4297 1HE2 GLN A 297      12.634  26.131 -29.405  1.00 38.70           H
ATOM   4298 2HE2 GLN A 297      11.414  27.182 -30.087  1.00 38.70           H
ATOM   4299  N   VAL A 298       6.552  27.065 -31.180  1.00 37.73           N
ATOM   4300  H   VAL A 298       6.416  27.458 -30.260  1.00 37.73           H
ATOM   4301  CA  VAL A 298       6.691  27.969 -32.300  1.00 39.12           C
ATOM   4302  HA  VAL A 298       6.830  27.357 -33.191  1.00 39.12           H
ATOM   4303  C   VAL A 298       7.959  28.829 -32.109  1.00 39.96           C
ATOM   4304  O   VAL A 298       8.268  29.335 -30.982  1.00 39.98           O
ATOM   4305  CB  VAL A 298       5.408  28.741 -32.658  1.00 40.29           C
ATOM   4306  HB  VAL A 298       4.609  28.021 -32.838  1.00 40.29           H
ATOM   4307  CG1 VAL A 298       4.911  29.616 -31.488  1.00 40.82           C
ATOM   4308 1HG1 VAL A 298       5.041  29.014 -30.588  1.00 40.82           H
ATOM   4309 2HG1 VAL A 298       3.857  29.865 -31.610  1.00 40.82           H
ATOM   4310 3HG1 VAL A 298       5.493  30.533 -31.399  1.00 40.82           H
ATOM   4311  CG2 VAL A 298       5.533  29.541 -33.888  1.00 41.29           C
ATOM   4312 1HG2 VAL A 298       6.316  30.293 -33.791  1.00 41.29           H
ATOM   4313 2HG2 VAL A 298       4.586  30.029 -34.118  1.00 41.29           H
ATOM   4314 3HG2 VAL A 298       5.791  28.850 -34.691  1.00 41.29           H
ATOM   4315  N   VAL A 299       8.641  29.204 -33.244  1.00 41.00           N
ATOM   4316  H   VAL A 299       8.307  28.821 -34.116  1.00 41.00           H
ATOM   4317  CA  VAL A 299       9.985  29.823 -33.295  1.00 41.89           C
ATOM   4318  HA  VAL A 299      10.263  30.445 -32.445  1.00 41.89           H
ATOM   4319  C   VAL A 299      10.025  30.845 -34.541  1.00 42.91           C
ATOM   4320  O   VAL A 299       9.330  30.677 -35.532  1.00 42.31           O
ATOM   4321  CB  VAL A 299      11.121  28.863 -33.514  1.00 41.96           C
ATOM   4322  HB  VAL A 299      12.047  29.395 -33.734  1.00 41.96           H
ATOM   4323  CG1 VAL A 299      11.451  28.135 -32.198  1.00 42.25           C
ATOM   4324 1HG1 VAL A 299      10.667  27.391 -32.056  1.00 42.25           H
ATOM   4325 2HG1 VAL A 299      11.443  28.836 -31.363  1.00 42.25           H
ATOM   4326 3HG1 VAL A 299      12.420  27.638 -32.247  1.00 42.25           H
ATOM   4327  CG2 VAL A 299      10.813  27.767 -34.580  1.00 42.03           C
ATOM   4328 1HG2 VAL A 299      10.250  28.240 -35.384  1.00 42.03           H
ATOM   4329 2HG2 VAL A 299      10.242  26.929 -34.180  1.00 42.03           H
ATOM   4330 3HG2 VAL A 299      11.766  27.406 -34.966  1.00 42.03           H
ATOM   4331  N   PHE A 300      10.866  31.833 -34.417  1.00 44.13           N
ATOM   4332  H   PHE A 300      11.377  31.873 -33.547  1.00 44.13           H
ATOM   4333  CA  PHE A 300      10.953  32.886 -35.361  1.00 45.67           C
ATOM   4334  HA  PHE A 300      10.990  32.492 -36.377  1.00 45.67           H
ATOM   4335  C   PHE A 300      12.354  33.604 -35.145  1.00 46.60           C
ATOM   4336  O   PHE A 300      13.081  33.137 -34.333  1.00 46.17           O
ATOM   4337  CB  PHE A 300       9.799  33.858 -35.089  1.00 46.14           C
ATOM   4338 1HB  PHE A 300       8.933  33.198 -35.043  1.00 46.14           H
ATOM   4339 2HB  PHE A 300       9.930  34.444 -34.180  1.00 46.14           H
ATOM   4340  CG  PHE A 300       9.459  34.908 -36.212  1.00 47.66           C
ATOM   4341  CD1 PHE A 300       9.416  34.684 -37.585  1.00 48.90           C
ATOM   4342  HD1 PHE A 300       9.685  33.669 -37.836  1.00 48.90           H
ATOM   4343  CD2 PHE A 300       9.027  36.208 -35.846  1.00 48.91           C
ATOM   4344  HD2 PHE A 300       8.990  36.463 -34.797  1.00 48.91           H
ATOM   4345  CE1 PHE A 300       8.968  35.557 -38.583  1.00 49.69           C
ATOM   4346  HE1 PHE A 300       8.918  35.290 -39.628  1.00 49.69           H
ATOM   4347  CE2 PHE A 300       8.569  37.154 -36.786  1.00 49.89           C
ATOM   4348  HE2 PHE A 300       8.244  38.124 -36.440  1.00 49.89           H
ATOM   4349  CZ  PHE A 300       8.513  36.806 -38.152  1.00 49.69           C
ATOM   4350  HZ  PHE A 300       8.201  37.550 -38.870  1.00 49.69           H
ATOM   4351  N   ALA A 301      12.672  34.650 -35.932  1.00 47.72           N
ATOM   4352  H   ALA A 301      11.958  35.114 -36.474  1.00 47.72           H
ATOM   4353  CA  ALA A 301      13.972  35.324 -35.845  1.00 49.10           C
ATOM   4354  HA  ALA A 301      14.281  35.436 -34.806  1.00 49.10           H
ATOM   4355  C   ALA A 301      13.800  36.757 -36.430  1.00 50.35           C
ATOM   4356  O   ALA A 301      12.957  37.020 -37.255  1.00 50.40           O
ATOM   4357  CB  ALA A 301      15.049  34.498 -36.506  1.00 49.21           C
ATOM   4358 1HB  ALA A 301      15.157  33.520 -36.037  1.00 49.21           H
ATOM   4359 2HB  ALA A 301      15.965  35.072 -36.369  1.00 49.21           H
ATOM   4360 3HB  ALA A 301      14.855  34.371 -37.571  1.00 49.21           H
ATOM   4361  N   SER A 302      14.621  37.642 -35.895  1.00 51.25           N
ATOM   4362  H   SER A 302      15.248  37.324 -35.171  1.00 51.25           H
ATOM   4363  CA  SER A 302      14.430  39.097 -35.996  1.00 52.82           C
ATOM   4364  HA  SER A 302      14.175  39.333 -37.029  1.00 52.82           H
ATOM   4365  C   SER A 302      15.703  39.882 -35.623  1.00 55.59           C
ATOM   4366  O   SER A 302      16.533  39.410 -34.854  1.00 55.32           O
ATOM   4367  CB  SER A 302      13.250  39.488 -35.052  1.00 52.40           C
ATOM   4368 1HB  SER A 302      12.439  38.786 -35.243  1.00 52.40           H
ATOM   4369 2HB  SER A 302      13.614  39.404 -34.029  1.00 52.40           H
ATOM   4370  OG  SER A 302      12.775  40.803 -35.381  1.00 52.68           O
ATOM   4371  HG  SER A 302      11.967  40.935 -34.879  1.00 52.68           H
ATOM   4372  N   ARG A 303      16.034  40.982 -36.270  1.00 58.80           N
ATOM   4373  H   ARG A 303      15.441  41.312 -37.019  1.00 58.80           H
ATOM   4374  CA  ARG A 303      17.193  41.852 -35.954  1.00 62.17           C
ATOM   4375  HA  ARG A 303      18.018  41.292 -35.513  1.00 62.17           H
ATOM   4376  C   ARG A 303      16.820  43.005 -35.020  1.00 65.34           C
ATOM   4377  O   ARG A 303      16.013  43.844 -35.439  1.00 65.40           O
ATOM   4378  CB  ARG A 303      17.783  42.370 -37.302  1.00 64.19           C
ATOM   4379 1HB  ARG A 303      18.047  41.484 -37.879  1.00 64.19           H
ATOM   4380 2HB  ARG A 303      17.026  42.942 -37.838  1.00 64.19           H
ATOM   4381  CG  ARG A 303      19.047  43.251 -37.168  1.00 68.08           C
ATOM   4382 1HG  ARG A 303      18.761  44.075 -36.514  1.00 68.08           H
ATOM   4383 2HG  ARG A 303      19.889  42.815 -36.632  1.00 68.08           H
ATOM   4384  CD  ARG A 303      19.505  43.787 -38.512  1.00 72.78           C
ATOM   4385 1HD  ARG A 303      18.583  44.025 -39.042  1.00 72.78           H
ATOM   4386 2HD  ARG A 303      20.073  44.717 -38.551  1.00 72.78           H
ATOM   4387  NE  ARG A 303      20.236  42.760 -39.283  1.00 76.58           N
ATOM   4388  HE  ARG A 303      19.742  42.106 -39.873  1.00 76.58           H
ATOM   4389  CZ  ARG A 303      21.519  42.554 -38.974  1.00 79.89           C
ATOM   4390  NH1 ARG A 303      22.300  43.284 -38.255  1.00 79.97           N
ATOM   4391 1HH1 ARG A 303      22.029  44.084 -37.701  1.00 79.97           H
ATOM   4392 2HH1 ARG A 303      23.236  42.913 -38.185  1.00 79.97           H
ATOM   4393  NH2 ARG A 303      22.007  41.433 -39.300  1.00 80.43           N
ATOM   4394 1HH2 ARG A 303      21.511  40.856 -39.964  1.00 80.43           H
ATOM   4395 2HH2 ARG A 303      22.934  41.174 -38.998  1.00 80.43           H
ATOM   4396  N   LEU A 304      17.375  43.118 -33.821  1.00 68.09           N
ATOM   4397  H   LEU A 304      18.244  42.620 -33.695  1.00 68.09           H
ATOM   4398  CA  LEU A 304      17.135  44.185 -32.791  1.00 71.35           C
ATOM   4399  HA  LEU A 304      16.089  44.018 -32.533  1.00 71.35           H
ATOM   4400  C   LEU A 304      17.267  45.579 -33.420  1.00 74.88           C
ATOM   4401  O   LEU A 304      18.242  45.742 -34.134  1.00 74.94           O
ATOM   4402  CB  LEU A 304      18.068  43.873 -31.574  1.00 71.65           C
ATOM   4403 1HB  LEU A 304      17.849  42.852 -31.260  1.00 71.65           H
ATOM   4404 2HB  LEU A 304      19.092  44.039 -31.909  1.00 71.65           H
ATOM   4405  CG  LEU A 304      17.877  44.764 -30.308  1.00 73.17           C
ATOM   4406  HG  LEU A 304      17.857  45.801 -30.643  1.00 73.17           H
ATOM   4407  CD1 LEU A 304      16.651  44.397 -29.543  1.00 73.75           C
ATOM   4408 1HD1 LEU A 304      16.480  45.138 -28.761  1.00 73.75           H
ATOM   4409 2HD1 LEU A 304      16.790  43.416 -29.090  1.00 73.75           H
ATOM   4410 3HD1 LEU A 304      15.791  44.370 -30.212  1.00 73.75           H
ATOM   4411  CD2 LEU A 304      19.091  44.478 -29.358  1.00 73.70           C
ATOM   4412 1HD2 LEU A 304      19.045  43.449 -29.001  1.00 73.70           H
ATOM   4413 2HD2 LEU A 304      19.055  45.160 -28.508  1.00 73.70           H
ATOM   4414 3HD2 LEU A 304      20.019  44.631 -29.909  1.00 73.70           H
ATOM   4415  N   ARG A 305      16.417  46.524 -33.107  1.00 77.77           N
ATOM   4416  H   ARG A 305      15.808  46.331 -32.324  1.00 77.77           H
ATOM   4417  CA  ARG A 305      16.417  47.870 -33.649  1.00 80.64           C
ATOM   4418  HA  ARG A 305      17.213  48.057 -34.371  1.00 80.64           H
ATOM   4419  C   ARG A 305      16.690  48.766 -32.413  1.00 83.05           C
ATOM   4420  O   ARG A 305      16.406  48.372 -31.266  1.00 83.17           O
ATOM   4421  CB  ARG A 305      15.047  48.166 -34.319  1.00 82.74           C
ATOM   4422 1HB  ARG A 305      14.706  47.213 -34.723  1.00 82.74           H
ATOM   4423 2HB  ARG A 305      14.320  48.588 -33.624  1.00 82.74           H
ATOM   4424  CG  ARG A 305      15.276  49.149 -35.468  1.00 87.08           C
ATOM   4425 1HG  ARG A 305      15.902  49.997 -35.189  1.00 87.08           H
ATOM   4426 2HG  ARG A 305      15.727  48.558 -36.265  1.00 87.08           H
ATOM   4427  CD  ARG A 305      13.932  49.714 -36.004  1.00 91.53           C
ATOM   4428 1HD  ARG A 305      13.367  48.821 -36.272  1.00 91.53           H
ATOM   4429 2HD  ARG A 305      13.407  50.289 -35.241  1.00 91.53           H
ATOM   4430  NE  ARG A 305      14.156  50.536 -37.183  1.00 95.42           N
ATOM   4431  HE  ARG A 305      13.618  50.134 -37.938  1.00 95.42           H
ATOM   4432  CZ  ARG A 305      14.784  51.692 -37.319  1.00 98.42           C
ATOM   4433  NH1 ARG A 305      15.174  52.338 -36.272  1.00 98.72           N
ATOM   4434 1HH1 ARG A 305      15.015  52.002 -35.334  1.00 98.72           H
ATOM   4435 2HH1 ARG A 305      15.470  53.291 -36.426  1.00 98.72           H
ATOM   4436  NH2 ARG A 305      14.993  52.201 -38.547  1.00 98.32           N
ATOM   4437 1HH2 ARG A 305      14.666  51.604 -39.292  1.00 98.32           H
ATOM   4438 2HH2 ARG A 305      15.490  53.053 -38.762  1.00 98.32           H
ATOM   4439  N   ASP A 306      17.113  50.003 -32.739  1.00 84.68           N
ATOM   4440  H   ASP A 306      17.400  50.143 -33.697  1.00 84.68           H
ATOM   4441  CA  ASP A 306      17.247  51.156 -31.840  1.00 86.87           C
ATOM   4442  HA  ASP A 306      17.537  51.916 -32.566  1.00 86.87           H
ATOM   4443  C   ASP A 306      18.291  50.979 -30.786  1.00 88.60           C
ATOM   4444  O   ASP A 306      18.226  51.409 -29.649  1.00 88.66           O
ATOM   4445  CB  ASP A 306      15.894  51.700 -31.411  1.00 89.15           C
ATOM   4446 1HB  ASP A 306      15.659  51.065 -30.557  1.00 89.15           H
ATOM   4447 2HB  ASP A 306      16.023  52.690 -30.974  1.00 89.15           H
ATOM   4448  CG  ASP A 306      14.726  51.712 -32.380  1.00 94.21           C
ATOM   4449  OD1 ASP A 306      13.612  51.654 -31.865  1.00 95.01           O
ATOM   4450  OD2 ASP A 306      14.922  51.845 -33.600  1.00 96.49           O
ATOM   4451  N   VAL A 307      19.420  50.312 -31.132  1.00 89.93           N
ATOM   4452  H   VAL A 307      19.449  49.914 -32.060  1.00 89.93           H
ATOM   4453  CA  VAL A 307      20.565  50.089 -30.265  1.00 91.65           C
ATOM   4454  HA  VAL A 307      20.069  49.918 -29.310  1.00 91.65           H
ATOM   4455  C   VAL A 307      21.436  51.375 -30.096  1.00 92.70           C
ATOM   4456  O   VAL A 307      21.480  52.270 -30.985  1.00 92.98           O
ATOM   4457  CB  VAL A 307      21.341  48.848 -30.672  1.00 92.78           C
ATOM   4458  HB  VAL A 307      21.771  48.986 -31.664  1.00 92.78           H
ATOM   4459  CG1 VAL A 307      22.481  48.477 -29.751  1.00 93.37           C
ATOM   4460 1HG1 VAL A 307      22.849  47.496 -30.050  1.00 93.37           H
ATOM   4461 2HG1 VAL A 307      22.198  48.454 -28.698  1.00 93.37           H
ATOM   4462 3HG1 VAL A 307      23.264  49.221 -29.900  1.00 93.37           H
ATOM   4463  CG2 VAL A 307      20.457  47.621 -30.640  1.00 93.53           C
ATOM   4464 1HG2 VAL A 307      19.615  47.797 -31.310  1.00 93.53           H
ATOM   4465 2HG2 VAL A 307      20.095  47.532 -29.616  1.00 93.53           H
ATOM   4466 3HG2 VAL A 307      20.965  46.701 -30.928  1.00 93.53           H
ATOM   4467  N   GLN A 308      22.064  51.480 -28.970  1.00 92.99           N
ATOM   4468  H   GLN A 308      21.948  50.745 -28.287  1.00 92.99           H
ATOM   4469  CA  GLN A 308      22.900  52.628 -28.498  1.00 93.71           C
ATOM   4470  HA  GLN A 308      23.119  53.249 -29.367  1.00 93.71           H
ATOM   4471  C   GLN A 308      24.217  52.165 -27.873  1.00 93.97           C
ATOM   4472  O   GLN A 308      24.260  50.983 -27.438  1.00 93.93           O
ATOM   4473  CB  GLN A 308      22.162  53.522 -27.477  1.00 95.60           C
ATOM   4474 1HB  GLN A 308      21.789  52.832 -26.721  1.00 95.60           H
ATOM   4475 2HB  GLN A 308      22.806  54.268 -27.012  1.00 95.60           H
ATOM   4476  CG  GLN A 308      20.863  54.350 -27.932  1.00 99.40           C
ATOM   4477 1HG  GLN A 308      20.170  53.727 -28.498  1.00 99.40           H
ATOM   4478 2HG  GLN A 308      20.315  54.703 -27.059  1.00 99.40           H
ATOM   4479  CD  GLN A 308      21.291  55.537 -28.780  1.00104.13           C
ATOM   4480  OE1 GLN A 308      22.372  56.059 -28.651  1.00105.40           O
ATOM   4481  NE2 GLN A 308      20.502  56.011 -29.665  1.00105.09           N
ATOM   4482 1HE2 GLN A 308      20.809  56.680 -30.356  1.00105.09           H
ATOM   4483 2HE2 GLN A 308      19.604  55.560 -29.761  1.00105.09           H
ATOM   4484  N   PRO A 309      25.231  53.015 -27.588  1.00  0.00           N
ATOM   4485  CA  PRO A 309      25.400  54.402 -28.115  1.00  0.00           C
ATOM   4486  HA  PRO A 309      24.560  54.987 -27.742  1.00  0.00           H
ATOM   4487  C   PRO A 309      25.501  54.561 -29.624  1.00  0.00           C
ATOM   4488  O   PRO A 309      25.848  53.648 -30.317  1.00  0.00           O
ATOM   4489  CB  PRO A 309      26.636  54.913 -27.370  1.00  0.00           C
ATOM   4490 1HB  PRO A 309      27.411  55.314 -28.023  1.00  0.00           H
ATOM   4491 2HB  PRO A 309      26.350  55.727 -26.704  1.00  0.00           H
ATOM   4492  CG  PRO A 309      27.189  53.751 -26.561  1.00  0.00           C
ATOM   4493 1HG  PRO A 309      28.208  53.689 -26.943  1.00  0.00           H
ATOM   4494 2HG  PRO A 309      27.143  53.983 -25.497  1.00  0.00           H
ATOM   4495  CD  PRO A 309      26.408  52.512 -26.884  1.00  0.00           C
ATOM   4496 1HD  PRO A 309      26.945  51.832 -27.544  1.00  0.00           H
ATOM   4497 2HD  PRO A 309      26.077  51.921 -26.030  1.00  0.00           H
ATOM   4498  N   GLU A 310      25.081  55.702 -30.178  1.00  0.00           N
ATOM   4499  H   GLU A 310      24.740  56.491 -29.649  1.00  0.00           H
ATOM   4500  CA  GLU A 310      25.091  55.961 -31.672  1.00  0.00           C
ATOM   4501  HA  GLU A 310      24.394  55.216 -32.056  1.00  0.00           H
ATOM   4502  C   GLU A 310      26.475  55.882 -32.303  1.00  0.00           C
ATOM   4503  O   GLU A 310      27.433  56.376 -31.647  1.00  0.00           O
ATOM   4504  CB  GLU A 310      24.441  57.361 -31.898  1.00  0.00           C
ATOM   4505 1HB  GLU A 310      23.379  57.373 -31.653  1.00  0.00           H
ATOM   4506 2HB  GLU A 310      24.881  58.104 -31.234  1.00  0.00           H
ATOM   4507  CG  GLU A 310      24.544  57.984 -33.355  1.00  0.00           C
ATOM   4508 1HG  GLU A 310      24.193  59.015 -33.401  1.00  0.00           H
ATOM   4509 2HG  GLU A 310      25.602  57.994 -33.619  1.00  0.00           H
ATOM   4510  CD  GLU A 310      23.780  57.147 -34.376  1.00  0.00           C
ATOM   4511  OE1 GLU A 310      23.072  57.686 -35.269  1.00  0.00           O
ATOM   4512  OE2 GLU A 310      23.642  55.932 -34.284  1.00  0.00           O
ATOM   4513  N   ASP A 311      26.610  55.438 -33.589  1.00  0.00           N
ATOM   4514  H   ASP A 311      25.729  55.290 -34.060  1.00  0.00           H
ATOM   4515  CA  ASP A 311      27.817  55.034 -34.324  1.00  0.00           C
ATOM   4516  HA  ASP A 311      27.425  54.558 -35.222  1.00  0.00           H
ATOM   4517  C   ASP A 311      28.772  53.926 -33.674  1.00  0.00           C
ATOM   4518  O   ASP A 311      29.627  53.347 -34.360  1.00  0.00           O
ATOM   4519  CB  ASP A 311      28.622  56.244 -34.727  1.00  0.00           C
ATOM   4520 1HB  ASP A 311      29.043  56.698 -33.829  1.00  0.00           H
ATOM   4521 2HB  ASP A 311      29.469  55.982 -35.361  1.00  0.00           H
ATOM   4522  CG  ASP A 311      27.804  57.335 -35.464  1.00  0.00           C
ATOM   4523  OD1 ASP A 311      26.856  56.912 -36.167  1.00  0.00           O
ATOM   4524  OD2 ASP A 311      28.161  58.525 -35.352  1.00  0.00           O
ATOM   4525  N   ALA A 312      28.628  53.705 -32.366  1.00  0.00           N
ATOM   4526  H   ALA A 312      27.964  54.273 -31.860  1.00  0.00           H
ATOM   4527  CA  ALA A 312      29.474  52.802 -31.638  1.00  0.00           C
ATOM   4528  HA  ALA A 312      30.484  53.170 -31.818  1.00  0.00           H
ATOM   4529  C   ALA A 312      29.396  51.336 -32.070  1.00  0.00           C
ATOM   4530  O   ALA A 312      28.243  50.846 -32.344  1.00  0.00           O
ATOM   4531  CB  ALA A 312      29.185  52.861 -30.123  1.00  0.00           C
ATOM   4532 1HB  ALA A 312      29.212  53.907 -29.817  1.00  0.00           H
ATOM   4533 2HB  ALA A 312      29.944  52.302 -29.577  1.00  0.00           H
ATOM   4534 3HB  ALA A 312      28.201  52.445 -29.908  1.00  0.00           H
ATOM   4535  N   PRO A 313      30.404  50.509 -32.084  1.00  0.00           N
ATOM   4536  CA  PRO A 313      30.313  49.074 -32.168  1.00  0.00           C
ATOM   4537  HA  PRO A 313      29.585  48.794 -32.929  1.00  0.00           H
ATOM   4538  C   PRO A 313      29.761  48.505 -30.808  1.00  0.00           C
ATOM   4539  O   PRO A 313      29.618  49.178 -29.774  1.00  0.00           O
ATOM   4540  CB  PRO A 313      31.715  48.572 -32.457  1.00  0.00           C
ATOM   4541 1HB  PRO A 313      32.212  48.031 -31.652  1.00  0.00           H
ATOM   4542 2HB  PRO A 313      31.678  48.018 -33.395  1.00  0.00           H
ATOM   4543  CG  PRO A 313      32.582  49.854 -32.732  1.00  0.00           C
ATOM   4544 1HG  PRO A 313      33.586  49.798 -32.313  1.00  0.00           H
ATOM   4545 2HG  PRO A 313      32.770  50.007 -33.795  1.00  0.00           H
ATOM   4546  CD  PRO A 313      31.779  50.951 -32.136  1.00  0.00           C
ATOM   4547 1HD  PRO A 313      32.118  51.220 -31.135  1.00  0.00           H
ATOM   4548 2HD  PRO A 313      31.863  51.817 -32.792  1.00  0.00           H
ATOM   4549  N   ALA A 314      29.475  47.259 -30.792  1.00  0.00           N
ATOM   4550  H   ALA A 314      29.420  46.810 -31.695  1.00  0.00           H
ATOM   4551  CA  ALA A 314      29.330  46.396 -29.618  1.00  0.00           C
ATOM   4552  HA  ALA A 314      28.647  46.775 -28.858  1.00  0.00           H
ATOM   4553  C   ALA A 314      30.672  46.060 -28.844  1.00  0.00           C
ATOM   4554  O   ALA A 314      31.708  45.924 -29.538  1.00  0.00           O
ATOM   4555  CB  ALA A 314      28.834  45.067 -30.140  1.00  0.00           C
ATOM   4556 1HB  ALA A 314      29.087  44.295 -29.414  1.00  0.00           H
ATOM   4557 2HB  ALA A 314      29.359  44.874 -31.075  1.00  0.00           H
ATOM   4558 3HB  ALA A 314      27.759  45.061 -30.318  1.00  0.00           H
ATOM   4559  N   ALA A 315      30.496  45.914 -27.522  1.00  0.00           N
ATOM   4560  H   ALA A 315      29.620  46.109 -27.059  1.00  0.00           H
ATOM   4561  CA  ALA A 315      31.661  45.689 -26.669  1.00  0.00           C
ATOM   4562  HA  ALA A 315      32.575  45.532 -27.241  1.00  0.00           H
ATOM   4563  C   ALA A 315      31.506  44.417 -25.749  1.00  0.00           C
ATOM   4564  O   ALA A 315      32.515  43.795 -25.318  1.00  0.00           O
ATOM   4565  CB  ALA A 315      31.838  46.917 -25.807  1.00  0.00           C
ATOM   4566 1HB  ALA A 315      32.655  46.867 -25.087  1.00  0.00           H
ATOM   4567 2HB  ALA A 315      30.889  46.991 -25.276  1.00  0.00           H
ATOM   4568 3HB  ALA A 315      31.968  47.792 -26.444  1.00  0.00           H
ATOM   4569  N   ALA A 316      30.290  44.030 -25.349  1.00  0.00           N
ATOM   4570  H   ALA A 316      29.499  44.580 -25.653  1.00  0.00           H
ATOM   4571  CA  ALA A 316      30.016  42.763 -24.689  1.00  0.00           C
ATOM   4572  HA  ALA A 316      30.575  42.721 -23.755  1.00  0.00           H
ATOM   4573  C   ALA A 316      30.291  41.431 -25.448  1.00  0.00           C
ATOM   4574  O   ALA A 316      29.410  40.516 -25.434  1.00  0.00           O
ATOM   4575  CB  ALA A 316      28.598  42.789 -24.194  1.00  0.00           C
ATOM   4576 1HB  ALA A 316      27.865  42.583 -24.973  1.00  0.00           H
ATOM   4577 2HB  ALA A 316      28.351  43.729 -23.700  1.00  0.00           H
ATOM   4578 3HB  ALA A 316      28.589  41.981 -23.463  1.00  0.00           H
ATOM   4579  N   ASN A 317      31.383  41.272 -26.195  1.00  0.00           N
ATOM   4580  H   ASN A 317      32.067  42.000 -26.046  1.00  0.00           H
ATOM   4581  CA  ASN A 317      31.753  40.143 -27.019  1.00  0.00           C
ATOM   4582  HA  ASN A 317      30.795  39.748 -27.357  1.00  0.00           H
ATOM   4583  C   ASN A 317      32.481  39.091 -26.199  1.00  0.00           C
ATOM   4584  O   ASN A 317      33.453  38.518 -26.668  1.00  0.00           O
ATOM   4585  CB  ASN A 317      32.402  40.615 -28.347  1.00  0.00           C
ATOM   4586 1HB  ASN A 317      33.470  40.742 -28.171  1.00  0.00           H
ATOM   4587 2HB  ASN A 317      32.342  39.926 -29.190  1.00  0.00           H
ATOM   4588  CG  ASN A 317      31.958  42.030 -28.989  1.00  0.00           C
ATOM   4589  OD1 ASN A 317      32.307  43.089 -28.553  1.00  0.00           O
ATOM   4590  ND2 ASN A 317      31.224  42.009 -30.037  1.00  0.00           N
ATOM   4591 1HD2 ASN A 317      31.090  42.828 -30.613  1.00  0.00           H
ATOM   4592 2HD2 ASN A 317      30.980  41.096 -30.392  1.00  0.00           H
ATOM   4593  N   GLY A 318      32.074  38.892 -24.902  1.00  0.00           N
ATOM   4594  H   GLY A 318      31.203  39.284 -24.575  1.00  0.00           H
ATOM   4595  CA  GLY A 318      32.781  38.028 -23.921  1.00  0.00           C
ATOM   4596 1HA  GLY A 318      33.846  38.190 -24.086  1.00  0.00           H
ATOM   4597 2HA  GLY A 318      32.449  38.396 -22.950  1.00  0.00           H
ATOM   4598  C   GLY A 318      32.375  36.628 -24.167  1.00  0.00           C
ATOM   4599  O   GLY A 318      31.981  36.161 -25.273  1.00  0.00           O
ATOM   4600  N   ALA A 319      32.468  35.819 -23.067  1.00 79.28           N
ATOM   4601  H   ALA A 319      32.712  36.276 -22.200  1.00 79.28           H
ATOM   4602  CA  ALA A 319      32.519  34.363 -23.095  1.00 79.64           C
ATOM   4603  HA  ALA A 319      33.419  34.100 -23.652  1.00 79.64           H
ATOM   4604  C   ALA A 319      31.309  33.723 -23.791  1.00 79.43           C
ATOM   4605  O   ALA A 319      31.466  32.633 -24.340  1.00 79.71           O
ATOM   4606  CB  ALA A 319      32.710  33.835 -21.731  1.00 80.04           C
ATOM   4607 1HB  ALA A 319      33.537  34.356 -21.249  1.00 80.04           H
ATOM   4608 2HB  ALA A 319      32.944  32.773 -21.809  1.00 80.04           H
ATOM   4609 3HB  ALA A 319      31.804  33.965 -21.138  1.00 80.04           H
ATOM   4610  N   LEU A 320      30.118  34.395 -23.774  1.00 78.71           N
ATOM   4611  H   LEU A 320      30.268  35.389 -23.676  1.00 78.71           H
ATOM   4612  CA  LEU A 320      28.734  33.931 -23.816  1.00 78.52           C
ATOM   4613  HA  LEU A 320      28.580  33.152 -24.562  1.00 78.52           H
ATOM   4614  C   LEU A 320      27.851  35.144 -24.228  1.00 77.73           C
ATOM   4615  O   LEU A 320      28.334  36.262 -24.296  1.00 77.97           O
ATOM   4616  CB  LEU A 320      28.227  33.358 -22.401  1.00 79.25           C
ATOM   4617 1HB  LEU A 320      28.315  34.209 -21.724  1.00 79.25           H
ATOM   4618 2HB  LEU A 320      27.203  33.038 -22.597  1.00 79.25           H
ATOM   4619  CG  LEU A 320      28.928  32.109 -21.761  1.00 81.44           C
ATOM   4620  HG  LEU A 320      29.931  32.428 -21.475  1.00 81.44           H
ATOM   4621  CD1 LEU A 320      28.107  31.620 -20.584  1.00 82.24           C
ATOM   4622 1HD1 LEU A 320      28.002  32.501 -19.951  1.00 82.24           H
ATOM   4623 2HD1 LEU A 320      28.711  30.872 -20.070  1.00 82.24           H
ATOM   4624 3HD1 LEU A 320      27.121  31.206 -20.798  1.00 82.24           H
ATOM   4625  CD2 LEU A 320      29.084  30.923 -22.673  1.00 82.23           C
ATOM   4626 1HD2 LEU A 320      28.060  30.584 -22.829  1.00 82.23           H
ATOM   4627 2HD2 LEU A 320      29.666  30.123 -22.215  1.00 82.23           H
ATOM   4628 3HD2 LEU A 320      29.528  31.193 -23.631  1.00 82.23           H
ATOM   4629  N   SER A 321      26.545  34.883 -24.471  1.00 76.53           N
ATOM   4630  H   SER A 321      26.141  33.990 -24.227  1.00 76.53           H
ATOM   4631  CA  SER A 321      25.654  35.888 -25.038  1.00 75.84           C
ATOM   4632  HA  SER A 321      26.094  36.454 -25.859  1.00 75.84           H
ATOM   4633  C   SER A 321      25.227  36.985 -23.967  1.00 74.15           C
ATOM   4634  O   SER A 321      24.746  36.671 -22.892  1.00 73.82           O
ATOM   4635  CB  SER A 321      24.370  35.163 -25.502  1.00 77.60           C
ATOM   4636 1HB  SER A 321      23.861  34.776 -24.619  1.00 77.60           H
ATOM   4637 2HB  SER A 321      23.713  35.899 -25.965  1.00 77.60           H
ATOM   4638  OG  SER A 321      24.546  34.169 -26.423  1.00 80.18           O
ATOM   4639  HG  SER A 321      24.652  34.518 -27.311  1.00 80.18           H
ATOM   4640  N   GLU A 322      25.407  38.262 -24.337  1.00 72.67           N
ATOM   4641  H   GLU A 322      25.831  38.436 -25.237  1.00 72.67           H
ATOM   4642  CA  GLU A 322      25.381  39.446 -23.428  1.00 71.50           C
ATOM   4643  HA  GLU A 322      24.697  39.160 -22.628  1.00 71.50           H
ATOM   4644  C   GLU A 322      24.859  40.778 -24.031  1.00 69.25           C
ATOM   4645  O   GLU A 322      24.143  41.479 -23.336  1.00 69.34           O
ATOM   4646  CB  GLU A 322      26.769  39.687 -22.864  1.00 74.33           C
ATOM   4647 1HB  GLU A 322      27.056  38.695 -22.516  1.00 74.33           H
ATOM   4648 2HB  GLU A 322      27.500  40.013 -23.604  1.00 74.33           H
ATOM   4649  CG  GLU A 322      27.003  40.645 -21.609  1.00 79.93           C
ATOM   4650 1HG  GLU A 322      28.041  40.537 -21.294  1.00 79.93           H
ATOM   4651 2HG  GLU A 322      26.769  41.646 -21.972  1.00 79.93           H
ATOM   4652  CD  GLU A 322      26.122  40.412 -20.337  1.00 87.15           C
ATOM   4653  OE1 GLU A 322      25.679  41.335 -19.634  1.00 89.22           O
ATOM   4654  OE2 GLU A 322      25.784  39.228 -20.065  1.00 88.98           O
ATOM   4655  N   GLN A 323      25.096  41.086 -25.286  1.00 67.08           N
ATOM   4656  H   GLN A 323      25.506  40.390 -25.893  1.00 67.08           H
ATOM   4657  CA  GLN A 323      24.748  42.367 -25.993  1.00 65.43           C
ATOM   4658  HA  GLN A 323      25.123  43.264 -25.499  1.00 65.43           H
ATOM   4659  C   GLN A 323      23.222  42.539 -26.185  1.00 63.13           C
ATOM   4660  O   GLN A 323      22.753  43.665 -26.231  1.00 63.37           O
ATOM   4661  CB  GLN A 323      25.432  42.318 -27.363  1.00 67.17           C
ATOM   4662 1HB  GLN A 323      26.518  42.366 -27.279  1.00 67.17           H
ATOM   4663 2HB  GLN A 323      25.108  41.339 -27.715  1.00 67.17           H
ATOM   4664  CG  GLN A 323      25.021  43.352 -28.468  1.00 70.68           C
ATOM   4665 1HG  GLN A 323      25.534  43.115 -29.400  1.00 70.68           H
ATOM   4666 2HG  GLN A 323      23.971  43.203 -28.718  1.00 70.68           H
ATOM   4667  CD  GLN A 323      25.220  44.872 -28.205  1.00 74.66           C
ATOM   4668  OE1 GLN A 323      25.594  45.357 -27.120  1.00 75.01           O
ATOM   4669  NE2 GLN A 323      24.951  45.751 -29.134  1.00 75.65           N
ATOM   4670 1HE2 GLN A 323      25.144  46.708 -28.873  1.00 75.65           H
ATOM   4671 2HE2 GLN A 323      25.082  45.452 -30.089  1.00 75.65           H
ATOM   4672  N   SER A 324      22.467  41.449 -26.137  1.00 60.84           N
ATOM   4673  H   SER A 324      22.934  40.555 -26.182  1.00 60.84           H
ATOM   4674  CA  SER A 324      20.995  41.411 -26.227  1.00 59.33           C
ATOM   4675  HA  SER A 324      20.716  42.380 -25.813  1.00 59.33           H
ATOM   4676  C   SER A 324      20.399  40.298 -25.393  1.00 57.33           C
ATOM   4677  O   SER A 324      19.254  40.462 -24.921  1.00 57.62           O
ATOM   4678  CB  SER A 324      20.452  41.319 -27.657  1.00 60.65           C
ATOM   4679 1HB  SER A 324      19.367  41.429 -27.633  1.00 60.65           H
ATOM   4680 2HB  SER A 324      20.792  42.186 -28.223  1.00 60.65           H
ATOM   4681  OG  SER A 324      20.767  40.115 -28.338  1.00 62.84           O
ATOM   4682  HG  SER A 324      21.248  40.346 -29.136  1.00 62.84           H
ATOM   4683  N   GLY A 325      21.182  39.299 -25.051  1.00 55.15           N
ATOM   4684  H   GLY A 325      22.013  39.084 -25.582  1.00 55.15           H
ATOM   4685  CA  GLY A 325      21.010  38.461 -23.821  1.00 53.36           C
ATOM   4686 1HA  GLY A 325      21.929  37.899 -23.651  1.00 53.36           H
ATOM   4687 2HA  GLY A 325      20.863  39.076 -22.933  1.00 53.36           H
ATOM   4688  C   GLY A 325      19.843  37.460 -23.913  1.00 50.65           C
ATOM   4689  O   GLY A 325      19.670  36.870 -24.993  1.00 50.95           O
ATOM   4690  N   VAL A 326      19.054  37.237 -22.890  1.00 47.43           N
ATOM   4691  H   VAL A 326      19.306  37.603 -21.983  1.00 47.43           H
ATOM   4692  CA  VAL A 326      17.790  36.390 -22.834  1.00 45.78           C
ATOM   4693  HA  VAL A 326      17.475  36.366 -23.877  1.00 45.78           H
ATOM   4694  C   VAL A 326      16.641  36.946 -21.985  1.00 43.96           C
ATOM   4695  O   VAL A 326      16.546  36.887 -20.732  1.00 43.23           O
ATOM   4696  CB  VAL A 326      18.042  34.953 -22.290  1.00 45.61           C
ATOM   4697  HB  VAL A 326      18.295  35.044 -21.234  1.00 45.61           H
ATOM   4698  CG1 VAL A 326      16.797  34.016 -22.492  1.00 45.86           C
ATOM   4699 1HG1 VAL A 326      15.947  34.323 -21.882  1.00 45.86           H
ATOM   4700 2HG1 VAL A 326      17.072  32.992 -22.243  1.00 45.86           H
ATOM   4701 3HG1 VAL A 326      16.529  34.075 -23.547  1.00 45.86           H
ATOM   4702  CG2 VAL A 326      19.188  34.309 -23.067  1.00 46.05           C
ATOM   4703 1HG2 VAL A 326      18.972  34.492 -24.119  1.00 46.05           H
ATOM   4704 2HG2 VAL A 326      19.268  33.236 -22.893  1.00 46.05           H
ATOM   4705 3HG2 VAL A 326      20.128  34.792 -22.799  1.00 46.05           H
ATOM   4706  N   ALA A 327      15.726  37.606 -22.725  1.00 43.05           N
ATOM   4707  H   ALA A 327      15.719  37.610 -23.735  1.00 43.05           H
ATOM   4708  CA  ALA A 327      14.498  37.914 -22.028  1.00 42.77           C
ATOM   4709  HA  ALA A 327      14.677  38.393 -21.065  1.00 42.77           H
ATOM   4710  C   ALA A 327      13.554  36.735 -21.843  1.00 42.13           C
ATOM   4711  O   ALA A 327      13.415  35.865 -22.664  1.00 42.42           O
ATOM   4712  CB  ALA A 327      13.909  39.016 -22.896  1.00 43.09           C
ATOM   4713 1HB  ALA A 327      12.880  39.208 -22.593  1.00 43.09           H
ATOM   4714 2HB  ALA A 327      13.931  38.736 -23.950  1.00 43.09           H
ATOM   4715 3HB  ALA A 327      14.507  39.914 -22.746  1.00 43.09           H
ATOM   4716  N   TRP A 328      12.790  36.847 -20.768  1.00 40.76           N
ATOM   4717  H   TRP A 328      12.992  37.588 -20.112  1.00 40.76           H
ATOM   4718  CA  TRP A 328      11.714  35.923 -20.410  1.00 39.68           C
ATOM   4719  HA  TRP A 328      11.689  35.096 -21.120  1.00 39.68           H
ATOM   4720  C   TRP A 328      10.363  36.644 -20.443  1.00 38.55           C
ATOM   4721  O   TRP A 328      10.157  37.715 -19.885  1.00 38.58           O
ATOM   4722  CB  TRP A 328      12.025  35.345 -18.978  1.00 39.01           C
ATOM   4723 1HB  TRP A 328      12.875  34.685 -19.155  1.00 39.01           H
ATOM   4724 2HB  TRP A 328      12.244  36.154 -18.281  1.00 39.01           H
ATOM   4725  CG  TRP A 328      10.956  34.465 -18.271  1.00 38.74           C
ATOM   4726  CD1 TRP A 328       9.944  33.773 -18.824  1.00 39.23           C
ATOM   4727  HD1 TRP A 328       9.695  33.790 -19.874  1.00 39.23           H
ATOM   4728  CD2 TRP A 328      10.991  34.046 -16.849  1.00 38.49           C
ATOM   4729  NE1 TRP A 328       9.363  32.972 -17.929  1.00 39.23           N
ATOM   4730  HE1 TRP A 328       8.553  32.398 -18.112  1.00 39.23           H
ATOM   4731  CE2 TRP A 328       9.945  33.089 -16.688  1.00 38.85           C
ATOM   4732  CE3 TRP A 328      11.752  34.412 -15.723  1.00 39.21           C
ATOM   4733  HE3 TRP A 328      12.566  35.114 -15.832  1.00 39.21           H
ATOM   4734  CZ2 TRP A 328       9.723  32.463 -15.422  1.00 39.54           C
ATOM   4735  HZ2 TRP A 328       8.918  31.745 -15.355  1.00 39.54           H
ATOM   4736  CZ3 TRP A 328      11.551  33.785 -14.466  1.00 39.51           C
ATOM   4737  HZ3 TRP A 328      12.179  34.081 -13.638  1.00 39.51           H
ATOM   4738  CH2 TRP A 328      10.515  32.844 -14.347  1.00 39.39           C
ATOM   4739  HH2 TRP A 328      10.319  32.471 -13.353  1.00 39.39           H
ATOM   4740  N   VAL A 329       9.309  35.969 -20.909  1.00 37.84           N
ATOM   4741  H   VAL A 329       9.545  35.092 -21.350  1.00 37.84           H
ATOM   4742  CA  VAL A 329       7.860  36.283 -20.859  1.00 37.38           C
ATOM   4743  HA  VAL A 329       7.678  37.219 -20.331  1.00 37.38           H
ATOM   4744  C   VAL A 329       7.112  35.165 -20.057  1.00 37.89           C
ATOM   4745  O   VAL A 329       6.836  34.105 -20.579  1.00 38.68           O
ATOM   4746  CB  VAL A 329       7.283  36.607 -22.236  1.00 36.91           C
ATOM   4747  HB  VAL A 329       7.147  35.683 -22.798  1.00 36.91           H
ATOM   4748  CG1 VAL A 329       5.892  37.193 -22.033  1.00 36.98           C
ATOM   4749 1HG1 VAL A 329       5.504  37.356 -23.038  1.00 36.98           H
ATOM   4750 2HG1 VAL A 329       5.955  38.147 -21.508  1.00 36.98           H
ATOM   4751 3HG1 VAL A 329       5.226  36.522 -21.490  1.00 36.98           H
ATOM   4752  CG2 VAL A 329       8.112  37.576 -23.087  1.00 38.18           C
ATOM   4753 1HG2 VAL A 329       7.772  37.623 -24.122  1.00 38.18           H
ATOM   4754 2HG2 VAL A 329       9.160  37.280 -23.061  1.00 38.18           H
ATOM   4755 3HG2 VAL A 329       7.999  38.555 -22.622  1.00 38.18           H
ATOM   4756  N   PRO A 330       6.710  35.450 -18.773  1.00 37.07           N
ATOM   4757  CA  PRO A 330       6.015  34.434 -17.963  1.00 36.32           C
ATOM   4758  HA  PRO A 330       6.584  33.506 -18.024  1.00 36.32           H
ATOM   4759  C   PRO A 330       4.562  34.083 -18.460  1.00 35.53           C
ATOM   4760  O   PRO A 330       3.881  34.928 -19.044  1.00 35.33           O
ATOM   4761  CB  PRO A 330       6.208  34.946 -16.510  1.00 36.77           C
ATOM   4762 1HB  PRO A 330       5.376  35.555 -16.155  1.00 36.77           H
ATOM   4763 2HB  PRO A 330       6.366  34.122 -15.814  1.00 36.77           H
ATOM   4764  CG  PRO A 330       7.478  35.816 -16.535  1.00 37.52           C
ATOM   4765 1HG  PRO A 330       7.452  36.562 -15.741  1.00 37.52           H
ATOM   4766 2HG  PRO A 330       8.405  35.252 -16.438  1.00 37.52           H
ATOM   4767  CD  PRO A 330       7.344  36.438 -17.885  1.00 36.87           C
ATOM   4768 1HD  PRO A 330       6.780  37.368 -17.960  1.00 36.87           H
ATOM   4769 2HD  PRO A 330       8.350  36.628 -18.258  1.00 36.87           H
ATOM   4770  N   TYR A 331       4.207  32.767 -18.378  1.00 34.25           N
ATOM   4771  H   TYR A 331       4.925  32.173 -17.988  1.00 34.25           H
ATOM   4772  CA  TYR A 331       2.895  32.247 -18.596  1.00 34.02           C
ATOM   4773  HA  TYR A 331       2.528  32.733 -19.500  1.00 34.02           H
ATOM   4774  C   TYR A 331       1.905  32.579 -17.451  1.00 33.34           C
ATOM   4775  O   TYR A 331       2.259  32.653 -16.274  1.00 32.94           O
ATOM   4776  CB  TYR A 331       2.908  30.747 -18.857  1.00 33.48           C
ATOM   4777 1HB  TYR A 331       2.019  30.613 -19.474  1.00 33.48           H
ATOM   4778 2HB  TYR A 331       3.777  30.405 -19.419  1.00 33.48           H
ATOM   4779  CG  TYR A 331       2.760  29.820 -17.633  1.00 33.58           C
ATOM   4780  CD1 TYR A 331       1.668  28.958 -17.560  1.00 33.40           C
ATOM   4781  HD1 TYR A 331       0.908  28.969 -18.327  1.00 33.40           H
ATOM   4782  CD2 TYR A 331       3.611  29.871 -16.488  1.00 34.13           C
ATOM   4783  HD2 TYR A 331       4.315  30.687 -16.421  1.00 34.13           H
ATOM   4784  CE1 TYR A 331       1.484  28.077 -16.471  1.00 34.64           C
ATOM   4785  HE1 TYR A 331       0.626  27.421 -16.468  1.00 34.64           H
ATOM   4786  CE2 TYR A 331       3.429  29.011 -15.401  1.00 34.96           C
ATOM   4787  HE2 TYR A 331       4.138  29.102 -14.592  1.00 34.96           H
ATOM   4788  CZ  TYR A 331       2.479  27.994 -15.424  1.00 36.16           C
ATOM   4789  OH  TYR A 331       2.309  27.144 -14.406  1.00 39.01           O
ATOM   4790  HH  TYR A 331       2.941  27.231 -13.689  1.00 39.01           H
ATOM   4791  N   THR A 332       0.683  32.763 -17.862  1.00 33.38           N
ATOM   4792  H   THR A 332       0.420  32.483 -18.796  1.00 33.38           H
ATOM   4793  CA  THR A 332      -0.435  33.279 -17.026  1.00 33.90           C
ATOM   4794  HA  THR A 332      -0.382  32.923 -15.997  1.00 33.90           H
ATOM   4795  C   THR A 332      -1.759  32.683 -17.628  1.00 34.29           C
ATOM   4796  O   THR A 332      -1.852  32.362 -18.784  1.00 34.88           O
ATOM   4797  CB  THR A 332      -0.495  34.852 -16.940  1.00 35.66           C
ATOM   4798  HB  THR A 332       0.343  35.152 -16.310  1.00 35.66           H
ATOM   4799  OG1 THR A 332      -1.641  35.448 -16.404  1.00 37.17           O
ATOM   4800  HG1 THR A 332      -1.911  34.969 -15.617  1.00 37.17           H
ATOM   4801  CG2 THR A 332      -0.285  35.319 -18.402  1.00 35.61           C
ATOM   4802 1HG2 THR A 332       0.725  35.057 -18.717  1.00 35.61           H
ATOM   4803 2HG2 THR A 332      -0.427  36.396 -18.493  1.00 35.61           H
ATOM   4804 3HG2 THR A 332      -1.009  34.801 -19.031  1.00 35.61           H
ATOM   4805  N   ASP A 333      -2.805  32.629 -16.828  1.00 34.63           N
ATOM   4806  H   ASP A 333      -2.675  32.937 -15.875  1.00 34.63           H
ATOM   4807  CA  ASP A 333      -4.189  32.196 -17.161  1.00 36.02           C
ATOM   4808  HA  ASP A 333      -4.082  31.162 -17.490  1.00 36.02           H
ATOM   4809  C   ASP A 333      -4.816  33.021 -18.277  1.00 37.73           C
ATOM   4810  O   ASP A 333      -5.833  32.652 -18.815  1.00 39.16           O
ATOM   4811  CB  ASP A 333      -5.173  32.034 -15.932  1.00 36.62           C
ATOM   4812 1HB  ASP A 333      -4.995  32.914 -15.314  1.00 36.62           H
ATOM   4813 2HB  ASP A 333      -6.219  31.887 -16.200  1.00 36.62           H
ATOM   4814  CG  ASP A 333      -4.860  30.804 -14.938  1.00 38.93           C
ATOM   4815  OD1 ASP A 333      -3.859  30.099 -15.249  1.00 39.17           O
ATOM   4816  OD2 ASP A 333      -5.618  30.574 -13.984  1.00 40.89           O
ATOM   4817  N   GLU A 334      -4.302  34.217 -18.469  1.00 37.37           N
ATOM   4818  H   GLU A 334      -3.482  34.507 -17.955  1.00 37.37           H
ATOM   4819  CA  GLU A 334      -4.722  35.122 -19.562  1.00 37.70           C
ATOM   4820  HA  GLU A 334      -5.804  35.073 -19.684  1.00 37.70           H
ATOM   4821  C   GLU A 334      -4.037  34.768 -20.866  1.00 38.15           C
ATOM   4822  O   GLU A 334      -4.670  34.924 -21.952  1.00 39.15           O
ATOM   4823  CB  GLU A 334      -4.385  36.549 -19.031  1.00 39.39           C
ATOM   4824 1HB  GLU A 334      -4.900  36.775 -18.097  1.00 39.39           H
ATOM   4825 2HB  GLU A 334      -3.297  36.563 -18.957  1.00 39.39           H
ATOM   4826  CG  GLU A 334      -4.792  37.645 -20.061  1.00 47.96           C
ATOM   4827 1HG  GLU A 334      -4.224  38.490 -19.673  1.00 47.96           H
ATOM   4828 2HG  GLU A 334      -4.444  37.350 -21.051  1.00 47.96           H
ATOM   4829  CD  GLU A 334      -6.267  38.013 -20.130  1.00 58.01           C
ATOM   4830  OE1 GLU A 334      -6.985  37.996 -19.122  1.00 60.29           O
ATOM   4831  OE2 GLU A 334      -6.768  38.313 -21.258  1.00 58.64           O
ATOM   4832  N   ALA A 335      -2.838  34.268 -20.817  1.00 37.39           N
ATOM   4833  H   ALA A 335      -2.649  33.830 -19.927  1.00 37.39           H
ATOM   4834  CA  ALA A 335      -2.032  33.865 -21.955  1.00 37.53           C
ATOM   4835  HA  ALA A 335      -2.705  33.441 -22.700  1.00 37.53           H
ATOM   4836  C   ALA A 335      -1.049  32.724 -21.536  1.00 36.48           C
ATOM   4837  O   ALA A 335       0.078  33.013 -21.170  1.00 36.27           O
ATOM   4838  CB  ALA A 335      -1.439  35.147 -22.522  1.00 38.04           C
ATOM   4839 1HB  ALA A 335      -0.427  34.996 -22.898  1.00 38.04           H
ATOM   4840 2HB  ALA A 335      -1.428  35.908 -21.742  1.00 38.04           H
ATOM   4841 3HB  ALA A 335      -2.085  35.472 -23.338  1.00 38.04           H
ATOM   4842  N   PRO A 336      -1.347  31.411 -21.771  1.00 36.32           N
ATOM   4843  CA  PRO A 336      -0.578  30.288 -21.124  1.00 35.99           C
ATOM   4844  HA  PRO A 336      -0.435  30.591 -20.087  1.00 35.99           H
ATOM   4845  C   PRO A 336       0.795  29.861 -21.713  1.00 35.65           C
ATOM   4846  O   PRO A 336       1.470  28.908 -21.236  1.00 35.37           O
ATOM   4847  CB  PRO A 336      -1.480  29.090 -21.062  1.00 36.73           C
ATOM   4848 1HB  PRO A 336      -1.381  28.475 -21.956  1.00 36.73           H
ATOM   4849 2HB  PRO A 336      -1.352  28.547 -20.126  1.00 36.73           H
ATOM   4850  CG  PRO A 336      -2.883  29.708 -21.019  1.00 37.24           C
ATOM   4851 1HG  PRO A 336      -3.612  28.956 -21.320  1.00 37.24           H
ATOM   4852 2HG  PRO A 336      -3.077  30.077 -20.012  1.00 37.24           H
ATOM   4853  CD  PRO A 336      -2.738  30.925 -21.914  1.00 35.95           C
ATOM   4854 1HD  PRO A 336      -2.902  30.646 -22.955  1.00 35.95           H
ATOM   4855 2HD  PRO A 336      -3.540  31.635 -21.712  1.00 35.95           H
ATOM   4856  N   PHE A 337       1.077  30.570 -22.846  1.00 35.82           N
ATOM   4857  H   PHE A 337       0.496  31.382 -22.995  1.00 35.82           H
ATOM   4858  CA  PHE A 337       2.315  30.403 -23.469  1.00 36.22           C
ATOM   4859  HA  PHE A 337       2.542  29.338 -23.537  1.00 36.22           H
ATOM   4860  C   PHE A 337       3.409  31.038 -22.551  1.00 35.55           C
ATOM   4861  O   PHE A 337       3.303  32.155 -22.058  1.00 36.41           O
ATOM   4862  CB  PHE A 337       2.325  30.979 -24.882  1.00 37.07           C
ATOM   4863 1HB  PHE A 337       3.361  31.061 -25.208  1.00 37.07           H
ATOM   4864 2HB  PHE A 337       1.813  30.196 -25.440  1.00 37.07           H
ATOM   4865  CG  PHE A 337       1.624  32.304 -25.148  1.00 39.23           C
ATOM   4866  CD1 PHE A 337       2.239  33.528 -24.884  1.00 41.30           C
ATOM   4867  HD1 PHE A 337       3.172  33.566 -24.341  1.00 41.30           H
ATOM   4868  CD2 PHE A 337       0.436  32.290 -25.856  1.00 40.52           C
ATOM   4869  HD2 PHE A 337      -0.047  31.362 -26.127  1.00 40.52           H
ATOM   4870  CE1 PHE A 337       1.623  34.724 -25.290  1.00 42.51           C
ATOM   4871  HE1 PHE A 337       2.077  35.681 -25.083  1.00 42.51           H
ATOM   4872  CE2 PHE A 337      -0.254  33.457 -26.184  1.00 42.15           C
ATOM   4873  HE2 PHE A 337      -1.234  33.404 -26.635  1.00 42.15           H
ATOM   4874  CZ  PHE A 337       0.314  34.700 -25.836  1.00 42.52           C
ATOM   4875  HZ  PHE A 337      -0.192  35.609 -26.129  1.00 42.52           H
ATOM   4876  N   HIS A 338       4.435  30.224 -22.307  1.00 34.83           N
ATOM   4877  H   HIS A 338       4.352  29.348 -22.802  1.00 34.83           H
ATOM   4878  CA  HIS A 338       5.699  30.630 -21.784  1.00 34.86           C
ATOM   4879  HA  HIS A 338       5.604  31.409 -21.029  1.00 34.86           H
ATOM   4880  C   HIS A 338       6.593  31.092 -22.908  1.00 35.57           C
ATOM   4881  O   HIS A 338       6.578  30.587 -24.048  1.00 35.14           O
ATOM   4882  CB  HIS A 338       6.356  29.449 -21.132  1.00 34.50           C
ATOM   4883 1HB  HIS A 338       5.801  29.272 -20.211  1.00 34.50           H
ATOM   4884 2HB  HIS A 338       6.295  28.516 -21.692  1.00 34.50           H
ATOM   4885  CG  HIS A 338       7.832  29.644 -20.739  1.00 35.14           C
ATOM   4886  ND1 HIS A 338       8.386  30.396 -19.684  1.00 36.17           N
ATOM   4887  CD2 HIS A 338       8.951  29.151 -21.406  1.00 36.29           C
ATOM   4888  HD2 HIS A 338       8.982  28.597 -22.333  1.00 36.29           H
ATOM   4889  CE1 HIS A 338       9.678  30.258 -19.648  1.00 37.55           C
ATOM   4890  HE1 HIS A 338      10.322  30.886 -19.050  1.00 37.55           H
ATOM   4891  NE2 HIS A 338      10.010  29.514 -20.700  1.00 37.49           N
ATOM   4892  HE2 HIS A 338      10.975  29.284 -20.893  1.00 37.49           H
ATOM   4893  N   GLY A 339       7.328  32.178 -22.695  1.00 36.28           N
ATOM   4894  H   GLY A 339       7.334  32.632 -21.793  1.00 36.28           H
ATOM   4895  CA  GLY A 339       8.075  32.921 -23.758  1.00 37.27           C
ATOM   4896 1HA  GLY A 339       7.979  32.249 -24.610  1.00 37.27           H
ATOM   4897 2HA  GLY A 339       7.526  33.842 -23.956  1.00 37.27           H
ATOM   4898  C   GLY A 339       9.590  33.127 -23.508  1.00 38.43           C
ATOM   4899  O   GLY A 339       9.916  33.497 -22.316  1.00 38.48           O
ATOM   4900  N   GLN A 340      10.468  33.028 -24.510  1.00 39.07           N
ATOM   4901  H   GLN A 340      10.098  32.734 -25.402  1.00 39.07           H
ATOM   4902  CA  GLN A 340      11.901  33.393 -24.503  1.00 39.42           C
ATOM   4903  HA  GLN A 340      12.202  34.004 -23.652  1.00 39.42           H
ATOM   4904  C   GLN A 340      12.194  34.189 -25.791  1.00 39.59           C
ATOM   4905  O   GLN A 340      11.624  33.979 -26.875  1.00 38.82           O
ATOM   4906  CB  GLN A 340      12.682  32.076 -24.368  1.00 40.57           C
ATOM   4907 1HB  GLN A 340      12.436  31.629 -23.405  1.00 40.57           H
ATOM   4908 2HB  GLN A 340      12.412  31.368 -25.152  1.00 40.57           H
ATOM   4909  CG  GLN A 340      14.250  32.204 -24.408  1.00 43.06           C
ATOM   4910 1HG  GLN A 340      14.500  32.705 -25.343  1.00 43.06           H
ATOM   4911 2HG  GLN A 340      14.508  32.842 -23.563  1.00 43.06           H
ATOM   4912  CD  GLN A 340      15.099  30.918 -24.312  1.00 45.40           C
ATOM   4913  OE1 GLN A 340      16.191  30.823 -24.780  1.00 46.45           O
ATOM   4914  NE2 GLN A 340      14.628  29.930 -23.596  1.00 42.16           N
ATOM   4915 1HE2 GLN A 340      15.196  29.105 -23.465  1.00 42.16           H
ATOM   4916 2HE2 GLN A 340      13.730  30.003 -23.140  1.00 42.16           H
ATOM   4917  N   ILE A 341      13.111  35.102 -25.668  1.00 40.62           N
ATOM   4918  H   ILE A 341      13.567  35.126 -24.766  1.00 40.62           H
ATOM   4919  CA  ILE A 341      13.756  35.806 -26.766  1.00 42.49           C
ATOM   4920  HA  ILE A 341      13.562  35.322 -27.723  1.00 42.49           H
ATOM   4921  C   ILE A 341      15.261  35.897 -26.541  1.00 43.57           C
ATOM   4922  O   ILE A 341      15.686  36.538 -25.546  1.00 43.76           O
ATOM   4923  CB  ILE A 341      13.018  37.206 -26.856  1.00 43.54           C
ATOM   4924  HB  ILE A 341      13.166  37.678 -25.885  1.00 43.54           H
ATOM   4925  CG1 ILE A 341      11.536  37.034 -27.198  1.00 45.76           C
ATOM   4926 1HG1 ILE A 341      11.444  36.674 -28.222  1.00 45.76           H
ATOM   4927 2HG1 ILE A 341      11.100  36.286 -26.537  1.00 45.76           H
ATOM   4928  CG2 ILE A 341      13.687  38.260 -27.791  1.00 43.98           C
ATOM   4929 1HG2 ILE A 341      14.726  38.393 -27.489  1.00 43.98           H
ATOM   4930 2HG2 ILE A 341      13.146  39.197 -27.656  1.00 43.98           H
ATOM   4931 3HG2 ILE A 341      13.647  37.965 -28.839  1.00 43.98           H
ATOM   4932  CD1 ILE A 341      10.556  38.207 -26.916  1.00 47.29           C
ATOM   4933 1HD1 ILE A 341       9.530  37.839 -26.897  1.00 47.29           H
ATOM   4934 2HD1 ILE A 341      10.634  39.027 -27.631  1.00 47.29           H
ATOM   4935 3HD1 ILE A 341      10.834  38.562 -25.924  1.00 47.29           H
ATOM   4936  N   MET A 342      16.102  35.147 -27.302  1.00 43.91           N
ATOM   4937  H   MET A 342      15.655  34.780 -28.130  1.00 43.91           H
ATOM   4938  CA  MET A 342      17.525  34.786 -27.131  1.00 45.45           C
ATOM   4939  HA  MET A 342      17.854  35.273 -26.213  1.00 45.45           H
ATOM   4940  C   MET A 342      18.515  35.292 -28.256  1.00 46.94           C
ATOM   4941  O   MET A 342      18.150  35.465 -29.444  1.00 46.96           O
ATOM   4942  CB  MET A 342      17.799  33.217 -26.900  1.00 46.92           C
ATOM   4943 1HB  MET A 342      18.720  33.128 -26.324  1.00 46.92           H
ATOM   4944 2HB  MET A 342      16.999  32.829 -26.269  1.00 46.92           H
ATOM   4945  CG  MET A 342      17.904  32.375 -28.167  1.00 50.04           C
ATOM   4946 1HG  MET A 342      17.005  32.482 -28.773  1.00 50.04           H
ATOM   4947 2HG  MET A 342      18.748  32.709 -28.771  1.00 50.04           H
ATOM   4948  SD  MET A 342      18.135  30.601 -27.790  1.00 54.07           S
ATOM   4949  CE  MET A 342      19.856  30.838 -27.151  1.00 49.41           C
ATOM   4950 1HE  MET A 342      19.858  31.228 -26.133  1.00 49.41           H
ATOM   4951 2HE  MET A 342      20.347  31.550 -27.815  1.00 49.41           H
ATOM   4952 3HE  MET A 342      20.391  29.888 -27.177  1.00 49.41           H
ATOM   4953  N   GLN A 343      19.747  35.656 -27.910  1.00 47.86           N
ATOM   4954  H   GLN A 343      19.937  35.805 -26.929  1.00 47.86           H
ATOM   4955  CA  GLN A 343      20.779  35.979 -28.868  1.00 49.23           C
ATOM   4956  HA  GLN A 343      20.453  36.747 -29.569  1.00 49.23           H
ATOM   4957  C   GLN A 343      21.235  34.751 -29.692  1.00 50.29           C
ATOM   4958  O   GLN A 343      21.252  33.638 -29.103  1.00 49.90           O
ATOM   4959  CB  GLN A 343      22.021  36.566 -28.070  1.00 51.16           C
ATOM   4960 1HB  GLN A 343      21.714  37.022 -27.129  1.00 51.16           H
ATOM   4961 2HB  GLN A 343      22.594  35.699 -27.741  1.00 51.16           H
ATOM   4962  CG  GLN A 343      22.907  37.516 -28.850  1.00 53.35           C
ATOM   4963 1HG  GLN A 343      23.433  36.878 -29.560  1.00 53.35           H
ATOM   4964 2HG  GLN A 343      22.334  38.245 -29.423  1.00 53.35           H
ATOM   4965  CD  GLN A 343      23.843  38.172 -27.896  1.00 55.60           C
ATOM   4966  OE1 GLN A 343      23.465  38.877 -26.946  1.00 55.77           O
ATOM   4967  NE2 GLN A 343      25.127  38.059 -28.065  1.00 54.34           N
ATOM   4968 1HE2 GLN A 343      25.742  38.561 -27.441  1.00 54.34           H
ATOM   4969 2HE2 GLN A 343      25.512  37.489 -28.804  1.00 54.34           H
ATOM   4970  N   LEU A 344      21.261  34.805 -31.018  1.00 51.47           N
ATOM   4971  H   LEU A 344      21.389  35.712 -31.443  1.00 51.47           H
ATOM   4972  CA  LEU A 344      21.365  33.626 -31.826  1.00 53.37           C
ATOM   4973  HA  LEU A 344      20.662  32.904 -31.412  1.00 53.37           H
ATOM   4974  C   LEU A 344      22.776  33.052 -31.761  1.00 53.86           C
ATOM   4975  O   LEU A 344      22.996  31.966 -32.275  1.00 55.21           O
ATOM   4976  CB  LEU A 344      21.126  34.031 -33.318  1.00 54.58           C
ATOM   4977 1HB  LEU A 344      21.646  34.976 -33.477  1.00 54.58           H
ATOM   4978 2HB  LEU A 344      21.634  33.288 -33.933  1.00 54.58           H
ATOM   4979  CG  LEU A 344      19.623  34.045 -33.722  1.00 56.94           C
ATOM   4980  HG  LEU A 344      19.147  34.860 -33.176  1.00 56.94           H
ATOM   4981  CD1 LEU A 344      19.520  34.532 -35.206  1.00 57.92           C
ATOM   4982 1HD1 LEU A 344      19.970  33.833 -35.912  1.00 57.92           H
ATOM   4983 2HD1 LEU A 344      20.027  35.495 -35.275  1.00 57.92           H
ATOM   4984 3HD1 LEU A 344      18.464  34.660 -35.443  1.00 57.92           H
ATOM   4985  CD2 LEU A 344      18.824  32.764 -33.606  1.00 57.85           C
ATOM   4986 1HD2 LEU A 344      18.909  32.386 -32.587  1.00 57.85           H
[truncated: 4,131,335 more chars]
