# Supplementary material for: Mechanistic insights into glycoside 3-oxidases involved in C-glycoside metabolism in soil microorganisms
Source: Nat Commun. 2023 Nov 14;14:7289. doi: 10.1038/s41467-023-42000-3 (PMC10646112; doi:10.1038/s41467-023-42000-3)
Supplement: Supplementary file 5 — Supplementary Data 1 [file 41467_2023_42000_MOESM5_ESM.zip › SuppInfo-MD-files/cMDs/Model_II_cMD_initial.pdb]

REMARK YASARA *************************************************************
REMARK YASARA *                                                           *
REMARK YASARA *                     Y  A  S  A  R  A                      *
REMARK YASARA *                                                           *
REMARK YASARA *   Yet Another Scientific Artificial Reality Application   *
REMARK YASARA *                                                           *
REMARK YASARA *            MOLECULE STRUCTURE FILE, PDB FORMAT            *
REMARK YASARA *                                                           *
REMARK YASARA * Just use YASARA every day to make your questions go away! *
REMARK YASARA *                                                           *
REMARK YASARA *                      www.YASARA.org                       *
REMARK YASARA *                                                           *
REMARK YASARA *************************************************************
REMARK YASARA
REMARK YASARA Written on:        Thu Sep 14 17:39:30 2023
REMARK YASARA Number of models: 1
REMARK YASARA Number of atoms:   57186
REMARK YASARA Please address questions or suggestions to: Eliza@yasara.org
REMARK YASARA
REMARK   2 RESOLUTION. 2.01 ANGSTROMS.
REMARK 290 CRYSTALLOGRAPHIC SYMMETRY TRANSFORMATIONS
REMARK 290 THE FOLLOWING TRANSFORMATIONS OPERATE ON THE ATOM/HETATM
REMARK 290 RECORDS IN THIS ENTRY TO PRODUCE CRYSTALLOGRAPHICALLY
REMARK 290 RELATED MOLECULES.
REMARK 290   SMTRY1   1  1.000000  0.000000  0.000000        0.00000
REMARK 290   SMTRY2   1  0.000000  1.000000  0.000000        0.00000
REMARK 290   SMTRY3   1  0.000000  0.000000  1.000000        0.00000
REMARK 290   SMTRY1   2 -1.000000  0.000000  0.000000        0.00000
REMARK 290   SMTRY2   2  0.000000 -1.000000  0.000000        0.00000
REMARK 290   SMTRY3   2  0.000000  0.000000  1.000000       75.65650
REMARK 290   SMTRY1   3 -1.000000  0.000000  0.000000        0.00000
REMARK 290   SMTRY2   3  0.000000  1.000000  0.000000        0.00000
REMARK 290   SMTRY3   3  0.000000  0.000000 -1.000000       75.65650
REMARK 290   SMTRY1   4  1.000000  0.000000  0.000000        0.00000
REMARK 290   SMTRY2   4  0.000000 -1.000000  0.000000        0.00000
REMARK 290   SMTRY3   4  0.000000  0.000000 -1.000000        0.00000
REMARK 290   SMTRY1   5  1.000000  0.000000  0.000000       39.22400
REMARK 290   SMTRY2   5  0.000000  1.000000  0.000000       39.39800
REMARK 290   SMTRY3   5  0.000000  0.000000  1.000000        0.00000
REMARK 290   SMTRY1   6 -1.000000  0.000000  0.000000       39.22400
REMARK 290   SMTRY2   6  0.000000 -1.000000  0.000000       39.39800
REMARK 290   SMTRY3   6  0.000000  0.000000  1.000000       75.65650
REMARK 290   SMTRY1   7 -1.000000  0.000000  0.000000       39.22400
REMARK 290   SMTRY2   7  0.000000  1.000000  0.000000       39.39800
REMARK 290   SMTRY3   7  0.000000  0.000000 -1.000000       75.65650
REMARK 290   SMTRY1   8  1.000000  0.000000  0.000000       39.22400
REMARK 290   SMTRY2   8  0.000000 -1.000000  0.000000       39.39800
REMARK 290   SMTRY3   8  0.000000  0.000000 -1.000000        0.00000
SEQRES   1 A  507  ARG TYR PRO ALA ALA VAL ASP VAL ALA ILE VAL GLY SER 
SEQRES   2 A  507  GLY PRO THR ALA SER ALA TYR ALA ARG ILE LEU SER GLU 
SEQRES   3 A  507  GLU ALA PRO GLY ALA THR ILE ALA MET PHE GLU VAL GLY 
SEQRES   4 A  507  PRO THR VAL SER ASN PRO PRO GLY ALA HIS VAL LYS ASN 
SEQRES   5 A  507  ILE GLU ASP PRO ASP SER ARG SER LEU ALA GLN ARG ALA 
SEQRES   6 A  507  SER GLU GLY PRO GLY ALA GLY ALA ALA THR VAL ASN SER 
SEQRES   7 A  507  PRO GLY ALA VAL LYS SER GLY GLU ARG ARG ALA ARG PRO 
SEQRES   8 A  507  GLY THR TYR LEU LEU GLN ASP GLY TYR ALA PHE PRO GLY 
SEQRES   9 A  507  GLU ASP GLY MET PRO VAL ALA ALA MET SER SER ASN VAL 
SEQRES  10 A  507  GLY GLY MET ALA ALA HIS TRP THR ALA ALA CYS PRO ARG 
SEQRES  11 A  507  PRO GLY GLY LYS GLU ARG ILE PRO PHE LEU PRO ASP LEU 
SEQRES  12 A  507  GLU GLU LEU LEU ASN ASP ALA ASP ARG LEU LEU GLY VAL 
SEQRES  13 A  507  THR THR HIS ALA PHE ASP GLY ALA PRO PHE SER ASP LEU 
SEQRES  14 A  507  VAL ARG GLU ARG LEU ALA ALA VAL VAL ASP GLN GLY ARG 
SEQRES  15 A  507  THR PRO ALA PHE ARG VAL GLN PRO MET PRO LEU ALA VAL 
SEQRES  16 A  507  HIS ARG ARG GLN ASP GLY ALA LEU VAL TRP SER GLY SER 
SEQRES  17 A  507  ASP VAL VAL MET GLY GLU ALA THR ARG ASP ASN PRO GLN 
SEQRES  18 A  507  PHE GLU LEU PHE ASP GLU SER LEU VAL THR ARG VAL LEU 
SEQRES  19 A  507  VAL GLU ASP GLY THR ALA ALA GLY VAL GLU VAL GLN ASP 
SEQRES  20 A  507  ARG ARG SER GLY ASP THR TYR GLN VAL ALA ALA ARG TYR 
SEQRES  21 A  507  VAL VAL VAL GLY ALA ASP ALA LEU ARG THR PRO GLN LEU 
SEQRES  22 A  507  LEU TRP ALA SER GLY ILE ARG PRO ASP ALA LEU GLY ARG 
SEQRES  23 A  507  TYR LEU ASN ASP GLN ALA GLN VAL VAL PHE ALA SER ARG 
SEQRES  24 A  507  LEU ARG ASP VAL GLN PRO GLU ASP ALA PRO ALA ALA ALA 
SEQRES  25 A  507  ASN GLY ALA LEU SER GLU GLN SER GLY VAL ALA TRP VAL 
SEQRES  26 A  507  PRO TYR THR ASP GLU ALA PRO PHE HIS GLY GLN ILE MET 
SEQRES  27 A  507  GLN LEU ASP ALA SER PRO VAL PRO LEU ALA ASP ASP ASP 
SEQRES  28 A  507  PRO ILE VAL PRO GLY SER ILE VAL GLY LEU GLY LEU PHE 
SEQRES  29 A  507  CYS ALA LYS ASP LEU GLN ARG GLU ASP ARG VAL ALA PHE 
SEQRES  30 A  507  ASP ASP ASP THR ARG ASP SER TYR GLY LEU PRO ALA MET 
SEQRES  31 A  507  ARG ILE HIS TYR ARG LEU THR GLU ARG ASP HIS VAL VAL 
SEQRES  32 A  507  LEU ASP ARG ALA ARG GLN GLU ILE VAL ARG LEU GLY LYS 
SEQRES  33 A  507  ALA VAL GLY GLU PRO LEU ASP GLU ARG PRO PHE VAL LEU 
SEQRES  34 A  507  PRO PRO GLY ALA SER LEU HIS TYR GLN GLY THR THR ARG 
SEQRES  35 A  507  MET GLY GLU THR ASP ASP GLY GLU SER VAL CYS SER PRO 
SEQRES  36 A  507  ASP SER GLN VAL TRP GLN VAL PRO GLY LEU PHE VAL ALA 
SEQRES  37 A  507  GLY ASN GLY VAL ILE PRO THR ALA THR ALA CYS ASN PRO 
SEQRES  38 A  507  THR LEU THR SER VAL ALA LEU ALA VAL ARG GLY ALA ARG 
SEQRES  39 A  507  LYS ILE ALA GLU GLU ILE THR SER SER LEU LEU MET SER 
LINK         C   MET A 510                 N   SER A 511                  1.37
CRYST1   78.448   78.796  151.313  90.00  90.00  90.00 C 2 2 21      0
ATOM      1  N   ARG A   5      15.607  45.082 -34.924  1.00 51.02           N
ATOM      2 1H   ARG A   5      16.519  45.024 -35.359  1.00 51.02           H
ATOM      3 2H   ARG A   5      15.713  45.371 -33.957  1.00 51.02           H
ATOM      4 3H   ARG A   5      15.106  45.818 -35.416  1.00 51.02           H
ATOM      5  CA  ARG A   5      14.876  43.798 -35.038  1.00 51.07           C
ATOM      6  HA  ARG A   5      14.485  43.742 -36.050  1.00 51.07           H
ATOM      7  C   ARG A   5      13.660  43.772 -34.134  1.00 50.83           C
ATOM      8  O   ARG A   5      12.539  43.848 -34.621  1.00 50.94           O
ATOM      9  CB  ARG A   5      15.787  42.575 -34.830  1.00 52.00           C
ATOM     10 1HB  ARG A   5      16.582  42.652 -35.565  1.00 52.00           H
ATOM     11 2HB  ARG A   5      16.240  42.613 -33.838  1.00 52.00           H
ATOM     12  CG  ARG A   5      15.084  41.212 -35.014  1.00 52.50           C
ATOM     13 1HG  ARG A   5      14.339  41.065 -34.231  1.00 52.50           H
ATOM     14 2HG  ARG A   5      14.594  41.185 -35.987  1.00 52.50           H
ATOM     15  CD  ARG A   5      16.118  40.081 -34.944  1.00 53.95           C
ATOM     16 1HD  ARG A   5      16.813  40.192 -35.779  1.00 53.95           H
ATOM     17 2HD  ARG A   5      16.673  40.179 -34.009  1.00 53.95           H
ATOM     18  NE  ARG A   5      15.529  38.736 -35.025  1.00 56.01           N
ATOM     19  HE  ARG A   5      14.597  38.652 -35.406  1.00 56.01           H
ATOM     20  CZ  ARG A   5      16.162  37.615 -34.757  1.00 56.37           C
ATOM     21  NH1 ARG A   5      17.393  37.571 -34.383  1.00 54.94           N
ATOM     22 1HH1 ARG A   5      18.011  38.388 -34.378  1.00 54.94           H
ATOM     23 2HH1 ARG A   5      17.707  36.689 -34.011  1.00 54.94           H
ATOM     24  NH2 ARG A   5      15.583  36.460 -34.858  1.00 54.96           N
ATOM     25 1HH2 ARG A   5      14.666  36.384 -35.278  1.00 54.96           H
ATOM     26 2HH2 ARG A   5      16.127  35.618 -34.687  1.00 54.96           H
ATOM     27  N   TYR A   6      13.872  43.621 -32.831  1.00 50.15           N
ATOM     28  H   TYR A   6      14.827  43.549 -32.499  1.00 50.15           H
ATOM     29  CA  TYR A   6      12.815  43.483 -31.828  1.00 48.75           C
ATOM     30  HA  TYR A   6      12.201  42.625 -32.095  1.00 48.75           H
ATOM     31  C   TYR A   6      11.912  44.727 -31.735  1.00 49.55           C
ATOM     32  O   TYR A   6      12.381  45.828 -32.050  1.00 50.50           O
ATOM     33  CB  TYR A   6      13.490  43.223 -30.471  1.00 47.14           C
ATOM     34 1HB  TYR A   6      13.805  44.184 -30.062  1.00 47.14           H
ATOM     35 2HB  TYR A   6      12.767  42.791 -29.781  1.00 47.14           H
ATOM     36  CG  TYR A   6      14.703  42.313 -30.534  1.00 45.86           C
ATOM     37  CD1 TYR A   6      14.620  41.084 -31.214  1.00 45.34           C
ATOM     38  HD1 TYR A   6      13.691  40.783 -31.666  1.00 45.34           H
ATOM     39  CD2 TYR A   6      15.924  42.713 -29.961  1.00 45.75           C
ATOM     40  HD2 TYR A   6      15.997  43.662 -29.447  1.00 45.75           H
ATOM     41  CE1 TYR A   6      15.739  40.244 -31.304  1.00 45.27           C
ATOM     42  HE1 TYR A   6      15.689  39.309 -31.831  1.00 45.27           H
ATOM     43  CE2 TYR A   6      17.046  41.867 -30.054  1.00 45.87           C
ATOM     44  HE2 TYR A   6      18.001  42.144 -29.636  1.00 45.87           H
ATOM     45  CZ  TYR A   6      16.948  40.623 -30.701  1.00 45.40           C
ATOM     46  OH  TYR A   6      18.013  39.794 -30.739  1.00 44.96           O
ATOM     47  HH  TYR A   6      17.759  38.880 -30.948  1.00 44.96           H
ATOM     48  N   PRO A   7      10.673  44.618 -31.215  1.00 49.68           N
ATOM     49  CA  PRO A   7       9.925  45.776 -30.722  1.00 49.79           C
ATOM     50  HA  PRO A   7       9.812  46.521 -31.510  1.00 49.79           H
ATOM     51  C   PRO A   7      10.646  46.429 -29.530  1.00 49.53           C
ATOM     52  O   PRO A   7      11.476  45.796 -28.879  1.00 49.82           O
ATOM     53  CB  PRO A   7       8.549  45.230 -30.331  1.00 50.57           C
ATOM     54 1HB  PRO A   7       8.083  45.802 -29.528  1.00 50.57           H
ATOM     55 2HB  PRO A   7       7.900  45.207 -31.207  1.00 50.57           H
ATOM     56  CG  PRO A   7       8.853  43.799 -29.898  1.00 51.41           C
ATOM     57 1HG  PRO A   7       9.223  43.795 -28.871  1.00 51.41           H
ATOM     58 2HG  PRO A   7       7.982  43.151 -29.998  1.00 51.41           H
ATOM     59  CD  PRO A   7       9.975  43.390 -30.852  1.00 49.72           C
ATOM     60 1HD  PRO A   7      10.629  42.675 -30.358  1.00 49.72           H
ATOM     61 2HD  PRO A   7       9.545  42.949 -31.750  1.00 49.72           H
ATOM     62  N   ALA A   8      10.353  47.695 -29.246  1.00 49.18           N
ATOM     63  H   ALA A   8       9.654  48.169 -29.816  1.00 49.18           H
ATOM     64  CA  ALA A   8      11.027  48.434 -28.168  1.00 49.14           C
ATOM     65  HA  ALA A   8      12.101  48.259 -28.242  1.00 49.14           H
ATOM     66  C   ALA A   8      10.605  48.004 -26.744  1.00 48.71           C
ATOM     67  O   ALA A   8      11.326  48.267 -25.772  1.00 49.00           O
ATOM     68  CB  ALA A   8      10.767  49.927 -28.397  1.00 49.43           C
ATOM     69 1HB  ALA A   8      11.127  50.223 -29.383  1.00 49.43           H
ATOM     70 2HB  ALA A   8      11.282  50.516 -27.639  1.00 49.43           H
ATOM     71 3HB  ALA A   8       9.697  50.129 -28.331  1.00 49.43           H
ATOM     72  N   ALA A   9       9.439  47.365 -26.619  1.00 47.85           N
ATOM     73  H   ALA A   9       8.898  47.207 -27.459  1.00 47.85           H
ATOM     74  CA  ALA A   9       8.870  46.945 -25.343  1.00 47.69           C
ATOM     75  HA  ALA A   9       9.684  46.626 -24.700  1.00 47.69           H
ATOM     76  C   ALA A   9       7.893  45.766 -25.483  1.00 47.70           C
ATOM     77  O   ALA A   9       7.303  45.556 -26.548  1.00 48.01           O
ATOM     78  CB  ALA A   9       8.173  48.151 -24.692  1.00 46.93           C
ATOM     79 1HB  ALA A   9       8.863  48.990 -24.602  1.00 46.93           H
ATOM     80 2HB  ALA A   9       7.823  47.874 -23.697  1.00 46.93           H
ATOM     81 3HB  ALA A   9       7.319  48.460 -25.296  1.00 46.93           H
ATOM     82  N   VAL A  10       7.701  45.046 -24.379  1.00 47.26           N
ATOM     83  H   VAL A  10       8.316  45.260 -23.597  1.00 47.26           H
ATOM     84  CA  VAL A  10       6.662  44.024 -24.151  1.00 47.01           C
ATOM     85  HA  VAL A  10       5.796  44.247 -24.771  1.00 47.01           H
ATOM     86  C   VAL A  10       6.188  44.065 -22.693  1.00 46.84           C
ATOM     87  O   VAL A  10       6.618  44.931 -21.937  1.00 46.69           O
ATOM     88  CB  VAL A  10       7.183  42.622 -24.516  1.00 47.92           C
ATOM     89  HB  VAL A  10       6.425  41.895 -24.249  1.00 47.92           H
ATOM     90  CG1 VAL A  10       7.390  42.472 -26.024  1.00 48.64           C
ATOM     91 1HG1 VAL A  10       7.536  41.421 -26.255  1.00 48.64           H
ATOM     92 2HG1 VAL A  10       8.261  43.040 -26.349  1.00 48.64           H
ATOM     93 3HG1 VAL A  10       6.504  42.827 -26.551  1.00 48.64           H
ATOM     94  CG2 VAL A  10       8.474  42.223 -23.790  1.00 48.08           C
ATOM     95 1HG2 VAL A  10       8.727  41.191 -24.033  1.00 48.08           H
ATOM     96 2HG2 VAL A  10       8.335  42.301 -22.713  1.00 48.08           H
ATOM     97 3HG2 VAL A  10       9.298  42.871 -24.088  1.00 48.08           H
ATOM     98  N   ASP A  11       5.325  43.157 -22.249  1.00 46.64           N
ATOM     99  H   ASP A  11       4.854  42.569 -22.936  1.00 46.64           H
ATOM    100  CA  ASP A  11       5.087  42.884 -20.822  1.00 46.28           C
ATOM    101  HA  ASP A  11       5.220  43.799 -20.244  1.00 46.28           H
ATOM    102  C   ASP A  11       6.086  41.858 -20.272  1.00 45.00           C
ATOM    103  O   ASP A  11       6.576  42.031 -19.161  1.00 45.27           O
ATOM    104  CB  ASP A  11       3.647  42.401 -20.580  1.00 48.53           C
ATOM    105 1HB  ASP A  11       3.442  41.515 -21.181  1.00 48.53           H
ATOM    106 2HB  ASP A  11       3.550  42.114 -19.532  1.00 48.53           H
ATOM    107  CG  ASP A  11       2.609  43.480 -20.885  1.00 53.81           C
ATOM    108  OD1 ASP A  11       2.441  44.377 -20.031  1.00 53.96           O
ATOM    109  OD2 ASP A  11       1.985  43.419 -21.974  1.00 57.17           O
ATOM    110  N   VAL A  12       6.395  40.824 -21.056  1.00 43.47           N
ATOM    111  H   VAL A  12       5.876  40.744 -21.930  1.00 43.47           H
ATOM    112  CA  VAL A  12       7.191  39.678 -20.602  1.00 42.55           C
ATOM    113  HA  VAL A  12       7.668  39.930 -19.658  1.00 42.55           H
ATOM    114  C   VAL A  12       8.297  39.337 -21.589  1.00 40.37           C
ATOM    115  O   VAL A  12       8.046  38.736 -22.633  1.00 39.47           O
ATOM    116  CB  VAL A  12       6.303  38.449 -20.342  1.00 43.59           C
ATOM    117  HB  VAL A  12       5.976  38.024 -21.291  1.00 43.59           H
ATOM    118  CG1 VAL A  12       7.105  37.390 -19.581  1.00 43.92           C
ATOM    119 1HG1 VAL A  12       6.491  36.507 -19.417  1.00 43.92           H
ATOM    120 2HG1 VAL A  12       7.432  37.782 -18.618  1.00 43.92           H
ATOM    121 3HG1 VAL A  12       7.978  37.091 -20.158  1.00 43.92           H
ATOM    122  CG2 VAL A  12       5.043  38.778 -19.525  1.00 44.37           C
ATOM    123 1HG2 VAL A  12       4.512  37.862 -19.271  1.00 44.37           H
ATOM    124 2HG2 VAL A  12       4.370  39.401 -20.114  1.00 44.37           H
ATOM    125 3HG2 VAL A  12       5.312  39.302 -18.609  1.00 44.37           H
ATOM    126  N   ALA A  13       9.531  39.725 -21.281  1.00 39.02           N
ATOM    127  H   ALA A  13       9.677  40.223 -20.406  1.00 39.02           H
ATOM    128  CA  ALA A  13      10.681  39.135 -21.966  1.00 37.67           C
ATOM    129  HA  ALA A  13      10.498  39.133 -23.041  1.00 37.67           H
ATOM    130  C   ALA A  13      10.853  37.676 -21.505  1.00 35.98           C
ATOM    131  O   ALA A  13      10.673  37.387 -20.321  1.00 36.02           O
ATOM    132  CB  ALA A  13      11.931  39.979 -21.693  1.00 37.58           C
ATOM    133 1HB  ALA A  13      11.773  40.999 -22.046  1.00 37.58           H
ATOM    134 2HB  ALA A  13      12.785  39.546 -22.214  1.00 37.58           H
ATOM    135 3HB  ALA A  13      12.135  39.991 -20.625  1.00 37.58           H
ATOM    136  N   ILE A  14      11.205  36.765 -22.410  1.00 35.14           N
ATOM    137  H   ILE A  14      11.225  37.049 -23.388  1.00 35.14           H
ATOM    138  CA  ILE A  14      11.472  35.359 -22.078  1.00 34.40           C
ATOM    139  HA  ILE A  14      11.586  35.264 -21.002  1.00 34.40           H
ATOM    140  C   ILE A  14      12.804  34.942 -22.684  1.00 34.21           C
ATOM    141  O   ILE A  14      12.904  34.752 -23.890  1.00 33.38           O
ATOM    142  CB  ILE A  14      10.306  34.435 -22.501  1.00 34.51           C
ATOM    143  HB  ILE A  14      10.194  34.483 -23.585  1.00 34.51           H
ATOM    144  CG1 ILE A  14       8.968  34.889 -21.867  1.00 35.70           C
ATOM    145 1HG1 ILE A  14       9.078  34.943 -20.785  1.00 35.70           H
ATOM    146 2HG1 ILE A  14       8.732  35.888 -22.230  1.00 35.70           H
ATOM    147  CG2 ILE A  14      10.640  32.981 -22.120  1.00 33.85           C
ATOM    148 1HG2 ILE A  14       9.851  32.306 -22.444  1.00 33.85           H
ATOM    149 2HG2 ILE A  14      10.770  32.888 -21.042  1.00 33.85           H
ATOM    150 3HG2 ILE A  14      11.557  32.663 -22.618  1.00 33.85           H
ATOM    151  CD1 ILE A  14       7.761  33.999 -22.185  1.00 36.64           C
ATOM    152 1HD1 ILE A  14       6.852  34.482 -21.827  1.00 36.64           H
ATOM    153 2HD1 ILE A  14       7.857  33.035 -21.686  1.00 36.64           H
ATOM    154 3HD1 ILE A  14       7.689  33.847 -23.261  1.00 36.64           H
ATOM    155  N   VAL A  15      13.833  34.853 -21.853  1.00 34.59           N
ATOM    156  H   VAL A  15      13.676  35.055 -20.868  1.00 34.59           H
ATOM    157  CA  VAL A  15      15.156  34.376 -22.263  1.00 36.21           C
ATOM    158  HA  VAL A  15      15.368  34.754 -23.263  1.00 36.21           H
ATOM    159  C   VAL A  15      15.181  32.856 -22.308  1.00 37.66           C
ATOM    160  O   VAL A  15      14.774  32.207 -21.341  1.00 38.14           O
ATOM    161  CB  VAL A  15      16.253  34.868 -21.320  1.00 36.34           C
ATOM    162  HB  VAL A  15      16.194  34.320 -20.386  1.00 36.34           H
ATOM    163  CG1 VAL A  15      17.623  34.585 -21.934  1.00 36.68           C
ATOM    164 1HG1 VAL A  15      18.409  34.969 -21.290  1.00 36.68           H
ATOM    165 2HG1 VAL A  15      17.702  35.058 -22.910  1.00 36.68           H
ATOM    166 3HG1 VAL A  15      17.783  33.514 -22.048  1.00 36.68           H
ATOM    167  CG2 VAL A  15      16.111  36.360 -20.983  1.00 37.00           C
ATOM    168 1HG2 VAL A  15      17.009  36.717 -20.482  1.00 37.00           H
ATOM    169 2HG2 VAL A  15      15.268  36.509 -20.310  1.00 37.00           H
ATOM    170 3HG2 VAL A  15      15.931  36.938 -21.885  1.00 37.00           H
ATOM    171  N   GLY A  16      15.697  32.314 -23.403  1.00 37.29           N
ATOM    172  H   GLY A  16      16.009  32.949 -24.136  1.00 37.29           H
ATOM    173  CA  GLY A  16      15.699  30.892 -23.720  1.00 37.39           C
ATOM    174 1HA  GLY A  16      16.488  30.712 -24.449  1.00 37.39           H
ATOM    175 2HA  GLY A  16      15.918  30.311 -22.826  1.00 37.39           H
ATOM    176  C   GLY A  16      14.379  30.389 -24.304  1.00 37.00           C
ATOM    177  O   GLY A  16      13.315  30.983 -24.142  1.00 36.76           O
ATOM    178  N   SER A  17      14.467  29.258 -24.995  1.00 36.59           N
ATOM    179  H   SER A  17      15.407  28.979 -25.265  1.00 36.59           H
ATOM    180  CA  SER A  17      13.326  28.570 -25.629  1.00 36.49           C
ATOM    181  HA  SER A  17      12.393  29.015 -25.286  1.00 36.49           H
ATOM    182  C   SER A  17      13.247  27.081 -25.288  1.00 36.49           C
ATOM    183  O   SER A  17      12.570  26.294 -25.959  1.00 36.04           O
ATOM    184  CB  SER A  17      13.412  28.759 -27.128  1.00 37.57           C
ATOM    185 1HB  SER A  17      12.518  28.357 -27.606  1.00 37.57           H
ATOM    186 2HB  SER A  17      13.506  29.819 -27.370  1.00 37.57           H
ATOM    187  OG  SER A  17      14.547  28.049 -27.559  1.00 38.84           O
ATOM    188  HG  SER A  17      15.367  28.493 -27.239  1.00 38.84           H
ATOM    189  N   GLY A  18      13.919  26.693 -24.202  1.00 36.52           N
ATOM    190  H   GLY A  18      14.463  27.388 -23.709  1.00 36.52           H
ATOM    191  CA  GLY A  18      13.735  25.385 -23.575  1.00 35.67           C
ATOM    192 1HA  GLY A  18      14.073  24.597 -24.249  1.00 35.67           H
ATOM    193 2HA  GLY A  18      14.319  25.340 -22.661  1.00 35.67           H
ATOM    194  C   GLY A  18      12.282  25.127 -23.180  1.00 35.00           C
ATOM    195  O   GLY A  18      11.443  26.036 -23.237  1.00 34.13           O
ATOM    196  N   PRO A  19      11.939  23.913 -22.727  1.00 35.76           N
ATOM    197  CA  PRO A  19      10.574  23.572 -22.346  1.00 36.45           C
ATOM    198  HA  PRO A  19       9.891  23.765 -23.174  1.00 36.45           H
ATOM    199  C   PRO A  19      10.116  24.392 -21.132  1.00 36.60           C
ATOM    200  O   PRO A  19       8.945  24.737 -21.029  1.00 37.14           O
ATOM    201  CB  PRO A  19      10.619  22.068 -22.066  1.00 37.47           C
ATOM    202 1HB  PRO A  19       9.867  21.758 -21.343  1.00 37.47           H
ATOM    203 2HB  PRO A  19      10.488  21.523 -23.003  1.00 37.47           H
ATOM    204  CG  PRO A  19      12.041  21.848 -21.551  1.00 37.41           C
ATOM    205 1HG  PRO A  19      12.096  22.107 -20.493  1.00 37.41           H
ATOM    206 2HG  PRO A  19      12.377  20.824 -21.706  1.00 37.41           H
ATOM    207  CD  PRO A  19      12.856  22.850 -22.369  1.00 35.32           C
ATOM    208 1HD  PRO A  19      13.666  23.242 -21.766  1.00 35.32           H
ATOM    209 2HD  PRO A  19      13.255  22.393 -23.271  1.00 35.32           H
ATOM    210  N   THR A  20      11.036  24.792 -20.253  1.00 35.42           N
ATOM    211  H   THR A  20      12.005  24.513 -20.383  1.00 35.42           H
ATOM    212  CA  THR A  20      10.669  25.610 -19.092  1.00 35.57           C
ATOM    213  HA  THR A  20       9.758  25.203 -18.652  1.00 35.57           H
ATOM    214  C   THR A  20      10.347  27.047 -19.475  1.00 35.94           C
ATOM    215  O   THR A  20       9.268  27.519 -19.140  1.00 35.57           O
ATOM    216  CB  THR A  20      11.739  25.566 -18.022  1.00 36.97           C
ATOM    217  HB  THR A  20      11.328  26.021 -17.124  1.00 36.97           H
ATOM    218  OG1 THR A  20      12.865  26.300 -18.421  1.00 37.50           O
ATOM    219  HG1 THR A  20      13.459  25.758 -18.984  1.00 37.50           H
ATOM    220  CG2 THR A  20      12.140  24.132 -17.682  1.00 37.96           C
ATOM    221 1HG2 THR A  20      12.605  24.127 -16.702  1.00 37.96           H
ATOM    222 2HG2 THR A  20      12.838  23.737 -18.421  1.00 37.96           H
ATOM    223 3HG2 THR A  20      11.256  23.497 -17.642  1.00 37.96           H
ATOM    224  N   ALA A  21      11.176  27.709 -20.283  1.00 35.97           N
ATOM    225  H   ALA A  21      12.093  27.306 -20.449  1.00 35.97           H
ATOM    226  CA  ALA A  21      10.846  29.013 -20.871  1.00 36.33           C
ATOM    227  HA  ALA A  21      10.689  29.739 -20.071  1.00 36.33           H
ATOM    228  C   ALA A  21       9.549  28.967 -21.713  1.00 36.08           C
ATOM    229  O   ALA A  21       8.683  29.841 -21.618  1.00 35.54           O
ATOM    230  CB  ALA A  21      12.048  29.456 -21.711  1.00 36.22           C
ATOM    231 1HB  ALA A  21      12.944  29.518 -21.095  1.00 36.22           H
ATOM    232 2HB  ALA A  21      11.849  30.441 -22.125  1.00 36.22           H
ATOM    233 3HB  ALA A  21      12.222  28.755 -22.528  1.00 36.22           H
ATOM    234  N   SER A  22       9.380  27.889 -22.481  1.00 36.04           N
ATOM    235  H   SER A  22      10.156  27.234 -22.547  1.00 36.04           H
ATOM    236  CA  SER A  22       8.169  27.634 -23.266  1.00 36.31           C
ATOM    237  HA  SER A  22       8.001  28.465 -23.948  1.00 36.31           H
ATOM    238  C   SER A  22       6.917  27.496 -22.418  1.00 36.66           C
ATOM    239  O   SER A  22       5.862  27.936 -22.862  1.00 37.24           O
ATOM    240  CB  SER A  22       8.323  26.369 -24.089  1.00 36.94           C
ATOM    241 1HB  SER A  22       8.522  25.516 -23.443  1.00 36.94           H
ATOM    242 2HB  SER A  22       7.405  26.184 -24.647  1.00 36.94           H
ATOM    243  OG  SER A  22       9.389  26.554 -24.983  1.00 38.03           O
ATOM    244  HG  SER A  22      10.222  26.428 -24.497  1.00 38.03           H
ATOM    245  N   ALA A  23       7.008  26.954 -21.199  1.00 36.12           N
ATOM    246  H   ALA A  23       7.891  26.537 -20.911  1.00 36.12           H
ATOM    247  CA  ALA A  23       5.871  26.893 -20.273  1.00 36.42           C
ATOM    248  HA  ALA A  23       5.060  26.357 -20.763  1.00 36.42           H
ATOM    249  C   ALA A  23       5.334  28.288 -19.903  1.00 36.18           C
ATOM    250  O   ALA A  23       4.117  28.479 -19.859  1.00 36.21           O
ATOM    251  CB  ALA A  23       6.278  26.104 -19.025  1.00 36.33           C
ATOM    252 1HB  ALA A  23       6.698  25.145 -19.321  1.00 36.33           H
ATOM    253 2HB  ALA A  23       5.409  25.943 -18.386  1.00 36.33           H
ATOM    254 3HB  ALA A  23       7.018  26.663 -18.460  1.00 36.33           H
ATOM    255  N   TYR A  24       6.221  29.275 -19.721  1.00 36.06           N
ATOM    256  H   TYR A  24       7.210  29.048 -19.753  1.00 36.06           H
ATOM    257  CA  TYR A  24       5.802  30.665 -19.521  1.00 36.48           C
ATOM    258  HA  TYR A  24       5.079  30.701 -18.715  1.00 36.48           H
ATOM    259  C   TYR A  24       5.057  31.209 -20.742  1.00 36.73           C
ATOM    260  O   TYR A  24       3.931  31.680 -20.593  1.00 37.18           O
ATOM    261  CB  TYR A  24       6.979  31.559 -19.115  1.00 36.33           C
ATOM    262 1HB  TYR A  24       7.816  31.397 -19.793  1.00 36.33           H
ATOM    263 2HB  TYR A  24       6.672  32.598 -19.237  1.00 36.33           H
ATOM    264  CG  TYR A  24       7.465  31.382 -17.685  1.00 36.89           C
ATOM    265  CD1 TYR A  24       8.360  30.348 -17.354  1.00 37.62           C
ATOM    266  HD1 TYR A  24       8.655  29.636 -18.107  1.00 37.62           H
ATOM    267  CD2 TYR A  24       7.083  32.309 -16.696  1.00 36.90           C
ATOM    268  HD2 TYR A  24       6.387  33.096 -16.944  1.00 36.90           H
ATOM    269  CE1 TYR A  24       8.897  30.257 -16.055  1.00 37.80           C
ATOM    270  HE1 TYR A  24       9.566  29.458 -15.792  1.00 37.80           H
ATOM    271  CE2 TYR A  24       7.648  32.242 -15.406  1.00 37.79           C
ATOM    272  HE2 TYR A  24       7.401  32.971 -14.650  1.00 37.79           H
ATOM    273  CZ  TYR A  24       8.564  31.221 -15.085  1.00 38.74           C
ATOM    274  OH  TYR A  24       9.121  31.185 -13.846  1.00 39.92           O
ATOM    275  HH  TYR A  24      10.004  30.786 -13.815  1.00 39.92           H
ATOM    276  N   ALA A  25       5.625  31.083 -21.946  1.00 36.26           N
ATOM    277  H   ALA A  25       6.556  30.680 -22.000  1.00 36.26           H
ATOM    278  CA  ALA A  25       4.948  31.525 -23.173  1.00 36.84           C
ATOM    279  HA  ALA A  25       4.776  32.601 -23.108  1.00 36.84           H
ATOM    280  C   ALA A  25       3.562  30.864 -23.356  1.00 37.70           C
ATOM    281  O   ALA A  25       2.567  31.557 -23.602  1.00 37.84           O
ATOM    282  CB  ALA A  25       5.875  31.253 -24.366  1.00 35.88           C
ATOM    283 1HB  ALA A  25       6.827  31.763 -24.222  1.00 35.88           H
ATOM    284 2HB  ALA A  25       5.405  31.626 -25.276  1.00 35.88           H
ATOM    285 3HB  ALA A  25       6.052  30.182 -24.473  1.00 35.88           H
ATOM    286  N   ARG A  26       3.512  29.539 -23.148  1.00 38.12           N
ATOM    287  H   ARG A  26       4.407  29.077 -22.984  1.00 38.12           H
ATOM    288  CA  ARG A  26       2.310  28.694 -23.194  1.00 38.57           C
ATOM    289  HA  ARG A  26       1.871  28.756 -24.189  1.00 38.57           H
ATOM    290  C   ARG A  26       1.232  29.177 -22.243  1.00 38.62           C
ATOM    291  O   ARG A  26       0.173  29.576 -22.710  1.00 38.61           O
ATOM    292  CB  ARG A  26       2.724  27.245 -22.909  1.00 39.53           C
ATOM    293 1HB  ARG A  26       3.377  26.920 -23.715  1.00 39.53           H
ATOM    294 2HB  ARG A  26       3.310  27.220 -21.992  1.00 39.53           H
ATOM    295  CG  ARG A  26       1.582  26.234 -22.737  1.00 40.53           C
ATOM    296 1HG  ARG A  26       2.040  25.277 -22.495  1.00 40.53           H
ATOM    297 2HG  ARG A  26       0.951  26.516 -21.894  1.00 40.53           H
ATOM    298  CD  ARG A  26       0.705  26.054 -23.980  1.00 41.21           C
ATOM    299 1HD  ARG A  26       0.172  26.984 -24.183  1.00 41.21           H
ATOM    300 2HD  ARG A  26       1.331  25.824 -24.839  1.00 41.21           H
ATOM    301  NE  ARG A  26      -0.267  24.971 -23.767  1.00 43.36           N
ATOM    302  HE  ARG A  26      -1.189  25.227 -23.440  1.00 43.36           H
ATOM    303  CZ  ARG A  26      -0.069  23.676 -23.806  1.00 45.30           C
ATOM    304  NH1 ARG A  26       1.033  23.143 -24.212  1.00 43.99           N
ATOM    305 1HH1 ARG A  26       1.813  23.732 -24.488  1.00 43.99           H
ATOM    306 2HH1 ARG A  26       1.138  22.146 -24.188  1.00 43.99           H
ATOM    307  NH2 ARG A  26      -1.004  22.877 -23.402  1.00 46.05           N
ATOM    308 1HH2 ARG A  26      -1.879  23.296 -23.121  1.00 46.05           H
ATOM    309 2HH2 ARG A  26      -0.923  21.880 -23.510  1.00 46.05           H
ATOM    310  N   ILE A  27       1.489  29.146 -20.937  1.00 39.04           N
ATOM    311  H   ILE A  27       2.405  28.821 -20.628  1.00 39.04           H
ATOM    312  CA  ILE A  27       0.464  29.484 -19.942  1.00 39.28           C
ATOM    313  HA  ILE A  27      -0.438  28.916 -20.172  1.00 39.28           H
ATOM    314  C   ILE A  27       0.052  30.946 -20.034  1.00 39.32           C
ATOM    315  O   ILE A  27      -1.134  31.224 -19.897  1.00 39.82           O
ATOM    316  CB  ILE A  27       0.927  29.076 -18.536  1.00 40.17           C
ATOM    317  HB  ILE A  27       2.003  29.216 -18.484  1.00 40.17           H
ATOM    318  CG1 ILE A  27       0.618  27.574 -18.367  1.00 42.06           C
ATOM    319 1HG1 ILE A  27      -0.445  27.435 -18.164  1.00 42.06           H
ATOM    320 2HG1 ILE A  27       0.857  27.044 -19.289  1.00 42.06           H
ATOM    321  CG2 ILE A  27       0.286  29.903 -17.403  1.00 40.42           C
ATOM    322 1HG2 ILE A  27       0.617  29.532 -16.437  1.00 40.42           H
ATOM    323 2HG2 ILE A  27      -0.799  29.829 -17.457  1.00 40.42           H
ATOM    324 3HG2 ILE A  27       0.585  30.949 -17.473  1.00 40.42           H
ATOM    325  CD1 ILE A  27       1.438  26.928 -17.254  1.00 43.97           C
ATOM    326 1HD1 ILE A  27       1.175  25.874 -17.195  1.00 43.97           H
ATOM    327 2HD1 ILE A  27       1.222  27.398 -16.296  1.00 43.97           H
ATOM    328 3HD1 ILE A  27       2.501  27.023 -17.477  1.00 43.97           H
ATOM    329  N   LEU A  28       0.966  31.872 -20.340  1.00 39.03           N
ATOM    330  H   LEU A  28       1.949  31.610 -20.419  1.00 39.03           H
ATOM    331  CA  LEU A  28       0.552  33.252 -20.623  1.00 40.31           C
ATOM    332  HA  LEU A  28      -0.015  33.624 -19.771  1.00 40.31           H
ATOM    333  C   LEU A  28      -0.425  33.297 -21.811  1.00 40.63           C
ATOM    334  O   LEU A  28      -1.473  33.919 -21.701  1.00 39.86           O
ATOM    335  CB  LEU A  28       1.780  34.156 -20.827  1.00 40.93           C
ATOM    336 1HB  LEU A  28       2.414  33.712 -21.596  1.00 40.93           H
ATOM    337 2HB  LEU A  28       1.442  35.126 -21.191  1.00 40.93           H
ATOM    338  CG  LEU A  28       2.605  34.384 -19.545  1.00 42.67           C
ATOM    339  HG  LEU A  28       2.780  33.438 -19.035  1.00 42.67           H
ATOM    340  CD1 LEU A  28       3.955  34.998 -19.906  1.00 43.11           C
ATOM    341 1HD1 LEU A  28       4.531  35.170 -18.998  1.00 43.11           H
ATOM    342 2HD1 LEU A  28       3.806  35.939 -20.434  1.00 43.11           H
ATOM    343 3HD1 LEU A  28       4.505  34.312 -20.547  1.00 43.11           H
ATOM    344  CD2 LEU A  28       1.893  35.331 -18.578  1.00 43.91           C
ATOM    345 1HD2 LEU A  28       2.482  35.417 -17.669  1.00 43.91           H
ATOM    346 2HD2 LEU A  28       0.918  34.932 -18.310  1.00 43.91           H
ATOM    347 3HD2 LEU A  28       1.767  36.315 -19.031  1.00 43.91           H
ATOM    348  N   SER A  29      -0.152  32.554 -22.881  1.00 41.23           N
ATOM    349  H   SER A  29       0.733  32.055 -22.904  1.00 41.23           H
ATOM    350  CA  SER A  29      -1.061  32.443 -24.034  1.00 42.10           C
ATOM    351  HA  SER A  29      -1.377  33.446 -24.316  1.00 42.10           H
ATOM    352  C   SER A  29      -2.343  31.645 -23.780  1.00 43.39           C
ATOM    353  O   SER A  29      -3.264  31.733 -24.584  1.00 43.86           O
ATOM    354  CB  SER A  29      -0.331  31.843 -25.226  1.00 42.45           C
ATOM    355 1HB  SER A  29      -0.056  30.807 -25.021  1.00 42.45           H
ATOM    356 2HB  SER A  29      -0.981  31.875 -26.100  1.00 42.45           H
ATOM    357  OG  SER A  29       0.833  32.605 -25.475  1.00 43.94           O
ATOM    358  HG  SER A  29       1.523  32.263 -24.876  1.00 43.94           H
ATOM    359  N   GLU A  30      -2.437  30.885 -22.685  1.00 43.68           N
ATOM    360  H   GLU A  30      -1.586  30.747 -22.149  1.00 43.68           H
ATOM    361  CA  GLU A  30      -3.668  30.192 -22.254  1.00 44.61           C
ATOM    362  HA  GLU A  30      -4.319  30.031 -23.114  1.00 44.61           H
ATOM    363  C   GLU A  30      -4.508  30.980 -21.231  1.00 45.57           C
ATOM    364  O   GLU A  30      -5.735  30.896 -21.249  1.00 46.33           O
ATOM    365  CB  GLU A  30      -3.317  28.818 -21.653  1.00 45.88           C
ATOM    366 1HB  GLU A  30      -2.573  28.950 -20.868  1.00 45.88           H
ATOM    367 2HB  GLU A  30      -4.219  28.401 -21.205  1.00 45.88           H
ATOM    368  CG  GLU A  30      -2.806  27.801 -22.685  1.00 50.08           C
ATOM    369 1HG  GLU A  30      -3.570  27.688 -23.458  1.00 50.08           H
ATOM    370 2HG  GLU A  30      -1.906  28.180 -23.170  1.00 50.08           H
ATOM    371  CD  GLU A  30      -2.513  26.427 -22.060  1.00 54.63           C
ATOM    372  OE1 GLU A  30      -1.981  26.326 -20.931  1.00 55.14           O
ATOM    373  OE2 GLU A  30      -2.827  25.393 -22.699  1.00 55.42           O
ATOM    374  N   GLU A  31      -3.859  31.712 -20.323  1.00 45.59           N
ATOM    375  H   GLU A  31      -2.842  31.660 -20.364  1.00 45.59           H
ATOM    376  CA  GLU A  31      -4.468  32.216 -19.076  1.00 45.84           C
ATOM    377  HA  GLU A  31      -5.536  31.993 -19.082  1.00 45.84           H
ATOM    378  C   GLU A  31      -4.367  33.740 -18.886  1.00 46.79           C
ATOM    379  O   GLU A  31      -5.179  34.323 -18.160  1.00 47.38           O
ATOM    380  CB  GLU A  31      -3.851  31.481 -17.872  1.00 46.59           C
ATOM    381 1HB  GLU A  31      -2.777  31.662 -17.845  1.00 46.59           H
ATOM    382 2HB  GLU A  31      -4.285  31.882 -16.961  1.00 46.59           H
ATOM    383  CG  GLU A  31      -4.121  29.969 -17.896  1.00 47.47           C
ATOM    384 1HG  GLU A  31      -5.197  29.802 -17.822  1.00 47.47           H
ATOM    385 2HG  GLU A  31      -3.782  29.557 -18.847  1.00 47.47           H
ATOM    386  CD  GLU A  31      -3.418  29.219 -16.759  1.00 50.34           C
ATOM    387  OE1 GLU A  31      -3.422  29.703 -15.600  1.00 47.92           O
ATOM    388  OE2 GLU A  31      -2.946  28.084 -16.992  1.00 52.83           O
ATOM    389  N   ALA A  32      -3.426  34.396 -19.566  1.00 47.12           N
ATOM    390  H   ALA A  32      -2.803  33.847 -20.154  1.00 47.12           H
ATOM    391  CA  ALA A  32      -3.341  35.860 -19.667  1.00 47.32           C
ATOM    392  HA  ALA A  32      -4.330  36.277 -19.509  1.00 47.32           H
ATOM    393  C   ALA A  32      -2.926  36.336 -21.081  1.00 48.18           C
ATOM    394  O   ALA A  32      -1.956  37.089 -21.216  1.00 47.92           O
ATOM    395  CB  ALA A  32      -2.441  36.392 -18.540  1.00 46.85           C
ATOM    396 1HB  ALA A  32      -2.868  36.128 -17.573  1.00 46.85           H
ATOM    397 2HB  ALA A  32      -2.378  37.480 -18.603  1.00 46.85           H
ATOM    398 3HB  ALA A  32      -1.440  35.971 -18.634  1.00 46.85           H
ATOM    399  N   PRO A  33      -3.619  35.902 -22.163  1.00 49.54           N
ATOM    400  CA  PRO A  33      -3.129  36.050 -23.539  1.00 50.41           C
ATOM    401  HA  PRO A  33      -2.136  35.606 -23.611  1.00 50.41           H
ATOM    402  C   PRO A  33      -2.998  37.491 -24.052  1.00 52.42           C
ATOM    403  O   PRO A  33      -2.384  37.693 -25.094  1.00 53.85           O
ATOM    404  CB  PRO A  33      -4.094  35.236 -24.403  1.00 50.64           C
ATOM    405 1HB  PRO A  33      -4.263  35.691 -25.371  1.00 50.64           H
ATOM    406 2HB  PRO A  33      -3.703  34.229 -24.524  1.00 50.64           H
ATOM    407  CG  PRO A  33      -5.383  35.187 -23.591  1.00 50.99           C
ATOM    408 1HG  PRO A  33      -5.949  36.108 -23.735  1.00 50.99           H
ATOM    409 2HG  PRO A  33      -5.989  34.314 -23.837  1.00 50.99           H
ATOM    410  CD  PRO A  33      -4.854  35.125 -22.162  1.00 49.32           C
ATOM    411 1HD  PRO A  33      -5.588  35.533 -21.467  1.00 49.32           H
ATOM    412 2HD  PRO A  33      -4.631  34.086 -21.912  1.00 49.32           H
ATOM    413  N   GLY A  34      -3.532  38.483 -23.332  1.00 51.86           N
ATOM    414  H   GLY A  34      -4.071  38.237 -22.504  1.00 51.86           H
ATOM    415  CA  GLY A  34      -3.303  39.900 -23.632  1.00 51.80           C
ATOM    416 1HA  GLY A  34      -3.554  40.094 -24.675  1.00 51.80           H
ATOM    417 2HA  GLY A  34      -3.960  40.497 -23.002  1.00 51.80           H
ATOM    418  C   GLY A  34      -1.868  40.381 -23.376  1.00 50.89           C
ATOM    419  O   GLY A  34      -1.461  41.386 -23.968  1.00 50.58           O
ATOM    420  N   ALA A  35      -1.117  39.697 -22.504  1.00 49.74           N
ATOM    421  H   ALA A  35      -1.516  38.870 -22.062  1.00 49.74           H
ATOM    422  CA  ALA A  35       0.264  40.053 -22.182  1.00 49.09           C
ATOM    423  HA  ALA A  35       0.278  41.072 -21.794  1.00 49.09           H
ATOM    424  C   ALA A  35       1.144  40.006 -23.440  1.00 48.55           C
ATOM    425  O   ALA A  35       1.221  38.980 -24.120  1.00 48.80           O
ATOM    426  CB  ALA A  35       0.788  39.112 -21.084  1.00 48.58           C
ATOM    427 1HB  ALA A  35       0.152  39.183 -20.201  1.00 48.58           H
ATOM    428 2HB  ALA A  35       1.808  39.391 -20.818  1.00 48.58           H
ATOM    429 3HB  ALA A  35       0.782  38.082 -21.445  1.00 48.58           H
ATOM    430  N   THR A  36       1.800  41.118 -23.761  1.00 47.75           N
ATOM    431  H   THR A  36       1.690  41.938 -23.164  1.00 47.75           H
ATOM    432  CA  THR A  36       2.786  41.123 -24.850  1.00 47.41           C
ATOM    433  HA  THR A  36       2.383  40.554 -25.680  1.00 47.41           H
ATOM    434  C   THR A  36       4.056  40.414 -24.424  1.00 46.38           C
ATOM    435  O   THR A  36       4.543  40.606 -23.313  1.00 46.98           O
ATOM    436  CB  THR A  36       3.083  42.516 -25.377  1.00 48.73           C
ATOM    437  HB  THR A  36       3.900  42.456 -26.098  1.00 48.73           H
ATOM    438  OG1 THR A  36       3.458  43.368 -24.336  1.00 50.12           O
ATOM    439  HG1 THR A  36       2.745  43.393 -23.675  1.00 50.12           H
ATOM    440  CG2 THR A  36       1.873  43.133 -26.071  1.00 49.15           C
ATOM    441 1HG2 THR A  36       2.148  44.108 -26.470  1.00 49.15           H
ATOM    442 2HG2 THR A  36       1.046  43.248 -25.370  1.00 49.15           H
ATOM    443 3HG2 THR A  36       1.561  42.496 -26.899  1.00 49.15           H
ATOM    444  N   ILE A  37       4.573  39.543 -25.287  1.00 44.77           N
ATOM    445  H   ILE A  37       4.076  39.418 -26.168  1.00 44.77           H
ATOM    446  CA  ILE A  37       5.652  38.596 -24.960  1.00 44.25           C
ATOM    447  HA  ILE A  37       6.129  38.905 -24.035  1.00 44.25           H
ATOM    448  C   ILE A  37       6.703  38.605 -26.066  1.00 43.40           C
ATOM    449  O   ILE A  37       6.351  38.551 -27.244  1.00 43.08           O
ATOM    450  CB  ILE A  37       5.100  37.164 -24.762  1.00 44.75           C
ATOM    451  HB  ILE A  37       4.628  36.878 -25.702  1.00 44.75           H
ATOM    452  CG1 ILE A  37       4.044  37.034 -23.637  1.00 45.81           C
ATOM    453 1HG1 ILE A  37       4.528  36.812 -22.687  1.00 45.81           H
ATOM    454 2HG1 ILE A  37       3.505  37.967 -23.510  1.00 45.81           H
ATOM    455  CG2 ILE A  37       6.236  36.166 -24.465  1.00 45.05           C
ATOM    456 1HG2 ILE A  37       5.823  35.185 -24.232  1.00 45.05           H
ATOM    457 2HG2 ILE A  37       6.817  36.512 -23.610  1.00 45.05           H
ATOM    458 3HG2 ILE A  37       6.894  36.057 -25.328  1.00 45.05           H
ATOM    459  CD1 ILE A  37       3.004  35.948 -23.948  1.00 46.44           C
ATOM    460 1HD1 ILE A  37       2.235  35.958 -23.178  1.00 46.44           H
ATOM    461 2HD1 ILE A  37       3.474  34.965 -23.973  1.00 46.44           H
ATOM    462 3HD1 ILE A  37       2.531  36.151 -24.909  1.00 46.44           H
ATOM    463  N   ALA A  38       7.980  38.639 -25.703  1.00 42.33           N
ATOM    464  H   ALA A  38       8.185  38.693 -24.708  1.00 42.33           H
ATOM    465  CA  ALA A  38       9.084  38.438 -26.645  1.00 41.69           C
ATOM    466  HA  ALA A  38       8.700  38.103 -27.608  1.00 41.69           H
ATOM    467  C   ALA A  38      10.009  37.336 -26.126  1.00 40.44           C
ATOM    468  O   ALA A  38      10.655  37.511 -25.091  1.00 40.37           O
ATOM    469  CB  ALA A  38       9.816  39.766 -26.883  1.00 41.95           C
ATOM    470 1HB  ALA A  38       9.195  40.436 -27.476  1.00 41.95           H
ATOM    471 2HB  ALA A  38      10.740  39.568 -27.424  1.00 41.95           H
ATOM    472 3HB  ALA A  38      10.066  40.235 -25.930  1.00 41.95           H
ATOM    473  N   MET A  39      10.039  36.195 -26.813  1.00 39.05           N
ATOM    474  H   MET A  39       9.439  36.107 -27.635  1.00 39.05           H
ATOM    475  CA  MET A  39      11.022  35.149 -26.543  1.00 38.12           C
ATOM    476  HA  MET A  39      11.239  35.163 -25.481  1.00 38.12           H
ATOM    477  C   MET A  39      12.333  35.434 -27.285  1.00 37.47           C
ATOM    478  O   MET A  39      12.306  35.765 -28.469  1.00 37.28           O
ATOM    479  CB  MET A  39      10.427  33.774 -26.857  1.00 37.96           C
ATOM    480 1HB  MET A  39       9.517  33.651 -26.269  1.00 37.96           H
ATOM    481 2HB  MET A  39      10.163  33.721 -27.913  1.00 37.96           H
ATOM    482  CG  MET A  39      11.385  32.625 -26.518  1.00 38.62           C
ATOM    483 1HG  MET A  39      12.243  32.673 -27.190  1.00 38.62           H
ATOM    484 2HG  MET A  39      11.752  32.746 -25.497  1.00 38.62           H
ATOM    485  SD  MET A  39      10.636  30.980 -26.676  1.00 43.49           S
ATOM    486  CE  MET A  39       9.823  30.839 -25.065  1.00 38.46           C
ATOM    487 1HE  MET A  39       9.285  29.893 -25.018  1.00 38.46           H
ATOM    488 2HE  MET A  39       9.126  31.664 -24.925  1.00 38.46           H
ATOM    489 3HE  MET A  39      10.578  30.861 -24.278  1.00 38.46           H
ATOM    490  N   PHE A  40      13.460  35.287 -26.599  1.00 37.40           N
ATOM    491  H   PHE A  40      13.374  35.019 -25.620  1.00 37.40           H
ATOM    492  CA  PHE A  40      14.809  35.522 -27.114  1.00 37.85           C
ATOM    493  HA  PHE A  40      14.772  35.722 -28.184  1.00 37.85           H
ATOM    494  C   PHE A  40      15.662  34.282 -26.880  1.00 36.69           C
ATOM    495  O   PHE A  40      15.777  33.815 -25.753  1.00 36.50           O
ATOM    496  CB  PHE A  40      15.450  36.725 -26.412  1.00 38.49           C
ATOM    497 1HB  PHE A  40      15.600  36.475 -25.360  1.00 38.49           H
ATOM    498 2HB  PHE A  40      16.437  36.894 -26.844  1.00 38.49           H
ATOM    499  CG  PHE A  40      14.663  38.015 -26.480  1.00 40.34           C
ATOM    500  CD1 PHE A  40      14.838  38.893 -27.564  1.00 41.58           C
ATOM    501  HD1 PHE A  40      15.507  38.634 -28.371  1.00 41.58           H
ATOM    502  CD2 PHE A  40      13.773  38.348 -25.443  1.00 41.45           C
ATOM    503  HD2 PHE A  40      13.624  37.666 -24.619  1.00 41.45           H
ATOM    504  CE1 PHE A  40      14.147  40.116 -27.592  1.00 42.89           C
ATOM    505  HE1 PHE A  40      14.293  40.794 -28.416  1.00 42.89           H
ATOM    506  CE2 PHE A  40      13.070  39.563 -25.483  1.00 42.90           C
ATOM    507  HE2 PHE A  40      12.375  39.811 -24.694  1.00 42.90           H
ATOM    508  CZ  PHE A  40      13.267  40.453 -26.551  1.00 42.64           C
ATOM    509  HZ  PHE A  40      12.729  41.386 -26.577  1.00 42.64           H
ATOM    510  N   GLU A  41      16.250  33.752 -27.937  1.00 35.84           N
ATOM    511  H   GLU A  41      16.060  34.170 -28.846  1.00 35.84           H
ATOM    512  CA  GLU A  41      16.999  32.504 -27.926  1.00 36.07           C
ATOM    513  HA  GLU A  41      17.212  32.193 -26.904  1.00 36.07           H
ATOM    514  C   GLU A  41      18.326  32.714 -28.650  1.00 37.67           C
ATOM    515  O   GLU A  41      18.330  33.114 -29.812  1.00 37.51           O
ATOM    516  CB  GLU A  41      16.118  31.436 -28.590  1.00 35.95           C
ATOM    517 1HB  GLU A  41      15.284  31.212 -27.924  1.00 35.95           H
ATOM    518 2HB  GLU A  41      15.705  31.830 -29.519  1.00 35.95           H
ATOM    519  CG  GLU A  41      16.853  30.142 -28.923  1.00 37.05           C
ATOM    520 1HG  GLU A  41      16.126  29.439 -29.317  1.00 37.05           H
ATOM    521 2HG  GLU A  41      17.580  30.328 -29.712  1.00 37.05           H
ATOM    522  CD  GLU A  41      17.538  29.540 -27.702  1.00 37.55           C
ATOM    523  OE1 GLU A  41      16.827  29.106 -26.760  1.00 38.63           O
ATOM    524  OE2 GLU A  41      18.789  29.482 -27.688  1.00 35.71           O
ATOM    525  N   VAL A  42      19.453  32.480 -27.982  1.00 38.46           N
ATOM    526  H   VAL A  42      19.384  32.220 -26.998  1.00 38.46           H
ATOM    527  CA  VAL A  42      20.780  32.738 -28.572  1.00 38.90           C
ATOM    528  HA  VAL A  42      20.757  33.739 -28.995  1.00 38.90           H
ATOM    529  C   VAL A  42      21.141  31.804 -29.730  1.00 39.70           C
ATOM    530  O   VAL A  42      21.958  32.172 -30.577  1.00 40.47           O
ATOM    531  CB  VAL A  42      21.857  32.747 -27.484  1.00 39.36           C
ATOM    532  HB  VAL A  42      21.532  33.425 -26.697  1.00 39.36           H
ATOM    533  CG1 VAL A  42      22.098  31.374 -26.860  1.00 39.32           C
ATOM    534 1HG1 VAL A  42      22.809  31.468 -26.039  1.00 39.32           H
ATOM    535 2HG1 VAL A  42      22.487  30.667 -27.593  1.00 39.32           H
ATOM    536 3HG1 VAL A  42      21.162  31.000 -26.456  1.00 39.32           H
ATOM    537  CG2 VAL A  42      23.188  33.273 -28.016  1.00 40.02           C
ATOM    538 1HG2 VAL A  42      23.867  33.445 -27.183  1.00 40.02           H
ATOM    539 2HG2 VAL A  42      23.025  34.202 -28.556  1.00 40.02           H
ATOM    540 3HG2 VAL A  42      23.639  32.547 -28.687  1.00 40.02           H
ATOM    541  N   GLY A  43      20.536  30.617 -29.803  1.00 39.53           N
ATOM    542  H   GLY A  43      19.898  30.369 -29.044  1.00 39.53           H
ATOM    543  CA  GLY A  43      20.694  29.682 -30.926  1.00 39.33           C
ATOM    544 1HA  GLY A  43      21.714  29.731 -31.297  1.00 39.33           H
ATOM    545 2HA  GLY A  43      20.517  28.682 -30.557  1.00 39.33           H
ATOM    546  C   GLY A  43      19.725  29.902 -32.098  1.00 40.15           C
ATOM    547  O   GLY A  43      18.750  30.635 -31.960  1.00 40.86           O
ATOM    548  N   PRO A  44      19.940  29.253 -33.258  1.00 40.25           N
ATOM    549  CA  PRO A  44      19.106  29.406 -34.455  1.00 40.67           C
ATOM    550  HA  PRO A  44      18.828  30.450 -34.586  1.00 40.67           H
ATOM    551  C   PRO A  44      17.818  28.561 -34.433  1.00 41.86           C
ATOM    552  O   PRO A  44      17.652  27.650 -33.616  1.00 41.71           O
ATOM    553  CB  PRO A  44      20.022  28.997 -35.610  1.00 41.14           C
ATOM    554 1HB  PRO A  44      19.469  28.654 -36.483  1.00 41.14           H
ATOM    555 2HB  PRO A  44      20.670  29.833 -35.875  1.00 41.14           H
ATOM    556  CG  PRO A  44      20.857  27.884 -34.982  1.00 41.58           C
ATOM    557 1HG  PRO A  44      20.281  26.961 -34.968  1.00 41.58           H
ATOM    558 2HG  PRO A  44      21.798  27.736 -35.505  1.00 41.58           H
ATOM    559  CD  PRO A  44      21.062  28.376 -33.551  1.00 39.63           C
ATOM    560 1HD  PRO A  44      21.076  27.525 -32.872  1.00 39.63           H
ATOM    561 2HD  PRO A  44      21.994  28.937 -33.487  1.00 39.63           H
ATOM    562  N   THR A  45      16.903  28.853 -35.356  1.00 42.87           N
ATOM    563  H   THR A  45      17.064  29.683 -35.926  1.00 42.87           H
ATOM    564  CA  THR A  45      15.668  28.073 -35.563  1.00 43.55           C
ATOM    565  HA  THR A  45      15.229  27.849 -34.597  1.00 43.55           H
ATOM    566  C   THR A  45      15.944  26.744 -36.256  1.00 43.56           C
ATOM    567  O   THR A  45      15.828  26.640 -37.478  1.00 43.67           O
ATOM    568  CB  THR A  45      14.633  28.858 -36.368  1.00 45.49           C
ATOM    569  HB  THR A  45      14.956  28.977 -37.403  1.00 45.49           H
ATOM    570  OG1 THR A  45      14.472  30.133 -35.801  1.00 46.42           O
ATOM    571  HG1 THR A  45      15.312  30.604 -35.978  1.00 46.42           H
ATOM    572  CG2 THR A  45      13.249  28.212 -36.323  1.00 45.82           C
ATOM    573 1HG2 THR A  45      12.543  28.820 -36.888  1.00 45.82           H
ATOM    574 2HG2 THR A  45      12.908  28.126 -35.290  1.00 45.82           H
ATOM    575 3HG2 THR A  45      13.277  27.219 -36.768  1.00 45.82           H
ATOM    576  N   VAL A  46      16.331  25.721 -35.492  1.00 43.19           N
ATOM    577  H   VAL A  46      16.505  25.922 -34.511  1.00 43.19           H
ATOM    578  CA  VAL A  46      16.766  24.411 -36.041  1.00 43.80           C
ATOM    579  HA  VAL A  46      17.376  24.607 -36.923  1.00 43.80           H
ATOM    580  C   VAL A  46      15.652  23.485 -36.514  1.00 45.52           C
ATOM    581  O   VAL A  46      15.938  22.473 -37.146  1.00 46.34           O
ATOM    582  CB  VAL A  46      17.645  23.632 -35.055  1.00 43.20           C
ATOM    583  HB  VAL A  46      18.043  22.760 -35.568  1.00 43.20           H
ATOM    584  CG1 VAL A  46      18.843  24.491 -34.659  1.00 43.17           C
ATOM    585 1HG1 VAL A  46      19.574  23.887 -34.126  1.00 43.17           H
ATOM    586 2HG1 VAL A  46      18.540  25.320 -34.027  1.00 43.17           H
ATOM    587 3HG1 VAL A  46      19.304  24.893 -35.559  1.00 43.17           H
ATOM    588  CG2 VAL A  46      16.895  23.135 -33.812  1.00 42.53           C
ATOM    589 1HG2 VAL A  46      17.599  22.688 -33.112  1.00 42.53           H
ATOM    590 2HG2 VAL A  46      16.166  22.375 -34.094  1.00 42.53           H
ATOM    591 3HG2 VAL A  46      16.372  23.958 -33.325  1.00 42.53           H
ATOM    592  N   SER A  47      14.399  23.799 -36.212  1.00 45.82           N
ATOM    593  H   SER A  47      14.260  24.631 -35.653  1.00 45.82           H
ATOM    594  CA  SER A  47      13.250  22.925 -36.494  1.00 45.85           C
ATOM    595  HA  SER A  47      13.423  22.416 -37.442  1.00 45.85           H
ATOM    596  C   SER A  47      11.926  23.670 -36.619  1.00 45.90           C
ATOM    597  O   SER A  47      11.751  24.759 -36.070  1.00 45.63           O
ATOM    598  CB  SER A  47      13.128  21.859 -35.407  1.00 46.28           C
ATOM    599 1HB  SER A  47      12.262  21.226 -35.607  1.00 46.28           H
ATOM    600 2HB  SER A  47      14.021  21.232 -35.415  1.00 46.28           H
ATOM    601  OG  SER A  47      12.996  22.458 -34.134  1.00 47.57           O
ATOM    602  HG  SER A  47      12.914  21.715 -33.504  1.00 47.57           H
ATOM    603  N   ASN A  48      11.004  23.072 -37.372  1.00 46.45           N
ATOM    604  H   ASN A  48      11.295  22.243 -37.880  1.00 46.45           H
ATOM    605  CA  ASN A  48       9.632  23.536 -37.586  1.00 47.28           C
ATOM    606  HA  ASN A  48       9.440  24.364 -36.916  1.00 47.28           H
ATOM    607  C   ASN A  48       8.627  22.379 -37.305  1.00 47.82           C
ATOM    608  O   ASN A  48       8.821  21.287 -37.849  1.00 48.59           O
ATOM    609  CB  ASN A  48       9.508  24.104 -39.011  1.00 48.44           C
ATOM    610 1HB  ASN A  48      10.122  24.998 -39.112  1.00 48.44           H
ATOM    611 2HB  ASN A  48       9.861  23.367 -39.718  1.00 48.44           H
ATOM    612  CG  ASN A  48       8.069  24.447 -39.337  1.00 52.88           C
ATOM    613  OD1 ASN A  48       7.536  25.433 -38.851  1.00 54.14           O
ATOM    614  ND2 ASN A  48       7.383  23.572 -40.029  1.00 54.44           N
ATOM    615 1HD2 ASN A  48       6.369  23.639 -39.999  1.00 54.44           H
ATOM    616 2HD2 ASN A  48       7.843  22.761 -40.418  1.00 54.44           H
ATOM    617  N   PRO A  49       7.545  22.591 -36.522  1.00 47.11           N
ATOM    618  CA  PRO A  49       7.185  23.817 -35.795  1.00 47.01           C
ATOM    619  HA  PRO A  49       7.035  24.616 -36.516  1.00 47.01           H
ATOM    620  C   PRO A  49       8.273  24.248 -34.793  1.00 46.67           C
ATOM    621  O   PRO A  49       9.137  23.431 -34.468  1.00 46.55           O
ATOM    622  CB  PRO A  49       5.843  23.521 -35.111  1.00 47.83           C
ATOM    623 1HB  PRO A  49       5.758  23.992 -34.131  1.00 47.83           H
ATOM    624 2HB  PRO A  49       5.030  23.852 -35.759  1.00 47.83           H
ATOM    625  CG  PRO A  49       5.813  21.999 -35.005  1.00 48.20           C
ATOM    626 1HG  PRO A  49       6.360  21.686 -34.121  1.00 48.20           H
ATOM    627 2HG  PRO A  49       4.794  21.614 -34.989  1.00 48.20           H
ATOM    628  CD  PRO A  49       6.570  21.551 -36.246  1.00 46.15           C
ATOM    629 1HD  PRO A  49       7.056  20.597 -36.055  1.00 46.15           H
ATOM    630 2HD  PRO A  49       5.881  21.469 -37.088  1.00 46.15           H
ATOM    631  N   PRO A  50       8.316  25.524 -34.362  1.00 46.34           N
ATOM    632  CA  PRO A  50       9.443  26.082 -33.608  1.00 45.60           C
ATOM    633  HA  PRO A  50      10.300  26.146 -34.279  1.00 45.60           H
ATOM    634  C   PRO A  50       9.829  25.244 -32.382  1.00 44.27           C
ATOM    635  O   PRO A  50       9.034  25.072 -31.463  1.00 44.45           O
ATOM    636  CB  PRO A  50       9.015  27.503 -33.226  1.00 46.81           C
ATOM    637 1HB  PRO A  50       8.470  27.500 -32.282  1.00 46.81           H
ATOM    638 2HB  PRO A  50       9.867  28.179 -33.171  1.00 46.81           H
ATOM    639  CG  PRO A  50       8.067  27.889 -34.359  1.00 47.34           C
ATOM    640 1HG  PRO A  50       7.353  28.653 -34.061  1.00 47.34           H
ATOM    641 2HG  PRO A  50       8.645  28.221 -35.223  1.00 47.34           H
ATOM    642  CD  PRO A  50       7.364  26.576 -34.690  1.00 45.83           C
ATOM    643 1HD  PRO A  50       6.480  26.466 -34.062  1.00 45.83           H
ATOM    644 2HD  PRO A  50       7.084  26.571 -35.744  1.00 45.83           H
ATOM    645  N   GLY A  51      11.044  24.703 -32.380  1.00 42.43           N
ATOM    646  H   GLY A  51      11.672  24.947 -33.138  1.00 42.43           H
ATOM    647  CA  GLY A  51      11.558  23.870 -31.289  1.00 41.49           C
ATOM    648 1HA  GLY A  51      12.640  23.826 -31.379  1.00 41.49           H
ATOM    649 2HA  GLY A  51      11.306  24.325 -30.332  1.00 41.49           H
ATOM    650  C   GLY A  51      11.060  22.427 -31.266  1.00 40.47           C
ATOM    651  O   GLY A  51      11.206  21.755 -30.244  1.00 38.81           O
ATOM    652  N   ALA A  52      10.492  21.945 -32.373  1.00 39.99           N
ATOM    653  H   ALA A  52      10.291  22.588 -33.137  1.00 39.99           H
ATOM    654  CA  ALA A  52      10.213  20.528 -32.567  1.00 40.82           C
ATOM    655  HA  ALA A  52       9.562  20.202 -31.764  1.00 40.82           H
ATOM    656  C   ALA A  52      11.483  19.676 -32.460  1.00 42.15           C
ATOM    657  O   ALA A  52      12.601  20.147 -32.708  1.00 43.47           O
ATOM    658  CB  ALA A  52       9.486  20.315 -33.902  1.00 40.70           C
ATOM    659 1HB  ALA A  52       8.538  20.850 -33.894  1.00 40.70           H
ATOM    660 2HB  ALA A  52       9.298  19.253 -34.047  1.00 40.70           H
ATOM    661 3HB  ALA A  52      10.098  20.683 -34.725  1.00 40.70           H
ATOM    662  N   HIS A  53      11.294  18.420 -32.072  1.00 42.26           N
ATOM    663  H   HIS A  53      10.344  18.105 -31.901  1.00 42.26           H
ATOM    664  CA  HIS A  53      12.399  17.495 -31.865  1.00 42.42           C
ATOM    665  HA  HIS A  53      13.154  18.004 -31.276  1.00 42.42           H
ATOM    666  C   HIS A  53      13.055  17.075 -33.189  1.00 43.79           C
ATOM    667  O   HIS A  53      12.368  16.691 -34.134  1.00 43.51           O
ATOM    668  CB  HIS A  53      11.890  16.312 -31.049  1.00 42.31           C
ATOM    669 1HB  HIS A  53      11.253  16.681 -30.244  1.00 42.31           H
ATOM    670 2HB  HIS A  53      11.292  15.662 -31.680  1.00 42.31           H
ATOM    671  CG  HIS A  53      12.981  15.496 -30.431  1.00 42.40           C
ATOM    672  ND1 HIS A  53      14.085  14.968 -31.101  1.00 42.96           N
ATOM    673  CD2 HIS A  53      12.966  15.040 -29.154  1.00 43.55           C
ATOM    674  HD2 HIS A  53      12.213  15.249 -28.404  1.00 43.55           H
ATOM    675  CE1 HIS A  53      14.698  14.174 -30.214  1.00 44.50           C
ATOM    676  HE1 HIS A  53      15.593  13.596 -30.407  1.00 44.50           H
ATOM    677  NE2 HIS A  53      14.038  14.193 -29.050  1.00 45.07           N
ATOM    678  HE2 HIS A  53      14.278  13.640 -28.228  1.00 45.07           H
ATOM    679  N   VAL A  54      14.385  17.111 -33.251  1.00 45.34           N
ATOM    680  H   VAL A  54      14.877  17.407 -32.411  1.00 45.34           H
ATOM    681  CA  VAL A  54      15.166  16.720 -34.440  1.00 47.99           C
ATOM    682  HA  VAL A  54      14.830  17.328 -35.278  1.00 47.99           H
ATOM    683  C   VAL A  54      14.963  15.270 -34.866  1.00 50.21           C
ATOM    684  O   VAL A  54      15.073  14.996 -36.052  1.00 50.08           O
ATOM    685  CB  VAL A  54      16.665  16.971 -34.246  1.00 48.71           C
ATOM    686  HB  VAL A  54      17.182  16.709 -35.170  1.00 48.71           H
ATOM    687  CG1 VAL A  54      16.931  18.457 -33.986  1.00 49.10           C
ATOM    688 1HG1 VAL A  54      18.005  18.646 -33.986  1.00 49.10           H
ATOM    689 2HG1 VAL A  54      16.501  18.773 -33.038  1.00 49.10           H
ATOM    690 3HG1 VAL A  54      16.476  19.043 -34.782  1.00 49.10           H
ATOM    691  CG2 VAL A  54      17.265  16.129 -33.112  1.00 49.61           C
ATOM    692 1HG2 VAL A  54      18.277  16.450 -32.890  1.00 49.61           H
ATOM    693 2HG2 VAL A  54      17.303  15.084 -33.416  1.00 49.61           H
ATOM    694 3HG2 VAL A  54      16.666  16.196 -32.207  1.00 49.61           H
ATOM    695  N   LYS A  55      14.612  14.352 -33.957  1.00 51.62           N
ATOM    696  H   LYS A  55      14.573  14.648 -32.980  1.00 51.62           H
ATOM    697  CA  LYS A  55      14.243  12.956 -34.291  1.00 53.65           C
ATOM    698  HA  LYS A  55      15.032  12.531 -34.910  1.00 53.65           H
ATOM    699  C   LYS A  55      12.957  12.867 -35.123  1.00 55.51           C
ATOM    700  O   LYS A  55      12.777  11.912 -35.878  1.00 56.04           O
ATOM    701  CB  LYS A  55      14.140  12.159 -32.981  1.00 56.36           C
ATOM    702 1HB  LYS A  55      15.066  12.299 -32.429  1.00 56.36           H
ATOM    703 2HB  LYS A  55      13.330  12.578 -32.380  1.00 56.36           H
ATOM    704  CG  LYS A  55      13.888  10.650 -33.114  1.00 62.55           C
ATOM    705 1HG  LYS A  55      13.839  10.248 -32.103  1.00 62.55           H
ATOM    706 2HG  LYS A  55      12.921  10.488 -33.587  1.00 62.55           H
ATOM    707  CD  LYS A  55      14.970   9.886 -33.891  1.00 68.01           C
ATOM    708 1HD  LYS A  55      15.007  10.253 -34.917  1.00 68.01           H
ATOM    709 2HD  LYS A  55      15.944  10.061 -33.433  1.00 68.01           H
ATOM    710  CE  LYS A  55      14.688   8.378 -33.938  1.00 72.20           C
ATOM    711 1HE  LYS A  55      13.721   8.203 -34.415  1.00 72.20           H
ATOM    712 2HE  LYS A  55      15.453   7.914 -34.561  1.00 72.20           H
ATOM    713  NZ  LYS A  55      14.715   7.767 -32.590  1.00 75.10           N
ATOM    714 1HZ  LYS A  55      14.663   6.747 -32.625  1.00 75.10           H
ATOM    715 2HZ  LYS A  55      13.956   8.101 -32.017  1.00 75.10           H
ATOM    716 3HZ  LYS A  55      15.592   7.990 -32.120  1.00 75.10           H
ATOM    717  N   ASN A  56      12.098  13.881 -35.016  1.00 56.25           N
ATOM    718  H   ASN A  56      12.305  14.590 -34.319  1.00 56.25           H
ATOM    719  CA  ASN A  56      10.877  14.038 -35.811  1.00 57.84           C
ATOM    720  HA  ASN A  56      10.426  13.056 -35.955  1.00 57.84           H
ATOM    721  C   ASN A  56      11.169  14.607 -37.215  1.00 58.91           C
ATOM    722  O   ASN A  56      10.304  14.549 -38.093  1.00 59.43           O
ATOM    723  CB  ASN A  56       9.865  14.933 -35.063  1.00 59.60           C
ATOM    724 1HB  ASN A  56      10.183  15.971 -35.138  1.00 59.60           H
ATOM    725 2HB  ASN A  56       8.902  14.856 -35.556  1.00 59.60           H
ATOM    726  CG  ASN A  56       9.636  14.622 -33.597  1.00 63.55           C
ATOM    727  OD1 ASN A  56      10.167  13.697 -33.003  1.00 64.95           O
ATOM    728  ND2 ASN A  56       8.794  15.390 -32.969  1.00 64.00           N
ATOM    729 1HD2 ASN A  56       8.641  15.168 -31.992  1.00 64.00           H
ATOM    730 2HD2 ASN A  56       8.334  16.153 -33.427  1.00 64.00           H
ATOM    731  N   ILE A  57      12.368  15.161 -37.428  1.00 58.99           N
ATOM    732  H   ILE A  57      13.005  15.245 -36.642  1.00 58.99           H
ATOM    733  CA  ILE A  57      12.918  15.344 -38.770  1.00 59.33           C
ATOM    734  HA  ILE A  57      12.136  15.728 -39.422  1.00 59.33           H
ATOM    735  C   ILE A  57      13.296  13.945 -39.256  1.00 60.95           C
ATOM    736  O   ILE A  57      14.423  13.492 -39.097  1.00 60.79           O
ATOM    737  CB  ILE A  57      14.093  16.349 -38.811  1.00 58.61           C
ATOM    738  HB  ILE A  57      14.946  15.931 -38.282  1.00 58.61           H
ATOM    739  CG1 ILE A  57      13.723  17.699 -38.150  1.00 58.26           C
ATOM    740 1HG1 ILE A  57      12.987  18.209 -38.771  1.00 58.26           H
ATOM    741 2HG1 ILE A  57      13.275  17.522 -37.173  1.00 58.26           H
ATOM    742  CG2 ILE A  57      14.519  16.567 -40.274  1.00 58.59           C
ATOM    743 1HG2 ILE A  57      15.335  17.284 -40.325  1.00 58.59           H
ATOM    744 2HG2 ILE A  57      13.679  16.942 -40.860  1.00 58.59           H
ATOM    745 3HG2 ILE A  57      14.870  15.628 -40.700  1.00 58.59           H
ATOM    746  CD1 ILE A  57      14.919  18.634 -37.920  1.00 58.18           C
ATOM    747 1HD1 ILE A  57      14.593  19.498 -37.340  1.00 58.18           H
ATOM    748 2HD1 ILE A  57      15.318  18.988 -38.870  1.00 58.18           H
ATOM    749 3HD1 ILE A  57      15.700  18.111 -37.369  1.00 58.18           H
ATOM    750  N   GLU A  58      12.303  13.212 -39.752  1.00 61.89           N
ATOM    751  H   GLU A  58      11.369  13.610 -39.697  1.00 61.89           H
ATOM    752  CA  GLU A  58      12.465  11.838 -40.252  1.00 63.69           C
ATOM    753  HA  GLU A  58      13.070  11.277 -39.540  1.00 63.69           H
ATOM    754  C   GLU A  58      13.255  11.774 -41.574  1.00 64.31           C
ATOM    755  O   GLU A  58      13.631  10.684 -42.008  1.00 64.65           O
ATOM    756  CB  GLU A  58      11.085  11.155 -40.340  1.00 67.62           C
ATOM    757 1HB  GLU A  58      10.385  11.824 -40.840  1.00 67.62           H
ATOM    758 2HB  GLU A  58      11.161  10.238 -40.925  1.00 67.62           H
ATOM    759  CG  GLU A  58      10.558  10.784 -38.939  1.00 75.95           C
ATOM    760 1HG  GLU A  58      11.177   9.971 -38.557  1.00 75.95           H
ATOM    761 2HG  GLU A  58      10.684  11.636 -38.266  1.00 75.95           H
ATOM    762  CD  GLU A  58       9.079  10.358 -38.915  1.00 88.34           C
ATOM    763  OE1 GLU A  58       8.193  11.111 -39.385  1.00 89.59           O
ATOM    764  OE2 GLU A  58       8.750   9.269 -38.387  1.00 93.24           O
ATOM    765  N   ASP A  59      13.573  12.926 -42.178  1.00 64.13           N
ATOM    766  H   ASP A  59      13.196  13.782 -41.794  1.00 64.13           H
ATOM    767  CA  ASP A  59      14.620  13.008 -43.199  1.00 64.11           C
ATOM    768  HA  ASP A  59      14.333  12.340 -44.005  1.00 64.11           H
ATOM    769  C   ASP A  59      15.984  12.569 -42.620  1.00 63.75           C
ATOM    770  O   ASP A  59      16.376  13.089 -41.571  1.00 63.87           O
ATOM    771  CB  ASP A  59      14.723  14.425 -43.783  1.00 66.30           C
ATOM    772 1HB  ASP A  59      13.780  14.686 -44.266  1.00 66.30           H
ATOM    773 2HB  ASP A  59      14.906  15.142 -42.983  1.00 66.30           H
ATOM    774  CG  ASP A  59      15.862  14.503 -44.807  1.00 72.07           C
ATOM    775  OD1 ASP A  59      17.013  14.830 -44.431  1.00 72.99           O
ATOM    776  OD2 ASP A  59      15.633  14.189 -45.994  1.00 74.89           O
ATOM    777  N   PRO A  60      16.753  11.694 -43.300  1.00 63.40           N
ATOM    778  CA  PRO A  60      17.979  11.104 -42.755  1.00 63.22           C
ATOM    779  HA  PRO A  60      17.695  10.396 -41.976  1.00 63.22           H
ATOM    780  C   PRO A  60      19.002  12.075 -42.155  1.00 62.71           C
ATOM    781  O   PRO A  60      19.548  11.780 -41.093  1.00 62.20           O
ATOM    782  CB  PRO A  60      18.598  10.322 -43.916  1.00 64.06           C
ATOM    783 1HB  PRO A  60      19.208  10.978 -44.539  1.00 64.06           H
ATOM    784 2HB  PRO A  60      19.185   9.474 -43.565  1.00 64.06           H
ATOM    785  CG  PRO A  60      17.378   9.866 -44.708  1.00 64.47           C
ATOM    786 1HG  PRO A  60      17.616   9.675 -45.753  1.00 64.47           H
ATOM    787 2HG  PRO A  60      16.949   8.977 -44.241  1.00 64.47           H
ATOM    788  CD  PRO A  60      16.413  11.039 -44.561  1.00 62.95           C
ATOM    789 1HD  PRO A  60      16.554  11.735 -45.387  1.00 62.95           H
ATOM    790 2HD  PRO A  60      15.391  10.658 -44.558  1.00 62.95           H
ATOM    791  N   ASP A  61      19.253  13.225 -42.793  1.00 62.30           N
ATOM    792  H   ASP A  61      18.764  13.381 -43.668  1.00 62.30           H
ATOM    793  CA  ASP A  61      20.405  14.076 -42.440  1.00 62.52           C
ATOM    794  HA  ASP A  61      20.704  13.818 -41.424  1.00 62.52           H
ATOM    795  C   ASP A  61      20.136  15.591 -42.376  1.00 60.93           C
ATOM    796  O   ASP A  61      20.956  16.330 -41.832  1.00 61.32           O
ATOM    797  CB  ASP A  61      21.595  13.735 -43.351  1.00 65.56           C
ATOM    798 1HB  ASP A  61      21.544  12.687 -43.652  1.00 65.56           H
ATOM    799 2HB  ASP A  61      21.558  14.352 -44.249  1.00 65.56           H
ATOM    800  CG  ASP A  61      22.915  13.945 -42.611  1.00 74.00           C
ATOM    801  OD1 ASP A  61      23.645  14.905 -42.933  1.00 76.28           O
ATOM    802  OD2 ASP A  61      23.176  13.187 -41.647  1.00 77.94           O
ATOM    803  N   SER A  62      18.966  16.057 -42.803  1.00 58.99           N
ATOM    804  H   SER A  62      18.342  15.427 -43.310  1.00 58.99           H
ATOM    805  CA  SER A  62      18.469  17.372 -42.356  1.00 57.16           C
ATOM    806  HA  SER A  62      19.166  18.153 -42.662  1.00 57.16           H
ATOM    807  C   SER A  62      18.350  17.410 -40.832  1.00 54.91           C
ATOM    808  O   SER A  62      18.632  18.433 -40.213  1.00 54.16           O
ATOM    809  CB  SER A  62      17.105  17.674 -42.954  1.00 58.56           C
ATOM    810 1HB  SER A  62      16.354  17.015 -42.518  1.00 58.56           H
ATOM    811 2HB  SER A  62      16.838  18.711 -42.745  1.00 58.56           H
ATOM    812  OG  SER A  62      17.154  17.452 -44.346  1.00 62.53           O
ATOM    813  HG  SER A  62      17.242  16.477 -44.449  1.00 62.53           H
ATOM    814  N   ARG A  63      18.049  16.248 -40.225  1.00 53.86           N
ATOM    815  H   ARG A  63      17.739  15.488 -40.827  1.00 53.86           H
ATOM    816  CA  ARG A  63      18.241  15.948 -38.794  1.00 53.14           C
ATOM    817  HA  ARG A  63      17.552  16.542 -38.193  1.00 53.14           H
ATOM    818  C   ARG A  63      19.650  16.300 -38.297  1.00 53.16           C
ATOM    819  O   ARG A  63      19.763  17.024 -37.311  1.00 52.95           O
ATOM    820  CB  ARG A  63      17.931  14.457 -38.587  1.00 53.88           C
ATOM    821 1HB  ARG A  63      16.879  14.276 -38.806  1.00 53.88           H
ATOM    822 2HB  ARG A  63      18.516  13.900 -39.318  1.00 53.88           H
ATOM    823  CG  ARG A  63      18.236  13.938 -37.165  1.00 54.87           C
ATOM    824 1HG  ARG A  63      19.149  14.379 -36.780  1.00 54.87           H
ATOM    825 2HG  ARG A  63      17.432  14.230 -36.494  1.00 54.87           H
ATOM    826  CD  ARG A  63      18.404  12.415 -37.111  1.00 57.39           C
ATOM    827 1HD  ARG A  63      18.663  12.122 -36.097  1.00 57.39           H
ATOM    828 2HD  ARG A  63      17.447  11.948 -37.353  1.00 57.39           H
ATOM    829  NE  ARG A  63      19.441  11.927 -38.041  1.00 60.89           N
ATOM    830  HE  ARG A  63      19.133  11.363 -38.816  1.00 60.89           H
ATOM    831  CZ  ARG A  63      20.728  12.198 -38.059  1.00 63.19           C
ATOM    832  NH1 ARG A  63      21.361  12.855 -37.148  1.00 61.68           N
ATOM    833 1HH1 ARG A  63      20.910  13.193 -36.307  1.00 61.68           H
ATOM    834 2HH1 ARG A  63      22.288  13.141 -37.398  1.00 61.68           H
ATOM    835  NH2 ARG A  63      21.451  11.854 -39.071  1.00 64.71           N
ATOM    836 1HH2 ARG A  63      20.981  11.459 -39.878  1.00 64.71           H
ATOM    837 2HH2 ARG A  63      22.412  12.136 -39.120  1.00 64.71           H
ATOM    838  N   SER A  64      20.705  15.819 -38.963  1.00 53.55           N
ATOM    839  H   SER A  64      20.553  15.218 -39.759  1.00 53.55           H
ATOM    840  CA  SER A  64      22.083  16.185 -38.591  1.00 54.55           C
ATOM    841  HA  SER A  64      22.262  15.912 -37.550  1.00 54.55           H
ATOM    842  C   SER A  64      22.327  17.669 -38.720  1.00 54.32           C
ATOM    843  O   SER A  64      22.902  18.239 -37.805  1.00 54.69           O
ATOM    844  CB  SER A  64      23.154  15.527 -39.441  1.00 56.99           C
ATOM    845 1HB  SER A  64      22.990  15.770 -40.489  1.00 56.99           H
ATOM    846 2HB  SER A  64      24.138  15.892 -39.142  1.00 56.99           H
ATOM    847  OG  SER A  64      23.114  14.140 -39.269  1.00 61.42           O
ATOM    848  HG  SER A  64      23.221  13.768 -40.177  1.00 61.42           H
ATOM    849  N   LEU A  65      21.860  18.326 -39.791  1.00 53.63           N
ATOM    850  H   LEU A  65      21.430  17.794 -40.545  1.00 53.63           H
ATOM    851  CA  LEU A  65      22.013  19.785 -39.909  1.00 53.59           C
ATOM    852  HA  LEU A  65      23.081  20.001 -39.876  1.00 53.59           H
ATOM    853  C   LEU A  65      21.389  20.518 -38.707  1.00 51.45           C
ATOM    854  O   LEU A  65      22.047  21.364 -38.105  1.00 50.66           O
ATOM    855  CB  LEU A  65      21.463  20.286 -41.261  1.00 55.03           C
ATOM    856 1HB  LEU A  65      22.007  19.793 -42.061  1.00 55.03           H
ATOM    857 2HB  LEU A  65      20.413  20.007 -41.342  1.00 55.03           H
ATOM    858  CG  LEU A  65      21.575  21.812 -41.466  1.00 58.20           C
ATOM    859  HG  LEU A  65      21.025  22.327 -40.679  1.00 58.20           H
ATOM    860  CD1 LEU A  65      23.029  22.287 -41.444  1.00 59.66           C
ATOM    861 1HD1 LEU A  65      23.062  23.356 -41.657  1.00 59.66           H
ATOM    862 2HD1 LEU A  65      23.607  21.755 -42.201  1.00 59.66           H
ATOM    863 3HD1 LEU A  65      23.461  22.109 -40.463  1.00 59.66           H
ATOM    864  CD2 LEU A  65      20.961  22.205 -42.805  1.00 58.96           C
ATOM    865 1HD2 LEU A  65      21.010  23.286 -42.931  1.00 58.96           H
ATOM    866 2HD2 LEU A  65      19.914  21.903 -42.830  1.00 58.96           H
ATOM    867 3HD2 LEU A  65      21.495  21.721 -43.623  1.00 58.96           H
ATOM    868  N   ALA A  66      20.164  20.149 -38.325  1.00 50.41           N
ATOM    869  H   ALA A  66      19.664  19.476 -38.904  1.00 50.41           H
ATOM    870  CA  ALA A  66      19.502  20.694 -37.141  1.00 49.79           C
ATOM    871  HA  ALA A  66      19.424  21.777 -37.253  1.00 49.79           H
ATOM    872  C   ALA A  66      20.290  20.424 -35.839  1.00 49.35           C
ATOM    873  O   ALA A  66      20.433  21.311 -34.991  1.00 49.73           O
ATOM    874  CB  ALA A  66      18.086  20.104 -37.084  1.00 50.03           C
ATOM    875 1HB  ALA A  66      17.553  20.324 -38.009  1.00 50.03           H
ATOM    876 2HB  ALA A  66      17.541  20.543 -36.249  1.00 50.03           H
ATOM    877 3HB  ALA A  66      18.130  19.023 -36.950  1.00 50.03           H
ATOM    878  N   GLN A  67      20.841  19.214 -35.685  1.00 48.42           N
ATOM    879  H   GLN A  67      20.655  18.504 -36.394  1.00 48.42           H
ATOM    880  CA  GLN A  67      21.713  18.881 -34.554  1.00 47.94           C
ATOM    881  HA  GLN A  67      21.194  19.157 -33.636  1.00 47.94           H
ATOM    882  C   GLN A  67      23.001  19.707 -34.547  1.00 46.85           C
ATOM    883  O   GLN A  67      23.273  20.329 -33.527  1.00 46.22           O
ATOM    884  CB  GLN A  67      21.998  17.375 -34.490  1.00 50.02           C
ATOM    885 1HB  GLN A  67      22.265  16.997 -35.477  1.00 50.02           H
ATOM    886 2HB  GLN A  67      22.831  17.200 -33.808  1.00 50.02           H
ATOM    887  CG  GLN A  67      20.772  16.632 -33.954  1.00 55.39           C
ATOM    888 1HG  GLN A  67      20.516  17.037 -32.975  1.00 55.39           H
ATOM    889 2HG  GLN A  67      19.931  16.788 -34.627  1.00 55.39           H
ATOM    890  CD  GLN A  67      20.991  15.131 -33.819  1.00 63.41           C
ATOM    891  OE1 GLN A  67      20.725  14.354 -34.728  1.00 66.27           O
ATOM    892  NE2 GLN A  67      21.408  14.641 -32.673  1.00 64.76           N
ATOM    893 1HE2 GLN A  67      21.544  13.633 -32.633  1.00 64.76           H
ATOM    894 2HE2 GLN A  67      21.663  15.228 -31.899  1.00 64.76           H
ATOM    895  N   ARG A  68      23.728  19.828 -35.663  1.00 46.37           N
ATOM    896  H   ARG A  68      23.470  19.244 -36.460  1.00 46.37           H
ATOM    897  CA  ARG A  68      24.923  20.697 -35.755  1.00 47.16           C
ATOM    898  HA  ARG A  68      25.629  20.413 -34.977  1.00 47.16           H
ATOM    899  C   ARG A  68      24.601  22.161 -35.479  1.00 46.12           C
ATOM    900  O   ARG A  68      25.308  22.819 -34.726  1.00 46.58           O
ATOM    901  CB  ARG A  68      25.632  20.532 -37.103  1.00 50.58           C
ATOM    902 1HB  ARG A  68      24.960  20.798 -37.921  1.00 50.58           H
ATOM    903 2HB  ARG A  68      26.474  21.224 -37.112  1.00 50.58           H
ATOM    904  CG  ARG A  68      26.142  19.093 -37.305  1.00 57.55           C
ATOM    905 1HG  ARG A  68      26.214  18.596 -36.337  1.00 57.55           H
ATOM    906 2HG  ARG A  68      25.424  18.534 -37.902  1.00 57.55           H
ATOM    907  CD  ARG A  68      27.508  19.036 -38.007  1.00 65.21           C
ATOM    908 1HD  ARG A  68      27.405  18.521 -38.959  1.00 65.21           H
ATOM    909 2HD  ARG A  68      27.862  20.044 -38.227  1.00 65.21           H
ATOM    910  NE  ARG A  68      28.512  18.355 -37.166  1.00 72.21           N
ATOM    911  HE  ARG A  68      29.062  18.944 -36.557  1.00 72.21           H
ATOM    912  CZ  ARG A  68      28.608  17.062 -36.938  1.00 78.43           C
ATOM    913  NH1 ARG A  68      27.889  16.200 -37.570  1.00 79.24           N
ATOM    914 1HH1 ARG A  68      27.299  16.482 -38.340  1.00 79.24           H
ATOM    915 2HH1 ARG A  68      27.845  15.266 -37.185  1.00 79.24           H
ATOM    916  NH2 ARG A  68      29.424  16.562 -36.056  1.00 80.25           N
ATOM    917 1HH2 ARG A  68      30.079  17.151 -35.552  1.00 80.25           H
ATOM    918 2HH2 ARG A  68      29.501  15.559 -35.942  1.00 80.25           H
ATOM    919  N   ALA A  69      23.477  22.651 -35.990  1.00 44.60           N
ATOM    920  H   ALA A  69      22.954  22.079 -36.651  1.00 44.60           H
ATOM    921  CA  ALA A  69      23.007  23.995 -35.677  1.00 44.01           C
ATOM    922  HA  ALA A  69      23.820  24.679 -35.906  1.00 44.01           H
ATOM    923  C   ALA A  69      22.677  24.197 -34.176  1.00 43.23           C
ATOM    924  O   ALA A  69      22.725  25.332 -33.702  1.00 43.77           O
ATOM    925  CB  ALA A  69      21.842  24.322 -36.618  1.00 44.01           C
ATOM    926 1HB  ALA A  69      22.172  24.252 -37.655  1.00 44.01           H
ATOM    927 2HB  ALA A  69      21.491  25.337 -36.434  1.00 44.01           H
ATOM    928 3HB  ALA A  69      21.026  23.617 -36.462  1.00 44.01           H
ATOM    929  N   SER A  70      22.432  23.110 -33.433  1.00 42.07           N
ATOM    930  H   SER A  70      22.395  22.224 -33.926  1.00 42.07           H
ATOM    931  CA  SER A  70      22.270  23.083 -31.965  1.00 41.30           C
ATOM    932  HA  SER A  70      21.829  24.017 -31.624  1.00 41.30           H
ATOM    933  C   SER A  70      23.561  22.867 -31.183  1.00 41.17           C
ATOM    934  O   SER A  70      23.697  23.367 -30.069  1.00 40.71           O
ATOM    935  CB  SER A  70      21.355  21.940 -31.564  1.00 41.50           C
ATOM    936 1HB  SER A  70      21.844  20.981 -31.720  1.00 41.50           H
ATOM    937 2HB  SER A  70      21.133  22.027 -30.503  1.00 41.50           H
ATOM    938  OG  SER A  70      20.163  21.981 -32.319  1.00 43.56           O
ATOM    939  HG  SER A  70      20.384  21.874 -33.262  1.00 43.56           H
ATOM    940  N   GLU A  71      24.517  22.138 -31.764  1.00 41.94           N
ATOM    941  H   GLU A  71      24.274  21.641 -32.619  1.00 41.94           H
ATOM    942  CA  GLU A  71      25.912  22.061 -31.299  1.00 43.94           C
ATOM    943  HA  GLU A  71      25.939  21.747 -30.256  1.00 43.94           H
ATOM    944  C   GLU A  71      26.577  23.443 -31.365  1.00 45.77           C
ATOM    945  O   GLU A  71      27.405  23.762 -30.520  1.00 45.45           O
ATOM    946  CB  GLU A  71      26.708  21.044 -32.145  1.00 45.40           C
ATOM    947 1HB  GLU A  71      26.641  21.342 -33.186  1.00 45.40           H
ATOM    948 2HB  GLU A  71      27.758  21.071 -31.851  1.00 45.40           H
ATOM    949  CG  GLU A  71      26.199  19.600 -31.998  1.00 47.83           C
ATOM    950 1HG  GLU A  71      26.594  19.180 -31.079  1.00 47.83           H
ATOM    951 2HG  GLU A  71      25.117  19.619 -31.891  1.00 47.83           H
ATOM    952  CD  GLU A  71      26.551  18.645 -33.148  1.00 54.41           C
ATOM    953  OE1 GLU A  71      27.436  18.925 -33.984  1.00 56.49           O
ATOM    954  OE2 GLU A  71      25.912  17.563 -33.192  1.00 57.03           O
ATOM    955  N   GLY A  72      26.175  24.283 -32.326  1.00 47.85           N
ATOM    956  H   GLY A  72      25.557  23.897 -33.036  1.00 47.85           H
ATOM    957  CA  GLY A  72      26.488  25.715 -32.368  1.00 50.43           C
ATOM    958 1HA  GLY A  72      26.116  26.135 -33.302  1.00 50.43           H
ATOM    959 2HA  GLY A  72      25.977  26.217 -31.551  1.00 50.43           H
ATOM    960  C   GLY A  72      27.995  25.988 -32.294  1.00 52.90           C
ATOM    961  O   GLY A  72      28.698  25.691 -33.263  1.00 53.22           O
ATOM    962  N   PRO A  73      28.547  26.512 -31.180  1.00 54.64           N
ATOM    963  CA  PRO A  73      29.996  26.706 -31.026  1.00 56.15           C
ATOM    964  HA  PRO A  73      30.365  27.334 -31.838  1.00 56.15           H
ATOM    965  C   PRO A  73      30.822  25.401 -31.054  1.00 58.20           C
ATOM    966  O   PRO A  73      32.027  25.465 -31.293  1.00 58.32           O
ATOM    967  CB  PRO A  73      30.158  27.467 -29.705  1.00 56.68           C
ATOM    968 1HB  PRO A  73      31.087  27.217 -29.191  1.00 56.68           H
ATOM    969 2HB  PRO A  73      30.112  28.540 -29.899  1.00 56.68           H
ATOM    970  CG  PRO A  73      28.933  27.048 -28.893  1.00 56.69           C
ATOM    971 1HG  PRO A  73      29.119  26.079 -28.433  1.00 56.69           H
ATOM    972 2HG  PRO A  73      28.665  27.790 -28.140  1.00 56.69           H
ATOM    973  CD  PRO A  73      27.851  26.904 -29.960  1.00 54.71           C
ATOM    974 1HD  PRO A  73      27.117  26.162 -29.645  1.00 54.71           H
ATOM    975 2HD  PRO A  73      27.368  27.867 -30.123  1.00 54.71           H
ATOM    976  N   GLY A  74      30.188  24.238 -30.867  1.00 59.26           N
ATOM    977  H   GLY A  74      29.201  24.278 -30.611  1.00 59.26           H
ATOM    978  CA  GLY A  74      30.786  22.904 -31.045  1.00 60.72           C
ATOM    979 1HA  GLY A  74      31.867  22.968 -30.925  1.00 60.72           H
ATOM    980 2HA  GLY A  74      30.401  22.245 -30.269  1.00 60.72           H
ATOM    981  C   GLY A  74      30.507  22.213 -32.389  1.00 62.22           C
ATOM    982  O   GLY A  74      30.921  21.071 -32.559  1.00 62.09           O
ATOM    983  N   ALA A  75      29.805  22.858 -33.330  1.00 63.40           N
ATOM    984  H   ALA A  75      29.503  23.806 -33.130  1.00 63.40           H
ATOM    985  CA  ALA A  75      29.275  22.215 -34.547  1.00 65.17           C
ATOM    986  HA  ALA A  75      28.590  21.421 -34.250  1.00 65.17           H
ATOM    987  C   ALA A  75      30.315  21.543 -35.474  1.00 67.53           C
ATOM    988  O   ALA A  75      29.950  20.713 -36.312  1.00 68.31           O
ATOM    989  CB  ALA A  75      28.482  23.279 -35.321  1.00 64.96           C
ATOM    990 1HB  ALA A  75      27.702  23.694 -34.686  1.00 64.96           H
ATOM    991 2HB  ALA A  75      28.017  22.830 -36.199  1.00 64.96           H
ATOM    992 3HB  ALA A  75      29.148  24.082 -35.639  1.00 64.96           H
ATOM    993  N   GLY A  76      31.595  21.908 -35.375  1.00 68.24           N
ATOM    994  H   GLY A  76      31.832  22.619 -34.683  1.00 68.24           H
ATOM    995  CA  GLY A  76      32.691  21.286 -36.132  1.00 69.41           C
ATOM    996 1HA  GLY A  76      32.349  21.032 -37.136  1.00 69.41           H
ATOM    997 2HA  GLY A  76      33.502  22.006 -36.224  1.00 69.41           H
ATOM    998  C   GLY A  76      33.278  20.025 -35.486  1.00 70.09           C
ATOM    999  O   GLY A  76      34.043  19.304 -36.133  1.00 70.61           O
ATOM   1000  N   ALA A  77      32.944  19.753 -34.225  1.00 69.87           N
ATOM   1001  H   ALA A  77      32.280  20.364 -33.750  1.00 69.87           H
ATOM   1002  CA  ALA A  77      33.470  18.609 -33.490  1.00 69.89           C
ATOM   1003  HA  ALA A  77      34.544  18.553 -33.669  1.00 69.89           H
ATOM   1004  C   ALA A  77      32.851  17.274 -33.946  1.00 69.82           C
ATOM   1005  O   ALA A  77      31.733  17.221 -34.471  1.00 69.80           O
ATOM   1006  CB  ALA A  77      33.254  18.849 -31.991  1.00 69.91           C
ATOM   1007 1HB  ALA A  77      33.569  19.857 -31.730  1.00 69.91           H
ATOM   1008 2HB  ALA A  77      33.827  18.124 -31.413  1.00 69.91           H
ATOM   1009 3HB  ALA A  77      32.194  18.744 -31.750  1.00 69.91           H
ATOM   1010  N   ALA A  78      33.570  16.184 -33.681  1.00 69.47           N
ATOM   1011  H   ALA A  78      34.512  16.311 -33.330  1.00 69.47           H
ATOM   1012  CA  ALA A  78      32.930  14.890 -33.485  1.00 69.49           C
ATOM   1013  HA  ALA A  78      32.200  14.731 -34.279  1.00 69.49           H
ATOM   1014  C   ALA A  78      32.169  14.865 -32.139  1.00 69.29           C
ATOM   1015  O   ALA A  78      32.401  15.679 -31.239  1.00 69.62           O
ATOM   1016  CB  ALA A  78      34.000  13.795 -33.596  1.00 69.71           C
ATOM   1017 1HB  ALA A  78      34.414  13.792 -34.605  1.00 69.71           H
ATOM   1018 2HB  ALA A  78      33.568  12.817 -33.390  1.00 69.71           H
ATOM   1019 3HB  ALA A  78      34.803  13.981 -32.881  1.00 69.71           H
ATOM   1020  N   THR A  79      31.285  13.894 -31.982  1.00 68.56           N
ATOM   1021  H   THR A  79      31.138  13.276 -32.771  1.00 68.56           H
ATOM   1022  CA  THR A  79      30.391  13.731 -30.823  1.00 68.38           C
ATOM   1023  HA  THR A  79      30.785  14.268 -29.965  1.00 68.38           H
ATOM   1024  C   THR A  79      30.286  12.270 -30.415  1.00 67.99           C
ATOM   1025  O   THR A  79      30.799  11.398 -31.122  1.00 68.13           O
ATOM   1026  CB  THR A  79      29.010  14.303 -31.139  1.00 69.66           C
ATOM   1027  HB  THR A  79      28.286  13.951 -30.406  1.00 69.66           H
ATOM   1028  OG1 THR A  79      28.623  13.869 -32.415  1.00 70.92           O
ATOM   1029  HG1 THR A  79      28.122  14.612 -32.817  1.00 70.92           H
ATOM   1030  CG2 THR A  79      29.004  15.833 -31.124  1.00 69.99           C
ATOM   1031 1HG2 THR A  79      27.985  16.202 -31.234  1.00 69.99           H
ATOM   1032 2HG2 THR A  79      29.619  16.230 -31.931  1.00 69.99           H
ATOM   1033 3HG2 THR A  79      29.392  16.194 -30.172  1.00 69.99           H
ATOM   1034  N   VAL A  80      29.691  12.001 -29.249  1.00 67.23           N
ATOM   1035  H   VAL A  80      29.386  12.795 -28.689  1.00 67.23           H
ATOM   1036  CA  VAL A  80      29.529  10.646 -28.677  1.00 67.11           C
ATOM   1037  HA  VAL A  80      30.473  10.115 -28.780  1.00 67.11           H
ATOM   1038  C   VAL A  80      28.468   9.864 -29.459  1.00 67.53           C
ATOM   1039  O   VAL A  80      27.317   9.790 -29.045  1.00 67.77           O
ATOM   1040  CB  VAL A  80      29.188  10.703 -27.173  1.00 67.28           C
ATOM   1041  HB  VAL A  80      28.195  11.131 -27.041  1.00 67.28           H
ATOM   1042  CG1 VAL A  80      29.218   9.305 -26.545  1.00 67.88           C
ATOM   1043 1HG1 VAL A  80      28.936   9.371 -25.494  1.00 67.88           H
ATOM   1044 2HG1 VAL A  80      30.224   8.892 -26.602  1.00 67.88           H
ATOM   1045 3HG1 VAL A  80      28.517   8.637 -27.041  1.00 67.88           H
ATOM   1046  CG2 VAL A  80      30.163  11.574 -26.371  1.00 67.50           C
ATOM   1047 1HG2 VAL A  80      29.913  11.529 -25.313  1.00 67.50           H
ATOM   1048 2HG2 VAL A  80      30.093  12.609 -26.687  1.00 67.50           H
ATOM   1049 3HG2 VAL A  80      31.183  11.225 -26.516  1.00 67.50           H
ATOM   1050  N   ASN A  81      28.824   9.375 -30.648  1.00 67.69           N
ATOM   1051  H   ASN A  81      29.784   9.555 -30.936  1.00 67.69           H
ATOM   1052  CA  ASN A  81      27.870   8.943 -31.692  1.00 68.47           C
ATOM   1053  HA  ASN A  81      26.896   9.346 -31.420  1.00 68.47           H
ATOM   1054  C   ASN A  81      27.661   7.402 -31.773  1.00 68.25           C
ATOM   1055  O   ASN A  81      27.161   6.879 -32.779  1.00 68.81           O
ATOM   1056  CB  ASN A  81      28.276   9.631 -33.024  1.00 70.53           C
ATOM   1057 1HB  ASN A  81      28.790  10.566 -32.804  1.00 70.53           H
ATOM   1058 2HB  ASN A  81      28.956   8.993 -33.579  1.00 70.53           H
ATOM   1059  CG  ASN A  81      27.121   9.991 -33.949  1.00 75.15           C
ATOM   1060  OD1 ASN A  81      26.945  11.132 -34.346  1.00 76.68           O
ATOM   1061  ND2 ASN A  81      26.327   9.034 -34.357  1.00 76.08           N
ATOM   1062 1HD2 ASN A  81      25.554   9.287 -34.956  1.00 76.08           H
ATOM   1063 2HD2 ASN A  81      26.405   8.118 -33.944  1.00 76.08           H
ATOM   1064  N   SER A  82      28.073   6.653 -30.756  1.00 67.07           N
ATOM   1065  H   SER A  82      28.483   7.120 -29.957  1.00 67.07           H
ATOM   1066  CA  SER A  82      27.849   5.203 -30.688  1.00 66.86           C
ATOM   1067  HA  SER A  82      26.884   4.983 -31.132  1.00 66.86           H
ATOM   1068  C   SER A  82      27.830   4.702 -29.251  1.00 66.63           C
ATOM   1069  O   SER A  82      28.379   5.359 -28.367  1.00 66.06           O
ATOM   1070  CB  SER A  82      28.921   4.458 -31.483  1.00 67.71           C
ATOM   1071 1HB  SER A  82      28.706   3.389 -31.496  1.00 67.71           H
ATOM   1072 2HB  SER A  82      28.927   4.826 -32.510  1.00 67.71           H
ATOM   1073  OG  SER A  82      30.184   4.678 -30.900  1.00 69.09           O
ATOM   1074  HG  SER A  82      30.874   4.600 -31.587  1.00 69.09           H
ATOM   1075  N   PRO A  83      27.257   3.519 -28.962  1.00 66.67           N
ATOM   1076  CA  PRO A  83      27.365   2.908 -27.638  1.00 66.79           C
ATOM   1077  HA  PRO A  83      26.987   3.604 -26.888  1.00 66.79           H
ATOM   1078  C   PRO A  83      28.813   2.545 -27.286  1.00 66.71           C
ATOM   1079  O   PRO A  83      29.195   2.635 -26.123  1.00 66.80           O
ATOM   1080  CB  PRO A  83      26.473   1.669 -27.684  1.00 67.60           C
ATOM   1081 1HB  PRO A  83      27.080   0.781 -27.853  1.00 67.60           H
ATOM   1082 2HB  PRO A  83      25.896   1.578 -26.772  1.00 67.60           H
ATOM   1083  CG  PRO A  83      25.554   1.906 -28.880  1.00 67.91           C
ATOM   1084 1HG  PRO A  83      25.193   0.982 -29.321  1.00 67.91           H
ATOM   1085 2HG  PRO A  83      24.717   2.536 -28.591  1.00 67.91           H
ATOM   1086  CD  PRO A  83      26.458   2.675 -29.831  1.00 66.21           C
ATOM   1087 1HD  PRO A  83      27.109   1.983 -30.366  1.00 66.21           H
ATOM   1088 2HD  PRO A  83      25.863   3.251 -30.534  1.00 66.21           H
ATOM   1089  N   GLY A  84      29.630   2.227 -28.298  1.00 66.50           N
ATOM   1090  H   GLY A  84      29.220   2.073 -29.212  1.00 66.50           H
ATOM   1091  CA  GLY A  84      31.082   2.113 -28.151  1.00 66.51           C
ATOM   1092 1HA  GLY A  84      31.303   1.312 -27.449  1.00 66.51           H
ATOM   1093 2HA  GLY A  84      31.528   1.880 -29.115  1.00 66.51           H
ATOM   1094  C   GLY A  84      31.736   3.398 -27.640  1.00 66.37           C
ATOM   1095  O   GLY A  84      32.510   3.341 -26.683  1.00 66.35           O
ATOM   1096  N   ALA A  85      31.363   4.549 -28.211  1.00 66.02           N
ATOM   1097  H   ALA A  85      30.749   4.519 -29.022  1.00 66.02           H
ATOM   1098  CA  ALA A  85      31.787   5.858 -27.717  1.00 66.58           C
ATOM   1099  HA  ALA A  85      32.876   5.903 -27.753  1.00 66.58           H
ATOM   1100  C   ALA A  85      31.386   6.045 -26.244  1.00 67.01           C
ATOM   1101  O   ALA A  85      32.264   6.299 -25.416  1.00 67.35           O
ATOM   1102  CB  ALA A  85      31.243   6.961 -28.640  1.00 66.69           C
ATOM   1103 1HB  ALA A  85      31.641   6.830 -29.646  1.00 66.69           H
ATOM   1104 2HB  ALA A  85      31.552   7.931 -28.266  1.00 66.69           H
ATOM   1105 3HB  ALA A  85      30.160   6.950 -28.671  1.00 66.69           H
ATOM   1106  N   VAL A  86      30.119   5.779 -25.895  1.00 66.64           N
ATOM   1107  H   VAL A  86      29.450   5.591 -26.640  1.00 66.64           H
ATOM   1108  CA  VAL A  86      29.652   5.839 -24.496  1.00 67.05           C
ATOM   1109  HA  VAL A  86      29.758   6.868 -24.156  1.00 67.05           H
ATOM   1110  C   VAL A  86      30.514   4.977 -23.568  1.00 67.66           C
ATOM   1111  O   VAL A  86      31.059   5.510 -22.603  1.00 68.14           O
ATOM   1112  CB  VAL A  86      28.172   5.456 -24.366  1.00 67.49           C
ATOM   1113  HB  VAL A  86      28.022   4.463 -24.779  1.00 67.49           H
ATOM   1114  CG1 VAL A  86      27.717   5.443 -22.904  1.00 67.90           C
ATOM   1115 1HG1 VAL A  86      26.652   5.213 -22.857  1.00 67.90           H
ATOM   1116 2HG1 VAL A  86      27.887   6.417 -22.448  1.00 67.90           H
ATOM   1117 3HG1 VAL A  86      28.243   4.675 -22.339  1.00 67.90           H
ATOM   1118  CG2 VAL A  86      27.273   6.431 -25.136  1.00 67.92           C
ATOM   1119 1HG2 VAL A  86      26.237   6.104 -25.067  1.00 67.92           H
ATOM   1120 2HG2 VAL A  86      27.547   6.463 -26.188  1.00 67.92           H
ATOM   1121 3HG2 VAL A  86      27.361   7.430 -24.712  1.00 67.92           H
ATOM   1122  N   LYS A  87      30.735   3.696 -23.902  1.00 67.55           N
ATOM   1123  H   LYS A  87      30.227   3.336 -24.711  1.00 67.55           H
ATOM   1124  CA  LYS A  87      31.612   2.771 -23.141  1.00 67.74           C
ATOM   1125  HA  LYS A  87      31.314   2.786 -22.091  1.00 67.74           H
ATOM   1126  C   LYS A  87      33.100   3.142 -23.117  1.00 67.76           C
ATOM   1127  O   LYS A  87      33.842   2.583 -22.313  1.00 67.93           O
ATOM   1128  CB  LYS A  87      31.465   1.336 -23.668  1.00 69.54           C
ATOM   1129 1HB  LYS A  87      31.530   1.334 -24.758  1.00 69.54           H
ATOM   1130 2HB  LYS A  87      32.298   0.744 -23.287  1.00 69.54           H
ATOM   1131  CG  LYS A  87      30.170   0.645 -23.228  1.00 72.89           C
ATOM   1132 1HG  LYS A  87      30.012   0.805 -22.161  1.00 72.89           H
ATOM   1133 2HG  LYS A  87      29.330   1.051 -23.786  1.00 72.89           H
ATOM   1134  CD  LYS A  87      30.302  -0.860 -23.497  1.00 75.96           C
ATOM   1135 1HD  LYS A  87      30.440  -1.022 -24.567  1.00 75.96           H
ATOM   1136 2HD  LYS A  87      31.174  -1.250 -22.971  1.00 75.96           H
ATOM   1137  CE  LYS A  87      29.065  -1.615 -23.035  1.00 78.91           C
ATOM   1138 1HE  LYS A  87      28.832  -1.291 -22.018  1.00 78.91           H
ATOM   1139 2HE  LYS A  87      28.242  -1.332 -23.688  1.00 78.91           H
ATOM   1140  NZ  LYS A  87      29.288  -3.083 -23.043  1.00 80.51           N
ATOM   1141 1HZ  LYS A  87      28.456  -3.616 -22.807  1.00 80.51           H
ATOM   1142 2HZ  LYS A  87      29.983  -3.334 -22.340  1.00 80.51           H
ATOM   1143 3HZ  LYS A  87      29.610  -3.422 -23.946  1.00 80.51           H
ATOM   1144  N   SER A  88      33.555   4.046 -23.980  1.00 67.45           N
ATOM   1145  H   SER A  88      32.910   4.380 -24.690  1.00 67.45           H
ATOM   1146  CA  SER A  88      34.933   4.559 -23.942  1.00 67.47           C
ATOM   1147  HA  SER A  88      35.591   3.787 -23.543  1.00 67.47           H
ATOM   1148  C   SER A  88      35.105   5.786 -23.041  1.00 67.22           C
ATOM   1149  O   SER A  88      36.236   6.154 -22.724  1.00 67.32           O
ATOM   1150  CB  SER A  88      35.409   4.859 -25.355  1.00 68.82           C
ATOM   1151 1HB  SER A  88      36.498   4.869 -25.364  1.00 68.82           H
ATOM   1152 2HB  SER A  88      35.072   4.074 -26.035  1.00 68.82           H
ATOM   1153  OG  SER A  88      34.919   6.110 -25.784  1.00 71.16           O
ATOM   1154  HG  SER A  88      33.944   6.102 -25.744  1.00 71.16           H
ATOM   1155  N   GLY A  89      34.001   6.410 -22.607  1.00 66.96           N
ATOM   1156  H   GLY A  89      33.095   6.024 -22.861  1.00 66.96           H
ATOM   1157  CA  GLY A  89      34.035   7.641 -21.807  1.00 66.94           C
ATOM   1158 1HA  GLY A  89      33.015   7.926 -21.553  1.00 66.94           H
ATOM   1159 2HA  GLY A  89      34.589   7.461 -20.887  1.00 66.94           H
ATOM   1160  C   GLY A  89      34.689   8.823 -22.533  1.00 66.59           C
ATOM   1161  O   GLY A  89      35.229   9.716 -21.876  1.00 66.53           O
ATOM   1162  N   GLU A  90      34.701   8.806 -23.869  1.00 66.10           N
ATOM   1163  H   GLU A  90      34.262   8.020 -24.337  1.00 66.10           H
ATOM   1164  CA  GLU A  90      35.322   9.855 -24.685  1.00 66.15           C
ATOM   1165  HA  GLU A  90      36.389   9.861 -24.483  1.00 66.15           H
ATOM   1166  C   GLU A  90      34.799  11.246 -24.312  1.00 64.57           C
ATOM   1167  O   GLU A  90      33.588  11.446 -24.157  1.00 64.91           O
ATOM   1168  CB  GLU A  90      35.152   9.585 -26.189  1.00 69.79           C
ATOM   1169 1HB  GLU A  90      35.518  10.460 -26.729  1.00 69.79           H
ATOM   1170 2HB  GLU A  90      35.772   8.739 -26.480  1.00 69.79           H
ATOM   1171  CG  GLU A  90      33.709   9.301 -26.619  1.00 76.24           C
ATOM   1172 1HG  GLU A  90      33.472   8.262 -26.409  1.00 76.24           H
ATOM   1173 2HG  GLU A  90      33.019   9.919 -26.048  1.00 76.24           H
ATOM   1174  CD  GLU A  90      33.521   9.576 -28.105  1.00 84.38           C
ATOM   1175  OE1 GLU A  90      34.010   8.770 -28.938  1.00 85.81           O
ATOM   1176  OE2 GLU A  90      32.894  10.602 -28.439  1.00 86.59           O
ATOM   1177  N   ARG A  91      35.714  12.207 -24.151  1.00 62.64           N
ATOM   1178  H   ARG A  91      36.691  11.971 -24.317  1.00 62.64           H
ATOM   1179  CA  ARG A  91      35.365  13.598 -23.844  1.00 61.12           C
ATOM   1180  HA  ARG A  91      34.520  13.579 -23.154  1.00 61.12           H
ATOM   1181  C   ARG A  91      34.881  14.332 -25.094  1.00 58.64           C
ATOM   1182  O   ARG A  91      35.608  15.155 -25.660  1.00 57.96           O
ATOM   1183  CB  ARG A  91      36.516  14.319 -23.123  1.00 62.41           C
ATOM   1184 1HB  ARG A  91      36.920  13.681 -22.335  1.00 62.41           H
ATOM   1185 2HB  ARG A  91      37.317  14.564 -23.822  1.00 62.41           H
ATOM   1186  CG  ARG A  91      35.942  15.591 -22.486  1.00 65.64           C
ATOM   1187 1HG  ARG A  91      35.383  16.163 -23.225  1.00 65.64           H
ATOM   1188 2HG  ARG A  91      35.248  15.290 -21.699  1.00 65.64           H
ATOM   1189  CD  ARG A  91      36.986  16.523 -21.876  1.00 69.44           C
ATOM   1190 1HD  ARG A  91      37.592  15.970 -21.154  1.00 69.44           H
ATOM   1191 2HD  ARG A  91      37.635  16.912 -22.658  1.00 69.44           H
ATOM   1192  NE  ARG A  91      36.258  17.595 -21.186  1.00 72.83           N
ATOM   1193  HE  ARG A  91      35.559  17.290 -20.529  1.00 72.83           H
ATOM   1194  CZ  ARG A  91      36.108  18.855 -21.517  1.00 74.82           C
ATOM   1195  NH1 ARG A  91      36.938  19.497 -22.261  1.00 74.59           N
ATOM   1196 1HH1 ARG A  91      37.864  19.106 -22.381  1.00 74.59           H
ATOM   1197 2HH1 ARG A  91      36.817  20.494 -22.321  1.00 74.59           H
ATOM   1198  NH2 ARG A  91      35.077  19.494 -21.066  1.00 75.05           N
ATOM   1199 1HH2 ARG A  91      34.441  18.995 -20.462  1.00 75.05           H
ATOM   1200 2HH2 ARG A  91      34.926  20.482 -21.237  1.00 75.05           H
ATOM   1201  N   ARG A  92      33.649  14.041 -25.502  1.00 56.74           N
ATOM   1202  H   ARG A  92      33.197  13.260 -25.028  1.00 56.74           H
ATOM   1203  CA  ARG A  92      32.882  14.821 -26.490  1.00 55.43           C
ATOM   1204  HA  ARG A  92      33.362  15.789 -26.629  1.00 55.43           H
ATOM   1205  C   ARG A  92      31.484  15.127 -25.969  1.00 52.73           C
ATOM   1206  O   ARG A  92      31.060  14.579 -24.952  1.00 52.26           O
ATOM   1207  CB  ARG A  92      32.848  14.111 -27.857  1.00 57.83           C
ATOM   1208 1HB  ARG A  92      32.206  13.232 -27.793  1.00 57.83           H
ATOM   1209 2HB  ARG A  92      32.410  14.793 -28.583  1.00 57.83           H
ATOM   1210  CG  ARG A  92      34.223  13.667 -28.373  1.00 63.95           C
ATOM   1211 1HG  ARG A  92      34.944  14.463 -28.220  1.00 63.95           H
ATOM   1212 2HG  ARG A  92      34.538  12.783 -27.816  1.00 63.95           H
ATOM   1213  CD  ARG A  92      34.175  13.344 -29.869  1.00 70.22           C
ATOM   1214 1HD  ARG A  92      33.196  12.926 -30.103  1.00 70.22           H
ATOM   1215 2HD  ARG A  92      34.305  14.271 -30.429  1.00 70.22           H
ATOM   1216  NE  ARG A  92      35.231  12.389 -30.242  1.00 75.78           N
ATOM   1217  HE  ARG A  92      36.177  12.558 -29.927  1.00 75.78           H
ATOM   1218  CZ  ARG A  92      35.044  11.137 -30.585  1.00 79.60           C
ATOM   1219  NH1 ARG A  92      35.999  10.303 -30.388  1.00 79.54           N
ATOM   1220 1HH1 ARG A  92      36.795  10.624 -29.851  1.00 79.54           H
ATOM   1221 2HH1 ARG A  92      35.681   9.354 -30.344  1.00 79.54           H
ATOM   1222  NH2 ARG A  92      33.930  10.628 -31.004  1.00 80.33           N
ATOM   1223 1HH2 ARG A  92      33.122  11.214 -30.901  1.00 80.33           H
ATOM   1224 2HH2 ARG A  92      33.782   9.699 -30.625  1.00 80.33           H
ATOM   1225  N   ALA A  93      30.778  16.017 -26.645  1.00 51.04           N
ATOM   1226  H   ALA A  93      31.214  16.480 -27.439  1.00 51.04           H
ATOM   1227  CA  ALA A  93      29.359  16.232 -26.389  1.00 49.69           C
ATOM   1228  HA  ALA A  93      29.168  16.186 -25.317  1.00 49.69           H
ATOM   1229  C   ALA A  93      28.494  15.144 -27.061  1.00 48.32           C
ATOM   1230  O   ALA A  93      28.960  14.465 -27.984  1.00 48.36           O
ATOM   1231  CB  ALA A  93      29.039  17.644 -26.866  1.00 49.28           C
ATOM   1232 1HB  ALA A  93      29.751  18.353 -26.447  1.00 49.28           H
ATOM   1233 2HB  ALA A  93      28.046  17.925 -26.534  1.00 49.28           H
ATOM   1234 3HB  ALA A  93      29.095  17.683 -27.955  1.00 49.28           H
ATOM   1235  N   ARG A  94      27.239  14.979 -26.628  1.00 46.90           N
ATOM   1236  H   ARG A  94      26.905  15.586 -25.885  1.00 46.90           H
ATOM   1237  CA  ARG A  94      26.258  14.190 -27.398  1.00 46.21           C
ATOM   1238  HA  ARG A  94      26.673  13.203 -27.589  1.00 46.21           H
ATOM   1239  C   ARG A  94      25.990  14.871 -28.749  1.00 46.10           C
ATOM   1240  O   ARG A  94      26.035  16.104 -28.797  1.00 45.42           O
ATOM   1241  CB  ARG A  94      24.936  14.025 -26.632  1.00 46.10           C
ATOM   1242 1HB  ARG A  94      24.443  14.994 -26.541  1.00 46.10           H
ATOM   1243 2HB  ARG A  94      24.289  13.376 -27.220  1.00 46.10           H
ATOM   1244  CG  ARG A  94      25.096  13.421 -25.232  1.00 48.23           C
ATOM   1245 1HG  ARG A  94      25.709  12.526 -25.294  1.00 48.23           H
ATOM   1246 2HG  ARG A  94      25.578  14.145 -24.576  1.00 48.23           H
ATOM   1247  CD  ARG A  94      23.720  13.061 -24.663  1.00 48.41           C
ATOM   1248 1HD  ARG A  94      23.072  13.935 -24.738  1.00 48.41           H
ATOM   1249 2HD  ARG A  94      23.295  12.261 -25.274  1.00 48.41           H
ATOM   1250  NE  ARG A  94      23.784  12.633 -23.252  1.00 47.22           N
ATOM   1251  HE  ARG A  94      24.699  12.498 -22.842  1.00 47.22           H
ATOM   1252  CZ  ARG A  94      22.761  12.300 -22.494  1.00 43.76           C
ATOM   1253  NH1 ARG A  94      21.541  12.336 -22.902  1.00 41.39           N
ATOM   1254 1HH1 ARG A  94      21.291  12.654 -23.822  1.00 41.39           H
ATOM   1255 2HH1 ARG A  94      20.857  12.045 -22.222  1.00 41.39           H
ATOM   1256  NH2 ARG A  94      22.887  11.916 -21.266  1.00 39.01           N
ATOM   1257 1HH2 ARG A  94      23.766  12.047 -20.774  1.00 39.01           H
ATOM   1258 2HH2 ARG A  94      22.067  11.651 -20.743  1.00 39.01           H
ATOM   1259  N   PRO A  95      25.616  14.150 -29.821  1.00 46.12           N
ATOM   1260  CA  PRO A  95      25.067  14.768 -31.032  1.00 45.99           C
ATOM   1261  HA  PRO A  95      25.861  15.311 -31.543  1.00 45.99           H
ATOM   1262  C   PRO A  95      23.910  15.737 -30.707  1.00 45.61           C
ATOM   1263  O   PRO A  95      22.928  15.353 -30.064  1.00 45.62           O
ATOM   1264  CB  PRO A  95      24.619  13.594 -31.910  1.00 46.96           C
ATOM   1265 1HB  PRO A  95      23.582  13.339 -31.695  1.00 46.96           H
ATOM   1266 2HB  PRO A  95      24.748  13.809 -32.972  1.00 46.96           H
ATOM   1267  CG  PRO A  95      25.503  12.435 -31.453  1.00 47.66           C
ATOM   1268 1HG  PRO A  95      25.036  11.472 -31.647  1.00 47.66           H
ATOM   1269 2HG  PRO A  95      26.472  12.491 -31.944  1.00 47.66           H
ATOM   1270  CD  PRO A  95      25.664  12.703 -29.959  1.00 45.94           C
ATOM   1271 1HD  PRO A  95      24.833  12.257 -29.411  1.00 45.94           H
ATOM   1272 2HD  PRO A  95      26.613  12.298 -29.608  1.00 45.94           H
ATOM   1273  N   GLY A  96      24.028  17.002 -31.116  1.00 44.70           N
ATOM   1274  H   GLY A  96      24.804  17.221 -31.749  1.00 44.70           H
ATOM   1275  CA  GLY A  96      23.099  18.082 -30.735  1.00 43.76           C
ATOM   1276 1HA  GLY A  96      23.017  18.769 -31.574  1.00 43.76           H
ATOM   1277 2HA  GLY A  96      22.110  17.667 -30.551  1.00 43.76           H
ATOM   1278  C   GLY A  96      23.471  18.915 -29.495  1.00 42.03           C
ATOM   1279  O   GLY A  96      22.673  19.760 -29.087  1.00 40.93           O
ATOM   1280  N   THR A  97      24.649  18.708 -28.904  1.00 41.40           N
ATOM   1281  H   THR A  97      25.252  17.989 -29.296  1.00 41.40           H
ATOM   1282  CA  THR A  97      25.170  19.501 -27.766  1.00 41.38           C
ATOM   1283  HA  THR A  97      24.613  20.432 -27.704  1.00 41.38           H
ATOM   1284  C   THR A  97      26.637  19.883 -27.936  1.00 40.60           C
ATOM   1285  O   THR A  97      27.332  19.305 -28.759  1.00 39.48           O
ATOM   1286  CB  THR A  97      25.028  18.764 -26.426  1.00 42.61           C
ATOM   1287  HB  THR A  97      25.557  19.326 -25.657  1.00 42.61           H
ATOM   1288  OG1 THR A  97      25.606  17.492 -26.487  1.00 44.37           O
ATOM   1289  HG1 THR A  97      25.554  17.180 -27.404  1.00 44.37           H
ATOM   1290  CG2 THR A  97      23.604  18.569 -25.920  1.00 41.91           C
ATOM   1291 1HG2 THR A  97      23.612  17.902 -25.058  1.00 41.91           H
ATOM   1292 2HG2 THR A  97      22.972  18.145 -26.699  1.00 41.91           H
ATOM   1293 3HG2 THR A  97      23.208  19.529 -25.597  1.00 41.91           H
ATOM   1294  N   TYR A  98      27.123  20.846 -27.158  1.00 40.57           N
ATOM   1295  H   TYR A  98      26.459  21.330 -26.556  1.00 40.57           H
ATOM   1296  CA  TYR A  98      28.546  21.209 -27.015  1.00 40.36           C
ATOM   1297  HA  TYR A  98      29.158  20.455 -27.507  1.00 40.36           H
ATOM   1298  C   TYR A  98      28.937  21.233 -25.530  1.00 40.30           C
ATOM   1299  O   TYR A  98      28.054  21.358 -24.682  1.00 38.62           O
ATOM   1300  CB  TYR A  98      28.822  22.557 -27.693  1.00 40.67           C
ATOM   1301 1HB  TYR A  98      29.900  22.716 -27.720  1.00 40.67           H
ATOM   1302 2HB  TYR A  98      28.486  22.490 -28.724  1.00 40.67           H
ATOM   1303  CG  TYR A  98      28.170  23.755 -27.021  1.00 42.34           C
ATOM   1304  CD1 TYR A  98      28.907  24.529 -26.102  1.00 43.54           C
ATOM   1305  HD1 TYR A  98      29.936  24.279 -25.895  1.00 43.54           H
ATOM   1306  CD2 TYR A  98      26.831  24.094 -27.299  1.00 43.65           C
ATOM   1307  HD2 TYR A  98      26.259  23.509 -28.009  1.00 43.65           H
ATOM   1308  CE1 TYR A  98      28.316  25.634 -25.457  1.00 44.84           C
ATOM   1309  HE1 TYR A  98      28.877  26.222 -24.749  1.00 44.84           H
ATOM   1310  CE2 TYR A  98      26.234  25.190 -26.644  1.00 45.02           C
ATOM   1311  HE2 TYR A  98      25.205  25.449 -26.826  1.00 45.02           H
ATOM   1312  CZ  TYR A  98      26.974  25.965 -25.727  1.00 46.29           C
ATOM   1313  OH  TYR A  98      26.386  27.021 -25.106  1.00 48.47           O
ATOM   1314  HH  TYR A  98      27.019  27.558 -24.599  1.00 48.47           H
ATOM   1315  N   LEU A  99      30.222  21.082 -25.189  1.00 41.31           N
ATOM   1316  H   LEU A  99      30.925  21.045 -25.916  1.00 41.31           H
ATOM   1317  CA  LEU A  99      30.659  21.075 -23.781  1.00 42.87           C
ATOM   1318  HA  LEU A  99      29.853  20.669 -23.177  1.00 42.87           H
ATOM   1319  C   LEU A  99      30.942  22.490 -23.238  1.00 45.62           C
ATOM   1320  O   LEU A  99      31.219  23.415 -24.002  1.00 44.90           O
ATOM   1321  CB  LEU A  99      31.890  20.158 -23.581  1.00 42.18           C
ATOM   1322 1HB  LEU A  99      32.745  20.608 -24.085  1.00 42.18           H
ATOM   1323 2HB  LEU A  99      32.122  20.139 -22.516  1.00 42.18           H
ATOM   1324  CG  LEU A  99      31.761  18.698 -24.054  1.00 43.25           C
ATOM   1325  HG  LEU A  99      31.674  18.670 -25.140  1.00 43.25           H
ATOM   1326  CD1 LEU A  99      33.017  17.925 -23.654  1.00 43.43           C
ATOM   1327 1HD1 LEU A  99      32.957  16.905 -24.033  1.00 43.43           H
ATOM   1328 2HD1 LEU A  99      33.110  17.898 -22.569  1.00 43.43           H
ATOM   1329 3HD1 LEU A  99      33.896  18.406 -24.079  1.00 43.43           H
ATOM   1330  CD2 LEU A  99      30.552  18.006 -23.431  1.00 43.57           C
ATOM   1331 1HD2 LEU A  99      30.592  16.933 -23.611  1.00 43.57           H
ATOM   1332 2HD2 LEU A  99      29.644  18.403 -23.881  1.00 43.57           H
ATOM   1333 3HD2 LEU A  99      30.526  18.190 -22.359  1.00 43.57           H
ATOM   1334  N   LEU A 100      31.056  22.621 -21.912  1.00 48.08           N
ATOM   1335  H   LEU A 100      30.722  21.851 -21.333  1.00 48.08           H
ATOM   1336  CA  LEU A 100      32.081  23.525 -21.371  1.00 50.73           C
ATOM   1337  HA  LEU A 100      31.938  24.519 -21.791  1.00 50.73           H
ATOM   1338  C   LEU A 100      33.454  23.022 -21.860  1.00 53.15           C
ATOM   1339  O   LEU A 100      34.021  22.075 -21.310  1.00 53.23           O
ATOM   1340  CB  LEU A 100      32.004  23.609 -19.831  1.00 51.42           C
ATOM   1341 1HB  LEU A 100      31.655  22.650 -19.442  1.00 51.42           H
ATOM   1342 2HB  LEU A 100      33.009  23.767 -19.441  1.00 51.42           H
ATOM   1343  CG  LEU A 100      31.126  24.745 -19.275  1.00 53.52           C
ATOM   1344  HG  LEU A 100      30.121  24.675 -19.690  1.00 53.52           H
ATOM   1345  CD1 LEU A 100      31.047  24.607 -17.759  1.00 54.31           C
ATOM   1346 1HD1 LEU A 100      30.372  25.360 -17.354  1.00 54.31           H
ATOM   1347 2HD1 LEU A 100      32.037  24.733 -17.317  1.00 54.31           H
ATOM   1348 3HD1 LEU A 100      30.662  23.621 -17.513  1.00 54.31           H
ATOM   1349  CD2 LEU A 100      31.718  26.122 -19.584  1.00 54.31           C
ATOM   1350 1HD2 LEU A 100      31.166  26.897 -19.057  1.00 54.31           H
ATOM   1351 2HD2 LEU A 100      31.652  26.323 -20.648  1.00 54.31           H
ATOM   1352 3HD2 LEU A 100      32.759  26.162 -19.263  1.00 54.31           H
ATOM   1353  N   GLN A 101      33.947  23.601 -22.955  1.00 55.24           N
ATOM   1354  H   GLN A 101      33.351  24.266 -23.437  1.00 55.24           H
ATOM   1355  CA  GLN A 101      35.190  23.156 -23.600  1.00 57.63           C
ATOM   1356  HA  GLN A 101      35.080  22.112 -23.891  1.00 57.63           H
ATOM   1357  C   GLN A 101      36.390  23.224 -22.638  1.00 59.06           C
ATOM   1358  O   GLN A 101      37.215  22.312 -22.626  1.00 59.47           O
ATOM   1359  CB  GLN A 101      35.443  23.995 -24.862  1.00 60.41           C
ATOM   1360 1HB  GLN A 101      35.541  25.039 -24.572  1.00 60.41           H
ATOM   1361 2HB  GLN A 101      36.388  23.686 -25.310  1.00 60.41           H
ATOM   1362  CG  GLN A 101      34.321  23.888 -25.915  1.00 66.17           C
ATOM   1363 1HG  GLN A 101      33.362  24.170 -25.482  1.00 66.17           H
ATOM   1364 2HG  GLN A 101      34.533  24.592 -26.716  1.00 66.17           H
ATOM   1365  CD  GLN A 101      34.208  22.499 -26.533  1.00 73.19           C
ATOM   1366  OE1 GLN A 101      33.271  21.742 -26.311  1.00 75.47           O
ATOM   1367  NE2 GLN A 101      35.183  22.101 -27.317  1.00 73.97           N
ATOM   1368 1HE2 GLN A 101      35.111  21.200 -27.764  1.00 73.97           H
ATOM   1369 2HE2 GLN A 101      35.912  22.763 -27.560  1.00 73.97           H
ATOM   1370  N   ASP A 102      36.405  24.242 -21.779  1.00 59.81           N
ATOM   1371  H   ASP A 102      35.676  24.937 -21.901  1.00 59.81           H
ATOM   1372  CA  ASP A 102      37.323  24.467 -20.655  1.00 61.07           C
ATOM   1373  HA  ASP A 102      37.809  23.528 -20.392  1.00 61.07           H
ATOM   1374  C   ASP A 102      36.528  24.962 -19.415  1.00 60.73           C
ATOM   1375  O   ASP A 102      35.313  25.137 -19.499  1.00 60.93           O
ATOM   1376  CB  ASP A 102      38.412  25.461 -21.115  1.00 64.44           C
ATOM   1377 1HB  ASP A 102      38.866  25.086 -22.033  1.00 64.44           H
ATOM   1378 2HB  ASP A 102      37.944  26.423 -21.334  1.00 64.44           H
ATOM   1379  CG  ASP A 102      39.533  25.661 -20.087  1.00 72.38           C
ATOM   1380  OD1 ASP A 102      39.839  24.699 -19.339  1.00 73.86           O
ATOM   1381  OD2 ASP A 102      40.073  26.785 -19.967  1.00 76.35           O
ATOM   1382  N   GLY A 103      37.187  25.178 -18.271  1.00 60.29           N
ATOM   1383  H   GLY A 103      38.192  25.024 -18.266  1.00 60.29           H
ATOM   1384  CA  GLY A 103      36.549  25.680 -17.038  1.00 60.54           C
ATOM   1385 1HA  GLY A 103      37.316  25.970 -16.322  1.00 60.54           H
ATOM   1386 2HA  GLY A 103      35.959  26.562 -17.276  1.00 60.54           H
ATOM   1387  C   GLY A 103      35.606  24.679 -16.358  1.00 60.62           C
ATOM   1388  O   GLY A 103      34.872  25.024 -15.436  1.00 60.69           O
ATOM   1389  N   TYR A 104      35.585  23.442 -16.845  1.00 60.52           N
ATOM   1390  H   TYR A 104      36.203  23.246 -17.620  1.00 60.52           H
ATOM   1391  CA  TYR A 104      34.632  22.409 -16.433  1.00 61.06           C
ATOM   1392  HA  TYR A 104      33.665  22.872 -16.237  1.00 61.06           H
ATOM   1393  C   TYR A 104      35.031  21.662 -15.151  1.00 61.43           C
ATOM   1394  O   TYR A 104      34.196  20.961 -14.594  1.00 60.89           O
ATOM   1395  CB  TYR A 104      34.464  21.427 -17.598  1.00 61.07           C
ATOM   1396 1HB  TYR A 104      33.692  20.705 -17.339  1.00 61.07           H
ATOM   1397 2HB  TYR A 104      34.110  21.970 -18.473  1.00 61.07           H
ATOM   1398  CG  TYR A 104      35.738  20.690 -17.958  1.00 61.86           C
ATOM   1399  CD1 TYR A 104      36.080  19.504 -17.284  1.00 62.62           C
ATOM   1400  HD1 TYR A 104      35.419  19.112 -16.524  1.00 62.62           H
ATOM   1401  CD2 TYR A 104      36.599  21.217 -18.939  1.00 62.74           C
ATOM   1402  HD2 TYR A 104      36.312  22.109 -19.478  1.00 62.74           H
ATOM   1403  CE1 TYR A 104      37.287  18.841 -17.582  1.00 63.74           C
ATOM   1404  HE1 TYR A 104      37.556  17.934 -17.063  1.00 63.74           H
ATOM   1405  CE2 TYR A 104      37.812  20.563 -19.232  1.00 63.73           C
ATOM   1406  HE2 TYR A 104      38.482  20.945 -19.987  1.00 63.73           H
ATOM   1407  CZ  TYR A 104      38.157  19.376 -18.555  1.00 64.84           C
ATOM   1408  OH  TYR A 104      39.313  18.744 -18.881  1.00 67.11           O
ATOM   1409  HH  TYR A 104      39.401  17.889 -18.412  1.00 67.11           H
ATOM   1410  N   ALA A 105      36.293  21.755 -14.729  1.00 62.05           N
ATOM   1411  H   ALA A 105      36.911  22.346 -15.267  1.00 62.05           H
ATOM   1412  CA  ALA A 105      36.843  21.094 -13.542  1.00 63.38           C
ATOM   1413  HA  ALA A 105      36.121  21.177 -12.730  1.00 63.38           H
ATOM   1414  C   ALA A 105      38.131  21.787 -13.073  1.00 64.61           C
ATOM   1415  O   ALA A 105      38.738  22.545 -13.834  1.00 64.27           O
ATOM   1416  CB  ALA A 105      37.105  19.610 -13.854  1.00 63.49           C
ATOM   1417 1HB  ALA A 105      36.189  19.123 -14.189  1.00 63.49           H
ATOM   1418 2HB  ALA A 105      37.454  19.103 -12.955  1.00 63.49           H
ATOM   1419 3HB  ALA A 105      37.864  19.521 -14.633  1.00 63.49           H
ATOM   1420  N   PHE A 106      38.563  21.523 -11.841  1.00 65.51           N
ATOM   1421  H   PHE A 106      38.045  20.852 -11.287  1.00 65.51           H
ATOM   1422  CA  PHE A 106      39.672  22.241 -11.196  1.00 66.67           C
ATOM   1423  HA  PHE A 106      40.332  22.635 -11.967  1.00 66.67           H
ATOM   1424  C   PHE A 106      40.503  21.303 -10.306  1.00 67.22           C
ATOM   1425  O   PHE A 106      39.993  20.250  -9.908  1.00 67.62           O
ATOM   1426  CB  PHE A 106      39.092  23.427 -10.401  1.00 67.05           C
ATOM   1427 1HB  PHE A 106      38.433  23.039  -9.625  1.00 67.05           H
ATOM   1428 2HB  PHE A 106      39.904  23.962  -9.908  1.00 67.05           H
ATOM   1429  CG  PHE A 106      38.322  24.411 -11.262  1.00 68.27           C
ATOM   1430  CD1 PHE A 106      39.020  25.398 -11.981  1.00 68.97           C
ATOM   1431  HD1 PHE A 106      40.091  25.492 -11.872  1.00 68.97           H
ATOM   1432  CD2 PHE A 106      36.932  24.271 -11.440  1.00 69.04           C
ATOM   1433  HD2 PHE A 106      36.386  23.510 -10.901  1.00 69.04           H
ATOM   1434  CE1 PHE A 106      38.339  26.222 -12.892  1.00 69.81           C
ATOM   1435  HE1 PHE A 106      38.888  26.941 -13.480  1.00 69.81           H
ATOM   1436  CE2 PHE A 106      36.254  25.094 -12.355  1.00 69.95           C
ATOM   1437  HE2 PHE A 106      35.196  24.965 -12.516  1.00 69.95           H
ATOM   1438  CZ  PHE A 106      36.958  26.062 -13.088  1.00 69.80           C
ATOM   1439  HZ  PHE A 106      36.443  26.665 -13.819  1.00 69.80           H
ATOM   1440  N   PRO A 107      41.758  21.640  -9.939  1.00 67.09           N
ATOM   1441  CA  PRO A 107      42.592  20.808  -9.062  1.00 67.02           C
ATOM   1442  HA  PRO A 107      42.804  19.870  -9.575  1.00 67.02           H
ATOM   1443  C   PRO A 107      41.935  20.502  -7.700  1.00 66.88           C
ATOM   1444  O   PRO A 107      41.800  21.383  -6.852  1.00 67.46           O
ATOM   1445  CB  PRO A 107      43.907  21.585  -8.903  1.00 67.50           C
ATOM   1446 1HB  PRO A 107      43.851  22.275  -8.059  1.00 67.50           H
ATOM   1447 2HB  PRO A 107      44.759  20.924  -8.780  1.00 67.50           H
ATOM   1448  CG  PRO A 107      43.997  22.400 -10.189  1.00 67.70           C
ATOM   1449 1HG  PRO A 107      44.623  23.285 -10.071  1.00 67.70           H
ATOM   1450 2HG  PRO A 107      44.363  21.772 -11.002  1.00 67.70           H
ATOM   1451  CD  PRO A 107      42.536  22.769 -10.436  1.00 66.41           C
ATOM   1452 1HD  PRO A 107      42.282  23.667  -9.871  1.00 66.41           H
ATOM   1453 2HD  PRO A 107      42.377  22.936 -11.499  1.00 66.41           H
ATOM   1454  N   GLY A 108      41.532  19.247  -7.488  1.00 65.65           N
ATOM   1455  H   GLY A 108      41.674  18.579  -8.242  1.00 65.65           H
ATOM   1456  CA  GLY A 108      40.881  18.767  -6.255  1.00 65.15           C
ATOM   1457 1HA  GLY A 108      41.221  17.750  -6.074  1.00 65.15           H
ATOM   1458 2HA  GLY A 108      41.185  19.380  -5.409  1.00 65.15           H
ATOM   1459  C   GLY A 108      39.348  18.733  -6.268  1.00 64.06           C
ATOM   1460  O   GLY A 108      38.739  18.394  -5.254  1.00 64.32           O
ATOM   1461  N   GLU A 109      38.734  19.079  -7.393  1.00 62.45           N
ATOM   1462  H   GLU A 109      39.312  19.398  -8.163  1.00 62.45           H
ATOM   1463  CA  GLU A 109      37.288  19.028  -7.626  1.00 61.67           C
ATOM   1464  HA  GLU A 109      36.780  18.573  -6.777  1.00 61.67           H
ATOM   1465  C   GLU A 109      37.009  18.147  -8.854  1.00 60.28           C
ATOM   1466  O   GLU A 109      37.687  18.285  -9.875  1.00 61.26           O
ATOM   1467  CB  GLU A 109      36.764  20.469  -7.796  1.00 64.23           C
ATOM   1468 1HB  GLU A 109      37.391  20.980  -8.527  1.00 64.23           H
ATOM   1469 2HB  GLU A 109      35.748  20.452  -8.185  1.00 64.23           H
ATOM   1470  CG  GLU A 109      36.767  21.248  -6.462  1.00 69.63           C
ATOM   1471 1HG  GLU A 109      36.051  20.777  -5.786  1.00 69.63           H
ATOM   1472 2HG  GLU A 109      37.756  21.174  -6.003  1.00 69.63           H
ATOM   1473  CD  GLU A 109      36.420  22.739  -6.618  1.00 76.71           C
ATOM   1474  OE1 GLU A 109      36.768  23.341  -7.659  1.00 77.25           O
ATOM   1475  OE2 GLU A 109      35.895  23.364  -5.661  1.00 79.92           O
ATOM   1476  N   ASP A 110      36.018  17.250  -8.789  1.00 57.60           N
ATOM   1477  H   ASP A 110      35.462  17.202  -7.942  1.00 57.60           H
ATOM   1478  CA  ASP A 110      35.584  16.469  -9.964  1.00 55.54           C
ATOM   1479  HA  ASP A 110      36.382  15.800 -10.279  1.00 55.54           H
ATOM   1480  C   ASP A 110      35.261  17.380 -11.155  1.00 53.57           C
ATOM   1481  O   ASP A 110      35.555  17.034 -12.304  1.00 53.77           O
ATOM   1482  CB  ASP A 110      34.325  15.635  -9.635  1.00 56.35           C
ATOM   1483 1HB  ASP A 110      33.569  16.278  -9.182  1.00 56.35           H
ATOM   1484 2HB  ASP A 110      33.908  15.256 -10.570  1.00 56.35           H
ATOM   1485  CG  ASP A 110      34.599  14.435  -8.725  1.00 58.87           C
ATOM   1486  OD1 ASP A 110      34.211  14.470  -7.537  1.00 58.38           O
ATOM   1487  OD2 ASP A 110      35.253  13.479  -9.206  1.00 61.04           O
ATOM   1488  N   GLY A 111      34.643  18.522 -10.845  1.00 51.48           N
ATOM   1489  H   GLY A 111      34.479  18.707  -9.860  1.00 51.48           H
ATOM   1490  CA  GLY A 111      33.928  19.293 -11.844  1.00 50.13           C
ATOM   1491 1HA  GLY A 111      33.411  20.131 -11.384  1.00 50.13           H
ATOM   1492 2HA  GLY A 111      34.639  19.679 -12.562  1.00 50.13           H
ATOM   1493  C   GLY A 111      32.928  18.407 -12.586  1.00 48.59           C
ATOM   1494  O   GLY A 111      32.359  17.469 -12.030  1.00 48.14           O
ATOM   1495  N   MET A 112      32.750  18.684 -13.864  1.00 47.31           N
ATOM   1496  H   MET A 112      33.217  19.512 -14.225  1.00 47.31           H
ATOM   1497  CA  MET A 112      31.910  17.894 -14.755  1.00 46.38           C
ATOM   1498  HA  MET A 112      31.742  16.906 -14.341  1.00 46.38           H
ATOM   1499  C   MET A 112      32.601  17.715 -16.104  1.00 45.85           C
ATOM   1500  O   MET A 112      32.396  18.541 -16.995  1.00 45.57           O
ATOM   1501  CB  MET A 112      30.547  18.571 -14.886  1.00 46.10           C
ATOM   1502 1HB  MET A 112      30.687  19.631 -15.095  1.00 46.10           H
ATOM   1503 2HB  MET A 112      30.011  18.116 -15.714  1.00 46.10           H
ATOM   1504  CG  MET A 112      29.702  18.406 -13.624  1.00 47.45           C
ATOM   1505 1HG  MET A 112      29.585  17.346 -13.401  1.00 47.45           H
ATOM   1506 2HG  MET A 112      30.219  18.872 -12.786  1.00 47.45           H
ATOM   1507  SD  MET A 112      28.065  19.155 -13.764  1.00 50.88           S
ATOM   1508  CE  MET A 112      27.625  19.094 -12.013  1.00 49.43           C
ATOM   1509 1HE  MET A 112      26.595  19.425 -11.885  1.00 49.43           H
ATOM   1510 2HE  MET A 112      28.296  19.735 -11.442  1.00 49.43           H
ATOM   1511 3HE  MET A 112      27.727  18.075 -11.649  1.00 49.43           H
ATOM   1512  N   PRO A 113      33.425  16.658 -16.288  1.00 45.40           N
ATOM   1513  CA  PRO A 113      34.166  16.392 -17.525  1.00 45.11           C
ATOM   1514  HA  PRO A 113      35.013  17.072 -17.572  1.00 45.11           H
ATOM   1515  C   PRO A 113      33.369  16.554 -18.824  1.00 44.73           C
ATOM   1516  O   PRO A 113      33.913  17.081 -19.795  1.00 45.63           O
ATOM   1517  CB  PRO A 113      34.704  14.968 -17.367  1.00 46.08           C
ATOM   1518 1HB  PRO A 113      33.936  14.243 -17.640  1.00 46.08           H
ATOM   1519 2HB  PRO A 113      35.609  14.808 -17.954  1.00 46.08           H
ATOM   1520  CG  PRO A 113      34.978  14.890 -15.867  1.00 46.68           C
ATOM   1521 1HG  PRO A 113      34.989  13.860 -15.508  1.00 46.68           H
ATOM   1522 2HG  PRO A 113      35.921  15.388 -15.640  1.00 46.68           H
ATOM   1523  CD  PRO A 113      33.819  15.688 -15.269  1.00 44.81           C
ATOM   1524 1HD  PRO A 113      32.992  15.012 -15.064  1.00 44.81           H
ATOM   1525 2HD  PRO A 113      34.136  16.179 -14.349  1.00 44.81           H
ATOM   1526  N   VAL A 114      32.079  16.207 -18.819  1.00 43.53           N
ATOM   1527  H   VAL A 114      31.715  15.764 -17.978  1.00 43.53           H
ATOM   1528  CA  VAL A 114      31.181  16.405 -19.971  1.00 42.37           C
ATOM   1529  HA  VAL A 114      31.677  17.075 -20.669  1.00 42.37           H
ATOM   1530  C   VAL A 114      29.899  17.158 -19.633  1.00 41.84           C
ATOM   1531  O   VAL A 114      28.830  16.837 -20.150  1.00 42.15           O
ATOM   1532  CB  VAL A 114      30.936  15.105 -20.747  1.00 42.47           C
ATOM   1533  HB  VAL A 114      30.242  15.311 -21.558  1.00 42.47           H
ATOM   1534  CG1 VAL A 114      32.227  14.622 -21.404  1.00 42.79           C
ATOM   1535 1HG1 VAL A 114      31.985  13.857 -22.138  1.00 42.79           H
ATOM   1536 2HG1 VAL A 114      32.912  14.217 -20.659  1.00 42.79           H
ATOM   1537 3HG1 VAL A 114      32.706  15.447 -21.927  1.00 42.79           H
ATOM   1538  CG2 VAL A 114      30.360  13.994 -19.868  1.00 42.95           C
ATOM   1539 1HG2 VAL A 114      30.141  13.121 -20.482  1.00 42.95           H
ATOM   1540 2HG2 VAL A 114      29.441  14.340 -19.405  1.00 42.95           H
ATOM   1541 3HG2 VAL A 114      31.066  13.713 -19.089  1.00 42.95           H
ATOM   1542  N   ALA A 115      30.004  18.196 -18.797  1.00 41.34           N
ATOM   1543  H   ALA A 115      30.894  18.376 -18.338  1.00 41.34           H
ATOM   1544  CA  ALA A 115      28.955  19.218 -18.736  1.00 41.58           C
ATOM   1545  HA  ALA A 115      28.046  18.747 -18.380  1.00 41.58           H
ATOM   1546  C   ALA A 115      28.691  19.803 -20.134  1.00 41.45           C
ATOM   1547  O   ALA A 115      29.626  20.282 -20.784  1.00 41.70           O
ATOM   1548  CB  ALA A 115      29.321  20.329 -17.748  1.00 41.49           C
ATOM   1549 1HB  ALA A 115      29.172  19.973 -16.734  1.00 41.49           H
ATOM   1550 2HB  ALA A 115      28.660  21.184 -17.900  1.00 41.49           H
ATOM   1551 3HB  ALA A 115      30.355  20.645 -17.895  1.00 41.49           H
ATOM   1552  N   ALA A 116      27.438  19.753 -20.586  1.00 40.76           N
ATOM   1553  H   ALA A 116      26.735  19.329 -19.986  1.00 40.76           H
ATOM   1554  CA  ALA A 116      27.060  20.120 -21.947  1.00 39.98           C
ATOM   1555  HA  ALA A 116      27.864  20.719 -22.365  1.00 39.98           H
ATOM   1556  C   ALA A 116      25.806  21.007 -22.025  1.00 39.88           C
ATOM   1557  O   ALA A 116      25.059  21.180 -21.060  1.00 39.36           O
ATOM   1558  CB  ALA A 116      26.942  18.842 -22.795  1.00 39.26           C
ATOM   1559 1HB  ALA A 116      27.770  18.168 -22.577  1.00 39.26           H
ATOM   1560 2HB  ALA A 116      26.961  19.092 -23.855  1.00 39.26           H
ATOM   1561 3HB  ALA A 116      26.005  18.338 -22.573  1.00 39.26           H
ATOM   1562  N   MET A 117      25.604  21.593 -23.198  1.00 39.29           N
ATOM   1563  H   MET A 117      26.320  21.428 -23.904  1.00 39.29           H
ATOM   1564  CA  MET A 117      24.569  22.575 -23.531  1.00 39.66           C
ATOM   1565  HA  MET A 117      23.720  22.503 -22.856  1.00 39.66           H
ATOM   1566  C   MET A 117      24.082  22.349 -24.961  1.00 39.79           C
ATOM   1567  O   MET A 117      24.844  21.847 -25.784  1.00 39.79           O
ATOM   1568  CB  MET A 117      25.182  23.977 -23.444  1.00 39.54           C
ATOM   1569 1HB  MET A 117      26.110  23.968 -24.014  1.00 39.54           H
ATOM   1570 2HB  MET A 117      24.520  24.702 -23.913  1.00 39.54           H
ATOM   1571  CG  MET A 117      25.474  24.448 -22.016  1.00 42.55           C
ATOM   1572 1HG  MET A 117      24.584  24.938 -21.625  1.00 42.55           H
ATOM   1573 2HG  MET A 117      25.698  23.600 -21.375  1.00 42.55           H
ATOM   1574  SD  MET A 117      26.865  25.596 -21.902  1.00 49.46           S
ATOM   1575  CE  MET A 117      28.243  24.432 -22.100  1.00 44.47           C
ATOM   1576 1HE  MET A 117      29.186  24.977 -22.056  1.00 44.47           H
ATOM   1577 2HE  MET A 117      28.172  23.928 -23.064  1.00 44.47           H
ATOM   1578 3HE  MET A 117      28.216  23.690 -21.302  1.00 44.47           H
ATOM   1579  N   SER A 118      22.866  22.773 -25.281  1.00 39.25           N
ATOM   1580  H   SER A 118      22.269  23.132 -24.536  1.00 39.25           H
ATOM   1581  CA  SER A 118      22.436  22.983 -26.673  1.00 39.66           C
ATOM   1582  HA  SER A 118      23.239  22.744 -27.370  1.00 39.66           H
ATOM   1583  C   SER A 118      22.045  24.428 -26.875  1.00 39.81           C
ATOM   1584  O   SER A 118      21.465  25.022 -25.969  1.00 39.62           O
ATOM   1585  CB  SER A 118      21.212  22.153 -27.028  1.00 40.56           C
ATOM   1586 1HB  SER A 118      20.383  22.428 -26.374  1.00 40.56           H
ATOM   1587 2HB  SER A 118      20.937  22.356 -28.060  1.00 40.56           H
ATOM   1588  OG  SER A 118      21.467  20.779 -26.898  1.00 42.81           O
ATOM   1589  HG  SER A 118      22.023  20.493 -27.646  1.00 42.81           H
ATOM   1590  N   SER A 119      22.316  24.992 -28.047  1.00 39.43           N
ATOM   1591  H   SER A 119      22.859  24.464 -28.727  1.00 39.43           H
ATOM   1592  CA  SER A 119      21.872  26.351 -28.382  1.00 39.64           C
ATOM   1593  HA  SER A 119      21.282  26.763 -27.572  1.00 39.64           H
ATOM   1594  C   SER A 119      21.000  26.347 -29.607  1.00 39.92           C
ATOM   1595  O   SER A 119      21.515  26.323 -30.721  1.00 40.20           O
ATOM   1596  CB  SER A 119      23.050  27.281 -28.629  1.00 40.97           C
ATOM   1597 1HB  SER A 119      23.698  26.859 -29.398  1.00 40.97           H
ATOM   1598 2HB  SER A 119      22.684  28.255 -28.958  1.00 40.97           H
ATOM   1599  OG  SER A 119      23.788  27.445 -27.450  1.00 43.30           O
ATOM   1600  HG  SER A 119      24.567  27.973 -27.682  1.00 43.30           H
ATOM   1601  N   ASN A 120      19.686  26.372 -29.430  1.00 39.50           N
ATOM   1602  H   ASN A 120      19.328  26.415 -28.476  1.00 39.50           H
ATOM   1603  CA  ASN A 120      18.728  26.344 -30.538  1.00 38.78           C
ATOM   1604  HA  ASN A 120      19.050  27.035 -31.315  1.00 38.78           H
ATOM   1605  C   ASN A 120      17.339  26.797 -30.076  1.00 37.56           C
ATOM   1606  O   ASN A 120      17.005  26.630 -28.905  1.00 36.58           O
ATOM   1607  CB  ASN A 120      18.669  24.917 -31.139  1.00 38.93           C
ATOM   1608 1HB  ASN A 120      17.903  24.901 -31.906  1.00 38.93           H
ATOM   1609 2HB  ASN A 120      19.619  24.678 -31.607  1.00 38.93           H
ATOM   1610  CG  ASN A 120      18.369  23.815 -30.136  1.00 40.11           C
ATOM   1611  OD1 ASN A 120      19.242  23.221 -29.525  1.00 41.50           O
ATOM   1612  ND2 ASN A 120      17.120  23.484 -29.938  1.00 38.17           N
ATOM   1613 1HD2 ASN A 120      16.949  22.888 -29.136  1.00 38.17           H
ATOM   1614 2HD2 ASN A 120      16.369  23.969 -30.413  1.00 38.17           H
ATOM   1615  N   VAL A 121      16.480  27.210 -31.008  1.00 37.29           N
ATOM   1616  H   VAL A 121      16.817  27.382 -31.954  1.00 37.29           H
ATOM   1617  CA  VAL A 121      15.039  27.210 -30.727  1.00 37.60           C
ATOM   1618  HA  VAL A 121      14.850  27.869 -29.891  1.00 37.60           H
ATOM   1619  C   VAL A 121      14.611  25.802 -30.321  1.00 37.68           C
ATOM   1620  O   VAL A 121      14.818  24.850 -31.073  1.00 37.84           O
ATOM   1621  CB  VAL A 121      14.212  27.739 -31.891  1.00 38.28           C
ATOM   1622  HB  VAL A 121      14.396  27.121 -32.761  1.00 38.28           H
ATOM   1623  CG1 VAL A 121      12.718  27.731 -31.553  1.00 38.73           C
ATOM   1624 1HG1 VAL A 121      12.153  28.086 -32.413  1.00 38.73           H
ATOM   1625 2HG1 VAL A 121      12.521  28.378 -30.697  1.00 38.73           H
ATOM   1626 3HG1 VAL A 121      12.386  26.724 -31.320  1.00 38.73           H
ATOM   1627  CG2 VAL A 121      14.595  29.185 -32.228  1.00 38.06           C
ATOM   1628 1HG2 VAL A 121      13.987  29.544 -33.058  1.00 38.06           H
ATOM   1629 2HG2 VAL A 121      15.644  29.244 -32.514  1.00 38.06           H
ATOM   1630 3HG2 VAL A 121      14.435  29.829 -31.362  1.00 38.06           H
ATOM   1631  N   GLY A 122      14.100  25.670 -29.101  1.00 36.99           N
ATOM   1632  H   GLY A 122      14.045  26.521 -28.541  1.00 36.99           H
ATOM   1633  CA  GLY A 122      13.730  24.408 -28.453  1.00 36.83           C
ATOM   1634 1HA  GLY A 122      12.796  24.583 -27.934  1.00 36.83           H
ATOM   1635 2HA  GLY A 122      13.567  23.635 -29.198  1.00 36.83           H
ATOM   1636  C   GLY A 122      14.713  23.849 -27.419  1.00 37.10           C
ATOM   1637  O   GLY A 122      14.405  22.825 -26.814  1.00 37.32           O
ATOM   1638  N   GLY A 123      15.874  24.483 -27.216  1.00 36.70           N
ATOM   1639  H   GLY A 123      16.062  25.341 -27.736  1.00 36.70           H
ATOM   1640  CA  GLY A 123      16.886  24.033 -26.250  1.00 36.62           C
ATOM   1641 1HA  GLY A 123      17.801  24.601 -26.386  1.00 36.62           H
ATOM   1642 2HA  GLY A 123      16.509  24.215 -25.247  1.00 36.62           H
ATOM   1643  C   GLY A 123      17.257  22.552 -26.359  1.00 36.03           C
ATOM   1644  O   GLY A 123      17.135  21.942 -27.431  1.00 35.15           O
ATOM   1645  N   MET A 124      17.682  21.951 -25.245  1.00 35.31           N
ATOM   1646  H   MET A 124      17.775  22.497 -24.386  1.00 35.31           H
ATOM   1647  CA  MET A 124      17.900  20.500 -25.206  1.00 36.11           C
ATOM   1648  HA  MET A 124      18.608  20.235 -25.987  1.00 36.11           H
ATOM   1649  C   MET A 124      16.618  19.689 -25.479  1.00 35.94           C
ATOM   1650  O   MET A 124      16.712  18.580 -26.009  1.00 35.36           O
ATOM   1651  CB  MET A 124      18.500  20.063 -23.870  1.00 37.30           C
ATOM   1652 1HB  MET A 124      17.897  20.451 -23.053  1.00 37.30           H
ATOM   1653 2HB  MET A 124      18.469  18.975 -23.854  1.00 37.30           H
ATOM   1654  CG  MET A 124      19.955  20.439 -23.617  1.00 40.22           C
ATOM   1655 1HG  MET A 124      20.554  20.183 -24.490  1.00 40.22           H
ATOM   1656 2HG  MET A 124      20.028  21.510 -23.434  1.00 40.22           H
ATOM   1657  SD  MET A 124      20.585  19.515 -22.187  1.00 44.57           S
ATOM   1658  CE  MET A 124      22.254  20.191 -22.080  1.00 41.11           C
ATOM   1659 1HE  MET A 124      22.761  19.778 -21.208  1.00 41.11           H
ATOM   1660 2HE  MET A 124      22.189  21.272 -21.982  1.00 41.11           H
ATOM   1661 3HE  MET A 124      22.813  19.939 -22.981  1.00 41.11           H
ATOM   1662  N   ALA A 125      15.422  20.227 -25.201  1.00 35.43           N
ATOM   1663  H   ALA A 125      15.390  21.133 -24.741  1.00 35.43           H
ATOM   1664  CA  ALA A 125      14.159  19.538 -25.519  1.00 35.18           C
ATOM   1665  HA  ALA A 125      14.204  18.547 -25.072  1.00 35.18           H
ATOM   1666  C   ALA A 125      13.925  19.310 -27.028  1.00 34.72           C
ATOM   1667  O   ALA A 125      13.201  18.392 -27.405  1.00 34.11           O
ATOM   1668  CB  ALA A 125      12.980  20.264 -24.868  1.00 35.20           C
ATOM   1669 1HB  ALA A 125      13.123  20.264 -23.790  1.00 35.20           H
ATOM   1670 2HB  ALA A 125      12.054  19.734 -25.094  1.00 35.20           H
ATOM   1671 3HB  ALA A 125      12.907  21.286 -25.242  1.00 35.20           H
ATOM   1672  N   ALA A 126      14.610  20.033 -27.917  1.00 34.58           N
ATOM   1673  H   ALA A 126      15.112  20.857 -27.588  1.00 34.58           H
ATOM   1674  CA  ALA A 126      14.643  19.664 -29.335  1.00 35.59           C
ATOM   1675  HA  ALA A 126      13.617  19.501 -29.665  1.00 35.59           H
ATOM   1676  C   ALA A 126      15.417  18.348 -29.623  1.00 36.16           C
ATOM   1677  O   ALA A 126      15.552  17.972 -30.787  1.00 36.30           O
ATOM   1678  CB  ALA A 126      15.198  20.846 -30.137  1.00 35.46           C
ATOM   1679 1HB  ALA A 126      14.617  21.743 -29.925  1.00 35.46           H
ATOM   1680 2HB  ALA A 126      15.130  20.633 -31.205  1.00 35.46           H
ATOM   1681 3HB  ALA A 126      16.238  21.007 -29.864  1.00 35.46           H
ATOM   1682  N   HIS A 127      15.999  17.688 -28.608  1.00 36.39           N
ATOM   1683  H   HIS A 127      15.955  18.148 -27.703  1.00 36.39           H
ATOM   1684  CA  HIS A 127      16.863  16.487 -28.744  1.00 37.32           C
ATOM   1685  HA  HIS A 127      16.678  16.020 -29.711  1.00 37.32           H
ATOM   1686  C   HIS A 127      16.607  15.379 -27.705  1.00 37.65           C
ATOM   1687  O   HIS A 127      17.033  14.244 -27.907  1.00 39.08           O
ATOM   1688  CB  HIS A 127      18.348  16.904 -28.684  1.00 37.76           C
ATOM   1689 1HB  HIS A 127      18.626  17.013 -27.633  1.00 37.76           H
ATOM   1690 2HB  HIS A 127      18.960  16.102 -29.102  1.00 37.76           H
ATOM   1691  CG  HIS A 127      18.689  18.201 -29.381  1.00 38.94           C
ATOM   1692  ND1 HIS A 127      18.339  18.555 -30.669  1.00 39.64           N
ATOM   1693  HD1 HIS A 127      17.723  18.004 -31.260  1.00 39.64           H
ATOM   1694  CD2 HIS A 127      19.222  19.306 -28.778  1.00 39.74           C
ATOM   1695  HD2 HIS A 127      19.543  19.377 -27.746  1.00 39.74           H
ATOM   1696  CE1 HIS A 127      18.622  19.862 -30.832  1.00 39.32           C
ATOM   1697  HE1 HIS A 127      18.352  20.473 -31.689  1.00 39.32           H
ATOM   1698  NE2 HIS A 127      19.164  20.338 -29.695  1.00 40.40           N
ATOM   1699  HE2 HIS A 127      19.361  21.332 -29.504  1.00 40.40           H
ATOM   1700  N   TRP A 128      15.944  15.710 -26.597  1.00 36.50           N
ATOM   1701  H   TRP A 128      15.710  16.688 -26.479  1.00 36.50           H
ATOM   1702  CA  TRP A 128      15.808  14.844 -25.420  1.00 36.30           C
ATOM   1703  HA  TRP A 128      16.813  14.563 -25.131  1.00 36.30           H
ATOM   1704  C   TRP A 128      15.018  13.540 -25.626  1.00 37.67           C
ATOM   1705  O   TRP A 128      14.107  13.466 -26.440  1.00 38.46           O
ATOM   1706  CB  TRP A 128      15.186  15.653 -24.277  1.00 34.02           C
ATOM   1707 1HB  TRP A 128      15.371  15.128 -23.346  1.00 34.02           H
ATOM   1708 2HB  TRP A 128      15.702  16.609 -24.215  1.00 34.02           H
ATOM   1709  CG  TRP A 128      13.712  15.919 -24.346  1.00 33.27           C
ATOM   1710  CD1 TRP A 128      12.980  16.122 -25.466  1.00 34.81           C
ATOM   1711  HD1 TRP A 128      13.362  16.100 -26.480  1.00 34.81           H
ATOM   1712  CD2 TRP A 128      12.761  16.014 -23.241  1.00 33.28           C
ATOM   1713  NE1 TRP A 128      11.671  16.391 -25.137  1.00 34.69           N
ATOM   1714  HE1 TRP A 128      10.945  16.546 -25.837  1.00 34.69           H
ATOM   1715  CE2 TRP A 128      11.481  16.350 -23.778  1.00 34.04           C
ATOM   1716  CE3 TRP A 128      12.832  15.781 -21.850  1.00 33.54           C
ATOM   1717  HE3 TRP A 128      13.773  15.496 -21.415  1.00 33.54           H
ATOM   1718  CZ2 TRP A 128      10.352  16.518 -22.976  1.00 34.64           C
ATOM   1719  HZ2 TRP A 128       9.411  16.791 -23.425  1.00 34.64           H
ATOM   1720  CZ3 TRP A 128      11.682  15.871 -21.045  1.00 34.21           C
ATOM   1721  HZ3 TRP A 128      11.728  15.610 -19.997  1.00 34.21           H
ATOM   1722  CH2 TRP A 128      10.458  16.286 -21.596  1.00 33.95           C
ATOM   1723  HH2 TRP A 128       9.593  16.405 -20.963  1.00 33.95           H
ATOM   1724  N   THR A 129      15.283  12.509 -24.831  1.00 38.44           N
ATOM   1725  H   THR A 129      16.064  12.560 -24.179  1.00 38.44           H
ATOM   1726  CA  THR A 129      14.530  11.237 -24.867  1.00 39.09           C
ATOM   1727  HA  THR A 129      14.231  11.055 -25.898  1.00 39.09           H
ATOM   1728  C   THR A 129      13.211  11.252 -24.090  1.00 39.37           C
ATOM   1729  O   THR A 129      12.617  10.200 -23.872  1.00 39.92           O
ATOM   1730  CB  THR A 129      15.428  10.066 -24.473  1.00 39.93           C
ATOM   1731  HB  THR A 129      14.850   9.186 -24.191  1.00 39.93           H
ATOM   1732  OG1 THR A 129      16.263  10.455 -23.428  1.00 39.96           O
ATOM   1733  HG1 THR A 129      16.029   9.939 -22.642  1.00 39.96           H
ATOM   1734  CG2 THR A 129      16.355   9.703 -25.628  1.00 40.94           C
ATOM   1735 1HG2 THR A 129      17.069   8.949 -25.302  1.00 40.94           H
ATOM   1736 2HG2 THR A 129      16.897  10.583 -25.975  1.00 40.94           H
ATOM   1737 3HG2 THR A 129      15.760   9.300 -26.443  1.00 40.94           H
ATOM   1738  N   ALA A 130      12.685  12.443 -23.778  1.00 39.18           N
ATOM   1739  H   ALA A 130      13.224  13.248 -24.071  1.00 39.18           H
ATOM   1740  CA  ALA A 130      11.320  12.714 -23.284  1.00 39.56           C
ATOM   1741  HA  ALA A 130      11.274  13.784 -23.105  1.00 39.56           H
ATOM   1742  C   ALA A 130      10.892  12.119 -21.923  1.00 38.73           C
ATOM   1743  O   ALA A 130       9.727  12.268 -21.544  1.00 38.94           O
ATOM   1744  CB  ALA A 130      10.307  12.444 -24.409  1.00 39.69           C
ATOM   1745 1HB  ALA A 130      10.529  13.076 -25.269  1.00 39.69           H
ATOM   1746 2HB  ALA A 130       9.308  12.692 -24.061  1.00 39.69           H
ATOM   1747 3HB  ALA A 130      10.322  11.393 -24.698  1.00 39.69           H
ATOM   1748  N   ALA A 131      11.800  11.497 -21.166  1.00 37.46           N
ATOM   1749  H   ALA A 131      12.750  11.407 -21.518  1.00 37.46           H
ATOM   1750  CA  ALA A 131      11.494  10.940 -19.850  1.00 36.82           C
ATOM   1751  HA  ALA A 131      10.715  10.191 -19.974  1.00 36.82           H
ATOM   1752  C   ALA A 131      10.963  12.012 -18.881  1.00 35.72           C
ATOM   1753  O   ALA A 131      11.671  12.964 -18.543  1.00 35.32           O
ATOM   1754  CB  ALA A 131      12.732  10.223 -19.302  1.00 37.00           C
ATOM   1755 1HB  ALA A 131      13.143   9.572 -20.072  1.00 37.00           H
ATOM   1756 2HB  ALA A 131      12.462   9.626 -18.431  1.00 37.00           H
ATOM   1757 3HB  ALA A 131      13.491  10.945 -19.011  1.00 37.00           H
ATOM   1758  N   CYS A 132       9.720  11.824 -18.440  1.00 35.58           N
ATOM   1759  H   CYS A 132       9.198  11.059 -18.862  1.00 35.58           H
ATOM   1760  CA  CYS A 132       8.979  12.688 -17.520  1.00 36.12           C
ATOM   1761  HA  CYS A 132       9.628  13.486 -17.163  1.00 36.12           H
ATOM   1762  C   CYS A 132       8.501  11.926 -16.272  1.00 36.79           C
ATOM   1763  O   CYS A 132       7.298  11.912 -15.986  1.00 36.80           O
ATOM   1764  CB  CYS A 132       7.809  13.324 -18.285  1.00 36.64           C
ATOM   1765 1HB  CYS A 132       7.205  12.549 -18.758  1.00 36.64           H
ATOM   1766 2HB  CYS A 132       7.173  13.884 -17.600  1.00 36.64           H
ATOM   1767  SG  CYS A 132       8.455  14.449 -19.531  1.00 38.08           S
ATOM   1768  HG  CYS A 132       9.064  13.516 -20.281  1.00 38.08           H
ATOM   1769  N   PRO A 133       9.394  11.279 -15.493  1.00 36.43           N
ATOM   1770  CA  PRO A 133       9.012  10.658 -14.226  1.00 36.64           C
ATOM   1771  HA  PRO A 133       8.255   9.891 -14.390  1.00 36.64           H
ATOM   1772  C   PRO A 133       8.473  11.708 -13.249  1.00 37.52           C
ATOM   1773  O   PRO A 133       8.944  12.852 -13.228  1.00 37.42           O
ATOM   1774  CB  PRO A 133      10.283  10.018 -13.672  1.00 36.69           C
ATOM   1775 1HB  PRO A 133      10.299   9.993 -12.582  1.00 36.69           H
ATOM   1776 2HB  PRO A 133      10.392   9.013 -14.077  1.00 36.69           H
ATOM   1777  CG  PRO A 133      11.377  10.922 -14.232  1.00 37.00           C
ATOM   1778 1HG  PRO A 133      11.471  11.821 -13.624  1.00 37.00           H
ATOM   1779 2HG  PRO A 133      12.324  10.396 -14.293  1.00 37.00           H
ATOM   1780  CD  PRO A 133      10.847  11.311 -15.608  1.00 35.85           C
ATOM   1781 1HD  PRO A 133      11.202  12.308 -15.871  1.00 35.85           H
ATOM   1782 2HD  PRO A 133      11.177  10.584 -16.349  1.00 35.85           H
ATOM   1783  N   ARG A 134       7.498  11.310 -12.431  1.00 37.86           N
ATOM   1784  H   ARG A 134       7.163  10.357 -12.525  1.00 37.86           H
ATOM   1785  CA  ARG A 134       7.039  12.138 -11.308  1.00 37.85           C
ATOM   1786  HA  ARG A 134       7.026  13.173 -11.637  1.00 37.85           H
ATOM   1787  C   ARG A 134       8.040  12.026 -10.146  1.00 36.91           C
ATOM   1788  O   ARG A 134       8.412  10.901  -9.807  1.00 37.35           O
ATOM   1789  CB  ARG A 134       5.619  11.736 -10.871  1.00 39.60           C
ATOM   1790 1HB  ARG A 134       5.655  10.756 -10.396  1.00 39.60           H
ATOM   1791 2HB  ARG A 134       5.278  12.448 -10.117  1.00 39.60           H
ATOM   1792  CG  ARG A 134       4.569  11.675 -11.996  1.00 43.24           C
ATOM   1793 1HG  ARG A 134       4.789  10.850 -12.675  1.00 43.24           H
ATOM   1794 2HG  ARG A 134       3.600  11.478 -11.537  1.00 43.24           H
ATOM   1795  CD  ARG A 134       4.516  12.982 -12.794  1.00 47.31           C
ATOM   1796 1HD  ARG A 134       4.727  13.825 -12.134  1.00 47.31           H
ATOM   1797 2HD  ARG A 134       5.303  12.940 -13.547  1.00 47.31           H
ATOM   1798  NE  ARG A 134       3.209  13.204 -13.440  1.00 49.45           N
ATOM   1799  HE  ARG A 134       3.172  13.106 -14.448  1.00 49.45           H
ATOM   1800  CZ  ARG A 134       2.092  13.570 -12.854  1.00 49.35           C
ATOM   1801  NH1 ARG A 134       2.030  13.751 -11.580  1.00 48.16           N
ATOM   1802 1HH1 ARG A 134       2.819  13.561 -10.996  1.00 48.16           H
ATOM   1803 2HH1 ARG A 134       1.172  14.040 -11.134  1.00 48.16           H
ATOM   1804  NH2 ARG A 134       1.010  13.753 -13.535  1.00 48.19           N
ATOM   1805 1HH2 ARG A 134       1.100  13.684 -14.546  1.00 48.19           H
ATOM   1806 2HH2 ARG A 134       0.124  13.961 -13.103  1.00 48.19           H
ATOM   1807  N   PRO A 135       8.463  13.121  -9.485  1.00 36.82           N
ATOM   1808  CA  PRO A 135       9.300  13.043  -8.285  1.00 36.49           C
ATOM   1809  HA  PRO A 135      10.185  12.444  -8.499  1.00 36.49           H
ATOM   1810  C   PRO A 135       8.545  12.413  -7.100  1.00 37.01           C
ATOM   1811  O   PRO A 135       7.335  12.620  -6.938  1.00 37.77           O
ATOM   1812  CB  PRO A 135       9.741  14.480  -7.991  1.00 37.04           C
ATOM   1813 1HB  PRO A 135       9.859  14.670  -6.924  1.00 37.04           H
ATOM   1814 2HB  PRO A 135      10.671  14.694  -8.520  1.00 37.04           H
ATOM   1815  CG  PRO A 135       8.614  15.319  -8.584  1.00 37.12           C
ATOM   1816 1HG  PRO A 135       7.790  15.372  -7.871  1.00 37.12           H
ATOM   1817 2HG  PRO A 135       8.950  16.319  -8.856  1.00 37.12           H
ATOM   1818  CD  PRO A 135       8.182  14.509  -9.808  1.00 35.92           C
ATOM   1819 1HD  PRO A 135       7.124  14.662 -10.004  1.00 35.92           H
ATOM   1820 2HD  PRO A 135       8.775  14.805 -10.675  1.00 35.92           H
ATOM   1821  N   GLY A 136       9.254  11.624  -6.298  1.00 36.56           N
ATOM   1822  H   GLY A 136      10.249  11.507  -6.525  1.00 36.56           H
ATOM   1823  CA  GLY A 136       8.742  10.927  -5.109  1.00 36.45           C
ATOM   1824 1HA  GLY A 136       7.720  11.233  -4.890  1.00 36.45           H
ATOM   1825 2HA  GLY A 136       8.743   9.856  -5.302  1.00 36.45           H
ATOM   1826  C   GLY A 136       9.605  11.171  -3.870  1.00 36.85           C
ATOM   1827  O   GLY A 136      10.719  11.672  -3.984  1.00 36.93           O
ATOM   1828  N   GLY A 137       9.108  10.834  -2.678  1.00 37.53           N
ATOM   1829  H   GLY A 137       8.184  10.412  -2.618  1.00 37.53           H
ATOM   1830  CA  GLY A 137       9.877  11.013  -1.436  1.00 38.56           C
ATOM   1831 1HA  GLY A 137       9.236  10.828  -0.575  1.00 38.56           H
ATOM   1832 2HA  GLY A 137      10.677  10.280  -1.420  1.00 38.56           H
ATOM   1833  C   GLY A 137      10.499  12.412  -1.288  1.00 39.76           C
ATOM   1834  O   GLY A 137       9.857  13.412  -1.630  1.00 40.44           O
ATOM   1835  N   LYS A 138      11.747  12.485  -0.806  1.00 39.85           N
ATOM   1836  H   LYS A 138      12.164  11.603  -0.493  1.00 39.85           H
ATOM   1837  CA  LYS A 138      12.528  13.736  -0.622  1.00 40.64           C
ATOM   1838  HA  LYS A 138      11.962  14.414   0.018  1.00 40.64           H
ATOM   1839  C   LYS A 138      12.791  14.536  -1.908  1.00 39.95           C
ATOM   1840  O   LYS A 138      13.219  15.688  -1.811  1.00 40.79           O
ATOM   1841  CB  LYS A 138      13.866  13.419   0.071  1.00 43.45           C
ATOM   1842 1HB  LYS A 138      14.372  12.642  -0.495  1.00 43.45           H
ATOM   1843 2HB  LYS A 138      14.503  14.305   0.051  1.00 43.45           H
ATOM   1844  CG  LYS A 138      13.721  12.997   1.543  1.00 49.41           C
ATOM   1845 1HG  LYS A 138      13.444  13.876   2.127  1.00 49.41           H
ATOM   1846 2HG  LYS A 138      12.924  12.262   1.647  1.00 49.41           H
ATOM   1847  CD  LYS A 138      15.024  12.408   2.116  1.00 55.36           C
ATOM   1848 1HD  LYS A 138      15.869  13.046   1.851  1.00 55.36           H
ATOM   1849 2HD  LYS A 138      14.940  12.366   3.203  1.00 55.36           H
ATOM   1850  CE  LYS A 138      15.238  10.987   1.582  1.00 60.94           C
ATOM   1851 1HE  LYS A 138      14.358  10.396   1.844  1.00 60.94           H
ATOM   1852 2HE  LYS A 138      15.301  11.023   0.493  1.00 60.94           H
ATOM   1853  NZ  LYS A 138      16.445  10.330   2.125  1.00 63.80           N
ATOM   1854 1HZ  LYS A 138      16.527   9.381   1.771  1.00 63.80           H
ATOM   1855 2HZ  LYS A 138      16.399  10.277   3.138  1.00 63.80           H
ATOM   1856 3HZ  LYS A 138      17.288  10.842   1.881  1.00 63.80           H
ATOM   1857  N   GLU A 139      12.556  13.973  -3.095  1.00 38.04           N
ATOM   1858  H   GLU A 139      12.237  13.007  -3.128  1.00 38.04           H
ATOM   1859  CA  GLU A 139      12.599  14.741  -4.352  1.00 37.34           C
ATOM   1860  HA  GLU A 139      13.558  15.249  -4.447  1.00 37.34           H
ATOM   1861  C   GLU A 139      11.495  15.805  -4.416  1.00 36.89           C
ATOM   1862  O   GLU A 139      11.657  16.832  -5.079  1.00 35.34           O
ATOM   1863  CB  GLU A 139      12.411  13.823  -5.564  1.00 36.37           C
ATOM   1864 1HB  GLU A 139      11.381  13.474  -5.584  1.00 36.37           H
ATOM   1865 2HB  GLU A 139      12.567  14.414  -6.463  1.00 36.37           H
ATOM   1866  CG  GLU A 139      13.348  12.616  -5.616  1.00 36.75           C
ATOM   1867 1HG  GLU A 139      14.381  12.966  -5.551  1.00 36.75           H
ATOM   1868 2HG  GLU A 139      13.169  11.965  -4.760  1.00 36.75           H
ATOM   1869  CD  GLU A 139      13.125  11.847  -6.924  1.00 35.50           C
ATOM   1870  OE1 GLU A 139      11.990  11.363  -7.174  1.00 34.27           O
ATOM   1871  OE2 GLU A 139      14.097  11.788  -7.711  1.00 34.45           O
ATOM   1872  N   ARG A 140      10.369  15.547  -3.735  1.00 38.39           N
ATOM   1873  H   ARG A 140      10.328  14.670  -3.215  1.00 38.39           H
ATOM   1874  CA  ARG A 140       9.197  16.428  -3.723  1.00 40.32           C
ATOM   1875  HA  ARG A 140       9.039  16.799  -4.733  1.00 40.32           H
ATOM   1876  C   ARG A 140       9.438  17.640  -2.836  1.00 41.74           C
ATOM   1877  O   ARG A 140       9.528  17.522  -1.616  1.00 41.99           O
ATOM   1878  CB  ARG A 140       7.940  15.660  -3.309  1.00 41.18           C
ATOM   1879 1HB  ARG A 140       8.062  15.247  -2.306  1.00 41.18           H
ATOM   1880 2HB  ARG A 140       7.103  16.358  -3.293  1.00 41.18           H
ATOM   1881  CG  ARG A 140       7.645  14.528  -4.305  1.00 43.75           C
ATOM   1882 1HG  ARG A 140       7.628  14.924  -5.321  1.00 43.75           H
ATOM   1883 2HG  ARG A 140       8.428  13.774  -4.237  1.00 43.75           H
ATOM   1884  CD  ARG A 140       6.304  13.857  -4.005  1.00 45.04           C
ATOM   1885 1HD  ARG A 140       6.205  12.960  -4.618  1.00 45.04           H
ATOM   1886 2HD  ARG A 140       6.291  13.545  -2.957  1.00 45.04           H
ATOM   1887  NE  ARG A 140       5.173  14.767  -4.267  1.00 46.44           N
ATOM   1888  HE  ARG A 140       4.766  15.243  -3.475  1.00 46.44           H
ATOM   1889  CZ  ARG A 140       4.469  14.887  -5.370  1.00 48.05           C
ATOM   1890  NH1 ARG A 140       4.681  14.216  -6.449  1.00 47.08           N
ATOM   1891 1HH1 ARG A 140       5.442  13.561  -6.526  1.00 47.08           H
ATOM   1892 2HH1 ARG A 140       3.943  14.312  -7.140  1.00 47.08           H
ATOM   1893  NH2 ARG A 140       3.465  15.693  -5.455  1.00 46.98           N
ATOM   1894 1HH2 ARG A 140       3.252  16.344  -4.709  1.00 46.98           H
ATOM   1895 2HH2 ARG A 140       2.871  15.614  -6.280  1.00 46.98           H
ATOM   1896  N   ILE A 141       9.537  18.795  -3.480  1.00 42.08           N
ATOM   1897  H   ILE A 141       9.512  18.750  -4.489  1.00 42.08           H
ATOM   1898  CA  ILE A 141       9.791  20.094  -2.853  1.00 44.20           C
ATOM   1899  HA  ILE A 141      10.773  20.065  -2.387  1.00 44.20           H
ATOM   1900  C   ILE A 141       8.713  20.355  -1.785  1.00 46.23           C
ATOM   1901  O   ILE A 141       7.541  20.490  -2.145  1.00 46.35           O
ATOM   1902  CB  ILE A 141       9.806  21.186  -3.941  1.00 45.02           C
ATOM   1903  HB  ILE A 141       8.815  21.228  -4.395  1.00 45.02           H
ATOM   1904  CG1 ILE A 141      10.835  20.853  -5.053  1.00 45.19           C
ATOM   1905 1HG1 ILE A 141      11.841  21.006  -4.670  1.00 45.19           H
ATOM   1906 2HG1 ILE A 141      10.763  19.810  -5.354  1.00 45.19           H
ATOM   1907  CG2 ILE A 141      10.106  22.555  -3.302  1.00 46.19           C
ATOM   1908 1HG2 ILE A 141      10.137  23.334  -4.064  1.00 46.19           H
ATOM   1909 2HG2 ILE A 141      11.067  22.532  -2.787  1.00 46.19           H
ATOM   1910 3HG2 ILE A 141       9.329  22.828  -2.589  1.00 46.19           H
ATOM   1911  CD1 ILE A 141      10.635  21.661  -6.337  1.00 46.53           C
ATOM   1912 1HD1 ILE A 141      11.356  21.334  -7.087  1.00 46.53           H
ATOM   1913 2HD1 ILE A 141      10.781  22.723  -6.145  1.00 46.53           H
ATOM   1914 3HD1 ILE A 141       9.630  21.487  -6.723  1.00 46.53           H
ATOM   1915  N   PRO A 142       9.042  20.397  -0.476  1.00 47.47           N
ATOM   1916  CA  PRO A 142       8.033  20.310   0.589  1.00 48.75           C
ATOM   1917  HA  PRO A 142       7.378  19.463   0.404  1.00 48.75           H
ATOM   1918  C   PRO A 142       7.148  21.556   0.692  1.00 51.24           C
ATOM   1919  O   PRO A 142       5.930  21.448   0.857  1.00 51.94           O
ATOM   1920  CB  PRO A 142       8.818  20.059   1.881  1.00 49.27           C
ATOM   1921 1HB  PRO A 142       8.363  20.543   2.746  1.00 49.27           H
ATOM   1922 2HB  PRO A 142       8.893  18.984   2.053  1.00 49.27           H
ATOM   1923  CG  PRO A 142      10.208  20.620   1.585  1.00 49.42           C
ATOM   1924 1HG  PRO A 142      10.227  21.693   1.779  1.00 49.42           H
ATOM   1925 2HG  PRO A 142      10.971  20.107   2.168  1.00 49.42           H
ATOM   1926  CD  PRO A 142      10.383  20.357   0.091  1.00 47.27           C
ATOM   1927 1HD  PRO A 142      11.028  21.118  -0.352  1.00 47.27           H
ATOM   1928 2HD  PRO A 142      10.813  19.365  -0.058  1.00 47.27           H
ATOM   1929  N   PHE A 143       7.750  22.733   0.508  1.00 52.39           N
ATOM   1930  H   PHE A 143       8.759  22.736   0.425  1.00 52.39           H
ATOM   1931  CA  PHE A 143       7.054  24.023   0.469  1.00 53.78           C
ATOM   1932  HA  PHE A 143       6.318  24.035   1.274  1.00 53.78           H
ATOM   1933  C   PHE A 143       6.250  24.280  -0.816  1.00 54.73           C
ATOM   1934  O   PHE A 143       5.687  25.362  -0.970  1.00 55.97           O
ATOM   1935  CB  PHE A 143       8.052  25.141   0.769  1.00 54.15           C
ATOM   1936 1HB  PHE A 143       7.524  26.094   0.782  1.00 54.15           H
ATOM   1937 2HB  PHE A 143       8.431  24.978   1.774  1.00 54.15           H
ATOM   1938  CG  PHE A 143       9.222  25.262  -0.185  1.00 54.74           C
ATOM   1939  CD1 PHE A 143      10.490  24.777   0.191  1.00 55.42           C
ATOM   1940  HD1 PHE A 143      10.623  24.286   1.144  1.00 55.42           H
ATOM   1941  CD2 PHE A 143       9.061  25.919  -1.418  1.00 55.40           C
ATOM   1942  HD2 PHE A 143       8.095  26.308  -1.705  1.00 55.40           H
ATOM   1943  CE1 PHE A 143      11.596  24.964  -0.656  1.00 56.14           C
ATOM   1944  HE1 PHE A 143      12.571  24.596  -0.368  1.00 56.14           H
ATOM   1945  CE2 PHE A 143      10.167  26.113  -2.261  1.00 56.15           C
ATOM   1946  HE2 PHE A 143      10.042  26.643  -3.194  1.00 56.15           H
ATOM   1947  CZ  PHE A 143      11.436  25.642  -1.875  1.00 56.09           C
ATOM   1948  HZ  PHE A 143      12.298  25.803  -2.505  1.00 56.09           H
ATOM   1949  N   LEU A 144       6.157  23.286  -1.702  1.00 53.78           N
ATOM   1950  H   LEU A 144       6.706  22.451  -1.534  1.00 53.78           H
ATOM   1951  CA  LEU A 144       5.182  23.236  -2.789  1.00 53.43           C
ATOM   1952  HA  LEU A 144       4.572  24.139  -2.784  1.00 53.43           H
ATOM   1953  C   LEU A 144       4.218  22.045  -2.590  1.00 54.83           C
ATOM   1954  O   LEU A 144       4.336  21.048  -3.302  1.00 55.28           O
ATOM   1955  CB  LEU A 144       5.919  23.173  -4.145  1.00 52.13           C
ATOM   1956 1HB  LEU A 144       6.480  22.238  -4.172  1.00 52.13           H
ATOM   1957 2HB  LEU A 144       5.169  23.138  -4.936  1.00 52.13           H
ATOM   1958  CG  LEU A 144       6.905  24.307  -4.473  1.00 51.63           C
ATOM   1959  HG  LEU A 144       7.686  24.350  -3.715  1.00 51.63           H
ATOM   1960  CD1 LEU A 144       7.548  24.001  -5.823  1.00 51.69           C
ATOM   1961 1HD1 LEU A 144       8.318  24.738  -6.035  1.00 51.69           H
ATOM   1962 2HD1 LEU A 144       6.796  24.024  -6.612  1.00 51.69           H
ATOM   1963 3HD1 LEU A 144       8.009  23.017  -5.797  1.00 51.69           H
ATOM   1964  CD2 LEU A 144       6.229  25.669  -4.572  1.00 51.25           C
ATOM   1965 1HD2 LEU A 144       6.961  26.424  -4.852  1.00 51.25           H
ATOM   1966 2HD2 LEU A 144       5.793  25.938  -3.611  1.00 51.25           H
ATOM   1967 3HD2 LEU A 144       5.441  25.633  -5.324  1.00 51.25           H
ATOM   1968  N   PRO A 145       3.227  22.093  -1.672  1.00 55.59           N
ATOM   1969  CA  PRO A 145       2.136  21.104  -1.661  1.00 55.65           C
ATOM   1970  HA  PRO A 145       2.537  20.121  -1.413  1.00 55.65           H
ATOM   1971  C   PRO A 145       1.422  21.038  -3.025  1.00 55.39           C
ATOM   1972  O   PRO A 145       1.082  19.965  -3.531  1.00 56.03           O
ATOM   1973  CB  PRO A 145       1.170  21.567  -0.562  1.00 56.48           C
ATOM   1974 1HB  PRO A 145       0.340  22.127  -0.997  1.00 56.48           H
ATOM   1975 2HB  PRO A 145       0.787  20.723   0.012  1.00 56.48           H
ATOM   1976  CG  PRO A 145       1.996  22.512   0.312  1.00 57.02           C
ATOM   1977 1HG  PRO A 145       1.377  23.281   0.773  1.00 57.02           H
ATOM   1978 2HG  PRO A 145       2.524  21.946   1.078  1.00 57.02           H
ATOM   1979  CD  PRO A 145       3.007  23.114  -0.660  1.00 55.08           C
ATOM   1980 1HD  PRO A 145       2.593  24.010  -1.124  1.00 55.08           H
ATOM   1981 2HD  PRO A 145       3.922  23.354  -0.122  1.00 55.08           H
ATOM   1982  N   ASP A 146       1.306  22.203  -3.659  1.00 54.18           N
ATOM   1983  H   ASP A 146       1.634  23.031  -3.161  1.00 54.18           H
ATOM   1984  CA  ASP A 146       0.834  22.438  -5.024  1.00 53.30           C
ATOM   1985  HA  ASP A 146      -0.171  22.049  -5.120  1.00 53.30           H
ATOM   1986  C   ASP A 146       1.653  21.750  -6.130  1.00 51.21           C
ATOM   1987  O   ASP A 146       1.163  21.672  -7.252  1.00 50.73           O
ATOM   1988  CB  ASP A 146       0.773  23.955  -5.264  1.00 55.08           C
ATOM   1989 1HB  ASP A 146       0.515  24.146  -6.307  1.00 55.08           H
ATOM   1990 2HB  ASP A 146      -0.030  24.370  -4.652  1.00 55.08           H
ATOM   1991  CG  ASP A 146       2.076  24.677  -4.905  1.00 60.57           C
ATOM   1992  OD1 ASP A 146       2.778  25.131  -5.833  1.00 62.43           O
ATOM   1993  OD2 ASP A 146       2.367  24.804  -3.695  1.00 61.88           O
ATOM   1994  N   LEU A 147       2.849  21.221  -5.831  1.00 49.76           N
ATOM   1995  H   LEU A 147       3.211  21.340  -4.888  1.00 49.76           H
ATOM   1996  CA  LEU A 147       3.692  20.531  -6.815  1.00 49.04           C
ATOM   1997  HA  LEU A 147       4.022  21.266  -7.546  1.00 49.04           H
ATOM   1998  C   LEU A 147       2.922  19.457  -7.599  1.00 47.84           C
ATOM   1999  O   LEU A 147       3.210  19.253  -8.772  1.00 46.80           O
ATOM   2000  CB  LEU A 147       4.938  19.952  -6.108  1.00 49.08           C
ATOM   2001 1HB  LEU A 147       5.493  20.773  -5.661  1.00 49.08           H
ATOM   2002 2HB  LEU A 147       4.601  19.297  -5.307  1.00 49.08           H
ATOM   2003  CG  LEU A 147       5.907  19.146  -6.995  1.00 51.06           C
ATOM   2004  HG  LEU A 147       5.373  18.316  -7.450  1.00 51.06           H
ATOM   2005  CD1 LEU A 147       6.533  20.004  -8.094  1.00 51.05           C
ATOM   2006 1HD1 LEU A 147       7.241  19.408  -8.669  1.00 51.05           H
ATOM   2007 2HD1 LEU A 147       7.049  20.861  -7.659  1.00 51.05           H
ATOM   2008 3HD1 LEU A 147       5.759  20.356  -8.773  1.00 51.05           H
ATOM   2009  CD2 LEU A 147       7.026  18.559  -6.137  1.00 51.79           C
ATOM   2010 1HD2 LEU A 147       7.696  17.968  -6.761  1.00 51.79           H
ATOM   2011 2HD2 LEU A 147       6.594  17.917  -5.368  1.00 51.79           H
ATOM   2012 3HD2 LEU A 147       7.583  19.365  -5.661  1.00 51.79           H
ATOM   2013  N   GLU A 148       1.933  18.796  -6.997  1.00 46.88           N
ATOM   2014  H   GLU A 148       1.742  18.984  -6.022  1.00 46.88           H
ATOM   2015  CA  GLU A 148       1.131  17.832  -7.750  1.00 47.61           C
ATOM   2016  HA  GLU A 148       1.830  17.221  -8.318  1.00 47.61           H
ATOM   2017  C   GLU A 148       0.223  18.479  -8.809  1.00 48.54           C
ATOM   2018  O   GLU A 148       0.119  17.936  -9.907  1.00 49.06           O
ATOM   2019  CB  GLU A 148       0.356  16.917  -6.794  1.00 49.96           C
ATOM   2020 1HB  GLU A 148       1.004  16.632  -5.967  1.00 49.96           H
ATOM   2021 2HB  GLU A 148      -0.487  17.458  -6.372  1.00 49.96           H
ATOM   2022  CG  GLU A 148      -0.149  15.635  -7.474  1.00 54.69           C
ATOM   2023 1HG  GLU A 148      -0.605  14.997  -6.714  1.00 54.69           H
ATOM   2024 2HG  GLU A 148      -0.936  15.906  -8.183  1.00 54.69           H
ATOM   2025  CD  GLU A 148       0.959  14.840  -8.193  1.00 60.43           C
ATOM   2026  OE1 GLU A 148       2.124  14.848  -7.716  1.00 58.87           O
ATOM   2027  OE2 GLU A 148       0.643  14.222  -9.242  1.00 63.90           O
ATOM   2028  N   GLU A 149      -0.366  19.653  -8.543  1.00 48.20           N
ATOM   2029  H   GLU A 149      -0.147  20.119  -7.663  1.00 48.20           H
ATOM   2030  CA  GLU A 149      -0.993  20.441  -9.619  1.00 48.05           C
ATOM   2031  HA  GLU A 149      -1.788  19.850 -10.073  1.00 48.05           H
ATOM   2032  C   GLU A 149       0.033  20.727 -10.712  1.00 46.70           C
ATOM   2033  O   GLU A 149      -0.210  20.397 -11.874  1.00 46.53           O
ATOM   2034  CB  GLU A 149      -1.594  21.768  -9.109  1.00 51.67           C
ATOM   2035 1HB  GLU A 149      -2.333  21.563  -8.333  1.00 51.67           H
ATOM   2036 2HB  GLU A 149      -0.805  22.381  -8.678  1.00 51.67           H
ATOM   2037  CG  GLU A 149      -2.258  22.567 -10.246  1.00 59.04           C
ATOM   2038 1HG  GLU A 149      -1.697  22.468 -11.174  1.00 59.04           H
ATOM   2039 2HG  GLU A 149      -3.239  22.139 -10.432  1.00 59.04           H
ATOM   2040  CD  GLU A 149      -2.372  24.066  -9.945  1.00 69.13           C
ATOM   2041  OE1 GLU A 149      -1.892  24.880 -10.770  1.00 71.26           O
ATOM   2042  OE2 GLU A 149      -3.035  24.459  -8.953  1.00 72.83           O
ATOM   2043  N   LEU A 150       1.173  21.301 -10.314  1.00 45.41           N
ATOM   2044  H   LEU A 150       1.270  21.510  -9.321  1.00 45.41           H
ATOM   2045  CA  LEU A 150       2.218  21.739 -11.237  1.00 45.15           C
ATOM   2046  HA  LEU A 150       1.800  22.488 -11.910  1.00 45.15           H
ATOM   2047  C   LEU A 150       2.733  20.596 -12.133  1.00 43.61           C
ATOM   2048  O   LEU A 150       2.973  20.823 -13.312  1.00 43.14           O
ATOM   2049  CB  LEU A 150       3.374  22.376 -10.446  1.00 45.68           C
ATOM   2050 1HB  LEU A 150       3.869  21.594  -9.874  1.00 45.68           H
ATOM   2051 2HB  LEU A 150       4.084  22.747 -11.176  1.00 45.68           H
ATOM   2052  CG  LEU A 150       3.049  23.535  -9.487  1.00 46.75           C
ATOM   2053  HG  LEU A 150       2.415  23.178  -8.685  1.00 46.75           H
ATOM   2054  CD1 LEU A 150       4.360  24.028  -8.871  1.00 47.39           C
ATOM   2055 1HD1 LEU A 150       4.141  24.787  -8.121  1.00 47.39           H
ATOM   2056 2HD1 LEU A 150       5.009  24.442  -9.642  1.00 47.39           H
ATOM   2057 3HD1 LEU A 150       4.871  23.203  -8.379  1.00 47.39           H
ATOM   2058  CD2 LEU A 150       2.323  24.674 -10.196  1.00 47.04           C
ATOM   2059 1HD2 LEU A 150       2.139  25.484  -9.494  1.00 47.04           H
ATOM   2060 2HD2 LEU A 150       1.357  24.328 -10.565  1.00 47.04           H
ATOM   2061 3HD2 LEU A 150       2.924  25.031 -11.029  1.00 47.04           H
ATOM   2062  N   LEU A 151       2.873  19.379 -11.595  1.00 42.53           N
ATOM   2063  H   LEU A 151       2.738  19.303 -10.588  1.00 42.53           H
ATOM   2064  CA  LEU A 151       3.293  18.189 -12.349  1.00 41.91           C
ATOM   2065  HA  LEU A 151       4.172  18.433 -12.944  1.00 41.91           H
ATOM   2066  C   LEU A 151       2.224  17.707 -13.344  1.00 43.26           C
ATOM   2067  O   LEU A 151       2.551  17.389 -14.484  1.00 43.67           O
ATOM   2068  CB  LEU A 151       3.646  17.057 -11.366  1.00 40.85           C
ATOM   2069 1HB  LEU A 151       2.816  16.950 -10.664  1.00 40.85           H
ATOM   2070 2HB  LEU A 151       3.723  16.122 -11.921  1.00 40.85           H
ATOM   2071  CG  LEU A 151       4.955  17.253 -10.579  1.00 40.25           C
ATOM   2072  HG  LEU A 151       5.020  18.267 -10.194  1.00 40.25           H
ATOM   2073  CD1 LEU A 151       4.961  16.274  -9.407  1.00 40.34           C
ATOM   2074 1HD1 LEU A 151       5.878  16.396  -8.835  1.00 40.34           H
ATOM   2075 2HD1 LEU A 151       4.877  15.249  -9.763  1.00 40.34           H
ATOM   2076 3HD1 LEU A 151       4.118  16.494  -8.753  1.00 40.34           H
ATOM   2077  CD2 LEU A 151       6.186  16.994 -11.448  1.00 40.28           C
ATOM   2078 1HD2 LEU A 151       7.091  17.131 -10.855  1.00 40.28           H
ATOM   2079 2HD2 LEU A 151       6.211  17.706 -12.271  1.00 40.28           H
ATOM   2080 3HD2 LEU A 151       6.164  15.983 -11.849  1.00 40.28           H
ATOM   2081  N   ASN A 152       0.955  17.651 -12.929  1.00 43.21           N
ATOM   2082  H   ASN A 152       0.748  17.927 -11.972  1.00 43.21           H
ATOM   2083  CA  ASN A 152      -0.138  17.290 -13.843  1.00 44.17           C
ATOM   2084  HA  ASN A 152       0.124  16.374 -14.374  1.00 44.17           H
ATOM   2085  C   ASN A 152      -0.333  18.357 -14.941  1.00 44.26           C
ATOM   2086  O   ASN A 152      -0.650  18.027 -16.085  1.00 44.69           O
ATOM   2087  CB  ASN A 152      -1.425  17.038 -13.027  1.00 45.58           C
ATOM   2088 1HB  ASN A 152      -1.576  17.844 -12.310  1.00 45.58           H
ATOM   2089 2HB  ASN A 152      -2.281  17.022 -13.697  1.00 45.58           H
ATOM   2090  CG  ASN A 152      -1.410  15.706 -12.307  1.00 49.13           C
ATOM   2091  OD1 ASN A 152      -1.667  14.661 -12.889  1.00 49.44           O
ATOM   2092  ND2 ASN A 152      -1.050  15.697 -11.053  1.00 50.07           N
ATOM   2093 1HD2 ASN A 152      -0.934  14.837 -10.539  1.00 50.07           H
ATOM   2094 2HD2 ASN A 152      -0.775  16.569 -10.609  1.00 50.07           H
ATOM   2095  N   ASP A 153      -0.131  19.626 -14.598  1.00 43.78           N
ATOM   2096  H   ASP A 153       0.079  19.846 -13.625  1.00 43.78           H
ATOM   2097  CA  ASP A 153      -0.179  20.702 -15.577  1.00 44.22           C
ATOM   2098  HA  ASP A 153      -1.066  20.556 -16.194  1.00 44.22           H
ATOM   2099  C   ASP A 153       1.038  20.664 -16.512  1.00 42.75           C
ATOM   2100  O   ASP A 153       0.880  20.843 -17.713  1.00 43.44           O
ATOM   2101  CB  ASP A 153      -0.316  22.048 -14.870  1.00 48.20           C
ATOM   2102 1HB  ASP A 153      -0.931  21.940 -13.975  1.00 48.20           H
ATOM   2103 2HB  ASP A 153       0.666  22.407 -14.572  1.00 48.20           H
ATOM   2104  CG  ASP A 153      -1.011  23.032 -15.804  1.00 57.93           C
ATOM   2105  OD1 ASP A 153      -0.362  23.747 -16.586  1.00 59.73           O
ATOM   2106  OD2 ASP A 153      -2.261  23.045 -15.806  1.00 61.43           O
ATOM   2107  N   ALA A 154       2.226  20.356 -15.994  1.00 40.87           N
ATOM   2108  H   ALA A 154       2.327  20.317 -14.982  1.00 40.87           H
ATOM   2109  CA  ALA A 154       3.404  20.136 -16.824  1.00 40.04           C
ATOM   2110  HA  ALA A 154       3.575  21.031 -17.423  1.00 40.04           H
ATOM   2111  C   ALA A 154       3.192  18.973 -17.813  1.00 40.12           C
ATOM   2112  O   ALA A 154       3.477  19.133 -19.001  1.00 40.53           O
ATOM   2113  CB  ALA A 154       4.618  19.942 -15.909  1.00 38.93           C
ATOM   2114 1HB  ALA A 154       4.746  20.827 -15.290  1.00 38.93           H
ATOM   2115 2HB  ALA A 154       5.513  19.804 -16.511  1.00 38.93           H
ATOM   2116 3HB  ALA A 154       4.477  19.073 -15.268  1.00 38.93           H
ATOM   2117  N   ASP A 155       2.597  17.857 -17.372  1.00 40.04           N
ATOM   2118  H   ASP A 155       2.476  17.746 -16.365  1.00 40.04           H
ATOM   2119  CA  ASP A 155       2.179  16.770 -18.270  1.00 41.06           C
ATOM   2120  HA  ASP A 155       3.063  16.375 -18.770  1.00 41.06           H
ATOM   2121  C   ASP A 155       1.221  17.271 -19.379  1.00 40.95           C
ATOM   2122  O   ASP A 155       1.424  16.946 -20.557  1.00 40.63           O
ATOM   2123  CB  ASP A 155       1.509  15.626 -17.476  1.00 43.66           C
ATOM   2124 1HB  ASP A 155       0.815  16.048 -16.752  1.00 43.66           H
ATOM   2125 2HB  ASP A 155       0.915  15.047 -18.181  1.00 43.66           H
ATOM   2126  CG  ASP A 155       2.423  14.626 -16.747  1.00 49.14           C
ATOM   2127  OD1 ASP A 155       3.664  14.700 -16.817  1.00 50.04           O
ATOM   2128  OD2 ASP A 155       1.849  13.679 -16.153  1.00 51.99           O
ATOM   2129  N   ARG A 156       0.209  18.070 -18.997  1.00 41.21           N
ATOM   2130  H   ARG A 156       0.106  18.218 -17.992  1.00 41.21           H
ATOM   2131  CA  ARG A 156      -0.733  18.761 -19.908  1.00 41.69           C
ATOM   2132  HA  ARG A 156      -1.237  18.023 -20.533  1.00 41.69           H
ATOM   2133  C   ARG A 156      -0.021  19.709 -20.879  1.00 42.15           C
ATOM   2134  O   ARG A 156      -0.453  19.819 -22.027  1.00 42.48           O
ATOM   2135  CB  ARG A 156      -1.792  19.494 -19.063  1.00 43.01           C
ATOM   2136 1HB  ARG A 156      -2.311  18.757 -18.455  1.00 43.01           H
ATOM   2137 2HB  ARG A 156      -1.295  20.183 -18.392  1.00 43.01           H
ATOM   2138  CG  ARG A 156      -2.841  20.292 -19.855  1.00 45.83           C
ATOM   2139 1HG  ARG A 156      -2.373  20.892 -20.634  1.00 45.83           H
ATOM   2140 2HG  ARG A 156      -3.525  19.591 -20.329  1.00 45.83           H
ATOM   2141  CD  ARG A 156      -3.638  21.229 -18.935  1.00 49.35           C
ATOM   2142 1HD  ARG A 156      -4.539  21.541 -19.461  1.00 49.35           H
ATOM   2143 2HD  ARG A 156      -3.951  20.675 -18.046  1.00 49.35           H
ATOM   2144  NE  ARG A 156      -2.869  22.431 -18.539  1.00 50.63           N
ATOM   2145  HE  ARG A 156      -2.489  22.475 -17.604  1.00 50.63           H
ATOM   2146  CZ  ARG A 156      -2.666  23.527 -19.236  1.00 50.54           C
ATOM   2147  NH1 ARG A 156      -3.166  23.708 -20.408  1.00 51.03           N
ATOM   2148 1HH1 ARG A 156      -3.831  23.063 -20.810  1.00 51.03           H
ATOM   2149 2HH1 ARG A 156      -2.903  24.571 -20.871  1.00 51.03           H
ATOM   2150  NH2 ARG A 156      -1.923  24.491 -18.798  1.00 47.51           N
ATOM   2151 1HH2 ARG A 156      -1.344  24.335 -17.967  1.00 47.51           H
ATOM   2152 2HH2 ARG A 156      -1.745  25.275 -19.417  1.00 47.51           H
ATOM   2153  N   LEU A 157       1.066  20.364 -20.471  1.00 41.74           N
ATOM   2154  H   LEU A 157       1.300  20.328 -19.478  1.00 41.74           H
ATOM   2155  CA  LEU A 157       1.866  21.186 -21.387  1.00 41.97           C
ATOM   2156  HA  LEU A 157       1.187  21.820 -21.949  1.00 41.97           H
ATOM   2157  C   LEU A 157       2.618  20.323 -22.412  1.00 42.56           C
ATOM   2158  O   LEU A 157       2.570  20.609 -23.606  1.00 43.50           O
ATOM   2159  CB  LEU A 157       2.864  22.106 -20.653  1.00 41.82           C
ATOM   2160 1HB  LEU A 157       3.632  21.500 -20.173  1.00 41.82           H
ATOM   2161 2HB  LEU A 157       3.355  22.681 -21.436  1.00 41.82           H
ATOM   2162  CG  LEU A 157       2.336  23.106 -19.605  1.00 43.12           C
ATOM   2163  HG  LEU A 157       2.294  22.628 -18.632  1.00 43.12           H
ATOM   2164  CD1 LEU A 157       3.331  24.260 -19.515  1.00 43.50           C
ATOM   2165 1HD1 LEU A 157       3.032  24.935 -18.715  1.00 43.50           H
ATOM   2166 2HD1 LEU A 157       3.362  24.810 -20.455  1.00 43.50           H
ATOM   2167 3HD1 LEU A 157       4.318  23.865 -19.285  1.00 43.50           H
ATOM   2168  CD2 LEU A 157       0.965  23.681 -19.941  1.00 43.34           C
ATOM   2169 1HD2 LEU A 157       0.733  24.476 -19.234  1.00 43.34           H
ATOM   2170 2HD2 LEU A 157       0.213  22.902 -19.832  1.00 43.34           H
ATOM   2171 3HD2 LEU A 157       0.943  24.074 -20.953  1.00 43.34           H
ATOM   2172  N   LEU A 158       3.314  19.301 -21.914  1.00 41.96           N
ATOM   2173  H   LEU A 158       3.274  19.187 -20.899  1.00 41.96           H
ATOM   2174  CA  LEU A 158       4.290  18.484 -22.645  1.00 41.80           C
ATOM   2175  HA  LEU A 158       4.882  19.125 -23.298  1.00 41.80           H
ATOM   2176  C   LEU A 158       3.678  17.403 -23.557  1.00 42.57           C
ATOM   2177  O   LEU A 158       4.372  16.894 -24.440  1.00 43.02           O
ATOM   2178  CB  LEU A 158       5.209  17.844 -21.585  1.00 40.93           C
ATOM   2179 1HB  LEU A 158       4.588  17.525 -20.748  1.00 40.93           H
ATOM   2180 2HB  LEU A 158       5.670  16.950 -21.999  1.00 40.93           H
ATOM   2181  CG  LEU A 158       6.328  18.760 -21.060  1.00 41.52           C
ATOM   2182  HG  LEU A 158       5.969  19.786 -20.969  1.00 41.52           H
ATOM   2183  CD1 LEU A 158       6.803  18.276 -19.693  1.00 41.66           C
ATOM   2184 1HD1 LEU A 158       7.644  18.874 -19.348  1.00 41.66           H
ATOM   2185 2HD1 LEU A 158       7.101  17.228 -19.743  1.00 41.66           H
ATOM   2186 3HD1 LEU A 158       5.987  18.378 -18.982  1.00 41.66           H
ATOM   2187  CD2 LEU A 158       7.522  18.710 -22.011  1.00 42.06           C
ATOM   2188 1HD2 LEU A 158       8.286  19.416 -21.684  1.00 42.06           H
ATOM   2189 2HD2 LEU A 158       7.212  18.956 -23.024  1.00 42.06           H
ATOM   2190 3HD2 LEU A 158       7.938  17.706 -22.008  1.00 42.06           H
ATOM   2191  N   GLY A 159       2.419  17.022 -23.330  1.00 42.12           N
ATOM   2192  H   GLY A 159       1.910  17.488 -22.584  1.00 42.12           H
ATOM   2193  CA  GLY A 159       1.839  15.834 -23.967  1.00 42.51           C
ATOM   2194 1HA  GLY A 159       0.757  15.846 -23.838  1.00 42.51           H
ATOM   2195 2HA  GLY A 159       2.066  15.843 -25.032  1.00 42.51           H
ATOM   2196  C   GLY A 159       2.386  14.531 -23.379  1.00 42.45           C
ATOM   2197  O   GLY A 159       2.691  13.585 -24.108  1.00 42.65           O
ATOM   2198  N   VAL A 160       2.579  14.500 -22.060  1.00 41.87           N
ATOM   2199  H   VAL A 160       2.362  15.335 -21.521  1.00 41.87           H
ATOM   2200  CA  VAL A 160       3.081  13.303 -21.376  1.00 42.20           C
ATOM   2201  HA  VAL A 160       3.921  12.926 -21.943  1.00 42.20           H
ATOM   2202  C   VAL A 160       2.044  12.197 -21.315  1.00 43.43           C
ATOM   2203  O   VAL A 160       0.894  12.451 -20.969  1.00 43.61           O
ATOM   2204  CB  VAL A 160       3.591  13.617 -19.975  1.00 41.99           C
ATOM   2205  HB  VAL A 160       2.830  14.179 -19.442  1.00 41.99           H
ATOM   2206  CG1 VAL A 160       3.931  12.359 -19.184  1.00 42.32           C
ATOM   2207 1HG1 VAL A 160       4.488  12.645 -18.299  1.00 42.32           H
ATOM   2208 2HG1 VAL A 160       4.553  11.694 -19.782  1.00 42.32           H
ATOM   2209 3HG1 VAL A 160       3.021  11.849 -18.873  1.00 42.32           H
ATOM   2210  CG2 VAL A 160       4.874  14.441 -20.070  1.00 41.93           C
ATOM   2211 1HG2 VAL A 160       5.180  14.761 -19.074  1.00 41.93           H
ATOM   2212 2HG2 VAL A 160       4.699  15.322 -20.674  1.00 41.93           H
ATOM   2213 3HG2 VAL A 160       5.671  13.851 -20.519  1.00 41.93           H
ATOM   2214  N   THR A 161       2.479  10.971 -21.571  1.00 43.92           N
ATOM   2215  H   THR A 161       3.416  10.875 -21.961  1.00 43.92           H
ATOM   2216  CA  THR A 161       1.685   9.764 -21.345  1.00 45.07           C
ATOM   2217  HA  THR A 161       1.012   9.942 -20.508  1.00 45.07           H
ATOM   2218  C   THR A 161       2.563   8.578 -20.980  1.00 45.90           C
ATOM   2219  O   THR A 161       3.611   8.358 -21.579  1.00 45.11           O
ATOM   2220  CB  THR A 161       0.813   9.459 -22.561  1.00 46.38           C
ATOM   2221  HB  THR A 161       0.026  10.211 -22.628  1.00 46.38           H
ATOM   2222  OG1 THR A 161       0.226   8.199 -22.411  1.00 47.88           O
ATOM   2223  HG1 THR A 161       0.488   7.706 -23.203  1.00 47.88           H
ATOM   2224  CG2 THR A 161       1.550   9.410 -23.895  1.00 46.10           C
ATOM   2225 1HG2 THR A 161       0.835   9.179 -24.680  1.00 46.10           H
ATOM   2226 2HG2 THR A 161       2.341   8.663 -23.878  1.00 46.10           H
ATOM   2227 3HG2 THR A 161       1.987  10.385 -24.108  1.00 46.10           H
ATOM   2228  N   THR A 162       2.172   7.822 -19.960  1.00 47.12           N
ATOM   2229  H   THR A 162       1.386   8.155 -19.405  1.00 47.12           H
ATOM   2230  CA  THR A 162       2.757   6.503 -19.633  1.00 49.00           C
ATOM   2231  HA  THR A 162       3.844   6.558 -19.598  1.00 49.00           H
ATOM   2232  C   THR A 162       2.395   5.456 -20.670  1.00 50.95           C
ATOM   2233  O   THR A 162       3.235   4.636 -21.036  1.00 51.45           O
ATOM   2234  CB  THR A 162       2.231   5.992 -18.297  1.00 49.92           C
ATOM   2235  HB  THR A 162       2.396   4.916 -18.224  1.00 49.92           H
ATOM   2236  OG1 THR A 162       0.852   6.251 -18.210  1.00 51.01           O
ATOM   2237  HG1 THR A 162       0.768   7.179 -17.910  1.00 51.01           H
ATOM   2238  CG2 THR A 162       2.911   6.659 -17.111  1.00 49.78           C
ATOM   2239 1HG2 THR A 162       2.462   6.307 -16.181  1.00 49.78           H
ATOM   2240 2HG2 THR A 162       2.817   7.742 -17.171  1.00 49.78           H
ATOM   2241 3HG2 THR A 162       3.968   6.394 -17.106  1.00 49.78           H
ATOM   2242  N   HIS A 163       1.171   5.519 -21.194  1.00 52.24           N
ATOM   2243  H   HIS A 163       0.546   6.206 -20.781  1.00 52.24           H
ATOM   2244  CA  HIS A 163       0.724   4.806 -22.396  1.00 54.17           C
ATOM   2245  HA  HIS A 163       0.985   3.752 -22.321  1.00 54.17           H
ATOM   2246  C   HIS A 163       1.436   5.350 -23.642  1.00 56.16           C
ATOM   2247  O   HIS A 163       0.950   6.292 -24.270  1.00 56.47           O
ATOM   2248  CB  HIS A 163      -0.809   4.903 -22.480  1.00 55.29           C
ATOM   2249 1HB  HIS A 163      -1.138   5.939 -22.394  1.00 55.29           H
ATOM   2250 2HB  HIS A 163      -1.138   4.528 -23.451  1.00 55.29           H
ATOM   2251  CG  HIS A 163      -1.482   4.072 -21.423  1.00 58.69           C
ATOM   2252  ND1 HIS A 163      -1.573   2.698 -21.462  1.00 61.29           N
ATOM   2253  HD1 HIS A 163      -1.245   2.125 -22.248  1.00 61.29           H
ATOM   2254  CD2 HIS A 163      -2.018   4.496 -20.238  1.00 60.08           C
ATOM   2255  HD2 HIS A 163      -2.077   5.516 -19.877  1.00 60.08           H
ATOM   2256  CE1 HIS A 163      -2.161   2.280 -20.327  1.00 61.81           C
ATOM   2257  HE1 HIS A 163      -2.361   1.245 -20.058  1.00 61.81           H
ATOM   2258  NE2 HIS A 163      -2.445   3.358 -19.572  1.00 61.53           N
ATOM   2259  HE2 HIS A 163      -2.856   3.307 -18.626  1.00 61.53           H
ATOM   2260  N   ALA A 164       2.611   4.817 -23.948  1.00 57.50           N
ATOM   2261  H   ALA A 164       2.979   4.130 -23.299  1.00 57.50           H
ATOM   2262  CA  ALA A 164       3.422   5.194 -25.113  1.00 59.63           C
ATOM   2263  HA  ALA A 164       2.796   5.722 -25.830  1.00 59.63           H
ATOM   2264  C   ALA A 164       3.980   3.975 -25.876  1.00 61.99           C
ATOM   2265  O   ALA A 164       4.608   4.141 -26.915  1.00 62.16           O
ATOM   2266  CB  ALA A 164       4.524   6.157 -24.642  1.00 59.74           C
ATOM   2267 1HB  ALA A 164       4.085   7.021 -24.141  1.00 59.74           H
ATOM   2268 2HB  ALA A 164       5.104   6.501 -25.499  1.00 59.74           H
ATOM   2269 3HB  ALA A 164       5.194   5.647 -23.949  1.00 59.74           H
ATOM   2270  N   PHE A 165       3.739   2.764 -25.365  1.00 63.68           N
ATOM   2271  H   PHE A 165       3.227   2.735 -24.491  1.00 63.68           H
ATOM   2272  CA  PHE A 165       4.304   1.489 -25.835  1.00 65.80           C
ATOM   2273  HA  PHE A 165       4.578   1.587 -26.884  1.00 65.80           H
ATOM   2274  C   PHE A 165       3.261   0.368 -25.762  1.00 68.33           C
ATOM   2275  O   PHE A 165       3.519  -0.737 -25.274  1.00 68.55           O
ATOM   2276  CB  PHE A 165       5.570   1.172 -25.029  1.00 65.44           C
ATOM   2277 1HB  PHE A 165       5.313   1.065 -23.975  1.00 65.44           H
ATOM   2278 2HB  PHE A 165       5.985   0.227 -25.372  1.00 65.44           H
ATOM   2279  CG  PHE A 165       6.633   2.226 -25.193  1.00 65.72           C
ATOM   2280  CD1 PHE A 165       6.942   3.097 -24.138  1.00 66.18           C
ATOM   2281  HD1 PHE A 165       6.444   2.986 -23.187  1.00 66.18           H
ATOM   2282  CD2 PHE A 165       7.268   2.371 -26.437  1.00 66.21           C
ATOM   2283  HD2 PHE A 165       7.037   1.695 -27.246  1.00 66.21           H
ATOM   2284  CE1 PHE A 165       7.858   4.141 -24.339  1.00 66.70           C
ATOM   2285  HE1 PHE A 165       8.060   4.831 -23.533  1.00 66.70           H
ATOM   2286  CE2 PHE A 165       8.209   3.393 -26.630  1.00 66.71           C
ATOM   2287  HE2 PHE A 165       8.733   3.471 -27.571  1.00 66.71           H
ATOM   2288  CZ  PHE A 165       8.486   4.293 -25.589  1.00 66.50           C
ATOM   2289  HZ  PHE A 165       9.201   5.086 -25.750  1.00 66.50           H
ATOM   2290  N   ASP A 166       2.041   0.728 -26.153  1.00 70.17           N
ATOM   2291  H   ASP A 166       1.948   1.668 -26.530  1.00 70.17           H
ATOM   2292  CA  ASP A 166       0.807  -0.021 -25.916  1.00 72.47           C
ATOM   2293  HA  ASP A 166       0.857  -0.448 -24.913  1.00 72.47           H
ATOM   2294  C   ASP A 166       0.587  -1.217 -26.874  1.00 74.12           C
ATOM   2295  O   ASP A 166      -0.254  -2.074 -26.597  1.00 74.68           O
ATOM   2296  CB  ASP A 166      -0.355   0.990 -25.925  1.00 74.77           C
ATOM   2297 1HB  ASP A 166      -0.494   1.370 -26.935  1.00 74.77           H
ATOM   2298 2HB  ASP A 166      -1.273   0.482 -25.628  1.00 74.77           H
ATOM   2299  CG  ASP A 166      -0.101   2.175 -24.977  1.00 79.56           C
ATOM   2300  OD1 ASP A 166       0.237   3.284 -25.457  1.00 80.18           O
ATOM   2301  OD2 ASP A 166      -0.203   1.967 -23.746  1.00 81.67           O
ATOM   2302  N   GLY A 167       1.370  -1.296 -27.954  1.00 74.84           N
ATOM   2303  H   GLY A 167       1.999  -0.509 -28.120  1.00 74.84           H
ATOM   2304  CA  GLY A 167       1.485  -2.461 -28.845  1.00 75.89           C
ATOM   2305 1HA  GLY A 167       0.747  -3.216 -28.580  1.00 75.89           H
ATOM   2306 2HA  GLY A 167       1.282  -2.138 -29.863  1.00 75.89           H
ATOM   2307  C   GLY A 167       2.871  -3.117 -28.849  1.00 76.55           C
ATOM   2308  O   GLY A 167       3.036  -4.211 -29.392  1.00 77.25           O
ATOM   2309  N   ALA A 168       3.867  -2.446 -28.268  1.00 76.14           N
ATOM   2310  H   ALA A 168       3.663  -1.499 -27.956  1.00 76.14           H
ATOM   2311  CA  ALA A 168       5.259  -2.883 -28.231  1.00 76.19           C
ATOM   2312  HA  ALA A 168       5.636  -2.874 -29.250  1.00 76.19           H
ATOM   2313  C   ALA A 168       5.400  -4.312 -27.644  1.00 75.93           C
ATOM   2314  O   ALA A 168       4.994  -4.544 -26.495  1.00 76.10           O
ATOM   2315  CB  ALA A 168       6.036  -1.838 -27.421  1.00 76.05           C
ATOM   2316 1HB  ALA A 168       5.881  -0.844 -27.837  1.00 76.05           H
ATOM   2317 2HB  ALA A 168       7.095  -2.070 -27.431  1.00 76.05           H
ATOM   2318 3HB  ALA A 168       5.680  -1.849 -26.395  1.00 76.05           H
ATOM   2319  N   PRO A 169       5.969  -5.290 -28.386  1.00 75.03           N
ATOM   2320  CA  PRO A 169       5.924  -6.714 -28.023  1.00 74.48           C
ATOM   2321  HA  PRO A 169       4.886  -7.026 -27.913  1.00 74.48           H
ATOM   2322  C   PRO A 169       6.647  -7.064 -26.719  1.00 73.46           C
ATOM   2323  O   PRO A 169       6.301  -8.060 -26.084  1.00 74.03           O
ATOM   2324  CB  PRO A 169       6.541  -7.467 -29.210  1.00 75.25           C
ATOM   2325 1HB  PRO A 169       7.121  -8.338 -28.899  1.00 75.25           H
ATOM   2326 2HB  PRO A 169       5.752  -7.769 -29.900  1.00 75.25           H
ATOM   2327  CG  PRO A 169       7.419  -6.421 -29.889  1.00 75.83           C
ATOM   2328 1HG  PRO A 169       8.372  -6.343 -29.364  1.00 75.83           H
ATOM   2329 2HG  PRO A 169       7.573  -6.638 -30.946  1.00 75.83           H
ATOM   2330  CD  PRO A 169       6.611  -5.143 -29.684  1.00 74.33           C
ATOM   2331 1HD  PRO A 169       7.273  -4.282 -29.703  1.00 74.33           H
ATOM   2332 2HD  PRO A 169       5.851  -5.053 -30.462  1.00 74.33           H
ATOM   2333  N   PHE A 170       7.591  -6.231 -26.278  1.00 71.82           N
ATOM   2334  H   PHE A 170       7.839  -5.438 -26.862  1.00 71.82           H
ATOM   2335  CA  PHE A 170       8.403  -6.485 -25.086  1.00 70.47           C
ATOM   2336  HA  PHE A 170       8.098  -7.428 -24.635  1.00 70.47           H
ATOM   2337  C   PHE A 170       8.259  -5.436 -23.973  1.00 68.42           C
ATOM   2338  O   PHE A 170       8.920  -5.571 -22.945  1.00 67.89           O
ATOM   2339  CB  PHE A 170       9.870  -6.640 -25.496  1.00 70.79           C
ATOM   2340 1HB  PHE A 170      10.268  -5.657 -25.725  1.00 70.79           H
ATOM   2341 2HB  PHE A 170      10.407  -7.009 -24.628  1.00 70.79           H
ATOM   2342  CG  PHE A 170      10.182  -7.551 -26.669  1.00 72.24           C
ATOM   2343  CD1 PHE A 170      10.807  -7.018 -27.814  1.00 73.42           C
ATOM   2344  HD1 PHE A 170      11.024  -5.962 -27.875  1.00 73.42           H
ATOM   2345  CD2 PHE A 170       9.923  -8.934 -26.600  1.00 73.30           C
ATOM   2346  HD2 PHE A 170       9.458  -9.360 -25.723  1.00 73.30           H
ATOM   2347  CE1 PHE A 170      11.197  -7.861 -28.867  1.00 74.18           C
ATOM   2348  HE1 PHE A 170      11.716  -7.449 -29.721  1.00 74.18           H
ATOM   2349  CE2 PHE A 170      10.303  -9.775 -27.662  1.00 74.18           C
ATOM   2350  HE2 PHE A 170      10.125 -10.840 -27.595  1.00 74.18           H
ATOM   2351  CZ  PHE A 170      10.963  -9.242 -28.784  1.00 74.13           C
ATOM   2352  HZ  PHE A 170      11.335  -9.892 -29.563  1.00 74.13           H
ATOM   2353  N   SER A 171       7.418  -4.409 -24.131  1.00 67.08           N
ATOM   2354  H   SER A 171       6.886  -4.328 -24.992  1.00 67.08           H
ATOM   2355  CA  SER A 171       7.288  -3.361 -23.105  1.00 66.64           C
ATOM   2356  HA  SER A 171       8.270  -2.926 -22.941  1.00 66.64           H
ATOM   2357  C   SER A 171       6.813  -3.913 -21.766  1.00 65.63           C
ATOM   2358  O   SER A 171       7.445  -3.656 -20.739  1.00 64.88           O
ATOM   2359  CB  SER A 171       6.350  -2.253 -23.565  1.00 68.31           C
ATOM   2360 1HB  SER A 171       6.253  -1.505 -22.777  1.00 68.31           H
ATOM   2361 2HB  SER A 171       6.788  -1.775 -24.441  1.00 68.31           H
ATOM   2362  OG  SER A 171       5.072  -2.764 -23.896  1.00 71.50           O
ATOM   2363  HG  SER A 171       4.605  -2.077 -24.409  1.00 71.50           H
ATOM   2364  N   ASP A 172       5.777  -4.751 -21.788  1.00 65.47           N
ATOM   2365  H   ASP A 172       5.311  -4.891 -22.679  1.00 65.47           H
ATOM   2366  CA  ASP A 172       5.247  -5.411 -20.589  1.00 65.55           C
ATOM   2367  HA  ASP A 172       5.020  -4.645 -19.846  1.00 65.55           H
ATOM   2368  C   ASP A 172       6.273  -6.373 -19.959  1.00 64.83           C
ATOM   2369  O   ASP A 172       6.380  -6.452 -18.737  1.00 65.61           O
ATOM   2370  CB  ASP A 172       3.952  -6.159 -20.958  1.00 68.31           C
ATOM   2371 1HB  ASP A 172       3.553  -5.782 -21.896  1.00 68.31           H
ATOM   2372 2HB  ASP A 172       4.158  -7.222 -21.100  1.00 68.31           H
ATOM   2373  CG  ASP A 172       2.885  -5.966 -19.888  1.00 74.91           C
ATOM   2374  OD1 ASP A 172       2.290  -4.871 -19.836  1.00 75.86           O
ATOM   2375  OD2 ASP A 172       2.682  -6.886 -19.060  1.00 78.16           O
ATOM   2376  N   LEU A 173       7.024  -7.084 -20.805  1.00 63.25           N
ATOM   2377  H   LEU A 173       6.852  -6.954 -21.794  1.00 63.25           H
ATOM   2378  CA  LEU A 173       8.088  -7.998 -20.385  1.00 62.21           C
ATOM   2379  HA  LEU A 173       7.663  -8.708 -19.676  1.00 62.21           H
ATOM   2380  C   LEU A 173       9.220  -7.256 -19.654  1.00 59.95           C
ATOM   2381  O   LEU A 173       9.671  -7.718 -18.606  1.00 59.37           O
ATOM   2382  CB  LEU A 173       8.588  -8.774 -21.621  1.00 62.95           C
ATOM   2383 1HB  LEU A 173       7.743  -9.283 -22.087  1.00 62.95           H
ATOM   2384 2HB  LEU A 173       8.983  -8.058 -22.339  1.00 62.95           H
ATOM   2385  CG  LEU A 173       9.693  -9.807 -21.329  1.00 65.28           C
ATOM   2386  HG  LEU A 173      10.508  -9.332 -20.785  1.00 65.28           H
ATOM   2387  CD1 LEU A 173       9.175 -10.986 -20.507  1.00 66.30           C
ATOM   2388 1HD1 LEU A 173       9.968 -11.722 -20.392  1.00 66.30           H
ATOM   2389 2HD1 LEU A 173       8.325 -11.449 -21.010  1.00 66.30           H
ATOM   2390 3HD1 LEU A 173       8.869 -10.644 -19.522  1.00 66.30           H
ATOM   2391  CD2 LEU A 173      10.256 -10.340 -22.643  1.00 66.06           C
ATOM   2392 1HD2 LEU A 173      11.064 -11.044 -22.444  1.00 66.06           H
ATOM   2393 2HD2 LEU A 173      10.649  -9.519 -23.240  1.00 66.06           H
ATOM   2394 3HD2 LEU A 173       9.476 -10.849 -23.209  1.00 66.06           H
ATOM   2395  N   VAL A 174       9.656  -6.102 -20.171  1.00 58.20           N
ATOM   2396  H   VAL A 174       9.283  -5.795 -21.070  1.00 58.20           H
ATOM   2397  CA  VAL A 174      10.642  -5.272 -19.462  1.00 56.97           C
ATOM   2398  HA  VAL A 174      11.545  -5.861 -19.304  1.00 56.97           H
ATOM   2399  C   VAL A 174      10.127  -4.909 -18.075  1.00 55.87           C
ATOM   2400  O   VAL A 174      10.842  -5.146 -17.102  1.00 55.46           O
ATOM   2401  CB  VAL A 174      11.025  -4.015 -20.254  1.00 57.38           C
ATOM   2402  HB  VAL A 174      10.124  -3.489 -20.567  1.00 57.38           H
ATOM   2403  CG1 VAL A 174      11.885  -3.058 -19.424  1.00 57.53           C
ATOM   2404 1HG1 VAL A 174      12.198  -2.213 -20.039  1.00 57.53           H
ATOM   2405 2HG1 VAL A 174      12.768  -3.577 -19.049  1.00 57.53           H
ATOM   2406 3HG1 VAL A 174      11.315  -2.666 -18.586  1.00 57.53           H
ATOM   2407  CG2 VAL A 174      11.842  -4.390 -21.495  1.00 57.57           C
ATOM   2408 1HG2 VAL A 174      12.111  -3.488 -22.043  1.00 57.57           H
ATOM   2409 2HG2 VAL A 174      11.254  -5.028 -22.149  1.00 57.57           H
ATOM   2410 3HG2 VAL A 174      12.753  -4.912 -21.203  1.00 57.57           H
ATOM   2411  N   ARG A 175       8.875  -4.432 -17.967  1.00 55.56           N
ATOM   2412  H   ARG A 175       8.344  -4.271 -18.823  1.00 55.56           H
ATOM   2413  CA  ARG A 175       8.263  -4.132 -16.657  1.00 56.04           C
ATOM   2414  HA  ARG A 175       8.899  -3.410 -16.147  1.00 56.04           H
ATOM   2415  C   ARG A 175       8.232  -5.355 -15.737  1.00 56.14           C
ATOM   2416  O   ARG A 175       8.711  -5.241 -14.612  1.00 56.09           O
ATOM   2417  CB  ARG A 175       6.869  -3.508 -16.819  1.00 57.37           C
ATOM   2418 1HB  ARG A 175       6.932  -2.678 -17.521  1.00 57.37           H
ATOM   2419 2HB  ARG A 175       6.203  -4.252 -17.252  1.00 57.37           H
ATOM   2420  CG  ARG A 175       6.311  -2.976 -15.475  1.00 61.16           C
ATOM   2421 1HG  ARG A 175       6.797  -3.462 -14.631  1.00 61.16           H
ATOM   2422 2HG  ARG A 175       6.532  -1.912 -15.411  1.00 61.16           H
ATOM   2423  CD  ARG A 175       4.800  -3.162 -15.298  1.00 63.75           C
ATOM   2424 1HD  ARG A 175       4.516  -2.773 -14.319  1.00 63.75           H
ATOM   2425 2HD  ARG A 175       4.288  -2.563 -16.053  1.00 63.75           H
ATOM   2426  NE  ARG A 175       4.417  -4.586 -15.378  1.00 65.99           N
ATOM   2427  HE  ARG A 175       4.796  -5.225 -14.688  1.00 65.99           H
ATOM   2428  CZ  ARG A 175       3.709  -5.155 -16.321  1.00 67.62           C
ATOM   2429  NH1 ARG A 175       3.686  -6.432 -16.456  1.00 68.55           N
ATOM   2430 1HH1 ARG A 175       4.013  -7.063 -15.743  1.00 68.55           H
ATOM   2431 2HH1 ARG A 175       3.186  -6.745 -17.278  1.00 68.55           H
ATOM   2432  NH2 ARG A 175       3.013  -4.489 -17.185  1.00 66.19           N
ATOM   2433 1HH2 ARG A 175       2.912  -3.488 -17.109  1.00 66.19           H
ATOM   2434 2HH2 ARG A 175       2.565  -4.949 -17.973  1.00 66.19           H
ATOM   2435  N   GLU A 176       7.723  -6.507 -16.186  1.00 55.97           N
ATOM   2436  H   GLU A 176       7.321  -6.527 -17.124  1.00 55.97           H
ATOM   2437  CA  GLU A 176       7.603  -7.676 -15.294  1.00 56.47           C
ATOM   2438  HA  GLU A 176       7.008  -7.364 -14.434  1.00 56.47           H
ATOM   2439  C   GLU A 176       8.958  -8.116 -14.726  1.00 55.96           C
ATOM   2440  O   GLU A 176       9.040  -8.429 -13.536  1.00 56.41           O
ATOM   2441  CB  GLU A 176       6.855  -8.865 -15.946  1.00 60.17           C
ATOM   2442 1HB  GLU A 176       6.354  -9.405 -15.142  1.00 60.17           H
ATOM   2443 2HB  GLU A 176       6.084  -8.489 -16.619  1.00 60.17           H
ATOM   2444  CG  GLU A 176       7.745  -9.880 -16.692  1.00 67.69           C
ATOM   2445 1HG  GLU A 176       8.156  -9.399 -17.573  1.00 67.69           H
ATOM   2446 2HG  GLU A 176       8.568 -10.190 -16.050  1.00 67.69           H
ATOM   2447  CD  GLU A 176       7.048 -11.168 -17.120  1.00 77.95           C
ATOM   2448  OE1 GLU A 176       7.769 -12.175 -17.310  1.00 80.07           O
ATOM   2449  OE2 GLU A 176       5.801 -11.212 -17.248  1.00 81.46           O
ATOM   2450  N   ARG A 177      10.007  -8.156 -15.565  1.00 54.93           N
ATOM   2451  H   ARG A 177       9.847  -7.900 -16.542  1.00 54.93           H
ATOM   2452  CA  ARG A 177      11.295  -8.750 -15.163  1.00 54.99           C
ATOM   2453  HA  ARG A 177      11.098  -9.652 -14.582  1.00 54.99           H
ATOM   2454  C   ARG A 177      12.073  -7.859 -14.198  1.00 53.36           C
ATOM   2455  O   ARG A 177      12.833  -8.373 -13.383  1.00 53.36           O
ATOM   2456  CB  ARG A 177      12.112  -9.157 -16.392  1.00 58.11           C
ATOM   2457 1HB  ARG A 177      12.283  -8.292 -17.034  1.00 58.11           H
ATOM   2458 2HB  ARG A 177      13.070  -9.534 -16.034  1.00 58.11           H
ATOM   2459  CG  ARG A 177      11.403 -10.260 -17.201  1.00 64.01           C
ATOM   2460 1HG  ARG A 177      11.019 -11.020 -16.520  1.00 64.01           H
ATOM   2461 2HG  ARG A 177      10.557  -9.838 -17.733  1.00 64.01           H
ATOM   2462  CD  ARG A 177      12.328 -10.925 -18.226  1.00 71.16           C
ATOM   2463 1HD  ARG A 177      11.738 -11.584 -18.864  1.00 71.16           H
ATOM   2464 2HD  ARG A 177      12.780 -10.155 -18.857  1.00 71.16           H
ATOM   2465  NE  ARG A 177      13.377 -11.708 -17.555  1.00 77.70           N
ATOM   2466  HE  ARG A 177      14.313 -11.345 -17.571  1.00 77.70           H
ATOM   2467  CZ  ARG A 177      13.243 -12.838 -16.897  1.00 82.63           C
ATOM   2468  NH1 ARG A 177      12.168 -13.544 -16.851  1.00 83.53           N
ATOM   2469 1HH1 ARG A 177      11.301 -13.295 -17.296  1.00 83.53           H
ATOM   2470 2HH1 ARG A 177      12.226 -14.333 -16.224  1.00 83.53           H
ATOM   2471  NH2 ARG A 177      14.233 -13.310 -16.220  1.00 83.43           N
ATOM   2472 1HH2 ARG A 177      15.070 -12.750 -16.115  1.00 83.43           H
ATOM   2473 2HH2 ARG A 177      14.262 -14.288 -15.948  1.00 83.43           H
ATOM   2474  N   LEU A 178      11.822  -6.553 -14.253  1.00 51.17           N
ATOM   2475  H   LEU A 178      11.238  -6.229 -15.019  1.00 51.17           H
ATOM   2476  CA  LEU A 178      12.239  -5.591 -13.230  1.00 49.92           C
ATOM   2477  HA  LEU A 178      13.270  -5.786 -12.934  1.00 49.92           H
ATOM   2478  C   LEU A 178      11.377  -5.699 -11.963  1.00 49.13           C
ATOM   2479  O   LEU A 178      11.915  -5.750 -10.861  1.00 48.62           O
ATOM   2480  CB  LEU A 178      12.126  -4.182 -13.821  1.00 49.67           C
ATOM   2481 1HB  LEU A 178      11.093  -4.062 -14.132  1.00 49.67           H
ATOM   2482 2HB  LEU A 178      12.339  -3.442 -13.049  1.00 49.67           H
ATOM   2483  CG  LEU A 178      13.021  -3.910 -15.037  1.00 50.24           C
ATOM   2484  HG  LEU A 178      12.956  -4.729 -15.748  1.00 50.24           H
ATOM   2485  CD1 LEU A 178      12.506  -2.645 -15.716  1.00 50.34           C
ATOM   2486 1HD1 LEU A 178      13.052  -2.497 -16.641  1.00 50.34           H
ATOM   2487 2HD1 LEU A 178      12.621  -1.783 -15.062  1.00 50.34           H
ATOM   2488 3HD1 LEU A 178      11.454  -2.766 -15.970  1.00 50.34           H
ATOM   2489  CD2 LEU A 178      14.479  -3.758 -14.613  1.00 50.26           C
ATOM   2490 1HD2 LEU A 178      15.099  -3.576 -15.488  1.00 50.26           H
ATOM   2491 2HD2 LEU A 178      14.826  -4.676 -14.141  1.00 50.26           H
ATOM   2492 3HD2 LEU A 178      14.580  -2.928 -13.915  1.00 50.26           H
ATOM   2493  N   ALA A 179      10.052  -5.778 -12.110  1.00 48.90           N
ATOM   2494  H   ALA A 179       9.654  -5.689 -13.045  1.00 48.90           H
ATOM   2495  CA  ALA A 179       9.138  -5.918 -10.975  1.00 49.33           C
ATOM   2496  HA  ALA A 179       9.242  -5.042 -10.333  1.00 49.33           H
ATOM   2497  C   ALA A 179       9.487  -7.154 -10.122  1.00 49.64           C
ATOM   2498  O   ALA A 179       9.540  -7.059  -8.893  1.00 49.86           O
ATOM   2499  CB  ALA A 179       7.701  -5.949 -11.504  1.00 49.39           C
ATOM   2500 1HB  ALA A 179       7.503  -5.046 -12.083  1.00 49.39           H
ATOM   2501 2HB  ALA A 179       6.999  -5.995 -10.673  1.00 49.39           H
ATOM   2502 3HB  ALA A 179       7.548  -6.821 -12.138  1.00 49.39           H
ATOM   2503  N   ALA A 180       9.881  -8.260 -10.761  1.00 49.57           N
ATOM   2504  H   ALA A 180       9.767  -8.275 -11.774  1.00 49.57           H
ATOM   2505  CA  ALA A 180      10.362  -9.480 -10.103  1.00 50.25           C
ATOM   2506  HA  ALA A 180       9.548  -9.886  -9.503  1.00 50.25           H
ATOM   2507  C   ALA A 180      11.557  -9.271  -9.140  1.00 50.31           C
ATOM   2508  O   ALA A 180      11.819 -10.140  -8.306  1.00 51.32           O
ATOM   2509  CB  ALA A 180      10.705 -10.502 -11.198  1.00 50.50           C
ATOM   2510 1HB  ALA A 180       9.840 -10.671 -11.839  1.00 50.50           H
ATOM   2511 2HB  ALA A 180      10.990 -11.451 -10.742  1.00 50.50           H
ATOM   2512 3HB  ALA A 180      11.535 -10.138 -11.804  1.00 50.50           H
ATOM   2513  N   VAL A 181      12.251  -8.129  -9.217  1.00 49.23           N
ATOM   2514  H   VAL A 181      12.022  -7.504  -9.987  1.00 49.23           H
ATOM   2515  CA  VAL A 181      13.369  -7.737  -8.335  1.00 48.20           C
ATOM   2516  HA  VAL A 181      13.398  -8.419  -7.486  1.00 48.20           H
ATOM   2517  C   VAL A 181      13.218  -6.351  -7.691  1.00 46.20           C
ATOM   2518  O   VAL A 181      14.139  -5.897  -7.017  1.00 47.03           O
ATOM   2519  CB  VAL A 181      14.719  -7.894  -9.059  1.00 49.00           C
ATOM   2520  HB  VAL A 181      15.515  -7.592  -8.383  1.00 49.00           H
ATOM   2521  CG1 VAL A 181      14.974  -9.362  -9.416  1.00 49.97           C
ATOM   2522 1HG1 VAL A 181      15.992  -9.473  -9.790  1.00 49.97           H
ATOM   2523 2HG1 VAL A 181      14.277  -9.702 -10.181  1.00 49.97           H
ATOM   2524 3HG1 VAL A 181      14.867  -9.982  -8.526  1.00 49.97           H
ATOM   2525  CG2 VAL A 181      14.845  -7.063 -10.341  1.00 49.39           C
ATOM   2526 1HG2 VAL A 181      15.855  -7.160 -10.739  1.00 49.39           H
ATOM   2527 2HG2 VAL A 181      14.660  -6.014 -10.121  1.00 49.39           H
ATOM   2528 3HG2 VAL A 181      14.133  -7.406 -11.092  1.00 49.39           H
ATOM   2529  N   VAL A 182      12.072  -5.682  -7.867  1.00 43.73           N
ATOM   2530  H   VAL A 182      11.403  -6.111  -8.496  1.00 43.73           H
ATOM   2531  CA  VAL A 182      11.810  -4.305  -7.372  1.00 43.01           C
ATOM   2532  HA  VAL A 182      12.585  -4.016  -6.662  1.00 43.01           H
ATOM   2533  C   VAL A 182      10.487  -4.151  -6.628  1.00 42.17           C
ATOM   2534  O   VAL A 182      10.440  -3.506  -5.585  1.00 42.45           O
ATOM   2535  CB  VAL A 182      11.841  -3.302  -8.538  1.00 43.34           C
ATOM   2536  HB  VAL A 182      11.189  -3.669  -9.329  1.00 43.34           H
ATOM   2537  CG1 VAL A 182      11.355  -1.903  -8.142  1.00 43.43           C
ATOM   2538 1HG1 VAL A 182      11.487  -1.215  -8.973  1.00 43.43           H
ATOM   2539 2HG1 VAL A 182      11.922  -1.541  -7.284  1.00 43.43           H
ATOM   2540 3HG1 VAL A 182      10.290  -1.920  -7.910  1.00 43.43           H
ATOM   2541  CG2 VAL A 182      13.256  -3.142  -9.109  1.00 44.07           C
ATOM   2542 1HG2 VAL A 182      13.246  -2.446  -9.947  1.00 44.07           H
ATOM   2543 2HG2 VAL A 182      13.620  -4.100  -9.474  1.00 44.07           H
ATOM   2544 3HG2 VAL A 182      13.935  -2.775  -8.338  1.00 44.07           H
ATOM   2545  N   ASP A 183       9.416  -4.759  -7.135  1.00 41.04           N
ATOM   2546  H   ASP A 183       9.534  -5.298  -7.986  1.00 41.04           H
ATOM   2547  CA  ASP A 183       8.046  -4.639  -6.593  1.00 40.54           C
ATOM   2548  HA  ASP A 183       7.871  -3.588  -6.359  1.00 40.54           H
ATOM   2549  C   ASP A 183       7.816  -5.382  -5.253  1.00 40.28           C
ATOM   2550  O   ASP A 183       6.700  -5.411  -4.739  1.00 41.53           O
ATOM   2551  CB  ASP A 183       7.029  -5.046  -7.679  1.00 41.21           C
ATOM   2552 1HB  ASP A 183       7.485  -5.743  -8.375  1.00 41.21           H
ATOM   2553 2HB  ASP A 183       6.202  -5.585  -7.225  1.00 41.21           H
ATOM   2554  CG  ASP A 183       6.469  -3.855  -8.471  1.00 42.71           C
ATOM   2555  OD1 ASP A 183       7.225  -2.916  -8.798  1.00 42.63           O
ATOM   2556  OD2 ASP A 183       5.246  -3.875  -8.748  1.00 44.34           O
ATOM   2557  N   GLN A 184       8.880  -5.939  -4.679  1.00 38.72           N
ATOM   2558  H   GLN A 184       9.752  -5.868  -5.186  1.00 38.72           H
ATOM   2559  CA  GLN A 184       8.921  -6.510  -3.337  1.00 37.92           C
ATOM   2560  HA  GLN A 184       8.199  -7.325  -3.276  1.00 37.92           H
ATOM   2561  C   GLN A 184       8.560  -5.463  -2.267  1.00 37.32           C
ATOM   2562  O   GLN A 184       9.422  -4.735  -1.777  1.00 37.38           O
ATOM   2563  CB  GLN A 184      10.329  -7.088  -3.135  1.00 37.34           C
ATOM   2564 1HB  GLN A 184      10.505  -7.843  -3.899  1.00 37.34           H
ATOM   2565 2HB  GLN A 184      11.062  -6.294  -3.287  1.00 37.34           H
ATOM   2566  CG  GLN A 184      10.534  -7.742  -1.759  1.00 36.42           C
ATOM   2567 1HG  GLN A 184       9.673  -7.577  -1.113  1.00 36.42           H
ATOM   2568 2HG  GLN A 184      10.639  -8.812  -1.910  1.00 36.42           H
ATOM   2569  CD  GLN A 184      11.779  -7.257  -1.032  1.00 37.54           C
ATOM   2570  OE1 GLN A 184      12.658  -8.041  -0.697  1.00 39.25           O
ATOM   2571  NE2 GLN A 184      11.894  -5.981  -0.751  1.00 35.33           N
ATOM   2572 1HE2 GLN A 184      12.708  -5.668  -0.257  1.00 35.33           H
ATOM   2573 2HE2 GLN A 184      11.155  -5.339  -1.022  1.00 35.33           H
ATOM   2574  N   GLY A 185       7.276  -5.377  -1.921  1.00 37.70           N
ATOM   2575  H   GLY A 185       6.615  -5.947  -2.444  1.00 37.70           H
ATOM   2576  CA  GLY A 185       6.756  -4.520  -0.849  1.00 37.83           C
ATOM   2577 1HA  GLY A 185       5.724  -4.807  -0.655  1.00 37.83           H
ATOM   2578 2HA  GLY A 185       7.327  -4.698   0.059  1.00 37.83           H
ATOM   2579  C   GLY A 185       6.765  -3.009  -1.101  1.00 37.68           C
ATOM   2580  O   GLY A 185       6.129  -2.290  -0.327  1.00 37.84           O
ATOM   2581  N   ARG A 186       7.401  -2.522  -2.182  1.00 37.29           N
ATOM   2582  H   ARG A 186       7.993  -3.164  -2.701  1.00 37.29           H
ATOM   2583  CA  ARG A 186       7.300  -1.109  -2.601  1.00 36.98           C
ATOM   2584  HA  ARG A 186       7.770  -0.493  -1.838  1.00 36.98           H
ATOM   2585  C   ARG A 186       5.828  -0.679  -2.654  1.00 38.00           C
ATOM   2586  O   ARG A 186       4.992  -1.371  -3.242  1.00 38.49           O
ATOM   2587  CB  ARG A 186       8.009  -0.854  -3.947  1.00 36.17           C
ATOM   2588 1HB  ARG A 186       7.897  -1.727  -4.594  1.00 36.17           H
ATOM   2589 2HB  ARG A 186       7.511  -0.016  -4.439  1.00 36.17           H
ATOM   2590  CG  ARG A 186       9.502  -0.498  -3.799  1.00 36.06           C
ATOM   2591 1HG  ARG A 186       9.602   0.349  -3.118  1.00 36.06           H
ATOM   2592 2HG  ARG A 186      10.057  -1.349  -3.402  1.00 36.06           H
ATOM   2593  CD  ARG A 186      10.060  -0.103  -5.173  1.00 37.21           C
ATOM   2594 1HD  ARG A 186      10.078  -0.985  -5.810  1.00 37.21           H
ATOM   2595 2HD  ARG A 186       9.367   0.612  -5.605  1.00 37.21           H
ATOM   2596  NE  ARG A 186      11.408   0.501  -5.119  1.00 37.50           N
ATOM   2597  HE  ARG A 186      12.018   0.237  -4.353  1.00 37.50           H
ATOM   2598  CZ  ARG A 186      11.947   1.307  -6.013  1.00 37.23           C
ATOM   2599  NH1 ARG A 186      13.126   1.787  -5.853  1.00 33.74           N
ATOM   2600 1HH1 ARG A 186      13.639   1.658  -4.994  1.00 33.74           H
ATOM   2601 2HH1 ARG A 186      13.404   2.508  -6.494  1.00 33.74           H
ATOM   2602  NH2 ARG A 186      11.364   1.712  -7.099  1.00 36.99           N
ATOM   2603 1HH2 ARG A 186      10.385   1.493  -7.251  1.00 36.99           H
ATOM   2604 2HH2 ARG A 186      11.816   2.440  -7.629  1.00 36.99           H
ATOM   2605  N   THR A 187       5.511   0.445  -2.025  1.00 37.97           N
ATOM   2606  H   THR A 187       6.226   0.959  -1.531  1.00 37.97           H
ATOM   2607  CA  THR A 187       4.174   1.048  -2.131  1.00 37.72           C
ATOM   2608  HA  THR A 187       3.439   0.310  -1.822  1.00 37.72           H
ATOM   2609  C   THR A 187       3.884   1.448  -3.576  1.00 38.40           C
ATOM   2610  O   THR A 187       4.830   1.651  -4.344  1.00 38.32           O
ATOM   2611  CB  THR A 187       4.049   2.271  -1.230  1.00 38.19           C
ATOM   2612  HB  THR A 187       3.144   2.823  -1.472  1.00 38.19           H
ATOM   2613  OG1 THR A 187       5.171   3.091  -1.407  1.00 39.10           O
ATOM   2614  HG1 THR A 187       5.106   3.806  -0.755  1.00 39.10           H
ATOM   2615  CG2 THR A 187       3.991   1.886   0.244  1.00 37.40           C
ATOM   2616 1HG2 THR A 187       3.958   2.785   0.856  1.00 37.40           H
ATOM   2617 2HG2 THR A 187       4.867   1.300   0.521  1.00 37.40           H
ATOM   2618 3HG2 THR A 187       3.089   1.309   0.438  1.00 37.40           H
ATOM   2619  N   PRO A 188       2.607   1.527  -4.011  1.00 38.50           N
ATOM   2620  CA  PRO A 188       2.244   1.683  -5.426  1.00 38.63           C
ATOM   2621  HA  PRO A 188       2.457   0.745  -5.932  1.00 38.63           H
ATOM   2622  C   PRO A 188       2.970   2.797  -6.192  1.00 39.66           C
ATOM   2623  O   PRO A 188       3.397   2.565  -7.323  1.00 41.69           O
ATOM   2624  CB  PRO A 188       0.732   1.903  -5.433  1.00 39.22           C
ATOM   2625 1HB  PRO A 188       0.504   2.961  -5.300  1.00 39.22           H
ATOM   2626 2HB  PRO A 188       0.285   1.514  -6.347  1.00 39.22           H
ATOM   2627  CG  PRO A 188       0.257   1.119  -4.215  1.00 39.71           C
ATOM   2628 1HG  PRO A 188      -0.686   1.505  -3.825  1.00 39.71           H
ATOM   2629 2HG  PRO A 188       0.163   0.063  -4.472  1.00 39.71           H
ATOM   2630  CD  PRO A 188       1.400   1.300  -3.219  1.00 38.39           C
ATOM   2631 1HD  PRO A 188       1.205   2.173  -2.596  1.00 38.39           H
ATOM   2632 2HD  PRO A 188       1.481   0.408  -2.596  1.00 38.39           H
ATOM   2633  N   ALA A 189       3.180   3.963  -5.573  1.00 38.48           N
ATOM   2634  H   ALA A 189       2.797   4.100  -4.636  1.00 38.48           H
ATOM   2635  CA  ALA A 189       3.867   5.092  -6.212  1.00 38.06           C
ATOM   2636  HA  ALA A 189       3.316   5.372  -7.110  1.00 38.06           H
ATOM   2637  C   ALA A 189       5.315   4.783  -6.659  1.00 38.19           C
ATOM   2638  O   ALA A 189       5.820   5.418  -7.588  1.00 38.44           O
ATOM   2639  CB  ALA A 189       3.834   6.279  -5.239  1.00 37.94           C
ATOM   2640 1HB  ALA A 189       2.803   6.512  -4.970  1.00 37.94           H
ATOM   2641 2HB  ALA A 189       4.276   7.156  -5.713  1.00 37.94           H
ATOM   2642 3HB  ALA A 189       4.398   6.041  -4.335  1.00 37.94           H
ATOM   2643  N   PHE A 190       5.982   3.822  -6.009  1.00 38.06           N
ATOM   2644  H   PHE A 190       5.508   3.358  -5.236  1.00 38.06           H
ATOM   2645  CA  PHE A 190       7.356   3.418  -6.327  1.00 38.17           C
ATOM   2646  HA  PHE A 190       7.832   4.220  -6.884  1.00 38.17           H
ATOM   2647  C   PHE A 190       7.467   2.170  -7.221  1.00 37.60           C
ATOM   2648  O   PHE A 190       8.589   1.749  -7.517  1.00 37.73           O
ATOM   2649  CB  PHE A 190       8.152   3.228  -5.028  1.00 38.51           C
ATOM   2650 1HB  PHE A 190       7.695   2.416  -4.460  1.00 38.51           H
ATOM   2651 2HB  PHE A 190       9.166   2.918  -5.281  1.00 38.51           H
ATOM   2652  CG  PHE A 190       8.290   4.448  -4.138  1.00 39.41           C
ATOM   2653  CD1 PHE A 190       8.869   5.633  -4.631  1.00 40.35           C
ATOM   2654  HD1 PHE A 190       9.182   5.697  -5.662  1.00 40.35           H
ATOM   2655  CD2 PHE A 190       7.948   4.359  -2.778  1.00 39.75           C
ATOM   2656  HD2 PHE A 190       7.521   3.448  -2.390  1.00 39.75           H
ATOM   2657  CE1 PHE A 190       9.116   6.715  -3.767  1.00 41.23           C
ATOM   2658  HE1 PHE A 190       9.595   7.606  -4.145  1.00 41.23           H
ATOM   2659  CE2 PHE A 190       8.197   5.439  -1.914  1.00 40.96           C
ATOM   2660  HE2 PHE A 190       7.968   5.349  -0.863  1.00 40.96           H
ATOM   2661  CZ  PHE A 190       8.776   6.620  -2.408  1.00 40.79           C
ATOM   2662  HZ  PHE A 190       8.983   7.444  -1.737  1.00 40.79           H
ATOM   2663  N   ARG A 191       6.352   1.551  -7.625  1.00 37.02           N
ATOM   2664  H   ARG A 191       5.453   1.945  -7.351  1.00 37.02           H
ATOM   2665  CA  ARG A 191       6.384   0.305  -8.421  1.00 37.74           C
ATOM   2666  HA  ARG A 191       7.098  -0.377  -7.960  1.00 37.74           H
ATOM   2667  C   ARG A 191       6.931   0.510  -9.830  1.00 37.65           C
ATOM   2668  O   ARG A 191       6.894   1.623 -10.360  1.00 36.45           O
ATOM   2669  CB  ARG A 191       5.011  -0.380  -8.412  1.00 38.86           C
ATOM   2670 1HB  ARG A 191       4.223   0.333  -8.660  1.00 38.86           H
ATOM   2671 2HB  ARG A 191       4.997  -1.189  -9.143  1.00 38.86           H
ATOM   2672  CG  ARG A 191       4.794  -0.965  -7.014  1.00 41.70           C
ATOM   2673 1HG  ARG A 191       5.637  -1.615  -6.776  1.00 41.70           H
ATOM   2674 2HG  ARG A 191       4.770  -0.161  -6.279  1.00 41.70           H
ATOM   2675  CD  ARG A 191       3.510  -1.777  -6.878  1.00 44.69           C
ATOM   2676 1HD  ARG A 191       2.644  -1.120  -6.956  1.00 44.69           H
ATOM   2677 2HD  ARG A 191       3.447  -2.506  -7.686  1.00 44.69           H
ATOM   2678  NE  ARG A 191       3.536  -2.429  -5.558  1.00 49.44           N
ATOM   2679  HE  ARG A 191       3.560  -1.834  -4.750  1.00 49.44           H
ATOM   2680  CZ  ARG A 191       3.899  -3.662  -5.294  1.00 51.87           C
ATOM   2681  NH1 ARG A 191       4.048  -4.559  -6.199  1.00 51.73           N
ATOM   2682 1HH1 ARG A 191       4.111  -4.283  -7.169  1.00 51.73           H
ATOM   2683 2HH1 ARG A 191       4.398  -5.455  -5.893  1.00 51.73           H
ATOM   2684  NH2 ARG A 191       4.183  -4.015  -4.084  1.00 51.66           N
ATOM   2685 1HH2 ARG A 191       4.266  -3.291  -3.389  1.00 51.66           H
ATOM   2686 2HH2 ARG A 191       4.534  -4.951  -3.896  1.00 51.66           H
ATOM   2687  N   VAL A 192       7.449  -0.566 -10.421  1.00 38.27           N
ATOM   2688  H   VAL A 192       7.459  -1.445  -9.895  1.00 38.27           H
ATOM   2689  CA  VAL A 192       7.908  -0.531 -11.815  1.00 38.58           C
ATOM   2690  HA  VAL A 192       8.599   0.302 -11.920  1.00 38.58           H
ATOM   2691  C   VAL A 192       6.721  -0.297 -12.729  1.00 39.02           C
ATOM   2692  O   VAL A 192       5.756  -1.059 -12.694  1.00 39.42           O
ATOM   2693  CB  VAL A 192       8.626  -1.805 -12.255  1.00 39.64           C
ATOM   2694  HB  VAL A 192       7.924  -2.638 -12.283  1.00 39.64           H
ATOM   2695  CG1 VAL A 192       9.230  -1.613 -13.650  1.00 40.30           C
ATOM   2696 1HG1 VAL A 192       9.610  -2.563 -14.007  1.00 40.30           H
ATOM   2697 2HG1 VAL A 192      10.042  -0.886 -13.617  1.00 40.30           H
ATOM   2698 3HG1 VAL A 192       8.487  -1.273 -14.365  1.00 40.30           H
ATOM   2699  CG2 VAL A 192       9.764  -2.155 -11.293  1.00 40.05           C
ATOM   2700 1HG2 VAL A 192      10.335  -2.994 -11.683  1.00 40.05           H
ATOM   2701 2HG2 VAL A 192       9.352  -2.440 -10.326  1.00 40.05           H
ATOM   2702 3HG2 VAL A 192      10.422  -1.297 -11.167  1.00 40.05           H
ATOM   2703  N   GLN A 193       6.811   0.742 -13.540  1.00 38.59           N
ATOM   2704  H   GLN A 193       7.679   1.271 -13.523  1.00 38.59           H
ATOM   2705  CA  GLN A 193       5.719   1.239 -14.380  1.00 38.54           C
ATOM   2706  HA  GLN A 193       5.041   0.418 -14.610  1.00 38.54           H
ATOM   2707  C   GLN A 193       6.298   1.749 -15.711  1.00 39.05           C
ATOM   2708  O   GLN A 193       7.523   1.852 -15.827  1.00 38.97           O
ATOM   2709  CB  GLN A 193       4.939   2.295 -13.566  1.00 39.16           C
ATOM   2710 1HB  GLN A 193       4.036   2.585 -14.101  1.00 39.16           H
ATOM   2711 2HB  GLN A 193       4.621   1.830 -12.631  1.00 39.16           H
ATOM   2712  CG  GLN A 193       5.748   3.562 -13.239  1.00 42.39           C
ATOM   2713 1HG  GLN A 193       6.766   3.302 -12.949  1.00 42.39           H
ATOM   2714 2HG  GLN A 193       5.791   4.180 -14.130  1.00 42.39           H
ATOM   2715  CD  GLN A 193       5.121   4.373 -12.110  1.00 46.00           C
ATOM   2716  OE1 GLN A 193       4.288   5.250 -12.317  1.00 47.97           O
ATOM   2717  NE2 GLN A 193       5.467   4.090 -10.872  1.00 45.25           N
ATOM   2718 1HE2 GLN A 193       5.091   4.638 -10.119  1.00 45.25           H
ATOM   2719 2HE2 GLN A 193       6.080   3.299 -10.694  1.00 45.25           H
ATOM   2720  N   PRO A 194       5.492   2.090 -16.733  1.00 39.33           N
ATOM   2721  CA  PRO A 194       6.016   2.769 -17.916  1.00 39.57           C
ATOM   2722  HA  PRO A 194       6.767   2.142 -18.391  1.00 39.57           H
ATOM   2723  C   PRO A 194       6.627   4.115 -17.525  1.00 39.16           C
ATOM   2724  O   PRO A 194       6.093   4.799 -16.650  1.00 39.15           O
ATOM   2725  CB  PRO A 194       4.827   2.967 -18.859  1.00 40.27           C
ATOM   2726 1HB  PRO A 194       4.462   3.990 -18.784  1.00 40.27           H
ATOM   2727 2HB  PRO A 194       5.093   2.730 -19.888  1.00 40.27           H
ATOM   2728  CG  PRO A 194       3.759   2.010 -18.334  1.00 40.56           C
ATOM   2729 1HG  PRO A 194       2.751   2.376 -18.530  1.00 40.56           H
ATOM   2730 2HG  PRO A 194       3.905   1.031 -18.781  1.00 40.56           H
ATOM   2731  CD  PRO A 194       4.054   1.922 -16.840  1.00 38.97           C
ATOM   2732 1HD  PRO A 194       3.551   2.740 -16.321  1.00 38.97           H
ATOM   2733 2HD  PRO A 194       3.727   0.959 -16.445  1.00 38.97           H
ATOM   2734  N   MET A 195       7.715   4.521 -18.172  1.00 37.77           N
ATOM   2735  H   MET A 195       8.118   3.932 -18.898  1.00 37.77           H
ATOM   2736  CA  MET A 195       8.152   5.907 -18.046  1.00 37.01           C
ATOM   2737  HA  MET A 195       8.236   6.147 -16.990  1.00 37.01           H
ATOM   2738  C   MET A 195       7.090   6.806 -18.685  1.00 37.44           C
ATOM   2739  O   MET A 195       6.765   6.587 -19.854  1.00 38.52           O
ATOM   2740  CB  MET A 195       9.527   6.093 -18.693  1.00 35.66           C
ATOM   2741 1HB  MET A 195      10.211   5.344 -18.297  1.00 35.66           H
ATOM   2742 2HB  MET A 195       9.436   5.949 -19.770  1.00 35.66           H
ATOM   2743  CG  MET A 195      10.106   7.487 -18.427  1.00 35.74           C
ATOM   2744 1HG  MET A 195      11.028   7.596 -18.999  1.00 35.74           H
ATOM   2745 2HG  MET A 195       9.404   8.235 -18.791  1.00 35.74           H
ATOM   2746  SD  MET A 195      10.463   7.841 -16.685  1.00 38.78           S
ATOM   2747  CE  MET A 195      11.994   6.899 -16.467  1.00 38.54           C
ATOM   2748 1HE  MET A 195      12.304   6.937 -15.426  1.00 38.54           H
ATOM   2749 2HE  MET A 195      12.777   7.334 -17.087  1.00 38.54           H
ATOM   2750 3HE  MET A 195      11.837   5.859 -16.749  1.00 38.54           H
ATOM   2751  N   PRO A 196       6.544   7.824 -17.999  1.00 37.19           N
ATOM   2752  CA  PRO A 196       5.750   8.843 -18.666  1.00 37.79           C
ATOM   2753  HA  PRO A 196       4.906   8.387 -19.175  1.00 37.79           H
ATOM   2754  C   PRO A 196       6.648   9.559 -19.681  1.00 39.04           C
ATOM   2755  O   PRO A 196       7.685  10.096 -19.295  1.00 39.71           O
ATOM   2756  CB  PRO A 196       5.246   9.774 -17.561  1.00 38.63           C
ATOM   2757 1HB  PRO A 196       5.771  10.725 -17.614  1.00 38.63           H
ATOM   2758 2HB  PRO A 196       4.173   9.934 -17.654  1.00 38.63           H
ATOM   2759  CG  PRO A 196       5.577   9.078 -16.239  1.00 37.88           C
ATOM   2760 1HG  PRO A 196       5.850   9.784 -15.456  1.00 37.88           H
ATOM   2761 2HG  PRO A 196       4.729   8.476 -15.915  1.00 37.88           H
ATOM   2762  CD  PRO A 196       6.739   8.163 -16.601  1.00 36.18           C
ATOM   2763 1HD  PRO A 196       7.681   8.698 -16.483  1.00 36.18           H
ATOM   2764 2HD  PRO A 196       6.718   7.277 -15.972  1.00 36.18           H
ATOM   2765  N   LEU A 197       6.304   9.505 -20.967  1.00 39.30           N
ATOM   2766  H   LEU A 197       5.478   8.968 -21.227  1.00 39.30           H
ATOM   2767  CA  LEU A 197       7.046  10.206 -22.018  1.00 40.51           C
ATOM   2768  HA  LEU A 197       7.942  10.649 -21.594  1.00 40.51           H
ATOM   2769  C   LEU A 197       6.219  11.350 -22.599  1.00 42.25           C
ATOM   2770  O   LEU A 197       5.050  11.152 -22.928  1.00 41.58           O
ATOM   2771  CB  LEU A 197       7.487   9.261 -23.151  1.00 40.01           C
ATOM   2772 1HB  LEU A 197       6.594   8.845 -23.621  1.00 40.01           H
ATOM   2773 2HB  LEU A 197       7.993   9.882 -23.890  1.00 40.01           H
ATOM   2774  CG  LEU A 197       8.434   8.098 -22.812  1.00 41.12           C
ATOM   2775  HG  LEU A 197       7.902   7.334 -22.247  1.00 41.12           H
ATOM   2776  CD1 LEU A 197       8.924   7.506 -24.133  1.00 41.86           C
ATOM   2777 1HD1 LEU A 197       9.590   6.670 -23.930  1.00 41.86           H
ATOM   2778 2HD1 LEU A 197       9.448   8.263 -24.716  1.00 41.86           H
ATOM   2779 3HD1 LEU A 197       8.067   7.148 -24.703  1.00 41.86           H
ATOM   2780  CD2 LEU A 197       9.661   8.548 -22.027  1.00 40.94           C
ATOM   2781 1HD2 LEU A 197      10.342   7.711 -21.887  1.00 40.94           H
ATOM   2782 2HD2 LEU A 197       9.343   8.898 -21.049  1.00 40.94           H
ATOM   2783 3HD2 LEU A 197      10.177   9.348 -22.555  1.00 40.94           H
ATOM   2784  N   ALA A 198       6.841  12.511 -22.781  1.00 44.18           N
ATOM   2785  H   ALA A 198       7.788  12.605 -22.424  1.00 44.18           H
ATOM   2786  CA  ALA A 198       6.307  13.568 -23.636  1.00 46.67           C
ATOM   2787  HA  ALA A 198       5.265  13.753 -23.383  1.00 46.67           H
ATOM   2788  C   ALA A 198       6.365  13.134 -25.120  1.00 50.48           C
ATOM   2789  O   ALA A 198       7.435  13.139 -25.732  1.00 49.33           O
ATOM   2790  CB  ALA A 198       7.098  14.847 -23.334  1.00 46.25           C
ATOM   2791 1HB  ALA A 198       7.088  15.047 -22.262  1.00 46.25           H
ATOM   2792 2HB  ALA A 198       6.643  15.690 -23.849  1.00 46.25           H
ATOM   2793 3HB  ALA A 198       8.131  14.737 -23.664  1.00 46.25           H
ATOM   2794  N   VAL A 199       5.233  12.712 -25.688  1.00 54.59           N
ATOM   2795  H   VAL A 199       4.383  12.742 -25.130  1.00 54.59           H
ATOM   2796  CA  VAL A 199       5.159  12.180 -27.065  1.00 59.20           C
ATOM   2797  HA  VAL A 199       6.053  12.490 -27.601  1.00 59.20           H
ATOM   2798  C   VAL A 199       4.004  12.759 -27.863  1.00 65.29           C
ATOM   2799  O   VAL A 199       3.022  13.253 -27.314  1.00 65.76           O
ATOM   2800  CB  VAL A 199       5.116  10.641 -27.117  1.00 59.70           C
ATOM   2801  HB  VAL A 199       4.928  10.329 -28.143  1.00 59.70           H
ATOM   2802  CG1 VAL A 199       6.460  10.039 -26.707  1.00 60.02           C
ATOM   2803 1HG1 VAL A 199       6.422   8.953 -26.790  1.00 60.02           H
ATOM   2804 2HG1 VAL A 199       6.692  10.318 -25.683  1.00 60.02           H
ATOM   2805 3HG1 VAL A 199       7.244  10.412 -27.365  1.00 60.02           H
ATOM   2806  CG2 VAL A 199       4.012  10.031 -26.250  1.00 59.94           C
ATOM   2807 1HG2 VAL A 199       3.992   8.951 -26.384  1.00 59.94           H
ATOM   2808 2HG2 VAL A 199       3.044  10.442 -26.537  1.00 59.94           H
ATOM   2809 3HG2 VAL A 199       4.196  10.248 -25.199  1.00 59.94           H
ATOM   2810  N   HIS A 200       4.119  12.679 -29.183  1.00 69.38           N
ATOM   2811  H   HIS A 200       4.956  12.222 -29.540  1.00 69.38           H
ATOM   2812  CA  HIS A 200       3.156  13.211 -30.153  1.00 73.85           C
ATOM   2813  HA  HIS A 200       2.191  13.328 -29.660  1.00 73.85           H
ATOM   2814  C   HIS A 200       2.927  12.221 -31.307  1.00 77.29           C
ATOM   2815  O   HIS A 200       3.556  11.160 -31.332  1.00 77.63           O
ATOM   2816  CB  HIS A 200       3.641  14.604 -30.597  1.00 76.21           C
ATOM   2817 1HB  HIS A 200       4.168  15.083 -29.769  1.00 76.21           H
ATOM   2818 2HB  HIS A 200       4.349  14.503 -31.419  1.00 76.21           H
ATOM   2819  CG  HIS A 200       2.534  15.534 -31.014  1.00 81.08           C
ATOM   2820  ND1 HIS A 200       1.947  15.572 -32.278  1.00 83.69           N
ATOM   2821  CD2 HIS A 200       1.920  16.447 -30.208  1.00 83.15           C
ATOM   2822  HD2 HIS A 200       2.148  16.638 -29.167  1.00 83.15           H
ATOM   2823  CE1 HIS A 200       1.006  16.529 -32.212  1.00 84.40           C
ATOM   2824  HE1 HIS A 200       0.376  16.824 -33.040  1.00 84.40           H
ATOM   2825  NE2 HIS A 200       0.965  17.070 -30.982  1.00 84.81           N
ATOM   2826  HE2 HIS A 200       0.329  17.802 -30.687  1.00 84.81           H
ATOM   2827  N   ARG A 201       2.014  12.547 -32.230  1.00 79.54           N
ATOM   2828  H   ARG A 201       1.630  13.490 -32.171  1.00 79.54           H
ATOM   2829  CA  ARG A 201       1.525  11.662 -33.311  1.00 81.95           C
ATOM   2830  HA  ARG A 201       0.579  12.063 -33.668  1.00 81.95           H
ATOM   2831  C   ARG A 201       1.213  10.221 -32.853  1.00 82.99           C
ATOM   2832  O   ARG A 201       1.735   9.257 -33.410  1.00 83.72           O
ATOM   2833  CB  ARG A 201       2.485  11.628 -34.515  1.00 84.91           C
ATOM   2834 1HB  ARG A 201       3.389  11.128 -34.188  1.00 84.91           H
ATOM   2835 2HB  ARG A 201       2.031  11.012 -35.292  1.00 84.91           H
ATOM   2836  CG  ARG A 201       2.866  12.971 -35.153  1.00 90.65           C
ATOM   2837 1HG  ARG A 201       1.966  13.571 -35.284  1.00 90.65           H
ATOM   2838 2HG  ARG A 201       3.547  13.500 -34.485  1.00 90.65           H
ATOM   2839  CD  ARG A 201       3.538  12.796 -36.530  1.00 97.22           C
ATOM   2840 1HD  ARG A 201       2.761  12.555 -37.258  1.00 97.22           H
ATOM   2841 2HD  ARG A 201       3.984  13.750 -36.820  1.00 97.22           H
ATOM   2842  NE  ARG A 201       4.544  11.710 -36.542  1.00102.84           N
ATOM   2843  HE  ARG A 201       4.440  10.988 -35.844  1.00102.84           H
ATOM   2844  CZ  ARG A 201       5.550  11.498 -37.358  1.00106.54           C
ATOM   2845  NH1 ARG A 201       5.884  12.284 -38.318  1.00106.38           N
ATOM   2846 1HH1 ARG A 201       5.246  13.000 -38.655  1.00106.38           H
ATOM   2847 2HH1 ARG A 201       6.662  11.949 -38.873  1.00106.38           H
ATOM   2848  NH2 ARG A 201       6.290  10.444 -37.217  1.00107.26           N
ATOM   2849 1HH2 ARG A 201       6.086   9.818 -36.451  1.00107.26           H
ATOM   2850 2HH2 ARG A 201       7.085  10.272 -37.830  1.00107.26           H
ATOM   2851  N   ARG A 202       0.291  10.035 -31.899  1.00  0.00           N
ATOM   2852  H   ARG A 202      -0.044  10.866 -31.409  1.00  0.00           H
ATOM   2853  CA  ARG A 202      -0.460   8.752 -31.785  1.00  0.00           C
ATOM   2854  HA  ARG A 202       0.248   7.945 -31.969  1.00  0.00           H
ATOM   2855  C   ARG A 202      -1.534   8.585 -32.881  1.00  0.00           C
ATOM   2856  O   ARG A 202      -2.298   7.624 -32.887  1.00  0.00           O
ATOM   2857  CB  ARG A 202      -1.029   8.538 -30.374  1.00  0.00           C
ATOM   2858 1HB  ARG A 202      -0.384   9.009 -29.629  1.00  0.00           H
ATOM   2859 2HB  ARG A 202      -2.019   8.995 -30.312  1.00  0.00           H
ATOM   2860  CG  ARG A 202      -1.099   7.025 -30.074  1.00  0.00           C
ATOM   2861 1HG  ARG A 202      -1.190   6.458 -31.000  1.00  0.00           H
ATOM   2862 2HG  ARG A 202      -0.170   6.709 -29.601  1.00  0.00           H
ATOM   2863  CD  ARG A 202      -2.292   6.628 -29.201  1.00  0.00           C
ATOM   2864 1HD  ARG A 202      -3.197   7.109 -29.578  1.00  0.00           H
ATOM   2865 2HD  ARG A 202      -2.431   5.551 -29.300  1.00  0.00           H
ATOM   2866  NE  ARG A 202      -2.099   6.968 -27.782  1.00  0.00           N
ATOM   2867  HE  ARG A 202      -2.603   7.746 -27.386  1.00  0.00           H
ATOM   2868  CZ  ARG A 202      -1.401   6.293 -26.899  1.00  0.00           C
ATOM   2869  NH1 ARG A 202      -1.380   6.694 -25.683  1.00  0.00           N
ATOM   2870 1HH1 ARG A 202      -2.027   7.406 -25.367  1.00  0.00           H
ATOM   2871 2HH1 ARG A 202      -0.727   6.225 -25.082  1.00  0.00           H
ATOM   2872  NH2 ARG A 202      -0.715   5.223 -27.167  1.00  0.00           N
ATOM   2873 1HH2 ARG A 202      -0.746   4.846 -28.090  1.00  0.00           H
ATOM   2874 2HH2 ARG A 202      -0.319   4.639 -26.423  1.00  0.00           H
ATOM   2875  N   GLN A 203      -1.588   9.549 -33.787  1.00  0.00           N
ATOM   2876  H   GLN A 203      -0.932  10.303 -33.651  1.00  0.00           H
ATOM   2877  CA  GLN A 203      -2.397   9.648 -34.996  1.00  0.00           C
ATOM   2878  HA  GLN A 203      -2.621   8.654 -35.378  1.00  0.00           H
ATOM   2879  C   GLN A 203      -1.555  10.411 -36.036  1.00  0.00           C
ATOM   2880  O   GLN A 203      -0.541  11.001 -35.666  1.00  0.00           O
ATOM   2881  CB  GLN A 203      -3.695  10.385 -34.620  1.00  0.00           C
ATOM   2882 1HB  GLN A 203      -4.057  10.010 -33.662  1.00  0.00           H
ATOM   2883 2HB  GLN A 203      -3.470  11.446 -34.496  1.00  0.00           H
ATOM   2884  CG  GLN A 203      -4.826  10.218 -35.638  1.00  0.00           C
ATOM   2885 1HG  GLN A 203      -4.464  10.476 -36.625  1.00  0.00           H
ATOM   2886 2HG  GLN A 203      -5.165   9.184 -35.651  1.00  0.00           H
ATOM   2887  CD  GLN A 203      -6.005  11.123 -35.321  1.00  0.00           C
ATOM   2888  OE1 GLN A 203      -6.948  10.744 -34.634  1.00  0.00           O
ATOM   2889  NE2 GLN A 203      -5.973  12.359 -35.760  1.00  0.00           N
ATOM   2890 1HE2 GLN A 203      -6.806  12.919 -35.734  1.00  0.00           H
ATOM   2891 2HE2 GLN A 203      -5.154  12.683 -36.278  1.00  0.00           H
ATOM   2892  N   ASP A 204      -1.946  10.442 -37.309  1.00  0.00           N
ATOM   2893  H   ASP A 204      -2.783   9.917 -37.561  1.00  0.00           H
ATOM   2894  CA  ASP A 204      -1.367  11.352 -38.327  1.00  0.00           C
ATOM   2895  HA  ASP A 204      -1.912  11.160 -39.252  1.00  0.00           H
ATOM   2896  C   ASP A 204       0.122  11.111 -38.690  1.00  0.00           C
ATOM   2897  O   ASP A 204       0.723  11.876 -39.441  1.00  0.00           O
ATOM   2898  CB  ASP A 204      -1.673  12.817 -37.943  1.00  0.00           C
ATOM   2899 1HB  ASP A 204      -0.973  13.143 -37.172  1.00  0.00           H
ATOM   2900 2HB  ASP A 204      -1.521  13.451 -38.818  1.00  0.00           H
ATOM   2901  CG  ASP A 204      -3.109  13.007 -37.433  1.00  0.00           C
ATOM   2902  OD1 ASP A 204      -4.065  12.569 -38.113  1.00  0.00           O
ATOM   2903  OD2 ASP A 204      -3.303  13.605 -36.352  1.00  0.00           O
ATOM   2904  N   GLY A 205       0.696  10.037 -38.164  1.00 93.07           N
ATOM   2905  H   GLY A 205       0.132   9.522 -37.501  1.00 93.07           H
ATOM   2906  CA  GLY A 205       2.067   9.583 -38.377  1.00 93.32           C
ATOM   2907 1HA  GLY A 205       2.168   9.169 -39.380  1.00 93.32           H
ATOM   2908 2HA  GLY A 205       2.757  10.417 -38.270  1.00 93.32           H
ATOM   2909  C   GLY A 205       2.429   8.514 -37.353  1.00 93.46           C
ATOM   2910  O   GLY A 205       1.580   8.115 -36.551  1.00 94.94           O
ATOM   2911  N   ALA A 206       3.656   8.008 -37.386  1.00 91.23           N
ATOM   2912  H   ALA A 206       4.285   8.291 -38.127  1.00 91.23           H
ATOM   2913  CA  ALA A 206       4.169   7.174 -36.295  1.00 89.67           C
ATOM   2914  HA  ALA A 206       3.424   6.424 -36.033  1.00 89.67           H
ATOM   2915  C   ALA A 206       4.442   8.011 -35.035  1.00 87.41           C
ATOM   2916  O   ALA A 206       4.699   9.216 -35.159  1.00 87.49           O
ATOM   2917  CB  ALA A 206       5.428   6.455 -36.782  1.00 90.06           C
ATOM   2918 1HB  ALA A 206       5.179   5.807 -37.623  1.00 90.06           H
ATOM   2919 2HB  ALA A 206       5.836   5.844 -35.976  1.00 90.06           H
ATOM   2920 3HB  ALA A 206       6.179   7.183 -37.091  1.00 90.06           H
ATOM   2921  N   LEU A 207       4.440   7.377 -33.858  1.00 85.18           N
ATOM   2922  H   LEU A 207       4.239   6.380 -33.849  1.00 85.18           H
ATOM   2923  CA  LEU A 207       4.758   8.063 -32.602  1.00 83.35           C
ATOM   2924  HA  LEU A 207       4.007   8.838 -32.466  1.00 83.35           H
ATOM   2925  C   LEU A 207       6.125   8.780 -32.690  1.00 79.95           C
ATOM   2926  O   LEU A 207       7.062   8.298 -33.329  1.00 80.21           O
ATOM   2927  CB  LEU A 207       4.652   7.064 -31.424  1.00 84.28           C
ATOM   2928 1HB  LEU A 207       3.833   6.367 -31.612  1.00 84.28           H
ATOM   2929 2HB  LEU A 207       5.573   6.482 -31.389  1.00 84.28           H
ATOM   2930  CG  LEU A 207       4.414   7.723 -30.049  1.00 86.76           C
ATOM   2931  HG  LEU A 207       5.074   8.581 -29.936  1.00 86.76           H
ATOM   2932  CD1 LEU A 207       2.965   8.177 -29.876  1.00 88.06           C
ATOM   2933 1HD1 LEU A 207       2.882   8.780 -28.974  1.00 88.06           H
ATOM   2934 2HD1 LEU A 207       2.299   7.316 -29.829  1.00 88.06           H
ATOM   2935 3HD1 LEU A 207       2.674   8.798 -30.718  1.00 88.06           H
ATOM   2936  CD2 LEU A 207       4.705   6.741 -28.921  1.00 87.12           C
ATOM   2937 1HD2 LEU A 207       4.513   7.205 -27.956  1.00 87.12           H
ATOM   2938 2HD2 LEU A 207       5.752   6.455 -28.959  1.00 87.12           H
ATOM   2939 3HD2 LEU A 207       4.091   5.846 -29.032  1.00 87.12           H
ATOM   2940  N   VAL A 208       6.213   9.943 -32.056  1.00 76.40           N
ATOM   2941  H   VAL A 208       5.366  10.289 -31.611  1.00 76.40           H
ATOM   2942  CA  VAL A 208       7.411  10.800 -32.011  1.00 73.39           C
ATOM   2943  HA  VAL A 208       8.299  10.180 -32.120  1.00 73.39           H
ATOM   2944  C   VAL A 208       7.534  11.487 -30.662  1.00 69.15           C
ATOM   2945  O   VAL A 208       6.599  11.467 -29.870  1.00 68.30           O
ATOM   2946  CB  VAL A 208       7.407  11.866 -33.121  1.00 74.54           C
ATOM   2947  HB  VAL A 208       7.972  12.719 -32.776  1.00 74.54           H
ATOM   2948  CG1 VAL A 208       8.092  11.351 -34.386  1.00 75.05           C
ATOM   2949 1HG1 VAL A 208       8.058  12.113 -35.163  1.00 75.05           H
ATOM   2950 2HG1 VAL A 208       7.597  10.448 -34.740  1.00 75.05           H
ATOM   2951 3HG1 VAL A 208       9.134  11.130 -34.162  1.00 75.05           H
ATOM   2952  CG2 VAL A 208       6.028  12.410 -33.475  1.00 75.30           C
ATOM   2953 1HG2 VAL A 208       6.128  13.254 -34.154  1.00 75.30           H
ATOM   2954 2HG2 VAL A 208       5.522  12.743 -32.571  1.00 75.30           H
ATOM   2955 3HG2 VAL A 208       5.450  11.627 -33.953  1.00 75.30           H
ATOM   2956  N   TRP A 209       8.681  12.099 -30.392  1.00 66.44           N
ATOM   2957  H   TRP A 209       9.388  12.125 -31.116  1.00 66.44           H
ATOM   2958  CA  TRP A 209       8.959  12.826 -29.154  1.00 64.51           C
ATOM   2959  HA  TRP A 209       8.505  12.311 -28.307  1.00 64.51           H
ATOM   2960  C   TRP A 209       8.396  14.250 -29.210  1.00 60.39           C
ATOM   2961  O   TRP A 209       8.536  14.938 -30.225  1.00 59.24           O
ATOM   2962  CB  TRP A 209      10.477  12.874 -28.944  1.00 65.46           C
ATOM   2963 1HB  TRP A 209      10.931  13.330 -29.825  1.00 65.46           H
ATOM   2964 2HB  TRP A 209      10.676  13.528 -28.094  1.00 65.46           H
ATOM   2965  CG  TRP A 209      11.171  11.568 -28.690  1.00 66.92           C
ATOM   2966  CD1 TRP A 209      11.742  11.222 -27.513  1.00 68.28           C
ATOM   2967  HD1 TRP A 209      11.768  11.853 -26.633  1.00 68.28           H
ATOM   2968  CD2 TRP A 209      11.408  10.433 -29.591  1.00 67.06           C
ATOM   2969  NE1 TRP A 209      12.249   9.942 -27.595  1.00 68.74           N
ATOM   2970  HE1 TRP A 209      12.569   9.392 -26.799  1.00 68.74           H
ATOM   2971  CE2 TRP A 209      12.083   9.418 -28.850  1.00 68.03           C
ATOM   2972  CE3 TRP A 209      11.149  10.147 -30.953  1.00 67.39           C
ATOM   2973  HE3 TRP A 209      10.701  10.899 -31.581  1.00 67.39           H
ATOM   2974  CZ2 TRP A 209      12.452   8.191 -29.403  1.00 68.41           C
ATOM   2975  HZ2 TRP A 209      12.967   7.474 -28.789  1.00 68.41           H
ATOM   2976  CZ3 TRP A 209      11.483   8.898 -31.509  1.00 68.20           C
ATOM   2977  HZ3 TRP A 209      11.244   8.697 -32.542  1.00 68.20           H
ATOM   2978  CH2 TRP A 209      12.133   7.918 -30.740  1.00 68.40           C
ATOM   2979  HH2 TRP A 209      12.381   6.957 -31.172  1.00 68.40           H
ATOM   2980  N   SER A 210       7.815  14.744 -28.123  1.00 57.35           N
ATOM   2981  H   SER A 210       7.669  14.144 -27.312  1.00 57.35           H
ATOM   2982  CA  SER A 210       7.564  16.185 -27.989  1.00 55.35           C
ATOM   2983  HA  SER A 210       6.970  16.533 -28.831  1.00 55.35           H
ATOM   2984  C   SER A 210       8.870  16.971 -27.938  1.00 54.06           C
ATOM   2985  O   SER A 210       9.851  16.498 -27.367  1.00 54.38           O
ATOM   2986  CB  SER A 210       6.817  16.490 -26.702  1.00 54.70           C
ATOM   2987 1HB  SER A 210       7.400  16.125 -25.858  1.00 54.70           H
ATOM   2988 2HB  SER A 210       6.683  17.567 -26.599  1.00 54.70           H
ATOM   2989  OG  SER A 210       5.559  15.861 -26.724  1.00 54.46           O
ATOM   2990  HG  SER A 210       5.068  16.147 -25.933  1.00 54.46           H
ATOM   2991  N   GLY A 211       8.875  18.189 -28.473  1.00 52.29           N
ATOM   2992  H   GLY A 211       8.046  18.513 -28.962  1.00 52.29           H
ATOM   2993  CA  GLY A 211       9.880  19.216 -28.171  1.00 50.92           C
ATOM   2994 1HA  GLY A 211      10.658  18.826 -27.515  1.00 50.92           H
ATOM   2995 2HA  GLY A 211      10.342  19.549 -29.098  1.00 50.92           H
ATOM   2996  C   GLY A 211       9.233  20.426 -27.493  1.00 48.91           C
ATOM   2997  O   GLY A 211       8.072  20.368 -27.072  1.00 48.91           O
ATOM   2998  N   SER A 212       9.945  21.552 -27.444  1.00 47.30           N
ATOM   2999  H   SER A 212      10.903  21.551 -27.777  1.00 47.30           H
ATOM   3000  CA  SER A 212       9.337  22.826 -27.017  1.00 46.25           C
ATOM   3001  HA  SER A 212       8.943  22.718 -26.008  1.00 46.25           H
ATOM   3002  C   SER A 212       8.196  23.285 -27.912  1.00 44.64           C
ATOM   3003  O   SER A 212       7.387  24.099 -27.479  1.00 45.26           O
ATOM   3004  CB  SER A 212      10.344  23.957 -27.017  1.00 47.55           C
ATOM   3005 1HB  SER A 212      10.795  24.034 -28.006  1.00 47.55           H
ATOM   3006 2HB  SER A 212       9.839  24.895 -26.792  1.00 47.55           H
ATOM   3007  OG  SER A 212      11.327  23.722 -26.042  1.00 51.22           O
ATOM   3008  HG  SER A 212      11.842  24.543 -25.959  1.00 51.22           H
ATOM   3009  N   ASP A 213       8.079  22.750 -29.132  1.00 42.76           N
ATOM   3010  H   ASP A 213       8.778  22.077 -29.432  1.00 42.76           H
ATOM   3011  CA  ASP A 213       6.925  22.995 -30.005  1.00 42.59           C
ATOM   3012  HA  ASP A 213       6.885  24.062 -30.224  1.00 42.59           H
ATOM   3013  C   ASP A 213       5.595  22.612 -29.333  1.00 41.51           C
ATOM   3014  O   ASP A 213       4.644  23.394 -29.365  1.00 41.70           O
ATOM   3015  CB  ASP A 213       7.054  22.240 -31.342  1.00 44.59           C
ATOM   3016 1HB  ASP A 213       6.224  22.561 -31.972  1.00 44.59           H
ATOM   3017 2HB  ASP A 213       7.969  22.555 -31.838  1.00 44.59           H
ATOM   3018  CG  ASP A 213       7.032  20.702 -31.250  1.00 50.20           C
ATOM   3019  OD1 ASP A 213       7.635  20.108 -30.327  1.00 50.66           O
ATOM   3020  OD2 ASP A 213       6.379  20.067 -32.107  1.00 53.45           O
ATOM   3021  N   VAL A 214       5.536  21.413 -28.746  1.00 40.53           N
ATOM   3022  H   VAL A 214       6.360  20.813 -28.825  1.00 40.53           H
ATOM   3023  CA  VAL A 214       4.344  20.917 -28.045  1.00 40.54           C
ATOM   3024  HA  VAL A 214       3.479  21.047 -28.692  1.00 40.54           H
ATOM   3025  C   VAL A 214       4.099  21.729 -26.787  1.00 40.46           C
ATOM   3026  O   VAL A 214       2.957  22.105 -26.532  1.00 40.17           O
ATOM   3027  CB  VAL A 214       4.464  19.429 -27.691  1.00 40.85           C
ATOM   3028  HB  VAL A 214       5.325  19.286 -27.039  1.00 40.85           H
ATOM   3029  CG1 VAL A 214       3.216  18.909 -26.969  1.00 41.18           C
ATOM   3030 1HG1 VAL A 214       3.336  17.847 -26.755  1.00 41.18           H
ATOM   3031 2HG1 VAL A 214       2.336  19.037 -27.596  1.00 41.18           H
ATOM   3032 3HG1 VAL A 214       3.073  19.423 -26.020  1.00 41.18           H
ATOM   3033  CG2 VAL A 214       4.650  18.576 -28.954  1.00 41.34           C
ATOM   3034 1HG2 VAL A 214       4.648  17.517 -28.695  1.00 41.34           H
ATOM   3035 2HG2 VAL A 214       5.600  18.807 -29.430  1.00 41.34           H
ATOM   3036 3HG2 VAL A 214       3.843  18.770 -29.661  1.00 41.34           H
ATOM   3037  N   VAL A 215       5.172  22.064 -26.060  1.00 40.22           N
ATOM   3038  H   VAL A 215       6.075  21.695 -26.346  1.00 40.22           H
ATOM   3039  CA  VAL A 215       5.074  22.887 -24.845  1.00 40.87           C
ATOM   3040  HA  VAL A 215       4.368  22.401 -24.172  1.00 40.87           H
ATOM   3041  C   VAL A 215       4.508  24.265 -25.136  1.00 42.03           C
ATOM   3042  O   VAL A 215       3.482  24.598 -24.558  1.00 42.58           O
ATOM   3043  CB  VAL A 215       6.401  23.033 -24.101  1.00 40.96           C
ATOM   3044  HB  VAL A 215       7.126  23.562 -24.718  1.00 40.96           H
ATOM   3045  CG1 VAL A 215       6.172  23.816 -22.806  1.00 41.23           C
ATOM   3046 1HG1 VAL A 215       7.081  23.810 -22.216  1.00 41.23           H
ATOM   3047 2HG1 VAL A 215       5.385  23.351 -22.216  1.00 41.23           H
ATOM   3048 3HG1 VAL A 215       5.902  24.849 -23.015  1.00 41.23           H
ATOM   3049  CG2 VAL A 215       6.972  21.665 -23.724  1.00 41.05           C
ATOM   3050 1HG2 VAL A 215       7.888  21.793 -23.149  1.00 41.05           H
ATOM   3051 2HG2 VAL A 215       7.208  21.090 -24.619  1.00 41.05           H
ATOM   3052 3HG2 VAL A 215       6.244  21.122 -23.123  1.00 41.05           H
ATOM   3053  N   MET A 216       5.101  25.019 -26.068  1.00 42.08           N
ATOM   3054  H   MET A 216       5.958  24.670 -26.496  1.00 42.08           H
ATOM   3055  CA  MET A 216       4.530  26.282 -26.570  1.00 43.35           C
ATOM   3056  HA  MET A 216       4.497  27.018 -25.767  1.00 43.35           H
ATOM   3057  C   MET A 216       3.092  26.091 -27.062  1.00 44.02           C
ATOM   3058  O   MET A 216       2.222  26.918 -26.782  1.00 43.81           O
ATOM   3059  CB  MET A 216       5.393  26.825 -27.723  1.00 44.39           C
ATOM   3060 1HB  MET A 216       5.693  26.011 -28.383  1.00 44.39           H
ATOM   3061 2HB  MET A 216       4.805  27.525 -28.312  1.00 44.39           H
ATOM   3062  CG  MET A 216       6.629  27.573 -27.220  1.00 47.45           C
ATOM   3063 1HG  MET A 216       6.306  28.343 -26.519  1.00 47.45           H
ATOM   3064 2HG  MET A 216       7.279  26.879 -26.691  1.00 47.45           H
ATOM   3065  SD  MET A 216       7.586  28.377 -28.535  1.00 55.24           S
ATOM   3066  CE  MET A 216       8.662  26.993 -28.993  1.00 54.18           C
ATOM   3067 1HE  MET A 216       9.307  27.286 -29.821  1.00 54.18           H
ATOM   3068 2HE  MET A 216       8.059  26.135 -29.290  1.00 54.18           H
ATOM   3069 3HE  MET A 216       9.280  26.718 -28.138  1.00 54.18           H
ATOM   3070  N   GLY A 217       2.852  24.978 -27.754  1.00 44.13           N
ATOM   3071  H   GLY A 217       3.625  24.335 -27.899  1.00 44.13           H
ATOM   3072  CA  GLY A 217       1.559  24.626 -28.314  1.00 45.18           C
ATOM   3073 1HA  GLY A 217       1.635  23.651 -28.793  1.00 45.18           H
ATOM   3074 2HA  GLY A 217       0.821  24.558 -27.516  1.00 45.18           H
ATOM   3075  C   GLY A 217       1.050  25.631 -29.342  1.00 45.76           C
ATOM   3076  O   GLY A 217       1.639  26.683 -29.603  1.00 45.93           O
ATOM   3077  N   GLU A 218      -0.086  25.289 -29.926  1.00 46.14           N
ATOM   3078  H   GLU A 218      -0.499  24.394 -29.676  1.00 46.14           H
ATOM   3079  CA  GLU A 218      -0.796  26.148 -30.866  1.00 47.18           C
ATOM   3080  HA  GLU A 218      -0.156  26.378 -31.720  1.00 47.18           H
ATOM   3081  C   GLU A 218      -1.108  27.491 -30.212  1.00 46.25           C
ATOM   3082  O   GLU A 218      -0.846  28.510 -30.832  1.00 46.39           O
ATOM   3083  CB  GLU A 218      -2.060  25.433 -31.368  1.00 51.58           C
ATOM   3084 1HB  GLU A 218      -2.511  24.882 -30.542  1.00 51.58           H
ATOM   3085 2HB  GLU A 218      -2.783  26.176 -31.693  1.00 51.58           H
ATOM   3086  CG  GLU A 218      -1.800  24.469 -32.540  1.00 60.30           C
ATOM   3087 1HG  GLU A 218      -2.618  23.748 -32.598  1.00 60.30           H
ATOM   3088 2HG  GLU A 218      -1.812  25.049 -33.466  1.00 60.30           H
ATOM   3089  CD  GLU A 218      -0.463  23.724 -32.438  1.00 71.09           C
ATOM   3090  OE1 GLU A 218       0.461  24.005 -33.238  1.00 72.78           O
ATOM   3091  OE2 GLU A 218      -0.304  22.864 -31.538  1.00 74.34           O
ATOM   3092  N   ALA A 219      -1.500  27.509 -28.932  1.00 44.78           N
ATOM   3093  H   ALA A 219      -1.706  26.622 -28.488  1.00 44.78           H
ATOM   3094  CA  ALA A 219      -1.790  28.744 -28.198  1.00 44.06           C
ATOM   3095  HA  ALA A 219      -2.707  29.159 -28.612  1.00 44.06           H
ATOM   3096  C   ALA A 219      -0.703  29.835 -28.336  1.00 43.81           C
ATOM   3097  O   ALA A 219      -1.028  30.988 -28.630  1.00 44.28           O
ATOM   3098  CB  ALA A 219      -2.047  28.385 -26.725  1.00 43.61           C
ATOM   3099 1HB  ALA A 219      -2.863  27.664 -26.655  1.00 43.61           H
ATOM   3100 2HB  ALA A 219      -2.328  29.284 -26.173  1.00 43.61           H
ATOM   3101 3HB  ALA A 219      -1.149  27.957 -26.277  1.00 43.61           H
ATOM   3102  N   THR A 220       0.579  29.481 -28.191  1.00 42.56           N
ATOM   3103  H   THR A 220       0.789  28.514 -27.958  1.00 42.56           H
ATOM   3104  CA  THR A 220       1.688  30.448 -28.340  1.00 42.82           C
ATOM   3105  HA  THR A 220       1.477  31.340 -27.751  1.00 42.82           H
ATOM   3106  C   THR A 220       1.901  30.899 -29.779  1.00 43.78           C
ATOM   3107  O   THR A 220       2.346  32.021 -30.013  1.00 43.86           O
ATOM   3108  CB  THR A 220       2.991  29.843 -27.838  1.00 43.03           C
ATOM   3109  HB  THR A 220       3.217  28.956 -28.428  1.00 43.03           H
ATOM   3110  OG1 THR A 220       2.828  29.475 -26.500  1.00 42.14           O
ATOM   3111  HG1 THR A 220       2.488  28.565 -26.512  1.00 42.14           H
ATOM   3112  CG2 THR A 220       4.196  30.770 -27.855  1.00 43.80           C
ATOM   3113 1HG2 THR A 220       5.030  30.304 -27.331  1.00 43.80           H
ATOM   3114 2HG2 THR A 220       3.943  31.711 -27.367  1.00 43.80           H
ATOM   3115 3HG2 THR A 220       4.507  30.963 -28.879  1.00 43.80           H
ATOM   3116  N   ARG A 221       1.580  30.040 -30.755  1.00 44.40           N
ATOM   3117  H   ARG A 221       1.226  29.131 -30.461  1.00 44.40           H
ATOM   3118  CA  ARG A 221       1.608  30.332 -32.211  1.00 46.23           C
ATOM   3119  HA  ARG A 221       2.469  30.940 -32.460  1.00 46.23           H
ATOM   3120  C   ARG A 221       0.421  31.172 -32.681  1.00 48.00           C
ATOM   3121  O   ARG A 221       0.581  32.045 -33.527  1.00 48.63           O
ATOM   3122  CB  ARG A 221       1.724  29.013 -32.995  1.00 47.16           C
ATOM   3123 1HB  ARG A 221       0.893  28.352 -32.745  1.00 47.16           H
ATOM   3124 2HB  ARG A 221       1.674  29.231 -34.062  1.00 47.16           H
ATOM   3125  CG  ARG A 221       3.054  28.301 -32.699  1.00 47.34           C
ATOM   3126 1HG  ARG A 221       3.864  28.979 -32.968  1.00 47.34           H
ATOM   3127 2HG  ARG A 221       3.138  28.075 -31.635  1.00 47.34           H
ATOM   3128  CD  ARG A 221       3.232  27.009 -33.508  1.00 48.29           C
ATOM   3129 1HD  ARG A 221       2.771  27.132 -34.490  1.00 48.29           H
ATOM   3130 2HD  ARG A 221       4.300  26.859 -33.673  1.00 48.29           H
ATOM   3131  NE  ARG A 221       2.676  25.815 -32.841  1.00 49.11           N
ATOM   3132  HE  ARG A 221       1.809  25.437 -33.194  1.00 49.11           H
ATOM   3133  CZ  ARG A 221       3.242  25.082 -31.908  1.00 50.06           C
ATOM   3134  NH1 ARG A 221       4.331  25.402 -31.306  1.00 46.95           N
ATOM   3135 1HH1 ARG A 221       4.780  26.301 -31.462  1.00 46.95           H
ATOM   3136 2HH1 ARG A 221       4.587  24.795 -30.548  1.00 46.95           H
ATOM   3137  NH2 ARG A 221       2.733  23.953 -31.536  1.00 51.19           N
ATOM   3138 1HH2 ARG A 221       1.867  23.656 -31.980  1.00 51.19           H
ATOM   3139 2HH2 ARG A 221       3.179  23.394 -30.827  1.00 51.19           H
ATOM   3140  N   ASP A 222      -0.745  30.954 -32.090  1.00 49.20           N
ATOM   3141  H   ASP A 222      -0.778  30.154 -31.462  1.00 49.20           H
ATOM   3142  CA  ASP A 222      -1.983  31.708 -32.310  1.00 51.37           C
ATOM   3143  HA  ASP A 222      -2.175  31.805 -33.377  1.00 51.37           H
ATOM   3144  C   ASP A 222      -1.936  33.126 -31.724  1.00 51.01           C
ATOM   3145  O   ASP A 222      -2.502  34.047 -32.308  1.00 51.79           O
ATOM   3146  CB  ASP A 222      -3.152  30.943 -31.664  1.00 55.75           C
ATOM   3147 1HB  ASP A 222      -2.959  30.860 -30.596  1.00 55.75           H
ATOM   3148 2HB  ASP A 222      -4.065  31.526 -31.794  1.00 55.75           H
ATOM   3149  CG  ASP A 222      -3.398  29.539 -32.220  1.00 65.84           C
ATOM   3150  OD1 ASP A 222      -3.212  29.334 -33.444  1.00 68.15           O
ATOM   3151  OD2 ASP A 222      -3.863  28.670 -31.451  1.00 69.85           O
ATOM   3152  N   ASN A 223      -1.278  33.280 -30.573  1.00 50.08           N
ATOM   3153  H   ASN A 223      -0.900  32.446 -30.130  1.00 50.08           H
ATOM   3154  CA  ASN A 223      -1.292  34.519 -29.804  1.00 49.79           C
ATOM   3155  HA  ASN A 223      -2.332  34.774 -29.613  1.00 49.79           H
ATOM   3156  C   ASN A 223      -0.629  35.683 -30.588  1.00 49.64           C
ATOM   3157  O   ASN A 223       0.600  35.689 -30.718  1.00 49.61           O
ATOM   3158  CB  ASN A 223      -0.626  34.252 -28.432  1.00 50.53           C
ATOM   3159 1HB  ASN A 223      -1.148  33.446 -27.922  1.00 50.53           H
ATOM   3160 2HB  ASN A 223       0.415  33.965 -28.569  1.00 50.53           H
ATOM   3161  CG  ASN A 223      -0.659  35.465 -27.524  1.00 52.89           C
ATOM   3162  OD1 ASN A 223      -1.259  36.478 -27.853  1.00 54.85           O
ATOM   3163  ND2 ASN A 223      -0.014  35.404 -26.388  1.00 52.63           N
ATOM   3164 1HD2 ASN A 223      -0.085  36.205 -25.780  1.00 52.63           H
ATOM   3165 2HD2 ASN A 223       0.425  34.537 -26.097  1.00 52.63           H
ATOM   3166  N   PRO A 224      -1.371  36.715 -31.045  1.00 49.35           N
ATOM   3167  CA  PRO A 224      -0.796  37.855 -31.770  1.00 49.11           C
ATOM   3168  HA  PRO A 224      -0.166  37.503 -32.586  1.00 49.11           H
ATOM   3169  C   PRO A 224       0.049  38.787 -30.887  1.00 48.35           C
ATOM   3170  O   PRO A 224       0.765  39.643 -31.405  1.00 48.98           O
ATOM   3171  CB  PRO A 224      -1.997  38.599 -32.349  1.00 50.20           C
ATOM   3172 1HB  PRO A 224      -1.803  39.663 -32.496  1.00 50.20           H
ATOM   3173 2HB  PRO A 224      -2.289  38.134 -33.289  1.00 50.20           H
ATOM   3174  CG  PRO A 224      -3.078  38.356 -31.303  1.00 50.54           C
ATOM   3175 1HG  PRO A 224      -2.950  39.041 -30.463  1.00 50.54           H
ATOM   3176 2HG  PRO A 224      -4.069  38.452 -31.734  1.00 50.54           H
ATOM   3177  CD  PRO A 224      -2.802  36.923 -30.858  1.00 48.98           C
ATOM   3178 1HD  PRO A 224      -3.089  36.800 -29.818  1.00 48.98           H
ATOM   3179 2HD  PRO A 224      -3.366  36.235 -31.487  1.00 48.98           H
ATOM   3180  N   GLN A 225      -0.009  38.610 -29.564  1.00 46.89           N
ATOM   3181  H   GLN A 225      -0.667  37.923 -29.203  1.00 46.89           H
ATOM   3182  CA  GLN A 225       0.801  39.343 -28.586  1.00 46.01           C
ATOM   3183  HA  GLN A 225       0.934  40.368 -28.936  1.00 46.01           H
ATOM   3184  C   GLN A 225       2.214  38.748 -28.403  1.00 44.84           C
ATOM   3185  O   GLN A 225       3.042  39.343 -27.715  1.00 44.89           O
ATOM   3186  CB  GLN A 225       0.050  39.393 -27.242  1.00 47.84           C
ATOM   3187 1HB  GLN A 225       0.085  38.408 -26.779  1.00 47.84           H
ATOM   3188 2HB  GLN A 225       0.568  40.080 -26.580  1.00 47.84           H
ATOM   3189  CG  GLN A 225      -1.419  39.844 -27.319  1.00 52.58           C
ATOM   3190 1HG  GLN A 225      -2.000  39.180 -27.958  1.00 52.58           H
ATOM   3191 2HG  GLN A 225      -1.841  39.792 -26.321  1.00 52.58           H
ATOM   3192  CD  GLN A 225      -1.574  41.279 -27.794  1.00 58.62           C
ATOM   3193  OE1 GLN A 225      -1.831  41.553 -28.958  1.00 61.23           O
ATOM   3194  NE2 GLN A 225      -1.432  42.242 -26.909  1.00 59.94           N
ATOM   3195 1HE2 GLN A 225      -1.428  43.198 -27.244  1.00 59.94           H
ATOM   3196 2HE2 GLN A 225      -1.267  42.014 -25.936  1.00 59.94           H
ATOM   3197  N   PHE A 226       2.493  37.580 -28.996  1.00 43.01           N
ATOM   3198  H   PHE A 226       1.749  37.133 -29.523  1.00 43.01           H
ATOM   3199  CA  PHE A 226       3.761  36.853 -28.862  1.00 41.95           C
ATOM   3200  HA  PHE A 226       4.306  37.244 -28.006  1.00 41.95           H
ATOM   3201  C   PHE A 226       4.677  37.005 -30.088  1.00 40.88           C
ATOM   3202  O   PHE A 226       4.223  36.883 -31.227  1.00 39.78           O
ATOM   3203  CB  PHE A 226       3.450  35.377 -28.571  1.00 41.97           C
ATOM   3204 1HB  PHE A 226       2.901  35.310 -27.631  1.00 41.97           H
ATOM   3205 2HB  PHE A 226       2.799  34.990 -29.357  1.00 41.97           H
ATOM   3206  CG  PHE A 226       4.675  34.487 -28.494  1.00 42.52           C
ATOM   3207  CD1 PHE A 226       5.328  34.279 -27.268  1.00 42.75           C
ATOM   3208  HD1 PHE A 226       4.923  34.713 -26.370  1.00 42.75           H
ATOM   3209  CD2 PHE A 226       5.180  33.884 -29.658  1.00 43.35           C
ATOM   3210  HD2 PHE A 226       4.690  34.050 -30.606  1.00 43.35           H
ATOM   3211  CE1 PHE A 226       6.495  33.496 -27.207  1.00 43.65           C
ATOM   3212  HE1 PHE A 226       7.001  33.350 -26.265  1.00 43.65           H
ATOM   3213  CE2 PHE A 226       6.333  33.084 -29.595  1.00 44.05           C
ATOM   3214  HE2 PHE A 226       6.714  32.636 -30.498  1.00 44.05           H
ATOM   3215  CZ  PHE A 226       6.995  32.890 -28.371  1.00 43.85           C
ATOM   3216  HZ  PHE A 226       7.887  32.280 -28.322  1.00 43.85           H
ATOM   3217  N   GLU A 227       5.969  37.222 -29.864  1.00 40.41           N
ATOM   3218  H   GLU A 227       6.268  37.344 -28.900  1.00 40.41           H
ATOM   3219  CA  GLU A 227       7.007  37.140 -30.898  1.00 41.00           C
ATOM   3220  HA  GLU A 227       6.589  36.612 -31.755  1.00 41.00           H
ATOM   3221  C   GLU A 227       8.199  36.293 -30.414  1.00 40.64           C
ATOM   3222  O   GLU A 227       8.415  36.156 -29.209  1.00 40.17           O
ATOM   3223  CB  GLU A 227       7.395  38.561 -31.356  1.00 43.85           C
ATOM   3224 1HB  GLU A 227       6.497  39.182 -31.363  1.00 43.85           H
ATOM   3225 2HB  GLU A 227       8.109  38.993 -30.654  1.00 43.85           H
ATOM   3226  CG  GLU A 227       7.979  38.575 -32.774  1.00 51.87           C
ATOM   3227 1HG  GLU A 227       8.903  37.998 -32.763  1.00 51.87           H
ATOM   3228 2HG  GLU A 227       7.276  38.072 -33.443  1.00 51.87           H
ATOM   3229  CD  GLU A 227       8.291  39.976 -33.325  1.00 62.20           C
ATOM   3230  OE1 GLU A 227       7.992  41.013 -32.690  1.00 65.56           O
ATOM   3231  OE2 GLU A 227       8.839  40.039 -34.450  1.00 64.82           O
ATOM   3232  N   LEU A 228       8.953  35.711 -31.349  1.00 40.55           N
ATOM   3233  H   LEU A 228       8.673  35.841 -32.312  1.00 40.55           H
ATOM   3234  CA  LEU A 228      10.071  34.797 -31.081  1.00 40.84           C
ATOM   3235  HA  LEU A 228      10.349  34.868 -30.030  1.00 40.84           H
ATOM   3236  C   LEU A 228      11.300  35.183 -31.905  1.00 41.07           C
ATOM   3237  O   LEU A 228      11.210  35.330 -33.129  1.00 41.78           O
ATOM   3238  CB  LEU A 228       9.612  33.348 -31.364  1.00 41.18           C
ATOM   3239 1HB  LEU A 228       8.915  33.056 -30.584  1.00 41.18           H
ATOM   3240 2HB  LEU A 228       9.075  33.343 -32.314  1.00 41.18           H
ATOM   3241  CG  LEU A 228      10.724  32.280 -31.453  1.00 43.15           C
ATOM   3242  HG  LEU A 228      11.462  32.576 -32.197  1.00 43.15           H
ATOM   3243  CD1 LEU A 228      11.428  32.060 -30.119  1.00 43.63           C
ATOM   3244 1HD1 LEU A 228      12.212  31.311 -30.230  1.00 43.63           H
ATOM   3245 2HD1 LEU A 228      10.707  31.716 -29.380  1.00 43.63           H
ATOM   3246 3HD1 LEU A 228      11.885  32.984 -29.772  1.00 43.63           H
ATOM   3247  CD2 LEU A 228      10.143  30.941 -31.892  1.00 44.23           C
ATOM   3248 1HD2 LEU A 228      10.947  30.214 -31.990  1.00 44.23           H
ATOM   3249 2HD2 LEU A 228       9.657  31.049 -32.859  1.00 44.23           H
ATOM   3250 3HD2 LEU A 228       9.429  30.581 -31.153  1.00 44.23           H
ATOM   3251  N   PHE A 229      12.449  35.251 -31.246  1.00 40.60           N
ATOM   3252  H   PHE A 229      12.408  35.222 -30.228  1.00 40.60           H
ATOM   3253  CA  PHE A 229      13.712  35.636 -31.852  1.00 40.50           C
ATOM   3254  HA  PHE A 229      13.600  35.709 -32.931  1.00 40.50           H
ATOM   3255  C   PHE A 229      14.811  34.615 -31.578  1.00 40.16           C
ATOM   3256  O   PHE A 229      15.371  34.572 -30.488  1.00 40.20           O
ATOM   3257  CB  PHE A 229      14.097  37.022 -31.345  1.00 40.36           C
ATOM   3258 1HB  PHE A 229      14.404  36.963 -30.300  1.00 40.36           H
ATOM   3259 2HB  PHE A 229      14.954  37.340 -31.931  1.00 40.36           H
ATOM   3260  CG  PHE A 229      13.008  38.061 -31.478  1.00 41.51           C
ATOM   3261  CD1 PHE A 229      12.615  38.496 -32.756  1.00 42.30           C
ATOM   3262  HD1 PHE A 229      13.076  38.077 -33.638  1.00 42.30           H
ATOM   3263  CD2 PHE A 229      12.397  38.599 -30.329  1.00 42.33           C
ATOM   3264  HD2 PHE A 229      12.684  38.252 -29.346  1.00 42.33           H
ATOM   3265  CE1 PHE A 229      11.642  39.499 -32.885  1.00 43.44           C
ATOM   3266  HE1 PHE A 229      11.362  39.863 -33.861  1.00 43.44           H
ATOM   3267  CE2 PHE A 229      11.420  39.598 -30.461  1.00 43.47           C
ATOM   3268  HE2 PHE A 229      10.956  40.024 -29.586  1.00 43.47           H
ATOM   3269  CZ  PHE A 229      11.053  40.051 -31.736  1.00 43.26           C
ATOM   3270  HZ  PHE A 229      10.317  40.831 -31.832  1.00 43.26           H
ATOM   3271  N   ASP A 230      15.123  33.809 -32.585  1.00 39.85           N
ATOM   3272  H   ASP A 230      14.544  33.827 -33.416  1.00 39.85           H
ATOM   3273  CA  ASP A 230      16.374  33.047 -32.621  1.00 40.19           C
ATOM   3274  HA  ASP A 230      16.481  32.504 -31.682  1.00 40.19           H
ATOM   3275  C   ASP A 230      17.605  33.972 -32.754  1.00 40.49           C
ATOM   3276  O   ASP A 230      17.443  35.171 -32.994  1.00 40.82           O
ATOM   3277  CB  ASP A 230      16.273  32.018 -33.757  1.00 40.92           C
ATOM   3278 1HB  ASP A 230      16.984  31.224 -33.561  1.00 40.92           H
ATOM   3279 2HB  ASP A 230      15.284  31.563 -33.714  1.00 40.92           H
ATOM   3280  CG  ASP A 230      16.515  32.518 -35.190  1.00 45.74           C
ATOM   3281  OD1 ASP A 230      16.502  33.738 -35.484  1.00 43.38           O
ATOM   3282  OD2 ASP A 230      16.713  31.640 -36.057  1.00 49.73           O
ATOM   3283  N   GLU A 231      18.821  33.428 -32.665  1.00 40.49           N
ATOM   3284  H   GLU A 231      18.868  32.446 -32.388  1.00 40.49           H
ATOM   3285  CA  GLU A 231      20.076  34.194 -32.802  1.00 41.03           C
ATOM   3286  HA  GLU A 231      20.867  33.633 -32.311  1.00 41.03           H
ATOM   3287  C   GLU A 231      20.031  35.535 -32.044  1.00 40.98           C
ATOM   3288  O   GLU A 231      20.266  36.607 -32.595  1.00 41.40           O
ATOM   3289  CB  GLU A 231      20.456  34.339 -34.286  1.00 43.07           C
ATOM   3290 1HB  GLU A 231      19.572  34.649 -34.840  1.00 43.07           H
ATOM   3291 2HB  GLU A 231      21.214  35.111 -34.412  1.00 43.07           H
ATOM   3292  CG  GLU A 231      21.000  33.041 -34.901  1.00 47.18           C
ATOM   3293 1HG  GLU A 231      20.247  32.258 -34.803  1.00 47.18           H
ATOM   3294 2HG  GLU A 231      21.165  33.212 -35.966  1.00 47.18           H
ATOM   3295  CD  GLU A 231      22.321  32.574 -34.274  1.00 57.17           C
ATOM   3296  OE1 GLU A 231      22.607  31.355 -34.257  1.00 60.34           O
ATOM   3297  OE2 GLU A 231      23.145  33.418 -33.857  1.00 61.28           O
ATOM   3298  N   SER A 232      19.642  35.459 -30.774  1.00 40.62           N
ATOM   3299  H   SER A 232      19.316  34.543 -30.461  1.00 40.62           H
ATOM   3300  CA  SER A 232      19.385  36.605 -29.897  1.00 40.32           C
ATOM   3301  HA  SER A 232      19.796  37.517 -30.328  1.00 40.32           H
ATOM   3302  C   SER A 232      20.036  36.400 -28.544  1.00 39.97           C
ATOM   3303  O   SER A 232      19.423  35.857 -27.629  1.00 39.46           O
ATOM   3304  CB  SER A 232      17.882  36.789 -29.737  1.00 41.36           C
ATOM   3305 1HB  SER A 232      17.423  35.862 -29.389  1.00 41.36           H
ATOM   3306 2HB  SER A 232      17.684  37.582 -29.017  1.00 41.36           H
ATOM   3307  OG  SER A 232      17.357  37.149 -30.994  1.00 43.70           O
ATOM   3308  HG  SER A 232      17.439  36.370 -31.573  1.00 43.70           H
ATOM   3309  N   LEU A 233      21.308  36.790 -28.439  1.00 40.13           N
ATOM   3310  H   LEU A 233      21.701  37.309 -29.220  1.00 40.13           H
ATOM   3311  CA  LEU A 233      22.070  36.759 -27.188  1.00 40.00           C
ATOM   3312  HA  LEU A 233      21.946  35.786 -26.711  1.00 40.00           H
ATOM   3313  C   LEU A 233      21.527  37.824 -26.237  1.00 41.08           C
ATOM   3314  O   LEU A 233      21.846  39.004 -26.391  1.00 40.71           O
ATOM   3315  CB  LEU A 233      23.570  36.988 -27.487  1.00 39.64           C
ATOM   3316 1HB  LEU A 233      23.959  36.143 -28.050  1.00 39.64           H
ATOM   3317 2HB  LEU A 233      23.653  37.869 -28.120  1.00 39.64           H
ATOM   3318  CG  LEU A 233      24.461  37.216 -26.245  1.00 40.52           C
ATOM   3319  HG  LEU A 233      24.125  38.088 -25.689  1.00 40.52           H
ATOM   3320  CD1 LEU A 233      24.440  36.017 -25.306  1.00 40.35           C
ATOM   3321 1HD1 LEU A 233      25.153  36.171 -24.500  1.00 40.35           H
ATOM   3322 2HD1 LEU A 233      24.690  35.105 -25.841  1.00 40.35           H
ATOM   3323 3HD1 LEU A 233      23.451  35.912 -24.866  1.00 40.35           H
ATOM   3324  CD2 LEU A 233      25.892  37.493 -26.690  1.00 40.31           C
ATOM   3325 1HD2 LEU A 233      26.531  37.634 -25.818  1.00 40.31           H
ATOM   3326 2HD2 LEU A 233      25.921  38.402 -27.290  1.00 40.31           H
ATOM   3327 3HD2 LEU A 233      26.267  36.659 -27.279  1.00 40.31           H
ATOM   3328  N   VAL A 234      20.765  37.420 -25.229  1.00 42.05           N
ATOM   3329  H   VAL A 234      20.482  36.438 -25.174  1.00 42.05           H
ATOM   3330  CA  VAL A 234      20.465  38.319 -24.116  1.00 43.53           C
ATOM   3331  HA  VAL A 234      20.150  39.278 -24.517  1.00 43.53           H
ATOM   3332  C   VAL A 234      21.739  38.537 -23.312  1.00 44.74           C
ATOM   3333  O   VAL A 234      22.268  37.597 -22.728  1.00 44.76           O
ATOM   3334  CB  VAL A 234      19.321  37.790 -23.257  1.00 44.18           C
ATOM   3335  HB  VAL A 234      19.600  36.844 -22.794  1.00 44.18           H
ATOM   3336  CG1 VAL A 234      18.995  38.800 -22.157  1.00 44.14           C
ATOM   3337 1HG1 VAL A 234      18.117  38.476 -21.602  1.00 44.14           H
ATOM   3338 2HG1 VAL A 234      18.801  39.777 -22.594  1.00 44.14           H
ATOM   3339 3HG1 VAL A 234      19.830  38.883 -21.467  1.00 44.14           H
ATOM   3340  CG2 VAL A 234      18.076  37.577 -24.135  1.00 44.25           C
ATOM   3341 1HG2 VAL A 234      17.228  37.299 -23.523  1.00 44.25           H
ATOM   3342 2HG2 VAL A 234      18.253  36.773 -24.848  1.00 44.25           H
ATOM   3343 3HG2 VAL A 234      17.829  38.481 -24.682  1.00 44.25           H
ATOM   3344  N   THR A 235      22.275  39.752 -23.344  1.00 45.10           N
ATOM   3345  H   THR A 235      21.783  40.472 -23.871  1.00 45.10           H
ATOM   3346  CA  THR A 235      23.508  40.144 -22.641  1.00 45.83           C
ATOM   3347  HA  THR A 235      24.203  39.306 -22.621  1.00 45.83           H
ATOM   3348  C   THR A 235      23.257  40.557 -21.203  1.00 46.11           C
ATOM   3349  O   THR A 235      24.120  40.314 -20.359  1.00 45.84           O
ATOM   3350  CB  THR A 235      24.180  41.321 -23.342  1.00 47.94           C
ATOM   3351  HB  THR A 235      25.005  41.684 -22.740  1.00 47.94           H
ATOM   3352  OG1 THR A 235      23.250  42.354 -23.516  1.00 49.05           O
ATOM   3353  HG1 THR A 235      23.485  43.102 -22.938  1.00 49.05           H
ATOM   3354  CG2 THR A 235      24.728  40.951 -24.717  1.00 48.69           C
ATOM   3355 1HG2 THR A 235      25.181  41.828 -25.178  1.00 48.69           H
ATOM   3356 2HG2 THR A 235      23.923  40.594 -25.360  1.00 48.69           H
ATOM   3357 3HG2 THR A 235      25.482  40.171 -24.616  1.00 48.69           H
ATOM   3358  N   ARG A 236      22.092  41.151 -20.912  1.00 46.40           N
ATOM   3359  H   ARG A 236      21.482  41.345 -21.706  1.00 46.40           H
ATOM   3360  CA  ARG A 236      21.630  41.479 -19.546  1.00 47.71           C
ATOM   3361  HA  ARG A 236      22.085  40.776 -18.850  1.00 47.71           H
ATOM   3362  C   ARG A 236      20.120  41.344 -19.382  1.00 47.73           C
ATOM   3363  O   ARG A 236      19.356  41.691 -20.278  1.00 47.57           O
ATOM   3364  CB  ARG A 236      22.041  42.905 -19.123  1.00 50.41           C
ATOM   3365 1HB  ARG A 236      21.651  43.627 -19.836  1.00 50.41           H
ATOM   3366 2HB  ARG A 236      21.569  43.108 -18.165  1.00 50.41           H
ATOM   3367  CG  ARG A 236      23.544  43.144 -18.939  1.00 56.32           C
ATOM   3368 1HG  ARG A 236      23.918  42.499 -18.143  1.00 56.32           H
ATOM   3369 2HG  ARG A 236      24.059  42.899 -19.862  1.00 56.32           H
ATOM   3370  CD  ARG A 236      23.865  44.608 -18.610  1.00 62.71           C
ATOM   3371 1HD  ARG A 236      24.922  44.675 -18.350  1.00 62.71           H
ATOM   3372 2HD  ARG A 236      23.712  45.195 -19.510  1.00 62.71           H
ATOM   3373  NE  ARG A 236      23.062  45.156 -17.499  1.00 69.00           N
ATOM   3374  HE  ARG A 236      23.344  44.909 -16.560  1.00 69.00           H
ATOM   3375  CZ  ARG A 236      22.143  46.095 -17.565  1.00 73.36           C
ATOM   3376  NH1 ARG A 236      21.829  46.723 -18.643  1.00 74.31           N
ATOM   3377 1HH1 ARG A 236      22.268  46.509 -19.535  1.00 74.31           H
ATOM   3378 2HH1 ARG A 236      21.321  47.575 -18.484  1.00 74.31           H
ATOM   3379  NH2 ARG A 236      21.483  46.479 -16.524  1.00 73.78           N
ATOM   3380 1HH2 ARG A 236      21.613  45.967 -15.657  1.00 73.78           H
ATOM   3381 2HH2 ARG A 236      20.727  47.149 -16.593  1.00 73.78           H
ATOM   3382  N   VAL A 237      19.702  40.967 -18.181  1.00 47.68           N
ATOM   3383  H   VAL A 237      20.415  40.635 -17.537  1.00 47.68           H
ATOM   3384  CA  VAL A 237      18.453  41.464 -17.592  1.00 48.50           C
ATOM   3385  HA  VAL A 237      17.627  41.331 -18.290  1.00 48.50           H
ATOM   3386  C   VAL A 237      18.637  42.950 -17.299  1.00 50.07           C
ATOM   3387  O   VAL A 237      19.605  43.309 -16.626  1.00 50.82           O
ATOM   3388  CB  VAL A 237      18.144  40.723 -16.281  1.00 48.77           C
ATOM   3389  HB  VAL A 237      18.949  40.900 -15.568  1.00 48.77           H
ATOM   3390  CG1 VAL A 237      16.839  41.213 -15.651  1.00 49.02           C
ATOM   3391 1HG1 VAL A 237      16.633  40.649 -14.743  1.00 49.02           H
ATOM   3392 2HG1 VAL A 237      16.014  41.086 -16.350  1.00 49.02           H
ATOM   3393 3HG1 VAL A 237      16.920  42.261 -15.376  1.00 49.02           H
ATOM   3394  CG2 VAL A 237      18.036  39.206 -16.496  1.00 48.63           C
ATOM   3395 1HG2 VAL A 237      17.777  38.716 -15.557  1.00 48.63           H
ATOM   3396 2HG2 VAL A 237      18.991  38.805 -16.832  1.00 48.63           H
ATOM   3397 3HG2 VAL A 237      17.273  38.982 -17.240  1.00 48.63           H
ATOM   3398  N   LEU A 238      17.746  43.815 -17.780  1.00 50.73           N
ATOM   3399  H   LEU A 238      16.960  43.453 -18.315  1.00 50.73           H
ATOM   3400  CA  LEU A 238      17.688  45.202 -17.309  1.00 52.42           C
ATOM   3401  HA  LEU A 238      18.691  45.626 -17.328  1.00 52.42           H
ATOM   3402  C   LEU A 238      17.213  45.187 -15.846  1.00 54.67           C
ATOM   3403  O   LEU A 238      16.108  44.727 -15.559  1.00 55.05           O
ATOM   3404  CB  LEU A 238      16.780  46.063 -18.212  1.00 52.11           C
ATOM   3405 1HB  LEU A 238      15.764  45.681 -18.138  1.00 52.11           H
ATOM   3406 2HB  LEU A 238      16.774  47.078 -17.825  1.00 52.11           H
ATOM   3407  CG  LEU A 238      17.172  46.143 -19.696  1.00 53.37           C
ATOM   3408  HG  LEU A 238      17.148  45.148 -20.128  1.00 53.37           H
ATOM   3409  CD1 LEU A 238      16.177  47.032 -20.443  1.00 53.75           C
ATOM   3410 1HD1 LEU A 238      16.397  46.999 -21.509  1.00 53.75           H
ATOM   3411 2HD1 LEU A 238      16.246  48.059 -20.085  1.00 53.75           H
ATOM   3412 3HD1 LEU A 238      15.166  46.663 -20.285  1.00 53.75           H
ATOM   3413  CD2 LEU A 238      18.570  46.722 -19.885  1.00 54.33           C
ATOM   3414 1HD2 LEU A 238      18.762  46.864 -20.946  1.00 54.33           H
ATOM   3415 2HD2 LEU A 238      19.307  46.023 -19.493  1.00 54.33           H
ATOM   3416 3HD2 LEU A 238      18.658  47.679 -19.371  1.00 54.33           H
ATOM   3417  N   VAL A 239      18.068  45.656 -14.942  1.00 55.81           N
ATOM   3418  H   VAL A 239      18.942  46.029 -15.297  1.00 55.81           H
ATOM   3419  CA  VAL A 239      17.822  45.702 -13.492  1.00 58.05           C
ATOM   3420  HA  VAL A 239      16.844  45.279 -13.277  1.00 58.05           H
ATOM   3421  C   VAL A 239      17.797  47.153 -13.063  1.00 60.27           C
ATOM   3422  O   VAL A 239      18.790  47.711 -12.598  1.00 60.61           O
ATOM   3423  CB  VAL A 239      18.844  44.881 -12.703  1.00 58.42           C
ATOM   3424  HB  VAL A 239      19.844  45.286 -12.855  1.00 58.42           H
ATOM   3425  CG1 VAL A 239      18.522  44.902 -11.208  1.00 58.77           C
ATOM   3426 1HG1 VAL A 239      19.189  44.222 -10.679  1.00 58.77           H
ATOM   3427 2HG1 VAL A 239      17.491  44.592 -11.035  1.00 58.77           H
ATOM   3428 3HG1 VAL A 239      18.676  45.897 -10.799  1.00 58.77           H
ATOM   3429  CG2 VAL A 239      18.827  43.410 -13.130  1.00 58.82           C
ATOM   3430 1HG2 VAL A 239      19.605  42.876 -12.588  1.00 58.82           H
ATOM   3431 2HG2 VAL A 239      19.015  43.312 -14.193  1.00 58.82           H
ATOM   3432 3HG2 VAL A 239      17.855  42.970 -12.909  1.00 58.82           H
ATOM   3433  N   GLU A 240      16.690  47.808 -13.375  1.00 61.99           N
ATOM   3434  H   GLU A 240      15.908  47.248 -13.709  1.00 61.99           H
ATOM   3435  CA  GLU A 240      16.531  49.267 -13.314  1.00 64.05           C
ATOM   3436  HA  GLU A 240      17.438  49.710 -12.920  1.00 64.05           H
ATOM   3437  C   GLU A 240      15.418  49.606 -12.318  1.00 65.38           C
ATOM   3438  O   GLU A 240      14.440  48.861 -12.209  1.00 65.37           O
ATOM   3439  CB  GLU A 240      16.306  49.875 -14.711  1.00 67.68           C
ATOM   3440 1HB  GLU A 240      15.240  49.831 -14.939  1.00 67.68           H
ATOM   3441 2HB  GLU A 240      16.589  50.928 -14.679  1.00 67.68           H
ATOM   3442  CG  GLU A 240      17.054  49.189 -15.875  1.00 74.89           C
ATOM   3443 1HG  GLU A 240      16.639  48.189 -15.984  1.00 74.89           H
ATOM   3444 2HG  GLU A 240      16.826  49.733 -16.795  1.00 74.89           H
ATOM   3445  CD  GLU A 240      18.581  49.073 -15.714  1.00 83.74           C
ATOM   3446  OE1 GLU A 240      19.235  50.002 -15.189  1.00 84.96           O
ATOM   3447  OE2 GLU A 240      19.191  48.072 -16.160  1.00 86.60           O
ATOM   3448  N   ASP A 241      15.630  50.626 -11.480  1.00 66.52           N
ATOM   3449  H   ASP A 241      16.429  51.238 -11.640  1.00 66.52           H
ATOM   3450  CA  ASP A 241      14.962  50.721 -10.162  1.00 68.16           C
ATOM   3451  HA  ASP A 241      15.486  51.496  -9.602  1.00 68.16           H
ATOM   3452  C   ASP A 241      15.128  49.448  -9.284  1.00 67.67           C
ATOM   3453  O   ASP A 241      14.378  49.232  -8.331  1.00 68.48           O
ATOM   3454  CB  ASP A 241      13.498  51.201 -10.311  1.00 72.04           C
ATOM   3455 1HB  ASP A 241      12.926  50.482 -10.898  1.00 72.04           H
ATOM   3456 2HB  ASP A 241      13.046  51.253  -9.320  1.00 72.04           H
ATOM   3457  CG  ASP A 241      13.382  52.593 -10.943  1.00 79.97           C
ATOM   3458  OD1 ASP A 241      14.274  53.443 -10.702  1.00 81.82           O
ATOM   3459  OD2 ASP A 241      12.386  52.864 -11.649  1.00 83.47           O
ATOM   3460  N   GLY A 242      16.115  48.603  -9.607  1.00 66.45           N
ATOM   3461  H   GLY A 242      16.756  48.900 -10.331  1.00 66.45           H
ATOM   3462  CA  GLY A 242      16.315  47.277  -9.005  1.00 65.59           C
ATOM   3463 1HA  GLY A 242      17.322  46.932  -9.240  1.00 65.59           H
ATOM   3464 2HA  GLY A 242      16.233  47.352  -7.924  1.00 65.59           H
ATOM   3465  C   GLY A 242      15.323  46.200  -9.462  1.00 64.08           C
ATOM   3466  O   GLY A 242      15.319  45.110  -8.899  1.00 64.30           O
ATOM   3467  N   THR A 243      14.482  46.499 -10.451  1.00 62.61           N
ATOM   3468  H   THR A 243      14.584  47.415 -10.878  1.00 62.61           H
ATOM   3469  CA  THR A 243      13.407  45.615 -10.948  1.00 61.48           C
ATOM   3470  HA  THR A 243      13.346  44.723 -10.326  1.00 61.48           H
ATOM   3471  C   THR A 243      13.654  45.155 -12.375  1.00 59.80           C
ATOM   3472  O   THR A 243      14.479  45.741 -13.074  1.00 60.00           O
ATOM   3473  CB  THR A 243      12.048  46.308 -10.892  1.00 63.34           C
ATOM   3474  HB  THR A 243      11.269  45.590 -11.153  1.00 63.34           H
ATOM   3475  OG1 THR A 243      12.024  47.370 -11.816  1.00 65.19           O
ATOM   3476  HG1 THR A 243      12.896  47.793 -11.800  1.00 65.19           H
ATOM   3477  CG2 THR A 243      11.738  46.881  -9.509  1.00 63.61           C
ATOM   3478 1HG2 THR A 243      10.692  47.181  -9.468  1.00 63.61           H
ATOM   3479 2HG2 THR A 243      12.365  47.748  -9.302  1.00 63.61           H
ATOM   3480 3HG2 THR A 243      11.910  46.121  -8.747  1.00 63.61           H
ATOM   3481  N   ALA A 244      12.969  44.095 -12.802  1.00 57.92           N
ATOM   3482  H   ALA A 244      12.350  43.633 -12.136  1.00 57.92           H
ATOM   3483  CA  ALA A 244      13.134  43.473 -14.122  1.00 56.59           C
ATOM   3484  HA  ALA A 244      14.201  43.370 -14.321  1.00 56.59           H
ATOM   3485  C   ALA A 244      12.539  44.318 -15.268  1.00 54.46           C
ATOM   3486  O   ALA A 244      11.515  43.979 -15.865  1.00 54.28           O
ATOM   3487  CB  ALA A 244      12.539  42.069 -14.042  1.00 56.74           C
ATOM   3488 1HB  ALA A 244      12.987  41.550 -13.202  1.00 56.74           H
ATOM   3489 2HB  ALA A 244      12.756  41.519 -14.954  1.00 56.74           H
ATOM   3490 3HB  ALA A 244      11.459  42.132 -13.904  1.00 56.74           H
ATOM   3491  N   ALA A 245      13.164  45.457 -15.551  1.00 52.29           N
ATOM   3492  H   ALA A 245      13.987  45.669 -14.987  1.00 52.29           H
ATOM   3493  CA  ALA A 245      12.672  46.478 -16.478  1.00 51.32           C
ATOM   3494  HA  ALA A 245      11.625  46.674 -16.245  1.00 51.32           H
ATOM   3495  C   ALA A 245      12.721  46.075 -17.970  1.00 50.24           C
ATOM   3496  O   ALA A 245      12.395  46.889 -18.838  1.00 49.97           O
ATOM   3497  CB  ALA A 245      13.471  47.758 -16.203  1.00 51.45           C
ATOM   3498 1HB  ALA A 245      13.500  47.953 -15.130  1.00 51.45           H
ATOM   3499 2HB  ALA A 245      12.997  48.603 -16.700  1.00 51.45           H
ATOM   3500 3HB  ALA A 245      14.488  47.641 -16.574  1.00 51.45           H
ATOM   3501  N   GLY A 246      13.159  44.854 -18.287  1.00 49.12           N
ATOM   3502  H   GLY A 246      13.387  44.236 -17.518  1.00 49.12           H
ATOM   3503  CA  GLY A 246      13.357  44.362 -19.651  1.00 48.83           C
ATOM   3504 1HA  GLY A 246      12.540  43.706 -19.934  1.00 48.83           H
ATOM   3505 2HA  GLY A 246      13.375  45.197 -20.344  1.00 48.83           H
ATOM   3506  C   GLY A 246      14.650  43.589 -19.837  1.00 48.09           C
ATOM   3507  O   GLY A 246      15.251  43.112 -18.878  1.00 48.10           O
ATOM   3508  N   VAL A 247      15.087  43.493 -21.082  1.00 46.93           N
ATOM   3509  H   VAL A 247      14.527  43.927 -21.815  1.00 46.93           H
ATOM   3510  CA  VAL A 247      16.321  42.802 -21.468  1.00 46.58           C
ATOM   3511  HA  VAL A 247      16.932  42.637 -20.583  1.00 46.58           H
ATOM   3512  C   VAL A 247      17.167  43.640 -22.404  1.00 46.28           C
ATOM   3513  O   VAL A 247      16.691  44.554 -23.073  1.00 45.85           O
ATOM   3514  CB  VAL A 247      16.039  41.431 -22.092  1.00 47.11           C
ATOM   3515  HB  VAL A 247      16.965  41.045 -22.512  1.00 47.11           H
ATOM   3516  CG1 VAL A 247      15.576  40.438 -21.025  1.00 47.04           C
ATOM   3517 1HG1 VAL A 247      15.430  39.457 -21.476  1.00 47.04           H
ATOM   3518 2HG1 VAL A 247      14.641  40.769 -20.575  1.00 47.04           H
ATOM   3519 3HG1 VAL A 247      16.338  40.354 -20.250  1.00 47.04           H
ATOM   3520  CG2 VAL A 247      15.003  41.483 -23.218  1.00 47.58           C
ATOM   3521 1HG2 VAL A 247      14.935  40.501 -23.684  1.00 47.58           H
ATOM   3522 2HG2 VAL A 247      15.310  42.203 -23.975  1.00 47.58           H
ATOM   3523 3HG2 VAL A 247      14.024  41.768 -22.834  1.00 47.58           H
ATOM   3524  N   GLU A 248      18.444  43.322 -22.428  1.00 46.39           N
ATOM   3525  H   GLU A 248      18.750  42.588 -21.788  1.00 46.39           H
ATOM   3526  CA  GLU A 248      19.457  43.866 -23.321  1.00 46.65           C
ATOM   3527  HA  GLU A 248      19.044  44.639 -23.964  1.00 46.65           H
ATOM   3528  C   GLU A 248      19.961  42.718 -24.180  1.00 46.45           C
ATOM   3529  O   GLU A 248      20.265  41.656 -23.638  1.00 45.66           O
ATOM   3530  CB  GLU A 248      20.557  44.445 -22.444  1.00 48.96           C
ATOM   3531 1HB  GLU A 248      20.117  45.129 -21.721  1.00 48.96           H
ATOM   3532 2HB  GLU A 248      21.004  43.618 -21.898  1.00 48.96           H
ATOM   3533  CG  GLU A 248      21.670  45.182 -23.178  1.00 54.58           C
ATOM   3534 1HG  GLU A 248      22.040  44.581 -24.007  1.00 54.58           H
ATOM   3535 2HG  GLU A 248      21.294  46.122 -23.583  1.00 54.58           H
ATOM   3536  CD  GLU A 248      22.781  45.436 -22.161  1.00 63.94           C
ATOM   3537  OE1 GLU A 248      23.732  44.618 -22.084  1.00 67.34           O
ATOM   3538  OE2 GLU A 248      22.673  46.428 -21.393  1.00 64.91           O
ATOM   3539  N   VAL A 249      19.940  42.880 -25.497  1.00 46.26           N
ATOM   3540  H   VAL A 249      19.724  43.802 -25.872  1.00 46.26           H
ATOM   3541  CA  VAL A 249      19.955  41.734 -26.408  1.00 46.63           C
ATOM   3542  HA  VAL A 249      20.435  40.898 -25.912  1.00 46.63           H
ATOM   3543  C   VAL A 249      20.754  42.044 -27.652  1.00 47.62           C
ATOM   3544  O   VAL A 249      20.298  42.804 -28.504  1.00 47.44           O
ATOM   3545  CB  VAL A 249      18.533  41.293 -26.794  1.00 47.18           C
ATOM   3546  HB  VAL A 249      18.107  42.019 -27.482  1.00 47.18           H
ATOM   3547  CG1 VAL A 249      18.591  39.925 -27.477  1.00 47.29           C
ATOM   3548 1HG1 VAL A 249      17.595  39.649 -27.818  1.00 47.29           H
ATOM   3549 2HG1 VAL A 249      18.951  39.169 -26.781  1.00 47.29           H
ATOM   3550 3HG1 VAL A 249      19.251  39.956 -28.342  1.00 47.29           H
ATOM   3551  CG2 VAL A 249      17.560  41.214 -25.611  1.00 47.65           C
ATOM   3552 1HG2 VAL A 249      16.632  40.732 -25.919  1.00 47.65           H
ATOM   3553 2HG2 VAL A 249      17.325  42.220 -25.266  1.00 47.65           H
ATOM   3554 3HG2 VAL A 249      18.009  40.655 -24.794  1.00 47.65           H
ATOM   3555  N   GLN A 250      21.941  41.453 -27.756  1.00 48.59           N
ATOM   3556  H   GLN A 250      22.211  40.804 -27.020  1.00 48.59           H
ATOM   3557  CA  GLN A 250      22.637  41.383 -29.031  1.00 50.04           C
ATOM   3558  HA  GLN A 250      22.630  42.368 -29.479  1.00 50.04           H
ATOM   3559  C   GLN A 250      21.886  40.449 -29.979  1.00 50.74           C
ATOM   3560  O   GLN A 250      21.971  39.225 -29.872  1.00 50.39           O
ATOM   3561  CB  GLN A 250      24.110  41.002 -28.865  1.00 52.51           C
ATOM   3562 1HB  GLN A 250      24.604  41.758 -28.252  1.00 52.51           H
ATOM   3563 2HB  GLN A 250      24.200  40.036 -28.369  1.00 52.51           H
ATOM   3564  CG  GLN A 250      24.780  40.949 -30.247  1.00 57.15           C
ATOM   3565 1HG  GLN A 250      24.399  40.106 -30.823  1.00 57.15           H
ATOM   3566 2HG  GLN A 250      24.551  41.865 -30.790  1.00 57.15           H
ATOM   3567  CD  GLN A 250      26.285  40.806 -30.136  1.00 63.23           C
ATOM   3568  OE1 GLN A 250      26.808  39.750 -29.797  1.00 64.69           O
ATOM   3569  NE2 GLN A 250      27.038  41.835 -30.461  1.00 64.65           N
ATOM   3570 1HE2 GLN A 250      28.031  41.787 -30.269  1.00 64.65           H
ATOM   3571 2HE2 GLN A 250      26.613  42.690 -30.790  1.00 64.65           H
ATOM   3572  N   ASP A 251      21.204  41.047 -30.946  1.00 51.58           N
ATOM   3573  H   ASP A 251      21.127  42.065 -30.916  1.00 51.58           H
ATOM   3574  CA  ASP A 251      20.782  40.356 -32.155  1.00 53.36           C
ATOM   3575  HA  ASP A 251      20.164  39.498 -31.898  1.00 53.36           H
ATOM   3576  C   ASP A 251      22.027  39.840 -32.886  1.00 55.54           C
ATOM   3577  O   ASP A 251      22.733  40.604 -33.546  1.00 55.60           O
ATOM   3578  CB  ASP A 251      19.956  41.330 -33.007  1.00 54.93           C
ATOM   3579 1HB  ASP A 251      19.130  41.705 -32.404  1.00 54.93           H
ATOM   3580 2HB  ASP A 251      20.581  42.179 -33.286  1.00 54.93           H
ATOM   3581  CG  ASP A 251      19.365  40.711 -34.275  1.00 60.73           C
ATOM   3582  OD1 ASP A 251      19.473  39.476 -34.463  1.00 61.63           O
ATOM   3583  OD2 ASP A 251      18.746  41.473 -35.051  1.00 63.82           O
ATOM   3584  N   ARG A 252      22.309  38.543 -32.762  1.00 56.85           N
ATOM   3585  H   ARG A 252      21.641  37.970 -32.244  1.00 56.85           H
ATOM   3586  CA  ARG A 252      23.478  37.905 -33.389  1.00 58.83           C
ATOM   3587  HA  ARG A 252      24.364  38.506 -33.190  1.00 58.83           H
ATOM   3588  C   ARG A 252      23.375  37.890 -34.917  1.00 61.18           C
ATOM   3589  O   ARG A 252      24.400  37.717 -35.577  1.00 61.61           O
ATOM   3590  CB  ARG A 252      23.695  36.501 -32.796  1.00 59.93           C
ATOM   3591 1HB  ARG A 252      22.816  35.898 -33.006  1.00 59.93           H
ATOM   3592 2HB  ARG A 252      24.542  36.030 -33.287  1.00 59.93           H
ATOM   3593  CG  ARG A 252      23.937  36.477 -31.275  1.00 61.96           C
ATOM   3594 1HG  ARG A 252      23.137  37.024 -30.779  1.00 61.96           H
ATOM   3595 2HG  ARG A 252      23.881  35.447 -30.922  1.00 61.96           H
ATOM   3596  CD  ARG A 252      25.282  37.074 -30.840  1.00 65.24           C
ATOM   3597 1HD  ARG A 252      25.491  37.978 -31.411  1.00 65.24           H
ATOM   3598 2HD  ARG A 252      25.194  37.362 -29.792  1.00 65.24           H
ATOM   3599  NE  ARG A 252      26.389  36.110 -30.989  1.00 68.41           N
ATOM   3600  HE  ARG A 252      26.283  35.361 -31.652  1.00 68.41           H
ATOM   3601  CZ  ARG A 252      27.528  36.111 -30.337  1.00 69.90           C
ATOM   3602  NH1 ARG A 252      27.883  37.044 -29.526  1.00 68.42           N
ATOM   3603 1HH1 ARG A 252      27.351  37.902 -29.445  1.00 68.42           H
ATOM   3604 2HH1 ARG A 252      28.746  36.901 -29.030  1.00 68.42           H
ATOM   3605  NH2 ARG A 252      28.377  35.146 -30.464  1.00 69.45           N
ATOM   3606 1HH2 ARG A 252      28.169  34.425 -31.145  1.00 69.45           H
ATOM   3607 2HH2 ARG A 252      29.312  35.270 -30.091  1.00 69.45           H
ATOM   3608  N   ARG A 253      22.185  38.151 -35.485  1.00 62.42           N
ATOM   3609  H   ARG A 253      21.386  38.277 -34.861  1.00 62.42           H
ATOM   3610  CA  ARG A 253      21.984  38.308 -36.945  1.00 63.45           C
ATOM   3611  HA  ARG A 253      22.559  37.532 -37.449  1.00 63.45           H
ATOM   3612  C   ARG A 253      22.552  39.606 -37.530  1.00 64.61           C
ATOM   3613  O   ARG A 253      22.693  39.703 -38.747  1.00 65.45           O
ATOM   3614  CB  ARG A 253      20.508  38.101 -37.322  1.00 64.69           C
ATOM   3615 1HB  ARG A 253      19.891  38.906 -36.921  1.00 64.69           H
ATOM   3616 2HB  ARG A 253      20.430  38.121 -38.410  1.00 64.69           H
ATOM   3617  CG  ARG A 253      20.005  36.744 -36.804  1.00 67.59           C
ATOM   3618 1HG  ARG A 253      20.797  36.009 -36.947  1.00 67.59           H
ATOM   3619 2HG  ARG A 253      19.791  36.817 -35.738  1.00 67.59           H
ATOM   3620  CD  ARG A 253      18.749  36.267 -37.540  1.00 69.85           C
ATOM   3621 1HD  ARG A 253      17.897  36.848 -37.188  1.00 69.85           H
ATOM   3622 2HD  ARG A 253      18.869  36.452 -38.608  1.00 69.85           H
ATOM   3623  NE  ARG A 253      18.497  34.826 -37.324  1.00 71.19           N
ATOM   3624  HE  ARG A 253      17.779  34.561 -36.662  1.00 71.19           H
ATOM   3625  CZ  ARG A 253      19.159  33.816 -37.846  1.00 73.60           C
ATOM   3626  NH1 ARG A 253      20.170  33.954 -38.631  1.00 73.77           N
ATOM   3627 1HH1 ARG A 253      20.504  34.861 -38.929  1.00 73.77           H
ATOM   3628 2HH1 ARG A 253      20.591  33.102 -38.946  1.00 73.77           H
ATOM   3629  NH2 ARG A 253      18.849  32.584 -37.598  1.00 72.94           N
ATOM   3630 1HH2 ARG A 253      18.025  32.357 -37.039  1.00 72.94           H
ATOM   3631 2HH2 ARG A 253      19.416  31.830 -37.960  1.00 72.94           H
ATOM   3632  N   SER A 254      22.932  40.564 -36.686  1.00 64.29           N
ATOM   3633  H   SER A 254      22.646  40.461 -35.718  1.00 64.29           H
ATOM   3634  CA  SER A 254      23.577  41.821 -37.114  1.00 64.65           C
ATOM   3635  HA  SER A 254      23.971  41.714 -38.124  1.00 64.65           H
ATOM   3636  C   SER A 254      24.747  42.269 -36.241  1.00 65.12           C
ATOM   3637  O   SER A 254      25.679  42.894 -36.753  1.00 65.68           O
ATOM   3638  CB  SER A 254      22.534  42.930 -37.122  1.00 65.23           C
ATOM   3639 1HB  SER A 254      22.988  43.864 -37.455  1.00 65.23           H
ATOM   3640 2HB  SER A 254      21.719  42.664 -37.798  1.00 65.23           H
ATOM   3641  OG  SER A 254      22.033  43.082 -35.814  1.00 66.82           O
ATOM   3642  HG  SER A 254      21.472  43.882 -35.805  1.00 66.82           H
ATOM   3643  N   GLY A 255      24.723  41.932 -34.951  1.00 64.81           N
ATOM   3644  H   GLY A 255      23.932  41.369 -34.646  1.00 64.81           H
ATOM   3645  CA  GLY A 255      25.601  42.457 -33.900  1.00 64.69           C
ATOM   3646 1HA  GLY A 255      25.877  41.637 -33.237  1.00 64.69           H
ATOM   3647 2HA  GLY A 255      26.507  42.860 -34.346  1.00 64.69           H
ATOM   3648  C   GLY A 255      24.960  43.566 -33.056  1.00 64.08           C
ATOM   3649  O   GLY A 255      25.578  44.022 -32.091  1.00 64.84           O
ATOM   3650  N   ASP A 256      23.739  43.991 -33.397  1.00 62.01           N
ATOM   3651  H   ASP A 256      23.279  43.513 -34.171  1.00 62.01           H
ATOM   3652  CA  ASP A 256      22.985  45.037 -32.693  1.00 60.26           C
ATOM   3653  HA  ASP A 256      23.586  45.941 -32.668  1.00 60.26           H
ATOM   3654  C   ASP A 256      22.640  44.646 -31.245  1.00 58.54           C
ATOM   3655  O   ASP A 256      21.692  43.898 -31.019  1.00 58.51           O
ATOM   3656  CB  ASP A 256      21.662  45.346 -33.422  1.00 61.60           C
ATOM   3657 1HB  ASP A 256      21.109  44.414 -33.512  1.00 61.60           H
ATOM   3658 2HB  ASP A 256      21.080  46.019 -32.792  1.00 61.60           H
ATOM   3659  CG  ASP A 256      21.747  45.981 -34.810  1.00 65.69           C
ATOM   3660  OD1 ASP A 256      22.524  46.949 -34.988  1.00 65.44           O
ATOM   3661  OD2 ASP A 256      20.984  45.531 -35.700  1.00 68.58           O
ATOM   3662  N   THR A 257      23.344  45.215 -30.267  1.00 56.90           N
ATOM   3663  H   THR A 257      24.139  45.791 -30.520  1.00 56.90           H
ATOM   3664  CA  THR A 257      22.880  45.200 -28.871  1.00 55.64           C
ATOM   3665  HA  THR A 257      22.505  44.213 -28.625  1.00 55.64           H
ATOM   3666  C   THR A 257      21.719  46.161 -28.701  1.00 53.88           C
ATOM   3667  O   THR A 257      21.891  47.312 -28.298  1.00 53.98           O
ATOM   3668  CB  THR A 257      23.992  45.506 -27.875  1.00 57.16           C
ATOM   3669  HB  THR A 257      24.304  46.547 -27.957  1.00 57.16           H
ATOM   3670  OG1 THR A 257      25.092  44.676 -28.148  1.00 58.79           O
ATOM   3671  HG1 THR A 257      25.505  45.045 -28.949  1.00 58.79           H
ATOM   3672  CG2 THR A 257      23.579  45.201 -26.439  1.00 57.38           C
ATOM   3673 1HG2 THR A 257      24.415  45.393 -25.769  1.00 57.38           H
ATOM   3674 2HG2 THR A 257      23.281  44.155 -26.347  1.00 57.38           H
ATOM   3675 3HG2 THR A 257      22.745  45.838 -26.145  1.00 57.38           H
ATOM   3676  N   TYR A 258      20.528  45.702 -29.071  1.00 52.20           N
ATOM   3677  H   TYR A 258      20.496  44.758 -29.458  1.00 52.20           H
ATOM   3678  CA  TYR A 258      19.271  46.364 -28.738  1.00 51.19           C
ATOM   3679  HA  TYR A 258      19.324  47.410 -29.038  1.00 51.19           H
ATOM   3680  C   TYR A 258      19.007  46.315 -27.225  1.00 49.74           C
ATOM   3681  O   TYR A 258      19.601  45.533 -26.482  1.00 48.80           O
ATOM   3682  CB  TYR A 258      18.118  45.680 -29.492  1.00 51.29           C
ATOM   3683 1HB  TYR A 258      18.100  44.633 -29.189  1.00 51.29           H
ATOM   3684 2HB  TYR A 258      17.174  46.118 -29.175  1.00 51.29           H
ATOM   3685  CG  TYR A 258      18.182  45.760 -31.006  1.00 52.11           C
ATOM   3686  CD1 TYR A 258      18.452  44.600 -31.758  1.00 53.33           C
ATOM   3687  HD1 TYR A 258      18.661  43.668 -31.254  1.00 53.33           H
ATOM   3688  CD2 TYR A 258      17.962  46.987 -31.664  1.00 52.91           C
ATOM   3689  HD2 TYR A 258      17.738  47.878 -31.090  1.00 52.91           H
ATOM   3690  CE1 TYR A 258      18.499  44.656 -33.162  1.00 54.19           C
ATOM   3691  HE1 TYR A 258      18.728  43.772 -33.740  1.00 54.19           H
ATOM   3692  CE2 TYR A 258      18.037  47.050 -33.071  1.00 53.96           C
ATOM   3693  HE2 TYR A 258      17.868  47.978 -33.600  1.00 53.96           H
ATOM   3694  CZ  TYR A 258      18.323  45.889 -33.814  1.00 55.03           C
ATOM   3695  OH  TYR A 258      18.401  45.956 -35.163  1.00 56.87           O
ATOM   3696  HH  TYR A 258      19.311  45.752 -35.453  1.00 56.87           H
ATOM   3697  N   GLN A 259      18.035  47.099 -26.779  1.00 49.06           N
ATOM   3698  H   GLN A 259      17.650  47.778 -27.430  1.00 49.06           H
ATOM   3699  CA  GLN A 259      17.314  46.857 -25.529  1.00 49.33           C
ATOM   3700  HA  GLN A 259      17.614  45.897 -25.113  1.00 49.33           H
ATOM   3701  C   GLN A 259      15.817  46.745 -25.817  1.00 48.59           C
ATOM   3702  O   GLN A 259      15.319  47.318 -26.792  1.00 48.60           O
ATOM   3703  CB  GLN A 259      17.634  47.949 -24.496  1.00 52.50           C
ATOM   3704 1HB  GLN A 259      17.533  48.928 -24.965  1.00 52.50           H
ATOM   3705 2HB  GLN A 259      16.918  47.885 -23.676  1.00 52.50           H
ATOM   3706  CG  GLN A 259      19.049  47.783 -23.914  1.00 57.96           C
ATOM   3707 1HG  GLN A 259      19.087  46.836 -23.381  1.00 57.96           H
ATOM   3708 2HG  GLN A 259      19.782  47.760 -24.719  1.00 57.96           H
ATOM   3709  CD  GLN A 259      19.460  48.893 -22.952  1.00 63.97           C
ATOM   3710  OE1 GLN A 259      18.851  49.954 -22.879  1.00 66.21           O
ATOM   3711  NE2 GLN A 259      20.531  48.717 -22.207  1.00 64.79           N
ATOM   3712 1HE2 GLN A 259      20.847  49.497 -21.645  1.00 64.79           H
ATOM   3713 2HE2 GLN A 259      21.055  47.853 -22.231  1.00 64.79           H
ATOM   3714  N   VAL A 260      15.111  45.997 -24.976  1.00 47.84           N
ATOM   3715  H   VAL A 260      15.623  45.505 -24.243  1.00 47.84           H
ATOM   3716  CA  VAL A 260      13.664  45.774 -25.073  1.00 47.31           C
ATOM   3717  HA  VAL A 260      13.213  46.552 -25.686  1.00 47.31           H
ATOM   3718  C   VAL A 260      13.081  45.853 -23.680  1.00 47.40           C
ATOM   3719  O   VAL A 260      13.386  45.009 -22.841  1.00 48.09           O
ATOM   3720  CB  VAL A 260      13.333  44.414 -25.704  1.00 46.80           C
ATOM   3721  HB  VAL A 260      13.699  43.611 -25.065  1.00 46.80           H
ATOM   3722  CG1 VAL A 260      11.814  44.263 -25.845  1.00 46.47           C
ATOM   3723 1HG1 VAL A 260      11.574  43.354 -26.394  1.00 46.47           H
ATOM   3724 2HG1 VAL A 260      11.400  45.114 -26.384  1.00 46.47           H
ATOM   3725 3HG1 VAL A 260      11.349  44.198 -24.862  1.00 46.47           H
ATOM   3726  CG2 VAL A 260      13.993  44.248 -27.080  1.00 47.42           C
ATOM   3727 1HG2 VAL A 260      13.660  43.319 -27.539  1.00 47.42           H
ATOM   3728 2HG2 VAL A 260      15.076  44.202 -26.974  1.00 47.42           H
ATOM   3729 3HG2 VAL A 260      13.724  45.085 -27.724  1.00 47.42           H
ATOM   3730  N   ALA A 261      12.303  46.893 -23.402  1.00 46.81           N
ATOM   3731  H   ALA A 261      12.048  47.522 -24.157  1.00 46.81           H
ATOM   3732  CA  ALA A 261      11.687  47.056 -22.090  1.00 46.86           C
ATOM   3733  HA  ALA A 261      12.470  46.995 -21.336  1.00 46.86           H
ATOM   3734  C   ALA A 261      10.685  45.920 -21.814  1.00 46.41           C
ATOM   3735  O   ALA A 261      10.091  45.357 -22.735  1.00 46.43           O
ATOM   3736  CB  ALA A 261      11.037  48.441 -21.984  1.00 47.21           C
ATOM   3737 1HB  ALA A 261      11.790  49.223 -22.062  1.00 47.21           H
ATOM   3738 2HB  ALA A 261      10.535  48.531 -21.021  1.00 47.21           H
ATOM   3739 3HB  ALA A 261      10.297  48.566 -22.773  1.00 47.21           H
ATOM   3740  N   ALA A 262      10.471  45.606 -20.545  1.00 45.83           N
ATOM   3741  H   ALA A 262      11.006  46.098 -19.836  1.00 45.83           H
ATOM   3742  CA  ALA A 262       9.415  44.702 -20.113  1.00 46.33           C
ATOM   3743  HA  ALA A 262       8.588  44.804 -20.803  1.00 46.33           H
ATOM   3744  C   ALA A 262       8.887  45.093 -18.728  1.00 46.91           C
ATOM   3745  O   ALA A 262       9.465  45.955 -18.056  1.00 46.66           O
ATOM   3746  CB  ALA A 262       9.901  43.246 -20.187  1.00 46.61           C
ATOM   3747 1HB  ALA A 262      10.406  43.061 -21.137  1.00 46.61           H
ATOM   3748 2HB  ALA A 262       9.047  42.575 -20.118  1.00 46.61           H
ATOM   3749 3HB  ALA A 262      10.578  43.036 -19.359  1.00 46.61           H
ATOM   3750  N   ARG A 263       7.781  44.468 -18.320  1.00 47.13           N
ATOM   3751  H   ARG A 263       7.344  43.829 -18.983  1.00 47.13           H
ATOM   3752  CA  ARG A 263       7.266  44.477 -16.937  1.00 47.71           C
ATOM   3753  HA  ARG A 263       7.642  45.362 -16.420  1.00 47.71           H
ATOM   3754  C   ARG A 263       7.761  43.283 -16.111  1.00 46.65           C
ATOM   3755  O   ARG A 263       7.850  43.367 -14.887  1.00 47.02           O
ATOM   3756  CB  ARG A 263       5.736  44.561 -17.016  1.00 50.70           C
ATOM   3757 1HB  ARG A 263       5.481  45.351 -17.724  1.00 50.70           H
ATOM   3758 2HB  ARG A 263       5.319  43.624 -17.389  1.00 50.70           H
ATOM   3759  CG  ARG A 263       5.120  44.887 -15.650  1.00 57.26           C
ATOM   3760 1HG  ARG A 263       5.150  43.996 -15.026  1.00 57.26           H
ATOM   3761 2HG  ARG A 263       5.720  45.650 -15.159  1.00 57.26           H
ATOM   3762  CD  ARG A 263       3.663  45.374 -15.747  1.00 62.67           C
ATOM   3763 1HD  ARG A 263       3.059  44.571 -16.176  1.00 62.67           H
ATOM   3764 2HD  ARG A 263       3.287  45.562 -14.740  1.00 62.67           H
ATOM   3765  NE  ARG A 263       3.495  46.591 -16.577  1.00 67.86           N
ATOM   3766  HE  ARG A 263       2.916  46.509 -17.395  1.00 67.86           H
ATOM   3767  CZ  ARG A 263       4.049  47.778 -16.426  1.00 70.75           C
ATOM   3768  NH1 ARG A 263       4.805  48.094 -15.435  1.00 70.69           N
ATOM   3769 1HH1 ARG A 263       4.935  47.489 -14.632  1.00 70.69           H
ATOM   3770 2HH1 ARG A 263       5.309  48.958 -15.525  1.00 70.69           H
ATOM   3771  NH2 ARG A 263       3.849  48.727 -17.287  1.00 70.74           N
ATOM   3772 1HH2 ARG A 263       3.171  48.582 -18.030  1.00 70.74           H
ATOM   3773 2HH2 ARG A 263       4.213  49.660 -17.152  1.00 70.74           H
ATOM   3774  N   TYR A 264       8.108  42.209 -16.809  1.00 45.03           N
ATOM   3775  H   TYR A 264       7.882  42.238 -17.798  1.00 45.03           H
ATOM   3776  CA  TYR A 264       8.645  40.955 -16.301  1.00 44.41           C
ATOM   3777  HA  TYR A 264       9.071  41.112 -15.311  1.00 44.41           H
ATOM   3778  C   TYR A 264       9.740  40.433 -17.218  1.00 43.30           C
ATOM   3779  O   TYR A 264       9.722  40.665 -18.429  1.00 43.30           O
ATOM   3780  CB  TYR A 264       7.533  39.903 -16.221  1.00 44.35           C
ATOM   3781 1HB  TYR A 264       7.048  39.817 -17.192  1.00 44.35           H
ATOM   3782 2HB  TYR A 264       7.978  38.935 -15.986  1.00 44.35           H
ATOM   3783  CG  TYR A 264       6.505  40.220 -15.170  1.00 46.22           C
ATOM   3784  CD1 TYR A 264       5.350  40.958 -15.493  1.00 47.69           C
ATOM   3785  HD1 TYR A 264       5.158  41.238 -16.520  1.00 47.69           H
ATOM   3786  CD2 TYR A 264       6.764  39.837 -13.845  1.00 47.82           C
ATOM   3787  HD2 TYR A 264       7.643  39.251 -13.618  1.00 47.82           H
ATOM   3788  CE1 TYR A 264       4.481  41.376 -14.467  1.00 48.95           C
ATOM   3789  HE1 TYR A 264       3.609  41.972 -14.685  1.00 48.95           H
ATOM   3790  CE2 TYR A 264       5.892  40.239 -12.824  1.00 49.15           C
ATOM   3791  HE2 TYR A 264       6.091  39.967 -11.802  1.00 49.15           H
ATOM   3792  CZ  TYR A 264       4.772  41.035 -13.133  1.00 50.69           C
ATOM   3793  OH  TYR A 264       4.014  41.505 -12.119  1.00 54.86           O
ATOM   3794  HH  TYR A 264       3.986  40.839 -11.402  1.00 54.86           H
ATOM   3795  N   VAL A 265      10.650  39.664 -16.642  1.00 41.69           N
ATOM   3796  H   VAL A 265      10.593  39.527 -15.634  1.00 41.69           H
ATOM   3797  CA  VAL A 265      11.666  38.932 -17.398  1.00 40.90           C
ATOM   3798  HA  VAL A 265      11.405  38.910 -18.453  1.00 40.90           H
ATOM   3799  C   VAL A 265      11.697  37.514 -16.887  1.00 39.88           C
ATOM   3800  O   VAL A 265      11.832  37.317 -15.689  1.00 40.76           O
ATOM   3801  CB  VAL A 265      13.042  39.587 -17.254  1.00 41.33           C
ATOM   3802  HB  VAL A 265      13.329  39.583 -16.203  1.00 41.33           H
ATOM   3803  CG1 VAL A 265      14.100  38.815 -18.047  1.00 41.15           C
ATOM   3804 1HG1 VAL A 265      15.048  39.349 -18.013  1.00 41.15           H
ATOM   3805 2HG1 VAL A 265      13.790  38.707 -19.087  1.00 41.15           H
ATOM   3806 3HG1 VAL A 265      14.250  37.827 -17.614  1.00 41.15           H
ATOM   3807  CG2 VAL A 265      13.044  41.043 -17.740  1.00 41.76           C
ATOM   3808 1HG2 VAL A 265      14.012  41.482 -17.518  1.00 41.76           H
ATOM   3809 2HG2 VAL A 265      12.286  41.630 -17.224  1.00 41.76           H
ATOM   3810 3HG2 VAL A 265      12.856  41.091 -18.809  1.00 41.76           H
ATOM   3811  N   VAL A 266      11.528  36.542 -17.765  1.00 37.93           N
ATOM   3812  H   VAL A 266      11.318  36.807 -18.725  1.00 37.93           H
ATOM   3813  CA  VAL A 266      11.710  35.117 -17.466  1.00 37.41           C
ATOM   3814  HA  VAL A 266      11.651  34.940 -16.395  1.00 37.41           H
ATOM   3815  C   VAL A 266      13.074  34.695 -17.971  1.00 36.82           C
ATOM   3816  O   VAL A 266      13.423  35.078 -19.084  1.00 36.58           O
ATOM   3817  CB  VAL A 266      10.633  34.288 -18.167  1.00 37.87           C
ATOM   3818  HB  VAL A 266      10.690  34.477 -19.235  1.00 37.87           H
ATOM   3819  CG1 VAL A 266      10.823  32.785 -17.954  1.00 37.35           C
ATOM   3820 1HG1 VAL A 266      10.023  32.248 -18.460  1.00 37.35           H
ATOM   3821 2HG1 VAL A 266      10.798  32.547 -16.890  1.00 37.35           H
ATOM   3822 3HG1 VAL A 266      11.764  32.446 -18.385  1.00 37.35           H
ATOM   3823  CG2 VAL A 266       9.230  34.687 -17.698  1.00 37.78           C
ATOM   3824 1HG2 VAL A 266       8.487  34.124 -18.260  1.00 37.78           H
ATOM   3825 2HG2 VAL A 266       9.052  35.747 -17.876  1.00 37.78           H
ATOM   3826 3HG2 VAL A 266       9.121  34.475 -16.635  1.00 37.78           H
ATOM   3827  N   VAL A 267      13.827  33.900 -17.216  1.00 36.04           N
ATOM   3828  H   VAL A 267      13.555  33.779 -16.243  1.00 36.04           H
ATOM   3829  CA  VAL A 267      15.100  33.335 -17.701  1.00 36.09           C
ATOM   3830  HA  VAL A 267      15.180  33.528 -18.765  1.00 36.09           H
ATOM   3831  C   VAL A 267      15.133  31.824 -17.556  1.00 35.72           C
ATOM   3832  O   VAL A 267      15.392  31.317 -16.471  1.00 36.61           O
ATOM   3833  CB  VAL A 267      16.324  33.992 -17.042  1.00 36.35           C
ATOM   3834  HB  VAL A 267      16.352  33.727 -15.986  1.00 36.35           H
ATOM   3835  CG1 VAL A 267      17.621  33.525 -17.716  1.00 36.22           C
ATOM   3836 1HG1 VAL A 267      18.478  33.928 -17.175  1.00 36.22           H
ATOM   3837 2HG1 VAL A 267      17.664  33.868 -18.748  1.00 36.22           H
ATOM   3838 3HG1 VAL A 267      17.690  32.440 -17.710  1.00 36.22           H
ATOM   3839  CG2 VAL A 267      16.297  35.523 -17.141  1.00 36.66           C
ATOM   3840 1HG2 VAL A 267      17.191  35.941 -16.678  1.00 36.66           H
ATOM   3841 2HG2 VAL A 267      15.423  35.910 -16.620  1.00 36.66           H
ATOM   3842 3HG2 VAL A 267      16.252  35.832 -18.184  1.00 36.66           H
ATOM   3843  N   GLY A 268      14.851  31.126 -18.656  1.00 33.97           N
ATOM   3844  H   GLY A 268      14.606  31.657 -19.491  1.00 33.97           H
ATOM   3845  CA  GLY A 268      15.029  29.678 -18.829  1.00 34.12           C
ATOM   3846 1HA  GLY A 268      15.279  29.211 -17.875  1.00 34.12           H
ATOM   3847 2HA  GLY A 268      14.114  29.230 -19.209  1.00 34.12           H
ATOM   3848  C   GLY A 268      16.151  29.378 -19.818  1.00 34.23           C
ATOM   3849  O   GLY A 268      15.958  28.651 -20.788  1.00 34.48           O
ATOM   3850  N   ALA A 269      17.308  30.001 -19.596  1.00 34.38           N
ATOM   3851  H   ALA A 269      17.376  30.562 -18.754  1.00 34.38           H
ATOM   3852  CA  ALA A 269      18.499  29.887 -20.443  1.00 35.05           C
ATOM   3853  HA  ALA A 269      18.192  30.010 -21.477  1.00 35.05           H
ATOM   3854  C   ALA A 269      19.212  28.510 -20.345  1.00 36.00           C
ATOM   3855  O   ALA A 269      20.087  28.212 -21.151  1.00 36.87           O
ATOM   3856  CB  ALA A 269      19.415  31.070 -20.097  1.00 34.90           C
ATOM   3857 1HB  ALA A 269      18.997  31.991 -20.503  1.00 34.90           H
ATOM   3858 2HB  ALA A 269      20.405  30.914 -20.514  1.00 34.90           H
ATOM   3859 3HB  ALA A 269      19.506  31.170 -19.020  1.00 34.90           H
ATOM   3860  N   ASP A 270      18.757  27.644 -19.430  1.00 36.01           N
ATOM   3861  H   ASP A 270      17.916  27.950 -18.963  1.00 36.01           H
ATOM   3862  CA  ASP A 270      19.372  26.417 -18.874  1.00 35.73           C
ATOM   3863  HA  ASP A 270      18.521  25.776 -18.649  1.00 35.73           H
ATOM   3864  C   ASP A 270      20.039  26.627 -17.500  1.00 36.30           C
ATOM   3865  O   ASP A 270      20.225  27.762 -17.058  1.00 36.02           O
ATOM   3866  CB  ASP A 270      20.205  25.593 -19.891  1.00 36.11           C
ATOM   3867 1HB  ASP A 270      20.203  24.566 -19.541  1.00 36.11           H
ATOM   3868 2HB  ASP A 270      19.684  25.577 -20.845  1.00 36.11           H
ATOM   3869  CG  ASP A 270      21.679  25.990 -20.114  1.00 39.57           C
ATOM   3870  OD1 ASP A 270      22.348  26.442 -19.157  1.00 37.17           O
ATOM   3871  OD2 ASP A 270      22.191  25.726 -21.232  1.00 42.09           O
ATOM   3872  N   ALA A 271      20.366  25.544 -16.799  1.00 36.61           N
ATOM   3873  H   ALA A 271      20.200  24.622 -17.202  1.00 36.61           H
ATOM   3874  CA  ALA A 271      20.881  25.606 -15.434  1.00 37.49           C
ATOM   3875  HA  ALA A 271      20.213  26.229 -14.838  1.00 37.49           H
ATOM   3876  C   ALA A 271      22.293  26.208 -15.301  1.00 38.16           C
ATOM   3877  O   ALA A 271      22.675  26.599 -14.198  1.00 38.38           O
ATOM   3878  CB  ALA A 271      20.847  24.191 -14.866  1.00 37.26           C
ATOM   3879 1HB  ALA A 271      19.853  23.765 -14.989  1.00 37.26           H
ATOM   3880 2HB  ALA A 271      21.102  24.206 -13.806  1.00 37.26           H
ATOM   3881 3HB  ALA A 271      21.569  23.578 -15.398  1.00 37.26           H
ATOM   3882  N   LEU A 272      23.072  26.292 -16.383  1.00 38.06           N
ATOM   3883  H   LEU A 272      22.686  25.965 -17.272  1.00 38.06           H
ATOM   3884  CA  LEU A 272      24.393  26.937 -16.384  1.00 38.87           C
ATOM   3885  HA  LEU A 272      24.804  26.939 -15.374  1.00 38.87           H
ATOM   3886  C   LEU A 272      24.292  28.408 -16.815  1.00 38.34           C
ATOM   3887  O   LEU A 272      24.925  29.282 -16.218  1.00 37.88           O
ATOM   3888  CB  LEU A 272      25.355  26.146 -17.297  1.00 40.19           C
ATOM   3889 1HB  LEU A 272      25.028  26.268 -18.331  1.00 40.19           H
ATOM   3890 2HB  LEU A 272      26.346  26.592 -17.210  1.00 40.19           H
ATOM   3891  CG  LEU A 272      25.467  24.632 -17.014  1.00 42.65           C
ATOM   3892  HG  LEU A 272      24.511  24.151 -17.218  1.00 42.65           H
ATOM   3893  CD1 LEU A 272      26.515  24.031 -17.951  1.00 43.99           C
ATOM   3894 1HD1 LEU A 272      26.570  22.954 -17.792  1.00 43.99           H
ATOM   3895 2HD1 LEU A 272      27.491  24.479 -17.767  1.00 43.99           H
ATOM   3896 3HD1 LEU A 272      26.222  24.214 -18.984  1.00 43.99           H
ATOM   3897  CD2 LEU A 272      25.874  24.330 -15.570  1.00 43.90           C
ATOM   3898 1HD2 LEU A 272      25.989  23.253 -15.442  1.00 43.90           H
ATOM   3899 2HD2 LEU A 272      25.096  24.670 -14.887  1.00 43.90           H
ATOM   3900 3HD2 LEU A 272      26.813  24.826 -15.331  1.00 43.90           H
ATOM   3901  N   ARG A 273      23.480  28.668 -17.844  1.00 38.05           N
ATOM   3902  H   ARG A 273      23.035  27.855 -18.288  1.00 38.05           H
ATOM   3903  CA  ARG A 273      23.378  29.975 -18.508  1.00 37.83           C
ATOM   3904  HA  ARG A 273      24.320  30.496 -18.373  1.00 37.83           H
ATOM   3905  C   ARG A 273      22.335  30.909 -17.910  1.00 38.42           C
ATOM   3906  O   ARG A 273      22.500  32.121 -18.003  1.00 38.89           O
ATOM   3907  CB  ARG A 273      23.218  29.762 -20.012  1.00 37.60           C
ATOM   3908 1HB  ARG A 273      22.387  29.084 -20.208  1.00 37.60           H
ATOM   3909 2HB  ARG A 273      23.014  30.714 -20.493  1.00 37.60           H
ATOM   3910  CG  ARG A 273      24.523  29.193 -20.593  1.00 39.23           C
ATOM   3911 1HG  ARG A 273      25.352  29.847 -20.330  1.00 39.23           H
ATOM   3912 2HG  ARG A 273      24.725  28.205 -20.178  1.00 39.23           H
ATOM   3913  CD  ARG A 273      24.456  29.088 -22.111  1.00 40.96           C
ATOM   3914 1HD  ARG A 273      24.069  30.021 -22.527  1.00 40.96           H
ATOM   3915 2HD  ARG A 273      25.467  28.925 -22.487  1.00 40.96           H
ATOM   3916  NE  ARG A 273      23.618  27.950 -22.506  1.00 42.34           N
ATOM   3917  HE  ARG A 273      23.318  27.298 -21.794  1.00 42.34           H
ATOM   3918  CZ  ARG A 273      23.206  27.651 -23.709  1.00 43.41           C
ATOM   3919  NH1 ARG A 273      23.375  28.423 -24.723  1.00 43.57           N
ATOM   3920 1HH1 ARG A 273      23.822  29.309 -24.619  1.00 43.57           H
ATOM   3921 2HH1 ARG A 273      22.961  28.114 -25.592  1.00 43.57           H
ATOM   3922  NH2 ARG A 273      22.563  26.549 -23.893  1.00 43.21           N
ATOM   3923 1HH2 ARG A 273      22.359  25.999 -23.066  1.00 43.21           H
ATOM   3924 2HH2 ARG A 273      22.202  26.278 -24.801  1.00 43.21           H
ATOM   3925  N   THR A 274      21.334  30.379 -17.213  1.00 38.27           N
ATOM   3926  H   THR A 274      21.205  29.369 -17.245  1.00 38.27           H
ATOM   3927  CA  THR A 274      20.462  31.201 -16.355  1.00 38.96           C
ATOM   3928  HA  THR A 274      20.027  31.991 -16.966  1.00 38.96           H
ATOM   3929  C   THR A 274      21.258  31.907 -15.268  1.00 40.38           C
ATOM   3930  O   THR A 274      21.245  33.137 -15.257  1.00 40.77           O
ATOM   3931  CB  THR A 274      19.306  30.407 -15.754  1.00 39.58           C
ATOM   3932  HB  THR A 274      19.683  29.588 -15.147  1.00 39.58           H
ATOM   3933  OG1 THR A 274      18.583  29.863 -16.816  1.00 40.22           O
ATOM   3934  HG1 THR A 274      19.039  29.029 -17.014  1.00 40.22           H
ATOM   3935  CG2 THR A 274      18.341  31.232 -14.914  1.00 39.78           C
ATOM   3936 1HG2 THR A 274      17.570  30.576 -14.510  1.00 39.78           H
ATOM   3937 2HG2 THR A 274      17.865  31.989 -15.524  1.00 39.78           H
ATOM   3938 3HG2 THR A 274      18.860  31.728 -14.097  1.00 39.78           H
ATOM   3939  N   PRO A 275      22.041  31.219 -14.402  1.00 41.04           N
ATOM   3940  CA  PRO A 275      22.883  31.911 -13.422  1.00 41.47           C
ATOM   3941  HA  PRO A 275      22.265  32.615 -12.870  1.00 41.47           H
ATOM   3942  C   PRO A 275      24.022  32.727 -14.058  1.00 42.47           C
ATOM   3943  O   PRO A 275      24.341  33.791 -13.535  1.00 43.42           O
ATOM   3944  CB  PRO A 275      23.374  30.839 -12.447  1.00 41.53           C
ATOM   3945 1HB  PRO A 275      24.376  31.043 -12.071  1.00 41.53           H
ATOM   3946 2HB  PRO A 275      22.677  30.763 -11.613  1.00 41.53           H
ATOM   3947  CG  PRO A 275      23.311  29.549 -13.255  1.00 41.67           C
ATOM   3948 1HG  PRO A 275      24.229  29.408 -13.816  1.00 41.67           H
ATOM   3949 2HG  PRO A 275      23.130  28.692 -12.613  1.00 41.67           H
ATOM   3950  CD  PRO A 275      22.153  29.775 -14.222  1.00 40.27           C
ATOM   3951 1HD  PRO A 275      22.348  29.257 -15.158  1.00 40.27           H
ATOM   3952 2HD  PRO A 275      21.242  29.385 -13.775  1.00 40.27           H
ATOM   3953  N   GLN A 276      24.542  32.319 -15.224  1.00 42.39           N
ATOM   3954  H   GLN A 276      24.316  31.389 -15.561  1.00 42.39           H
ATOM   3955  CA  GLN A 276      25.481  33.143 -16.000  1.00 42.85           C
ATOM   3956  HA  GLN A 276      26.378  33.309 -15.401  1.00 42.85           H
ATOM   3957  C   GLN A 276      24.908  34.521 -16.362  1.00 42.94           C
ATOM   3958  O   GLN A 276      25.566  35.536 -16.131  1.00 42.42           O
ATOM   3959  CB  GLN A 276      25.866  32.404 -17.285  1.00 43.67           C
ATOM   3960 1HB  GLN A 276      26.158  31.381 -17.061  1.00 43.67           H
ATOM   3961 2HB  GLN A 276      24.991  32.392 -17.925  1.00 43.67           H
ATOM   3962  CG  GLN A 276      27.002  33.072 -18.061  1.00 46.97           C
ATOM   3963 1HG  GLN A 276      26.826  34.141 -18.148  1.00 46.97           H
ATOM   3964 2HG  GLN A 276      27.923  32.919 -17.508  1.00 46.97           H
ATOM   3965  CD  GLN A 276      27.136  32.505 -19.470  1.00 50.20           C
ATOM   3966  OE1 GLN A 276      26.170  32.221 -20.159  1.00 51.10           O
ATOM   3967  NE2 GLN A 276      28.334  32.351 -19.975  1.00 50.00           N
ATOM   3968 1HE2 GLN A 276      28.416  31.916 -20.877  1.00 50.00           H
ATOM   3969 2HE2 GLN A 276      29.148  32.568 -19.407  1.00 50.00           H
ATOM   3970  N   LEU A 277      23.690  34.570 -16.914  1.00 43.14           N
ATOM   3971  H   LEU A 277      23.226  33.694 -17.157  1.00 43.14           H
ATOM   3972  CA  LEU A 277      23.048  35.835 -17.276  1.00 44.00           C
ATOM   3973  HA  LEU A 277      23.754  36.404 -17.882  1.00 44.00           H
ATOM   3974  C   LEU A 277      22.730  36.687 -16.043  1.00 45.43           C
ATOM   3975  O   LEU A 277      22.936  37.903 -16.077  1.00 45.42           O
ATOM   3976  CB  LEU A 277      21.790  35.570 -18.123  1.00 43.51           C
ATOM   3977 1HB  LEU A 277      22.081  35.042 -19.029  1.00 43.51           H
ATOM   3978 2HB  LEU A 277      21.108  34.932 -17.559  1.00 43.51           H
ATOM   3979  CG  LEU A 277      21.048  36.863 -18.520  1.00 43.94           C
ATOM   3980  HG  LEU A 277      20.729  37.392 -17.624  1.00 43.94           H
ATOM   3981  CD1 LEU A 277      21.928  37.793 -19.354  1.00 43.60           C
ATOM   3982 1HD1 LEU A 277      21.329  38.608 -19.751  1.00 43.60           H
ATOM   3983 2HD1 LEU A 277      22.364  37.238 -20.185  1.00 43.60           H
ATOM   3984 3HD1 LEU A 277      22.725  38.215 -18.749  1.00 43.60           H
ATOM   3985  CD2 LEU A 277      19.799  36.534 -19.321  1.00 44.13           C
ATOM   3986 1HD2 LEU A 277      19.235  37.445 -19.513  1.00 44.13           H
ATOM   3987 2HD2 LEU A 277      19.172  35.842 -18.763  1.00 44.13           H
ATOM   3988 3HD2 LEU A 277      20.092  36.079 -20.268  1.00 44.13           H
ATOM   3989  N   LEU A 278      22.251  36.069 -14.957  1.00 46.19           N
ATOM   3990  H   LEU A 278      22.043  35.073 -15.017  1.00 46.19           H
ATOM   3991  CA  LEU A 278      22.059  36.784 -13.690  1.00 47.88           C
ATOM   3992  HA  LEU A 278      21.358  37.602 -13.852  1.00 47.88           H
ATOM   3993  C   LEU A 278      23.385  37.445 -13.261  1.00 49.90           C
ATOM   3994  O   LEU A 278      23.434  38.669 -13.113  1.00 50.75           O
ATOM   3995  CB  LEU A 278      21.477  35.836 -12.617  1.00 47.75           C
ATOM   3996 1HB  LEU A 278      21.814  34.817 -12.801  1.00 47.75           H
ATOM   3997 2HB  LEU A 278      21.878  36.141 -11.650  1.00 47.75           H
ATOM   3998  CG  LEU A 278      19.939  35.865 -12.497  1.00 48.41           C
ATOM   3999  HG  LEU A 278      19.627  36.888 -12.299  1.00 48.41           H
ATOM   4000  CD1 LEU A 278      19.210  35.374 -13.746  1.00 48.43           C
ATOM   4001 1HD1 LEU A 278      18.132  35.429 -13.594  1.00 48.43           H
ATOM   4002 2HD1 LEU A 278      19.478  34.340 -13.952  1.00 48.43           H
ATOM   4003 3HD1 LEU A 278      19.472  35.995 -14.601  1.00 48.43           H
ATOM   4004  CD2 LEU A 278      19.500  35.002 -11.315  1.00 48.88           C
ATOM   4005 1HD2 LEU A 278      18.421  35.076 -11.189  1.00 48.88           H
ATOM   4006 2HD2 LEU A 278      19.984  35.350 -10.403  1.00 48.88           H
ATOM   4007 3HD2 LEU A 278      19.765  33.961 -11.494  1.00 48.88           H
ATOM   4008  N   TRP A 279      24.465  36.664 -13.200  1.00 50.94           N
ATOM   4009  H   TRP A 279      24.341  35.662 -13.349  1.00 50.94           H
ATOM   4010  CA  TRP A 279      25.803  37.153 -12.863  1.00 52.00           C
ATOM   4011  HA  TRP A 279      25.773  37.553 -11.851  1.00 52.00           H
ATOM   4012  C   TRP A 279      26.256  38.297 -13.787  1.00 52.20           C
ATOM   4013  O   TRP A 279      26.713  39.335 -13.299  1.00 52.18           O
ATOM   4014  CB  TRP A 279      26.775  35.965 -12.891  1.00 52.48           C
ATOM   4015 1HB  TRP A 279      26.360  35.170 -12.270  1.00 52.48           H
ATOM   4016 2HB  TRP A 279      26.840  35.574 -13.906  1.00 52.48           H
ATOM   4017  CG  TRP A 279      28.166  36.227 -12.406  1.00 53.76           C
ATOM   4018  CD1 TRP A 279      29.166  36.775 -13.134  1.00 54.82           C
ATOM   4019  HD1 TRP A 279      29.079  37.113 -14.159  1.00 54.82           H
ATOM   4020  CD2 TRP A 279      28.741  35.955 -11.088  1.00 54.42           C
ATOM   4021  NE1 TRP A 279      30.313  36.855 -12.372  1.00 55.38           N
ATOM   4022  HE1 TRP A 279      31.153  37.353 -12.677  1.00 55.38           H
ATOM   4023  CE2 TRP A 279      30.112  36.356 -11.105  1.00 55.39           C
ATOM   4024  CE3 TRP A 279      28.252  35.408  -9.881  1.00 55.22           C
ATOM   4025  HE3 TRP A 279      27.223  35.089  -9.821  1.00 55.22           H
ATOM   4026  CZ2 TRP A 279      30.943  36.256  -9.983  1.00 56.86           C
ATOM   4027  HZ2 TRP A 279      31.959  36.622 -10.025  1.00 56.86           H
ATOM   4028  CZ3 TRP A 279      29.080  35.296  -8.749  1.00 57.07           C
ATOM   4029  HZ3 TRP A 279      28.677  34.907  -7.825  1.00 57.07           H
ATOM   4030  CH2 TRP A 279      30.415  35.734  -8.790  1.00 57.29           C
ATOM   4031  HH2 TRP A 279      31.027  35.688  -7.898  1.00 57.29           H
ATOM   4032  N   ALA A 280      26.060  38.165 -15.105  1.00 52.15           N
ATOM   4033  H   ALA A 280      25.716  37.265 -15.440  1.00 52.15           H
ATOM   4034  CA  ALA A 280      26.359  39.211 -16.097  1.00 52.32           C
ATOM   4035  HA  ALA A 280      27.422  39.452 -16.049  1.00 52.32           H
ATOM   4036  C   ALA A 280      25.580  40.517 -15.850  1.00 52.44           C
ATOM   4037  O   ALA A 280      26.125  41.616 -15.956  1.00 52.49           O
ATOM   4038  CB  ALA A 280      26.043  38.664 -17.497  1.00 52.44           C
ATOM   4039 1HB  ALA A 280      26.486  37.680 -17.623  1.00 52.44           H
ATOM   4040 2HB  ALA A 280      26.439  39.341 -18.256  1.00 52.44           H
ATOM   4041 3HB  ALA A 280      24.965  38.577 -17.637  1.00 52.44           H
ATOM   4042  N   SER A 281      24.319  40.379 -15.445  1.00 51.94           N
ATOM   4043  H   SER A 281      23.959  39.427 -15.400  1.00 51.94           H
ATOM   4044  CA  SER A 281      23.418  41.480 -15.083  1.00 51.88           C
ATOM   4045  HA  SER A 281      23.489  42.262 -15.838  1.00 51.88           H
ATOM   4046  C   SER A 281      23.748  42.122 -13.735  1.00 52.23           C
ATOM   4047  O   SER A 281      23.023  43.011 -13.288  1.00 52.36           O
ATOM   4048  CB  SER A 281      21.980  40.969 -15.046  1.00 52.18           C
ATOM   4049 1HB  SER A 281      21.845  40.299 -14.198  1.00 52.18           H
ATOM   4050 2HB  SER A 281      21.287  41.803 -14.948  1.00 52.18           H
ATOM   4051  OG  SER A 281      21.697  40.267 -16.233  1.00 52.03           O
ATOM   4052  HG  SER A 281      22.160  39.407 -16.194  1.00 52.03           H
ATOM   4053  N   GLY A 282      24.806  41.675 -13.051  1.00 52.44           N
ATOM   4054  H   GLY A 282      25.384  40.967 -13.497  1.00 52.44           H
ATOM   4055  CA  GLY A 282      25.172  42.108 -11.693  1.00 53.24           C
ATOM   4056 1HA  GLY A 282      26.209  41.834 -11.502  1.00 53.24           H
ATOM   4057 2HA  GLY A 282      25.087  43.191 -11.619  1.00 53.24           H
ATOM   4058  C   GLY A 282      24.308  41.499 -10.583  1.00 53.90           C
ATOM   4059  O   GLY A 282      24.495  41.824  -9.412  1.00 54.78           O
ATOM   4060  N   ILE A 283      23.380  40.610 -10.940  1.00 53.49           N
ATOM   4061  H   ILE A 283      23.343  40.328 -11.915  1.00 53.49           H
ATOM   4062  CA  ILE A 283      22.533  39.877  -9.995  1.00 53.80           C
ATOM   4063  HA  ILE A 283      22.217  40.555  -9.204  1.00 53.80           H
ATOM   4064  C   ILE A 283      23.380  38.764  -9.395  1.00 54.99           C
ATOM   4065  O   ILE A 283      23.664  37.779 -10.072  1.00 55.17           O
ATOM   4066  CB  ILE A 283      21.276  39.309 -10.680  1.00 53.55           C
ATOM   4067  HB  ILE A 283      21.583  38.562 -11.407  1.00 53.55           H
ATOM   4068  CG1 ILE A 283      20.506  40.412 -11.439  1.00 53.87           C
ATOM   4069 1HG1 ILE A 283      20.046  41.089 -10.720  1.00 53.87           H
ATOM   4070 2HG1 ILE A 283      21.184  40.997 -12.057  1.00 53.87           H
ATOM   4071  CG2 ILE A 283      20.382  38.601  -9.642  1.00 53.35           C
ATOM   4072 1HG2 ILE A 283      19.519  38.145 -10.123  1.00 53.35           H
ATOM   4073 2HG2 ILE A 283      20.033  39.318  -8.899  1.00 53.35           H
ATOM   4074 3HG2 ILE A 283      20.932  37.805  -9.142  1.00 53.35           H
ATOM   4075  CD1 ILE A 283      19.446  39.840 -12.381  1.00 54.67           C
ATOM   4076 1HD1 ILE A 283      18.951  40.642 -12.922  1.00 54.67           H
ATOM   4077 2HD1 ILE A 283      18.706  39.305 -11.796  1.00 54.67           H
ATOM   4078 3HD1 ILE A 283      19.906  39.166 -13.103  1.00 54.67           H
ATOM   4079  N   ARG A 284      23.842  38.959  -8.161  1.00 55.60           N
ATOM   4080  H   ARG A 284      23.545  39.820  -7.707  1.00 55.60           H
ATOM   4081  CA  ARG A 284      24.830  38.081  -7.505  1.00 56.83           C
ATOM   4082  HA  ARG A 284      24.781  37.089  -7.954  1.00 56.83           H
ATOM   4083  C   ARG A 284      24.513  37.848  -6.026  1.00 58.31           C
ATOM   4084  O   ARG A 284      25.360  38.146  -5.182  1.00 58.89           O
ATOM   4085  CB  ARG A 284      26.267  38.607  -7.747  1.00 57.82           C
ATOM   4086 1HB  ARG A 284      26.371  39.588  -7.280  1.00 57.82           H
ATOM   4087 2HB  ARG A 284      26.975  37.924  -7.274  1.00 57.82           H
ATOM   4088  CG  ARG A 284      26.642  38.732  -9.233  1.00 60.38           C
ATOM   4089 1HG  ARG A 284      26.540  37.758  -9.710  1.00 60.38           H
ATOM   4090 2HG  ARG A 284      25.968  39.433  -9.717  1.00 60.38           H
ATOM   4091  CD  ARG A 284      28.069  39.248  -9.438  1.00 61.85           C
ATOM   4092 1HD  ARG A 284      28.227  40.125  -8.807  1.00 61.85           H
ATOM   4093 2HD  ARG A 284      28.769  38.464  -9.138  1.00 61.85           H
ATOM   4094  NE  ARG A 284      28.277  39.627 -10.849  1.00 63.40           N
ATOM   4095  HE  ARG A 284      27.477  39.629 -11.455  1.00 63.40           H
ATOM   4096  CZ  ARG A 284      29.413  39.803 -11.485  1.00 65.48           C
ATOM   4097  NH1 ARG A 284      30.568  39.733 -10.925  1.00 66.23           N
ATOM   4098 1HH1 ARG A 284      30.673  39.556  -9.937  1.00 66.23           H
ATOM   4099 2HH1 ARG A 284      31.337  39.661 -11.581  1.00 66.23           H
ATOM   4100  NH2 ARG A 284      29.420  40.019 -12.762  1.00 64.28           N
ATOM   4101 1HH2 ARG A 284      28.539  39.988 -13.249  1.00 64.28           H
ATOM   4102 2HH2 ARG A 284      30.285  39.926 -13.292  1.00 64.28           H
ATOM   4103  N   PRO A 285      23.328  37.313  -5.656  1.00 58.77           N
ATOM   4104  CA  PRO A 285      23.140  36.739  -4.321  1.00 59.24           C
ATOM   4105  HA  PRO A 285      23.366  37.470  -3.546  1.00 59.24           H
ATOM   4106  C   PRO A 285      24.065  35.523  -4.168  1.00 59.21           C
ATOM   4107  O   PRO A 285      24.301  34.810  -5.146  1.00 58.80           O
ATOM   4108  CB  PRO A 285      21.666  36.341  -4.251  1.00 60.02           C
ATOM   4109 1HB  PRO A 285      21.498  35.505  -3.571  1.00 60.02           H
ATOM   4110 2HB  PRO A 285      21.067  37.203  -3.954  1.00 60.02           H
ATOM   4111  CG  PRO A 285      21.342  35.974  -5.700  1.00 59.99           C
ATOM   4112 1HG  PRO A 285      21.654  34.949  -5.898  1.00 59.99           H
ATOM   4113 2HG  PRO A 285      20.286  36.096  -5.927  1.00 59.99           H
ATOM   4114  CD  PRO A 285      22.202  36.947  -6.511  1.00 58.09           C
ATOM   4115 1HD  PRO A 285      22.535  36.471  -7.433  1.00 58.09           H
ATOM   4116 2HD  PRO A 285      21.620  37.841  -6.739  1.00 58.09           H
ATOM   4117  N   ASP A 286      24.630  35.280  -2.988  1.00 59.45           N
ATOM   4118  H   ASP A 286      24.452  35.919  -2.215  1.00 59.45           H
ATOM   4119  CA  ASP A 286      25.659  34.238  -2.851  1.00 60.15           C
ATOM   4120  HA  ASP A 286      26.458  34.482  -3.546  1.00 60.15           H
ATOM   4121  C   ASP A 286      25.142  32.834  -3.234  1.00 59.62           C
ATOM   4122  O   ASP A 286      25.918  32.032  -3.746  1.00 60.27           O
ATOM   4123  CB  ASP A 286      26.272  34.249  -1.444  1.00 64.19           C
ATOM   4124 1HB  ASP A 286      26.721  35.224  -1.253  1.00 64.19           H
ATOM   4125 2HB  ASP A 286      25.480  34.088  -0.709  1.00 64.19           H
ATOM   4126  CG  ASP A 286      27.350  33.165  -1.283  1.00 72.82           C
ATOM   4127  OD1 ASP A 286      27.173  32.273  -0.425  1.00 74.50           O
ATOM   4128  OD2 ASP A 286      28.338  33.143  -2.058  1.00 76.18           O
ATOM   4129  N   ALA A 287      23.848  32.565  -3.048  1.00 58.13           N
ATOM   4130  H   ALA A 287      23.291  33.263  -2.573  1.00 58.13           H
ATOM   4131  CA  ALA A 287      23.199  31.321  -3.471  1.00 57.21           C
ATOM   4132  HA  ALA A 287      23.627  30.486  -2.917  1.00 57.21           H
ATOM   4133  C   ALA A 287      23.347  31.002  -4.978  1.00 55.14           C
ATOM   4134  O   ALA A 287      23.147  29.856  -5.390  1.00 54.89           O
ATOM   4135  CB  ALA A 287      21.717  31.434  -3.097  1.00 57.50           C
ATOM   4136 1HB  ALA A 287      21.609  31.595  -2.027  1.00 57.50           H
ATOM   4137 2HB  ALA A 287      21.198  30.513  -3.367  1.00 57.50           H
ATOM   4138 3HB  ALA A 287      21.261  32.268  -3.631  1.00 57.50           H
ATOM   4139  N   LEU A 288      23.670  31.998  -5.810  1.00 53.78           N
ATOM   4140  H   LEU A 288      23.848  32.918  -5.416  1.00 53.78           H
ATOM   4141  CA  LEU A 288      23.708  31.842  -7.260  1.00 52.35           C
ATOM   4142  HA  LEU A 288      22.741  31.434  -7.548  1.00 52.35           H
ATOM   4143  C   LEU A 288      24.780  30.833  -7.710  1.00 50.71           C
ATOM   4144  O   LEU A 288      25.957  30.944  -7.368  1.00 50.86           O
ATOM   4145  CB  LEU A 288      23.871  33.225  -7.915  1.00 52.28           C
ATOM   4146 1HB  LEU A 288      23.189  33.930  -7.441  1.00 52.28           H
ATOM   4147 2HB  LEU A 288      24.890  33.573  -7.739  1.00 52.28           H
ATOM   4148  CG  LEU A 288      23.594  33.228  -9.427  1.00 53.04           C
ATOM   4149  HG  LEU A 288      24.223  32.490  -9.924  1.00 53.04           H
ATOM   4150  CD1 LEU A 288      22.123  32.927  -9.717  1.00 52.83           C
ATOM   4151 1HD1 LEU A 288      21.915  33.101 -10.769  1.00 52.83           H
ATOM   4152 2HD1 LEU A 288      21.483  33.577  -9.120  1.00 52.83           H
ATOM   4153 3HD1 LEU A 288      21.899  31.886  -9.492  1.00 52.83           H
ATOM   4154  CD2 LEU A 288      23.918  34.600  -9.995  1.00 53.78           C
ATOM   4155 1HD2 LEU A 288      23.811  34.588 -11.078  1.00 53.78           H
ATOM   4156 2HD2 LEU A 288      24.942  34.876  -9.753  1.00 53.78           H
ATOM   4157 3HD2 LEU A 288      23.241  35.341  -9.574  1.00 53.78           H
ATOM   4158  N   GLY A 289      24.359  29.852  -8.504  1.00 49.39           N
ATOM   4159  H   GLY A 289      23.368  29.823  -8.743  1.00 49.39           H
ATOM   4160  CA  GLY A 289      25.198  28.777  -9.039  1.00 49.22           C
ATOM   4161 1HA  GLY A 289      24.694  28.339  -9.898  1.00 49.22           H
ATOM   4162 2HA  GLY A 289      26.136  29.201  -9.380  1.00 49.22           H
ATOM   4163  C   GLY A 289      25.528  27.649  -8.057  1.00 48.95           C
ATOM   4164  O   GLY A 289      26.033  26.615  -8.490  1.00 49.10           O
ATOM   4165  N   ARG A 290      25.241  27.833  -6.763  1.00 48.75           N
ATOM   4166  H   ARG A 290      24.809  28.716  -6.507  1.00 48.75           H
ATOM   4167  CA  ARG A 290      25.468  26.834  -5.701  1.00 49.89           C
ATOM   4168  HA  ARG A 290      26.454  26.396  -5.835  1.00 49.89           H
ATOM   4169  C   ARG A 290      24.489  25.662  -5.776  1.00 50.27           C
ATOM   4170  O   ARG A 290      23.555  25.691  -6.572  1.00 50.20           O
ATOM   4171  CB  ARG A 290      25.420  27.522  -4.333  1.00 51.44           C
ATOM   4172 1HB  ARG A 290      24.459  28.013  -4.206  1.00 51.44           H
ATOM   4173 2HB  ARG A 290      25.540  26.779  -3.544  1.00 51.44           H
ATOM   4174  CG  ARG A 290      26.531  28.562  -4.203  1.00 56.66           C
ATOM   4175 1HG  ARG A 290      27.487  28.086  -4.418  1.00 56.66           H
ATOM   4176 2HG  ARG A 290      26.372  29.377  -4.911  1.00 56.66           H
ATOM   4177  CD  ARG A 290      26.543  29.136  -2.789  1.00 61.55           C
ATOM   4178 1HD  ARG A 290      25.603  29.658  -2.609  1.00 61.55           H
ATOM   4179 2HD  ARG A 290      26.619  28.337  -2.051  1.00 61.55           H
ATOM   4180  NE  ARG A 290      27.652  30.086  -2.645  1.00 65.68           N
ATOM   4181  HE  ARG A 290      27.415  31.064  -2.680  1.00 65.68           H
ATOM   4182  CZ  ARG A 290      28.922  29.806  -2.503  1.00 69.26           C
ATOM   4183  NH1 ARG A 290      29.339  28.591  -2.445  1.00 69.10           N
ATOM   4184 1HH1 ARG A 290      28.658  27.844  -2.386  1.00 69.10           H
ATOM   4185 2HH1 ARG A 290      30.266  28.426  -2.090  1.00 69.10           H
ATOM   4186  NH2 ARG A 290      29.790  30.752  -2.357  1.00 70.48           N
ATOM   4187 1HH2 ARG A 290      29.439  31.704  -2.299  1.00 70.48           H
ATOM   4188 2HH2 ARG A 290      30.740  30.548  -2.095  1.00 70.48           H
ATOM   4189  N   TYR A 291      24.697  24.648  -4.935  1.00 50.46           N
ATOM   4190  H   TYR A 291      25.523  24.691  -4.351  1.00 50.46           H
ATOM   4191  CA  TYR A 291      23.860  23.437  -4.859  1.00 50.58           C
ATOM   4192  HA  TYR A 291      24.342  22.770  -4.146  1.00 50.58           H
ATOM   4193  C   TYR A 291      23.795  22.653  -6.178  1.00 48.25           C
ATOM   4194  O   TYR A 291      22.914  21.808  -6.352  1.00 47.97           O
ATOM   4195  CB  TYR A 291      22.460  23.771  -4.302  1.00 52.25           C
ATOM   4196 1HB  TYR A 291      21.809  24.060  -5.129  1.00 52.25           H
ATOM   4197 2HB  TYR A 291      22.033  22.878  -3.845  1.00 52.25           H
ATOM   4198  CG  TYR A 291      22.479  24.896  -3.291  1.00 55.27           C
ATOM   4199  CD1 TYR A 291      23.016  24.672  -2.010  1.00 57.32           C
ATOM   4200  HD1 TYR A 291      23.293  23.671  -1.706  1.00 57.32           H
ATOM   4201  CD2 TYR A 291      22.111  26.194  -3.692  1.00 57.36           C
ATOM   4202  HD2 TYR A 291      21.707  26.359  -4.684  1.00 57.36           H
ATOM   4203  CE1 TYR A 291      23.246  25.761  -1.151  1.00 59.63           C
ATOM   4204  HE1 TYR A 291      23.659  25.602  -0.170  1.00 59.63           H
ATOM   4205  CE2 TYR A 291      22.360  27.284  -2.839  1.00 59.45           C
ATOM   4206  HE2 TYR A 291      22.142  28.292  -3.151  1.00 59.45           H
ATOM   4207  CZ  TYR A 291      22.975  27.072  -1.592  1.00 61.39           C
ATOM   4208  OH  TYR A 291      23.359  28.137  -0.848  1.00 65.29           O
ATOM   4209  HH  TYR A 291      23.403  27.908   0.105  1.00 65.29           H
ATOM   4210  N   LEU A 292      24.724  22.953  -7.095  1.00 46.39           N
ATOM   4211  H   LEU A 292      25.432  23.630  -6.827  1.00 46.39           H
ATOM   4212  CA  LEU A 292      24.832  22.337  -8.410  1.00 44.85           C
ATOM   4213  HA  LEU A 292      23.998  22.673  -9.023  1.00 44.85           H
ATOM   4214  C   LEU A 292      24.748  20.815  -8.255  1.00 43.21           C
ATOM   4215  O   LEU A 292      25.438  20.251  -7.410  1.00 44.11           O
ATOM   4216  CB  LEU A 292      26.158  22.807  -9.050  1.00 44.59           C
ATOM   4217 1HB  LEU A 292      26.100  23.878  -9.245  1.00 44.59           H
ATOM   4218 2HB  LEU A 292      26.953  22.645  -8.324  1.00 44.59           H
ATOM   4219  CG  LEU A 292      26.564  22.073 -10.340  1.00 45.59           C
ATOM   4220  HG  LEU A 292      26.592  21.002 -10.149  1.00 45.59           H
ATOM   4221  CD1 LEU A 292      25.613  22.339 -11.506  1.00 45.16           C
ATOM   4222 1HD1 LEU A 292      25.913  21.745 -12.370  1.00 45.16           H
ATOM   4223 2HD1 LEU A 292      25.648  23.392 -11.778  1.00 45.16           H
ATOM   4224 3HD1 LEU A 292      24.596  22.065 -11.234  1.00 45.16           H
ATOM   4225  CD2 LEU A 292      27.961  22.511 -10.758  1.00 46.40           C
ATOM   4226 1HD2 LEU A 292      28.217  22.037 -11.703  1.00 46.40           H
ATOM   4227 2HD2 LEU A 292      28.684  22.216  -9.996  1.00 46.40           H
ATOM   4228 3HD2 LEU A 292      27.992  23.591 -10.883  1.00 46.40           H
ATOM   4229  N   ASN A 293      23.927  20.154  -9.067  1.00 40.99           N
ATOM   4230  H   ASN A 293      23.265  20.693  -9.617  1.00 40.99           H
ATOM   4231  CA  ASN A 293      23.873  18.693  -9.075  1.00 39.61           C
ATOM   4232  HA  ASN A 293      24.851  18.315  -8.793  1.00 39.61           H
ATOM   4233  C   ASN A 293      23.603  18.105 -10.461  1.00 38.80           C
ATOM   4234  O   ASN A 293      22.488  18.213 -10.950  1.00 39.11           O
ATOM   4235  CB  ASN A 293      22.905  18.175  -7.995  1.00 39.50           C
ATOM   4236 1HB  ASN A 293      22.909  17.091  -8.057  1.00 39.50           H
ATOM   4237 2HB  ASN A 293      23.278  18.482  -7.024  1.00 39.50           H
ATOM   4238  CG  ASN A 293      21.458  18.615  -8.070  1.00 40.69           C
ATOM   4239  OD1 ASN A 293      20.590  17.845  -8.462  1.00 41.08           O
ATOM   4240  ND2 ASN A 293      21.168  19.814  -7.631  1.00 39.87           N
ATOM   4241 1HD2 ASN A 293      20.193  20.044  -7.468  1.00 39.87           H
ATOM   4242 2HD2 ASN A 293      21.892  20.424  -7.267  1.00 39.87           H
ATOM   4243  N   ASP A 294      24.617  17.468 -11.043  1.00 38.23           N
ATOM   4244  H   ASP A 294      25.495  17.458 -10.538  1.00 38.23           H
ATOM   4245  CA  ASP A 294      24.461  16.454 -12.090  1.00 38.38           C
ATOM   4246  HA  ASP A 294      23.724  16.775 -12.823  1.00 38.38           H
ATOM   4247  C   ASP A 294      23.976  15.146 -11.452  1.00 38.06           C
ATOM   4248  O   ASP A 294      24.585  14.671 -10.490  1.00 38.80           O
ATOM   4249  CB  ASP A 294      25.823  16.274 -12.787  1.00 38.95           C
ATOM   4250 1HB  ASP A 294      26.020  17.160 -13.387  1.00 38.95           H
ATOM   4251 2HB  ASP A 294      26.599  16.203 -12.023  1.00 38.95           H
ATOM   4252  CG  ASP A 294      25.942  15.045 -13.691  1.00 40.94           C
ATOM   4253  OD1 ASP A 294      25.311  15.021 -14.765  1.00 39.65           O
ATOM   4254  OD2 ASP A 294      26.733  14.134 -13.364  1.00 42.83           O
ATOM   4255  N   GLN A 295      22.923  14.544 -11.996  1.00 37.42           N
ATOM   4256  H   GLN A 295      22.446  15.011 -12.764  1.00 37.42           H
ATOM   4257  CA  GLN A 295      22.407  13.254 -11.525  1.00 37.48           C
ATOM   4258  HA  GLN A 295      22.408  13.252 -10.438  1.00 37.48           H
ATOM   4259  C   GLN A 295      23.287  12.082 -11.986  1.00 37.38           C
ATOM   4260  O   GLN A 295      22.880  11.324 -12.865  1.00 37.26           O
ATOM   4261  CB  GLN A 295      20.960  13.064 -11.983  1.00 37.90           C
ATOM   4262 1HB  GLN A 295      20.929  13.054 -13.074  1.00 37.90           H
ATOM   4263 2HB  GLN A 295      20.614  12.100 -11.614  1.00 37.90           H
ATOM   4264  CG  GLN A 295      20.001  14.133 -11.457  1.00 38.95           C
ATOM   4265 1HG  GLN A 295      20.026  14.128 -10.369  1.00 38.95           H
ATOM   4266 2HG  GLN A 295      20.303  15.115 -11.808  1.00 38.95           H
ATOM   4267  CD  GLN A 295      18.579  13.880 -11.937  1.00 38.65           C
ATOM   4268  OE1 GLN A 295      18.328  13.160 -12.892  1.00 39.22           O
ATOM   4269  NE2 GLN A 295      17.588  14.480 -11.328  1.00 37.82           N
ATOM   4270 1HE2 GLN A 295      16.661  14.230 -11.651  1.00 37.82           H
ATOM   4271 2HE2 GLN A 295      17.756  15.047 -10.508  1.00 37.82           H
ATOM   4272  N   ALA A 296      24.498  11.977 -11.422  1.00 36.74           N
ATOM   4273  H   ALA A 296      24.729  12.682 -10.730  1.00 36.74           H
ATOM   4274  CA  ALA A 296      25.597  11.117 -11.866  1.00 37.48           C
ATOM   4275  HA  ALA A 296      26.139  11.648 -12.643  1.00 37.48           H
ATOM   4276  C   ALA A 296      25.100   9.788 -12.467  1.00 36.90           C
ATOM   4277  O   ALA A 296      24.616   8.900 -11.756  1.00 36.79           O
ATOM   4278  CB  ALA A 296      26.573  10.931 -10.692  1.00 37.36           C
ATOM   4279 1HB  ALA A 296      26.970  11.900 -10.385  1.00 37.36           H
ATOM   4280 2HB  ALA A 296      27.396  10.285 -10.986  1.00 37.36           H
ATOM   4281 3HB  ALA A 296      26.058  10.474  -9.847  1.00 37.36           H
ATOM   4282  N   GLN A 297      25.135   9.710 -13.798  1.00 36.60           N
ATOM   4283  H   GLN A 297      25.474  10.522 -14.311  1.00 36.60           H
ATOM   4284  CA  GLN A 297      24.525   8.611 -14.532  1.00 36.48           C
ATOM   4285  HA  GLN A 297      23.602   8.344 -14.020  1.00 36.48           H
ATOM   4286  C   GLN A 297      25.432   7.375 -14.534  1.00 36.65           C
ATOM   4287  O   GLN A 297      26.658   7.479 -14.642  1.00 36.14           O
ATOM   4288  CB  GLN A 297      24.139   9.088 -15.940  1.00 35.79           C
ATOM   4289 1HB  GLN A 297      23.496   9.964 -15.841  1.00 35.79           H
ATOM   4290 2HB  GLN A 297      25.043   9.385 -16.469  1.00 35.79           H
ATOM   4291  CG  GLN A 297      23.386   8.020 -16.753  1.00 37.56           C
ATOM   4292 1HG  GLN A 297      24.025   7.147 -16.878  1.00 37.56           H
ATOM   4293 2HG  GLN A 297      22.490   7.713 -16.216  1.00 37.56           H
ATOM   4294  CD  GLN A 297      22.966   8.489 -18.141  1.00 39.44           C
ATOM   4295  OE1 GLN A 297      22.909   9.662 -18.475  1.00 38.94           O
ATOM   4296  NE2 GLN A 297      22.681   7.571 -19.031  1.00 38.70           N
ATOM   4297 1HE2 GLN A 297      22.505   7.898 -19.973  1.00 38.70           H
ATOM   4298 2HE2 GLN A 297      22.703   6.596 -18.797  1.00 38.70           H
ATOM   4299  N   VAL A 298      24.816   6.204 -14.465  1.00 37.73           N
ATOM   4300  H   VAL A 298      23.807   6.233 -14.320  1.00 37.73           H
ATOM   4301  CA  VAL A 298      25.428   4.893 -14.685  1.00 39.12           C
ATOM   4302  HA  VAL A 298      26.462   5.019 -14.994  1.00 39.12           H
ATOM   4303  C   VAL A 298      24.679   4.207 -15.809  1.00 39.96           C
ATOM   4304  O   VAL A 298      23.457   4.324 -15.875  1.00 39.98           O
ATOM   4305  CB  VAL A 298      25.373   4.025 -13.420  1.00 40.29           C
ATOM   4306  HB  VAL A 298      24.351   3.673 -13.272  1.00 40.29           H
ATOM   4307  CG1 VAL A 298      26.292   2.806 -13.555  1.00 40.82           C
ATOM   4308 1HG1 VAL A 298      26.179   2.172 -12.678  1.00 40.82           H
ATOM   4309 2HG1 VAL A 298      27.331   3.123 -13.634  1.00 40.82           H
ATOM   4310 3HG1 VAL A 298      26.030   2.218 -14.432  1.00 40.82           H
ATOM   4311  CG2 VAL A 298      25.794   4.784 -12.152  1.00 41.29           C
ATOM   4312 1HG2 VAL A 298      25.764   4.117 -11.291  1.00 41.29           H
ATOM   4313 2HG2 VAL A 298      25.104   5.604 -11.953  1.00 41.29           H
ATOM   4314 3HG2 VAL A 298      26.799   5.187 -12.271  1.00 41.29           H
ATOM   4315  N   VAL A 299      25.380   3.491 -16.678  1.00 41.00           N
ATOM   4316  H   VAL A 299      26.395   3.474 -16.584  1.00 41.00           H
ATOM   4317  CA  VAL A 299      24.769   2.714 -17.763  1.00 41.89           C
ATOM   4318  HA  VAL A 299      23.693   2.701 -17.607  1.00 41.89           H
ATOM   4319  C   VAL A 299      25.200   1.261 -17.746  1.00 42.91           C
ATOM   4320  O   VAL A 299      26.235   0.877 -17.197  1.00 42.31           O
ATOM   4321  CB  VAL A 299      24.998   3.331 -19.149  1.00 41.96           C
ATOM   4322  HB  VAL A 299      24.485   2.714 -19.887  1.00 41.96           H
ATOM   4323  CG1 VAL A 299      24.392   4.733 -19.227  1.00 42.25           C
ATOM   4324 1HG1 VAL A 299      24.465   5.105 -20.250  1.00 42.25           H
ATOM   4325 2HG1 VAL A 299      24.923   5.414 -18.563  1.00 42.25           H
ATOM   4326 3HG1 VAL A 299      23.343   4.683 -18.937  1.00 42.25           H
ATOM   4327  CG2 VAL A 299      26.475   3.401 -19.536  1.00 42.03           C
ATOM   4328 1HG2 VAL A 299      26.570   3.811 -20.541  1.00 42.03           H
ATOM   4329 2HG2 VAL A 299      26.914   2.405 -19.531  1.00 42.03           H
ATOM   4330 3HG2 VAL A 299      27.014   4.034 -18.834  1.00 42.03           H
ATOM   4331  N   PHE A 300      24.357   0.449 -18.355  1.00 44.13           N
ATOM   4332  H   PHE A 300      23.548   0.880 -18.790  1.00 44.13           H
ATOM   4333  CA  PHE A 300      24.527  -0.984 -18.570  1.00 45.67           C
ATOM   4334  HA  PHE A 300      25.566  -1.206 -18.784  1.00 45.67           H
ATOM   4335  C   PHE A 300      23.693  -1.347 -19.804  1.00 46.60           C
ATOM   4336  O   PHE A 300      22.938  -0.509 -20.303  1.00 46.17           O
ATOM   4337  CB  PHE A 300      24.092  -1.724 -17.288  1.00 46.14           C
ATOM   4338 1HB  PHE A 300      24.450  -1.159 -16.427  1.00 46.14           H
ATOM   4339 2HB  PHE A 300      23.009  -1.733 -17.236  1.00 46.14           H
ATOM   4340  CG  PHE A 300      24.584  -3.141 -17.094  1.00 47.66           C
ATOM   4341  CD1 PHE A 300      25.922  -3.358 -16.727  1.00 48.90           C
ATOM   4342  HD1 PHE A 300      26.603  -2.526 -16.654  1.00 48.90           H
ATOM   4343  CD2 PHE A 300      23.694  -4.230 -17.165  1.00 48.91           C
ATOM   4344  HD2 PHE A 300      22.663  -4.072 -17.437  1.00 48.91           H
ATOM   4345  CE1 PHE A 300      26.368  -4.654 -16.431  1.00 49.69           C
ATOM   4346  HE1 PHE A 300      27.394  -4.818 -16.155  1.00 49.69           H
ATOM   4347  CE2 PHE A 300      24.143  -5.529 -16.864  1.00 49.89           C
ATOM   4348  HE2 PHE A 300      23.468  -6.369 -16.930  1.00 49.89           H
ATOM   4349  CZ  PHE A 300      25.478  -5.737 -16.482  1.00 49.69           C
ATOM   4350  HZ  PHE A 300      25.834  -6.733 -16.260  1.00 49.69           H
ATOM   4351  N   ALA A 301      23.757  -2.581 -20.273  1.00 47.72           N
ATOM   4352  H   ALA A 301      24.424  -3.225 -19.867  1.00 47.72           H
ATOM   4353  CA  ALA A 301      22.808  -3.076 -21.266  1.00 49.10           C
ATOM   4354  HA  ALA A 301      21.862  -2.550 -21.153  1.00 49.10           H
ATOM   4355  C   ALA A 301      22.519  -4.554 -21.021  1.00 50.35           C
ATOM   4356  O   ALA A 301      23.305  -5.251 -20.372  1.00 50.40           O
ATOM   4357  CB  ALA A 301      23.326  -2.785 -22.675  1.00 49.21           C
ATOM   4358 1HB  ALA A 301      23.459  -1.711 -22.804  1.00 49.21           H
ATOM   4359 2HB  ALA A 301      22.610  -3.142 -23.417  1.00 49.21           H
ATOM   4360 3HB  ALA A 301      24.275  -3.295 -22.811  1.00 49.21           H
ATOM   4361  N   SER A 302      21.381  -5.026 -21.510  1.00 51.25           N
ATOM   4362  H   SER A 302      20.762  -4.387 -22.012  1.00 51.25           H
ATOM   4363  CA  SER A 302      20.989  -6.423 -21.361  1.00 52.82           C
ATOM   4364  HA  SER A 302      21.875  -7.051 -21.445  1.00 52.82           H
ATOM   4365  C   SER A 302      20.009  -6.853 -22.438  1.00 55.59           C
ATOM   4366  O   SER A 302      19.180  -6.053 -22.877  1.00 55.32           O
ATOM   4367  CB  SER A 302      20.391  -6.632 -19.979  1.00 52.40           C
ATOM   4368 1HB  SER A 302      21.063  -6.223 -19.223  1.00 52.40           H
ATOM   4369 2HB  SER A 302      19.424  -6.133 -19.911  1.00 52.40           H
ATOM   4370  OG  SER A 302      20.251  -8.008 -19.759  1.00 52.68           O
ATOM   4371  HG  SER A 302      20.129  -8.166 -18.805  1.00 52.68           H
ATOM   4372  N   ARG A 303      20.141  -8.087 -22.913  1.00 58.80           N
ATOM   4373  H   ARG A 303      20.868  -8.664 -22.483  1.00 58.80           H
ATOM   4374  CA  ARG A 303      19.318  -8.677 -23.975  1.00 62.17           C
ATOM   4375  HA  ARG A 303      18.883  -7.899 -24.595  1.00 62.17           H
ATOM   4376  C   ARG A 303      18.182  -9.480 -23.367  1.00 65.34           C
ATOM   4377  O   ARG A 303      18.445 -10.468 -22.694  1.00 65.40           O
ATOM   4378  CB  ARG A 303      20.221  -9.577 -24.821  1.00 64.19           C
ATOM   4379 1HB  ARG A 303      21.102  -9.028 -25.147  1.00 64.19           H
ATOM   4380 2HB  ARG A 303      20.565 -10.392 -24.187  1.00 64.19           H
ATOM   4381  CG  ARG A 303      19.523 -10.147 -26.060  1.00 68.08           C
ATOM   4382 1HG  ARG A 303      18.450 -10.242 -25.907  1.00 68.08           H
ATOM   4383 2HG  ARG A 303      19.695  -9.487 -26.910  1.00 68.08           H
ATOM   4384  CD  ARG A 303      20.104 -11.528 -26.345  1.00 72.78           C
ATOM   4385 1HD  ARG A 303      21.193 -11.479 -26.279  1.00 72.78           H
ATOM   4386 2HD  ARG A 303      19.751 -12.236 -25.593  1.00 72.78           H
ATOM   4387  NE  ARG A 303      19.749 -11.969 -27.695  1.00 76.58           N
ATOM   4388  HE  ARG A 303      20.361 -11.696 -28.453  1.00 76.58           H
ATOM   4389  CZ  ARG A 303      18.710 -12.659 -28.088  1.00 79.89           C
ATOM   4390  NH1 ARG A 303      17.714 -12.961 -27.325  1.00 79.97           N
ATOM   4391 1HH1 ARG A 303      17.663 -12.575 -26.393  1.00 79.97           H
ATOM   4392 2HH1 ARG A 303      16.924 -13.397 -27.767  1.00 79.97           H
ATOM   4393  NH2 ARG A 303      18.664 -13.056 -29.316  1.00 80.43           N
ATOM   4394 1HH2 ARG A 303      19.355 -12.700 -29.967  1.00 80.43           H
ATOM   4395 2HH2 ARG A 303      18.058 -13.810 -29.612  1.00 80.43           H
ATOM   4396  N   LEU A 304      16.933  -9.107 -23.627  1.00 68.09           N
ATOM   4397  H   LEU A 304      16.774  -8.252 -24.157  1.00 68.09           H
ATOM   4398  CA  LEU A 304      15.798  -9.951 -23.254  1.00 71.35           C
ATOM   4399  HA  LEU A 304      15.769 -10.017 -22.166  1.00 71.35           H
ATOM   4400  C   LEU A 304      15.996 -11.381 -23.797  1.00 74.88           C
ATOM   4401  O   LEU A 304      16.393 -11.577 -24.953  1.00 74.94           O
ATOM   4402  CB  LEU A 304      14.486  -9.323 -23.749  1.00 71.65           C
ATOM   4403 1HB  LEU A 304      14.583  -9.145 -24.820  1.00 71.65           H
ATOM   4404 2HB  LEU A 304      13.672 -10.036 -23.611  1.00 71.65           H
ATOM   4405  CG  LEU A 304      14.111  -8.002 -23.046  1.00 73.17           C
ATOM   4406  HG  LEU A 304      14.976  -7.344 -22.967  1.00 73.17           H
ATOM   4407  CD1 LEU A 304      13.046  -7.310 -23.884  1.00 73.75           C
ATOM   4408 1HD1 LEU A 304      12.676  -6.429 -23.366  1.00 73.75           H
ATOM   4409 2HD1 LEU A 304      12.233  -8.006 -24.072  1.00 73.75           H
ATOM   4410 3HD1 LEU A 304      13.477  -6.995 -24.832  1.00 73.75           H
ATOM   4411  CD2 LEU A 304      13.554  -8.256 -21.643  1.00 73.70           C
ATOM   4412 1HD2 LEU A 304      13.248  -7.313 -21.193  1.00 73.70           H
ATOM   4413 2HD2 LEU A 304      14.324  -8.702 -21.017  1.00 73.70           H
ATOM   4414 3HD2 LEU A 304      12.698  -8.926 -21.695  1.00 73.70           H
ATOM   4415  N   ARG A 305      15.705 -12.361 -22.938  1.00 77.77           N
ATOM   4416  H   ARG A 305      15.428 -12.068 -22.009  1.00 77.77           H
ATOM   4417  CA  ARG A 305      15.952 -13.801 -23.158  1.00 80.64           C
ATOM   4418  HA  ARG A 305      16.917 -13.905 -23.656  1.00 80.64           H
ATOM   4419  C   ARG A 305      14.920 -14.442 -24.096  1.00 83.05           C
ATOM   4420  O   ARG A 305      14.292 -15.445 -23.764  1.00 83.17           O
ATOM   4421  CB  ARG A 305      16.070 -14.517 -21.800  1.00 82.74           C
ATOM   4422 1HB  ARG A 305      15.086 -14.593 -21.335  1.00 82.74           H
ATOM   4423 2HB  ARG A 305      16.433 -15.527 -21.977  1.00 82.74           H
ATOM   4424  CG  ARG A 305      17.010 -13.798 -20.817  1.00 87.08           C
ATOM   4425 1HG  ARG A 305      17.864 -13.393 -21.353  1.00 87.08           H
ATOM   4426 2HG  ARG A 305      16.469 -12.978 -20.346  1.00 87.08           H
ATOM   4427  CD  ARG A 305      17.503 -14.747 -19.723  1.00 91.53           C
ATOM   4428 1HD  ARG A 305      16.654 -15.037 -19.102  1.00 91.53           H
ATOM   4429 2HD  ARG A 305      17.890 -15.654 -20.192  1.00 91.53           H
ATOM   4430  NE  ARG A 305      18.531 -14.122 -18.864  1.00 95.42           N
ATOM   4431  HE  ARG A 305      18.207 -13.525 -18.119  1.00 95.42           H
ATOM   4432  CZ  ARG A 305      19.786 -14.497 -18.722  1.00 98.42           C
ATOM   4433  NH1 ARG A 305      20.327 -15.412 -19.444  1.00 98.72           N
ATOM   4434 1HH1 ARG A 305      19.912 -15.593 -20.357  1.00 98.72           H
ATOM   4435 2HH1 ARG A 305      21.298 -15.627 -19.299  1.00 98.72           H
ATOM   4436  NH2 ARG A 305      20.554 -13.945 -17.840  1.00 98.32           N
ATOM   4437 1HH2 ARG A 305      20.247 -13.089 -17.406  1.00 98.32           H
ATOM   4438 2HH2 ARG A 305      21.538 -14.189 -17.821  1.00 98.32           H
ATOM   4439  N   ASP A 306      14.635 -13.774 -25.207  1.00 84.68           N
ATOM   4440  H   ASP A 306      15.198 -12.945 -25.370  1.00 84.68           H
ATOM   4441  CA  ASP A 306      13.481 -14.007 -26.088  1.00 86.87           C
ATOM   4442  HA  ASP A 306      12.953 -14.896 -25.746  1.00 86.87           H
ATOM   4443  C   ASP A 306      13.930 -14.296 -27.539  1.00 88.60           C
ATOM   4444  O   ASP A 306      15.131 -14.267 -27.827  1.00 88.66           O
ATOM   4445  CB  ASP A 306      12.519 -12.802 -25.945  1.00 89.15           C
ATOM   4446 1HB  ASP A 306      12.644 -12.363 -24.952  1.00 89.15           H
ATOM   4447 2HB  ASP A 306      12.785 -12.037 -26.677  1.00 89.15           H
ATOM   4448  CG  ASP A 306      11.032 -13.165 -26.094  1.00 94.21           C
ATOM   4449  OD1 ASP A 306      10.714 -14.191 -26.745  1.00 95.01           O
ATOM   4450  OD2 ASP A 306      10.177 -12.457 -25.518  1.00 96.49           O
ATOM   4451  N   VAL A 307      12.977 -14.589 -28.429  1.00 89.93           N
ATOM   4452  H   VAL A 307      12.012 -14.578 -28.100  1.00 89.93           H
ATOM   4453  CA  VAL A 307      13.230 -14.934 -29.843  1.00 91.65           C
ATOM   4454  HA  VAL A 307      14.122 -14.409 -30.145  1.00 91.65           H
ATOM   4455  C   VAL A 307      12.114 -14.468 -30.780  1.00 92.70           C
ATOM   4456  O   VAL A 307      10.968 -14.464 -30.345  1.00 92.98           O
ATOM   4457  CB  VAL A 307      13.536 -16.434 -29.978  1.00 92.78           C
ATOM   4458  HB  VAL A 307      14.297 -16.685 -29.237  1.00 92.78           H
ATOM   4459  CG1 VAL A 307      12.324 -17.329 -29.716  1.00 93.37           C
ATOM   4460 1HG1 VAL A 307      12.625 -18.376 -29.777  1.00 93.37           H
ATOM   4461 2HG1 VAL A 307      11.545 -17.147 -30.456  1.00 93.37           H
ATOM   4462 3HG1 VAL A 307      11.949 -17.140 -28.714  1.00 93.37           H
ATOM   4463  CG2 VAL A 307      14.119 -16.795 -31.343  1.00 93.53           C
ATOM   4464 1HG2 VAL A 307      14.462 -17.830 -31.328  1.00 93.53           H
ATOM   4465 2HG2 VAL A 307      14.972 -16.154 -31.568  1.00 93.53           H
ATOM   4466 3HG2 VAL A 307      13.362 -16.697 -32.120  1.00 93.53           H
ATOM   4467  N   GLN A 308      12.443 -14.121 -32.037  1.00 92.99           N
ATOM   4468  H   GLN A 308      13.395 -14.341 -32.316  1.00 92.99           H
ATOM   4469  CA  GLN A 308      11.611 -13.495 -33.105  1.00 93.71           C
ATOM   4470  HA  GLN A 308      12.005 -13.882 -34.040  1.00 93.71           H
ATOM   4471  C   GLN A 308      11.687 -11.951 -33.188  1.00 93.97           C
ATOM   4472  O   GLN A 308      11.716 -11.303 -32.140  1.00 93.93           O
ATOM   4473  CB  GLN A 308      10.148 -13.980 -33.016  1.00 95.60           C
ATOM   4474 1HB  GLN A 308      10.157 -15.052 -32.827  1.00 95.60           H
ATOM   4475 2HB  GLN A 308       9.686 -13.481 -32.166  1.00 95.60           H
ATOM   4476  CG  GLN A 308       9.224 -13.739 -34.217  1.00 99.40           C
ATOM   4477 1HG  GLN A 308       9.156 -12.675 -34.439  1.00 99.40           H
ATOM   4478 2HG  GLN A 308       9.628 -14.262 -35.082  1.00 99.40           H
ATOM   4479  CD  GLN A 308       7.813 -14.265 -33.952  1.00104.13           C
ATOM   4480  OE1 GLN A 308       7.330 -14.305 -32.826  1.00105.40           O
ATOM   4481  NE2 GLN A 308       7.104 -14.700 -34.965  1.00105.09           N
ATOM   4482 1HE2 GLN A 308       6.167 -15.011 -34.773  1.00105.09           H
ATOM   4483 2HE2 GLN A 308       7.442 -14.570 -35.914  1.00105.09           H
ATOM   4484  N   PRO A 309      11.638 -11.328 -34.391  1.00  0.00           N
ATOM   4485  CA  PRO A 309      11.749 -11.907 -35.735  1.00  0.00           C
ATOM   4486  HA  PRO A 309      11.208 -12.845 -35.796  1.00  0.00           H
ATOM   4487  C   PRO A 309      13.199 -12.152 -36.194  1.00  0.00           C
ATOM   4488  O   PRO A 309      14.104 -11.346 -35.973  1.00  0.00           O
ATOM   4489  CB  PRO A 309      11.066 -10.895 -36.660  1.00  0.00           C
ATOM   4490 1HB  PRO A 309      11.426 -10.953 -37.686  1.00  0.00           H
ATOM   4491 2HB  PRO A 309       9.986 -11.048 -36.632  1.00  0.00           H
ATOM   4492  CG  PRO A 309      11.406  -9.558 -36.004  1.00  0.00           C
ATOM   4493 1HG  PRO A 309      12.412  -9.247 -36.286  1.00  0.00           H
ATOM   4494 2HG  PRO A 309      10.681  -8.786 -36.263  1.00  0.00           H
ATOM   4495  CD  PRO A 309      11.358  -9.902 -34.513  1.00  0.00           C
ATOM   4496 1HD  PRO A 309      12.077  -9.305 -33.954  1.00  0.00           H
ATOM   4497 2HD  PRO A 309      10.354  -9.711 -34.138  1.00  0.00           H
ATOM   4498  N   GLU A 310      13.370 -13.241 -36.926  1.00  0.00           N
ATOM   4499  H   GLU A 310      12.563 -13.846 -37.019  1.00  0.00           H
ATOM   4500  CA  GLU A 310      14.532 -13.558 -37.763  1.00  0.00           C
ATOM   4501  HA  GLU A 310      15.189 -12.695 -37.835  1.00  0.00           H
ATOM   4502  C   GLU A 310      14.022 -13.877 -39.173  1.00  0.00           C
ATOM   4503  O   GLU A 310      12.906 -14.383 -39.310  1.00  0.00           O
ATOM   4504  CB  GLU A 310      15.311 -14.720 -37.128  1.00  0.00           C
ATOM   4505 1HB  GLU A 310      15.743 -14.371 -36.193  1.00  0.00           H
ATOM   4506 2HB  GLU A 310      14.604 -15.517 -36.897  1.00  0.00           H
ATOM   4507  CG  GLU A 310      16.439 -15.349 -37.954  1.00  0.00           C
ATOM   4508 1HG  GLU A 310      16.832 -16.196 -37.389  1.00  0.00           H
ATOM   4509 2HG  GLU A 310      16.027 -15.750 -38.883  1.00  0.00           H
ATOM   4510  CD  GLU A 310      17.584 -14.378 -38.263  1.00  0.00           C
ATOM   4511  OE1 GLU A 310      17.410 -13.477 -39.115  1.00  0.00           O
ATOM   4512  OE2 GLU A 310      18.689 -14.534 -37.696  1.00  0.00           O
ATOM   4513  N   ASP A 311      14.795 -13.571 -40.213  1.00  0.00           N
ATOM   4514  H   ASP A 311      15.756 -13.288 -40.018  1.00  0.00           H
ATOM   4515  CA  ASP A 311      14.298 -13.459 -41.592  1.00  0.00           C
ATOM   4516  HA  ASP A 311      15.055 -12.925 -42.166  1.00  0.00           H
ATOM   4517  C   ASP A 311      13.044 -12.552 -41.650  1.00  0.00           C
ATOM   4518  O   ASP A 311      13.192 -11.333 -41.565  1.00  0.00           O
ATOM   4519  CB  ASP A 311      14.156 -14.857 -42.239  1.00  0.00           C
ATOM   4520 1HB  ASP A 311      15.143 -15.318 -42.300  1.00  0.00           H
ATOM   4521 2HB  ASP A 311      13.535 -15.491 -41.604  1.00  0.00           H
ATOM   4522  CG  ASP A 311      13.542 -14.813 -43.641  1.00  0.00           C
ATOM   4523  OD1 ASP A 311      14.160 -14.210 -44.547  1.00  0.00           O
ATOM   4524  OD2 ASP A 311      12.403 -15.318 -43.803  1.00  0.00           O
ATOM   4525  N   ALA A 312      11.850 -13.147 -41.781  1.00  0.00           N
ATOM   4526  H   ALA A 312      11.856 -14.161 -41.815  1.00  0.00           H
ATOM   4527  CA  ALA A 312      10.534 -12.503 -41.818  1.00  0.00           C
ATOM   4528  HA  ALA A 312       9.890 -13.106 -42.453  1.00  0.00           H
ATOM   4529  C   ALA A 312      10.539 -11.087 -42.445  1.00  0.00           C
ATOM   4530  O   ALA A 312      10.296 -10.114 -41.723  1.00  0.00           O
ATOM   4531  CB  ALA A 312       9.941 -12.560 -40.403  1.00  0.00           C
ATOM   4532 1HB  ALA A 312       9.862 -13.599 -40.085  1.00  0.00           H
ATOM   4533 2HB  ALA A 312       8.948 -12.116 -40.402  1.00  0.00           H
ATOM   4534 3HB  ALA A 312      10.579 -12.014 -39.708  1.00  0.00           H
ATOM   4535  N   PRO A 313      10.836 -10.939 -43.761  1.00  0.00           N
ATOM   4536  CA  PRO A 313      11.045  -9.652 -44.435  1.00  0.00           C
ATOM   4537  HA  PRO A 313      12.005  -9.255 -44.109  1.00  0.00           H
ATOM   4538  C   PRO A 313       9.961  -8.604 -44.149  1.00  0.00           C
ATOM   4539  O   PRO A 313       8.819  -8.703 -44.610  1.00  0.00           O
ATOM   4540  CB  PRO A 313      11.167  -9.974 -45.928  1.00  0.00           C
ATOM   4541 1HB  PRO A 313      10.184 -10.017 -46.397  1.00  0.00           H
ATOM   4542 2HB  PRO A 313      11.807  -9.258 -46.444  1.00  0.00           H
ATOM   4543  CG  PRO A 313      11.774 -11.372 -45.919  1.00  0.00           C
ATOM   4544 1HG  PRO A 313      11.557 -11.914 -46.839  1.00  0.00           H
ATOM   4545 2HG  PRO A 313      12.851 -11.307 -45.752  1.00  0.00           H
ATOM   4546  CD  PRO A 313      11.104 -12.015 -44.706  1.00  0.00           C
ATOM   4547 1HD  PRO A 313      10.158 -12.465 -45.002  1.00  0.00           H
ATOM   4548 2HD  PRO A 313      11.765 -12.771 -44.291  1.00  0.00           H
ATOM   4549  N   ALA A 314      10.336  -7.616 -43.345  1.00  0.00           N
ATOM   4550  H   ALA A 314      11.293  -7.645 -43.010  1.00  0.00           H
ATOM   4551  CA  ALA A 314       9.476  -6.533 -42.879  1.00  0.00           C
ATOM   4552  HA  ALA A 314       8.731  -6.318 -43.643  1.00  0.00           H
ATOM   4553  C   ALA A 314      10.291  -5.244 -42.664  1.00  0.00           C
ATOM   4554  O   ALA A 314      11.521  -5.234 -42.788  1.00  0.00           O
ATOM   4555  CB  ALA A 314       8.757  -6.996 -41.597  1.00  0.00           C
ATOM   4556 1HB  ALA A 314       8.283  -7.963 -41.760  1.00  0.00           H
ATOM   4557 2HB  ALA A 314       7.990  -6.274 -41.320  1.00  0.00           H
ATOM   4558 3HB  ALA A 314       9.476  -7.094 -40.786  1.00  0.00           H
ATOM   4559  N   ALA A 315       9.619  -4.165 -42.278  1.00  0.00           N
ATOM   4560  H   ALA A 315       8.611  -4.234 -42.203  1.00  0.00           H
ATOM   4561  CA  ALA A 315      10.247  -2.888 -41.937  1.00  0.00           C
ATOM   4562  HA  ALA A 315      11.291  -3.055 -41.677  1.00  0.00           H
ATOM   4563  C   ALA A 315       9.597  -2.253 -40.692  1.00  0.00           C
ATOM   4564  O   ALA A 315       8.566  -2.728 -40.206  1.00  0.00           O
ATOM   4565  CB  ALA A 315      10.202  -1.991 -43.187  1.00  0.00           C
ATOM   4566 1HB  ALA A 315      10.724  -2.476 -44.013  1.00  0.00           H
ATOM   4567 2HB  ALA A 315      10.677  -1.032 -42.982  1.00  0.00           H
ATOM   4568 3HB  ALA A 315       9.166  -1.813 -43.478  1.00  0.00           H
ATOM   4569  N   ALA A 316      10.211  -1.199 -40.159  1.00  0.00           N
ATOM   4570  H   ALA A 316      11.093  -0.917 -40.582  1.00  0.00           H
ATOM   4571  CA  ALA A 316       9.737  -0.442 -38.997  1.00  0.00           C
ATOM   4572  HA  ALA A 316       8.794  -0.849 -38.638  1.00  0.00           H
ATOM   4573  C   ALA A 316       9.482   1.023 -39.401  1.00  0.00           C
ATOM   4574  O   ALA A 316      10.381   1.866 -39.356  1.00  0.00           O
ATOM   4575  CB  ALA A 316      10.755  -0.624 -37.863  1.00  0.00           C
ATOM   4576 1HB  ALA A 316      10.825  -1.678 -37.595  1.00  0.00           H
ATOM   4577 2HB  ALA A 316      10.441  -0.054 -36.989  1.00  0.00           H
ATOM   4578 3HB  ALA A 316      11.736  -0.267 -38.178  1.00  0.00           H
ATOM   4579  N   ASN A 317       8.288   1.303 -39.923  1.00  0.00           N
ATOM   4580  H   ASN A 317       7.636   0.527 -40.021  1.00  0.00           H
ATOM   4581  CA  ASN A 317       7.953   2.559 -40.607  1.00  0.00           C
ATOM   4582  HA  ASN A 317       8.823   2.882 -41.181  1.00  0.00           H
ATOM   4583  C   ASN A 317       7.650   3.718 -39.625  1.00  0.00           C
ATOM   4584  O   ASN A 317       6.515   4.195 -39.550  1.00  0.00           O
ATOM   4585  CB  ASN A 317       6.814   2.298 -41.625  1.00  0.00           C
ATOM   4586 1HB  ASN A 317       5.944   1.883 -41.117  1.00  0.00           H
ATOM   4587 2HB  ASN A 317       6.518   3.250 -42.063  1.00  0.00           H
ATOM   4588  CG  ASN A 317       7.193   1.376 -42.773  1.00  0.00           C
ATOM   4589  OD1 ASN A 317       7.772   0.321 -42.596  1.00  0.00           O
ATOM   4590  ND2 ASN A 317       6.860   1.723 -43.990  1.00  0.00           N
ATOM   4591 1HD2 ASN A 317       7.324   1.206 -44.729  1.00  0.00           H
ATOM   4592 2HD2 ASN A 317       6.518   2.658 -44.170  1.00  0.00           H
ATOM   4593  N   GLY A 318       8.646   4.179 -38.872  1.00  0.00           N
ATOM   4594  H   GLY A 318       9.545   3.707 -38.929  1.00  0.00           H
ATOM   4595  CA  GLY A 318       8.476   5.329 -37.980  1.00  0.00           C
ATOM   4596 1HA  GLY A 318       8.249   6.216 -38.568  1.00  0.00           H
ATOM   4597 2HA  GLY A 318       7.636   5.130 -37.320  1.00  0.00           H
ATOM   4598  C   GLY A 318       9.667   5.625 -37.082  1.00  0.00           C
ATOM   4599  O   GLY A 318      10.490   4.746 -36.824  1.00  0.00           O
ATOM   4600  N   ALA A 319       9.751   6.856 -36.578  1.00 79.28           N
ATOM   4601  H   ALA A 319       9.114   7.566 -36.935  1.00 79.28           H
ATOM   4602  CA  ALA A 319      10.859   7.302 -35.725  1.00 79.64           C
ATOM   4603  HA  ALA A 319      11.793   7.174 -36.273  1.00 79.64           H
ATOM   4604  C   ALA A 319      11.025   6.558 -34.378  1.00 79.43           C
ATOM   4605  O   ALA A 319      12.123   6.585 -33.820  1.00 79.71           O
ATOM   4606  CB  ALA A 319      10.658   8.799 -35.465  1.00 80.04           C
ATOM   4607 1HB  ALA A 319      10.553   9.338 -36.404  1.00 80.04           H
ATOM   4608 2HB  ALA A 319      11.517   9.199 -34.928  1.00 80.04           H
ATOM   4609 3HB  ALA A 319       9.759   8.947 -34.866  1.00 80.04           H
ATOM   4610  N   LEU A 320       9.965   5.933 -33.851  1.00 78.71           N
ATOM   4611  H   LEU A 320       9.092   6.001 -34.358  1.00 78.71           H
ATOM   4612  CA  LEU A 320       9.909   5.423 -32.473  1.00 78.52           C
ATOM   4613  HA  LEU A 320      10.883   5.558 -32.009  1.00 78.52           H
ATOM   4614  C   LEU A 320       9.613   3.920 -32.429  1.00 77.73           C
ATOM   4615  O   LEU A 320       8.493   3.478 -32.687  1.00 77.97           O
ATOM   4616  CB  LEU A 320       8.914   6.303 -31.689  1.00 79.25           C
ATOM   4617 1HB  LEU A 320       9.241   7.336 -31.802  1.00 79.25           H
ATOM   4618 2HB  LEU A 320       7.943   6.221 -32.174  1.00 79.25           H
ATOM   4619  CG  LEU A 320       8.683   6.022 -30.189  1.00 81.44           C
ATOM   4620  HG  LEU A 320       7.828   5.364 -30.106  1.00 81.44           H
ATOM   4621  CD1 LEU A 320       9.851   5.381 -29.447  1.00 82.24           C
ATOM   4622 1HD1 LEU A 320       9.994   4.350 -29.761  1.00 82.24           H
ATOM   4623 2HD1 LEU A 320       9.663   5.388 -28.375  1.00 82.24           H
ATOM   4624 3HD1 LEU A 320      10.743   5.965 -29.636  1.00 82.24           H
ATOM   4625  CD2 LEU A 320       8.372   7.337 -29.472  1.00 82.23           C
ATOM   4626 1HD2 LEU A 320       8.081   7.140 -28.441  1.00 82.23           H
ATOM   4627 2HD2 LEU A 320       7.553   7.846 -29.978  1.00 82.23           H
ATOM   4628 3HD2 LEU A 320       9.250   7.985 -29.479  1.00 82.23           H
ATOM   4629  N   SER A 321      10.643   3.146 -32.108  1.00 76.53           N
ATOM   4630  H   SER A 321      11.538   3.602 -31.944  1.00 76.53           H
ATOM   4631  CA  SER A 321      10.560   1.688 -32.019  1.00 75.84           C
ATOM   4632  HA  SER A 321      10.080   1.312 -32.922  1.00 75.84           H
ATOM   4633  C   SER A 321       9.722   1.228 -30.831  1.00 74.15           C
ATOM   4634  O   SER A 321      10.203   1.075 -29.721  1.00 73.82           O
ATOM   4635  CB  SER A 321      11.960   1.082 -31.974  1.00 77.60           C
ATOM   4636 1HB  SER A 321      11.889   0.004 -31.827  1.00 77.60           H
ATOM   4637 2HB  SER A 321      12.463   1.273 -32.922  1.00 77.60           H
ATOM   4638  OG  SER A 321      12.712   1.651 -30.931  1.00 80.18           O
ATOM   4639  HG  SER A 321      12.871   2.585 -31.140  1.00 80.18           H
ATOM   4640  N   GLU A 322       8.445   0.936 -31.065  1.00 72.67           N
ATOM   4641  H   GLU A 322       8.044   1.243 -31.945  1.00 72.67           H
ATOM   4642  CA  GLU A 322       7.647   0.079 -30.179  1.00 71.50           C
ATOM   4643  HA  GLU A 322       7.665   0.490 -29.172  1.00 71.50           H
ATOM   4644  C   GLU A 322       8.255  -1.332 -30.091  1.00 69.25           C
ATOM   4645  O   GLU A 322       7.908  -2.214 -30.869  1.00 69.34           O
ATOM   4646  CB  GLU A 322       6.186   0.012 -30.664  1.00 74.33           C
ATOM   4647 1HB  GLU A 322       6.141  -0.036 -31.753  1.00 74.33           H
ATOM   4648 2HB  GLU A 322       5.734  -0.898 -30.275  1.00 74.33           H
ATOM   4649  CG  GLU A 322       5.347   1.184 -30.155  1.00 79.93           C
ATOM   4650 1HG  GLU A 322       5.738   1.484 -29.184  1.00 79.93           H
ATOM   4651 2HG  GLU A 322       5.425   2.023 -30.852  1.00 79.93           H
ATOM   4652  CD  GLU A 322       3.893   0.766 -29.941  1.00 87.15           C
ATOM   4653  OE1 GLU A 322       3.519   0.400 -28.804  1.00 89.22           O
ATOM   4654  OE2 GLU A 322       3.083   0.799 -30.898  1.00 88.98           O
ATOM   4655  N   GLN A 323       9.174  -1.533 -29.146  1.00 67.08           N
ATOM   4656  H   GLN A 323       9.516  -0.700 -28.676  1.00 67.08           H
ATOM   4657  CA  GLN A 323       9.845  -2.814 -28.893  1.00 65.43           C
ATOM   4658  HA  GLN A 323       9.233  -3.618 -29.294  1.00 65.43           H
ATOM   4659  C   GLN A 323       9.930  -3.125 -27.394  1.00 63.13           C
ATOM   4660  O   GLN A 323       8.961  -3.598 -26.802  1.00 63.37           O
ATOM   4661  CB  GLN A 323      11.211  -2.848 -29.608  1.00 67.17           C
ATOM   4662 1HB  GLN A 323      11.770  -1.941 -29.378  1.00 67.17           H
ATOM   4663 2HB  GLN A 323      11.772  -3.695 -29.222  1.00 67.17           H
ATOM   4664  CG  GLN A 323      11.097  -2.988 -31.135  1.00 70.68           C
ATOM   4665 1HG  GLN A 323      10.605  -2.106 -31.544  1.00 70.68           H
ATOM   4666 2HG  GLN A 323      12.093  -3.042 -31.571  1.00 70.68           H
ATOM   4667  CD  GLN A 323      10.328  -4.236 -31.554  1.00 74.66           C
ATOM   4668  OE1 GLN A 323      10.371  -5.272 -30.905  1.00 75.01           O
ATOM   4669  NE2 GLN A 323       9.608  -4.201 -32.649  1.00 75.65           N
ATOM   4670 1HE2 GLN A 323       9.080  -5.010 -32.912  1.00 75.65           H
ATOM   4671 2HE2 GLN A 323       9.621  -3.372 -33.233  1.00 75.65           H
ATOM   4672  N   SER A 324      11.071  -2.834 -26.775  1.00 60.84           N
ATOM   4673  H   SER A 324      11.855  -2.526 -27.340  1.00 60.84           H
ATOM   4674  CA  SER A 324      11.301  -2.909 -25.323  1.00 59.33           C
ATOM   4675  HA  SER A 324      10.859  -3.819 -24.928  1.00 59.33           H
ATOM   4676  C   SER A 324      10.651  -1.762 -24.551  1.00 57.33           C
ATOM   4677  O   SER A 324      10.539  -1.825 -23.328  1.00 57.62           O
ATOM   4678  CB  SER A 324      12.802  -2.945 -25.017  1.00 60.65           C
ATOM   4679 1HB  SER A 324      13.077  -2.051 -24.455  1.00 60.65           H
ATOM   4680 2HB  SER A 324      13.022  -3.818 -24.402  1.00 60.65           H
ATOM   4681  OG  SER A 324      13.592  -2.987 -26.195  1.00 62.84           O
ATOM   4682  HG  SER A 324      13.624  -3.904 -26.533  1.00 62.84           H
ATOM   4683  N   GLY A 325      10.180  -0.730 -25.246  1.00 55.15           N
ATOM   4684  H   GLY A 325      10.392  -0.680 -26.238  1.00 55.15           H
ATOM   4685  CA  GLY A 325       9.598   0.469 -24.650  1.00 53.36           C
ATOM   4686 1HA  GLY A 325       9.263   1.139 -25.435  1.00 53.36           H
ATOM   4687 2HA  GLY A 325       8.738   0.189 -24.044  1.00 53.36           H
ATOM   4688  C   GLY A 325      10.583   1.231 -23.771  1.00 50.65           C
ATOM   4689  O   GLY A 325      11.803   1.096 -23.888  1.00 50.95           O
ATOM   4690  N   VAL A 326      10.024   2.013 -22.856  1.00 47.43           N
ATOM   4691  H   VAL A 326       9.022   2.149 -22.912  1.00 47.43           H
ATOM   4692  CA  VAL A 326      10.768   2.706 -21.798  1.00 45.78           C
ATOM   4693  HA  VAL A 326      11.772   2.293 -21.723  1.00 45.78           H
ATOM   4694  C   VAL A 326      10.064   2.471 -20.474  1.00 43.96           C
ATOM   4695  O   VAL A 326       8.958   2.966 -20.267  1.00 43.23           O
ATOM   4696  CB  VAL A 326      10.889   4.208 -22.097  1.00 45.61           C
ATOM   4697  HB  VAL A 326       9.901   4.667 -22.063  1.00 45.61           H
ATOM   4698  CG1 VAL A 326      11.780   4.903 -21.069  1.00 45.86           C
ATOM   4699 1HG1 VAL A 326      11.676   5.983 -21.163  1.00 45.86           H
ATOM   4700 2HG1 VAL A 326      12.821   4.654 -21.242  1.00 45.86           H
ATOM   4701 3HG1 VAL A 326      11.512   4.616 -20.056  1.00 45.86           H
ATOM   4702  CG2 VAL A 326      11.504   4.480 -23.477  1.00 46.05           C
ATOM   4703 1HG2 VAL A 326      11.687   5.548 -23.601  1.00 46.05           H
ATOM   4704 2HG2 VAL A 326      10.823   4.148 -24.255  1.00 46.05           H
ATOM   4705 3HG2 VAL A 326      12.442   3.941 -23.579  1.00 46.05           H
ATOM   4706  N   ALA A 327      10.654   1.655 -19.609  1.00 43.05           N
ATOM   4707  H   ALA A 327      11.542   1.232 -19.873  1.00 43.05           H
ATOM   4708  CA  ALA A 327      10.177   1.426 -18.248  1.00 42.77           C
ATOM   4709  HA  ALA A 327       9.115   1.665 -18.194  1.00 42.77           H
ATOM   4710  C   ALA A 327      10.899   2.340 -17.244  1.00 42.13           C
ATOM   4711  O   ALA A 327      12.021   2.804 -17.471  1.00 42.42           O
ATOM   4712  CB  ALA A 327      10.323  -0.061 -17.896  1.00 43.09           C
ATOM   4713 1HB  ALA A 327       9.771  -0.665 -18.615  1.00 43.09           H
ATOM   4714 2HB  ALA A 327       9.921  -0.247 -16.899  1.00 43.09           H
ATOM   4715 3HB  ALA A 327      11.377  -0.341 -17.916  1.00 43.09           H
ATOM   4716  N   TRP A 328      10.233   2.568 -16.122  1.00 40.76           N
ATOM   4717  H   TRP A 328       9.302   2.163 -16.046  1.00 40.76           H
ATOM   4718  CA  TRP A 328      10.670   3.393 -15.007  1.00 39.68           C
ATOM   4719  HA  TRP A 328      11.645   3.832 -15.218  1.00 39.68           H
ATOM   4720  C   TRP A 328      10.784   2.526 -13.756  1.00 38.55           C
ATOM   4721  O   TRP A 328       9.847   1.809 -13.401  1.00 38.58           O
ATOM   4722  CB  TRP A 328       9.643   4.520 -14.851  1.00 39.01           C
ATOM   4723 1HB  TRP A 328       9.655   5.095 -15.771  1.00 39.01           H
ATOM   4724 2HB  TRP A 328       8.652   4.075 -14.758  1.00 39.01           H
ATOM   4725  CG  TRP A 328       9.793   5.496 -13.725  1.00 38.74           C
ATOM   4726  CD1 TRP A 328      10.932   5.805 -13.063  1.00 39.23           C
ATOM   4727  HD1 TRP A 328      11.912   5.377 -13.250  1.00 39.23           H
ATOM   4728  CD2 TRP A 328       8.759   6.364 -13.157  1.00 38.49           C
ATOM   4729  NE1 TRP A 328      10.666   6.773 -12.116  1.00 39.23           N
ATOM   4730  HE1 TRP A 328      11.390   7.195 -11.539  1.00 39.23           H
ATOM   4731  CE2 TRP A 328       9.335   7.114 -12.091  1.00 38.85           C
ATOM   4732  CE3 TRP A 328       7.388   6.585 -13.415  1.00 39.21           C
ATOM   4733  HE3 TRP A 328       6.918   6.053 -14.226  1.00 39.21           H
ATOM   4734  CZ2 TRP A 328       8.587   7.976 -11.281  1.00 39.54           C
ATOM   4735  HZ2 TRP A 328       9.061   8.503 -10.468  1.00 39.54           H
ATOM   4736  CZ3 TRP A 328       6.624   7.460 -12.617  1.00 39.51           C
ATOM   4737  HZ3 TRP A 328       5.568   7.586 -12.818  1.00 39.51           H
ATOM   4738  CH2 TRP A 328       7.215   8.132 -11.533  1.00 39.39           C
ATOM   4739  HH2 TRP A 328       6.617   8.765 -10.893  1.00 39.39           H
ATOM   4740  N   VAL A 329      11.944   2.583 -13.109  1.00 37.84           N
ATOM   4741  H   VAL A 329      12.681   3.149 -13.527  1.00 37.84           H
ATOM   4742  CA  VAL A 329      12.200   2.034 -11.775  1.00 37.38           C
ATOM   4743  HA  VAL A 329      11.365   1.417 -11.449  1.00 37.38           H
ATOM   4744  C   VAL A 329      12.348   3.220 -10.830  1.00 37.89           C
ATOM   4745  O   VAL A 329      13.426   3.814 -10.795  1.00 38.68           O
ATOM   4746  CB  VAL A 329      13.460   1.155 -11.783  1.00 36.91           C
ATOM   4747  HB  VAL A 329      14.304   1.721 -12.178  1.00 36.91           H
ATOM   4748  CG1 VAL A 329      13.816   0.670 -10.374  1.00 36.98           C
ATOM   4749 1HG1 VAL A 329      14.646  -0.036 -10.423  1.00 36.98           H
ATOM   4750 2HG1 VAL A 329      12.959   0.182  -9.917  1.00 36.98           H
ATOM   4751 3HG1 VAL A 329      14.129   1.507  -9.750  1.00 36.98           H
ATOM   4752  CG2 VAL A 329      13.253  -0.075 -12.679  1.00 38.18           C
ATOM   4753 1HG2 VAL A 329      14.146  -0.698 -12.662  1.00 38.18           H
ATOM   4754 2HG2 VAL A 329      13.074   0.238 -13.708  1.00 38.18           H
ATOM   4755 3HG2 VAL A 329      12.403  -0.659 -12.329  1.00 38.18           H
ATOM   4756  N   PRO A 330      11.287   3.640 -10.111  1.00 37.07           N
ATOM   4757  CA  PRO A 330      11.299   4.870  -9.319  1.00 36.32           C
ATOM   4758  HA  PRO A 330      11.386   5.704 -10.007  1.00 36.32           H
ATOM   4759  C   PRO A 330      12.433   5.006  -8.304  1.00 35.53           C
ATOM   4760  O   PRO A 330      12.990   4.007  -7.828  1.00 35.33           O
ATOM   4761  CB  PRO A 330       9.931   4.941  -8.640  1.00 36.77           C
ATOM   4762 1HB  PRO A 330       9.945   4.355  -7.720  1.00 36.77           H
ATOM   4763 2HB  PRO A 330       9.628   5.970  -8.441  1.00 36.77           H
ATOM   4764  CG  PRO A 330       9.024   4.273  -9.669  1.00 37.52           C
ATOM   4765 1HG  PRO A 330       8.109   3.884  -9.229  1.00 37.52           H
ATOM   4766 2HG  PRO A 330       8.780   4.980 -10.460  1.00 37.52           H
ATOM   4767  CD  PRO A 330       9.912   3.163 -10.232  1.00 36.87           C
ATOM   4768 1HD  PRO A 330       9.789   2.248  -9.656  1.00 36.87           H
ATOM   4769 2HD  PRO A 330       9.634   2.988 -11.268  1.00 36.87           H
ATOM   4770  N   TYR A 331      12.712   6.265  -7.973  1.00 34.25           N
ATOM   4771  H   TYR A 331      12.232   6.999  -8.483  1.00 34.25           H
ATOM   4772  CA  TYR A 331      13.464   6.690  -6.795  1.00 34.02           C
ATOM   4773  HA  TYR A 331      14.513   6.440  -6.924  1.00 34.02           H
ATOM   4774  C   TYR A 331      12.969   5.994  -5.509  1.00 33.34           C
ATOM   4775  O   TYR A 331      11.843   5.499  -5.447  1.00 32.94           O
ATOM   4776  CB  TYR A 331      13.324   8.223  -6.723  1.00 33.48           C
ATOM   4777 1HB  TYR A 331      13.865   8.677  -7.553  1.00 33.48           H
ATOM   4778 2HB  TYR A 331      12.272   8.474  -6.852  1.00 33.48           H
ATOM   4779  CG  TYR A 331      13.771   8.873  -5.434  1.00 33.58           C
ATOM   4780  CD1 TYR A 331      15.083   9.363  -5.286  1.00 33.40           C
ATOM   4781  HD1 TYR A 331      15.774   9.301  -6.110  1.00 33.40           H
ATOM   4782  CD2 TYR A 331      12.851   8.983  -4.377  1.00 34.13           C
ATOM   4783  HD2 TYR A 331      11.835   8.635  -4.505  1.00 34.13           H
ATOM   4784  CE1 TYR A 331      15.484   9.951  -4.072  1.00 34.64           C
ATOM   4785  HE1 TYR A 331      16.483  10.337  -3.952  1.00 34.64           H
ATOM   4786  CE2 TYR A 331      13.259   9.536  -3.156  1.00 34.96           C
ATOM   4787  HE2 TYR A 331      12.560   9.611  -2.347  1.00 34.96           H
ATOM   4788  CZ  TYR A 331      14.574  10.013  -2.997  1.00 36.16           C
ATOM   4789  OH  TYR A 331      14.941  10.543  -1.805  1.00 39.01           O
ATOM   4790  HH  TYR A 331      14.219  10.392  -1.159  1.00 39.01           H
ATOM   4791  N   THR A 332      13.802   5.996  -4.476  1.00 33.38           N
ATOM   4792  H   THR A 332      14.704   6.440  -4.599  1.00 33.38           H
ATOM   4793  CA  THR A 332      13.464   5.515  -3.125  1.00 33.90           C
ATOM   4794  HA  THR A 332      12.400   5.666  -2.948  1.00 33.90           H
ATOM   4795  C   THR A 332      14.208   6.335  -2.087  1.00 34.29           C
ATOM   4796  O   THR A 332      15.294   6.820  -2.363  1.00 34.88           O
ATOM   4797  CB  THR A 332      13.803   4.033  -2.935  1.00 35.66           C
ATOM   4798  HB  THR A 332      14.352   3.903  -2.007  1.00 35.66           H
ATOM   4799  OG1 THR A 332      14.603   3.527  -3.980  1.00 37.17           O
ATOM   4800  HG1 THR A 332      15.351   4.140  -4.070  1.00 37.17           H
ATOM   4801  CG2 THR A 332      12.537   3.182  -2.899  1.00 35.61           C
ATOM   4802 1HG2 THR A 332      12.805   2.136  -2.761  1.00 35.61           H
ATOM   4803 2HG2 THR A 332      11.974   3.310  -3.823  1.00 35.61           H
ATOM   4804 3HG2 THR A 332      11.912   3.498  -2.066  1.00 35.61           H
ATOM   4805  N   ASP A 333      13.650   6.547  -0.897  1.00 34.63           N
ATOM   4806  H   ASP A 333      12.789   6.063  -0.668  1.00 34.63           H
ATOM   4807  CA  ASP A 333      14.264   7.461   0.094  1.00 36.02           C
ATOM   4808  HA  ASP A 333      14.673   8.322  -0.434  1.00 36.02           H
ATOM   4809  C   ASP A 333      15.468   6.857   0.844  1.00 37.73           C
ATOM   4810  O   ASP A 333      16.390   7.576   1.234  1.00 39.16           O
ATOM   4811  CB  ASP A 333      13.185   7.957   1.074  1.00 36.62           C
ATOM   4812 1HB  ASP A 333      12.505   7.139   1.316  1.00 36.62           H
ATOM   4813 2HB  ASP A 333      13.671   8.262   2.001  1.00 36.62           H
ATOM   4814  CG  ASP A 333      12.395   9.165   0.552  1.00 38.93           C
ATOM   4815  OD1 ASP A 333      13.022  10.071  -0.043  1.00 39.17           O
ATOM   4816  OD2 ASP A 333      11.179   9.244   0.829  1.00 40.89           O
ATOM   4817  N   GLU A 334      15.439   5.545   1.040  1.00 37.37           N
ATOM   4818  H   GLU A 334      14.581   5.081   0.738  1.00 37.37           H
ATOM   4819  CA  GLU A 334      16.548   4.710   1.540  1.00 37.70           C
ATOM   4820  HA  GLU A 334      17.141   5.294   2.243  1.00 37.70           H
ATOM   4821  C   GLU A 334      17.542   4.294   0.437  1.00 38.15           C
ATOM   4822  O   GLU A 334      18.713   4.035   0.715  1.00 39.15           O
ATOM   4823  CB  GLU A 334      16.017   3.478   2.313  1.00 39.39           C
ATOM   4824 1HB  GLU A 334      16.661   2.624   2.100  1.00 39.39           H
ATOM   4825 2HB  GLU A 334      16.125   3.685   3.378  1.00 39.39           H
ATOM   4826  CG  GLU A 334      14.555   3.049   2.085  1.00 47.96           C
ATOM   4827 1HG  GLU A 334      14.400   2.071   2.546  1.00 47.96           H
ATOM   4828 2HG  GLU A 334      13.904   3.760   2.601  1.00 47.96           H
ATOM   4829  CD  GLU A 334      14.172   2.982   0.604  1.00 58.01           C
ATOM   4830  OE1 GLU A 334      13.283   3.767   0.199  1.00 60.29           O
ATOM   4831  OE2 GLU A 334      14.806   2.218  -0.155  1.00 58.64           O
ATOM   4832  N   ALA A 335      17.103   4.286  -0.820  1.00 37.39           N
ATOM   4833  H   ALA A 335      16.105   4.397  -0.948  1.00 37.39           H
ATOM   4834  CA  ALA A 335      17.938   4.078  -2.005  1.00 37.53           C
ATOM   4835  HA  ALA A 335      18.989   4.073  -1.725  1.00 37.53           H
ATOM   4836  C   ALA A 335      17.748   5.240  -3.007  1.00 36.48           C
ATOM   4837  O   ALA A 335      16.994   5.090  -3.978  1.00 36.27           O
ATOM   4838  CB  ALA A 335      17.630   2.683  -2.569  1.00 38.04           C
ATOM   4839 1HB  ALA A 335      17.945   1.918  -1.861  1.00 38.04           H
ATOM   4840 2HB  ALA A 335      18.156   2.536  -3.512  1.00 38.04           H
ATOM   4841 3HB  ALA A 335      16.562   2.576  -2.725  1.00 38.04           H
ATOM   4842  N   PRO A 336      18.384   6.414  -2.759  1.00 36.32           N
ATOM   4843  CA  PRO A 336      18.166   7.671  -3.490  1.00 35.99           C
ATOM   4844  HA  PRO A 336      17.108   7.778  -3.719  1.00 35.99           H
ATOM   4845  C   PRO A 336      18.916   7.716  -4.829  1.00 35.65           C
ATOM   4846  O   PRO A 336      19.811   8.519  -5.082  1.00 35.37           O
ATOM   4847  CB  PRO A 336      18.559   8.781  -2.514  1.00 36.73           C
ATOM   4848 1HB  PRO A 336      18.845   9.708  -3.010  1.00 36.73           H
ATOM   4849 2HB  PRO A 336      17.734   8.964  -1.822  1.00 36.73           H
ATOM   4850  CG  PRO A 336      19.721   8.141  -1.765  1.00 37.24           C
ATOM   4851 1HG  PRO A 336      20.624   8.189  -2.373  1.00 37.24           H
ATOM   4852 2HG  PRO A 336      19.885   8.609  -0.794  1.00 37.24           H
ATOM   4853  CD  PRO A 336      19.261   6.688  -1.623  1.00 35.95           C
ATOM   4854 1HD  PRO A 336      20.125   6.022  -1.617  1.00 35.95           H
ATOM   4855 2HD  PRO A 336      18.698   6.584  -0.696  1.00 35.95           H
ATOM   4856  N   PHE A 337      18.516   6.802  -5.693  1.00 35.82           N
ATOM   4857  H   PHE A 337      17.830   6.130  -5.357  1.00 35.82           H
ATOM   4858  CA  PHE A 337      18.844   6.763  -7.107  1.00 36.22           C
ATOM   4859  HA  PHE A 337      19.024   7.778  -7.459  1.00 36.22           H
ATOM   4860  C   PHE A 337      17.623   6.233  -7.854  1.00 35.55           C
ATOM   4861  O   PHE A 337      16.771   5.547  -7.285  1.00 36.41           O
ATOM   4862  CB  PHE A 337      20.118   5.940  -7.349  1.00 37.07           C
ATOM   4863 1HB  PHE A 337      20.252   5.790  -8.421  1.00 37.07           H
ATOM   4864 2HB  PHE A 337      20.970   6.524  -7.000  1.00 37.07           H
ATOM   4865  CG  PHE A 337      20.153   4.592  -6.657  1.00 39.23           C
ATOM   4866  CD1 PHE A 337      19.525   3.475  -7.237  1.00 41.30           C
ATOM   4867  HD1 PHE A 337      19.000   3.577  -8.175  1.00 41.30           H
ATOM   4868  CD2 PHE A 337      20.838   4.454  -5.436  1.00 40.52           C
ATOM   4869  HD2 PHE A 337      21.329   5.305  -4.992  1.00 40.52           H
ATOM   4870  CE1 PHE A 337      19.612   2.219  -6.613  1.00 42.51           C
ATOM   4871  HE1 PHE A 337      19.181   1.351  -7.086  1.00 42.51           H
ATOM   4872  CE2 PHE A 337      20.893   3.207  -4.796  1.00 42.15           C
ATOM   4873  HE2 PHE A 337      21.405   3.113  -3.851  1.00 42.15           H
ATOM   4874  CZ  PHE A 337      20.299   2.084  -5.395  1.00 42.52           C
ATOM   4875  HZ  PHE A 337      20.378   1.116  -4.922  1.00 42.52           H
ATOM   4876  N   HIS A 338      17.518   6.586  -9.122  1.00 34.83           N
ATOM   4877  H   HIS A 338      18.278   7.144  -9.511  1.00 34.83           H
ATOM   4878  CA  HIS A 338      16.353   6.329  -9.969  1.00 34.86           C
ATOM   4879  HA  HIS A 338      15.645   5.667  -9.473  1.00 34.86           H
ATOM   4880  C   HIS A 338      16.806   5.624 -11.241  1.00 35.57           C
ATOM   4881  O   HIS A 338      17.912   5.879 -11.709  1.00 35.14           O
ATOM   4882  CB  HIS A 338      15.664   7.676 -10.227  1.00 34.50           C
ATOM   4883 1HB  HIS A 338      14.964   7.883  -9.420  1.00 34.50           H
ATOM   4884 2HB  HIS A 338      16.418   8.458 -10.218  1.00 34.50           H
ATOM   4885  CG  HIS A 338      14.955   7.799 -11.542  1.00 35.14           C
ATOM   4886  ND1 HIS A 338      13.580   7.689 -11.754  1.00 36.17           N
ATOM   4887  CD2 HIS A 338      15.574   8.106 -12.716  1.00 36.29           C
ATOM   4888  HD2 HIS A 338      16.630   8.309 -12.848  1.00 36.29           H
ATOM   4889  CE1 HIS A 338      13.412   7.941 -13.062  1.00 37.55           C
ATOM   4890  HE1 HIS A 338      12.457   7.993 -13.564  1.00 37.55           H
ATOM   4891  NE2 HIS A 338      14.586   8.173 -13.662  1.00 37.49           N
ATOM   4892  HE2 HIS A 338      14.689   8.480 -14.629  1.00 37.49           H
ATOM   4893  N   GLY A 339      15.971   4.744 -11.784  1.00 36.28           N
ATOM   4894  H   GLY A 339      15.062   4.599 -11.348  1.00 36.28           H
ATOM   4895  CA  GLY A 339      16.295   3.973 -12.978  1.00 37.27           C
ATOM   4896 1HA  GLY A 339      17.296   4.218 -13.326  1.00 37.27           H
ATOM   4897 2HA  GLY A 339      16.281   2.914 -12.733  1.00 37.27           H
ATOM   4898  C   GLY A 339      15.323   4.186 -14.127  1.00 38.43           C
ATOM   4899  O   GLY A 339      14.106   4.236 -13.946  1.00 38.48           O
ATOM   4900  N   GLN A 340      15.878   4.208 -15.327  1.00 39.07           N
ATOM   4901  H   GLN A 340      16.894   4.268 -15.375  1.00 39.07           H
ATOM   4902  CA  GLN A 340      15.168   3.950 -16.568  1.00 39.42           C
ATOM   4903  HA  GLN A 340      14.118   3.759 -16.352  1.00 39.42           H
ATOM   4904  C   GLN A 340      15.755   2.697 -17.220  1.00 39.59           C
ATOM   4905  O   GLN A 340      16.961   2.449 -17.132  1.00 38.82           O
ATOM   4906  CB  GLN A 340      15.260   5.187 -17.460  1.00 40.57           C
ATOM   4907 1HB  GLN A 340      14.981   6.068 -16.879  1.00 40.57           H
ATOM   4908 2HB  GLN A 340      16.293   5.309 -17.795  1.00 40.57           H
ATOM   4909  CG  GLN A 340      14.328   5.092 -18.670  1.00 43.06           C
ATOM   4910 1HG  GLN A 340      14.555   4.214 -19.266  1.00 43.06           H
ATOM   4911 2HG  GLN A 340      13.298   5.015 -18.331  1.00 43.06           H
ATOM   4912  CD  GLN A 340      14.456   6.327 -19.539  1.00 45.40           C
ATOM   4913  OE1 GLN A 340      13.613   7.201 -19.509  1.00 46.45           O
ATOM   4914  NE2 GLN A 340      15.519   6.465 -20.297  1.00 42.16           N
ATOM   4915 1HE2 GLN A 340      15.632   7.360 -20.762  1.00 42.16           H
ATOM   4916 2HE2 GLN A 340      16.251   5.777 -20.287  1.00 42.16           H
ATOM   4917  N   ILE A 341      14.896   1.895 -17.838  1.00 40.62           N
ATOM   4918  H   ILE A 341      13.914   2.162 -17.829  1.00 40.62           H
ATOM   4919  CA  ILE A 341      15.267   0.630 -18.482  1.00 42.49           C
ATOM   4920  HA  ILE A 341      16.340   0.606 -18.674  1.00 42.49           H
ATOM   4921  C   ILE A 341      14.536   0.586 -19.813  1.00 43.57           C
ATOM   4922  O   ILE A 341      13.308   0.651 -19.830  1.00 43.76           O
ATOM   4923  CB  ILE A 341      14.880  -0.562 -17.591  1.00 43.54           C
ATOM   4924  HB  ILE A 341      13.792  -0.578 -17.539  1.00 43.54           H
ATOM   4925  CG1 ILE A 341      15.372  -0.445 -16.124  1.00 45.76           C
ATOM   4926 1HG1 ILE A 341      15.055   0.505 -15.698  1.00 45.76           H
ATOM   4927 2HG1 ILE A 341      14.877  -1.208 -15.535  1.00 45.76           H
ATOM   4928  CG2 ILE A 341      15.331  -1.873 -18.264  1.00 43.98           C
ATOM   4929 1HG2 ILE A 341      15.152  -2.721 -17.607  1.00 43.98           H
ATOM   4930 2HG2 ILE A 341      16.391  -1.831 -18.507  1.00 43.98           H
ATOM   4931 3HG2 ILE A 341      14.773  -2.032 -19.186  1.00 43.98           H
ATOM   4932  CD1 ILE A 341      16.876  -0.607 -15.899  1.00 47.29           C
ATOM   4933 1HD1 ILE A 341      17.127  -0.301 -14.884  1.00 47.29           H
ATOM   4934 2HD1 ILE A 341      17.438   0.006 -16.600  1.00 47.29           H
ATOM   4935 3HD1 ILE A 341      17.143  -1.654 -16.029  1.00 47.29           H
ATOM   4936  N   MET A 342      15.267   0.592 -20.921  1.00 43.91           N
ATOM   4937  H   MET A 342      16.281   0.525 -20.840  1.00 43.91           H
ATOM   4938  CA  MET A 342      14.705   1.124 -22.162  1.00 45.45           C
ATOM   4939  HA  MET A 342      13.648   0.868 -22.207  1.00 45.45           H
ATOM   4940  C   MET A 342      15.340   0.551 -23.413  1.00 46.94           C
ATOM   4941  O   MET A 342      16.537   0.294 -23.454  1.00 46.96           O
ATOM   4942  CB  MET A 342      14.824   2.657 -22.166  1.00 46.92           C
ATOM   4943 1HB  MET A 342      14.408   3.023 -23.102  1.00 46.92           H
ATOM   4944 2HB  MET A 342      14.225   3.048 -21.349  1.00 46.92           H
ATOM   4945  CG  MET A 342      16.245   3.222 -22.034  1.00 50.04           C
ATOM   4946 1HG  MET A 342      16.920   2.661 -22.679  1.00 50.04           H
ATOM   4947 2HG  MET A 342      16.224   4.252 -22.390  1.00 50.04           H
ATOM   4948  SD  MET A 342      16.915   3.244 -20.350  1.00 54.07           S
ATOM   4949  CE  MET A 342      18.596   3.783 -20.681  1.00 49.41           C
ATOM   4950 1HE  MET A 342      19.129   3.910 -19.745  1.00 49.41           H
ATOM   4951 2HE  MET A 342      18.576   4.735 -21.203  1.00 49.41           H
ATOM   4952 3HE  MET A 342      19.102   3.037 -21.292  1.00 49.41           H
ATOM   4953  N   GLN A 343      14.543   0.430 -24.466  1.00 47.86           N
ATOM   4954  H   GLN A 343      13.552   0.641 -24.344  1.00 47.86           H
ATOM   4955  CA  GLN A 343      15.038   0.194 -25.818  1.00 49.23           C
ATOM   4956  HA  GLN A 343      15.439  -0.818 -25.874  1.00 49.23           H
ATOM   4957  C   GLN A 343      16.171   1.182 -26.168  1.00 50.29           C
ATOM   4958  O   GLN A 343      16.146   2.356 -25.775  1.00 49.90           O
ATOM   4959  CB  GLN A 343      13.815   0.298 -26.738  1.00 51.16           C
ATOM   4960 1HB  GLN A 343      13.130  -0.509 -26.493  1.00 51.16           H
ATOM   4961 2HB  GLN A 343      13.306   1.227 -26.483  1.00 51.16           H
ATOM   4962  CG  GLN A 343      14.009   0.314 -28.258  1.00 53.35           C
ATOM   4963 1HG  GLN A 343      13.076   0.014 -28.731  1.00 53.35           H
ATOM   4964 2HG  GLN A 343      14.201   1.341 -28.539  1.00 53.35           H
ATOM   4965  CD  GLN A 343      15.133  -0.525 -28.843  1.00 55.60           C
ATOM   4966  OE1 GLN A 343      15.966  -0.004 -29.570  1.00 55.77           O
ATOM   4967  NE2 GLN A 343      15.252  -1.796 -28.532  1.00 54.34           N
ATOM   4968 1HE2 GLN A 343      15.987  -2.336 -28.988  1.00 54.34           H
ATOM   4969 2HE2 GLN A 343      14.674  -2.217 -27.818  1.00 54.34           H
ATOM   4970  N   LEU A 344      17.182   0.704 -26.895  1.00 51.47           N
ATOM   4971  H   LEU A 344      17.166  -0.284 -27.137  1.00 51.47           H
ATOM   4972  CA  LEU A 344      18.338   1.505 -27.326  1.00 53.37           C
ATOM   4973  HA  LEU A 344      18.899   1.816 -26.453  1.00 53.37           H
ATOM   4974  C   LEU A 344      17.965   2.802 -28.079  1.00 53.86           C
ATOM   4975  O   LEU A 344      18.679   3.793 -27.977  1.00 55.21           O
ATOM   4976  CB  LEU A 344      19.257   0.612 -28.165  1.00 54.58           C
ATOM   4977 1HB  LEU A 344      18.646   0.100 -28.909  1.00 54.58           H
ATOM   4978 2HB  LEU A 344      19.971   1.243 -28.688  1.00 54.58           H
ATOM   4979  CG  LEU A 344      20.051  -0.425 -27.351  1.00 56.94           C
ATOM   4980  HG  LEU A 344      19.409  -0.898 -26.608  1.00 56.94           H
ATOM   4981  CD1 LEU A 344      20.548  -1.489 -28.319  1.00 57.92           C
ATOM   4982 1HD1 LEU A 344      21.204  -2.183 -27.799  1.00 57.92           H
ATOM   4983 2HD1 LEU A 344      21.085  -1.028 -29.147  1.00 57.92           H
ATOM   4984 3HD1 LEU A 344      19.694  -2.047 -28.700  1.00 57.92           H
ATOM   4985  CD2 LEU A 344      21.250   0.216 -26.648  1.00 57.85           C
ATOM   4986 1HD2 LEU A 344      21.799  -0.549 -26.098  1.00 57.85           H
[truncated: 4,131,335 more chars]
