# Supplementary material for: Mechanistic insights into glycoside 3-oxidases involved in C-glycoside metabolism in soil microorganisms
Source: Nat Commun. 2023 Nov 14;14:7289. doi: 10.1038/s41467-023-42000-3 (PMC10646112; doi:10.1038/s41467-023-42000-3)
Supplement: Supplementary file 5 — Supplementary Data 1 [file 41467_2023_42000_MOESM5_ESM.zip › SuppInfo-MD-files/cMDs/Model_III_cMD_end.pdb]

REMARK YASARA *************************************************************
REMARK YASARA *                                                           *
REMARK YASARA *                     Y  A  S  A  R  A                      *
REMARK YASARA *                                                           *
REMARK YASARA *   Yet Another Scientific Artificial Reality Application   *
REMARK YASARA *                                                           *
REMARK YASARA *            MOLECULE STRUCTURE FILE, PDB FORMAT            *
REMARK YASARA *                                                           *
REMARK YASARA * Just use YASARA every day to make your questions go away! *
REMARK YASARA *                                                           *
REMARK YASARA *                      www.YASARA.org                       *
REMARK YASARA *                                                           *
REMARK YASARA *************************************************************
REMARK YASARA
REMARK YASARA Written on:        Thu Sep 14 13:42:18 2023
REMARK YASARA Number of models: 1
REMARK YASARA Number of atoms:   70631
REMARK YASARA Please address questions or suggestions to: Eliza@yasara.org
REMARK YASARA
SEQRES   1 A  505  ARG TYR PRO ALA ALA VAL ASP VAL ALA ILE VAL GLY SER 
SEQRES   2 A  505  GLY PRO THR ALA SER ALA TYR ALA ARG ILE LEU SER GLU 
SEQRES   3 A  505  GLU ALA PRO GLY ALA THR ILE ALA MET PHE GLU VAL GLY 
SEQRES   4 A  505  PRO THR VAL SER ASN PRO PRO GLY ALA HIS VAL LYS ASN 
SEQRES   5 A  505  ILE GLU ASP PRO ASP SER ARG SER LEU ALA GLN ARG ALA 
SEQRES   6 A  505  SER GLU GLY PRO GLY ALA GLY ALA ALA THR VAL ASN SER 
SEQRES   7 A  505  PRO GLY ALA VAL LYS SER GLY GLU ARG ARG ALA ARG PRO 
SEQRES   8 A  505  GLY THR TYR LEU LEU GLN ASP GLY TYR ALA PHE PRO GLY 
SEQRES   9 A  505  GLU ASP GLY MET PRO VAL ALA ALA MET SER SER ASN VAL 
SEQRES  10 A  505  GLY GLY MET ALA ALA HIS TRP THR ALA ALA CYS PRO ARG 
SEQRES  11 A  505  PRO GLY GLY LYS GLU ARG ILE PRO PHE LEU PRO ASP LEU 
SEQRES  12 A  505  GLU GLU LEU LEU ASN ASP ALA ASP ARG LEU LEU GLY VAL 
SEQRES  13 A  505  THR THR HIS ALA PHE ASP GLY ALA PRO PHE SER ASP LEU 
SEQRES  14 A  505  VAL ARG GLU ARG LEU ALA ALA VAL VAL ASP GLN GLY ARG 
SEQRES  15 A  505  THR PRO ALA PHE ARG VAL GLN PRO MET PRO LEU ALA VAL 
SEQRES  16 A  505  HIS ARG ARG GLN ASP GLY ALA LEU VAL TRP SER GLY SER 
SEQRES  17 A  505  ASP VAL VAL MET GLY GLU ALA THR ARG ASP ASN PRO GLN 
SEQRES  18 A  505  PHE GLU LEU PHE ASP GLU SER LEU VAL THR ARG VAL LEU 
SEQRES  19 A  505  VAL GLU ASP GLY THR ALA ALA GLY VAL GLU VAL GLN ASP 
SEQRES  20 A  505  ARG ARG SER GLY ASP THR TYR GLN VAL ALA ALA ARG TYR 
SEQRES  21 A  505  VAL VAL VAL GLY ALA ASP ALA LEU ARG THR PRO GLN LEU 
SEQRES  22 A  505  LEU TRP ALA SER GLY ILE ARG PRO ASP ALA LEU GLY ARG 
SEQRES  23 A  505  TYR LEU ASN ASP GLN ALA GLN VAL VAL PHE ALA SER ARG 
SEQRES  24 A  505  LEU ARG ASP VAL GLN PRO GLU ASP ALA PRO ALA ALA ALA 
SEQRES  25 A  505  ASN GLY ALA LEU SER GLU GLN SER GLY VAL ALA TRP VAL 
SEQRES  26 A  505  PRO TYR THR ASP GLU ALA PRO PHE HIS GLY GLN ILE MET 
SEQRES  27 A  505  GLN LEU ASP ALA SER PRO VAL PRO LEU ALA ASP ASP ASP 
SEQRES  28 A  505  PRO ILE VAL PRO GLY SER ILE VAL GLY LEU GLY LEU PHE 
SEQRES  29 A  505  CYS ALA LYS ASP LEU GLN ARG GLU ASP ARG VAL ALA PHE 
SEQRES  30 A  505  ASP ASP ASP THR ARG ASP SER TYR GLY LEU PRO ALA MET 
SEQRES  31 A  505  ARG ILE HIS TYR ARG LEU THR GLU ARG ASP HIS VAL VAL 
SEQRES  32 A  505  LEU ASP ARG ALA ARG GLN GLU ILE VAL ARG LEU GLY LYS 
SEQRES  33 A  505  ALA VAL GLY GLU PRO LEU ASP GLU ARG PRO PHE VAL LEU 
SEQRES  34 A  505  PRO PRO GLY ALA SER LEU HIS TYR GLN GLY THR THR ARG 
SEQRES  35 A  505  MET GLY GLU THR ASP ASP GLY GLU SER VAL CYS SER PRO 
SEQRES  36 A  505  ASP SER GLN VAL TRP GLN VAL PRO GLY LEU PHE VAL ALA 
SEQRES  37 A  505  GLY ASN GLY VAL ILE PRO THR ALA THR ALA CYS ASN PRO 
SEQRES  38 A  505  THR LEU THR SER VAL ALA LEU ALA VAL ARG GLY ALA ARG 
SEQRES  39 A  505  LYS ILE ALA GLU GLU ILE THR SER SER LEU LEU 
LINK         C   LEU A 508                 N   LEU A 509                  1.36
CRYST1   76.650   78.858  147.348  90.00  90.00  90.00 C 2 2 21      0
SCALE1      0.013046  0.000000  0.000000        0.00000
SCALE2      0.000000  0.012681  0.000000        0.00000
SCALE3      0.000000  0.000000  0.006787        0.00000
ATOM      1  N   ARG A   5      -9.116  14.887   0.935  1.00 27.50           N
ATOM      2 1H   ARG A   5      -9.146  14.982  -0.070  1.00 27.50           H
ATOM      3 2H   ARG A   5      -9.512  15.712   1.363  1.00 27.50           H
ATOM      4 3H   ARG A   5      -9.646  14.074   1.213  1.00 27.50           H
ATOM      5  CA  ARG A   5      -7.746  14.782   1.434  1.00 31.48           C
ATOM      6  HA  ARG A   5      -7.288  13.941   0.913  1.00 31.48           H
ATOM      7  C   ARG A   5      -7.867  14.456   2.916  1.00 32.13           C
ATOM      8  O   ARG A   5      -7.649  13.306   3.271  1.00 29.48           O
ATOM      9  CB  ARG A   5      -6.886  16.012   1.096  1.00 33.44           C
ATOM     10 1HB  ARG A   5      -7.022  16.459   0.111  1.00 33.44           H
ATOM     11 2HB  ARG A   5      -7.194  16.843   1.731  1.00 33.44           H
ATOM     12  CG  ARG A   5      -5.372  15.778   1.312  1.00 35.98           C
ATOM     13 1HG  ARG A   5      -4.788  16.646   1.618  1.00 35.98           H
ATOM     14 2HG  ARG A   5      -5.280  15.122   2.178  1.00 35.98           H
ATOM     15  CD  ARG A   5      -4.658  15.109   0.119  1.00 38.95           C
ATOM     16 1HD  ARG A   5      -3.768  14.713   0.609  1.00 38.95           H
ATOM     17 2HD  ARG A   5      -5.332  14.385  -0.338  1.00 38.95           H
ATOM     18  NE  ARG A   5      -4.210  16.048  -0.945  1.00 41.58           N
ATOM     19  HE  ARG A   5      -4.362  17.016  -0.698  1.00 41.58           H
ATOM     20  CZ  ARG A   5      -3.599  15.654  -2.015  1.00 37.06           C
ATOM     21  NH1 ARG A   5      -3.029  14.507  -2.038  1.00 38.43           N
ATOM     22 1HH1 ARG A   5      -3.155  13.858  -1.275  1.00 38.43           H
ATOM     23 2HH1 ARG A   5      -2.441  14.259  -2.821  1.00 38.43           H
ATOM     24  NH2 ARG A   5      -3.437  16.385  -3.079  1.00 31.25           N
ATOM     25 1HH2 ARG A   5      -3.890  17.286  -3.041  1.00 31.25           H
ATOM     26 2HH2 ARG A   5      -3.140  16.005  -3.966  1.00 31.25           H
ATOM     27  N   TYR A   6      -8.307  15.454   3.680  1.00 33.04           N
ATOM     28  H   TYR A   6      -8.454  16.361   3.260  1.00 33.04           H
ATOM     29  CA  TYR A   6      -8.703  15.418   5.143  1.00 31.92           C
ATOM     30  HA  TYR A   6      -7.980  14.686   5.502  1.00 31.92           H
ATOM     31  C   TYR A   6     -10.123  14.826   5.508  1.00 32.50           C
ATOM     32  O   TYR A   6     -11.101  15.275   4.881  1.00 38.64           O
ATOM     33  CB  TYR A   6      -8.421  16.811   5.644  1.00 28.67           C
ATOM     34 1HB  TYR A   6      -9.305  17.411   5.428  1.00 28.67           H
ATOM     35 2HB  TYR A   6      -8.284  16.824   6.725  1.00 28.67           H
ATOM     36  CG  TYR A   6      -7.210  17.542   5.023  1.00 25.53           C
ATOM     37  CD1 TYR A   6      -5.922  16.999   5.333  1.00 21.86           C
ATOM     38  HD1 TYR A   6      -5.801  16.143   5.980  1.00 21.86           H
ATOM     39  CD2 TYR A   6      -7.344  18.585   4.127  1.00 24.60           C
ATOM     40  HD2 TYR A   6      -8.297  19.051   3.923  1.00 24.60           H
ATOM     41  CE1 TYR A   6      -4.714  17.523   4.734  1.00 21.10           C
ATOM     42  HE1 TYR A   6      -3.748  17.209   5.100  1.00 21.10           H
ATOM     43  CE2 TYR A   6      -6.179  19.104   3.532  1.00 26.80           C
ATOM     44  HE2 TYR A   6      -6.218  19.840   2.743  1.00 26.80           H
ATOM     45  CZ  TYR A   6      -4.856  18.544   3.810  1.00 24.95           C
ATOM     46  OH  TYR A   6      -3.741  19.053   3.200  1.00 22.58           O
ATOM     47  HH  TYR A   6      -2.942  18.575   3.435  1.00 22.58           H
ATOM     48  N   PRO A   7     -10.309  14.183   6.674  1.00 28.00           N
ATOM     49  CA  PRO A   7     -11.619  13.877   7.186  1.00 29.73           C
ATOM     50  HA  PRO A   7     -12.166  13.335   6.415  1.00 29.73           H
ATOM     51  C   PRO A   7     -12.368  15.127   7.582  1.00 30.87           C
ATOM     52  O   PRO A   7     -11.842  16.156   7.897  1.00 36.92           O
ATOM     53  CB  PRO A   7     -11.351  13.016   8.445  1.00 32.12           C
ATOM     54 1HB  PRO A   7     -11.958  13.404   9.262  1.00 32.12           H
ATOM     55 2HB  PRO A   7     -11.598  11.968   8.274  1.00 32.12           H
ATOM     56  CG  PRO A   7      -9.881  13.172   8.754  1.00 31.47           C
ATOM     57 1HG  PRO A   7      -9.720  13.842   9.598  1.00 31.47           H
ATOM     58 2HG  PRO A   7      -9.373  12.254   9.049  1.00 31.47           H
ATOM     59  CD  PRO A   7      -9.246  13.744   7.502  1.00 29.18           C
ATOM     60 1HD  PRO A   7      -8.576  14.562   7.767  1.00 29.18           H
ATOM     61 2HD  PRO A   7      -8.675  12.941   7.035  1.00 29.18           H
ATOM     62  N   ALA A   8     -13.682  14.932   7.625  1.00 28.32           N
ATOM     63  H   ALA A   8     -14.010  14.020   7.342  1.00 28.32           H
ATOM     64  CA  ALA A   8     -14.684  15.912   8.021  1.00 30.75           C
ATOM     65  HA  ALA A   8     -14.762  16.727   7.303  1.00 30.75           H
ATOM     66  C   ALA A   8     -14.324  16.607   9.402  1.00 35.27           C
ATOM     67  O   ALA A   8     -14.423  17.801   9.469  1.00 35.01           O
ATOM     68  CB  ALA A   8     -16.010  15.146   8.127  1.00 25.82           C
ATOM     69 1HB  ALA A   8     -15.850  14.295   8.790  1.00 25.82           H
ATOM     70 2HB  ALA A   8     -16.288  14.787   7.136  1.00 25.82           H
ATOM     71 3HB  ALA A   8     -16.808  15.772   8.525  1.00 25.82           H
ATOM     72  N   ALA A   9     -13.962  15.849  10.403  1.00 40.11           N
ATOM     73  H   ALA A   9     -13.839  14.852  10.294  1.00 40.11           H
ATOM     74  CA  ALA A   9     -13.647  16.373  11.759  1.00 39.15           C
ATOM     75  HA  ALA A   9     -13.035  17.262  11.611  1.00 39.15           H
ATOM     76  C   ALA A   9     -12.794  15.359  12.576  1.00 37.59           C
ATOM     77  O   ALA A   9     -12.866  14.133  12.332  1.00 39.77           O
ATOM     78  CB  ALA A   9     -14.940  16.740  12.542  1.00 37.18           C
ATOM     79 1HB  ALA A   9     -14.675  17.208  13.490  1.00 37.18           H
ATOM     80 2HB  ALA A   9     -15.540  15.850  12.731  1.00 37.18           H
ATOM     81 3HB  ALA A   9     -15.512  17.443  11.937  1.00 37.18           H
ATOM     82  N   VAL A  10     -11.975  15.805  13.521  1.00 35.92           N
ATOM     83  H   VAL A  10     -11.869  16.806  13.601  1.00 35.92           H
ATOM     84  CA  VAL A  10     -11.087  14.988  14.361  1.00 37.81           C
ATOM     85  HA  VAL A  10     -11.372  13.957  14.153  1.00 37.81           H
ATOM     86  C   VAL A  10     -11.361  15.228  15.884  1.00 39.76           C
ATOM     87  O   VAL A  10     -11.952  16.216  16.195  1.00 38.38           O
ATOM     88  CB  VAL A  10      -9.595  15.200  13.995  1.00 33.06           C
ATOM     89  HB  VAL A  10      -8.992  14.669  14.732  1.00 33.06           H
ATOM     90  CG1 VAL A  10      -9.372  14.746  12.608  1.00 29.89           C
ATOM     91 1HG1 VAL A  10      -9.971  15.316  11.898  1.00 29.89           H
ATOM     92 2HG1 VAL A  10      -9.551  13.680  12.462  1.00 29.89           H
ATOM     93 3HG1 VAL A  10      -8.316  14.962  12.448  1.00 29.89           H
ATOM     94  CG2 VAL A  10      -9.010  16.603  14.164  1.00 32.64           C
ATOM     95 1HG2 VAL A  10      -9.435  17.362  13.507  1.00 32.64           H
ATOM     96 2HG2 VAL A  10      -7.939  16.522  13.981  1.00 32.64           H
ATOM     97 3HG2 VAL A  10      -9.182  16.885  15.203  1.00 32.64           H
ATOM     98  N   ASP A  11     -10.970  14.294  16.726  1.00 41.90           N
ATOM     99  H   ASP A  11     -10.271  13.684  16.325  1.00 41.90           H
ATOM    100  CA  ASP A  11     -10.887  14.584  18.143  1.00 42.21           C
ATOM    101  HA  ASP A  11     -11.826  15.092  18.367  1.00 42.21           H
ATOM    102  C   ASP A  11      -9.713  15.464  18.474  1.00 39.72           C
ATOM    103  O   ASP A  11      -9.858  16.454  19.196  1.00 36.33           O
ATOM    104  CB  ASP A  11     -10.695  13.363  19.106  1.00 42.66           C
ATOM    105 1HB  ASP A  11      -9.705  12.920  19.001  1.00 42.66           H
ATOM    106 2HB  ASP A  11     -10.694  13.706  20.141  1.00 42.66           H
ATOM    107  CG  ASP A  11     -11.755  12.284  18.931  1.00 49.35           C
ATOM    108  OD1 ASP A  11     -11.615  11.154  19.473  1.00 53.51           O
ATOM    109  OD2 ASP A  11     -12.785  12.628  18.261  1.00 50.48           O
ATOM    110  N   VAL A  12      -8.523  15.194  17.949  1.00 34.43           N
ATOM    111  H   VAL A  12      -8.501  14.360  17.379  1.00 34.43           H
ATOM    112  CA  VAL A  12      -7.248  15.861  18.200  1.00 28.16           C
ATOM    113  HA  VAL A  12      -7.439  16.786  18.743  1.00 28.16           H
ATOM    114  C   VAL A  12      -6.523  16.136  16.913  1.00 26.41           C
ATOM    115  O   VAL A  12      -6.445  15.356  15.983  1.00 27.65           O
ATOM    116  CB  VAL A  12      -6.315  14.940  19.089  1.00 24.27           C
ATOM    117  HB  VAL A  12      -6.171  14.025  18.514  1.00 24.27           H
ATOM    118  CG1 VAL A  12      -4.922  15.554  19.478  1.00 18.20           C
ATOM    119 1HG1 VAL A  12      -4.339  15.802  18.591  1.00 18.20           H
ATOM    120 2HG1 VAL A  12      -4.381  14.820  20.075  1.00 18.20           H
ATOM    121 3HG1 VAL A  12      -5.086  16.454  20.069  1.00 18.20           H
ATOM    122  CG2 VAL A  12      -6.946  14.508  20.392  1.00 26.25           C
ATOM    123 1HG2 VAL A  12      -7.810  13.906  20.112  1.00 26.25           H
ATOM    124 2HG2 VAL A  12      -7.273  15.347  21.008  1.00 26.25           H
ATOM    125 3HG2 VAL A  12      -6.242  13.896  20.955  1.00 26.25           H
ATOM    126  N   ALA A  13      -5.966  17.355  16.809  1.00 21.62           N
ATOM    127  H   ALA A  13      -6.198  18.022  17.531  1.00 21.62           H
ATOM    128  CA  ALA A  13      -5.247  17.854  15.644  1.00 20.95           C
ATOM    129  HA  ALA A  13      -5.140  17.048  14.918  1.00 20.95           H
ATOM    130  C   ALA A  13      -3.857  18.431  15.944  1.00 25.92           C
ATOM    131  O   ALA A  13      -3.704  19.419  16.700  1.00 27.07           O
ATOM    132  CB  ALA A  13      -6.123  18.934  14.970  1.00 19.60           C
ATOM    133 1HB  ALA A  13      -6.866  18.368  14.408  1.00 19.60           H
ATOM    134 2HB  ALA A  13      -5.559  19.571  14.288  1.00 19.60           H
ATOM    135 3HB  ALA A  13      -6.623  19.552  15.716  1.00 19.60           H
ATOM    136  N   ILE A  14      -2.850  17.872  15.319  1.00 26.35           N
ATOM    137  H   ILE A  14      -3.060  17.000  14.856  1.00 26.35           H
ATOM    138  CA  ILE A  14      -1.417  18.028  15.714  1.00 22.59           C
ATOM    139  HA  ILE A  14      -1.349  18.683  16.582  1.00 22.59           H
ATOM    140  C   ILE A  14      -0.703  18.737  14.535  1.00 17.63           C
ATOM    141  O   ILE A  14      -0.863  18.312  13.393  1.00 16.36           O
ATOM    142  CB  ILE A  14      -0.770  16.639  16.199  1.00 22.30           C
ATOM    143  HB  ILE A  14      -0.763  16.020  15.302  1.00 22.30           H
ATOM    144  CG1 ILE A  14      -1.572  15.820  17.279  1.00 22.65           C
ATOM    145 1HG1 ILE A  14      -1.737  16.499  18.116  1.00 22.65           H
ATOM    146 2HG1 ILE A  14      -2.535  15.582  16.827  1.00 22.65           H
ATOM    147  CG2 ILE A  14       0.751  16.813  16.461  1.00 16.45           C
ATOM    148 1HG2 ILE A  14       0.899  17.402  17.366  1.00 16.45           H
ATOM    149 2HG2 ILE A  14       1.219  17.320  15.617  1.00 16.45           H
ATOM    150 3HG2 ILE A  14       1.200  15.829  16.590  1.00 16.45           H
ATOM    151  CD1 ILE A  14      -0.838  14.611  17.842  1.00 19.47           C
ATOM    152 1HD1 ILE A  14      -1.480  14.270  18.654  1.00 19.47           H
ATOM    153 2HD1 ILE A  14       0.111  14.959  18.250  1.00 19.47           H
ATOM    154 3HD1 ILE A  14      -0.656  13.787  17.151  1.00 19.47           H
ATOM    155  N   VAL A  15       0.033  19.844  14.818  1.00 17.09           N
ATOM    156  H   VAL A  15       0.003  20.276  15.730  1.00 17.09           H
ATOM    157  CA  VAL A  15       0.764  20.548  13.770  1.00 18.57           C
ATOM    158  HA  VAL A  15       0.507  20.154  12.787  1.00 18.57           H
ATOM    159  C   VAL A  15       2.287  20.233  13.986  1.00 21.76           C
ATOM    160  O   VAL A  15       2.838  20.411  15.057  1.00 16.93           O
ATOM    161  CB  VAL A  15       0.571  22.081  13.844  1.00 15.26           C
ATOM    162  HB  VAL A  15       1.064  22.441  14.747  1.00 15.26           H
ATOM    163  CG1 VAL A  15       1.222  22.730  12.615  1.00 13.21           C
ATOM    164 1HG1 VAL A  15       0.854  22.340  11.666  1.00 13.21           H
ATOM    165 2HG1 VAL A  15       2.298  22.568  12.683  1.00 13.21           H
ATOM    166 3HG1 VAL A  15       1.011  23.798  12.676  1.00 13.21           H
ATOM    167  CG2 VAL A  15      -0.866  22.538  13.920  1.00 14.54           C
ATOM    168 1HG2 VAL A  15      -1.284  22.128  14.839  1.00 14.54           H
ATOM    169 2HG2 VAL A  15      -1.440  22.175  13.066  1.00 14.54           H
ATOM    170 3HG2 VAL A  15      -0.912  23.626  13.953  1.00 14.54           H
ATOM    171  N   GLY A  16       2.976  19.645  12.987  1.00 24.14           N
ATOM    172  H   GLY A  16       2.437  19.259  12.225  1.00 24.14           H
ATOM    173  CA  GLY A  16       4.419  19.286  12.977  1.00 19.29           C
ATOM    174 1HA  GLY A  16       4.763  19.449  11.955  1.00 19.29           H
ATOM    175 2HA  GLY A  16       5.026  19.808  13.717  1.00 19.29           H
ATOM    176  C   GLY A  16       4.681  17.740  13.253  1.00 20.42           C
ATOM    177  O   GLY A  16       4.127  17.111  14.117  1.00 23.77           O
ATOM    178  N   SER A  17       5.517  17.091  12.406  1.00 18.15           N
ATOM    179  H   SER A  17       5.763  17.587  11.561  1.00 18.15           H
ATOM    180  CA  SER A  17       5.969  15.697  12.501  1.00 22.32           C
ATOM    181  HA  SER A  17       5.203  15.041  12.914  1.00 22.32           H
ATOM    182  C   SER A  17       7.264  15.497  13.309  1.00 19.72           C
ATOM    183  O   SER A  17       7.869  14.408  13.252  1.00 17.35           O
ATOM    184  CB  SER A  17       6.215  15.126  11.095  1.00 20.37           C
ATOM    185 1HB  SER A  17       6.474  14.071  11.187  1.00 20.37           H
ATOM    186 2HB  SER A  17       5.322  15.288  10.491  1.00 20.37           H
ATOM    187  OG  SER A  17       7.285  15.857  10.517  1.00 14.37           O
ATOM    188  HG  SER A  17       6.985  16.758  10.382  1.00 14.37           H
ATOM    189  N   GLY A  18       7.800  16.520  13.968  1.00 18.03           N
ATOM    190  H   GLY A  18       7.217  17.335  14.096  1.00 18.03           H
ATOM    191  CA  GLY A  18       8.975  16.380  14.799  1.00 10.33           C
ATOM    192 1HA  GLY A  18       9.719  15.876  14.184  1.00 10.33           H
ATOM    193 2HA  GLY A  18       9.361  17.357  15.089  1.00 10.33           H
ATOM    194  C   GLY A  18       8.782  15.546  16.088  1.00 16.28           C
ATOM    195  O   GLY A  18       7.626  15.129  16.346  1.00 11.81           O
ATOM    196  N   PRO A  19       9.881  15.286  16.881  1.00 15.47           N
ATOM    197  CA  PRO A  19       9.856  14.467  18.103  1.00 15.02           C
ATOM    198  HA  PRO A  19       9.608  13.455  17.781  1.00 15.02           H
ATOM    199  C   PRO A  19       8.939  14.925  19.196  1.00 16.80           C
ATOM    200  O   PRO A  19       8.485  14.085  20.021  1.00 29.80           O
ATOM    201  CB  PRO A  19      11.315  14.471  18.685  1.00 14.10           C
ATOM    202 1HB  PRO A  19      11.364  14.773  19.731  1.00 14.10           H
ATOM    203 2HB  PRO A  19      11.834  13.546  18.437  1.00 14.10           H
ATOM    204  CG  PRO A  19      11.991  15.610  17.851  1.00 10.76           C
ATOM    205 1HG  PRO A  19      11.782  16.527  18.402  1.00 10.76           H
ATOM    206 2HG  PRO A  19      13.062  15.505  17.678  1.00 10.76           H
ATOM    207  CD  PRO A  19      11.239  15.597  16.539  1.00  9.49           C
ATOM    208 1HD  PRO A  19      11.293  16.558  16.028  1.00  9.49           H
ATOM    209 2HD  PRO A  19      11.639  14.855  15.849  1.00  9.49           H
ATOM    210  N   THR A  20       8.666  16.246  19.273  1.00 12.14           N
ATOM    211  H   THR A  20       9.149  16.911  18.686  1.00 12.14           H
ATOM    212  CA  THR A  20       7.814  16.795  20.330  1.00 16.34           C
ATOM    213  HA  THR A  20       8.046  16.227  21.231  1.00 16.34           H
ATOM    214  C   THR A  20       6.264  16.605  20.093  1.00 20.96           C
ATOM    215  O   THR A  20       5.600  15.833  20.880  1.00 26.77           O
ATOM    216  CB  THR A  20       8.103  18.320  20.557  1.00 16.75           C
ATOM    217  HB  THR A  20       7.500  18.628  21.411  1.00 16.75           H
ATOM    218  OG1 THR A  20       7.813  19.030  19.371  1.00 20.56           O
ATOM    219  HG1 THR A  20       8.513  18.858  18.737  1.00 20.56           H
ATOM    220  CG2 THR A  20       9.507  18.612  20.911  1.00 14.76           C
ATOM    221 1HG2 THR A  20      10.118  18.203  20.106  1.00 14.76           H
ATOM    222 2HG2 THR A  20       9.723  18.081  21.838  1.00 14.76           H
ATOM    223 3HG2 THR A  20       9.732  19.671  21.037  1.00 14.76           H
ATOM    224  N   ALA A  21       5.778  16.893  18.903  1.00 19.07           N
ATOM    225  H   ALA A  21       6.337  17.353  18.200  1.00 19.07           H
ATOM    226  CA  ALA A  21       4.501  16.462  18.483  1.00 19.40           C
ATOM    227  HA  ALA A  21       3.707  16.838  19.128  1.00 19.40           H
ATOM    228  C   ALA A  21       4.373  14.949  18.296  1.00 23.20           C
ATOM    229  O   ALA A  21       3.259  14.450  18.501  1.00 28.39           O
ATOM    230  CB  ALA A  21       4.306  17.216  17.131  1.00 25.25           C
ATOM    231 1HB  ALA A  21       5.031  16.870  16.394  1.00 25.25           H
ATOM    232 2HB  ALA A  21       4.497  18.263  17.366  1.00 25.25           H
ATOM    233 3HB  ALA A  21       3.299  17.112  16.727  1.00 25.25           H
ATOM    234  N   SER A  22       5.414  14.229  17.813  1.00 20.59           N
ATOM    235  H   SER A  22       6.208  14.728  17.440  1.00 20.59           H
ATOM    236  CA  SER A  22       5.506  12.788  17.894  1.00 20.23           C
ATOM    237  HA  SER A  22       4.653  12.441  17.311  1.00 20.23           H
ATOM    238  C   SER A  22       5.351  12.199  19.327  1.00 27.57           C
ATOM    239  O   SER A  22       4.766  11.175  19.444  1.00 41.66           O
ATOM    240  CB  SER A  22       6.828  12.194  17.277  1.00 21.62           C
ATOM    241 1HB  SER A  22       7.650  12.613  17.857  1.00 21.62           H
ATOM    242 2HB  SER A  22       6.797  11.121  17.466  1.00 21.62           H
ATOM    243  OG  SER A  22       6.897  12.334  15.895  1.00 18.28           O
ATOM    244  HG  SER A  22       7.295  13.178  15.670  1.00 18.28           H
ATOM    245  N   ALA A  23       5.846  12.810  20.400  1.00 17.22           N
ATOM    246  H   ALA A  23       6.231  13.741  20.334  1.00 17.22           H
ATOM    247  CA  ALA A  23       5.625  12.293  21.759  1.00 22.93           C
ATOM    248  HA  ALA A  23       5.937  11.250  21.823  1.00 22.93           H
ATOM    249  C   ALA A  23       4.199  12.446  22.228  1.00 27.07           C
ATOM    250  O   ALA A  23       3.676  11.531  22.867  1.00 30.38           O
ATOM    251  CB  ALA A  23       6.632  12.823  22.767  1.00 23.95           C
ATOM    252 1HB  ALA A  23       6.513  12.391  23.760  1.00 23.95           H
ATOM    253 2HB  ALA A  23       6.630  13.910  22.840  1.00 23.95           H
ATOM    254 3HB  ALA A  23       7.576  12.489  22.336  1.00 23.95           H
ATOM    255  N   TYR A  24       3.455  13.511  21.786  1.00 28.89           N
ATOM    256  H   TYR A  24       3.971  14.163  21.213  1.00 28.89           H
ATOM    257  CA  TYR A  24       2.003  13.736  21.878  1.00 26.58           C
ATOM    258  HA  TYR A  24       1.806  13.775  22.950  1.00 26.58           H
ATOM    259  C   TYR A  24       1.145  12.575  21.296  1.00 29.39           C
ATOM    260  O   TYR A  24       0.151  12.166  21.898  1.00 36.82           O
ATOM    261  CB  TYR A  24       1.648  15.104  21.431  1.00 22.72           C
ATOM    262 1HB  TYR A  24       2.224  15.376  20.547  1.00 22.72           H
ATOM    263 2HB  TYR A  24       0.619  14.935  21.115  1.00 22.72           H
ATOM    264  CG  TYR A  24       1.669  16.279  22.403  1.00 21.45           C
ATOM    265  CD1 TYR A  24       2.756  17.138  22.409  1.00 17.46           C
ATOM    266  HD1 TYR A  24       3.553  16.925  21.711  1.00 17.46           H
ATOM    267  CD2 TYR A  24       0.527  16.583  23.169  1.00 22.38           C
ATOM    268  HD2 TYR A  24      -0.341  15.943  23.115  1.00 22.38           H
ATOM    269  CE1 TYR A  24       2.880  18.308  23.219  1.00 16.21           C
ATOM    270  HE1 TYR A  24       3.715  18.990  23.281  1.00 16.21           H
ATOM    271  CE2 TYR A  24       0.562  17.707  23.957  1.00 21.71           C
ATOM    272  HE2 TYR A  24      -0.318  18.034  24.491  1.00 21.71           H
ATOM    273  CZ  TYR A  24       1.714  18.568  23.980  1.00 19.99           C
ATOM    274  OH  TYR A  24       1.610  19.686  24.772  1.00 26.11           O
ATOM    275  HH  TYR A  24       2.311  20.319  24.598  1.00 26.11           H
ATOM    276  N   ALA A  25       1.462  12.256  20.061  1.00 21.48           N
ATOM    277  H   ALA A  25       2.158  12.803  19.576  1.00 21.48           H
ATOM    278  CA  ALA A  25       0.781  11.213  19.310  1.00 21.70           C
ATOM    279  HA  ALA A  25      -0.308  11.262  19.333  1.00 21.70           H
ATOM    280  C   ALA A  25       1.168   9.827  19.946  1.00 25.74           C
ATOM    281  O   ALA A  25       0.264   9.005  20.066  1.00 28.74           O
ATOM    282  CB  ALA A  25       1.184  11.284  17.880  1.00 21.89           C
ATOM    283 1HB  ALA A  25       2.256  11.228  17.694  1.00 21.89           H
ATOM    284 2HB  ALA A  25       0.798  12.233  17.507  1.00 21.89           H
ATOM    285 3HB  ALA A  25       0.683  10.462  17.368  1.00 21.89           H
ATOM    286  N   ARG A  26       2.401   9.685  20.514  1.00 28.46           N
ATOM    287  H   ARG A  26       3.142  10.371  20.475  1.00 28.46           H
ATOM    288  CA  ARG A  26       2.703   8.401  21.124  1.00 27.20           C
ATOM    289  HA  ARG A  26       2.438   7.687  20.344  1.00 27.20           H
ATOM    290  C   ARG A  26       1.869   8.083  22.376  1.00 25.07           C
ATOM    291  O   ARG A  26       1.238   7.022  22.365  1.00 25.85           O
ATOM    292  CB  ARG A  26       4.294   8.452  21.262  1.00 24.27           C
ATOM    293 1HB  ARG A  26       4.776   8.551  20.289  1.00 24.27           H
ATOM    294 2HB  ARG A  26       4.630   9.362  21.759  1.00 24.27           H
ATOM    295  CG  ARG A  26       4.943   7.247  21.991  1.00 22.08           C
ATOM    296 1HG  ARG A  26       6.024   7.360  22.077  1.00 22.08           H
ATOM    297 2HG  ARG A  26       4.665   7.139  23.040  1.00 22.08           H
ATOM    298  CD  ARG A  26       4.693   5.851  21.317  1.00 22.71           C
ATOM    299 1HD  ARG A  26       3.616   5.749  21.445  1.00 22.71           H
ATOM    300 2HD  ARG A  26       4.808   5.914  20.235  1.00 22.71           H
ATOM    301  NE  ARG A  26       5.391   4.710  21.849  1.00 27.42           N
ATOM    302  HE  ARG A  26       4.901   4.135  22.519  1.00 27.42           H
ATOM    303  CZ  ARG A  26       6.648   4.396  21.495  1.00 29.44           C
ATOM    304  NH1 ARG A  26       7.322   5.070  20.616  1.00 30.97           N
ATOM    305 1HH1 ARG A  26       6.945   5.861  20.115  1.00 30.97           H
ATOM    306 2HH1 ARG A  26       8.305   4.850  20.549  1.00 30.97           H
ATOM    307  NH2 ARG A  26       7.232   3.544  22.202  1.00 24.60           N
ATOM    308 1HH2 ARG A  26       6.755   3.166  23.007  1.00 24.60           H
ATOM    309 2HH2 ARG A  26       8.096   3.130  21.885  1.00 24.60           H
ATOM    310  N   ILE A  27       1.765   8.955  23.352  1.00 22.78           N
ATOM    311  H   ILE A  27       2.411   9.727  23.434  1.00 22.78           H
ATOM    312  CA  ILE A  27       0.876   8.782  24.550  1.00 28.75           C
ATOM    313  HA  ILE A  27       1.073   7.803  24.987  1.00 28.75           H
ATOM    314  C   ILE A  27      -0.634   8.787  24.133  1.00 31.24           C
ATOM    315  O   ILE A  27      -1.299   7.867  24.578  1.00 30.51           O
ATOM    316  CB  ILE A  27       1.223   9.946  25.591  1.00 19.39           C
ATOM    317  HB  ILE A  27       1.137  10.866  25.013  1.00 19.39           H
ATOM    318  CG1 ILE A  27       2.742   9.917  25.999  1.00 19.09           C
ATOM    319 1HG1 ILE A  27       3.306   9.782  25.076  1.00 19.09           H
ATOM    320 2HG1 ILE A  27       2.958  10.888  26.445  1.00 19.09           H
ATOM    321  CG2 ILE A  27       0.219  10.120  26.780  1.00 20.10           C
ATOM    322 1HG2 ILE A  27       0.656  10.801  27.510  1.00 20.10           H
ATOM    323 2HG2 ILE A  27       0.104   9.133  27.227  1.00 20.10           H
ATOM    324 3HG2 ILE A  27      -0.757  10.495  26.470  1.00 20.10           H
ATOM    325  CD1 ILE A  27       3.002   8.758  26.976  1.00 18.14           C
ATOM    326 1HD1 ILE A  27       2.443   7.849  26.752  1.00 18.14           H
ATOM    327 2HD1 ILE A  27       2.747   9.104  27.977  1.00 18.14           H
ATOM    328 3HD1 ILE A  27       4.070   8.551  26.923  1.00 18.14           H
ATOM    329  N   LEU A  28      -1.144   9.698  23.338  1.00 30.38           N
ATOM    330  H   LEU A  28      -0.576  10.392  22.873  1.00 30.38           H
ATOM    331  CA  LEU A  28      -2.570   9.671  22.904  1.00 32.19           C
ATOM    332  HA  LEU A  28      -3.225   9.651  23.774  1.00 32.19           H
ATOM    333  C   LEU A  28      -2.879   8.477  22.009  1.00 36.92           C
ATOM    334  O   LEU A  28      -4.108   8.206  21.863  1.00 39.09           O
ATOM    335  CB  LEU A  28      -2.915  11.058  22.323  1.00 27.27           C
ATOM    336 1HB  LEU A  28      -2.206  11.282  21.526  1.00 27.27           H
ATOM    337 2HB  LEU A  28      -3.937  11.027  21.945  1.00 27.27           H
ATOM    338  CG  LEU A  28      -2.870  12.335  23.243  1.00 28.68           C
ATOM    339  HG  LEU A  28      -1.839  12.428  23.586  1.00 28.68           H
ATOM    340  CD1 LEU A  28      -3.336  13.569  22.483  1.00 28.66           C
ATOM    341 1HD1 LEU A  28      -2.633  13.689  21.659  1.00 28.66           H
ATOM    342 2HD1 LEU A  28      -3.287  14.442  23.133  1.00 28.66           H
ATOM    343 3HD1 LEU A  28      -4.346  13.465  22.089  1.00 28.66           H
ATOM    344  CD2 LEU A  28      -3.705  12.165  24.509  1.00 28.04           C
ATOM    345 1HD2 LEU A  28      -4.755  12.079  24.227  1.00 28.04           H
ATOM    346 2HD2 LEU A  28      -3.578  13.011  25.184  1.00 28.04           H
ATOM    347 3HD2 LEU A  28      -3.386  11.250  25.007  1.00 28.04           H
ATOM    348  N   SER A  29      -1.911   7.735  21.489  1.00 34.44           N
ATOM    349  H   SER A  29      -1.011   8.186  21.404  1.00 34.44           H
ATOM    350  CA  SER A  29      -2.084   6.466  20.783  1.00 29.50           C
ATOM    351  HA  SER A  29      -3.049   6.374  20.284  1.00 29.50           H
ATOM    352  C   SER A  29      -1.998   5.295  21.815  1.00 31.72           C
ATOM    353  O   SER A  29      -2.836   4.390  21.728  1.00 39.89           O
ATOM    354  CB  SER A  29      -1.152   6.139  19.626  1.00 29.57           C
ATOM    355 1HB  SER A  29      -0.132   6.029  19.993  1.00 29.57           H
ATOM    356 2HB  SER A  29      -1.455   5.200  19.161  1.00 29.57           H
ATOM    357  OG  SER A  29      -1.217   7.181  18.616  1.00 26.34           O
ATOM    358  HG  SER A  29      -0.688   7.903  18.962  1.00 26.34           H
ATOM    359  N   GLU A  30      -1.201   5.244  22.839  1.00 26.89           N
ATOM    360  H   GLU A  30      -0.476   5.947  22.886  1.00 26.89           H
ATOM    361  CA  GLU A  30      -1.163   4.201  23.874  1.00 24.68           C
ATOM    362  HA  GLU A  30      -1.262   3.254  23.343  1.00 24.68           H
ATOM    363  C   GLU A  30      -2.278   4.308  24.914  1.00 38.02           C
ATOM    364  O   GLU A  30      -2.929   3.301  25.209  1.00 31.94           O
ATOM    365  CB  GLU A  30       0.220   4.229  24.683  1.00 23.82           C
ATOM    366 1HB  GLU A  30       0.396   5.210  25.125  1.00 23.82           H
ATOM    367 2HB  GLU A  30       0.069   3.524  25.500  1.00 23.82           H
ATOM    368  CG  GLU A  30       1.489   3.811  23.910  1.00 26.60           C
ATOM    369 1HG  GLU A  30       1.246   2.834  23.492  1.00 26.60           H
ATOM    370 2HG  GLU A  30       1.632   4.507  23.083  1.00 26.60           H
ATOM    371  CD  GLU A  30       2.757   3.719  24.735  1.00 26.64           C
ATOM    372  OE1 GLU A  30       3.842   3.267  24.227  1.00 27.44           O
ATOM    373  OE2 GLU A  30       2.746   3.975  25.959  1.00 26.14           O
ATOM    374  N   GLU A  31      -2.496   5.455  25.499  1.00 37.81           N
ATOM    375  H   GLU A  31      -1.961   6.228  25.133  1.00 37.81           H
ATOM    376  CA  GLU A  31      -3.216   5.672  26.748  1.00 33.22           C
ATOM    377  HA  GLU A  31      -3.270   4.827  27.434  1.00 33.22           H
ATOM    378  C   GLU A  31      -4.612   6.188  26.455  1.00 30.99           C
ATOM    379  O   GLU A  31      -5.587   5.601  26.944  1.00 38.23           O
ATOM    380  CB  GLU A  31      -2.390   6.760  27.487  1.00 30.69           C
ATOM    381 1HB  GLU A  31      -1.388   6.388  27.703  1.00 30.69           H
ATOM    382 2HB  GLU A  31      -2.371   7.636  26.838  1.00 30.69           H
ATOM    383  CG  GLU A  31      -3.031   7.190  28.837  1.00 23.63           C
ATOM    384 1HG  GLU A  31      -2.390   7.937  29.305  1.00 23.63           H
ATOM    385 2HG  GLU A  31      -3.929   7.764  28.607  1.00 23.63           H
ATOM    386  CD  GLU A  31      -3.419   6.164  29.946  1.00 22.91           C
ATOM    387  OE1 GLU A  31      -2.607   5.329  30.309  1.00 23.41           O
ATOM    388  OE2 GLU A  31      -4.523   6.229  30.527  1.00 23.94           O
ATOM    389  N   ALA A  32      -4.795   7.259  25.623  1.00 26.24           N
ATOM    390  H   ALA A  32      -4.060   7.623  25.033  1.00 26.24           H
ATOM    391  CA  ALA A  32      -6.159   7.731  25.311  1.00 29.63           C
ATOM    392  HA  ALA A  32      -6.540   7.807  26.329  1.00 29.63           H
ATOM    393  C   ALA A  32      -7.026   6.754  24.522  1.00 36.01           C
ATOM    394  O   ALA A  32      -6.541   6.195  23.541  1.00 40.23           O
ATOM    395  CB  ALA A  32      -6.123   9.184  24.704  1.00 24.80           C
ATOM    396 1HB  ALA A  32      -5.477   9.263  23.829  1.00 24.80           H
ATOM    397 2HB  ALA A  32      -5.788   9.886  25.468  1.00 24.80           H
ATOM    398 3HB  ALA A  32      -7.149   9.416  24.421  1.00 24.80           H
ATOM    399  N   PRO A  33      -8.211   6.495  24.990  1.00 40.62           N
ATOM    400  CA  PRO A  33      -9.042   5.404  24.454  1.00 44.34           C
ATOM    401  HA  PRO A  33      -8.378   4.555  24.291  1.00 44.34           H
ATOM    402  C   PRO A  33      -9.643   5.813  23.095  1.00 46.80           C
ATOM    403  O   PRO A  33     -10.506   6.624  22.981  1.00 51.05           O
ATOM    404  CB  PRO A  33     -10.062   5.063  25.516  1.00 45.41           C
ATOM    405 1HB  PRO A  33     -11.017   4.745  25.098  1.00 45.41           H
ATOM    406 2HB  PRO A  33      -9.721   4.272  26.184  1.00 45.41           H
ATOM    407  CG  PRO A  33     -10.180   6.373  26.228  1.00 46.46           C
ATOM    408 1HG  PRO A  33     -10.954   6.935  25.704  1.00 46.46           H
ATOM    409 2HG  PRO A  33     -10.488   6.281  27.269  1.00 46.46           H
ATOM    410  CD  PRO A  33      -8.848   7.068  26.122  1.00 45.03           C
ATOM    411 1HD  PRO A  33      -8.941   8.150  26.025  1.00 45.03           H
ATOM    412 2HD  PRO A  33      -8.293   6.869  27.039  1.00 45.03           H
ATOM    413  N   GLY A  34      -9.095   5.303  22.014  1.00 40.53           N
ATOM    414  H   GLY A  34      -8.364   4.633  22.208  1.00 40.53           H
ATOM    415  CA  GLY A  34      -9.598   5.324  20.629  1.00 38.37           C
ATOM    416 1HA  GLY A  34      -9.016   4.659  19.990  1.00 38.37           H
ATOM    417 2HA  GLY A  34     -10.609   4.920  20.586  1.00 38.37           H
ATOM    418  C   GLY A  34      -9.618   6.721  19.963  1.00 28.26           C
ATOM    419  O   GLY A  34     -10.329   6.850  18.947  1.00 28.62           O
ATOM    420  N   ALA A  35      -8.879   7.648  20.550  1.00 27.94           N
ATOM    421  H   ALA A  35      -8.416   7.409  21.415  1.00 27.94           H
ATOM    422  CA  ALA A  35      -8.960   8.952  20.067  1.00 28.30           C
ATOM    423  HA  ALA A  35      -9.999   9.259  20.190  1.00 28.30           H
ATOM    424  C   ALA A  35      -8.564   9.135  18.597  1.00 32.20           C
ATOM    425  O   ALA A  35      -7.461   8.651  18.260  1.00 28.34           O
ATOM    426  CB  ALA A  35      -8.085   9.881  20.920  1.00 27.90           C
ATOM    427 1HB  ALA A  35      -8.453   9.720  21.933  1.00 27.90           H
ATOM    428 2HB  ALA A  35      -8.140  10.943  20.678  1.00 27.90           H
ATOM    429 3HB  ALA A  35      -7.051   9.545  20.850  1.00 27.90           H
ATOM    430  N   THR A  36      -9.326   9.709  17.688  1.00 37.20           N
ATOM    431  H   THR A  36     -10.275   9.953  17.933  1.00 37.20           H
ATOM    432  CA  THR A  36      -8.941  10.068  16.289  1.00 31.34           C
ATOM    433  HA  THR A  36      -8.393   9.280  15.772  1.00 31.34           H
ATOM    434  C   THR A  36      -8.049  11.334  16.299  1.00 28.20           C
ATOM    435  O   THR A  36      -8.507  12.501  16.460  1.00 24.02           O
ATOM    436  CB  THR A  36     -10.176  10.467  15.517  1.00 31.46           C
ATOM    437  HB  THR A  36     -10.680  11.302  16.004  1.00 31.46           H
ATOM    438  OG1 THR A  36     -11.081   9.327  15.435  1.00 31.37           O
ATOM    439  HG1 THR A  36     -11.844   9.578  15.960  1.00 31.37           H
ATOM    440  CG2 THR A  36      -9.835  10.722  14.114  1.00 27.12           C
ATOM    441 1HG2 THR A  36     -10.729  10.785  13.495  1.00 27.12           H
ATOM    442 2HG2 THR A  36      -9.245   9.856  13.814  1.00 27.12           H
ATOM    443 3HG2 THR A  36      -9.241  11.628  13.990  1.00 27.12           H
ATOM    444  N   ILE A  37      -6.779  11.114  16.147  1.00 29.94           N
ATOM    445  H   ILE A  37      -6.521  10.140  16.080  1.00 29.94           H
ATOM    446  CA  ILE A  37      -5.694  12.089  15.969  1.00 28.78           C
ATOM    447  HA  ILE A  37      -6.063  13.055  16.315  1.00 28.78           H
ATOM    448  C   ILE A  37      -5.276  12.236  14.492  1.00 28.58           C
ATOM    449  O   ILE A  37      -5.028  11.234  13.874  1.00 28.10           O
ATOM    450  CB  ILE A  37      -4.404  11.532  16.743  1.00 24.88           C
ATOM    451  HB  ILE A  37      -4.183  10.584  16.252  1.00 24.88           H
ATOM    452  CG1 ILE A  37      -4.581  11.195  18.222  1.00 21.65           C
ATOM    453 1HG1 ILE A  37      -4.411  12.090  18.820  1.00 21.65           H
ATOM    454 2HG1 ILE A  37      -5.591  10.820  18.390  1.00 21.65           H
ATOM    455  CG2 ILE A  37      -3.156  12.507  16.487  1.00 19.61           C
ATOM    456 1HG2 ILE A  37      -2.859  12.566  15.440  1.00 19.61           H
ATOM    457 2HG2 ILE A  37      -2.309  12.177  17.088  1.00 19.61           H
ATOM    458 3HG2 ILE A  37      -3.483  13.490  16.827  1.00 19.61           H
ATOM    459  CD1 ILE A  37      -3.577  10.117  18.702  1.00 26.52           C
ATOM    460 1HD1 ILE A  37      -3.881   9.666  19.646  1.00 26.52           H
ATOM    461 2HD1 ILE A  37      -2.606  10.597  18.824  1.00 26.52           H
ATOM    462 3HD1 ILE A  37      -3.507   9.345  17.935  1.00 26.52           H
ATOM    463  N   ALA A  38      -5.317  13.420  13.922  1.00 24.49           N
ATOM    464  H   ALA A  38      -5.691  14.195  14.450  1.00 24.49           H
ATOM    465  CA  ALA A  38      -4.570  13.781  12.698  1.00 24.25           C
ATOM    466  HA  ALA A  38      -4.221  12.847  12.258  1.00 24.25           H
ATOM    467  C   ALA A  38      -3.342  14.632  13.066  1.00 23.90           C
ATOM    468  O   ALA A  38      -3.383  15.643  13.704  1.00 19.76           O
ATOM    469  CB  ALA A  38      -5.454  14.674  11.842  1.00 22.97           C
ATOM    470 1HB  ALA A  38      -4.862  15.063  11.013  1.00 22.97           H
ATOM    471 2HB  ALA A  38      -5.783  15.499  12.473  1.00 22.97           H
ATOM    472 3HB  ALA A  38      -6.324  14.146  11.451  1.00 22.97           H
ATOM    473  N   MET A  39      -2.165  14.183  12.589  1.00 22.54           N
ATOM    474  H   MET A  39      -2.288  13.395  11.970  1.00 22.54           H
ATOM    475  CA  MET A  39      -0.933  14.948  12.468  1.00 25.17           C
ATOM    476  HA  MET A  39      -1.092  15.758  13.179  1.00 25.17           H
ATOM    477  C   MET A  39      -0.652  15.535  11.089  1.00 25.31           C
ATOM    478  O   MET A  39      -0.507  14.727  10.141  1.00 27.60           O
ATOM    479  CB  MET A  39       0.189  14.088  12.947  1.00 23.99           C
ATOM    480 1HB  MET A  39       0.021  13.927  14.011  1.00 23.99           H
ATOM    481 2HB  MET A  39       0.135  13.165  12.370  1.00 23.99           H
ATOM    482  CG  MET A  39       1.573  14.719  12.750  1.00 21.33           C
ATOM    483 1HG  MET A  39       1.763  14.916  11.695  1.00 21.33           H
ATOM    484 2HG  MET A  39       1.821  15.525  13.441  1.00 21.33           H
ATOM    485  SD  MET A  39       2.850  13.367  13.179  1.00 27.38           S
ATOM    486  CE  MET A  39       2.711  13.330  14.969  1.00 25.99           C
ATOM    487 1HE  MET A  39       1.694  13.226  15.345  1.00 25.99           H
ATOM    488 2HE  MET A  39       3.142  14.261  15.338  1.00 25.99           H
ATOM    489 3HE  MET A  39       3.314  12.490  15.312  1.00 25.99           H
ATOM    490  N   PHE A  40      -0.525  16.886  11.024  1.00 20.12           N
ATOM    491  H   PHE A  40      -0.705  17.354  11.900  1.00 20.12           H
ATOM    492  CA  PHE A  40      -0.272  17.586   9.838  1.00 25.48           C
ATOM    493  HA  PHE A  40      -0.347  16.916   8.981  1.00 25.48           H
ATOM    494  C   PHE A  40       1.178  18.169   9.828  1.00 28.57           C
ATOM    495  O   PHE A  40       1.669  18.738  10.809  1.00 27.54           O
ATOM    496  CB  PHE A  40      -1.236  18.753   9.622  1.00 25.66           C
ATOM    497 1HB  PHE A  40      -0.983  19.595  10.265  1.00 25.66           H
ATOM    498 2HB  PHE A  40      -1.061  19.180   8.635  1.00 25.66           H
ATOM    499  CG  PHE A  40      -2.770  18.543   9.748  1.00 27.12           C
ATOM    500  CD1 PHE A  40      -3.500  18.265   8.609  1.00 21.66           C
ATOM    501  HD1 PHE A  40      -3.040  18.203   7.635  1.00 21.66           H
ATOM    502  CD2 PHE A  40      -3.374  18.689  11.030  1.00 16.42           C
ATOM    503  HD2 PHE A  40      -2.753  19.031  11.845  1.00 16.42           H
ATOM    504  CE1 PHE A  40      -4.863  18.058   8.772  1.00 18.11           C
ATOM    505  HE1 PHE A  40      -5.432  17.801   7.891  1.00 18.11           H
ATOM    506  CE2 PHE A  40      -4.721  18.532  11.136  1.00 17.43           C
ATOM    507  HE2 PHE A  40      -5.260  18.623  12.068  1.00 17.43           H
ATOM    508  CZ  PHE A  40      -5.496  18.254   9.996  1.00 18.28           C
ATOM    509  HZ  PHE A  40      -6.564  18.132  10.097  1.00 18.28           H
ATOM    510  N   GLU A  41       1.799  17.985   8.697  1.00 31.32           N
ATOM    511  H   GLU A  41       1.282  17.652   7.897  1.00 31.32           H
ATOM    512  CA  GLU A  41       3.185  18.448   8.386  1.00 29.49           C
ATOM    513  HA  GLU A  41       3.481  19.125   9.188  1.00 29.49           H
ATOM    514  C   GLU A  41       3.210  19.177   7.058  1.00 28.26           C
ATOM    515  O   GLU A  41       2.843  18.606   6.027  1.00 31.92           O
ATOM    516  CB  GLU A  41       4.058  17.177   8.426  1.00 27.51           C
ATOM    517 1HB  GLU A  41       4.003  16.799   9.447  1.00 27.51           H
ATOM    518 2HB  GLU A  41       3.488  16.466   7.827  1.00 27.51           H
ATOM    519  CG  GLU A  41       5.469  17.297   7.953  1.00 26.77           C
ATOM    520 1HG  GLU A  41       5.945  16.363   8.253  1.00 26.77           H
ATOM    521 2HG  GLU A  41       5.571  17.521   6.891  1.00 26.77           H
ATOM    522  CD  GLU A  41       6.154  18.444   8.740  1.00 24.00           C
ATOM    523  OE1 GLU A  41       6.414  18.248   9.972  1.00 20.03           O
ATOM    524  OE2 GLU A  41       6.285  19.585   8.268  1.00 21.09           O
ATOM    525  N   VAL A  42       3.665  20.464   7.004  1.00 22.02           N
ATOM    526  H   VAL A  42       3.997  20.915   7.845  1.00 22.02           H
ATOM    527  CA  VAL A  42       3.882  21.232   5.752  1.00 18.30           C
ATOM    528  HA  VAL A  42       3.003  21.049   5.133  1.00 18.30           H
ATOM    529  C   VAL A  42       5.076  20.754   4.896  1.00 19.21           C
ATOM    530  O   VAL A  42       5.103  21.155   3.746  1.00 21.76           O
ATOM    531  CB  VAL A  42       3.934  22.706   6.140  1.00 11.46           C
ATOM    532  HB  VAL A  42       3.067  22.953   6.751  1.00 11.46           H
ATOM    533  CG1 VAL A  42       5.213  23.118   6.800  1.00  9.92           C
ATOM    534 1HG1 VAL A  42       5.229  24.177   7.057  1.00  9.92           H
ATOM    535 2HG1 VAL A  42       6.024  22.899   6.105  1.00  9.92           H
ATOM    536 3HG1 VAL A  42       5.337  22.521   7.704  1.00  9.92           H
ATOM    537  CG2 VAL A  42       3.839  23.590   4.973  1.00 10.72           C
ATOM    538 1HG2 VAL A  42       3.679  24.630   5.256  1.00 10.72           H
ATOM    539 2HG2 VAL A  42       2.943  23.203   4.486  1.00 10.72           H
ATOM    540 3HG2 VAL A  42       4.683  23.525   4.287  1.00 10.72           H
ATOM    541  N   GLY A  43       5.990  19.928   5.469  1.00 16.35           N
ATOM    542  H   GLY A  43       5.898  19.672   6.442  1.00 16.35           H
ATOM    543  CA  GLY A  43       7.186  19.476   4.769  1.00 10.91           C
ATOM    544 1HA  GLY A  43       7.511  20.274   4.101  1.00 10.91           H
ATOM    545 2HA  GLY A  43       7.882  19.158   5.546  1.00 10.91           H
ATOM    546  C   GLY A  43       6.840  18.243   3.906  1.00 12.44           C
ATOM    547  O   GLY A  43       5.950  17.477   4.143  1.00 12.64           O
ATOM    548  N   PRO A  44       7.652  18.026   2.837  1.00 12.94           N
ATOM    549  CA  PRO A  44       7.632  16.827   2.016  1.00 20.21           C
ATOM    550  HA  PRO A  44       6.587  16.642   1.767  1.00 20.21           H
ATOM    551  C   PRO A  44       8.222  15.606   2.698  1.00 26.41           C
ATOM    552  O   PRO A  44       9.142  15.730   3.555  1.00 32.21           O
ATOM    553  CB  PRO A  44       8.560  17.177   0.793  1.00 17.49           C
ATOM    554 1HB  PRO A  44       8.938  16.246   0.372  1.00 17.49           H
ATOM    555 2HB  PRO A  44       8.003  17.692   0.010  1.00 17.49           H
ATOM    556  CG  PRO A  44       9.577  17.998   1.444  1.00 11.54           C
ATOM    557 1HG  PRO A  44      10.383  17.489   1.973  1.00 11.54           H
ATOM    558 2HG  PRO A  44      10.099  18.602   0.702  1.00 11.54           H
ATOM    559  CD  PRO A  44       8.750  18.835   2.361  1.00 11.06           C
ATOM    560 1HD  PRO A  44       9.364  19.156   3.203  1.00 11.06           H
ATOM    561 2HD  PRO A  44       8.368  19.760   1.931  1.00 11.06           H
ATOM    562  N   THR A  45       7.743  14.413   2.234  1.00 24.70           N
ATOM    563  H   THR A  45       7.037  14.428   1.512  1.00 24.70           H
ATOM    564  CA  THR A  45       8.247  13.097   2.634  1.00 20.24           C
ATOM    565  HA  THR A  45       8.426  13.115   3.710  1.00 20.24           H
ATOM    566  C   THR A  45       9.606  12.951   1.923  1.00 21.38           C
ATOM    567  O   THR A  45       9.665  12.811   0.662  1.00 21.91           O
ATOM    568  CB  THR A  45       7.313  11.929   2.207  1.00 21.38           C
ATOM    569  HB  THR A  45       7.067  12.075   1.155  1.00 21.38           H
ATOM    570  OG1 THR A  45       6.197  12.119   3.057  1.00 18.75           O
ATOM    571  HG1 THR A  45       5.504  12.546   2.548  1.00 18.75           H
ATOM    572  CG2 THR A  45       7.708  10.551   2.486  1.00 15.56           C
ATOM    573 1HG2 THR A  45       8.112  10.150   1.556  1.00 15.56           H
ATOM    574 2HG2 THR A  45       6.807  10.001   2.758  1.00 15.56           H
ATOM    575 3HG2 THR A  45       8.450  10.449   3.279  1.00 15.56           H
ATOM    576  N   VAL A  46      10.657  12.772   2.731  1.00 23.51           N
ATOM    577  H   VAL A  46      10.523  12.885   3.726  1.00 23.51           H
ATOM    578  CA  VAL A  46      12.141  12.541   2.399  1.00 21.72           C
ATOM    579  HA  VAL A  46      12.360  12.569   1.332  1.00 21.72           H
ATOM    580  C   VAL A  46      12.712  11.198   2.947  1.00 28.85           C
ATOM    581  O   VAL A  46      13.776  10.820   2.423  1.00 32.46           O
ATOM    582  CB  VAL A  46      12.988  13.691   3.037  1.00 15.91           C
ATOM    583  HB  VAL A  46      14.027  13.506   2.767  1.00 15.91           H
ATOM    584  CG1 VAL A  46      12.548  14.962   2.317  1.00 17.31           C
ATOM    585 1HG1 VAL A  46      12.620  14.806   1.241  1.00 17.31           H
ATOM    586 2HG1 VAL A  46      13.212  15.774   2.612  1.00 17.31           H
ATOM    587 3HG1 VAL A  46      11.521  15.217   2.581  1.00 17.31           H
ATOM    588  CG2 VAL A  46      12.886  13.765   4.551  1.00 14.72           C
ATOM    589 1HG2 VAL A  46      13.015  12.773   4.983  1.00 14.72           H
ATOM    590 2HG2 VAL A  46      11.875  14.121   4.751  1.00 14.72           H
ATOM    591 3HG2 VAL A  46      13.608  14.452   4.993  1.00 14.72           H
ATOM    592  N   SER A  47      11.951  10.477   3.820  1.00 31.18           N
ATOM    593  H   SER A  47      11.093  10.916   4.121  1.00 31.18           H
ATOM    594  CA  SER A  47      12.271   9.185   4.456  1.00 24.33           C
ATOM    595  HA  SER A  47      13.013   8.753   3.785  1.00 24.33           H
ATOM    596  C   SER A  47      11.161   8.113   4.664  1.00 27.67           C
ATOM    597  O   SER A  47      10.002   8.469   4.732  1.00 31.39           O
ATOM    598  CB  SER A  47      13.053   9.311   5.832  1.00 22.59           C
ATOM    599 1HB  SER A  47      13.411   8.305   6.054  1.00 22.59           H
ATOM    600 2HB  SER A  47      13.813  10.074   5.663  1.00 22.59           H
ATOM    601  OG  SER A  47      12.158   9.754   6.868  1.00 23.62           O
ATOM    602  HG  SER A  47      12.701  10.201   7.521  1.00 23.62           H
ATOM    603  N   ASN A  48      11.483   6.832   4.808  1.00 30.54           N
ATOM    604  H   ASN A  48      12.435   6.529   4.663  1.00 30.54           H
ATOM    605  CA  ASN A  48      10.536   5.698   5.105  1.00 30.21           C
ATOM    606  HA  ASN A  48       9.607   6.146   5.458  1.00 30.21           H
ATOM    607  C   ASN A  48      11.170   4.923   6.277  1.00 30.17           C
ATOM    608  O   ASN A  48      12.366   4.639   6.113  1.00 37.81           O
ATOM    609  CB  ASN A  48      10.231   4.883   3.773  1.00 31.30           C
ATOM    610 1HB  ASN A  48       9.808   5.484   2.968  1.00 31.30           H
ATOM    611 2HB  ASN A  48      11.199   4.576   3.377  1.00 31.30           H
ATOM    612  CG  ASN A  48       9.365   3.675   4.038  1.00 32.83           C
ATOM    613  OD1 ASN A  48       9.768   2.755   4.655  1.00 24.68           O
ATOM    614  ND2 ASN A  48       8.069   3.768   3.694  1.00 43.63           N
ATOM    615 1HD2 ASN A  48       7.431   3.026   3.943  1.00 43.63           H
ATOM    616 2HD2 ASN A  48       7.773   4.499   3.063  1.00 43.63           H
ATOM    617  N   PRO A  49      10.523   4.485   7.381  1.00 26.58           N
ATOM    618  CA  PRO A  49       9.180   4.722   7.741  1.00 27.75           C
ATOM    619  HA  PRO A  49       8.498   4.452   6.935  1.00 27.75           H
ATOM    620  C   PRO A  49       8.918   6.231   8.062  1.00 28.20           C
ATOM    621  O   PRO A  49       9.828   7.026   8.108  1.00 28.41           O
ATOM    622  CB  PRO A  49       8.929   3.867   8.996  1.00 23.43           C
ATOM    623 1HB  PRO A  49       8.239   4.332   9.701  1.00 23.43           H
ATOM    624 2HB  PRO A  49       8.532   2.897   8.697  1.00 23.43           H
ATOM    625  CG  PRO A  49      10.297   3.711   9.618  1.00 23.36           C
ATOM    626 1HG  PRO A  49      10.409   4.575  10.274  1.00 23.36           H
ATOM    627 2HG  PRO A  49      10.408   2.785  10.182  1.00 23.36           H
ATOM    628  CD  PRO A  49      11.236   3.770   8.458  1.00 21.38           C
ATOM    629 1HD  PRO A  49      12.179   4.289   8.630  1.00 21.38           H
ATOM    630 2HD  PRO A  49      11.469   2.770   8.092  1.00 21.38           H
ATOM    631  N   PRO A  50       7.685   6.638   8.308  1.00 27.59           N
ATOM    632  CA  PRO A  50       7.318   8.012   8.596  1.00 25.09           C
ATOM    633  HA  PRO A  50       7.415   8.672   7.734  1.00 25.09           H
ATOM    634  C   PRO A  50       8.183   8.731   9.739  1.00 24.77           C
ATOM    635  O   PRO A  50       8.075   8.338  10.939  1.00 24.88           O
ATOM    636  CB  PRO A  50       5.805   8.175   8.815  1.00 24.26           C
ATOM    637 1HB  PRO A  50       5.598   8.082   9.881  1.00 24.26           H
ATOM    638 2HB  PRO A  50       5.335   9.089   8.451  1.00 24.26           H
ATOM    639  CG  PRO A  50       5.324   6.974   8.057  1.00 24.81           C
ATOM    640 1HG  PRO A  50       4.443   6.550   8.539  1.00 24.81           H
ATOM    641 2HG  PRO A  50       5.097   7.216   7.019  1.00 24.81           H
ATOM    642  CD  PRO A  50       6.446   5.917   8.077  1.00 27.77           C
ATOM    643 1HD  PRO A  50       6.235   5.280   8.936  1.00 27.77           H
ATOM    644 2HD  PRO A  50       6.552   5.298   7.185  1.00 27.77           H
ATOM    645  N   GLY A  51       9.085   9.668   9.348  1.00 24.23           N
ATOM    646  H   GLY A  51       9.171   9.835   8.356  1.00 24.23           H
ATOM    647  CA  GLY A  51       9.884  10.543  10.223  1.00 24.51           C
ATOM    648 1HA  GLY A  51       9.966  11.422   9.584  1.00 24.51           H
ATOM    649 2HA  GLY A  51       9.272  10.635  11.120  1.00 24.51           H
ATOM    650  C   GLY A  51      11.280  10.068  10.609  1.00 21.46           C
ATOM    651  O   GLY A  51      11.918  10.732  11.484  1.00 11.96           O
ATOM    652  N   ALA A  52      11.752   8.963   9.963  1.00 18.85           N
ATOM    653  H   ALA A  52      11.101   8.439   9.396  1.00 18.85           H
ATOM    654  CA  ALA A  52      13.099   8.574  10.094  1.00 12.75           C
ATOM    655  HA  ALA A  52      13.287   8.490  11.164  1.00 12.75           H
ATOM    656  C   ALA A  52      14.109   9.604   9.523  1.00 20.59           C
ATOM    657  O   ALA A  52      13.766  10.500   8.782  1.00 24.54           O
ATOM    658  CB  ALA A  52      13.149   7.125   9.523  1.00 13.53           C
ATOM    659 1HB  ALA A  52      14.086   6.714   9.897  1.00 13.53           H
ATOM    660 2HB  ALA A  52      13.218   7.266   8.444  1.00 13.53           H
ATOM    661 3HB  ALA A  52      12.334   6.437   9.749  1.00 13.53           H
ATOM    662  N   HIS A  53      15.386   9.425   9.909  1.00 23.19           N
ATOM    663  H   HIS A  53      15.608   8.580  10.415  1.00 23.19           H
ATOM    664  CA  HIS A  53      16.509  10.213   9.406  1.00 20.89           C
ATOM    665  HA  HIS A  53      16.274  11.260   9.594  1.00 20.89           H
ATOM    666  C   HIS A  53      16.852  10.130   7.861  1.00 22.06           C
ATOM    667  O   HIS A  53      16.575   9.134   7.223  1.00 27.97           O
ATOM    668  CB  HIS A  53      17.698   9.966  10.342  1.00 18.76           C
ATOM    669 1HB  HIS A  53      17.350   9.725  11.347  1.00 18.76           H
ATOM    670 2HB  HIS A  53      18.161   9.075   9.917  1.00 18.76           H
ATOM    671  CG  HIS A  53      18.724  11.068  10.424  1.00 21.70           C
ATOM    672  ND1 HIS A  53      19.698  11.440   9.465  1.00 26.60           N
ATOM    673  CD2 HIS A  53      18.830  11.811  11.556  1.00 23.22           C
ATOM    674  HD2 HIS A  53      18.376  11.609  12.515  1.00 23.22           H
ATOM    675  CE1 HIS A  53      20.460  12.291  10.192  1.00 27.36           C
ATOM    676  HE1 HIS A  53      21.198  12.888   9.677  1.00 27.36           H
ATOM    677  NE2 HIS A  53      19.973  12.534  11.438  1.00 24.72           N
ATOM    678  HE2 HIS A  53      20.531  13.083  12.076  1.00 24.72           H
ATOM    679  N   VAL A  54      17.380  11.203   7.287  1.00 18.82           N
ATOM    680  H   VAL A  54      17.456  12.084   7.775  1.00 18.82           H
ATOM    681  CA  VAL A  54      17.722  11.268   5.836  1.00 19.37           C
ATOM    682  HA  VAL A  54      16.872  10.828   5.315  1.00 19.37           H
ATOM    683  C   VAL A  54      18.959  10.391   5.574  1.00 26.52           C
ATOM    684  O   VAL A  54      19.021   9.650   4.583  1.00 29.67           O
ATOM    685  CB  VAL A  54      17.959  12.739   5.455  1.00 19.01           C
ATOM    686  HB  VAL A  54      18.662  13.174   6.166  1.00 19.01           H
ATOM    687  CG1 VAL A  54      18.484  13.099   4.084  1.00 17.69           C
ATOM    688 1HG1 VAL A  54      19.533  12.801   4.097  1.00 17.69           H
ATOM    689 2HG1 VAL A  54      18.415  14.181   3.978  1.00 17.69           H
ATOM    690 3HG1 VAL A  54      17.980  12.618   3.246  1.00 17.69           H
ATOM    691  CG2 VAL A  54      16.608  13.512   5.656  1.00 22.21           C
ATOM    692 1HG2 VAL A  54      16.711  14.478   5.163  1.00 22.21           H
ATOM    693 2HG2 VAL A  54      16.294  13.662   6.689  1.00 22.21           H
ATOM    694 3HG2 VAL A  54      15.863  12.913   5.133  1.00 22.21           H
ATOM    695  N   LYS A  55      19.893  10.307   6.564  1.00 29.20           N
ATOM    696  H   LYS A  55      19.860  11.012   7.287  1.00 29.20           H
ATOM    697  CA  LYS A  55      21.138   9.475   6.580  1.00 33.73           C
ATOM    698  HA  LYS A  55      21.841   9.965   5.907  1.00 33.73           H
ATOM    699  C   LYS A  55      20.953   8.028   6.168  1.00 34.43           C
ATOM    700  O   LYS A  55      21.924   7.424   5.678  1.00 37.56           O
ATOM    701  CB  LYS A  55      21.897   9.660   7.986  1.00 35.83           C
ATOM    702 1HB  LYS A  55      21.975  10.741   8.105  1.00 35.83           H
ATOM    703 2HB  LYS A  55      21.219   9.215   8.714  1.00 35.83           H
ATOM    704  CG  LYS A  55      23.223   8.870   8.213  1.00 39.75           C
ATOM    705 1HG  LYS A  55      23.021   7.826   7.973  1.00 39.75           H
ATOM    706 2HG  LYS A  55      23.975   9.307   7.555  1.00 39.75           H
ATOM    707  CD  LYS A  55      23.690   9.170   9.662  1.00 43.30           C
ATOM    708 1HD  LYS A  55      23.812  10.249   9.755  1.00 43.30           H
ATOM    709 2HD  LYS A  55      22.926   8.793  10.342  1.00 43.30           H
ATOM    710  CE  LYS A  55      25.042   8.598  10.002  1.00 44.91           C
ATOM    711 1HE  LYS A  55      25.252   7.714   9.400  1.00 44.91           H
ATOM    712 2HE  LYS A  55      25.835   9.307   9.763  1.00 44.91           H
ATOM    713  NZ  LYS A  55      25.187   8.252  11.424  1.00 45.91           N
ATOM    714 1HZ  LYS A  55      24.453   7.616  11.701  1.00 45.91           H
ATOM    715 2HZ  LYS A  55      25.157   9.075  12.008  1.00 45.91           H
ATOM    716 3HZ  LYS A  55      26.083   7.798  11.527  1.00 45.91           H
ATOM    717  N   ASN A  56      19.766   7.509   6.417  1.00 33.79           N
ATOM    718  H   ASN A  56      19.114   8.080   6.934  1.00 33.79           H
ATOM    719  CA  ASN A  56      19.329   6.118   6.160  1.00 40.06           C
ATOM    720  HA  ASN A  56      20.131   5.451   6.477  1.00 40.06           H
ATOM    721  C   ASN A  56      18.983   5.830   4.702  1.00 38.19           C
ATOM    722  O   ASN A  56      18.692   4.660   4.454  1.00 34.93           O
ATOM    723  CB  ASN A  56      18.117   5.851   7.081  1.00 50.24           C
ATOM    724 1HB  ASN A  56      17.330   6.516   6.725  1.00 50.24           H
ATOM    725 2HB  ASN A  56      17.784   4.826   6.914  1.00 50.24           H
ATOM    726  CG  ASN A  56      18.342   6.077   8.568  1.00 55.43           C
ATOM    727  OD1 ASN A  56      19.419   5.986   9.095  1.00 57.21           O
ATOM    728  ND2 ASN A  56      17.282   6.224   9.366  1.00 53.95           N
ATOM    729 1HD2 ASN A  56      17.418   6.129  10.363  1.00 53.95           H
ATOM    730 2HD2 ASN A  56      16.356   6.142   8.972  1.00 53.95           H
ATOM    731  N   ILE A  57      19.053   6.764   3.829  1.00 40.53           N
ATOM    732  H   ILE A  57      19.232   7.709   4.138  1.00 40.53           H
ATOM    733  CA  ILE A  57      18.936   6.604   2.353  1.00 43.21           C
ATOM    734  HA  ILE A  57      18.143   5.875   2.185  1.00 43.21           H
ATOM    735  C   ILE A  57      20.231   6.092   1.729  1.00 47.67           C
ATOM    736  O   ILE A  57      21.295   6.728   1.863  1.00 55.17           O
ATOM    737  CB  ILE A  57      18.538   7.904   1.612  1.00 37.27           C
ATOM    738  HB  ILE A  57      19.300   8.655   1.818  1.00 37.27           H
ATOM    739  CG1 ILE A  57      17.220   8.487   2.185  1.00 29.81           C
ATOM    740 1HG1 ILE A  57      16.399   7.864   1.831  1.00 29.81           H
ATOM    741 2HG1 ILE A  57      17.222   8.319   3.262  1.00 29.81           H
ATOM    742  CG2 ILE A  57      18.331   7.759   0.149  1.00 42.38           C
ATOM    743 1HG2 ILE A  57      17.708   6.883  -0.031  1.00 42.38           H
ATOM    744 2HG2 ILE A  57      19.296   7.626  -0.341  1.00 42.38           H
ATOM    745 3HG2 ILE A  57      17.838   8.644  -0.252  1.00 42.38           H
ATOM    746  CD1 ILE A  57      16.841   9.993   1.928  1.00 25.74           C
ATOM    747 1HD1 ILE A  57      16.438  10.149   0.927  1.00 25.74           H
ATOM    748 2HD1 ILE A  57      17.690  10.659   2.086  1.00 25.74           H
ATOM    749 3HD1 ILE A  57      16.070  10.204   2.668  1.00 25.74           H
ATOM    750  N   GLU A  58      20.189   4.935   1.088  1.00 44.08           N
ATOM    751  H   GLU A  58      19.274   4.542   0.918  1.00 44.08           H
ATOM    752  CA  GLU A  58      21.345   4.153   0.686  1.00 43.90           C
ATOM    753  HA  GLU A  58      22.144   4.058   1.421  1.00 43.90           H
ATOM    754  C   GLU A  58      22.025   4.728  -0.616  1.00 44.24           C
ATOM    755  O   GLU A  58      23.201   4.439  -0.927  1.00 47.33           O
ATOM    756  CB  GLU A  58      20.936   2.694   0.429  1.00 49.03           C
ATOM    757 1HB  GLU A  58      20.090   2.685  -0.259  1.00 49.03           H
ATOM    758 2HB  GLU A  58      21.743   2.130  -0.039  1.00 49.03           H
ATOM    759  CG  GLU A  58      20.519   1.966   1.723  1.00 54.16           C
ATOM    760 1HG  GLU A  58      19.627   2.449   2.121  1.00 54.16           H
ATOM    761 2HG  GLU A  58      20.247   0.967   1.382  1.00 54.16           H
ATOM    762  CD  GLU A  58      21.541   1.824   2.866  1.00 62.56           C
ATOM    763  OE1 GLU A  58      22.755   2.043   2.659  1.00 68.38           O
ATOM    764  OE2 GLU A  58      21.070   1.629   4.034  1.00 65.07           O
ATOM    765  N   ASP A  59      21.292   5.379  -1.474  1.00 43.05           N
ATOM    766  H   ASP A  59      20.317   5.473  -1.229  1.00 43.05           H
ATOM    767  CA  ASP A  59      21.774   6.057  -2.655  1.00 41.90           C
ATOM    768  HA  ASP A  59      22.656   5.546  -3.041  1.00 41.90           H
ATOM    769  C   ASP A  59      22.167   7.480  -2.246  1.00 41.35           C
ATOM    770  O   ASP A  59      21.344   8.202  -1.694  1.00 35.80           O
ATOM    771  CB  ASP A  59      20.660   5.969  -3.631  1.00 45.59           C
ATOM    772 1HB  ASP A  59      20.740   4.949  -4.009  1.00 45.59           H
ATOM    773 2HB  ASP A  59      19.673   6.106  -3.189  1.00 45.59           H
ATOM    774  CG  ASP A  59      20.862   6.957  -4.763  1.00 55.00           C
ATOM    775  OD1 ASP A  59      19.832   7.242  -5.423  1.00 57.40           O
ATOM    776  OD2 ASP A  59      21.981   7.451  -5.067  1.00 59.47           O
ATOM    777  N   PRO A  60      23.389   7.987  -2.568  1.00 43.53           N
ATOM    778  CA  PRO A  60      23.786   9.343  -2.162  1.00 38.57           C
ATOM    779  HA  PRO A  60      23.604   9.622  -1.124  1.00 38.57           H
ATOM    780  C   PRO A  60      23.184  10.373  -3.091  1.00 39.68           C
ATOM    781  O   PRO A  60      23.251  11.572  -2.808  1.00 40.41           O
ATOM    782  CB  PRO A  60      25.330   9.267  -2.302  1.00 41.46           C
ATOM    783 1HB  PRO A  60      25.843  10.188  -2.578  1.00 41.46           H
ATOM    784 2HB  PRO A  60      25.700   8.955  -1.325  1.00 41.46           H
ATOM    785  CG  PRO A  60      25.576   8.191  -3.332  1.00 43.13           C
ATOM    786 1HG  PRO A  60      25.401   8.587  -4.333  1.00 43.13           H
ATOM    787 2HG  PRO A  60      26.564   7.766  -3.156  1.00 43.13           H
ATOM    788  CD  PRO A  60      24.498   7.200  -2.959  1.00 47.74           C
ATOM    789 1HD  PRO A  60      24.281   6.601  -3.843  1.00 47.74           H
ATOM    790 2HD  PRO A  60      24.889   6.609  -2.130  1.00 47.74           H
ATOM    791  N   ASP A  61      22.724   9.974  -4.313  1.00 48.66           N
ATOM    792  H   ASP A  61      22.670   8.998  -4.567  1.00 48.66           H
ATOM    793  CA  ASP A  61      22.111  10.914  -5.283  1.00 50.22           C
ATOM    794  HA  ASP A  61      22.602  11.885  -5.356  1.00 50.22           H
ATOM    795  C   ASP A  61      20.642  11.207  -4.797  1.00 46.23           C
ATOM    796  O   ASP A  61      20.115  12.312  -5.027  1.00 41.83           O
ATOM    797  CB  ASP A  61      22.054  10.314  -6.699  1.00 56.61           C
ATOM    798 1HB  ASP A  61      21.614   9.320  -6.622  1.00 56.61           H
ATOM    799 2HB  ASP A  61      21.497  11.065  -7.259  1.00 56.61           H
ATOM    800  CG  ASP A  61      23.437  10.154  -7.392  1.00 66.56           C
ATOM    801  OD1 ASP A  61      23.464   9.957  -8.672  1.00 66.80           O
ATOM    802  OD2 ASP A  61      24.532  10.460  -6.888  1.00 73.56           O
ATOM    803  N   SER A  62      19.922  10.216  -4.179  1.00 47.34           N
ATOM    804  H   SER A  62      20.412   9.349  -4.010  1.00 47.34           H
ATOM    805  CA  SER A  62      18.676  10.471  -3.538  1.00 45.90           C
ATOM    806  HA  SER A  62      18.060  11.106  -4.174  1.00 45.90           H
ATOM    807  C   SER A  62      18.785  11.218  -2.156  1.00 41.93           C
ATOM    808  O   SER A  62      18.042  12.160  -1.891  1.00 39.70           O
ATOM    809  CB  SER A  62      17.934   9.126  -3.357  1.00 46.71           C
ATOM    810 1HB  SER A  62      17.957   8.595  -4.309  1.00 46.71           H
ATOM    811 2HB  SER A  62      18.466   8.545  -2.604  1.00 46.71           H
ATOM    812  OG  SER A  62      16.627   9.254  -2.796  1.00 54.06           O
ATOM    813  HG  SER A  62      16.014   8.845  -3.412  1.00 54.06           H
ATOM    814  N   ARG A  63      19.752  10.792  -1.374  1.00 38.88           N
ATOM    815  H   ARG A  63      20.205   9.897  -1.492  1.00 38.88           H
ATOM    816  CA  ARG A  63      19.998  11.451  -0.065  1.00 32.01           C
ATOM    817  HA  ARG A  63      19.127  11.420   0.590  1.00 32.01           H
ATOM    818  C   ARG A  63      20.393  12.964  -0.200  1.00 31.67           C
ATOM    819  O   ARG A  63      19.998  13.787   0.669  1.00 34.34           O
ATOM    820  CB  ARG A  63      21.146  10.588   0.522  1.00 32.10           C
ATOM    821 1HB  ARG A  63      20.900   9.527   0.543  1.00 32.10           H
ATOM    822 2HB  ARG A  63      22.080  10.852   0.025  1.00 32.10           H
ATOM    823  CG  ARG A  63      21.333  11.014   2.035  1.00 31.83           C
ATOM    824 1HG  ARG A  63      21.833  11.973   2.176  1.00 31.83           H
ATOM    825 2HG  ARG A  63      20.375  11.209   2.517  1.00 31.83           H
ATOM    826  CD  ARG A  63      22.083   9.942   2.839  1.00 25.75           C
ATOM    827 1HD  ARG A  63      21.977  10.210   3.890  1.00 25.75           H
ATOM    828 2HD  ARG A  63      21.582   8.983   2.704  1.00 25.75           H
ATOM    829  NE  ARG A  63      23.454   9.887   2.439  1.00 29.61           N
ATOM    830  HE  ARG A  63      23.950  10.741   2.651  1.00 29.61           H
ATOM    831  CZ  ARG A  63      24.181   8.901   1.798  1.00 30.58           C
ATOM    832  NH1 ARG A  63      23.607   7.844   1.286  1.00 29.08           N
ATOM    833 1HH1 ARG A  63      22.621   7.647   1.380  1.00 29.08           H
ATOM    834 2HH1 ARG A  63      24.232   7.138   0.926  1.00 29.08           H
ATOM    835  NH2 ARG A  63      25.495   9.051   1.662  1.00 36.68           N
ATOM    836 1HH2 ARG A  63      25.921   9.909   1.981  1.00 36.68           H
ATOM    837 2HH2 ARG A  63      26.073   8.287   1.342  1.00 36.68           H
ATOM    838  N   SER A  64      21.031  13.397  -1.269  1.00 32.84           N
ATOM    839  H   SER A  64      21.452  12.777  -1.945  1.00 32.84           H
ATOM    840  CA  SER A  64      21.163  14.821  -1.460  1.00 35.53           C
ATOM    841  HA  SER A  64      21.521  15.311  -0.555  1.00 35.53           H
ATOM    842  C   SER A  64      19.889  15.447  -1.945  1.00 39.79           C
ATOM    843  O   SER A  64      19.561  16.530  -1.505  1.00 42.15           O
ATOM    844  CB  SER A  64      22.184  15.052  -2.596  1.00 44.53           C
ATOM    845 1HB  SER A  64      22.360  16.125  -2.683  1.00 44.53           H
ATOM    846 2HB  SER A  64      23.129  14.595  -2.303  1.00 44.53           H
ATOM    847  OG  SER A  64      21.833  14.558  -3.925  1.00 54.64           O
ATOM    848  HG  SER A  64      22.669  14.296  -4.317  1.00 54.64           H
ATOM    849  N   LEU A  65      18.924  14.762  -2.649  1.00 43.04           N
ATOM    850  H   LEU A  65      19.093  13.821  -2.973  1.00 43.04           H
ATOM    851  CA  LEU A  65      17.635  15.360  -2.965  1.00 43.13           C
ATOM    852  HA  LEU A  65      17.946  16.339  -3.327  1.00 43.13           H
ATOM    853  C   LEU A  65      16.741  15.595  -1.713  1.00 39.76           C
ATOM    854  O   LEU A  65      16.141  16.646  -1.548  1.00 39.15           O
ATOM    855  CB  LEU A  65      16.824  14.527  -3.960  1.00 47.37           C
ATOM    856 1HB  LEU A  65      17.446  14.296  -4.825  1.00 47.37           H
ATOM    857 2HB  LEU A  65      16.638  13.541  -3.535  1.00 47.37           H
ATOM    858  CG  LEU A  65      15.449  15.065  -4.441  1.00 60.69           C
ATOM    859  HG  LEU A  65      14.795  15.127  -3.572  1.00 60.69           H
ATOM    860  CD1 LEU A  65      15.643  16.447  -4.966  1.00 66.31           C
ATOM    861 1HD1 LEU A  65      15.982  17.112  -4.172  1.00 66.31           H
ATOM    862 2HD1 LEU A  65      14.664  16.773  -5.320  1.00 66.31           H
ATOM    863 3HD1 LEU A  65      16.355  16.472  -5.791  1.00 66.31           H
ATOM    864  CD2 LEU A  65      14.759  14.215  -5.452  1.00 64.02           C
ATOM    865 1HD2 LEU A  65      15.113  14.255  -6.482  1.00 64.02           H
ATOM    866 2HD2 LEU A  65      13.724  14.556  -5.409  1.00 64.02           H
ATOM    867 3HD2 LEU A  65      14.819  13.190  -5.086  1.00 64.02           H
ATOM    868  N   ALA A  66      16.902  14.703  -0.703  1.00 36.38           N
ATOM    869  H   ALA A  66      17.470  13.896  -0.920  1.00 36.38           H
ATOM    870  CA  ALA A  66      16.147  14.558   0.599  1.00 35.70           C
ATOM    871  HA  ALA A  66      15.086  14.556   0.351  1.00 35.70           H
ATOM    872  C   ALA A  66      16.387  15.819   1.501  1.00 37.22           C
ATOM    873  O   ALA A  66      15.442  16.522   1.876  1.00 36.14           O
ATOM    874  CB  ALA A  66      16.462  13.196   1.112  1.00 34.59           C
ATOM    875 1HB  ALA A  66      16.196  12.407   0.408  1.00 34.59           H
ATOM    876 2HB  ALA A  66      15.962  13.018   2.064  1.00 34.59           H
ATOM    877 3HB  ALA A  66      17.541  13.201   1.263  1.00 34.59           H
ATOM    878  N   GLN A  67      17.709  16.123   1.786  1.00 37.05           N
ATOM    879  H   GLN A  67      18.396  15.438   1.503  1.00 37.05           H
ATOM    880  CA  GLN A  67      18.176  17.330   2.436  1.00 30.05           C
ATOM    881  HA  GLN A  67      17.699  17.398   3.414  1.00 30.05           H
ATOM    882  C   GLN A  67      17.782  18.514   1.581  1.00 26.30           C
ATOM    883  O   GLN A  67      17.139  19.475   2.102  1.00 25.60           O
ATOM    884  CB  GLN A  67      19.719  17.339   2.559  1.00 27.45           C
ATOM    885 1HB  GLN A  67      20.057  17.488   1.533  1.00 27.45           H
ATOM    886 2HB  GLN A  67      20.168  18.195   3.061  1.00 27.45           H
ATOM    887  CG  GLN A  67      20.436  16.061   3.097  1.00 21.85           C
ATOM    888 1HG  GLN A  67      20.085  15.092   2.743  1.00 21.85           H
ATOM    889 2HG  GLN A  67      21.457  16.246   2.764  1.00 21.85           H
ATOM    890  CD  GLN A  67      20.415  16.058   4.633  1.00 24.63           C
ATOM    891  OE1 GLN A  67      19.520  16.648   5.306  1.00 24.32           O
ATOM    892  NE2 GLN A  67      21.226  15.222   5.243  1.00 29.17           N
ATOM    893 1HE2 GLN A  67      21.182  14.996   6.226  1.00 29.17           H
ATOM    894 2HE2 GLN A  67      22.030  14.948   4.697  1.00 29.17           H
ATOM    895  N   ARG A  68      17.944  18.511   0.270  1.00 30.94           N
ATOM    896  H   ARG A  68      18.488  17.796  -0.192  1.00 30.94           H
ATOM    897  CA  ARG A  68      17.686  19.728  -0.542  1.00 35.59           C
ATOM    898  HA  ARG A  68      18.256  20.539  -0.088  1.00 35.59           H
ATOM    899  C   ARG A  68      16.185  20.134  -0.486  1.00 33.99           C
ATOM    900  O   ARG A  68      15.941  21.321  -0.460  1.00 35.42           O
ATOM    901  CB  ARG A  68      18.305  19.487  -1.931  1.00 43.74           C
ATOM    902 1HB  ARG A  68      19.203  18.871  -1.866  1.00 43.74           H
ATOM    903 2HB  ARG A  68      17.648  18.828  -2.499  1.00 43.74           H
ATOM    904  CG  ARG A  68      18.586  20.753  -2.707  1.00 51.37           C
ATOM    905 1HG  ARG A  68      17.696  21.381  -2.724  1.00 51.37           H
ATOM    906 2HG  ARG A  68      19.417  21.324  -2.293  1.00 51.37           H
ATOM    907  CD  ARG A  68      18.951  20.452  -4.203  1.00 55.39           C
ATOM    908 1HD  ARG A  68      18.088  20.137  -4.791  1.00 55.39           H
ATOM    909 2HD  ARG A  68      19.355  21.395  -4.571  1.00 55.39           H
ATOM    910  NE  ARG A  68      19.974  19.424  -4.217  1.00 57.47           N
ATOM    911  HE  ARG A  68      20.764  19.648  -3.629  1.00 57.47           H
ATOM    912  CZ  ARG A  68      19.890  18.249  -4.833  1.00 61.93           C
ATOM    913  NH1 ARG A  68      20.998  17.531  -4.857  1.00 67.52           N
ATOM    914 1HH1 ARG A  68      21.870  17.965  -4.589  1.00 67.52           H
ATOM    915 2HH1 ARG A  68      20.988  16.575  -5.180  1.00 67.52           H
ATOM    916  NH2 ARG A  68      18.834  17.765  -5.438  1.00 60.48           N
ATOM    917 1HH2 ARG A  68      18.077  18.430  -5.504  1.00 60.48           H
ATOM    918 2HH2 ARG A  68      18.709  16.822  -5.775  1.00 60.48           H
ATOM    919  N   ALA A  69      15.209  19.160  -0.556  1.00 31.93           N
ATOM    920  H   ALA A  69      15.452  18.182  -0.622  1.00 31.93           H
ATOM    921  CA  ALA A  69      13.720  19.381  -0.385  1.00 29.18           C
ATOM    922  HA  ALA A  69      13.413  20.138  -1.106  1.00 29.18           H
ATOM    923  C   ALA A  69      13.321  19.777   1.009  1.00 26.33           C
ATOM    924  O   ALA A  69      12.275  20.375   1.250  1.00 27.15           O
ATOM    925  CB  ALA A  69      13.065  18.145  -0.846  1.00 22.71           C
ATOM    926 1HB  ALA A  69      13.409  18.008  -1.871  1.00 22.71           H
ATOM    927 2HB  ALA A  69      11.976  18.196  -0.832  1.00 22.71           H
ATOM    928 3HB  ALA A  69      13.398  17.306  -0.235  1.00 22.71           H
ATOM    929  N   SER A  70      14.203  19.538   2.021  1.00 27.63           N
ATOM    930  H   SER A  70      15.107  19.165   1.769  1.00 27.63           H
ATOM    931  CA  SER A  70      13.956  19.894   3.394  1.00 24.35           C
ATOM    932  HA  SER A  70      12.930  19.577   3.583  1.00 24.35           H
ATOM    933  C   SER A  70      14.112  21.366   3.706  1.00 19.53           C
ATOM    934  O   SER A  70      13.632  21.790   4.790  1.00 18.41           O
ATOM    935  CB  SER A  70      14.773  19.056   4.403  1.00 20.99           C
ATOM    936 1HB  SER A  70      15.832  19.239   4.218  1.00 20.99           H
ATOM    937 2HB  SER A  70      14.483  19.357   5.409  1.00 20.99           H
ATOM    938  OG  SER A  70      14.619  17.675   4.219  1.00 21.01           O
ATOM    939  HG  SER A  70      14.818  17.455   3.306  1.00 21.01           H
ATOM    940  N   GLU A  71      14.761  22.136   2.842  1.00 31.10           N
ATOM    941  H   GLU A  71      15.125  21.717   1.998  1.00 31.10           H
ATOM    942  CA  GLU A  71      15.189  23.477   3.179  1.00 28.67           C
ATOM    943  HA  GLU A  71      15.565  23.570   4.198  1.00 28.67           H
ATOM    944  C   GLU A  71      13.977  24.504   3.095  1.00 31.69           C
ATOM    945  O   GLU A  71      14.260  25.669   2.990  1.00 32.75           O
ATOM    946  CB  GLU A  71      16.434  23.835   2.215  1.00 30.86           C
ATOM    947 1HB  GLU A  71      16.213  23.567   1.182  1.00 30.86           H
ATOM    948 2HB  GLU A  71      16.560  24.910   2.343  1.00 30.86           H
ATOM    949  CG  GLU A  71      17.821  23.180   2.557  1.00 33.32           C
ATOM    950 1HG  GLU A  71      18.003  23.267   3.629  1.00 33.32           H
ATOM    951 2HG  GLU A  71      17.800  22.092   2.494  1.00 33.32           H
ATOM    952  CD  GLU A  71      18.978  23.737   1.774  1.00 39.32           C
ATOM    953  OE1 GLU A  71      19.981  23.007   1.849  1.00 43.21           O
ATOM    954  OE2 GLU A  71      18.878  24.739   1.004  1.00 43.88           O
ATOM    955  N   GLY A  72      12.717  24.088   3.175  1.00 33.20           N
ATOM    956  H   GLY A  72      12.550  23.124   3.425  1.00 33.20           H
ATOM    957  CA  GLY A  72      11.481  24.922   3.076  1.00 37.35           C
ATOM    958 1HA  GLY A  72      10.594  24.343   3.334  1.00 37.35           H
ATOM    959 2HA  GLY A  72      11.562  25.758   3.771  1.00 37.35           H
ATOM    960  C   GLY A  72      11.199  25.551   1.664  1.00 43.30           C
ATOM    961  O   GLY A  72      11.490  24.953   0.644  1.00 49.76           O
ATOM    962  N   PRO A  73      10.609  26.788   1.653  1.00 40.06           N
ATOM    963  CA  PRO A  73      10.115  27.408   0.440  1.00 42.99           C
ATOM    964  HA  PRO A  73       9.324  26.859  -0.072  1.00 42.99           H
ATOM    965  C   PRO A  73      11.269  27.607  -0.592  1.00 53.54           C
ATOM    966  O   PRO A  73      11.070  27.314  -1.800  1.00 57.63           O
ATOM    967  CB  PRO A  73       9.605  28.724   0.919  1.00 38.45           C
ATOM    968 1HB  PRO A  73      10.527  29.305   0.890  1.00 38.45           H
ATOM    969 2HB  PRO A  73       8.804  29.096   0.280  1.00 38.45           H
ATOM    970  CG  PRO A  73       9.113  28.599   2.350  1.00 36.44           C
ATOM    971 1HG  PRO A  73       9.258  29.482   2.972  1.00 36.44           H
ATOM    972 2HG  PRO A  73       8.099  28.206   2.277  1.00 36.44           H
ATOM    973  CD  PRO A  73      10.059  27.493   2.805  1.00 38.24           C
ATOM    974 1HD  PRO A  73      10.879  27.807   3.450  1.00 38.24           H
ATOM    975 2HD  PRO A  73       9.599  26.766   3.475  1.00 38.24           H
ATOM    976  N   GLY A  74      12.435  28.113  -0.167  1.00  0.00           N
ATOM    977  H   GLY A  74      12.576  28.194   0.830  1.00  0.00           H
ATOM    978  CA  GLY A  74      13.539  28.624  -1.009  1.00  0.00           C
ATOM    979 1HA  GLY A  74      13.201  29.488  -1.581  1.00  0.00           H
ATOM    980 2HA  GLY A  74      14.330  29.033  -0.380  1.00  0.00           H
ATOM    981  C   GLY A  74      14.138  27.594  -1.962  1.00  0.00           C
ATOM    982  O   GLY A  74      14.645  27.992  -3.024  1.00  0.00           O
ATOM    983  N   ALA A  75      14.003  26.302  -1.768  1.00  0.00           N
ATOM    984  H   ALA A  75      13.430  26.093  -0.963  1.00  0.00           H
ATOM    985  CA  ALA A  75      14.139  25.174  -2.738  1.00  0.00           C
ATOM    986  HA  ALA A  75      15.034  25.402  -3.317  1.00  0.00           H
ATOM    987  C   ALA A  75      12.945  25.138  -3.743  1.00  0.00           C
ATOM    988  O   ALA A  75      12.452  24.091  -4.046  1.00  0.00           O
ATOM    989  CB  ALA A  75      14.390  23.858  -1.994  1.00  0.00           C
ATOM    990 1HB  ALA A  75      13.482  23.545  -1.479  1.00  0.00           H
ATOM    991 2HB  ALA A  75      15.193  23.991  -1.268  1.00  0.00           H
ATOM    992 3HB  ALA A  75      14.678  23.097  -2.719  1.00  0.00           H
ATOM    993  N   GLY A  76      12.570  26.314  -4.281  1.00  0.00           N
ATOM    994  H   GLY A  76      13.071  27.126  -3.948  1.00  0.00           H
ATOM    995  CA  GLY A  76      11.683  26.422  -5.389  1.00  0.00           C
ATOM    996 1HA  GLY A  76      11.590  27.501  -5.513  1.00  0.00           H
ATOM    997 2HA  GLY A  76      12.180  25.982  -6.254  1.00  0.00           H
ATOM    998  C   GLY A  76      10.300  25.807  -5.231  1.00  0.00           C
ATOM    999  O   GLY A  76       9.751  25.366  -6.224  1.00  0.00           O
ATOM   1000  N   ALA A  77       9.750  25.852  -4.030  1.00  0.00           N
ATOM   1001  H   ALA A  77      10.289  26.321  -3.315  1.00  0.00           H
ATOM   1002  CA  ALA A  77       8.628  25.032  -3.594  1.00  0.00           C
ATOM   1003  HA  ALA A  77       8.756  23.993  -3.897  1.00  0.00           H
ATOM   1004  C   ALA A  77       7.272  25.535  -4.082  1.00  0.00           C
ATOM   1005  O   ALA A  77       7.223  26.522  -4.787  1.00  0.00           O
ATOM   1006  CB  ALA A  77       8.666  25.074  -2.051  1.00  0.00           C
ATOM   1007 1HB  ALA A  77       8.421  26.080  -1.711  1.00  0.00           H
ATOM   1008 2HB  ALA A  77       9.673  24.814  -1.726  1.00  0.00           H
ATOM   1009 3HB  ALA A  77       7.954  24.364  -1.629  1.00  0.00           H
ATOM   1010  N   ALA A  78       6.165  24.872  -3.693  1.00  0.00           N
ATOM   1011  H   ALA A  78       6.260  24.196  -2.949  1.00  0.00           H
ATOM   1012  CA  ALA A  78       4.756  25.199  -4.057  1.00  0.00           C
ATOM   1013  HA  ALA A  78       4.678  25.703  -5.020  1.00  0.00           H
ATOM   1014  C   ALA A  78       4.269  26.074  -2.945  1.00  0.00           C
ATOM   1015  O   ALA A  78       3.941  25.484  -1.875  1.00  0.00           O
ATOM   1016  CB  ALA A  78       4.036  23.821  -4.191  1.00  0.00           C
ATOM   1017 1HB  ALA A  78       4.413  23.258  -5.045  1.00  0.00           H
ATOM   1018 2HB  ALA A  78       3.012  24.138  -4.388  1.00  0.00           H
ATOM   1019 3HB  ALA A  78       4.058  23.192  -3.302  1.00  0.00           H
ATOM   1020  N   THR A  79       4.151  27.385  -3.146  1.00  0.00           N
ATOM   1021  H   THR A  79       4.331  27.593  -4.118  1.00  0.00           H
ATOM   1022  CA  THR A  79       4.095  28.542  -2.237  1.00  0.00           C
ATOM   1023  HA  THR A  79       3.804  28.222  -1.236  1.00  0.00           H
ATOM   1024  C   THR A  79       3.028  29.552  -2.732  1.00  0.00           C
ATOM   1025  O   THR A  79       2.677  29.629  -3.925  1.00  0.00           O
ATOM   1026  CB  THR A  79       5.492  29.235  -2.174  1.00  0.00           C
ATOM   1027  HB  THR A  79       5.452  29.965  -1.365  1.00  0.00           H
ATOM   1028  OG1 THR A  79       5.920  29.778  -3.355  1.00  0.00           O
ATOM   1029  HG1 THR A  79       5.625  30.685  -3.458  1.00  0.00           H
ATOM   1030  CG2 THR A  79       6.509  28.150  -1.764  1.00  0.00           C
ATOM   1031 1HG2 THR A  79       7.472  28.656  -1.690  1.00  0.00           H
ATOM   1032 2HG2 THR A  79       6.593  27.308  -2.452  1.00  0.00           H
ATOM   1033 3HG2 THR A  79       6.212  27.787  -0.780  1.00  0.00           H
ATOM   1034  N   VAL A  80       2.529  30.442  -1.903  1.00  0.00           N
ATOM   1035  H   VAL A  80       2.831  30.413  -0.939  1.00  0.00           H
ATOM   1036  CA  VAL A  80       1.626  31.627  -2.193  1.00  0.00           C
ATOM   1037  HA  VAL A  80       0.870  31.173  -2.835  1.00  0.00           H
ATOM   1038  C   VAL A  80       2.259  32.811  -2.798  1.00  0.00           C
ATOM   1039  O   VAL A  80       1.687  33.376  -3.727  1.00  0.00           O
ATOM   1040  CB  VAL A  80       0.878  32.143  -0.909  1.00  0.00           C
ATOM   1041  HB  VAL A  80       1.640  32.585  -0.267  1.00  0.00           H
ATOM   1042  CG1 VAL A  80      -0.116  33.255  -1.283  1.00  0.00           C
ATOM   1043 1HG1 VAL A  80      -0.806  33.510  -0.479  1.00  0.00           H
ATOM   1044 2HG1 VAL A  80      -0.679  33.043  -2.192  1.00  0.00           H
ATOM   1045 3HG1 VAL A  80       0.561  34.091  -1.461  1.00  0.00           H
ATOM   1046  CG2 VAL A  80       0.058  31.027  -0.243  1.00  0.00           C
ATOM   1047 1HG2 VAL A  80      -0.175  31.447   0.735  1.00  0.00           H
ATOM   1048 2HG2 VAL A  80       0.691  30.148  -0.121  1.00  0.00           H
ATOM   1049 3HG2 VAL A  80      -0.867  30.742  -0.746  1.00  0.00           H
ATOM   1050  N   ASN A  81       3.401  33.204  -2.257  1.00  0.00           N
ATOM   1051  H   ASN A  81       3.684  32.700  -1.428  1.00  0.00           H
ATOM   1052  CA  ASN A  81       4.300  34.290  -2.687  1.00  0.00           C
ATOM   1053  HA  ASN A  81       3.903  34.808  -3.561  1.00  0.00           H
ATOM   1054  C   ASN A  81       5.707  33.766  -3.039  1.00  0.00           C
ATOM   1055  O   ASN A  81       5.992  32.673  -2.502  1.00  0.00           O
ATOM   1056  CB  ASN A  81       4.425  35.410  -1.659  1.00  0.00           C
ATOM   1057 1HB  ASN A  81       4.867  35.035  -0.736  1.00  0.00           H
ATOM   1058 2HB  ASN A  81       4.954  36.258  -2.094  1.00  0.00           H
ATOM   1059  CG  ASN A  81       2.982  35.865  -1.341  1.00  0.00           C
ATOM   1060  OD1 ASN A  81       2.253  36.344  -2.167  1.00  0.00           O
ATOM   1061  ND2 ASN A  81       2.611  35.683  -0.123  1.00  0.00           N
ATOM   1062 1HD2 ASN A  81       1.697  36.014   0.150  1.00  0.00           H
ATOM   1063 2HD2 ASN A  81       3.292  35.440   0.581  1.00  0.00           H
ATOM   1064  N   SER A  82       6.528  34.447  -3.801  1.00  0.00           N
ATOM   1065  H   SER A  82       6.205  35.340  -4.144  1.00  0.00           H
ATOM   1066  CA  SER A  82       7.805  33.972  -4.398  1.00  0.00           C
ATOM   1067  HA  SER A  82       7.629  33.028  -4.914  1.00  0.00           H
ATOM   1068  C   SER A  82       8.750  33.777  -3.242  1.00  0.00           C
ATOM   1069  O   SER A  82       8.867  34.660  -2.386  1.00  0.00           O
ATOM   1070  CB  SER A  82       8.355  34.853  -5.467  1.00  0.00           C
ATOM   1071 1HB  SER A  82       7.638  35.015  -6.272  1.00  0.00           H
ATOM   1072 2HB  SER A  82       8.786  35.768  -5.060  1.00  0.00           H
ATOM   1073  OG  SER A  82       9.512  34.147  -6.058  1.00  0.00           O
ATOM   1074  HG  SER A  82       9.105  33.456  -6.586  1.00  0.00           H
ATOM   1075  N   PRO A  83       9.345  32.574  -3.123  1.00  0.00           N
ATOM   1076  CA  PRO A  83      10.399  32.343  -2.079  1.00  0.00           C
ATOM   1077  HA  PRO A  83       9.913  32.239  -1.108  1.00  0.00           H
ATOM   1078  C   PRO A  83      11.529  33.397  -1.921  1.00  0.00           C
ATOM   1079  O   PRO A  83      11.992  33.834  -2.946  1.00  0.00           O
ATOM   1080  CB  PRO A  83      10.938  31.066  -2.617  1.00  0.00           C
ATOM   1081 1HB  PRO A  83      11.689  31.162  -3.400  1.00  0.00           H
ATOM   1082 2HB  PRO A  83      11.371  30.511  -1.785  1.00  0.00           H
ATOM   1083  CG  PRO A  83       9.770  30.214  -3.190  1.00  0.00           C
ATOM   1084 1HG  PRO A  83      10.025  29.439  -3.913  1.00  0.00           H
ATOM   1085 2HG  PRO A  83       9.203  29.870  -2.325  1.00  0.00           H
ATOM   1086  CD  PRO A  83       9.027  31.344  -3.882  1.00  0.00           C
ATOM   1087 1HD  PRO A  83       9.329  31.512  -4.916  1.00  0.00           H
ATOM   1088 2HD  PRO A  83       7.955  31.171  -3.788  1.00  0.00           H
ATOM   1089  N   GLY A  84      11.908  33.757  -0.694  1.00  0.00           N
ATOM   1090  H   GLY A  84      11.588  33.174   0.067  1.00  0.00           H
ATOM   1091  CA  GLY A  84      12.626  34.962  -0.404  1.00  0.00           C
ATOM   1092 1HA  GLY A  84      12.076  35.861  -0.683  1.00  0.00           H
ATOM   1093 2HA  GLY A  84      12.750  34.997   0.678  1.00  0.00           H
ATOM   1094  C   GLY A  84      14.028  35.043  -1.047  1.00  0.00           C
ATOM   1095  O   GLY A  84      14.669  33.989  -1.267  1.00  0.00           O
ATOM   1096  N   ALA A  85      14.474  36.274  -1.413  1.00  0.00           N
ATOM   1097  H   ALA A  85      13.884  37.078  -1.250  1.00  0.00           H
ATOM   1098  CA  ALA A  85      15.808  36.484  -1.913  1.00  0.00           C
ATOM   1099  HA  ALA A  85      15.935  35.682  -2.641  1.00  0.00           H
ATOM   1100  C   ALA A  85      16.853  36.266  -0.789  1.00  0.00           C
ATOM   1101  O   ALA A  85      16.922  37.016   0.174  1.00  0.00           O
ATOM   1102  CB  ALA A  85      15.926  37.843  -2.517  1.00  0.00           C
ATOM   1103 1HB  ALA A  85      16.899  37.922  -3.001  1.00  0.00           H
ATOM   1104 2HB  ALA A  85      15.831  38.622  -1.761  1.00  0.00           H
ATOM   1105 3HB  ALA A  85      15.138  37.960  -3.261  1.00  0.00           H
ATOM   1106  N   VAL A  86      17.766  35.238  -0.977  1.00  0.00           N
ATOM   1107  H   VAL A  86      17.794  34.643  -1.793  1.00  0.00           H
ATOM   1108  CA  VAL A  86      18.863  34.969   0.009  1.00  0.00           C
ATOM   1109  HA  VAL A  86      18.345  34.683   0.924  1.00  0.00           H
ATOM   1110  C   VAL A  86      19.738  36.230   0.394  1.00  0.00           C
ATOM   1111  O   VAL A  86      19.975  37.133  -0.372  1.00  0.00           O
ATOM   1112  CB  VAL A  86      19.638  33.818  -0.652  1.00  0.00           C
ATOM   1113  HB  VAL A  86      18.924  33.100  -1.056  1.00  0.00           H
ATOM   1114  CG1 VAL A  86      20.609  34.231  -1.767  1.00  0.00           C
ATOM   1115 1HG1 VAL A  86      21.315  34.972  -1.393  1.00  0.00           H
ATOM   1116 2HG1 VAL A  86      20.037  34.657  -2.592  1.00  0.00           H
ATOM   1117 3HG1 VAL A  86      21.154  33.354  -2.118  1.00  0.00           H
ATOM   1118  CG2 VAL A  86      20.412  33.046   0.354  1.00  0.00           C
ATOM   1119 1HG2 VAL A  86      19.632  32.850   1.090  1.00  0.00           H
ATOM   1120 2HG2 VAL A  86      21.262  33.522   0.843  1.00  0.00           H
ATOM   1121 3HG2 VAL A  86      20.731  32.106  -0.096  1.00  0.00           H
ATOM   1122  N   LYS A  87      20.246  36.210   1.604  1.00  0.00           N
ATOM   1123  H   LYS A  87      20.102  35.377   2.156  1.00  0.00           H
ATOM   1124  CA  LYS A  87      21.318  37.112   2.092  1.00  0.00           C
ATOM   1125  HA  LYS A  87      21.688  37.722   1.267  1.00  0.00           H
ATOM   1126  C   LYS A  87      22.557  36.295   2.617  1.00  0.00           C
ATOM   1127  O   LYS A  87      22.450  35.246   3.260  1.00  0.00           O
ATOM   1128  CB  LYS A  87      20.793  37.977   3.267  1.00  0.00           C
ATOM   1129 1HB  LYS A  87      19.792  38.319   3.007  1.00  0.00           H
ATOM   1130 2HB  LYS A  87      20.805  37.360   4.166  1.00  0.00           H
ATOM   1131  CG  LYS A  87      21.726  39.160   3.557  1.00  0.00           C
ATOM   1132 1HG  LYS A  87      22.722  38.778   3.781  1.00  0.00           H
ATOM   1133 2HG  LYS A  87      21.739  39.820   2.689  1.00  0.00           H
ATOM   1134  CD  LYS A  87      21.159  40.034   4.689  1.00  0.00           C
ATOM   1135 1HD  LYS A  87      20.242  40.507   4.338  1.00  0.00           H
ATOM   1136 2HD  LYS A  87      20.852  39.385   5.509  1.00  0.00           H
ATOM   1137  CE  LYS A  87      22.197  41.099   5.122  1.00  0.00           C
ATOM   1138 1HE  LYS A  87      23.171  40.612   5.185  1.00  0.00           H
ATOM   1139 2HE  LYS A  87      22.284  41.829   4.317  1.00  0.00           H
ATOM   1140  NZ  LYS A  87      21.842  41.873   6.368  1.00  0.00           N
ATOM   1141 1HZ  LYS A  87      21.771  41.264   7.170  1.00  0.00           H
ATOM   1142 2HZ  LYS A  87      20.979  42.384   6.255  1.00  0.00           H
ATOM   1143 3HZ  LYS A  87      22.603  42.522   6.504  1.00  0.00           H
ATOM   1144  N   SER A  88      23.723  36.815   2.356  1.00  0.00           N
ATOM   1145  H   SER A  88      23.764  37.326   1.485  1.00  0.00           H
ATOM   1146  CA  SER A  88      25.097  36.453   2.885  1.00  0.00           C
ATOM   1147  HA  SER A  88      25.771  37.108   2.333  1.00  0.00           H
ATOM   1148  C   SER A  88      25.557  34.985   2.578  1.00  0.00           C
ATOM   1149  O   SER A  88      25.375  34.190   3.493  1.00  0.00           O
ATOM   1150  CB  SER A  88      25.240  36.740   4.343  1.00  0.00           C
ATOM   1151 1HB  SER A  88      24.320  36.533   4.889  1.00  0.00           H
ATOM   1152 2HB  SER A  88      26.130  36.270   4.762  1.00  0.00           H
ATOM   1153  OG  SER A  88      25.423  38.168   4.488  1.00  0.00           O
ATOM   1154  HG  SER A  88      26.333  38.341   4.236  1.00  0.00           H
ATOM   1155  N   GLY A  89      26.064  34.689   1.382  1.00  0.00           N
ATOM   1156  H   GLY A  89      26.101  35.404   0.669  1.00  0.00           H
ATOM   1157  CA  GLY A  89      26.647  33.396   1.076  1.00  0.00           C
ATOM   1158 1HA  GLY A  89      25.869  32.634   1.049  1.00  0.00           H
ATOM   1159 2HA  GLY A  89      27.107  33.463   0.090  1.00  0.00           H
ATOM   1160  C   GLY A  89      27.756  32.864   2.048  1.00  0.00           C
ATOM   1161  O   GLY A  89      27.954  31.649   2.039  1.00  0.00           O
ATOM   1162  N   GLU A  90      28.353  33.723   2.878  1.00  0.00           N
ATOM   1163  H   GLU A  90      28.161  34.706   2.747  1.00  0.00           H
ATOM   1164  CA  GLU A  90      29.380  33.486   3.980  1.00  0.00           C
ATOM   1165  HA  GLU A  90      30.138  32.837   3.544  1.00  0.00           H
ATOM   1166  C   GLU A  90      28.827  32.786   5.245  1.00  0.00           C
ATOM   1167  O   GLU A  90      29.620  32.150   5.953  1.00  0.00           O
ATOM   1168  CB  GLU A  90      30.038  34.873   4.257  1.00  0.00           C
ATOM   1169 1HB  GLU A  90      30.889  34.639   4.897  1.00  0.00           H
ATOM   1170 2HB  GLU A  90      30.451  35.274   3.332  1.00  0.00           H
ATOM   1171  CG  GLU A  90      29.249  36.030   4.948  1.00  0.00           C
ATOM   1172 1HG  GLU A  90      28.561  35.671   5.713  1.00  0.00           H
ATOM   1173 2HG  GLU A  90      30.077  36.494   5.483  1.00  0.00           H
ATOM   1174  CD  GLU A  90      28.590  36.980   4.012  1.00  0.00           C
ATOM   1175  OE1 GLU A  90      28.251  36.534   2.923  1.00  0.00           O
ATOM   1176  OE2 GLU A  90      28.462  38.145   4.440  1.00  0.00           O
ATOM   1177  N   ARG A  91      27.510  32.855   5.485  1.00 71.30           N
ATOM   1178  H   ARG A  91      26.930  33.258   4.763  1.00 71.30           H
ATOM   1179  CA  ARG A  91      26.856  31.996   6.466  1.00 69.20           C
ATOM   1180  HA  ARG A  91      27.362  31.969   7.430  1.00 69.20           H
ATOM   1181  C   ARG A  91      26.904  30.494   5.938  1.00 67.67           C
ATOM   1182  O   ARG A  91      26.427  30.227   4.841  1.00 68.35           O
ATOM   1183  CB  ARG A  91      25.361  32.333   6.700  1.00 56.62           C
ATOM   1184 1HB  ARG A  91      24.767  32.201   5.795  1.00 56.62           H
ATOM   1185 2HB  ARG A  91      24.971  31.690   7.489  1.00 56.62           H
ATOM   1186  CG  ARG A  91      25.247  33.797   7.155  1.00 51.41           C
ATOM   1187 1HG  ARG A  91      25.819  33.970   8.067  1.00 51.41           H
ATOM   1188 2HG  ARG A  91      25.520  34.544   6.409  1.00 51.41           H
ATOM   1189  CD  ARG A  91      23.739  34.129   7.542  1.00 53.45           C
ATOM   1190 1HD  ARG A  91      23.380  33.433   8.300  1.00 53.45           H
ATOM   1191 2HD  ARG A  91      23.673  35.129   7.971  1.00 53.45           H
ATOM   1192  NE  ARG A  91      22.855  34.055   6.368  1.00 47.56           N
ATOM   1193  HE  ARG A  91      23.286  33.808   5.488  1.00 47.56           H
ATOM   1194  CZ  ARG A  91      21.564  34.171   6.524  1.00 47.21           C
ATOM   1195  NH1 ARG A  91      20.945  34.216   7.625  1.00 50.87           N
ATOM   1196 1HH1 ARG A  91      21.465  34.211   8.490  1.00 50.87           H
ATOM   1197 2HH1 ARG A  91      19.944  34.081   7.635  1.00 50.87           H
ATOM   1198  NH2 ARG A  91      20.842  34.197   5.399  1.00 45.20           N
ATOM   1199 1HH2 ARG A  91      21.382  34.416   4.575  1.00 45.20           H
ATOM   1200 2HH2 ARG A  91      19.838  34.307   5.390  1.00 45.20           H
ATOM   1201  N   ARG A  92      27.483  29.550   6.688  1.00 65.45           N
ATOM   1202  H   ARG A  92      27.804  29.775   7.619  1.00 65.45           H
ATOM   1203  CA  ARG A  92      27.768  28.126   6.327  1.00 60.81           C
ATOM   1204  HA  ARG A  92      28.150  28.140   5.306  1.00 60.81           H
ATOM   1205  C   ARG A  92      26.451  27.274   6.166  1.00 55.81           C
ATOM   1206  O   ARG A  92      25.473  27.635   6.774  1.00 57.55           O
ATOM   1207  CB  ARG A  92      28.791  27.450   7.308  1.00 68.35           C
ATOM   1208 1HB  ARG A  92      28.195  27.111   8.155  1.00 68.35           H
ATOM   1209 2HB  ARG A  92      29.297  26.647   6.771  1.00 68.35           H
ATOM   1210  CG  ARG A  92      29.851  28.442   7.818  1.00 77.60           C
ATOM   1211 1HG  ARG A  92      30.206  29.033   6.974  1.00 77.60           H
ATOM   1212 2HG  ARG A  92      29.419  29.122   8.553  1.00 77.60           H
ATOM   1213  CD  ARG A  92      30.955  27.622   8.414  1.00 83.65           C
ATOM   1214 1HD  ARG A  92      31.538  28.164   9.159  1.00 83.65           H
ATOM   1215 2HD  ARG A  92      30.578  26.717   8.891  1.00 83.65           H
ATOM   1216  NE  ARG A  92      31.925  27.175   7.352  1.00 90.24           N
ATOM   1217  HE  ARG A  92      31.955  27.772   6.538  1.00 90.24           H
ATOM   1218  CZ  ARG A  92      32.794  26.212   7.553  1.00 96.25           C
ATOM   1219  NH1 ARG A  92      33.586  25.932   6.582  1.00100.36           N
ATOM   1220 1HH1 ARG A  92      33.405  26.303   5.661  1.00100.36           H
ATOM   1221 2HH1 ARG A  92      34.179  25.123   6.695  1.00100.36           H
ATOM   1222  NH2 ARG A  92      32.801  25.470   8.588  1.00 98.30           N
ATOM   1223 1HH2 ARG A  92      32.272  25.716   9.411  1.00 98.30           H
ATOM   1224 2HH2 ARG A  92      33.461  24.706   8.619  1.00 98.30           H
ATOM   1225  N   ALA A  93      26.460  26.225   5.315  1.00 52.55           N
ATOM   1226  H   ALA A  93      27.273  26.054   4.741  1.00 52.55           H
ATOM   1227  CA  ALA A  93      25.349  25.312   5.231  1.00 47.15           C
ATOM   1228  HA  ALA A  93      24.418  25.878   5.206  1.00 47.15           H
ATOM   1229  C   ALA A  93      25.292  24.336   6.418  1.00 49.94           C
ATOM   1230  O   ALA A  93      26.293  23.936   6.934  1.00 55.27           O
ATOM   1231  CB  ALA A  93      25.558  24.441   4.023  1.00 43.65           C
ATOM   1232 1HB  ALA A  93      26.403  23.770   4.181  1.00 43.65           H
ATOM   1233 2HB  ALA A  93      25.752  25.071   3.155  1.00 43.65           H
ATOM   1234 3HB  ALA A  93      24.655  23.855   3.853  1.00 43.65           H
ATOM   1235  N   ARG A  94      24.071  23.944   6.724  1.00 38.50           N
ATOM   1236  H   ARG A  94      23.346  24.363   6.159  1.00 38.50           H
ATOM   1237  CA  ARG A  94      23.653  22.884   7.647  1.00 50.70           C
ATOM   1238  HA  ARG A  94      24.503  22.277   7.960  1.00 50.70           H
ATOM   1239  C   ARG A  94      22.656  21.856   6.949  1.00 46.39           C
ATOM   1240  O   ARG A  94      21.820  22.294   6.134  1.00 47.15           O
ATOM   1241  CB  ARG A  94      23.008  23.381   8.911  1.00 52.87           C
ATOM   1242 1HB  ARG A  94      22.085  23.865   8.592  1.00 52.87           H
ATOM   1243 2HB  ARG A  94      22.819  22.519   9.551  1.00 52.87           H
ATOM   1244  CG  ARG A  94      23.876  24.390   9.662  1.00 53.90           C
ATOM   1245 1HG  ARG A  94      24.230  25.172   8.991  1.00 53.90           H
ATOM   1246 2HG  ARG A  94      23.299  24.845  10.467  1.00 53.90           H
ATOM   1247  CD  ARG A  94      25.178  23.805  10.354  1.00 60.44           C
ATOM   1248 1HD  ARG A  94      24.925  23.019  11.066  1.00 60.44           H
ATOM   1249 2HD  ARG A  94      25.801  23.386   9.563  1.00 60.44           H
ATOM   1250  NE  ARG A  94      25.943  24.852  11.055  1.00 61.53           N
ATOM   1251  HE  ARG A  94      25.867  25.799  10.714  1.00 61.53           H
ATOM   1252  CZ  ARG A  94      26.483  24.586  12.237  1.00 62.26           C
ATOM   1253  NH1 ARG A  94      26.573  23.354  12.732  1.00 62.87           N
ATOM   1254 1HH1 ARG A  94      26.102  22.605  12.245  1.00 62.87           H
ATOM   1255 2HH1 ARG A  94      27.049  23.172  13.603  1.00 62.87           H
ATOM   1256  NH2 ARG A  94      27.026  25.445  13.016  1.00 64.88           N
ATOM   1257 1HH2 ARG A  94      27.393  26.304  12.631  1.00 64.88           H
ATOM   1258 2HH2 ARG A  94      27.498  24.994  13.787  1.00 64.88           H
ATOM   1259  N   PRO A  95      22.641  20.538   7.306  1.00 41.41           N
ATOM   1260  CA  PRO A  95      21.871  19.431   6.552  1.00 38.38           C
ATOM   1261  HA  PRO A  95      22.131  19.497   5.495  1.00 38.38           H
ATOM   1262  C   PRO A  95      20.339  19.534   6.679  1.00 31.34           C
ATOM   1263  O   PRO A  95      19.806  19.430   7.832  1.00 30.93           O
ATOM   1264  CB  PRO A  95      22.454  18.179   7.195  1.00 40.13           C
ATOM   1265 1HB  PRO A  95      21.710  17.382   7.201  1.00 40.13           H
ATOM   1266 2HB  PRO A  95      23.261  17.811   6.561  1.00 40.13           H
ATOM   1267  CG  PRO A  95      22.911  18.551   8.550  1.00 45.64           C
ATOM   1268 1HG  PRO A  95      22.060  18.642   9.224  1.00 45.64           H
ATOM   1269 2HG  PRO A  95      23.692  17.857   8.862  1.00 45.64           H
ATOM   1270  CD  PRO A  95      23.505  19.915   8.266  1.00 43.61           C
ATOM   1271 1HD  PRO A  95      23.557  20.511   9.177  1.00 43.61           H
ATOM   1272 2HD  PRO A  95      24.482  19.712   7.827  1.00 43.61           H
ATOM   1273  N   GLY A  96      19.681  19.627   5.544  1.00 28.66           N
ATOM   1274  H   GLY A  96      20.264  19.827   4.744  1.00 28.66           H
ATOM   1275  CA  GLY A  96      18.244  19.936   5.379  1.00 26.25           C
ATOM   1276 1HA  GLY A  96      18.034  20.384   4.408  1.00 26.25           H
ATOM   1277 2HA  GLY A  96      17.671  19.016   5.498  1.00 26.25           H
ATOM   1278  C   GLY A  96      17.689  20.939   6.454  1.00 24.63           C
ATOM   1279  O   GLY A  96      16.619  20.796   7.020  1.00 21.07           O
ATOM   1280  N   THR A  97      18.379  22.051   6.646  1.00 28.50           N
ATOM   1281  H   THR A  97      19.235  22.271   6.156  1.00 28.50           H
ATOM   1282  CA  THR A  97      17.989  23.133   7.640  1.00 30.42           C
ATOM   1283  HA  THR A  97      16.940  23.190   7.930  1.00 30.42           H
ATOM   1284  C   THR A  97      18.284  24.466   6.845  1.00 33.61           C
ATOM   1285  O   THR A  97      19.249  24.485   6.121  1.00 33.00           O
ATOM   1286  CB  THR A  97      18.924  22.955   8.872  1.00 25.43           C
ATOM   1287  HB  THR A  97      19.913  22.693   8.496  1.00 25.43           H
ATOM   1288  OG1 THR A  97      18.374  21.929   9.721  1.00 28.77           O
ATOM   1289  HG1 THR A  97      18.466  21.104   9.238  1.00 28.77           H
ATOM   1290  CG2 THR A  97      19.136  24.158   9.776  1.00 24.57           C
ATOM   1291 1HG2 THR A  97      19.384  23.794  10.773  1.00 24.57           H
ATOM   1292 2HG2 THR A  97      18.185  24.688   9.808  1.00 24.57           H
ATOM   1293 3HG2 THR A  97      19.918  24.834   9.431  1.00 24.57           H
ATOM   1294  N   TYR A  98      17.440  25.469   7.036  1.00 36.35           N
ATOM   1295  H   TYR A  98      16.674  25.326   7.678  1.00 36.35           H
ATOM   1296  CA  TYR A  98      17.579  26.723   6.366  1.00 35.94           C
ATOM   1297  HA  TYR A  98      18.587  26.818   5.960  1.00 35.94           H
ATOM   1298  C   TYR A  98      17.409  27.911   7.385  1.00 35.33           C
ATOM   1299  O   TYR A  98      16.718  27.756   8.381  1.00 25.40           O
ATOM   1300  CB  TYR A  98      16.497  26.879   5.216  1.00 32.06           C
ATOM   1301 1HB  TYR A  98      16.587  27.864   4.759  1.00 32.06           H
ATOM   1302 2HB  TYR A  98      16.601  26.093   4.468  1.00 32.06           H
ATOM   1303  CG  TYR A  98      15.039  26.779   5.755  1.00 28.43           C
ATOM   1304  CD1 TYR A  98      14.129  27.859   5.645  1.00 25.77           C
ATOM   1305  HD1 TYR A  98      14.501  28.787   5.236  1.00 25.77           H
ATOM   1306  CD2 TYR A  98      14.511  25.522   6.061  1.00 30.20           C
ATOM   1307  HD2 TYR A  98      15.161  24.663   6.137  1.00 30.20           H
ATOM   1308  CE1 TYR A  98      12.769  27.689   5.896  1.00 28.17           C
ATOM   1309  HE1 TYR A  98      12.019  28.414   5.616  1.00 28.17           H
ATOM   1310  CE2 TYR A  98      13.162  25.262   6.348  1.00 28.10           C
ATOM   1311  HE2 TYR A  98      12.811  24.242   6.392  1.00 28.10           H
ATOM   1312  CZ  TYR A  98      12.274  26.365   6.257  1.00 25.36           C
ATOM   1313  OH  TYR A  98      10.890  26.207   6.422  1.00 23.67           O
ATOM   1314  HH  TYR A  98      10.491  27.048   6.656  1.00 23.67           H
ATOM   1315  N   LEU A  99      18.157  28.941   7.080  1.00 29.22           N
ATOM   1316  H   LEU A  99      18.671  28.938   6.211  1.00 29.22           H
ATOM   1317  CA  LEU A  99      18.185  30.216   7.831  1.00 28.25           C
ATOM   1318  HA  LEU A  99      18.058  29.938   8.877  1.00 28.25           H
ATOM   1319  C   LEU A  99      17.110  31.131   7.364  1.00 29.70           C
ATOM   1320  O   LEU A  99      16.791  31.128   6.199  1.00 29.85           O
ATOM   1321  CB  LEU A  99      19.571  30.844   7.626  1.00 28.98           C
ATOM   1322 1HB  LEU A  99      19.638  31.225   6.607  1.00 28.98           H
ATOM   1323 2HB  LEU A  99      19.687  31.677   8.318  1.00 28.98           H
ATOM   1324  CG  LEU A  99      20.742  29.890   8.035  1.00 29.07           C
ATOM   1325  HG  LEU A  99      20.796  29.110   7.275  1.00 29.07           H
ATOM   1326  CD1 LEU A  99      22.051  30.759   8.071  1.00 28.79           C
ATOM   1327 1HD1 LEU A  99      21.861  31.730   8.527  1.00 28.79           H
ATOM   1328 2HD1 LEU A  99      22.313  30.894   7.022  1.00 28.79           H
ATOM   1329 3HD1 LEU A  99      22.874  30.267   8.591  1.00 28.79           H
ATOM   1330  CD2 LEU A  99      20.586  29.194   9.374  1.00 32.63           C
ATOM   1331 1HD2 LEU A  99      19.762  28.494   9.243  1.00 32.63           H
ATOM   1332 2HD2 LEU A  99      20.374  29.852  10.216  1.00 32.63           H
ATOM   1333 3HD2 LEU A  99      21.506  28.642   9.566  1.00 32.63           H
ATOM   1334  N   LEU A 100      16.662  32.108   8.097  1.00 35.91           N
ATOM   1335  H   LEU A 100      16.987  32.097   9.053  1.00 35.91           H
ATOM   1336  CA  LEU A 100      15.979  33.349   7.669  1.00 32.58           C
ATOM   1337  HA  LEU A 100      15.068  33.103   7.125  1.00 32.58           H
ATOM   1338  C   LEU A 100      16.890  34.168   6.729  1.00 35.30           C
ATOM   1339  O   LEU A 100      18.106  34.092   6.796  1.00 33.79           O
ATOM   1340  CB  LEU A 100      15.595  34.172   8.923  1.00 33.43           C
ATOM   1341 1HB  LEU A 100      16.503  34.353   9.498  1.00 33.43           H
ATOM   1342 2HB  LEU A 100      15.287  35.164   8.592  1.00 33.43           H
ATOM   1343  CG  LEU A 100      14.627  33.389   9.861  1.00 32.43           C
ATOM   1344  HG  LEU A 100      15.130  32.465  10.146  1.00 32.43           H
ATOM   1345  CD1 LEU A 100      14.433  34.178  11.193  1.00 33.06           C
ATOM   1346 1HD1 LEU A 100      13.825  33.570  11.863  1.00 33.06           H
ATOM   1347 2HD1 LEU A 100      13.971  35.158  11.072  1.00 33.06           H
ATOM   1348 3HD1 LEU A 100      15.431  34.296  11.614  1.00 33.06           H
ATOM   1349  CD2 LEU A 100      13.221  33.126   9.409  1.00 34.56           C
ATOM   1350 1HD2 LEU A 100      12.763  32.450  10.132  1.00 34.56           H
ATOM   1351 2HD2 LEU A 100      13.211  32.663   8.422  1.00 34.56           H
ATOM   1352 3HD2 LEU A 100      12.661  34.060   9.378  1.00 34.56           H
ATOM   1353  N   GLN A 101      16.332  34.984   5.850  1.00 44.62           N
ATOM   1354  H   GLN A 101      15.341  34.928   5.663  1.00 44.62           H
ATOM   1355  CA  GLN A 101      17.119  35.721   4.822  1.00 46.82           C
ATOM   1356  HA  GLN A 101      18.184  35.738   5.052  1.00 46.82           H
ATOM   1357  C   GLN A 101      16.611  37.196   4.946  1.00 41.35           C
ATOM   1358  O   GLN A 101      17.217  38.106   4.308  1.00 44.11           O
ATOM   1359  CB  GLN A 101      16.609  35.275   3.439  1.00 56.59           C
ATOM   1360 1HB  GLN A 101      15.609  35.583   3.133  1.00 56.59           H
ATOM   1361 2HB  GLN A 101      17.268  35.838   2.779  1.00 56.59           H
ATOM   1362  CG  GLN A 101      16.773  33.775   3.131  1.00 66.42           C
ATOM   1363 1HG  GLN A 101      16.123  33.216   3.804  1.00 66.42           H
ATOM   1364 2HG  GLN A 101      16.375  33.487   2.158  1.00 66.42           H
ATOM   1365  CD  GLN A 101      18.201  33.356   3.280  1.00 73.96           C
ATOM   1366  OE1 GLN A 101      19.137  34.135   3.320  1.00 77.43           O
ATOM   1367  NE2 GLN A 101      18.548  32.073   3.266  1.00 76.77           N
ATOM   1368 1HE2 GLN A 101      19.482  31.799   3.535  1.00 76.77           H
ATOM   1369 2HE2 GLN A 101      17.809  31.387   3.236  1.00 76.77           H
ATOM   1370  N   ASP A 102      15.579  37.569   5.683  1.00 41.48           N
ATOM   1371  H   ASP A 102      15.120  36.858   6.234  1.00 41.48           H
ATOM   1372  CA  ASP A 102      15.198  38.970   6.061  1.00 52.43           C
ATOM   1373  HA  ASP A 102      15.991  39.680   5.830  1.00 52.43           H
ATOM   1374  C   ASP A 102      14.867  39.063   7.552  1.00 49.61           C
ATOM   1375  O   ASP A 102      14.599  38.057   8.213  1.00 45.86           O
ATOM   1376  CB  ASP A 102      14.001  39.361   5.183  1.00 64.67           C
ATOM   1377 1HB  ASP A 102      13.863  38.714   4.317  1.00 64.67           H
ATOM   1378 2HB  ASP A 102      13.127  39.376   5.835  1.00 64.67           H
ATOM   1379  CG  ASP A 102      14.178  40.814   4.635  1.00 72.68           C
ATOM   1380  OD1 ASP A 102      13.585  41.107   3.623  1.00 74.25           O
ATOM   1381  OD2 ASP A 102      14.915  41.645   5.284  1.00 76.13           O
ATOM   1382  N   GLY A 103      14.960  40.213   8.142  1.00 52.43           N
ATOM   1383  H   GLY A 103      15.201  40.977   7.526  1.00 52.43           H
ATOM   1384  CA  GLY A 103      14.473  40.529   9.467  1.00 53.99           C
ATOM   1385 1HA  GLY A 103      14.452  41.611   9.593  1.00 53.99           H
ATOM   1386 2HA  GLY A 103      13.463  40.127   9.539  1.00 53.99           H
ATOM   1387  C   GLY A 103      15.260  39.960  10.703  1.00 53.16           C
ATOM   1388  O   GLY A 103      15.042  40.383  11.805  1.00 52.25           O
ATOM   1389  N   TYR A 104      16.136  38.978  10.481  1.00 49.33           N
ATOM   1390  H   TYR A 104      16.236  38.657   9.529  1.00 49.33           H
ATOM   1391  CA  TYR A 104      16.750  38.201  11.535  1.00 45.38           C
ATOM   1392  HA  TYR A 104      15.937  37.957  12.217  1.00 45.38           H
ATOM   1393  C   TYR A 104      17.845  38.922  12.420  1.00 54.49           C
ATOM   1394  O   TYR A 104      18.356  38.434  13.436  1.00 60.79           O
ATOM   1395  CB  TYR A 104      17.268  36.899  10.873  1.00 43.91           C
ATOM   1396 1HB  TYR A 104      17.731  36.325  11.676  1.00 43.91           H
ATOM   1397 2HB  TYR A 104      16.444  36.387  10.374  1.00 43.91           H
ATOM   1398  CG  TYR A 104      18.356  37.158   9.810  1.00 47.60           C
ATOM   1399  CD1 TYR A 104      19.722  37.158  10.181  1.00 46.65           C
ATOM   1400  HD1 TYR A 104      19.975  37.088  11.229  1.00 46.65           H
ATOM   1401  CD2 TYR A 104      17.990  37.250   8.517  1.00 37.83           C
ATOM   1402  HD2 TYR A 104      16.962  37.132   8.209  1.00 37.83           H
ATOM   1403  CE1 TYR A 104      20.746  37.333   9.278  1.00 42.37           C
ATOM   1404  HE1 TYR A 104      21.782  37.356   9.584  1.00 42.37           H
ATOM   1405  CE2 TYR A 104      19.000  37.445   7.587  1.00 38.74           C
ATOM   1406  HE2 TYR A 104      18.766  37.435   6.533  1.00 38.74           H
ATOM   1407  CZ  TYR A 104      20.410  37.448   7.936  1.00 40.38           C
ATOM   1408  OH  TYR A 104      21.324  37.623   6.965  1.00 46.24           O
ATOM   1409  HH  TYR A 104      22.228  37.711   7.278  1.00 46.24           H
ATOM   1410  N   ALA A 105      18.296  40.130  12.015  1.00 53.99           N
ATOM   1411  H   ALA A 105      17.881  40.563  11.203  1.00 53.99           H
ATOM   1412  CA  ALA A 105      19.395  40.926  12.642  1.00 49.71           C
ATOM   1413  HA  ALA A 105      19.313  40.791  13.721  1.00 49.71           H
ATOM   1414  C   ALA A 105      19.357  42.424  12.326  1.00 53.06           C
ATOM   1415  O   ALA A 105      18.991  42.734  11.200  1.00 60.99           O
ATOM   1416  CB  ALA A 105      20.810  40.340  12.474  1.00 46.80           C
ATOM   1417 1HB  ALA A 105      21.567  40.926  12.996  1.00 46.80           H
ATOM   1418 2HB  ALA A 105      21.023  40.340  11.405  1.00 46.80           H
ATOM   1419 3HB  ALA A 105      20.822  39.316  12.848  1.00 46.80           H
ATOM   1420  N   PHE A 106      19.754  43.320  13.213  1.00 48.16           N
ATOM   1421  H   PHE A 106      20.324  43.012  13.987  1.00 48.16           H
ATOM   1422  CA  PHE A 106      19.679  44.752  12.962  1.00 54.23           C
ATOM   1423  HA  PHE A 106      19.706  45.005  11.902  1.00 54.23           H
ATOM   1424  C   PHE A 106      20.852  45.583  13.624  1.00 59.82           C
ATOM   1425  O   PHE A 106      21.448  45.051  14.514  1.00 59.60           O
ATOM   1426  CB  PHE A 106      18.333  45.238  13.595  1.00 53.59           C
ATOM   1427 1HB  PHE A 106      18.174  44.968  14.639  1.00 53.59           H
ATOM   1428 2HB  PHE A 106      18.303  46.328  13.577  1.00 53.59           H
ATOM   1429  CG  PHE A 106      17.146  44.717  12.782  1.00 52.28           C
ATOM   1430  CD1 PHE A 106      16.175  43.890  13.392  1.00 57.88           C
ATOM   1431  HD1 PHE A 106      16.402  43.386  14.320  1.00 57.88           H
ATOM   1432  CD2 PHE A 106      16.895  45.373  11.587  1.00 48.34           C
ATOM   1433  HD2 PHE A 106      17.624  46.040  11.152  1.00 48.34           H
ATOM   1434  CE1 PHE A 106      14.948  43.703  12.763  1.00 57.91           C
ATOM   1435  HE1 PHE A 106      14.211  43.089  13.261  1.00 57.91           H
ATOM   1436  CE2 PHE A 106      15.736  45.084  10.879  1.00 51.22           C
ATOM   1437  HE2 PHE A 106      15.540  45.544   9.922  1.00 51.22           H
ATOM   1438  CZ  PHE A 106      14.777  44.214  11.514  1.00 54.72           C
ATOM   1439  HZ  PHE A 106      13.803  44.151  11.052  1.00 54.72           H
ATOM   1440  N   PRO A 107      21.154  46.801  13.150  1.00 61.87           N
ATOM   1441  CA  PRO A 107      22.159  47.641  13.808  1.00 60.43           C
ATOM   1442  HA  PRO A 107      23.105  47.133  13.997  1.00 60.43           H
ATOM   1443  C   PRO A 107      21.620  48.116  15.198  1.00 55.32           C
ATOM   1444  O   PRO A 107      20.526  48.679  15.336  1.00 54.79           O
ATOM   1445  CB  PRO A 107      22.407  48.798  12.812  1.00 64.77           C
ATOM   1446 1HB  PRO A 107      22.540  49.793  13.237  1.00 64.77           H
ATOM   1447 2HB  PRO A 107      23.212  48.510  12.136  1.00 64.77           H
ATOM   1448  CG  PRO A 107      21.090  48.824  11.977  1.00 62.70           C
ATOM   1449 1HG  PRO A 107      20.377  49.477  12.481  1.00 62.70           H
ATOM   1450 2HG  PRO A 107      21.242  49.156  10.951  1.00 62.70           H
ATOM   1451  CD  PRO A 107      20.595  47.392  11.997  1.00 61.22           C
ATOM   1452 1HD  PRO A 107      19.505  47.365  12.009  1.00 61.22           H
ATOM   1453 2HD  PRO A 107      20.930  46.905  11.081  1.00 61.22           H
ATOM   1454  N   GLY A 108      22.434  47.920  16.228  1.00 57.47           N
ATOM   1455  H   GLY A 108      23.299  47.463  15.976  1.00 57.47           H
ATOM   1456  CA  GLY A 108      22.260  48.178  17.680  1.00 64.77           C
ATOM   1457 1HA  GLY A 108      23.225  48.493  18.078  1.00 64.77           H
ATOM   1458 2HA  GLY A 108      21.548  49.000  17.763  1.00 64.77           H
ATOM   1459  C   GLY A 108      21.755  46.963  18.412  1.00 66.70           C
ATOM   1460  O   GLY A 108      21.403  47.056  19.568  1.00 69.90           O
ATOM   1461  N   GLU A 109      21.705  45.738  17.783  1.00 56.10           N
ATOM   1462  H   GLU A 109      21.908  45.750  16.794  1.00 56.10           H
ATOM   1463  CA  GLU A 109      21.231  44.495  18.363  1.00 52.55           C
ATOM   1464  HA  GLU A 109      21.301  44.577  19.448  1.00 52.55           H
ATOM   1465  C   GLU A 109      22.092  43.379  17.851  1.00 50.24           C
ATOM   1466  O   GLU A 109      22.662  43.381  16.735  1.00 44.96           O
ATOM   1467  CB  GLU A 109      19.784  44.228  17.953  1.00 55.67           C
ATOM   1468 1HB  GLU A 109      19.759  43.751  16.974  1.00 55.67           H
ATOM   1469 2HB  GLU A 109      19.290  43.514  18.612  1.00 55.67           H
ATOM   1470  CG  GLU A 109      18.908  45.503  17.887  1.00 65.16           C
ATOM   1471 1HG  GLU A 109      18.941  45.924  18.891  1.00 65.16           H
ATOM   1472 2HG  GLU A 109      19.305  46.167  17.119  1.00 65.16           H
ATOM   1473  CD  GLU A 109      17.420  45.229  17.544  1.00 67.85           C
ATOM   1474  OE1 GLU A 109      16.623  46.174  17.837  1.00 66.63           O
ATOM   1475  OE2 GLU A 109      17.057  44.153  16.915  1.00 69.36           O
ATOM   1476  N   ASP A 110      22.366  42.323  18.600  1.00 53.65           N
ATOM   1477  H   ASP A 110      21.948  42.250  19.516  1.00 53.65           H
ATOM   1478  CA  ASP A 110      23.200  41.196  18.168  1.00 49.83           C
ATOM   1479  HA  ASP A 110      24.097  41.569  17.674  1.00 49.83           H
ATOM   1480  C   ASP A 110      22.481  40.245  17.176  1.00 44.65           C
ATOM   1481  O   ASP A 110      23.052  39.743  16.215  1.00 47.89           O
ATOM   1482  CB  ASP A 110      23.777  40.380  19.363  1.00 46.45           C
ATOM   1483 1HB  ASP A 110      22.969  40.075  20.028  1.00 46.45           H
ATOM   1484 2HB  ASP A 110      24.373  39.501  19.118  1.00 46.45           H
ATOM   1485  CG  ASP A 110      24.686  41.359  20.150  1.00 44.39           C
ATOM   1486  OD1 ASP A 110      25.709  41.915  19.574  1.00 43.15           O
ATOM   1487  OD2 ASP A 110      24.343  41.713  21.323  1.00 46.48           O
ATOM   1488  N   GLY A 111      21.155  40.168  17.418  1.00 40.70           N
ATOM   1489  H   GLY A 111      20.847  40.850  18.096  1.00 40.70           H
ATOM   1490  CA  GLY A 111      20.104  39.426  16.711  1.00 38.55           C
ATOM   1491 1HA  GLY A 111      19.170  39.533  17.263  1.00 38.55           H
ATOM   1492 2HA  GLY A 111      19.972  39.926  15.752  1.00 38.55           H
ATOM   1493  C   GLY A 111      20.506  38.007  16.555  1.00 34.43           C
ATOM   1494  O   GLY A 111      21.240  37.474  17.329  1.00 31.58           O
ATOM   1495  N   MET A 112      19.970  37.299  15.546  1.00 35.18           N
ATOM   1496  H   MET A 112      19.412  37.766  14.846  1.00 35.18           H
ATOM   1497  CA  MET A 112      20.345  35.898  15.212  1.00 33.08           C
ATOM   1498  HA  MET A 112      21.268  35.671  15.745  1.00 33.08           H
ATOM   1499  C   MET A 112      20.715  35.780  13.672  1.00 29.71           C
ATOM   1500  O   MET A 112      19.848  35.571  12.858  1.00 29.07           O
ATOM   1501  CB  MET A 112      19.165  35.006  15.732  1.00 34.97           C
ATOM   1502 1HB  MET A 112      18.327  35.387  15.149  1.00 34.97           H
ATOM   1503 2HB  MET A 112      19.266  33.959  15.446  1.00 34.97           H
ATOM   1504  CG  MET A 112      18.815  35.085  17.222  1.00 34.05           C
ATOM   1505 1HG  MET A 112      19.750  34.958  17.768  1.00 34.05           H
ATOM   1506 2HG  MET A 112      18.385  36.058  17.459  1.00 34.05           H
ATOM   1507  SD  MET A 112      17.652  33.783  17.723  1.00 31.93           S
ATOM   1508  CE  MET A 112      17.978  33.857  19.529  1.00 33.16           C
ATOM   1509 1HE  MET A 112      17.551  34.787  19.904  1.00 33.16           H
ATOM   1510 2HE  MET A 112      19.038  33.816  19.781  1.00 33.16           H
ATOM   1511 3HE  MET A 112      17.464  33.010  19.983  1.00 33.16           H
ATOM   1512  N   PRO A 113      22.009  35.826  13.299  1.00 31.88           N
ATOM   1513  CA  PRO A 113      22.531  35.553  11.938  1.00 36.29           C
ATOM   1514  HA  PRO A 113      21.959  36.208  11.282  1.00 36.29           H
ATOM   1515  C   PRO A 113      22.277  34.092  11.454  1.00 34.51           C
ATOM   1516  O   PRO A 113      22.014  33.901  10.218  1.00 37.13           O
ATOM   1517  CB  PRO A 113      24.021  35.888  11.959  1.00 36.26           C
ATOM   1518 1HB  PRO A 113      24.626  35.021  12.223  1.00 36.26           H
ATOM   1519 2HB  PRO A 113      24.281  36.227  10.957  1.00 36.26           H
ATOM   1520  CG  PRO A 113      24.074  36.962  12.967  1.00 33.00           C
ATOM   1521 1HG  PRO A 113      25.085  36.994  13.375  1.00 33.00           H
ATOM   1522 2HG  PRO A 113      23.776  37.958  12.639  1.00 33.00           H
ATOM   1523  CD  PRO A 113      23.105  36.445  14.013  1.00 31.25           C
ATOM   1524 1HD  PRO A 113      23.545  35.724  14.703  1.00 31.25           H
ATOM   1525 2HD  PRO A 113      22.743  37.321  14.550  1.00 31.25           H
ATOM   1526  N   VAL A 114      22.166  33.093  12.364  1.00 29.98           N
ATOM   1527  H   VAL A 114      22.381  33.261  13.337  1.00 29.98           H
ATOM   1528  CA  VAL A 114      21.899  31.686  12.002  1.00 29.50           C
ATOM   1529  HA  VAL A 114      21.718  31.722  10.927  1.00 29.50           H
ATOM   1530  C   VAL A 114      20.618  31.280  12.718  1.00 32.68           C
ATOM   1531  O   VAL A 114      20.506  30.263  13.476  1.00 37.15           O
ATOM   1532  CB  VAL A 114      23.194  30.824  12.237  1.00 30.98           C
ATOM   1533  HB  VAL A 114      23.380  30.838  13.311  1.00 30.98           H
ATOM   1534  CG1 VAL A 114      23.102  29.319  11.848  1.00 30.01           C
ATOM   1535 1HG1 VAL A 114      23.858  28.765  12.404  1.00 30.01           H
ATOM   1536 2HG1 VAL A 114      23.343  29.298  10.786  1.00 30.01           H
ATOM   1537 3HG1 VAL A 114      22.125  28.863  12.009  1.00 30.01           H
ATOM   1538  CG2 VAL A 114      24.474  31.387  11.537  1.00 31.88           C
ATOM   1539 1HG2 VAL A 114      25.289  30.766  11.908  1.00 31.88           H
ATOM   1540 2HG2 VAL A 114      24.716  32.438  11.694  1.00 31.88           H
ATOM   1541 3HG2 VAL A 114      24.331  31.201  10.472  1.00 31.88           H
ATOM   1542  N   ALA A 115      19.537  32.101  12.582  1.00 31.30           N
ATOM   1543  H   ALA A 115      19.687  32.907  11.992  1.00 31.30           H
ATOM   1544  CA  ALA A 115      18.159  31.831  12.994  1.00 28.57           C
ATOM   1545  HA  ALA A 115      18.163  31.421  14.005  1.00 28.57           H
ATOM   1546  C   ALA A 115      17.578  30.760  12.047  1.00 35.82           C
ATOM   1547  O   ALA A 115      17.227  31.087  10.897  1.00 43.02           O
ATOM   1548  CB  ALA A 115      17.423  33.136  12.990  1.00 25.23           C
ATOM   1549 1HB  ALA A 115      16.381  33.001  13.280  1.00 25.23           H
ATOM   1550 2HB  ALA A 115      17.470  33.574  11.993  1.00 25.23           H
ATOM   1551 3HB  ALA A 115      17.917  33.797  13.702  1.00 25.23           H
ATOM   1552  N   ALA A 116      17.396  29.552  12.505  1.00 38.45           N
ATOM   1553  H   ALA A 116      17.605  29.300  13.460  1.00 38.45           H
ATOM   1554  CA  ALA A 116      17.257  28.362  11.591  1.00 36.41           C
ATOM   1555  HA  ALA A 116      17.318  28.671  10.548  1.00 36.41           H
ATOM   1556  C   ALA A 116      16.056  27.448  11.782  1.00 30.54           C
ATOM   1557  O   ALA A 116      15.341  27.447  12.782  1.00 25.14           O
ATOM   1558  CB  ALA A 116      18.510  27.553  11.929  1.00 36.37           C
ATOM   1559 1HB  ALA A 116      18.462  27.176  12.950  1.00 36.37           H
ATOM   1560 2HB  ALA A 116      19.466  28.052  11.770  1.00 36.37           H
ATOM   1561 3HB  ALA A 116      18.413  26.723  11.229  1.00 36.37           H
ATOM   1562  N   MET A 117      15.658  26.718  10.768  1.00 30.66           N
ATOM   1563  H   MET A 117      16.224  26.791   9.934  1.00 30.66           H
ATOM   1564  CA  MET A 117      14.515  25.795  10.698  1.00 30.74           C
ATOM   1565  HA  MET A 117      14.175  25.505  11.692  1.00 30.74           H
ATOM   1566  C   MET A 117      14.874  24.628   9.861  1.00 30.33           C
ATOM   1567  O   MET A 117      15.748  24.710   8.991  1.00 30.93           O
ATOM   1568  CB  MET A 117      13.298  26.554  10.122  1.00 22.23           C
ATOM   1569 1HB  MET A 117      13.482  26.963   9.128  1.00 22.23           H
ATOM   1570 2HB  MET A 117      12.413  25.922  10.057  1.00 22.23           H
ATOM   1571  CG  MET A 117      12.878  27.788  11.020  1.00 24.76           C
ATOM   1572 1HG  MET A 117      12.542  27.399  11.981  1.00 24.76           H
ATOM   1573 2HG  MET A 117      13.833  28.306  11.106  1.00 24.76           H
ATOM   1574  SD  MET A 117      11.635  28.873  10.312  1.00 25.79           S
ATOM   1575  CE  MET A 117      12.715  29.816   9.205  1.00 31.15           C
ATOM   1576 1HE  MET A 117      13.203  29.200   8.450  1.00 31.15           H
ATOM   1577 2HE  MET A 117      13.471  30.299   9.825  1.00 31.15           H
ATOM   1578 3HE  MET A 117      12.107  30.577   8.715  1.00 31.15           H
ATOM   1579  N   SER A 118      14.024  23.635   9.982  1.00 27.49           N
ATOM   1580  H   SER A 118      13.338  23.671  10.722  1.00 27.49           H
ATOM   1581  CA  SER A 118      13.906  22.578   8.997  1.00 25.75           C
ATOM   1582  HA  SER A 118      14.359  22.970   8.086  1.00 25.75           H
ATOM   1583  C   SER A 118      12.432  22.218   8.665  1.00 26.25           C
ATOM   1584  O   SER A 118      11.548  22.656   9.390  1.00 20.77           O
ATOM   1585  CB  SER A 118      14.644  21.237   9.445  1.00 25.55           C
ATOM   1586 1HB  SER A 118      15.658  21.546   9.700  1.00 25.55           H
ATOM   1587 2HB  SER A 118      14.162  20.950  10.379  1.00 25.55           H
ATOM   1588  OG  SER A 118      14.629  20.217   8.436  1.00 25.82           O
ATOM   1589  HG  SER A 118      15.288  20.466   7.784  1.00 25.82           H
ATOM   1590  N   SER A 119      12.040  21.603   7.524  1.00 28.06           N
ATOM   1591  H   SER A 119      12.795  21.191   6.994  1.00 28.06           H
ATOM   1592  CA  SER A 119      10.683  21.327   7.133  1.00 27.95           C
ATOM   1593  HA  SER A 119      10.032  21.200   7.998  1.00 27.95           H
ATOM   1594  C   SER A 119      10.608  20.087   6.254  1.00 28.91           C
ATOM   1595  O   SER A 119      10.919  20.097   5.051  1.00 28.82           O
ATOM   1596  CB  SER A 119      10.139  22.569   6.393  1.00 27.88           C
ATOM   1597 1HB  SER A 119      10.337  23.447   7.007  1.00 27.88           H
ATOM   1598 2HB  SER A 119      10.730  22.713   5.488  1.00 27.88           H
ATOM   1599  OG  SER A 119       8.768  22.376   6.043  1.00 26.15           O
ATOM   1600  HG  SER A 119       8.259  22.432   6.855  1.00 26.15           H
ATOM   1601  N   ASN A 120      10.191  18.982   6.873  1.00 32.49           N
ATOM   1602  H   ASN A 120       9.788  19.040   7.797  1.00 32.49           H
ATOM   1603  CA  ASN A 120       9.963  17.649   6.224  1.00 31.17           C
ATOM   1604  HA  ASN A 120       9.312  17.837   5.370  1.00 31.17           H
ATOM   1605  C   ASN A 120       9.129  16.725   7.160  1.00 25.94           C
ATOM   1606  O   ASN A 120       8.882  17.009   8.329  1.00 29.39           O
ATOM   1607  CB  ASN A 120      11.265  16.884   5.824  1.00 28.74           C
ATOM   1608 1HB  ASN A 120      10.988  15.854   5.601  1.00 28.74           H
ATOM   1609 2HB  ASN A 120      11.671  17.374   4.939  1.00 28.74           H
ATOM   1610  CG  ASN A 120      12.298  16.905   6.939  1.00 24.17           C
ATOM   1611  OD1 ASN A 120      13.070  17.850   7.039  1.00 20.15           O
ATOM   1612  ND2 ASN A 120      12.310  16.011   7.865  1.00 20.64           N
ATOM   1613 1HD2 ASN A 120      12.752  16.347   8.708  1.00 20.64           H
ATOM   1614 2HD2 ASN A 120      11.677  15.226   7.903  1.00 20.64           H
ATOM   1615  N   VAL A 121       8.685  15.585   6.619  1.00 23.05           N
ATOM   1616  H   VAL A 121       8.990  15.300   5.699  1.00 23.05           H
ATOM   1617  CA  VAL A 121       8.224  14.539   7.524  1.00 22.99           C
ATOM   1618  HA  VAL A 121       7.615  15.092   8.239  1.00 22.99           H
ATOM   1619  C   VAL A 121       9.446  13.971   8.260  1.00 27.42           C
ATOM   1620  O   VAL A 121      10.361  13.659   7.566  1.00 30.75           O
ATOM   1621  CB  VAL A 121       7.352  13.420   6.878  1.00 23.57           C
ATOM   1622  HB  VAL A 121       8.014  12.805   6.269  1.00 23.57           H
ATOM   1623  CG1 VAL A 121       6.813  12.413   7.865  1.00 19.63           C
ATOM   1624 1HG1 VAL A 121       6.335  11.595   7.328  1.00 19.63           H
ATOM   1625 2HG1 VAL A 121       6.088  12.888   8.526  1.00 19.63           H
ATOM   1626 3HG1 VAL A 121       7.644  12.025   8.456  1.00 19.63           H
ATOM   1627  CG2 VAL A 121       6.124  13.883   6.093  1.00 23.37           C
ATOM   1628 1HG2 VAL A 121       5.681  13.011   5.611  1.00 23.37           H
ATOM   1629 2HG2 VAL A 121       6.407  14.613   5.334  1.00 23.37           H
ATOM   1630 3HG2 VAL A 121       5.401  14.329   6.775  1.00 23.37           H
ATOM   1631  N   GLY A 122       9.481  14.109   9.614  1.00 31.70           N
ATOM   1632  H   GLY A 122       8.639  14.549   9.957  1.00 31.70           H
ATOM   1633  CA  GLY A 122      10.563  13.885  10.553  1.00 28.86           C
ATOM   1634 1HA  GLY A 122      10.129  13.275  11.345  1.00 28.86           H
ATOM   1635 2HA  GLY A 122      11.307  13.292  10.021  1.00 28.86           H
ATOM   1636  C   GLY A 122      11.227  15.111  11.160  1.00 24.28           C
ATOM   1637  O   GLY A 122      12.252  15.031  11.857  1.00 21.02           O
ATOM   1638  N   GLY A 123      10.721  16.277  10.760  1.00 23.94           N
ATOM   1639  H   GLY A 123       9.881  16.216  10.203  1.00 23.94           H
ATOM   1640  CA  GLY A 123      11.232  17.598  11.074  1.00 17.93           C
ATOM   1641 1HA  GLY A 123      10.656  18.245  10.413  1.00 17.93           H
ATOM   1642 2HA  GLY A 123      10.976  17.892  12.092  1.00 17.93           H
ATOM   1643  C   GLY A 123      12.735  17.948  10.862  1.00 18.71           C
ATOM   1644  O   GLY A 123      13.473  17.287  10.172  1.00 20.13           O
ATOM   1645  N   MET A 124      13.223  18.895  11.629  1.00 22.21           N
ATOM   1646  H   MET A 124      12.645  19.304  12.349  1.00 22.21           H
ATOM   1647  CA  MET A 124      14.686  19.103  11.810  1.00 21.70           C
ATOM   1648  HA  MET A 124      15.102  19.252  10.814  1.00 21.70           H
ATOM   1649  C   MET A 124      15.411  17.899  12.452  1.00 21.78           C
ATOM   1650  O   MET A 124      16.583  17.667  12.214  1.00 21.86           O
ATOM   1651  CB  MET A 124      14.927  20.331  12.706  1.00 19.51           C
ATOM   1652 1HB  MET A 124      14.214  21.136  12.527  1.00 19.51           H
ATOM   1653 2HB  MET A 124      14.693  20.035  13.728  1.00 19.51           H
ATOM   1654  CG  MET A 124      16.338  20.798  12.572  1.00 21.09           C
ATOM   1655 1HG  MET A 124      17.000  19.944  12.718  1.00 21.09           H
ATOM   1656 2HG  MET A 124      16.584  21.174  11.579  1.00 21.09           H
ATOM   1657  SD  MET A 124      16.974  22.111  13.759  1.00 22.70           S
ATOM   1658  CE  MET A 124      16.262  23.606  13.035  1.00 27.27           C
ATOM   1659 1HE  MET A 124      16.754  23.890  12.105  1.00 27.27           H
ATOM   1660 2HE  MET A 124      16.302  24.439  13.737  1.00 27.27           H
ATOM   1661 3HE  MET A 124      15.221  23.351  12.833  1.00 27.27           H
ATOM   1662  N   ALA A 125      14.764  16.979  13.260  1.00 24.38           N
ATOM   1663  H   ALA A 125      13.798  17.163  13.487  1.00 24.38           H
ATOM   1664  CA  ALA A 125      15.389  15.810  13.852  1.00 28.68           C
ATOM   1665  HA  ALA A 125      16.318  16.193  14.275  1.00 28.68           H
ATOM   1666  C   ALA A 125      15.795  14.788  12.738  1.00 36.48           C
ATOM   1667  O   ALA A 125      16.783  14.053  12.895  1.00 44.11           O
ATOM   1668  CB  ALA A 125      14.458  15.281  14.970  1.00 22.27           C
ATOM   1669 1HB  ALA A 125      14.938  14.402  15.400  1.00 22.27           H
ATOM   1670 2HB  ALA A 125      13.509  14.992  14.517  1.00 22.27           H
ATOM   1671 3HB  ALA A 125      14.279  16.017  15.753  1.00 22.27           H
ATOM   1672  N   ALA A 126      15.276  14.861  11.511  1.00 31.32           N
ATOM   1673  H   ALA A 126      14.547  15.535  11.320  1.00 31.32           H
ATOM   1674  CA  ALA A 126      15.601  13.957  10.372  1.00 27.58           C
ATOM   1675  HA  ALA A 126      15.621  12.940  10.764  1.00 27.58           H
ATOM   1676  C   ALA A 126      17.047  14.269   9.863  1.00 23.32           C
ATOM   1677  O   ALA A 126      17.471  13.725   8.925  1.00 20.30           O
ATOM   1678  CB  ALA A 126      14.579  13.999   9.265  1.00 25.71           C
ATOM   1679 1HB  ALA A 126      14.544  14.985   8.802  1.00 25.71           H
ATOM   1680 2HB  ALA A 126      13.599  13.757   9.678  1.00 25.71           H
ATOM   1681 3HB  ALA A 126      14.852  13.254   8.518  1.00 25.71           H
ATOM   1682  N   HIS A 127      17.769  15.185  10.520  1.00 23.64           N
ATOM   1683  H   HIS A 127      17.308  15.724  11.239  1.00 23.64           H
ATOM   1684  CA  HIS A 127      19.140  15.665  10.174  1.00 23.29           C
ATOM   1685  HA  HIS A 127      19.617  14.916   9.542  1.00 23.29           H
ATOM   1686  C   HIS A 127      20.091  15.873  11.404  1.00 20.79           C
ATOM   1687  O   HIS A 127      21.271  16.192  11.206  1.00 19.06           O
ATOM   1688  CB  HIS A 127      19.023  16.978   9.326  1.00 25.52           C
ATOM   1689 1HB  HIS A 127      19.092  17.905   9.896  1.00 25.52           H
ATOM   1690 2HB  HIS A 127      19.886  17.163   8.686  1.00 25.52           H
ATOM   1691  CG  HIS A 127      17.769  17.018   8.480  1.00 24.09           C
ATOM   1692  ND1 HIS A 127      17.573  16.514   7.245  1.00 25.55           N
ATOM   1693  HD1 HIS A 127      18.257  16.009   6.700  1.00 25.55           H
ATOM   1694  CD2 HIS A 127      16.594  17.573   8.879  1.00 24.57           C
ATOM   1695  HD2 HIS A 127      16.523  18.117   9.809  1.00 24.57           H
ATOM   1696  CE1 HIS A 127      16.373  16.786   6.866  1.00 26.80           C
ATOM   1697  HE1 HIS A 127      15.968  16.696   5.868  1.00 26.80           H
ATOM   1698  NE2 HIS A 127      15.721  17.408   7.831  1.00 20.31           N
ATOM   1699  HE2 HIS A 127      14.778  17.765   7.886  1.00 20.31           H
ATOM   1700  N   TRP A 128      19.565  15.909  12.626  1.00 24.49           N
ATOM   1701  H   TRP A 128      18.626  15.547  12.708  1.00 24.49           H
ATOM   1702  CA  TRP A 128      20.282  16.186  13.869  1.00 22.62           C
ATOM   1703  HA  TRP A 128      20.728  17.176  13.773  1.00 22.62           H
ATOM   1704  C   TRP A 128      21.412  15.185  14.199  1.00 25.95           C
ATOM   1705  O   TRP A 128      21.417  14.157  13.558  1.00 27.94           O
ATOM   1706  CB  TRP A 128      19.268  16.203  15.057  1.00 20.42           C
ATOM   1707 1HB  TRP A 128      19.778  16.725  15.865  1.00 20.42           H
ATOM   1708 2HB  TRP A 128      18.459  16.859  14.734  1.00 20.42           H
ATOM   1709  CG  TRP A 128      18.673  14.931  15.599  1.00 21.52           C
ATOM   1710  CD1 TRP A 128      18.636  13.710  14.990  1.00 23.51           C
ATOM   1711  HD1 TRP A 128      19.075  13.447  14.039  1.00 23.51           H
ATOM   1712  CD2 TRP A 128      17.905  14.849  16.804  1.00 19.89           C
ATOM   1713  NE1 TRP A 128      18.000  12.834  15.780  1.00 22.76           N
ATOM   1714  HE1 TRP A 128      17.832  11.866  15.545  1.00 22.76           H
ATOM   1715  CE2 TRP A 128      17.616  13.433  16.940  1.00 21.72           C
ATOM   1716  CE3 TRP A 128      17.499  15.715  17.868  1.00 17.60           C
ATOM   1717  HE3 TRP A 128      17.787  16.754  17.809  1.00 17.60           H
ATOM   1718  CZ2 TRP A 128      16.851  12.977  18.017  1.00 17.73           C
ATOM   1719  HZ2 TRP A 128      16.513  11.952  18.048  1.00 17.73           H
ATOM   1720  CZ3 TRP A 128      16.719  15.225  18.940  1.00 23.88           C
ATOM   1721  HZ3 TRP A 128      16.301  15.928  19.645  1.00 23.88           H
ATOM   1722  CH2 TRP A 128      16.447  13.844  19.040  1.00 19.35           C
ATOM   1723  HH2 TRP A 128      15.814  13.479  19.836  1.00 19.35           H
ATOM   1724  N   THR A 129      22.361  15.428  15.161  1.00 28.68           N
ATOM   1725  H   THR A 129      22.424  16.378  15.499  1.00 28.68           H
ATOM   1726  CA  THR A 129      23.455  14.533  15.675  1.00 24.29           C
ATOM   1727  HA  THR A 129      23.585  13.773  14.905  1.00 24.29           H
ATOM   1728  C   THR A 129      23.074  13.821  16.991  1.00 17.62           C
ATOM   1729  O   THR A 129      23.990  13.248  17.629  1.00 21.09           O
ATOM   1730  CB  THR A 129      24.760  15.353  15.812  1.00 27.80           C
ATOM   1731  HB  THR A 129      25.557  14.672  16.109  1.00 27.80           H
ATOM   1732  OG1 THR A 129      24.560  16.390  16.682  1.00 34.43           O
ATOM   1733  HG1 THR A 129      24.868  16.179  17.566  1.00 34.43           H
ATOM   1734  CG2 THR A 129      25.176  16.044  14.486  1.00 22.28           C
ATOM   1735 1HG2 THR A 129      25.137  15.305  13.686  1.00 22.28           H
ATOM   1736 2HG2 THR A 129      26.183  16.455  14.553  1.00 22.28           H
ATOM   1737 3HG2 THR A 129      24.468  16.846  14.276  1.00 22.28           H
ATOM   1738  N   ALA A 130      21.794  13.756  17.379  1.00 16.69           N
ATOM   1739  H   ALA A 130      21.131  14.246  16.797  1.00 16.69           H
ATOM   1740  CA  ALA A 130      21.138  12.859  18.401  1.00 27.07           C
ATOM   1741  HA  ALA A 130      20.200  13.398  18.539  1.00 27.07           H
ATOM   1742  C   ALA A 130      21.780  12.773  19.853  1.00 32.08           C
ATOM   1743  O   ALA A 130      21.419  11.899  20.690  1.00 32.08           O
ATOM   1744  CB  ALA A 130      20.788  11.541  17.716  1.00 30.06           C
ATOM   1745 1HB  ALA A 130      21.706  10.961  17.819  1.00 30.06           H
ATOM   1746 2HB  ALA A 130      20.512  11.600  16.663  1.00 30.06           H
ATOM   1747 3HB  ALA A 130      19.988  11.057  18.276  1.00 30.06           H
ATOM   1748  N   ALA A 131      22.732  13.643  20.214  1.00 31.04           N
ATOM   1749  H   ALA A 131      23.058  14.316  19.534  1.00 31.04           H
ATOM   1750  CA  ALA A 131      23.039  13.805  21.592  1.00 23.16           C
ATOM   1751  HA  ALA A 131      23.381  12.888  22.072  1.00 23.16           H
ATOM   1752  C   ALA A 131      21.886  14.380  22.464  1.00 23.10           C
ATOM   1753  O   ALA A 131      21.255  15.429  22.184  1.00 20.01           O
ATOM   1754  CB  ALA A 131      24.312  14.735  21.653  1.00 18.95           C
ATOM   1755 1HB  ALA A 131      24.479  15.040  22.686  1.00 18.95           H
ATOM   1756 2HB  ALA A 131      24.085  15.613  21.047  1.00 18.95           H
ATOM   1757 3HB  ALA A 131      25.208  14.249  21.268  1.00 18.95           H
ATOM   1758  N   CYS A 132      21.609  13.800  23.633  1.00 21.91           N
ATOM   1759  H   CYS A 132      22.206  13.037  23.920  1.00 21.91           H
ATOM   1760  CA  CYS A 132      20.488  14.145  24.483  1.00 18.59           C
ATOM   1761  HA  CYS A 132      19.964  15.034  24.133  1.00 18.59           H
ATOM   1762  C   CYS A 132      20.889  14.403  25.965  1.00 17.82           C
ATOM   1763  O   CYS A 132      20.506  13.697  26.847  1.00 17.55           O
ATOM   1764  CB  CYS A 132      19.469  12.948  24.373  1.00 15.05           C
ATOM   1765 1HB  CYS A 132      19.967  12.085  24.814  1.00 15.05           H
ATOM   1766 2HB  CYS A 132      18.735  13.101  25.164  1.00 15.05           H
ATOM   1767  SG  CYS A 132      18.757  12.710  22.680  1.00 19.30           S
ATOM   1768  HG  CYS A 132      19.948  12.535  22.100  1.00 19.30           H
ATOM   1769  N   PRO A 133      21.651  15.525  26.278  1.00 19.31           N
ATOM   1770  CA  PRO A 133      22.100  15.928  27.611  1.00 21.07           C
ATOM   1771  HA  PRO A 133      22.709  15.114  28.005  1.00 21.07           H
ATOM   1772  C   PRO A 133      20.925  16.182  28.542  1.00 15.19           C
ATOM   1773  O   PRO A 133      19.943  16.880  28.223  1.00 14.91           O
ATOM   1774  CB  PRO A 133      23.003  17.128  27.409  1.00 21.45           C
ATOM   1775 1HB  PRO A 133      22.555  18.051  27.777  1.00 21.45           H
ATOM   1776 2HB  PRO A 133      23.976  16.984  27.877  1.00 21.45           H
ATOM   1777  CG  PRO A 133      23.183  17.227  25.892  1.00 18.57           C
ATOM   1778 1HG  PRO A 133      23.244  18.262  25.559  1.00 18.57           H
ATOM   1779 2HG  PRO A 133      24.067  16.666  25.589  1.00 18.57           H
ATOM   1780  CD  PRO A 133      21.935  16.573  25.317  1.00 21.23           C
ATOM   1781 1HD  PRO A 133      21.128  17.305  25.330  1.00 21.23           H
ATOM   1782 2HD  PRO A 133      22.199  16.124  24.359  1.00 21.23           H
ATOM   1783  N   ARG A 134      21.028  15.660  29.776  1.00 21.51           N
ATOM   1784  H   ARG A 134      21.851  15.127  30.019  1.00 21.51           H
ATOM   1785  CA  ARG A 134      19.977  15.824  30.815  1.00 18.14           C
ATOM   1786  HA  ARG A 134      19.016  15.757  30.306  1.00 18.14           H
ATOM   1787  C   ARG A 134      20.197  17.237  31.461  1.00 18.86           C
ATOM   1788  O   ARG A 134      21.391  17.677  31.600  1.00 19.82           O
ATOM   1789  CB  ARG A 134      20.028  14.671  31.758  1.00 20.13           C
ATOM   1790 1HB  ARG A 134      20.564  13.871  31.247  1.00 20.13           H
ATOM   1791 2HB  ARG A 134      20.515  15.030  32.664  1.00 20.13           H
ATOM   1792  CG  ARG A 134      18.643  14.083  32.192  1.00 25.15           C
ATOM   1793 1HG  ARG A 134      18.335  14.592  33.105  1.00 25.15           H
ATOM   1794 2HG  ARG A 134      17.868  14.316  31.462  1.00 25.15           H
ATOM   1795  CD  ARG A 134      18.626  12.563  32.452  1.00 25.68           C
ATOM   1796 1HD  ARG A 134      18.636  11.902  31.585  1.00 25.68           H
ATOM   1797 2HD  ARG A 134      19.588  12.386  32.931  1.00 25.68           H
ATOM   1798  NE  ARG A 134      17.573  12.033  33.387  1.00 29.56           N
ATOM   1799  HE  ARG A 134      17.797  12.203  34.357  1.00 29.56           H
ATOM   1800  CZ  ARG A 134      16.457  11.420  33.031  1.00 34.69           C
ATOM   1801  NH1 ARG A 134      16.205  11.186  31.786  1.00 38.27           N
ATOM   1802 1HH1 ARG A 134      16.910  11.200  31.064  1.00 38.27           H
ATOM   1803 2HH1 ARG A 134      15.246  10.975  31.554  1.00 38.27           H
ATOM   1804  NH2 ARG A 134      15.561  11.051  33.943  1.00 32.23           N
ATOM   1805 1HH2 ARG A 134      15.741  11.232  34.919  1.00 32.23           H
ATOM   1806 2HH2 ARG A 134      14.938  10.305  33.672  1.00 32.23           H
ATOM   1807  N   PRO A 135      19.132  18.108  31.756  1.00 20.84           N
ATOM   1808  CA  PRO A 135      19.288  19.453  32.217  1.00 23.22           C
ATOM   1809  HA  PRO A 135      20.121  19.942  31.710  1.00 23.22           H
ATOM   1810  C   PRO A 135      19.652  19.445  33.705  1.00 19.98           C
ATOM   1811  O   PRO A 135      19.064  18.707  34.502  1.00 20.95           O
ATOM   1812  CB  PRO A 135      17.923  20.142  31.880  1.00 20.47           C
ATOM   1813 1HB  PRO A 135      17.749  20.931  32.612  1.00 20.47           H
ATOM   1814 2HB  PRO A 135      17.847  20.505  30.856  1.00 20.47           H
ATOM   1815  CG  PRO A 135      16.989  18.982  32.110  1.00 22.36           C
ATOM   1816 1HG  PRO A 135      16.913  18.955  33.197  1.00 22.36           H
ATOM   1817 2HG  PRO A 135      15.997  19.113  31.679  1.00 22.36           H
ATOM   1818  CD  PRO A 135      17.717  17.832  31.413  1.00 22.23           C
ATOM   1819 1HD  PRO A 135      17.418  16.888  31.869  1.00 22.23           H
ATOM   1820 2HD  PRO A 135      17.552  17.901  30.337  1.00 22.23           H
ATOM   1821  N   GLY A 136      20.591  20.294  34.066  1.00 17.79           N
ATOM   1822  H   GLY A 136      21.111  20.817  33.377  1.00 17.79           H
ATOM   1823  CA  GLY A 136      20.947  20.454  35.459  1.00 16.73           C
ATOM   1824 1HA  GLY A 136      21.147  19.522  35.989  1.00 16.73           H
ATOM   1825 2HA  GLY A 136      21.876  21.024  35.486  1.00 16.73           H
ATOM   1826  C   GLY A 136      19.892  21.241  36.279  1.00 17.21           C
ATOM   1827  O   GLY A 136      18.957  21.834  35.750  1.00 20.50           O
ATOM   1828  N   GLY A 137      20.063  21.368  37.624  1.00 18.88           N
ATOM   1829  H   GLY A 137      20.760  20.728  37.977  1.00 18.88           H
ATOM   1830  CA  GLY A 137      19.024  21.779  38.593  1.00 20.22           C
ATOM   1831 1HA  GLY A 137      18.256  21.009  38.520  1.00 20.22           H
ATOM   1832 2HA  GLY A 137      19.476  21.844  39.583  1.00 20.22           H
ATOM   1833  C   GLY A 137      18.494  23.111  38.154  1.00 24.67           C
ATOM   1834  O   GLY A 137      17.278  23.234  37.946  1.00 26.12           O
ATOM   1835  N   LYS A 138      19.371  24.114  37.908  1.00 29.31           N
ATOM   1836  H   LYS A 138      20.354  23.918  38.035  1.00 29.31           H
ATOM   1837  CA  LYS A 138      18.993  25.456  37.505  1.00 27.41           C
ATOM   1838  HA  LYS A 138      18.248  25.826  38.208  1.00 27.41           H
ATOM   1839  C   LYS A 138      18.368  25.562  36.080  1.00 24.07           C
ATOM   1840  O   LYS A 138      17.595  26.534  35.721  1.00 22.91           O
ATOM   1841  CB  LYS A 138      20.213  26.402  37.753  1.00 26.06           C
ATOM   1842 1HB  LYS A 138      20.689  26.071  38.676  1.00 26.06           H
ATOM   1843 2HB  LYS A 138      20.851  26.336  36.872  1.00 26.06           H
ATOM   1844  CG  LYS A 138      19.743  27.833  37.973  1.00 26.74           C
ATOM   1845 1HG  LYS A 138      19.267  28.208  37.066  1.00 26.74           H
ATOM   1846 2HG  LYS A 138      18.959  27.851  38.731  1.00 26.74           H
ATOM   1847  CD  LYS A 138      20.921  28.820  38.199  1.00 35.17           C
ATOM   1848 1HD  LYS A 138      20.495  29.787  38.467  1.00 35.17           H
ATOM   1849 2HD  LYS A 138      21.483  28.470  39.065  1.00 35.17           H
ATOM   1850  CE  LYS A 138      21.950  29.078  37.069  1.00 39.16           C
ATOM   1851 1HE  LYS A 138      22.590  28.199  36.992  1.00 39.16           H
ATOM   1852 2HE  LYS A 138      21.396  29.285  36.153  1.00 39.16           H
ATOM   1853  NZ  LYS A 138      22.880  30.235  37.410  1.00 42.91           N
ATOM   1854 1HZ  LYS A 138      22.348  31.093  37.378  1.00 42.91           H
ATOM   1855 2HZ  LYS A 138      23.574  30.241  36.676  1.00 42.91           H
ATOM   1856 3HZ  LYS A 138      23.339  30.156  38.306  1.00 42.91           H
ATOM   1857  N   GLU A 139      18.610  24.556  35.251  1.00 21.39           N
ATOM   1858  H   GLU A 139      18.964  23.686  35.621  1.00 21.39           H
ATOM   1859  CA  GLU A 139      17.947  24.379  33.894  1.00 21.44           C
ATOM   1860  HA  GLU A 139      17.812  25.365  33.450  1.00 21.44           H
ATOM   1861  C   GLU A 139      16.554  23.709  33.987  1.00 23.35           C
ATOM   1862  O   GLU A 139      15.777  23.925  33.069  1.00 27.62           O
ATOM   1863  CB  GLU A 139      18.929  23.528  33.052  1.00 18.02           C
ATOM   1864 1HB  GLU A 139      18.760  22.460  33.190  1.00 18.02           H
ATOM   1865 2HB  GLU A 139      18.688  23.886  32.051  1.00 18.02           H
ATOM   1866  CG  GLU A 139      20.433  23.808  33.306  1.00 23.81           C
ATOM   1867 1HG  GLU A 139      20.615  24.880  33.241  1.00 23.81           H
ATOM   1868 2HG  GLU A 139      20.703  23.407  34.283  1.00 23.81           H
ATOM   1869  CD  GLU A 139      21.382  23.128  32.265  1.00 34.72           C
ATOM   1870  OE1 GLU A 139      21.726  21.945  32.261  1.00 36.31           O
ATOM   1871  OE2 GLU A 139      21.572  23.781  31.233  1.00 40.14           O
ATOM   1872  N   ARG A 140      16.253  22.903  35.029  1.00 18.09           N
ATOM   1873  H   ARG A 140      16.998  22.519  35.593  1.00 18.09           H
ATOM   1874  CA  ARG A 140      14.943  22.221  35.163  1.00 18.69           C
ATOM   1875  HA  ARG A 140      14.734  21.729  34.212  1.00 18.69           H
ATOM   1876  C   ARG A 140      13.858  23.208  35.500  1.00 26.94           C
ATOM   1877  O   ARG A 140      14.096  24.181  36.194  1.00 32.15           O
ATOM   1878  CB  ARG A 140      15.054  21.070  36.211  1.00 17.04           C
ATOM   1879 1HB  ARG A 140      15.618  21.421  37.076  1.00 17.04           H
ATOM   1880 2HB  ARG A 140      14.103  20.675  36.567  1.00 17.04           H
ATOM   1881  CG  ARG A 140      15.853  19.839  35.637  1.00 21.18           C
ATOM   1882 1HG  ARG A 140      15.244  19.565  34.776  1.00 21.18           H
ATOM   1883 2HG  ARG A 140      16.834  20.171  35.298  1.00 21.18           H
ATOM   1884  CD  ARG A 140      15.969  18.739  36.719  1.00 26.31           C
ATOM   1885 1HD  ARG A 140      16.239  19.218  37.660  1.00 26.31           H
ATOM   1886 2HD  ARG A 140      14.969  18.352  36.916  1.00 26.31           H
ATOM   1887  NE  ARG A 140      16.968  17.704  36.424  1.00 28.59           N
ATOM   1888  HE  ARG A 140      17.832  17.977  35.977  1.00 28.59           H
ATOM   1889  CZ  ARG A 140      16.760  16.429  36.767  1.00 31.92           C
ATOM   1890  NH1 ARG A 140      15.701  15.995  37.430  1.00 32.29           N
ATOM   1891 1HH1 ARG A 140      14.982  16.609  37.781  1.00 32.29           H
ATOM   1892 2HH1 ARG A 140      15.553  14.996  37.417  1.00 32.29           H
ATOM   1893  NH2 ARG A 140      17.575  15.538  36.285  1.00 34.08           N
ATOM   1894 1HH2 ARG A 140      18.390  15.815  35.758  1.00 34.08           H
ATOM   1895 2HH2 ARG A 140      17.396  14.561  36.465  1.00 34.08           H
ATOM   1896  N   ILE A 141      12.616  22.935  35.089  1.00 27.70           N
ATOM   1897  H   ILE A 141      12.453  22.081  34.575  1.00 27.70           H
ATOM   1898  CA  ILE A 141      11.492  23.797  35.367  1.00 22.63           C
ATOM   1899  HA  ILE A 141      11.776  24.841  35.233  1.00 22.63           H
ATOM   1900  C   ILE A 141      11.067  23.629  36.859  1.00 20.90           C
ATOM   1901  O   ILE A 141      10.604  22.606  37.207  1.00 21.36           O
ATOM   1902  CB  ILE A 141      10.430  23.430  34.350  1.00 23.54           C
ATOM   1903  HB  ILE A 141      10.138  22.387  34.468  1.00 23.54           H
ATOM   1904  CG1 ILE A 141      10.828  23.637  32.843  1.00 24.56           C
ATOM   1905 1HG1 ILE A 141       9.936  23.419  32.256  1.00 24.56           H
ATOM   1906 2HG1 ILE A 141      11.084  24.691  32.734  1.00 24.56           H
ATOM   1907  CG2 ILE A 141       9.103  24.309  34.584  1.00 20.84           C
ATOM   1908 1HG2 ILE A 141       8.410  24.119  33.764  1.00 20.84           H
ATOM   1909 2HG2 ILE A 141       9.409  25.355  34.565  1.00 20.84           H
ATOM   1910 3HG2 ILE A 141       8.613  24.091  35.532  1.00 20.84           H
ATOM   1911  CD1 ILE A 141      11.986  22.723  32.141  1.00 23.31           C
ATOM   1912 1HD1 ILE A 141      12.946  22.861  32.639  1.00 23.31           H
ATOM   1913 2HD1 ILE A 141      12.060  23.063  31.108  1.00 23.31           H
ATOM   1914 3HD1 ILE A 141      11.716  21.667  32.158  1.00 23.31           H
ATOM   1915  N   PRO A 142      11.140  24.614  37.798  1.00 21.45           N
ATOM   1916  CA  PRO A 142      10.986  24.333  39.202  1.00 27.48           C
ATOM   1917  HA  PRO A 142      11.616  23.476  39.439  1.00 27.48           H
ATOM   1918  C   PRO A 142       9.529  23.957  39.594  1.00 30.20           C
ATOM   1919  O   PRO A 142       9.254  23.011  40.370  1.00 37.25           O
ATOM   1920  CB  PRO A 142      11.451  25.542  39.978  1.00 24.96           C
ATOM   1921 1HB  PRO A 142      10.801  25.783  40.820  1.00 24.96           H
ATOM   1922 2HB  PRO A 142      12.502  25.446  40.251  1.00 24.96           H
ATOM   1923  CG  PRO A 142      11.310  26.634  38.911  1.00 24.08           C
ATOM   1924 1HG  PRO A 142      10.309  27.056  39.004  1.00 24.08           H
ATOM   1925 2HG  PRO A 142      12.046  27.409  39.123  1.00 24.08           H
ATOM   1926  CD  PRO A 142      11.531  25.997  37.585  1.00 21.38           C
ATOM   1927 1HD  PRO A 142      10.888  26.438  36.823  1.00 21.38           H
ATOM   1928 2HD  PRO A 142      12.564  26.029  37.239  1.00 21.38           H
ATOM   1929  N   PHE A 143       8.544  24.640  38.938  1.00 32.77           N
ATOM   1930  H   PHE A 143       8.728  25.405  38.305  1.00 32.77           H
ATOM   1931  CA  PHE A 143       7.149  24.306  39.198  1.00 32.44           C
ATOM   1932  HA  PHE A 143       6.939  24.189  40.261  1.00 32.44           H
ATOM   1933  C   PHE A 143       6.821  22.928  38.526  1.00 29.25           C
ATOM   1934  O   PHE A 143       5.653  22.698  38.264  1.00 30.76           O
ATOM   1935  CB  PHE A 143       6.228  25.504  38.724  1.00 29.83           C
ATOM   1936 1HB  PHE A 143       5.206  25.128  38.772  1.00 29.83           H
ATOM   1937 2HB  PHE A 143       6.453  26.349  39.375  1.00 29.83           H
ATOM   1938  CG  PHE A 143       6.510  25.928  37.280  1.00 29.95           C
ATOM   1939  CD1 PHE A 143       7.438  26.888  36.921  1.00 25.17           C
ATOM   1940  HD1 PHE A 143       8.034  27.356  37.691  1.00 25.17           H
ATOM   1941  CD2 PHE A 143       5.661  25.353  36.312  1.00 31.17           C
ATOM   1942  HD2 PHE A 143       4.922  24.629  36.624  1.00 31.17           H
ATOM   1943  CE1 PHE A 143       7.483  27.373  35.609  1.00 22.20           C
ATOM   1944  HE1 PHE A 143       8.180  28.154  35.344  1.00 22.20           H
ATOM   1945  CE2 PHE A 143       5.739  25.803  34.970  1.00 26.95           C
ATOM   1946  HE2 PHE A 143       5.015  25.434  34.259  1.00 26.95           H
ATOM   1947  CZ  PHE A 143       6.649  26.810  34.644  1.00 22.11           C
ATOM   1948  HZ  PHE A 143       6.637  27.259  33.661  1.00 22.11           H
ATOM   1949  N   LEU A 144       7.754  22.048  38.066  1.00 31.02           N
ATOM   1950  H   LEU A 144       8.722  22.327  37.989  1.00 31.02           H
ATOM   1951  CA  LEU A 144       7.449  20.674  37.610  1.00 31.39           C
ATOM   1952  HA  LEU A 144       6.396  20.523  37.846  1.00 31.39           H
ATOM   1953  C   LEU A 144       8.287  19.672  38.403  1.00 33.70           C
ATOM   1954  O   LEU A 144       9.261  19.181  37.888  1.00 29.12           O
ATOM   1955  CB  LEU A 144       7.638  20.695  36.079  1.00 24.04           C
ATOM   1956 1HB  LEU A 144       8.663  20.994  35.864  1.00 24.04           H
ATOM   1957 2HB  LEU A 144       7.573  19.671  35.711  1.00 24.04           H
ATOM   1958  CG  LEU A 144       6.702  21.583  35.254  1.00 21.03           C
ATOM   1959  HG  LEU A 144       6.732  22.598  35.650  1.00 21.03           H
ATOM   1960  CD1 LEU A 144       7.115  21.534  33.791  1.00 21.01           C
ATOM   1961 1HD1 LEU A 144       6.540  22.205  33.154  1.00 21.01           H
ATOM   1962 2HD1 LEU A 144       6.981  20.507  33.453  1.00 21.01           H
ATOM   1963 3HD1 LEU A 144       8.171  21.799  33.740  1.00 21.01           H
ATOM   1964  CD2 LEU A 144       5.314  21.083  35.353  1.00 19.63           C
ATOM   1965 1HD2 LEU A 144       5.315  20.058  34.981  1.00 19.63           H
ATOM   1966 2HD2 LEU A 144       4.680  21.700  34.717  1.00 19.63           H
ATOM   1967 3HD2 LEU A 144       4.933  21.099  36.374  1.00 19.63           H
ATOM   1968  N   PRO A 145       8.043  19.375  39.656  1.00 34.09           N
ATOM   1969  CA  PRO A 145       8.752  18.332  40.318  1.00 34.28           C
ATOM   1970  HA  PRO A 145       9.815  18.567  40.257  1.00 34.28           H
ATOM   1971  C   PRO A 145       8.547  16.906  39.759  1.00 32.72           C
ATOM   1972  O   PRO A 145       9.378  16.086  40.103  1.00 36.22           O
ATOM   1973  CB  PRO A 145       8.305  18.342  41.799  1.00 33.81           C
ATOM   1974 1HB  PRO A 145       8.162  17.346  42.219  1.00 33.81           H
ATOM   1975 2HB  PRO A 145       8.909  18.981  42.442  1.00 33.81           H
ATOM   1976  CG  PRO A 145       6.906  19.001  41.660  1.00 31.69           C
ATOM   1977 1HG  PRO A 145       6.224  18.196  41.387  1.00 31.69           H
ATOM   1978 2HG  PRO A 145       6.552  19.462  42.582  1.00 31.69           H
ATOM   1979  CD  PRO A 145       7.072  19.992  40.563  1.00 31.01           C
ATOM   1980 1HD  PRO A 145       6.137  20.134  40.022  1.00 31.01           H
ATOM   1981 2HD  PRO A 145       7.467  20.956  40.885  1.00 31.01           H
ATOM   1982  N   ASP A 146       7.586  16.682  38.865  1.00 33.03           N
ATOM   1983  H   ASP A 146       6.823  17.341  38.815  1.00 33.03           H
ATOM   1984  CA  ASP A 146       7.484  15.461  38.093  1.00 36.31           C
ATOM   1985  HA  ASP A 146       7.759  14.654  38.772  1.00 36.31           H
ATOM   1986  C   ASP A 146       8.454  15.376  36.872  1.00 34.44           C
ATOM   1987  O   ASP A 146       8.456  14.458  36.061  1.00 35.26           O
ATOM   1988  CB  ASP A 146       6.085  15.306  37.545  1.00 38.14           C
ATOM   1989 1HB  ASP A 146       5.926  16.125  36.842  1.00 38.14           H
ATOM   1990 2HB  ASP A 146       6.067  14.311  37.101  1.00 38.14           H
ATOM   1991  CG  ASP A 146       4.955  15.369  38.602  1.00 41.39           C
ATOM   1992  OD1 ASP A 146       5.159  15.241  39.793  1.00 42.01           O
ATOM   1993  OD2 ASP A 146       3.840  15.749  38.210  1.00 46.40           O
ATOM   1994  N   LEU A 147       9.355  16.412  36.721  1.00 31.89           N
ATOM   1995  H   LEU A 147       9.325  17.222  37.324  1.00 31.89           H
ATOM   1996  CA  LEU A 147      10.188  16.543  35.510  1.00 27.52           C
ATOM   1997  HA  LEU A 147       9.440  16.425  34.725  1.00 27.52           H
ATOM   1998  C   LEU A 147      11.228  15.438  35.389  1.00 27.55           C
ATOM   1999  O   LEU A 147      11.547  15.113  34.269  1.00 23.99           O
ATOM   2000  CB  LEU A 147      10.722  18.002  35.432  1.00 23.80           C
ATOM   2001 1HB  LEU A 147       9.879  18.669  35.608  1.00 23.80           H
ATOM   2002 2HB  LEU A 147      11.440  18.131  36.242  1.00 23.80           H
ATOM   2003  CG  LEU A 147      11.492  18.186  34.092  1.00 19.09           C
ATOM   2004  HG  LEU A 147      12.332  17.491  34.100  1.00 19.09           H
ATOM   2005  CD1 LEU A 147      10.618  17.930  32.843  1.00 16.94           C
ATOM   2006 1HD1 LEU A 147      10.332  16.888  32.699  1.00 16.94           H
ATOM   2007 2HD1 LEU A 147      11.120  18.296  31.947  1.00 16.94           H
ATOM   2008 3HD1 LEU A 147       9.727  18.529  33.031  1.00 16.94           H
ATOM   2009  CD2 LEU A 147      11.959  19.594  34.119  1.00 18.79           C
ATOM   2010 1HD2 LEU A 147      12.630  19.728  33.270  1.00 18.79           H
ATOM   2011 2HD2 LEU A 147      12.492  19.819  35.043  1.00 18.79           H
ATOM   2012 3HD2 LEU A 147      11.106  20.266  34.018  1.00 18.79           H
ATOM   2013  N   GLU A 148      11.691  14.844  36.490  1.00 31.70           N
ATOM   2014  H   GLU A 148      11.467  15.206  37.406  1.00 31.70           H
ATOM   2015  CA  GLU A 148      12.600  13.680  36.465  1.00 32.07           C
ATOM   2016  HA  GLU A 148      13.507  13.801  35.872  1.00 32.07           H
ATOM   2017  C   GLU A 148      11.919  12.365  36.032  1.00 30.81           C
ATOM   2018  O   GLU A 148      12.526  11.520  35.397  1.00 34.35           O
ATOM   2019  CB  GLU A 148      13.123  13.426  37.911  1.00 25.47           C
ATOM   2020 1HB  GLU A 148      13.730  14.267  38.247  1.00 25.47           H
ATOM   2021 2HB  GLU A 148      12.289  13.369  38.611  1.00 25.47           H
ATOM   2022  CG  GLU A 148      13.996  12.134  38.176  1.00 25.80           C
ATOM   2023 1HG  GLU A 148      14.263  12.215  39.229  1.00 25.80           H
ATOM   2024 2HG  GLU A 148      13.462  11.215  37.934  1.00 25.80           H
ATOM   2025  CD  GLU A 148      15.257  12.225  37.325  1.00 29.27           C
ATOM   2026  OE1 GLU A 148      15.596  11.273  36.549  1.00 31.15           O
ATOM   2027  OE2 GLU A 148      15.918  13.332  37.397  1.00 32.73           O
ATOM   2028  N   GLU A 149      10.715  12.098  36.356  1.00 32.15           N
ATOM   2029  H   GLU A 149      10.289  12.809  36.934  1.00 32.15           H
ATOM   2030  CA  GLU A 149       9.917  10.900  36.089  1.00 34.94           C
ATOM   2031  HA  GLU A 149      10.478   9.975  36.221  1.00 34.94           H
ATOM   2032  C   GLU A 149       9.445  10.978  34.628  1.00 31.80           C
ATOM   2033  O   GLU A 149       9.283   9.920  33.990  1.00 21.62           O
ATOM   2034  CB  GLU A 149       8.658  10.882  36.972  1.00 40.97           C
ATOM   2035 1HB  GLU A 149       8.157  11.848  36.921  1.00 40.97           H
ATOM   2036 2HB  GLU A 149       8.041  10.053  36.626  1.00 40.97           H
ATOM   2037  CG  GLU A 149       9.099  10.616  38.412  1.00 46.72           C
ATOM   2038 1HG  GLU A 149      10.045  11.100  38.655  1.00 46.72           H
ATOM   2039 2HG  GLU A 149       8.341  11.052  39.063  1.00 46.72           H
ATOM   2040  CD  GLU A 149       9.230   9.117  38.785  1.00 54.05           C
ATOM   2041  OE1 GLU A 149       9.129   8.231  37.884  1.00 53.14           O
ATOM   2042  OE2 GLU A 149       9.613   8.832  39.955  1.00 59.09           O
ATOM   2043  N   LEU A 150       9.193  12.185  34.138  1.00 30.31           N
ATOM   2044  H   LEU A 150       9.168  12.978  34.764  1.00 30.31           H
ATOM   2045  CA  LEU A 150       8.859  12.426  32.740  1.00 28.21           C
ATOM   2046  HA  LEU A 150       8.146  11.681  32.386  1.00 28.21           H
ATOM   2047  C   LEU A 150      10.137  12.278  31.846  1.00 26.36           C
ATOM   2048  O   LEU A 150      10.182  11.513  30.889  1.00 26.28           O
ATOM   2049  CB  LEU A 150       8.189  13.807  32.525  1.00 31.61           C
ATOM   2050 1HB  LEU A 150       8.899  14.574  32.833  1.00 31.61           H
ATOM   2051 2HB  LEU A 150       7.992  13.920  31.459  1.00 31.61           H
ATOM   2052  CG  LEU A 150       6.858  13.920  33.247  1.00 18.30           C
ATOM   2053  HG  LEU A 150       6.903  13.390  34.199  1.00 18.30           H
ATOM   2054  CD1 LEU A 150       6.581  15.447  33.612  1.00 17.57           C
ATOM   2055 1HD1 LEU A 150       5.654  15.599  34.165  1.00 17.57           H
ATOM   2056 2HD1 LEU A 150       6.563  16.042  32.699  1.00 17.57           H
ATOM   2057 3HD1 LEU A 150       7.427  15.751  34.229  1.00 17.57           H
ATOM   2058  CD2 LEU A 150       5.759  13.345  32.431  1.00 18.42           C
ATOM   2059 1HD2 LEU A 150       5.794  13.863  31.473  1.00 18.42           H
ATOM   2060 2HD2 LEU A 150       4.805  13.546  32.920  1.00 18.42           H
ATOM   2061 3HD2 LEU A 150       5.866  12.272  32.270  1.00 18.42           H
ATOM   2062  N   LEU A 151      11.209  12.868  32.310  1.00 24.32           N
ATOM   2063  H   LEU A 151      11.090  13.515  33.075  1.00 24.32           H
ATOM   2064  CA  LEU A 151      12.514  12.625  31.781  1.00 25.94           C
ATOM   2065  HA  LEU A 151      12.451  12.808  30.708  1.00 25.94           H
ATOM   2066  C   LEU A 151      12.869  11.069  31.897  1.00 35.59           C
ATOM   2067  O   LEU A 151      13.567  10.561  31.056  1.00 44.39           O
ATOM   2068  CB  LEU A 151      13.502  13.523  32.505  1.00 21.56           C
ATOM   2069 1HB  LEU A 151      13.259  13.564  33.567  1.00 21.56           H
ATOM   2070 2HB  LEU A 151      14.506  13.105  32.434  1.00 21.56           H
ATOM   2071  CG  LEU A 151      13.495  14.945  31.955  1.00 18.25           C
ATOM   2072  HG  LEU A 151      12.483  15.346  31.991  1.00 18.25           H
ATOM   2073  CD1 LEU A 151      14.453  15.775  32.864  1.00 18.55           C
ATOM   2074 1HD1 LEU A 151      15.446  15.324  32.869  1.00 18.55           H
ATOM   2075 2HD1 LEU A 151      14.108  15.907  33.889  1.00 18.55           H
ATOM   2076 3HD1 LEU A 151      14.497  16.744  32.367  1.00 18.55           H
ATOM   2077  CD2 LEU A 151      14.142  14.970  30.597  1.00 15.21           C
ATOM   2078 1HD2 LEU A 151      15.194  14.702  30.693  1.00 15.21           H
ATOM   2079 2HD2 LEU A 151      14.059  15.967  30.163  1.00 15.21           H
ATOM   2080 3HD2 LEU A 151      13.640  14.249  29.952  1.00 15.21           H
ATOM   2081  N   ASN A 152      12.479  10.313  32.930  1.00 32.11           N
ATOM   2082  H   ASN A 152      11.997  10.703  33.727  1.00 32.11           H
ATOM   2083  CA  ASN A 152      12.628   8.847  32.918  1.00 32.24           C
ATOM   2084  HA  ASN A 152      13.648   8.569  32.654  1.00 32.24           H
ATOM   2085  C   ASN A 152      11.735   8.059  31.823  1.00 32.04           C
ATOM   2086  O   ASN A 152      12.179   7.046  31.299  1.00 30.04           O
ATOM   2087  CB  ASN A 152      12.195   8.340  34.302  1.00 31.97           C
ATOM   2088 1HB  ASN A 152      12.757   9.013  34.949  1.00 31.97           H
ATOM   2089 2HB  ASN A 152      11.130   8.529  34.438  1.00 31.97           H
ATOM   2090  CG  ASN A 152      12.539   6.912  34.559  1.00 31.61           C
ATOM   2091  OD1 ASN A 152      12.008   5.965  33.994  1.00 27.42           O
ATOM   2092  ND2 ASN A 152      13.379   6.592  35.535  1.00 26.74           N
ATOM   2093 1HD2 ASN A 152      13.512   5.615  35.753  1.00 26.74           H
ATOM   2094 2HD2 ASN A 152      13.751   7.302  36.148  1.00 26.74           H
ATOM   2095  N   ASP A 153      10.521   8.581  31.485  1.00 36.25           N
ATOM   2096  H   ASP A 153      10.116   9.268  32.104  1.00 36.25           H
ATOM   2097  CA  ASP A 153       9.707   8.040  30.425  1.00 38.90           C
ATOM   2098  HA  ASP A 153       9.674   6.958  30.552  1.00 38.90           H
ATOM   2099  C   ASP A 153      10.216   8.392  29.048  1.00 38.87           C
ATOM   2100  O   ASP A 153      10.419   7.473  28.250  1.00 40.64           O
ATOM   2101  CB  ASP A 153       8.246   8.530  30.701  1.00 39.12           C
ATOM   2102 1HB  ASP A 153       8.180   9.598  30.906  1.00 39.12           H
ATOM   2103 2HB  ASP A 153       7.721   8.246  29.789  1.00 39.12           H
ATOM   2104  CG  ASP A 153       7.561   7.787  31.881  1.00 43.26           C
ATOM   2105  OD1 ASP A 153       6.531   8.322  32.325  1.00 45.93           O
ATOM   2106  OD2 ASP A 153       7.967   6.655  32.214  1.00 43.00           O
ATOM   2107  N   ALA A 154      10.598   9.645  28.857  1.00 34.28           N
ATOM   2108  H   ALA A 154      10.432  10.381  29.529  1.00 34.28           H
ATOM   2109  CA  ALA A 154      11.153  10.091  27.556  1.00 24.62           C
ATOM   2110  HA  ALA A 154      10.426   9.988  26.751  1.00 24.62           H
ATOM   2111  C   ALA A 154      12.437   9.380  27.196  1.00 27.14           C
ATOM   2112  O   ALA A 154      12.783   9.144  26.056  1.00 31.01           O
ATOM   2113  CB  ALA A 154      11.529  11.583  27.663  1.00 24.40           C
ATOM   2114 1HB  ALA A 154      11.856  12.008  26.714  1.00 24.40           H
ATOM   2115 2HB  ALA A 154      12.299  11.744  28.418  1.00 24.40           H
ATOM   2116 3HB  ALA A 154      10.604  12.066  27.978  1.00 24.40           H
ATOM   2117  N   ASP A 155      13.286   9.106  28.168  1.00 27.32           N
ATOM   2118  H   ASP A 155      12.998   9.420  29.083  1.00 27.32           H
ATOM   2119  CA  ASP A 155      14.586   8.422  28.093  1.00 28.99           C
ATOM   2120  HA  ASP A 155      15.292   9.078  27.585  1.00 28.99           H
ATOM   2121  C   ASP A 155      14.475   7.104  27.370  1.00 23.36           C
ATOM   2122  O   ASP A 155      15.262   6.796  26.429  1.00 26.28           O
ATOM   2123  CB  ASP A 155      15.243   8.299  29.439  1.00 34.62           C
ATOM   2124 1HB  ASP A 155      15.544   9.304  29.735  1.00 34.62           H
ATOM   2125 2HB  ASP A 155      14.516   7.934  30.164  1.00 34.62           H
ATOM   2126  CG  ASP A 155      16.477   7.386  29.480  1.00 35.48           C
ATOM   2127  OD1 ASP A 155      16.235   6.250  29.976  1.00 29.89           O
ATOM   2128  OD2 ASP A 155      17.552   7.808  29.108  1.00 34.79           O
ATOM   2129  N   ARG A 156      13.447   6.267  27.703  1.00 22.69           N
ATOM   2130  H   ARG A 156      12.817   6.672  28.382  1.00 22.69           H
ATOM   2131  CA  ARG A 156      13.144   5.003  27.115  1.00 25.05           C
ATOM   2132  HA  ARG A 156      14.084   4.454  27.058  1.00 25.05           H
ATOM   2133  C   ARG A 156      12.560   5.061  25.672  1.00 32.69           C
ATOM   2134  O   ARG A 156      13.120   4.512  24.692  1.00 34.27           O
ATOM   2135  CB  ARG A 156      12.208   4.251  28.022  1.00 22.13           C
ATOM   2136 1HB  ARG A 156      11.298   4.838  28.151  1.00 22.13           H
ATOM   2137 2HB  ARG A 156      11.921   3.268  27.648  1.00 22.13           H
ATOM   2138  CG  ARG A 156      12.734   3.984  29.506  1.00 23.49           C
ATOM   2139 1HG  ARG A 156      13.732   3.546  29.523  1.00 23.49           H
ATOM   2140 2HG  ARG A 156      12.770   4.987  29.930  1.00 23.49           H
ATOM   2141  CD  ARG A 156      11.870   3.110  30.415  1.00 24.37           C
ATOM   2142 1HD  ARG A 156      12.033   2.061  30.168  1.00 24.37           H
ATOM   2143 2HD  ARG A 156      12.109   3.325  31.456  1.00 24.37           H
ATOM   2144  NE  ARG A 156      10.427   3.285  30.103  1.00 22.91           N
ATOM   2145  HE  ARG A 156      10.122   2.656  29.373  1.00 22.91           H
ATOM   2146  CZ  ARG A 156       9.572   3.987  30.821  1.00 38.61           C
ATOM   2147  NH1 ARG A 156      10.001   4.798  31.730  1.00 37.05           N
ATOM   2148 1HH1 ARG A 156      11.003   4.874  31.828  1.00 37.05           H
ATOM   2149 2HH1 ARG A 156       9.405   5.558  32.022  1.00 37.05           H
ATOM   2150  NH2 ARG A 156       8.335   4.148  30.575  1.00 30.56           N
ATOM   2151 1HH2 ARG A 156       7.784   3.516  30.013  1.00 30.56           H
ATOM   2152 2HH2 ARG A 156       7.882   4.772  31.227  1.00 30.56           H
ATOM   2153  N   LEU A 157      11.548   5.999  25.551  1.00 18.06           N
ATOM   2154  H   LEU A 157      11.220   6.382  26.427  1.00 18.06           H
ATOM   2155  CA  LEU A 157      10.884   6.376  24.333  1.00 23.54           C
ATOM   2156  HA  LEU A 157      10.304   5.559  23.905  1.00 23.54           H
ATOM   2157  C   LEU A 157      12.038   6.700  23.355  1.00 24.57           C
ATOM   2158  O   LEU A 157      11.963   6.140  22.297  1.00 21.38           O
ATOM   2159  CB  LEU A 157       9.919   7.527  24.648  1.00 22.46           C
ATOM   2160 1HB  LEU A 157      10.245   8.021  25.563  1.00 22.46           H
ATOM   2161 2HB  LEU A 157       9.858   8.184  23.781  1.00 22.46           H
ATOM   2162  CG  LEU A 157       8.470   7.026  24.809  1.00 21.22           C
ATOM   2163  HG  LEU A 157       8.193   6.477  23.909  1.00 21.22           H
ATOM   2164  CD1 LEU A 157       8.139   6.125  25.984  1.00 15.60           C
ATOM   2165 1HD1 LEU A 157       8.347   6.715  26.876  1.00 15.60           H
ATOM   2166 2HD1 LEU A 157       8.753   5.224  25.993  1.00 15.60           H
ATOM   2167 3HD1 LEU A 157       7.085   5.847  25.969  1.00 15.60           H
ATOM   2168  CD2 LEU A 157       7.651   8.286  24.951  1.00 19.06           C
ATOM   2169 1HD2 LEU A 157       7.971   8.918  25.780  1.00 19.06           H
ATOM   2170 2HD2 LEU A 157       6.664   7.876  25.166  1.00 19.06           H
ATOM   2171 3HD2 LEU A 157       7.609   8.879  24.038  1.00 19.06           H
ATOM   2172  N   LEU A 158      12.932   7.612  23.615  1.00 27.44           N
ATOM   2173  H   LEU A 158      13.012   7.752  24.612  1.00 27.44           H
ATOM   2174  CA  LEU A 158      14.030   7.999  22.768  1.00 27.91           C
ATOM   2175  HA  LEU A 158      13.504   8.152  21.826  1.00 27.91           H
ATOM   2176  C   LEU A 158      15.095   6.934  22.600  1.00 25.50           C
ATOM   2177  O   LEU A 158      15.619   6.715  21.528  1.00 24.28           O
ATOM   2178  CB  LEU A 158      14.655   9.287  23.176  1.00 28.42           C
ATOM   2179 1HB  LEU A 158      14.655   9.419  24.258  1.00 28.42           H
ATOM   2180 2HB  LEU A 158      15.714   9.329  22.921  1.00 28.42           H
ATOM   2181  CG  LEU A 158      13.898  10.492  22.566  1.00 21.14           C
ATOM   2182  HG  LEU A 158      12.829  10.315  22.689  1.00 21.14           H
ATOM   2183  CD1 LEU A 158      14.138  11.784  23.334  1.00 14.99           C
ATOM   2184 1HD1 LEU A 158      15.166  12.107  23.174  1.00 14.99           H
ATOM   2185 2HD1 LEU A 158      13.975  11.601  24.396  1.00 14.99           H
ATOM   2186 3HD1 LEU A 158      13.454  12.559  22.989  1.00 14.99           H
ATOM   2187  CD2 LEU A 158      14.277  10.835  21.021  1.00 15.72           C
ATOM   2188 1HD2 LEU A 158      13.399  11.313  20.586  1.00 15.72           H
ATOM   2189 2HD2 LEU A 158      14.542   9.957  20.433  1.00 15.72           H
ATOM   2190 3HD2 LEU A 158      15.111  11.537  21.023  1.00 15.72           H
ATOM   2191  N   GLY A 159      15.401   6.195  23.674  1.00 22.82           N
ATOM   2192  H   GLY A 159      15.001   6.396  24.579  1.00 22.82           H
ATOM   2193  CA  GLY A 159      16.453   5.153  23.661  1.00 27.67           C
ATOM   2194 1HA  GLY A 159      16.351   4.465  24.499  1.00 27.67           H
ATOM   2195 2HA  GLY A 159      16.479   4.551  22.753  1.00 27.67           H
ATOM   2196  C   GLY A 159      17.819   5.866  23.796  1.00 25.80           C
ATOM   2197  O   GLY A 159      18.819   5.514  23.266  1.00 29.47           O
ATOM   2198  N   VAL A 160      17.885   6.878  24.630  1.00 23.28           N
ATOM   2199  H   VAL A 160      17.028   7.158  25.084  1.00 23.28           H
ATOM   2200  CA  VAL A 160      19.109   7.561  25.020  1.00 29.66           C
ATOM   2201  HA  VAL A 160      19.700   7.802  24.136  1.00 29.66           H
ATOM   2202  C   VAL A 160      20.037   6.583  25.872  1.00 32.08           C
ATOM   2203  O   VAL A 160      19.489   6.011  26.784  1.00 36.26           O
ATOM   2204  CB  VAL A 160      18.809   8.841  25.865  1.00 25.68           C
ATOM   2205  HB  VAL A 160      18.438   8.505  26.833  1.00 25.68           H
ATOM   2206  CG1 VAL A 160      20.139   9.593  26.112  1.00 20.32           C
ATOM   2207 1HG1 VAL A 160      20.824   8.989  26.707  1.00 20.32           H
ATOM   2208 2HG1 VAL A 160      19.990  10.558  26.595  1.00 20.32           H
ATOM   2209 3HG1 VAL A 160      20.558   9.744  25.117  1.00 20.32           H
ATOM   2210  CG2 VAL A 160      17.789   9.791  25.227  1.00 18.70           C
ATOM   2211 1HG2 VAL A 160      18.120  10.103  24.237  1.00 18.70           H
ATOM   2212 2HG2 VAL A 160      17.665  10.668  25.862  1.00 18.70           H
ATOM   2213 3HG2 VAL A 160      16.839   9.264  25.144  1.00 18.70           H
ATOM   2214  N   THR A 161      21.352   6.418  25.602  1.00 27.79           N
ATOM   2215  H   THR A 161      21.749   7.012  24.888  1.00 27.79           H
ATOM   2216  CA  THR A 161      22.308   5.641  26.406  1.00 31.56           C
ATOM   2217  HA  THR A 161      21.960   5.657  27.439  1.00 31.56           H
ATOM   2218  C   THR A 161      23.732   6.317  26.421  1.00 33.96           C
ATOM   2219  O   THR A 161      24.167   6.839  25.392  1.00 34.70           O
ATOM   2220  CB  THR A 161      22.236   4.175  25.928  1.00 34.01           C
ATOM   2221  HB  THR A 161      21.193   3.859  25.951  1.00 34.01           H
ATOM   2222  OG1 THR A 161      23.057   3.335  26.819  1.00 36.06           O
ATOM   2223  HG1 THR A 161      22.494   3.198  27.585  1.00 36.06           H
ATOM   2224  CG2 THR A 161      22.858   3.890  24.651  1.00 29.30           C
ATOM   2225 1HG2 THR A 161      23.009   2.822  24.497  1.00 29.30           H
ATOM   2226 2HG2 THR A 161      23.825   4.390  24.705  1.00 29.30           H
ATOM   2227 3HG2 THR A 161      22.283   4.300  23.820  1.00 29.30           H
ATOM   2228  N   THR A 162      24.515   6.070  27.468  1.00 30.43           N
ATOM   2229  H   THR A 162      24.101   5.697  28.310  1.00 30.43           H
ATOM   2230  CA  THR A 162      25.956   6.224  27.430  1.00 38.13           C
ATOM   2231  HA  THR A 162      26.207   7.160  26.930  1.00 38.13           H
ATOM   2232  C   THR A 162      26.610   5.066  26.674  1.00 39.52           C
ATOM   2233  O   THR A 162      27.779   5.207  26.326  1.00 35.26           O
ATOM   2234  CB  THR A 162      26.476   6.361  28.866  1.00 34.40           C
ATOM   2235  HB  THR A 162      27.524   6.062  28.894  1.00 34.40           H
ATOM   2236  OG1 THR A 162      25.781   5.392  29.710  1.00 34.53           O
ATOM   2237  HG1 THR A 162      26.433   4.710  29.886  1.00 34.53           H
ATOM   2238  CG2 THR A 162      26.285   7.791  29.377  1.00 29.37           C
ATOM   2239 1HG2 THR A 162      26.752   8.395  28.600  1.00 29.37           H
ATOM   2240 2HG2 THR A 162      26.810   7.943  30.320  1.00 29.37           H
ATOM   2241 3HG2 THR A 162      25.242   8.087  29.490  1.00 29.37           H
ATOM   2242  N   HIS A 163      25.951   3.881  26.538  1.00 37.93           N
ATOM   2243  H   HIS A 163      25.055   3.713  26.974  1.00 37.93           H
ATOM   2244  CA  HIS A 163      26.485   2.738  25.750  1.00 40.93           C
ATOM   2245  HA  HIS A 163      27.556   2.639  25.928  1.00 40.93           H
ATOM   2246  C   HIS A 163      26.274   3.095  24.266  1.00 44.87           C
ATOM   2247  O   HIS A 163      25.731   2.341  23.504  1.00 50.11           O
ATOM   2248  CB  HIS A 163      25.809   1.337  26.103  1.00 41.92           C
ATOM   2249 1HB  HIS A 163      24.735   1.492  26.001  1.00 41.92           H
ATOM   2250 2HB  HIS A 163      26.308   0.556  25.529  1.00 41.92           H
ATOM   2251  CG  HIS A 163      25.992   0.882  27.612  1.00 49.00           C
ATOM   2252  ND1 HIS A 163      27.129   0.811  28.390  1.00 47.95           N
ATOM   2253  HD1 HIS A 163      28.046   1.192  28.205  1.00 47.95           H
ATOM   2254  CD2 HIS A 163      24.951   0.520  28.366  1.00 51.82           C
ATOM   2255  HD2 HIS A 163      23.927   0.584  28.030  1.00 51.82           H
ATOM   2256  CE1 HIS A 163      26.793   0.379  29.601  1.00 52.11           C
ATOM   2257  HE1 HIS A 163      27.404   0.332  30.491  1.00 52.11           H
ATOM   2258  NE2 HIS A 163      25.502   0.189  29.607  1.00 52.50           N
ATOM   2259  HE2 HIS A 163      24.876  -0.042  30.366  1.00 52.50           H
ATOM   2260  N   ALA A 164      26.851   4.196  23.893  1.00 45.85           N
ATOM   2261  H   ALA A 164      27.071   4.782  24.686  1.00 45.85           H
ATOM   2262  CA  ALA A 164      26.992   4.681  22.569  1.00 43.38           C
ATOM   2263  HA  ALA A 164      26.731   3.806  21.974  1.00 43.38           H
ATOM   2264  C   ALA A 164      28.412   5.127  22.181  1.00 51.06           C
ATOM   2265  O   ALA A 164      28.622   5.309  20.999  1.00 53.45           O
ATOM   2266  CB  ALA A 164      26.014   5.834  22.334  1.00 32.94           C
ATOM   2267 1HB  ALA A 164      26.077   6.091  21.276  1.00 32.94           H
ATOM   2268 2HB  ALA A 164      26.346   6.681  22.934  1.00 32.94           H
ATOM   2269 3HB  ALA A 164      24.982   5.591  22.588  1.00 32.94           H
ATOM   2270  N   PHE A 165      29.332   5.450  23.131  1.00 54.99           N
ATOM   2271  H   PHE A 165      29.031   5.396  24.094  1.00 54.99           H
ATOM   2272  CA  PHE A 165      30.707   5.894  22.895  1.00 62.46           C
ATOM   2273  HA  PHE A 165      30.975   5.459  21.932  1.00 62.46           H
ATOM   2274  C   PHE A 165      31.724   5.416  23.944  1.00 63.46           C
ATOM   2275  O   PHE A 165      32.835   5.907  23.995  1.00 64.50           O
ATOM   2276  CB  PHE A 165      30.832   7.468  22.939  1.00 66.95           C
ATOM   2277 1HB  PHE A 165      30.543   7.802  23.936  1.00 66.95           H
ATOM   2278 2HB  PHE A 165      31.887   7.733  22.862  1.00 66.95           H
ATOM   2279  CG  PHE A 165      30.050   8.267  21.909  1.00 66.11           C
ATOM   2280  CD1 PHE A 165      30.426   8.348  20.541  1.00 68.88           C
ATOM   2281  HD1 PHE A 165      31.295   7.821  20.176  1.00 68.88           H
ATOM   2282  CD2 PHE A 165      28.889   8.918  22.351  1.00 60.09           C
ATOM   2283  HD2 PHE A 165      28.621   8.886  23.397  1.00 60.09           H
ATOM   2284  CE1 PHE A 165      29.584   9.018  19.653  1.00 65.95           C
ATOM   2285  HE1 PHE A 165      29.844   9.094  18.607  1.00 65.95           H
ATOM   2286  CE2 PHE A 165      28.083   9.624  21.461  1.00 58.25           C
ATOM   2287  HE2 PHE A 165      27.232  10.184  21.817  1.00 58.25           H
ATOM   2288  CZ  PHE A 165      28.496   9.765  20.147  1.00 60.43           C
ATOM   2289  HZ  PHE A 165      27.982  10.425  19.464  1.00 60.43           H
ATOM   2290  N   ASP A 166      31.280   4.588  24.893  1.00 64.40           N
ATOM   2291  H   ASP A 166      30.392   4.122  24.777  1.00 64.40           H
ATOM   2292  CA  ASP A 166      32.077   3.973  26.056  1.00 70.02           C
ATOM   2293  HA  ASP A 166      32.826   4.718  26.324  1.00 70.02           H
ATOM   2294  C   ASP A 166      32.812   2.685  25.631  1.00 79.92           C
ATOM   2295  O   ASP A 166      33.522   2.039  26.405  1.00 80.84           O
ATOM   2296  CB  ASP A 166      31.130   3.638  27.190  1.00 66.48           C
ATOM   2297 1HB  ASP A 166      31.683   3.270  28.055  1.00 66.48           H
ATOM   2298 2HB  ASP A 166      30.682   4.569  27.538  1.00 66.48           H
ATOM   2299  CG  ASP A 166      30.000   2.643  26.878  1.00 61.52           C
ATOM   2300  OD1 ASP A 166      29.820   2.054  25.807  1.00 57.76           O
ATOM   2301  OD2 ASP A 166      29.233   2.471  27.831  1.00 61.60           O
ATOM   2302  N   GLY A 167      32.635   2.272  24.405  1.00 73.50           N
ATOM   2303  H   GLY A 167      31.983   2.768  23.813  1.00 73.50           H
ATOM   2304  CA  GLY A 167      33.318   1.122  23.747  1.00 81.01           C
ATOM   2305 1HA  GLY A 167      32.973   0.262  24.322  1.00 81.01           H
ATOM   2306 2HA  GLY A 167      32.931   1.005  22.735  1.00 81.01           H
ATOM   2307  C   GLY A 167      34.857   1.072  23.683  1.00 80.76           C
ATOM   2308  O   GLY A 167      35.418   0.010  23.644  1.00 85.24           O
ATOM   2309  N   ALA A 168      35.494   2.260  23.556  1.00 73.09           N
ATOM   2310  H   ALA A 168      34.959   3.116  23.605  1.00 73.09           H
ATOM   2311  CA  ALA A 168      36.840   2.319  23.037  1.00 66.75           C
ATOM   2312  HA  ALA A 168      37.139   1.402  22.530  1.00 66.75           H
ATOM   2313  C   ALA A 168      37.881   2.526  24.202  1.00 64.96           C
ATOM   2314  O   ALA A 168      37.874   3.553  24.844  1.00 60.12           O
ATOM   2315  CB  ALA A 168      36.857   3.448  22.016  1.00 60.05           C
ATOM   2316 1HB  ALA A 168      37.862   3.833  21.839  1.00 60.05           H
ATOM   2317 2HB  ALA A 168      36.213   4.258  22.358  1.00 60.05           H
ATOM   2318 3HB  ALA A 168      36.459   3.033  21.090  1.00 60.05           H
ATOM   2319  N   PRO A 169      38.843   1.609  24.538  1.00 67.10           N
ATOM   2320  CA  PRO A 169      39.813   1.739  25.561  1.00 70.69           C
ATOM   2321  HA  PRO A 169      39.325   1.772  26.535  1.00 70.69           H
ATOM   2322  C   PRO A 169      40.747   2.939  25.426  1.00 69.44           C
ATOM   2323  O   PRO A 169      41.124   3.471  26.449  1.00 68.28           O
ATOM   2324  CB  PRO A 169      40.505   0.419  25.532  1.00 71.59           C
ATOM   2325 1HB  PRO A 169      41.505   0.565  25.940  1.00 71.59           H
ATOM   2326 2HB  PRO A 169      40.040  -0.336  26.166  1.00 71.59           H
ATOM   2327  CG  PRO A 169      40.535   0.012  24.102  1.00 67.50           C
ATOM   2328 1HG  PRO A 169      41.288   0.624  23.606  1.00 67.50           H
ATOM   2329 2HG  PRO A 169      40.656  -1.056  23.923  1.00 67.50           H
ATOM   2330  CD  PRO A 169      39.145   0.450  23.649  1.00 65.09           C
ATOM   2331 1HD  PRO A 169      39.217   0.845  22.635  1.00 65.09           H
ATOM   2332 2HD  PRO A 169      38.332  -0.264  23.781  1.00 65.09           H
ATOM   2333  N   PHE A 170      41.001   3.464  24.230  1.00 65.00           N
ATOM   2334  H   PHE A 170      40.687   2.998  23.391  1.00 65.00           H
ATOM   2335  CA  PHE A 170      41.907   4.653  24.126  1.00 59.39           C
ATOM   2336  HA  PHE A 170      42.751   4.449  24.785  1.00 59.39           H
ATOM   2337  C   PHE A 170      41.128   5.951  24.561  1.00 54.27           C
ATOM   2338  O   PHE A 170      41.647   6.858  25.158  1.00 52.12           O
ATOM   2339  CB  PHE A 170      42.300   4.826  22.657  1.00 58.75           C
ATOM   2340 1HB  PHE A 170      42.763   3.856  22.479  1.00 58.75           H
ATOM   2341 2HB  PHE A 170      41.428   4.860  22.004  1.00 58.75           H
ATOM   2342  CG  PHE A 170      43.256   5.927  22.296  1.00 61.22           C
ATOM   2343  CD1 PHE A 170      44.087   6.593  23.220  1.00 62.19           C
ATOM   2344  HD1 PHE A 170      43.877   6.408  24.263  1.00 62.19           H
ATOM   2345  CD2 PHE A 170      43.394   6.313  20.943  1.00 60.14           C
ATOM   2346  HD2 PHE A 170      42.724   5.889  20.210  1.00 60.14           H
ATOM   2347  CE1 PHE A 170      45.112   7.463  22.849  1.00 59.47           C
ATOM   2348  HE1 PHE A 170      45.716   7.949  23.600  1.00 59.47           H
ATOM   2349  CE2 PHE A 170      44.416   7.192  20.535  1.00 58.83           C
ATOM   2350  HE2 PHE A 170      44.578   7.359  19.480  1.00 58.83           H
ATOM   2351  CZ  PHE A 170      45.326   7.698  21.497  1.00 59.00           C
ATOM   2352  HZ  PHE A 170      46.140   8.322  21.159  1.00 59.00           H
ATOM   2353  N   SER A 171      39.868   6.017  24.057  1.00 51.33           N
ATOM   2354  H   SER A 171      39.537   5.238  23.506  1.00 51.33           H
ATOM   2355  CA  SER A 171      38.828   7.015  24.481  1.00 45.75           C
ATOM   2356  HA  SER A 171      39.206   8.006  24.227  1.00 45.75           H
ATOM   2357  C   SER A 171      38.586   6.973  26.005  1.00 39.31           C
ATOM   2358  O   SER A 171      38.222   7.999  26.499  1.00 30.14           O
ATOM   2359  CB  SER A 171      37.542   6.798  23.648  1.00 48.61           C
ATOM   2360 1HB  SER A 171      36.989   5.969  24.090  1.00 48.61           H
ATOM   2361 2HB  SER A 171      36.944   7.708  23.706  1.00 48.61           H
ATOM   2362  OG  SER A 171      37.666   6.558  22.232  1.00 53.40           O
ATOM   2363  HG  SER A 171      38.265   7.230  21.899  1.00 53.40           H
ATOM   2364  N   ASP A 172      38.828   5.894  26.711  1.00 47.17           N
ATOM   2365  H   ASP A 172      39.246   5.083  26.276  1.00 47.17           H
ATOM   2366  CA  ASP A 172      38.759   5.906  28.169  1.00 48.64           C
ATOM   2367  HA  ASP A 172      37.856   6.414  28.508  1.00 48.64           H
ATOM   2368  C   ASP A 172      39.974   6.696  28.727  1.00 46.02           C
ATOM   2369  O   ASP A 172      39.770   7.429  29.664  1.00 41.10           O
ATOM   2370  CB  ASP A 172      38.714   4.453  28.702  1.00 54.66           C
ATOM   2371 1HB  ASP A 172      39.487   3.844  28.236  1.00 54.66           H
ATOM   2372 2HB  ASP A 172      38.754   4.412  29.791  1.00 54.66           H
ATOM   2373  CG  ASP A 172      37.356   3.619  28.367  1.00 60.08           C
ATOM   2374  OD1 ASP A 172      37.433   2.389  28.524  1.00 57.66           O
ATOM   2375  OD2 ASP A 172      36.290   4.187  28.200  1.00 66.20           O
ATOM   2376  N   LEU A 173      41.129   6.685  28.032  1.00 46.54           N
ATOM   2377  H   LEU A 173      41.213   6.082  27.227  1.00 46.54           H
ATOM   2378  CA  LEU A 173      42.316   7.495  28.359  1.00 42.42           C
ATOM   2379  HA  LEU A 173      42.473   7.382  29.432  1.00 42.42           H
ATOM   2380  C   LEU A 173      42.021   8.957  28.043  1.00 43.42           C
ATOM   2381  O   LEU A 173      42.449   9.790  28.786  1.00 44.49           O
ATOM   2382  CB  LEU A 173      43.520   6.893  27.564  1.00 41.80           C
ATOM   2383 1HB  LEU A 173      43.498   5.814  27.722  1.00 41.80           H
ATOM   2384 2HB  LEU A 173      43.418   7.225  26.531  1.00 41.80           H
ATOM   2385  CG  LEU A 173      44.855   7.402  28.079  1.00 40.50           C
ATOM   2386  HG  LEU A 173      44.853   8.492  28.104  1.00 40.50           H
ATOM   2387  CD1 LEU A 173      45.227   7.015  29.532  1.00 43.41           C
ATOM   2388 1HD1 LEU A 173      46.309   7.084  29.648  1.00 43.41           H
ATOM   2389 2HD1 LEU A 173      44.885   6.042  29.883  1.00 43.41           H
ATOM   2390 3HD1 LEU A 173      44.748   7.802  30.115  1.00 43.41           H
ATOM   2391  CD2 LEU A 173      45.914   6.890  27.124  1.00 38.80           C
ATOM   2392 1HD2 LEU A 173      46.080   5.835  27.343  1.00 38.80           H
ATOM   2393 2HD2 LEU A 173      46.848   7.439  27.246  1.00 38.80           H
ATOM   2394 3HD2 LEU A 173      45.559   6.998  26.099  1.00 38.80           H
ATOM   2395  N   VAL A 174      41.300   9.398  26.997  1.00 41.89           N
ATOM   2396  H   VAL A 174      40.950   8.762  26.295  1.00 41.89           H
ATOM   2397  CA  VAL A 174      40.773  10.779  26.923  1.00 35.38           C
ATOM   2398  HA  VAL A 174      41.504  11.576  26.786  1.00 35.38           H
ATOM   2399  C   VAL A 174      39.915  11.142  28.163  1.00 29.34           C
ATOM   2400  O   VAL A 174      40.012  12.210  28.730  1.00 25.60           O
ATOM   2401  CB  VAL A 174      39.999  10.908  25.641  1.00 38.08           C
ATOM   2402  HB  VAL A 174      39.244  10.126  25.558  1.00 38.08           H
ATOM   2403  CG1 VAL A 174      39.368  12.296  25.530  1.00 23.55           C
ATOM   2404 1HG1 VAL A 174      38.432  12.204  26.081  1.00 23.55           H
ATOM   2405 2HG1 VAL A 174      39.156  12.567  24.496  1.00 23.55           H
ATOM   2406 3HG1 VAL A 174      39.986  13.067  25.989  1.00 23.55           H
ATOM   2407  CG2 VAL A 174      40.949  10.830  24.436  1.00 38.02           C
ATOM   2408 1HG2 VAL A 174      41.463   9.873  24.342  1.00 38.02           H
ATOM   2409 2HG2 VAL A 174      41.683  11.634  24.482  1.00 38.02           H
ATOM   2410 3HG2 VAL A 174      40.298  10.980  23.574  1.00 38.02           H
ATOM   2411  N   ARG A 175      39.026  10.198  28.664  1.00 30.87           N
ATOM   2412  H   ARG A 175      38.835   9.342  28.162  1.00 30.87           H
ATOM   2413  CA  ARG A 175      38.190  10.549  29.783  1.00 32.96           C
ATOM   2414  HA  ARG A 175      37.733  11.529  29.650  1.00 32.96           H
ATOM   2415  C   ARG A 175      39.091  10.606  31.035  1.00 36.13           C
ATOM   2416  O   ARG A 175      38.865  11.495  31.860  1.00 39.84           O
ATOM   2417  CB  ARG A 175      36.977   9.574  30.017  1.00 33.84           C
ATOM   2418 1HB  ARG A 175      37.278   8.528  30.085  1.00 33.84           H
ATOM   2419 2HB  ARG A 175      36.513   9.858  30.962  1.00 33.84           H
ATOM   2420  CG  ARG A 175      35.882   9.671  28.914  1.00 33.34           C
ATOM   2421 1HG  ARG A 175      35.921  10.664  28.466  1.00 33.34           H
ATOM   2422 2HG  ARG A 175      36.239   8.910  28.220  1.00 33.34           H
ATOM   2423  CD  ARG A 175      34.440   9.354  29.313  1.00 32.54           C
ATOM   2424 1HD  ARG A 175      34.073   9.979  30.127  1.00 32.54           H
ATOM   2425 2HD  ARG A 175      33.852   9.543  28.415  1.00 32.54           H
ATOM   2426  NE  ARG A 175      34.366   7.904  29.748  1.00 33.32           N
ATOM   2427  HE  ARG A 175      34.337   7.774  30.749  1.00 33.32           H
ATOM   2428  CZ  ARG A 175      34.427   6.837  28.937  1.00 38.52           C
ATOM   2429  NH1 ARG A 175      34.438   5.660  29.364  1.00 36.87           N
ATOM   2430 1HH1 ARG A 175      34.476   5.623  30.372  1.00 36.87           H
ATOM   2431 2HH1 ARG A 175      34.908   4.956  28.814  1.00 36.87           H
ATOM   2432  NH2 ARG A 175      34.368   7.023  27.633  1.00 23.46           N
ATOM   2433 1HH2 ARG A 175      33.915   7.825  27.220  1.00 23.46           H
ATOM   2434 2HH2 ARG A 175      34.541   6.198  27.078  1.00 23.46           H
ATOM   2435  N   GLU A 176      40.131   9.821  31.221  1.00 35.49           N
ATOM   2436  H   GLU A 176      40.170   9.006  30.626  1.00 35.49           H
ATOM   2437  CA  GLU A 176      41.059   9.804  32.378  1.00 34.09           C
ATOM   2438  HA  GLU A 176      40.465   9.886  33.289  1.00 34.09           H
ATOM   2439  C   GLU A 176      42.004  11.038  32.331  1.00 31.12           C
ATOM   2440  O   GLU A 176      42.470  11.517  33.343  1.00 32.22           O
ATOM   2441  CB  GLU A 176      41.763   8.404  32.325  1.00 40.19           C
ATOM   2442 1HB  GLU A 176      41.065   7.575  32.438  1.00 40.19           H
ATOM   2443 2HB  GLU A 176      42.234   8.269  31.352  1.00 40.19           H
ATOM   2444  CG  GLU A 176      42.902   8.156  33.393  1.00 46.85           C
ATOM   2445 1HG  GLU A 176      43.022   7.074  33.446  1.00 46.85           H
ATOM   2446 2HG  GLU A 176      43.810   8.653  33.051  1.00 46.85           H
ATOM   2447  CD  GLU A 176      42.581   8.671  34.813  1.00 55.60           C
ATOM   2448  OE1 GLU A 176      43.570   8.794  35.646  1.00 58.71           O
ATOM   2449  OE2 GLU A 176      41.426   8.905  35.199  1.00 61.46           O
ATOM   2450  N   ARG A 177      42.179  11.634  31.120  1.00 29.60           N
ATOM   2451  H   ARG A 177      42.005  11.079  30.294  1.00 29.60           H
ATOM   2452  CA  ARG A 177      42.915  12.930  30.969  1.00 28.66           C
ATOM   2453  HA  ARG A 177      43.556  13.019  31.846  1.00 28.66           H
ATOM   2454  C   ARG A 177      42.004  14.182  31.181  1.00 28.20           C
ATOM   2455  O   ARG A 177      42.506  15.176  31.717  1.00 30.46           O
ATOM   2456  CB  ARG A 177      43.623  13.069  29.591  1.00 26.32           C
ATOM   2457 1HB  ARG A 177      43.057  12.760  28.713  1.00 26.32           H
ATOM   2458 2HB  ARG A 177      43.884  14.127  29.561  1.00 26.32           H
ATOM   2459  CG  ARG A 177      45.025  12.306  29.454  1.00 33.05           C
ATOM   2460 1HG  ARG A 177      44.885  11.225  29.482  1.00 33.05           H
ATOM   2461 2HG  ARG A 177      45.478  12.400  28.467  1.00 33.05           H
ATOM   2462  CD  ARG A 177      46.074  12.692  30.513  1.00 35.87           C
ATOM   2463 1HD  ARG A 177      46.399  13.730  30.438  1.00 35.87           H
ATOM   2464 2HD  ARG A 177      45.730  12.535  31.535  1.00 35.87           H
ATOM   2465  NE  ARG A 177      47.334  11.856  30.370  1.00 40.92           N
ATOM   2466  HE  ARG A 177      47.623  11.731  29.410  1.00 40.92           H
ATOM   2467  CZ  ARG A 177      48.068  11.473  31.386  1.00 48.10           C
ATOM   2468  NH1 ARG A 177      47.719  11.791  32.618  1.00 53.55           N
ATOM   2469 1HH1 ARG A 177      46.914  12.393  32.715  1.00 53.55           H
ATOM   2470 2HH1 ARG A 177      48.418  11.759  33.346  1.00 53.55           H
ATOM   2471  NH2 ARG A 177      49.130  10.780  31.201  1.00 49.27           N
ATOM   2472 1HH2 ARG A 177      49.338  10.604  30.228  1.00 49.27           H
ATOM   2473 2HH2 ARG A 177      49.615  10.267  31.923  1.00 49.27           H
ATOM   2474  N   LEU A 178      40.734  14.078  30.833  1.00 29.52           N
ATOM   2475  H   LEU A 178      40.421  13.352  30.204  1.00 29.52           H
ATOM   2476  CA  LEU A 178      39.815  15.211  31.126  1.00 28.64           C
ATOM   2477  HA  LEU A 178      40.342  16.123  30.846  1.00 28.64           H
ATOM   2478  C   LEU A 178      39.364  15.278  32.561  1.00 33.88           C
ATOM   2479  O   LEU A 178      39.221  16.373  33.093  1.00 38.10           O
ATOM   2480  CB  LEU A 178      38.523  15.055  30.253  1.00 25.45           C
ATOM   2481 1HB  LEU A 178      38.183  14.027  30.377  1.00 25.45           H
ATOM   2482 2HB  LEU A 178      37.747  15.653  30.732  1.00 25.45           H
ATOM   2483  CG  LEU A 178      38.647  15.400  28.778  1.00 24.80           C
ATOM   2484  HG  LEU A 178      39.610  15.060  28.397  1.00 24.80           H
ATOM   2485  CD1 LEU A 178      37.396  14.869  27.994  1.00 18.11           C
ATOM   2486 1HD1 LEU A 178      36.565  15.347  28.513  1.00 18.11           H
ATOM   2487 2HD1 LEU A 178      37.314  13.787  28.095  1.00 18.11           H
ATOM   2488 3HD1 LEU A 178      37.370  15.139  26.938  1.00 18.11           H
ATOM   2489  CD2 LEU A 178      38.672  16.900  28.708  1.00 18.62           C
ATOM   2490 1HD2 LEU A 178      37.784  17.325  29.176  1.00 18.62           H
ATOM   2491 2HD2 LEU A 178      38.672  17.139  27.644  1.00 18.62           H
ATOM   2492 3HD2 LEU A 178      39.565  17.316  29.174  1.00 18.62           H
ATOM   2493  N   ALA A 179      39.190  14.130  33.150  1.00 34.69           N
ATOM   2494  H   ALA A 179      39.332  13.287  32.613  1.00 34.69           H
ATOM   2495  CA  ALA A 179      38.867  13.965  34.567  1.00 32.76           C
ATOM   2496  HA  ALA A 179      37.849  14.320  34.727  1.00 32.76           H
ATOM   2497  C   ALA A 179      39.752  14.761  35.618  1.00 33.04           C
ATOM   2498  O   ALA A 179      39.195  15.332  36.536  1.00 34.92           O
ATOM   2499  CB  ALA A 179      38.748  12.444  34.771  1.00 30.53           C
ATOM   2500 1HB  ALA A 179      38.050  12.061  34.027  1.00 30.53           H
ATOM   2501 2HB  ALA A 179      38.369  12.230  35.771  1.00 30.53           H
ATOM   2502 3HB  ALA A 179      39.719  11.966  34.640  1.00 30.53           H
ATOM   2503  N   ALA A 180      41.056  14.846  35.319  1.00 33.49           N
ATOM   2504  H   ALA A 180      41.493  14.137  34.748  1.00 33.49           H
ATOM   2505  CA  ALA A 180      42.023  15.619  36.168  1.00 35.31           C
ATOM   2506  HA  ALA A 180      41.919  15.242  37.186  1.00 35.31           H
ATOM   2507  C   ALA A 180      41.860  17.113  36.133  1.00 40.32           C
ATOM   2508  O   ALA A 180      42.450  17.802  36.978  1.00 45.88           O
ATOM   2509  CB  ALA A 180      43.338  15.308  35.556  1.00 33.74           C
ATOM   2510 1HB  ALA A 180      43.448  14.234  35.405  1.00 33.74           H
ATOM   2511 2HB  ALA A 180      44.115  15.661  36.234  1.00 33.74           H
ATOM   2512 3HB  ALA A 180      43.429  15.822  34.599  1.00 33.74           H
ATOM   2513  N   VAL A 181      40.901  17.672  35.334  1.00 39.79           N
ATOM   2514  H   VAL A 181      40.328  17.079  34.752  1.00 39.79           H
ATOM   2515  CA  VAL A 181      40.566  19.096  35.362  1.00 35.87           C
ATOM   2516  HA  VAL A 181      40.938  19.593  36.257  1.00 35.87           H
ATOM   2517  C   VAL A 181      38.997  19.315  35.381  1.00 28.30           C
ATOM   2518  O   VAL A 181      38.576  20.345  35.932  1.00 32.64           O
ATOM   2519  CB  VAL A 181      41.072  19.911  34.132  1.00 38.13           C
ATOM   2520  HB  VAL A 181      40.536  20.861  34.132  1.00 38.13           H
ATOM   2521  CG1 VAL A 181      42.524  20.218  34.388  1.00 40.90           C
ATOM   2522 1HG1 VAL A 181      43.019  19.258  34.533  1.00 40.90           H
ATOM   2523 2HG1 VAL A 181      42.623  20.819  35.292  1.00 40.90           H
ATOM   2524 3HG1 VAL A 181      42.986  20.742  33.550  1.00 40.90           H
ATOM   2525  CG2 VAL A 181      40.843  19.191  32.798  1.00 37.01           C
ATOM   2526 1HG2 VAL A 181      41.288  18.196  32.782  1.00 37.01           H
ATOM   2527 2HG2 VAL A 181      41.246  19.783  31.977  1.00 37.01           H
ATOM   2528 3HG2 VAL A 181      39.761  19.108  32.691  1.00 37.01           H
ATOM   2529  N   VAL A 182      38.167  18.447  34.772  1.00 20.47           N
ATOM   2530  H   VAL A 182      38.486  17.503  34.606  1.00 20.47           H
ATOM   2531  CA  VAL A 182      36.704  18.603  34.941  1.00 21.83           C
ATOM   2532  HA  VAL A 182      36.356  19.615  34.733  1.00 21.83           H
ATOM   2533  C   VAL A 182      36.183  18.264  36.394  1.00 25.05           C
ATOM   2534  O   VAL A 182      35.454  19.007  37.056  1.00 29.35           O
ATOM   2535  CB  VAL A 182      35.943  17.786  33.917  1.00 21.49           C
ATOM   2536  HB  VAL A 182      36.312  16.760  33.902  1.00 21.49           H
ATOM   2537  CG1 VAL A 182      34.468  17.755  34.200  1.00 19.70           C
ATOM   2538 1HG1 VAL A 182      33.998  17.154  33.421  1.00 19.70           H
ATOM   2539 2HG1 VAL A 182      34.121  18.785  34.123  1.00 19.70           H
ATOM   2540 3HG1 VAL A 182      34.203  17.354  35.179  1.00 19.70           H
ATOM   2541  CG2 VAL A 182      36.063  18.379  32.522  1.00 21.36           C
ATOM   2542 1HG2 VAL A 182      35.576  17.714  31.808  1.00 21.36           H
ATOM   2543 2HG2 VAL A 182      37.124  18.452  32.284  1.00 21.36           H
ATOM   2544 3HG2 VAL A 182      35.608  19.368  32.467  1.00 21.36           H
ATOM   2545  N   ASP A 183      36.549  17.072  36.958  1.00 28.12           N
ATOM   2546  H   ASP A 183      36.972  16.415  36.318  1.00 28.12           H
ATOM   2547  CA  ASP A 183      36.099  16.597  38.242  1.00 30.22           C
ATOM   2548  HA  ASP A 183      35.015  16.704  38.214  1.00 30.22           H
ATOM   2549  C   ASP A 183      36.635  17.358  39.463  1.00 35.68           C
ATOM   2550  O   ASP A 183      36.332  16.973  40.596  1.00 40.56           O
ATOM   2551  CB  ASP A 183      36.417  15.070  38.251  1.00 31.33           C
ATOM   2552 1HB  ASP A 183      37.501  14.951  38.248  1.00 31.33           H
ATOM   2553 2HB  ASP A 183      36.008  14.686  39.186  1.00 31.33           H
ATOM   2554  CG  ASP A 183      35.820  14.295  37.083  1.00 30.88           C
ATOM   2555  OD1 ASP A 183      35.180  14.787  36.131  1.00 28.97           O
ATOM   2556  OD2 ASP A 183      35.789  13.038  37.329  1.00 32.94           O
ATOM   2557  N   GLN A 184      37.459  18.409  39.238  1.00 33.59           N
ATOM   2558  H   GLN A 184      37.657  18.699  38.291  1.00 33.59           H
ATOM   2559  CA  GLN A 184      37.936  19.239  40.322  1.00 23.73           C
ATOM   2560  HA  GLN A 184      38.439  18.620  41.065  1.00 23.73           H
ATOM   2561  C   GLN A 184      36.811  20.019  40.998  1.00 23.01           C
ATOM   2562  O   GLN A 184      36.105  20.742  40.324  1.00 17.62           O
ATOM   2563  CB  GLN A 184      39.117  20.031  39.824  1.00 20.42           C
ATOM   2564 1HB  GLN A 184      40.006  19.423  39.659  1.00 20.42           H
ATOM   2565 2HB  GLN A 184      38.785  20.451  38.875  1.00 20.42           H
ATOM   2566  CG  GLN A 184      39.578  21.252  40.707  1.00 21.18           C
ATOM   2567 1HG  GLN A 184      40.466  21.685  40.247  1.00 21.18           H
ATOM   2568 2HG  GLN A 184      38.827  22.036  40.796  1.00 21.18           H
ATOM   2569  CD  GLN A 184      39.957  20.790  42.132  1.00 23.68           C
ATOM   2570  OE1 GLN A 184      40.459  19.734  42.401  1.00 30.47           O
ATOM   2571  NE2 GLN A 184      39.822  21.647  43.131  1.00 22.61           N
ATOM   2572 1HE2 GLN A 184      40.085  21.298  44.042  1.00 22.61           H
ATOM   2573 2HE2 GLN A 184      39.536  22.609  43.022  1.00 22.61           H
ATOM   2574  N   GLY A 185      36.651  19.990  42.294  1.00 27.48           N
ATOM   2575  H   GLY A 185      37.317  19.437  42.815  1.00 27.48           H
ATOM   2576  CA  GLY A 185      35.712  20.789  43.113  1.00 19.45           C
ATOM   2577 1HA  GLY A 185      36.063  20.853  44.142  1.00 19.45           H
ATOM   2578 2HA  GLY A 185      35.701  21.847  42.853  1.00 19.45           H
ATOM   2579  C   GLY A 185      34.262  20.277  43.124  1.00 18.77           C
ATOM   2580  O   GLY A 185      33.376  20.733  43.934  1.00 18.57           O
ATOM   2581  N   ARG A 186      33.876  19.480  42.092  1.00 21.51           N
ATOM   2582  H   ARG A 186      34.591  19.159  41.453  1.00 21.51           H
ATOM   2583  CA  ARG A 186      32.501  19.008  41.778  1.00 21.34           C
ATOM   2584  HA  ARG A 186      31.802  19.813  42.004  1.00 21.34           H
ATOM   2585  C   ARG A 186      32.116  17.807  42.703  1.00 25.86           C
ATOM   2586  O   ARG A 186      32.963  17.083  43.200  1.00 32.76           O
ATOM   2587  CB  ARG A 186      32.448  18.538  40.325  1.00 16.89           C
ATOM   2588 1HB  ARG A 186      33.095  17.667  40.218  1.00 16.89           H
ATOM   2589 2HB  ARG A 186      31.479  18.079  40.126  1.00 16.89           H
ATOM   2590  CG  ARG A 186      32.770  19.564  39.257  1.00 14.56           C
ATOM   2591 1HG  ARG A 186      32.182  20.454  39.479  1.00 14.56           H
ATOM   2592 2HG  ARG A 186      33.830  19.804  39.173  1.00 14.56           H
ATOM   2593  CD  ARG A 186      32.308  19.057  37.849  1.00 13.57           C
ATOM   2594 1HD  ARG A 186      32.644  18.056  37.577  1.00 13.57           H
ATOM   2595 2HD  ARG A 186      31.220  19.052  37.910  1.00 13.57           H
ATOM   2596  NE  ARG A 186      32.709  19.990  36.771  1.00 19.14           N
ATOM   2597  HE  ARG A 186      33.709  20.114  36.710  1.00 19.14           H
ATOM   2598  CZ  ARG A 186      31.939  20.342  35.718  1.00 20.20           C
ATOM   2599  NH1 ARG A 186      32.221  21.287  34.882  1.00 14.03           N
ATOM   2600 1HH1 ARG A 186      33.131  21.724  34.869  1.00 14.03           H
ATOM   2601 2HH1 ARG A 186      31.520  21.557  34.208  1.00 14.03           H
ATOM   2602  NH2 ARG A 186      30.749  19.778  35.554  1.00 23.56           N
ATOM   2603 1HH2 ARG A 186      30.458  18.994  36.119  1.00 23.56           H
ATOM   2604 2HH2 ARG A 186      30.135  20.145  34.842  1.00 23.56           H
ATOM   2605  N   THR A 187      30.817  17.575  42.869  1.00 22.04           N
ATOM   2606  H   THR A 187      30.180  18.249  42.470  1.00 22.04           H
ATOM   2607  CA  THR A 187      30.230  16.326  43.363  1.00 22.89           C
ATOM   2608  HA  THR A 187      30.884  15.977  44.162  1.00 22.89           H
ATOM   2609  C   THR A 187      30.232  15.276  42.240  1.00 20.60           C
ATOM   2610  O   THR A 187      30.212  15.513  41.040  1.00 15.48           O
ATOM   2611  CB  THR A 187      28.776  16.557  43.854  1.00 16.87           C
ATOM   2612  HB  THR A 187      28.290  15.584  43.921  1.00 16.87           H
ATOM   2613  OG1 THR A 187      27.880  17.288  43.030  1.00 19.52           O
ATOM   2614  HG1 THR A 187      27.919  18.208  43.300  1.00 19.52           H
ATOM   2615  CG2 THR A 187      28.778  17.113  45.259  1.00 18.43           C
ATOM   2616 1HG2 THR A 187      29.292  16.459  45.963  1.00 18.43           H
ATOM   2617 2HG2 THR A 187      27.731  17.208  45.549  1.00 18.43           H
ATOM   2618 3HG2 THR A 187      29.248  18.097  45.266  1.00 18.43           H
ATOM   2619  N   PRO A 188      30.110  13.996  42.598  1.00 23.80           N
ATOM   2620  CA  PRO A 188      30.156  12.869  41.649  1.00 23.67           C
ATOM   2621  HA  PRO A 188      31.162  12.908  41.231  1.00 23.67           H
ATOM   2622  C   PRO A 188      29.130  12.954  40.537  1.00 24.91           C
ATOM   2623  O   PRO A 188      29.577  12.717  39.385  1.00 25.50           O
ATOM   2624  CB  PRO A 188      30.198  11.559  42.430  1.00 24.85           C
ATOM   2625 1HB  PRO A 188      29.256  11.022  42.533  1.00 24.85           H
ATOM   2626 2HB  PRO A 188      30.930  10.856  42.031  1.00 24.85           H
ATOM   2627  CG  PRO A 188      30.659  12.042  43.805  1.00 28.04           C
ATOM   2628 1HG  PRO A 188      30.272  11.366  44.568  1.00 28.04           H
ATOM   2629 2HG  PRO A 188      31.748  12.066  43.839  1.00 28.04           H
ATOM   2630  CD  PRO A 188      30.070  13.409  43.925  1.00 23.92           C
ATOM   2631 1HD  PRO A 188      29.041  13.396  44.283  1.00 23.92           H
ATOM   2632 2HD  PRO A 188      30.683  14.006  44.601  1.00 23.92           H
ATOM   2633  N   ALA A 189      27.835  13.299  40.705  1.00 27.13           N
ATOM   2634  H   ALA A 189      27.551  13.694  41.590  1.00 27.13           H
ATOM   2635  CA  ALA A 189      26.882  13.457  39.514  1.00 24.12           C
ATOM   2636  HA  ALA A 189      26.607  12.433  39.261  1.00 24.12           H
ATOM   2637  C   ALA A 189      27.336  14.244  38.274  1.00 21.98           C
ATOM   2638  O   ALA A 189      26.966  13.943  37.122  1.00 16.38           O
ATOM   2639  CB  ALA A 189      25.633  14.196  40.039  1.00 22.40           C
ATOM   2640 1HB  ALA A 189      24.831  14.207  39.300  1.00 22.40           H
ATOM   2641 2HB  ALA A 189      25.930  15.219  40.269  1.00 22.40           H
ATOM   2642 3HB  ALA A 189      25.284  13.705  40.947  1.00 22.40           H
ATOM   2643  N   PHE A 190      28.054  15.351  38.554  1.00 24.02           N
ATOM   2644  H   PHE A 190      28.159  15.606  39.526  1.00 24.02           H
ATOM   2645  CA  PHE A 190      28.487  16.328  37.559  1.00 20.12           C
ATOM   2646  HA  PHE A 190      27.878  16.277  36.656  1.00 20.12           H
ATOM   2647  C   PHE A 190      29.986  16.167  37.051  1.00 18.82           C
ATOM   2648  O   PHE A 190      30.491  17.074  36.329  1.00 16.06           O
ATOM   2649  CB  PHE A 190      28.188  17.636  38.232  1.00 16.22           C
ATOM   2650 1HB  PHE A 190      29.001  17.876  38.917  1.00 16.22           H
ATOM   2651 2HB  PHE A 190      28.320  18.374  37.440  1.00 16.22           H
ATOM   2652  CG  PHE A 190      26.867  17.766  38.884  1.00 12.46           C
ATOM   2653  CD1 PHE A 190      25.745  17.275  38.206  1.00 20.29           C
ATOM   2654  HD1 PHE A 190      25.810  16.909  37.191  1.00 20.29           H
ATOM   2655  CD2 PHE A 190      26.793  18.390  40.103  1.00 13.35           C
ATOM   2656  HD2 PHE A 190      27.624  18.933  40.529  1.00 13.35           H
ATOM   2657  CE1 PHE A 190      24.479  17.416  38.807  1.00 16.32           C
ATOM   2658  HE1 PHE A 190      23.673  16.862  38.349  1.00 16.32           H
ATOM   2659  CE2 PHE A 190      25.474  18.522  40.687  1.00 14.64           C
ATOM   2660  HE2 PHE A 190      25.437  18.923  41.689  1.00 14.64           H
ATOM   2661  CZ  PHE A 190      24.332  18.005  40.052  1.00 15.29           C
ATOM   2662  HZ  PHE A 190      23.366  18.115  40.521  1.00 15.29           H
ATOM   2663  N   ARG A 191      30.620  15.047  37.338  1.00 23.44           N
ATOM   2664  H   ARG A 191      30.215  14.450  38.045  1.00 23.44           H
ATOM   2665  CA  ARG A 191      31.827  14.552  36.671  1.00 22.90           C
ATOM   2666  HA  ARG A 191      32.687  15.197  36.853  1.00 22.90           H
ATOM   2667  C   ARG A 191      31.735  14.359  35.120  1.00 20.44           C
ATOM   2668  O   ARG A 191      30.635  14.232  34.595  1.00 19.56           O
ATOM   2669  CB  ARG A 191      32.263  13.279  37.394  1.00 19.47           C
ATOM   2670 1HB  ARG A 191      31.455  12.548  37.418  1.00 19.47           H
ATOM   2671 2HB  ARG A 191      33.105  12.862  36.841  1.00 19.47           H
ATOM   2672  CG  ARG A 191      32.714  13.562  38.837  1.00 19.19           C
ATOM   2673 1HG  ARG A 191      33.346  14.448  38.905  1.00 19.19           H
ATOM   2674 2HG  ARG A 191      31.850  13.773  39.467  1.00 19.19           H
ATOM   2675  CD  ARG A 191      33.459  12.349  39.360  1.00 22.81           C
ATOM   2676 1HD  ARG A 191      32.793  11.490  39.451  1.00 22.81           H
ATOM   2677 2HD  ARG A 191      34.301  12.071  38.726  1.00 22.81           H
ATOM   2678  NE  ARG A 191      34.006  12.630  40.724  1.00 28.49           N
ATOM   2679  HE  ARG A 191      34.299  13.588  40.856  1.00 28.49           H
ATOM   2680  CZ  ARG A 191      34.222  11.751  41.745  1.00 30.99           C
ATOM   2681  NH1 ARG A 191      34.130  10.461  41.612  1.00 33.98           N
ATOM   2682 1HH1 ARG A 191      33.830   9.991  40.770  1.00 33.98           H
ATOM   2683 2HH1 ARG A 191      34.221   9.945  42.475  1.00 33.98           H
ATOM   2684  NH2 ARG A 191      34.425  12.151  42.989  1.00 30.26           N
ATOM   2685 1HH2 ARG A 191      34.526  13.138  43.176  1.00 30.26           H
ATOM   2686 2HH2 ARG A 191      34.686  11.474  43.691  1.00 30.26           H
ATOM   2687  N   VAL A 192      32.875  14.289  34.448  1.00 17.40           N
ATOM   2688  H   VAL A 192      33.745  14.274  34.961  1.00 17.40           H
ATOM   2689  CA  VAL A 192      32.903  13.739  33.090  1.00 15.59           C
ATOM   2690  HA  VAL A 192      32.321  14.425  32.475  1.00 15.59           H
ATOM   2691  C   VAL A 192      32.309  12.312  32.860  1.00 16.08           C
ATOM   2692  O   VAL A 192      32.560  11.396  33.628  1.00 19.30           O
ATOM   2693  CB  VAL A 192      34.306  13.903  32.449  1.00 14.83           C
ATOM   2694  HB  VAL A 192      34.631  14.930  32.617  1.00 14.83           H
ATOM   2695  CG1 VAL A 192      35.351  13.020  32.980  1.00 15.53           C
ATOM   2696 1HG1 VAL A 192      36.376  13.348  32.805  1.00 15.53           H
ATOM   2697 2HG1 VAL A 192      35.193  12.052  32.504  1.00 15.53           H
ATOM   2698 3HG1 VAL A 192      35.175  12.931  34.052  1.00 15.53           H
ATOM   2699  CG2 VAL A 192      34.256  14.012  30.935  1.00 15.11           C
ATOM   2700 1HG2 VAL A 192      33.891  13.052  30.570  1.00 15.11           H
ATOM   2701 2HG2 VAL A 192      35.295  14.144  30.635  1.00 15.11           H
ATOM   2702 3HG2 VAL A 192      33.650  14.815  30.516  1.00 15.11           H
ATOM   2703  N   GLN A 193      31.609  12.050  31.744  1.00 16.55           N
ATOM   2704  H   GLN A 193      31.378  12.829  31.145  1.00 16.55           H
ATOM   2705  CA  GLN A 193      31.097  10.735  31.324  1.00 23.47           C
ATOM   2706  HA  GLN A 193      31.657   9.881  31.705  1.00 23.47           H
ATOM   2707  C   GLN A 193      31.040  10.634  29.791  1.00 25.83           C
ATOM   2708  O   GLN A 193      31.281  11.558  29.085  1.00 22.85           O
ATOM   2709  CB  GLN A 193      29.672  10.606  31.934  1.00 22.91           C
ATOM   2710 1HB  GLN A 193      29.317   9.594  31.740  1.00 22.91           H
ATOM   2711 2HB  GLN A 193      29.599  10.673  33.019  1.00 22.91           H
ATOM   2712  CG  GLN A 193      28.616  11.588  31.339  1.00 23.73           C
ATOM   2713 1HG  GLN A 193      28.711  12.532  31.876  1.00 23.73           H
ATOM   2714 2HG  GLN A 193      28.797  11.791  30.284  1.00 23.73           H
ATOM   2715  CD  GLN A 193      27.212  11.036  31.520  1.00 26.95           C
ATOM   2716  OE1 GLN A 193      26.746  10.802  32.633  1.00 29.50           O
ATOM   2717  NE2 GLN A 193      26.518  10.808  30.415  1.00 29.66           N
ATOM   2718 1HE2 GLN A 193      25.604  10.382  30.462  1.00 29.66           H
ATOM   2719 2HE2 GLN A 193      26.965  10.949  29.520  1.00 29.66           H
ATOM   2720  N   PRO A 194      30.655   9.495  29.206  1.00 28.61           N
ATOM   2721  CA  PRO A 194      30.317   9.341  27.774  1.00 27.80           C
ATOM   2722  HA  PRO A 194      31.146   9.685  27.156  1.00 27.80           H
ATOM   2723  C   PRO A 194      29.059  10.134  27.388  1.00 26.94           C
ATOM   2724  O   PRO A 194      28.208  10.353  28.224  1.00 32.69           O
ATOM   2725  CB  PRO A 194      30.054   7.772  27.529  1.00 27.20           C
ATOM   2726 1HB  PRO A 194      29.000   7.528  27.395  1.00 27.20           H
ATOM   2727 2HB  PRO A 194      30.721   7.503  26.709  1.00 27.20           H
ATOM   2728  CG  PRO A 194      30.557   7.096  28.815  1.00 30.36           C
ATOM   2729 1HG  PRO A 194      30.014   6.228  29.187  1.00 30.36           H
ATOM   2730 2HG  PRO A 194      31.612   6.850  28.701  1.00 30.36           H
ATOM   2731  CD  PRO A 194      30.438   8.224  29.867  1.00 28.94           C
ATOM   2732 1HD  PRO A 194      29.429   8.195  30.278  1.00 28.94           H
ATOM   2733 2HD  PRO A 194      31.227   8.057  30.601  1.00 28.94           H
ATOM   2734  N   MET A 195      28.927  10.505  26.124  1.00 22.00           N
ATOM   2735  H   MET A 195      29.541  10.124  25.417  1.00 22.00           H
ATOM   2736  CA  MET A 195      27.817  11.349  25.580  1.00 14.80           C
ATOM   2737  HA  MET A 195      27.681  12.139  26.318  1.00 14.80           H
ATOM   2738  C   MET A 195      26.506  10.521  25.535  1.00 28.05           C
ATOM   2739  O   MET A 195      26.522   9.478  24.840  1.00 26.09           O
ATOM   2740  CB  MET A 195      28.228  11.943  24.260  1.00 15.12           C
ATOM   2741 1HB  MET A 195      29.141  12.534  24.338  1.00 15.12           H
ATOM   2742 2HB  MET A 195      28.577  11.155  23.593  1.00 15.12           H
ATOM   2743  CG  MET A 195      27.179  12.787  23.494  1.00 14.56           C
ATOM   2744 1HG  MET A 195      27.518  12.917  22.466  1.00 14.56           H
ATOM   2745 2HG  MET A 195      26.323  12.114  23.439  1.00 14.56           H
ATOM   2746  SD  MET A 195      26.672  14.374  24.182  1.00 14.64           S
ATOM   2747  CE  MET A 195      28.058  15.434  23.828  1.00 12.92           C
ATOM   2748 1HE  MET A 195      27.860  16.457  24.148  1.00 12.92           H
ATOM   2749 2HE  MET A 195      28.202  15.412  22.748  1.00 12.92           H
ATOM   2750 3HE  MET A 195      28.957  15.066  24.323  1.00 12.92           H
ATOM   2751  N   PRO A 196      25.416  10.982  26.174  1.00 19.67           N
ATOM   2752  CA  PRO A 196      24.064  10.421  26.048  1.00 16.13           C
ATOM   2753  HA  PRO A 196      24.113   9.355  26.270  1.00 16.13           H
ATOM   2754  C   PRO A 196      23.566  10.511  24.544  1.00 16.10           C
ATOM   2755  O   PRO A 196      23.395  11.623  23.976  1.00 15.32           O
ATOM   2756  CB  PRO A 196      23.129  11.227  26.962  1.00 16.06           C
ATOM   2757 1HB  PRO A 196      22.098  11.372  26.638  1.00 16.06           H
ATOM   2758 2HB  PRO A 196      23.029  10.767  27.945  1.00 16.06           H
ATOM   2759  CG  PRO A 196      23.859  12.538  27.048  1.00 15.68           C
ATOM   2760 1HG  PRO A 196      23.596  13.046  26.120  1.00 15.68           H
ATOM   2761 2HG  PRO A 196      23.631  13.153  27.918  1.00 15.68           H
ATOM   2762  CD  PRO A 196      25.299  12.113  27.046  1.00 19.16           C
ATOM   2763 1HD  PRO A 196      25.976  12.908  26.736  1.00 19.16           H
ATOM   2764 2HD  PRO A 196      25.622  11.855  28.055  1.00 19.16           H
ATOM   2765  N   LEU A 197      23.507   9.421  23.834  1.00 18.38           N
ATOM   2766  H   LEU A 197      23.878   8.549  24.183  1.00 18.38           H
ATOM   2767  CA  LEU A 197      23.140   9.388  22.381  1.00 20.38           C
ATOM   2768  HA  LEU A 197      22.942  10.433  22.141  1.00 20.38           H
ATOM   2769  C   LEU A 197      21.873   8.570  22.173  1.00 20.59           C
ATOM   2770  O   LEU A 197      21.799   7.480  22.680  1.00 23.90           O
ATOM   2771  CB  LEU A 197      24.328   8.834  21.594  1.00 20.59           C
ATOM   2772 1HB  LEU A 197      25.246   9.299  21.951  1.00 20.59           H
ATOM   2773 2HB  LEU A 197      24.492   7.793  21.874  1.00 20.59           H
ATOM   2774  CG  LEU A 197      24.128   9.052  20.086  1.00 20.61           C
ATOM   2775  HG  LEU A 197      23.125   8.721  19.813  1.00 20.61           H
ATOM   2776  CD1 LEU A 197      24.433  10.486  19.626  1.00 23.48           C
ATOM   2777 1HD1 LEU A 197      24.202  10.569  18.564  1.00 23.48           H
ATOM   2778 2HD1 LEU A 197      25.494  10.680  19.784  1.00 23.48           H
ATOM   2779 3HD1 LEU A 197      23.843  11.213  20.185  1.00 23.48           H
ATOM   2780  CD2 LEU A 197      25.142   8.237  19.279  1.00 18.95           C
ATOM   2781 1HD2 LEU A 197      24.987   7.183  19.507  1.00 18.95           H
ATOM   2782 2HD2 LEU A 197      26.179   8.504  19.482  1.00 18.95           H
ATOM   2783 3HD2 LEU A 197      24.919   8.418  18.227  1.00 18.95           H
ATOM   2784  N   ALA A 198      20.836   9.119  21.553  1.00 20.30           N
ATOM   2785  H   ALA A 198      20.873  10.102  21.324  1.00 20.30           H
ATOM   2786  CA  ALA A 198      19.601   8.408  21.243  1.00 21.66           C
ATOM   2787  HA  ALA A 198      19.395   7.816  22.135  1.00 21.66           H
ATOM   2788  C   ALA A 198      19.845   7.523  20.056  1.00 38.21           C
ATOM   2789  O   ALA A 198      19.914   8.079  18.946  1.00 24.82           O
ATOM   2790  CB  ALA A 198      18.401   9.375  21.066  1.00 20.92           C
ATOM   2791 1HB  ALA A 198      18.594  10.107  20.282  1.00 20.92           H
ATOM   2792 2HB  ALA A 198      18.320   9.884  22.027  1.00 20.92           H
ATOM   2793 3HB  ALA A 198      17.469   8.850  20.853  1.00 20.92           H
ATOM   2794  N   VAL A 199      19.622   6.210  20.207  1.00 36.14           N
ATOM   2795  H   VAL A 199      19.161   5.889  21.046  1.00 36.14           H
ATOM   2796  CA  VAL A 199      20.019   5.180  19.242  1.00 40.96           C
ATOM   2797  HA  VAL A 199      20.066   5.620  18.246  1.00 40.96           H
ATOM   2798  C   VAL A 199      18.956   4.047  19.197  1.00 52.35           C
ATOM   2799  O   VAL A 199      18.357   3.727  20.267  1.00 58.79           O
ATOM   2800  CB  VAL A 199      21.442   4.564  19.443  1.00 35.58           C
ATOM   2801  HB  VAL A 199      21.568   3.797  18.679  1.00 35.58           H
ATOM   2802  CG1 VAL A 199      22.473   5.645  19.224  1.00 40.21           C
ATOM   2803 1HG1 VAL A 199      22.355   6.244  20.127  1.00 40.21           H
ATOM   2804 2HG1 VAL A 199      22.276   6.264  18.348  1.00 40.21           H
ATOM   2805 3HG1 VAL A 199      23.491   5.258  19.174  1.00 40.21           H
ATOM   2806  CG2 VAL A 199      21.480   3.760  20.780  1.00 32.42           C
ATOM   2807 1HG2 VAL A 199      20.973   4.288  21.587  1.00 32.42           H
ATOM   2808 2HG2 VAL A 199      22.525   3.603  21.047  1.00 32.42           H
ATOM   2809 3HG2 VAL A 199      20.997   2.796  20.616  1.00 32.42           H
ATOM   2810  N   HIS A 200      18.716   3.438  18.058  1.00 52.37           N
ATOM   2811  H   HIS A 200      19.299   3.578  17.245  1.00 52.37           H
ATOM   2812  CA  HIS A 200      17.552   2.533  17.837  1.00 54.55           C
ATOM   2813  HA  HIS A 200      17.443   1.884  18.706  1.00 54.55           H
ATOM   2814  C   HIS A 200      17.822   1.634  16.607  1.00 56.01           C
ATOM   2815  O   HIS A 200      18.303   2.153  15.595  1.00 55.60           O
ATOM   2816  CB  HIS A 200      16.245   3.326  17.651  1.00 55.36           C
ATOM   2817 1HB  HIS A 200      15.938   3.933  18.503  1.00 55.36           H
ATOM   2818 2HB  HIS A 200      16.337   4.077  16.866  1.00 55.36           H
ATOM   2819  CG  HIS A 200      14.986   2.478  17.270  1.00 54.10           C
ATOM   2820  ND1 HIS A 200      14.227   1.698  18.116  1.00 56.05           N
ATOM   2821  HD1 HIS A 200      14.471   1.475  19.070  1.00 56.05           H
ATOM   2822  CD2 HIS A 200      14.316   2.403  16.069  1.00 52.68           C
ATOM   2823  HD2 HIS A 200      14.507   2.943  15.153  1.00 52.68           H
ATOM   2824  CE1 HIS A 200      13.244   1.082  17.482  1.00 57.99           C
ATOM   2825  HE1 HIS A 200      12.410   0.484  17.817  1.00 57.99           H
ATOM   2826  NE2 HIS A 200      13.272   1.559  16.238  1.00 55.37           N
ATOM   2827  N   ARG A 201      17.520   0.353  16.595  1.00  0.00           N
ATOM   2828  H   ARG A 201      16.995  -0.002  17.382  1.00  0.00           H
ATOM   2829  CA  ARG A 201      17.986  -0.610  15.609  1.00  0.00           C
ATOM   2830  HA  ARG A 201      19.058  -0.418  15.552  1.00  0.00           H
ATOM   2831  C   ARG A 201      17.401  -0.480  14.187  1.00  0.00           C
ATOM   2832  O   ARG A 201      16.186  -0.309  14.103  1.00  0.00           O
ATOM   2833  CB  ARG A 201      17.794  -2.012  16.056  1.00  0.00           C
ATOM   2834 1HB  ARG A 201      18.539  -2.109  16.845  1.00  0.00           H
ATOM   2835 2HB  ARG A 201      16.818  -2.135  16.527  1.00  0.00           H
ATOM   2836  CG  ARG A 201      17.991  -3.217  15.084  1.00  0.00           C
ATOM   2837 1HG  ARG A 201      17.170  -3.362  14.382  1.00  0.00           H
ATOM   2838 2HG  ARG A 201      18.898  -3.096  14.491  1.00  0.00           H
ATOM   2839  CD  ARG A 201      18.145  -4.547  15.889  1.00  0.00           C
ATOM   2840 1HD  ARG A 201      18.444  -5.405  15.286  1.00  0.00           H
ATOM   2841 2HD  ARG A 201      18.964  -4.328  16.575  1.00  0.00           H
ATOM   2842  NE  ARG A 201      16.921  -4.796  16.591  1.00  0.00           N
ATOM   2843  HE  ARG A 201      16.064  -4.456  16.179  1.00  0.00           H
ATOM   2844  CZ  ARG A 201      16.896  -5.325  17.829  1.00  0.00           C
ATOM   2845  NH1 ARG A 201      15.853  -5.105  18.575  1.00  0.00           N
ATOM   2846 1HH1 ARG A 201      15.065  -4.607  18.189  1.00  0.00           H
ATOM   2847 2HH1 ARG A 201      15.891  -5.305  19.564  1.00  0.00           H
ATOM   2848  NH2 ARG A 201      18.001  -5.736  18.410  1.00  0.00           N
ATOM   2849 1HH2 ARG A 201      18.896  -5.677  17.946  1.00  0.00           H
ATOM   2850 2HH2 ARG A 201      17.957  -5.916  19.402  1.00  0.00           H
ATOM   2851  N   ARG A 202      18.246  -0.629  13.172  1.00  0.00           N
ATOM   2852  H   ARG A 202      19.229  -0.680  13.399  1.00  0.00           H
ATOM   2853  CA  ARG A 202      18.020  -0.718  11.658  1.00  0.00           C
ATOM   2854  HA  ARG A 202      16.990  -1.064  11.566  1.00  0.00           H
ATOM   2855  C   ARG A 202      18.966  -1.706  11.022  1.00  0.00           C
ATOM   2856  O   ARG A 202      19.718  -2.224  11.826  1.00  0.00           O
ATOM   2857  CB  ARG A 202      18.122   0.596  10.822  1.00  0.00           C
ATOM   2858 1HB  ARG A 202      19.187   0.813  10.740  1.00  0.00           H
ATOM   2859 2HB  ARG A 202      17.794   0.410   9.800  1.00  0.00           H
ATOM   2860  CG  ARG A 202      17.381   1.761  11.422  1.00  0.00           C
ATOM   2861 1HG  ARG A 202      16.450   1.402  11.861  1.00  0.00           H
ATOM   2862 2HG  ARG A 202      17.972   2.036  12.295  1.00  0.00           H
ATOM   2863  CD  ARG A 202      17.151   2.929  10.519  1.00  0.00           C
ATOM   2864 1HD  ARG A 202      17.950   3.191   9.825  1.00  0.00           H
ATOM   2865 2HD  ARG A 202      16.357   2.665   9.821  1.00  0.00           H
ATOM   2866  NE  ARG A 202      16.784   4.033  11.349  1.00  0.00           N
ATOM   2867  HE  ARG A 202      17.549   4.348  11.929  1.00  0.00           H
ATOM   2868  CZ  ARG A 202      15.529   4.300  11.635  1.00  0.00           C
ATOM   2869  NH1 ARG A 202      15.300   5.021  12.673  1.00  0.00           N
ATOM   2870 1HH1 ARG A 202      16.065   5.217  13.302  1.00  0.00           H
ATOM   2871 2HH1 ARG A 202      14.383   5.400  12.858  1.00  0.00           H
ATOM   2872  NH2 ARG A 202      14.439   3.923  11.000  1.00  0.00           N
ATOM   2873 1HH2 ARG A 202      14.515   3.408  10.136  1.00  0.00           H
ATOM   2874 2HH2 ARG A 202      13.531   4.190  11.352  1.00  0.00           H
ATOM   2875  N   GLN A 203      18.873  -1.983   9.742  1.00  0.00           N
ATOM   2876  H   GLN A 203      18.206  -1.521   9.140  1.00  0.00           H
ATOM   2877  CA  GLN A 203      19.846  -2.856   8.985  1.00  0.00           C
ATOM   2878  HA  GLN A 203      19.758  -3.825   9.477  1.00  0.00           H
ATOM   2879  C   GLN A 203      21.322  -2.432   9.001  1.00  0.00           C
ATOM   2880  O   GLN A 203      22.212  -3.270   8.945  1.00  0.00           O
ATOM   2881  CB  GLN A 203      19.198  -3.038   7.554  1.00  0.00           C
ATOM   2882 1HB  GLN A 203      18.139  -3.293   7.581  1.00  0.00           H
ATOM   2883 2HB  GLN A 203      19.196  -2.095   7.006  1.00  0.00           H
ATOM   2884  CG  GLN A 203      19.917  -4.094   6.673  1.00  0.00           C
ATOM   2885 1HG  GLN A 203      19.566  -3.941   5.652  1.00  0.00           H
ATOM   2886 2HG  GLN A 203      20.975  -3.850   6.758  1.00  0.00           H
ATOM   2887  CD  GLN A 203      19.693  -5.543   7.077  1.00  0.00           C
ATOM   2888  OE1 GLN A 203      18.588  -5.944   7.322  1.00  0.00           O
ATOM   2889  NE2 GLN A 203      20.644  -6.404   7.120  1.00  0.00           N
ATOM   2890 1HE2 GLN A 203      20.442  -7.379   7.291  1.00  0.00           H
ATOM   2891 2HE2 GLN A 203      21.554  -6.128   6.780  1.00  0.00           H
ATOM   2892  N   ASP A 204      21.563  -1.092   8.988  1.00  0.00           N
ATOM   2893  H   ASP A 204      20.767  -0.473   8.929  1.00  0.00           H
ATOM   2894  CA  ASP A 204      22.928  -0.533   9.209  1.00  0.00           C
ATOM   2895  HA  ASP A 204      23.547  -0.887   8.384  1.00  0.00           H
ATOM   2896  C   ASP A 204      23.559  -1.011  10.583  1.00  0.00           C
ATOM   2897  O   ASP A 204      24.777  -1.155  10.743  1.00  0.00           O
ATOM   2898  CB  ASP A 204      22.982   1.015   8.972  1.00  0.00           C
ATOM   2899 1HB  ASP A 204      22.243   1.417   9.665  1.00  0.00           H
ATOM   2900 2HB  ASP A 204      23.947   1.405   9.294  1.00  0.00           H
ATOM   2901  CG  ASP A 204      22.678   1.473   7.563  1.00  0.00           C
ATOM   2902  OD1 ASP A 204      22.258   2.596   7.335  1.00  0.00           O
ATOM   2903  OD2 ASP A 204      23.037   0.813   6.552  1.00  0.00           O
ATOM   2904  N   GLY A 205      22.728  -1.221  11.592  1.00  0.00           N
ATOM   2905  H   GLY A 205      21.744  -1.096  11.402  1.00  0.00           H
ATOM   2906  CA  GLY A 205      23.074  -1.839  12.877  1.00  0.00           C
ATOM   2907 1HA  GLY A 205      22.911  -2.910  12.755  1.00  0.00           H
ATOM   2908 2HA  GLY A 205      24.133  -1.652  13.050  1.00  0.00           H
ATOM   2909  C   GLY A 205      22.292  -1.371  14.118  1.00  0.00           C
ATOM   2910  O   GLY A 205      21.306  -0.695  14.023  1.00  0.00           O
ATOM   2911  N   ALA A 206      22.769  -1.853  15.324  1.00  0.00           N
ATOM   2912  H   ALA A 206      23.576  -2.460  15.356  1.00  0.00           H
ATOM   2913  CA  ALA A 206      22.131  -1.481  16.560  1.00  0.00           C
ATOM   2914  HA  ALA A 206      21.064  -1.697  16.504  1.00  0.00           H
ATOM   2915  C   ALA A 206      22.218   0.055  16.963  1.00  0.00           C
ATOM   2916  O   ALA A 206      21.271   0.529  17.529  1.00  0.00           O
ATOM   2917  CB  ALA A 206      22.614  -2.446  17.651  1.00  0.00           C
ATOM   2918 1HB  ALA A 206      22.439  -3.510  17.491  1.00  0.00           H
ATOM   2919 2HB  ALA A 206      22.047  -2.111  18.519  1.00  0.00           H
ATOM   2920 3HB  ALA A 206      23.677  -2.273  17.821  1.00  0.00           H
ATOM   2921  N   LEU A 207      23.351   0.777  16.776  1.00 59.41           N
ATOM   2922  H   LEU A 207      24.016   0.377  16.129  1.00 59.41           H
ATOM   2923  CA  LEU A 207      23.710   2.152  17.248  1.00 67.95           C
ATOM   2924  HA  LEU A 207      23.088   2.399  18.108  1.00 67.95           H
ATOM   2925  C   LEU A 207      23.443   3.272  16.178  1.00 69.89           C
ATOM   2926  O   LEU A 207      24.071   4.299  16.145  1.00 73.08           O
ATOM   2927  CB  LEU A 207      25.194   2.134  17.712  1.00 71.05           C
ATOM   2928 1HB  LEU A 207      25.800   1.820  16.863  1.00 71.05           H
ATOM   2929 2HB  LEU A 207      25.434   3.130  18.084  1.00 71.05           H
ATOM   2930  CG  LEU A 207      25.281   1.052  18.827  1.00 73.38           C
ATOM   2931  HG  LEU A 207      25.165   0.079  18.348  1.00 73.38           H
ATOM   2932  CD1 LEU A 207      26.648   1.066  19.492  1.00 70.23           C
ATOM   2933 1HD1 LEU A 207      26.714   0.399  20.352  1.00 70.23           H
ATOM   2934 2HD1 LEU A 207      26.951   2.071  19.787  1.00 70.23           H
ATOM   2935 3HD1 LEU A 207      27.306   0.706  18.701  1.00 70.23           H
ATOM   2936  CD2 LEU A 207      24.352   1.219  20.063  1.00 79.77           C
ATOM   2937 1HD2 LEU A 207      24.474   0.371  20.738  1.00 79.77           H
ATOM   2938 2HD2 LEU A 207      23.308   1.297  19.762  1.00 79.77           H
ATOM   2939 3HD2 LEU A 207      24.654   2.134  20.571  1.00 79.77           H
ATOM   2940  N   VAL A 208      22.422   2.994  15.331  1.00 67.91           N
ATOM   2941  H   VAL A 208      21.920   2.127  15.461  1.00 67.91           H
ATOM   2942  CA  VAL A 208      21.877   3.947  14.374  1.00 66.37           C
ATOM   2943  HA  VAL A 208      22.719   4.531  14.002  1.00 66.37           H
ATOM   2944  C   VAL A 208      20.972   5.011  15.155  1.00 56.29           C
ATOM   2945  O   VAL A 208      20.107   4.641  15.897  1.00 58.19           O
ATOM   2946  CB  VAL A 208      21.093   3.230  13.374  1.00 74.10           C
ATOM   2947  HB  VAL A 208      20.219   2.714  13.774  1.00 74.10           H
ATOM   2948  CG1 VAL A 208      20.641   4.176  12.228  1.00 72.21           C
ATOM   2949 1HG1 VAL A 208      20.251   3.663  11.348  1.00 72.21           H
ATOM   2950 2HG1 VAL A 208      21.480   4.808  11.938  1.00 72.21           H
ATOM   2951 3HG1 VAL A 208      19.856   4.791  12.667  1.00 72.21           H
ATOM   2952  CG2 VAL A 208      21.969   2.273  12.508  1.00 79.61           C
ATOM   2953 1HG2 VAL A 208      22.369   1.544  13.213  1.00 79.61           H
ATOM   2954 2HG2 VAL A 208      22.790   2.807  12.030  1.00 79.61           H
ATOM   2955 3HG2 VAL A 208      21.379   1.758  11.749  1.00 79.61           H
ATOM   2956  N   TRP A 209      21.174   6.342  15.021  1.00 47.55           N
ATOM   2957  H   TRP A 209      21.917   6.635  14.403  1.00 47.55           H
ATOM   2958  CA  TRP A 209      20.465   7.479  15.698  1.00 44.99           C
ATOM   2959  HA  TRP A 209      20.750   7.518  16.749  1.00 44.99           H
ATOM   2960  C   TRP A 209      18.874   7.418  15.708  1.00 40.71           C
ATOM   2961  O   TRP A 209      18.299   6.915  14.778  1.00 43.07           O
ATOM   2962  CB  TRP A 209      20.876   8.827  15.001  1.00 49.11           C
ATOM   2963 1HB  TRP A 209      20.448   8.798  13.999  1.00 49.11           H
ATOM   2964 2HB  TRP A 209      20.393   9.684  15.470  1.00 49.11           H
ATOM   2965  CG  TRP A 209      22.351   9.100  14.891  1.00 51.31           C
ATOM   2966  CD1 TRP A 209      23.267   8.507  15.705  1.00 48.81           C
ATOM   2967  HD1 TRP A 209      23.148   7.838  16.545  1.00 48.81           H
ATOM   2968  CD2 TRP A 209      23.095   9.986  13.984  1.00 56.69           C
ATOM   2969  NE1 TRP A 209      24.511   8.990  15.369  1.00 51.11           N
ATOM   2970  HE1 TRP A 209      25.313   8.759  15.937  1.00 51.11           H
ATOM   2971  CE2 TRP A 209      24.530   9.811  14.286  1.00 57.50           C
ATOM   2972  CE3 TRP A 209      22.698  10.925  12.997  1.00 62.81           C
ATOM   2973  HE3 TRP A 209      21.675  10.917  12.654  1.00 62.81           H
ATOM   2974  CZ2 TRP A 209      25.493  10.619  13.647  1.00 63.11           C
ATOM   2975  HZ2 TRP A 209      26.524  10.560  13.965  1.00 63.11           H
ATOM   2976  CZ3 TRP A 209      23.718  11.726  12.300  1.00 67.49           C
ATOM   2977  HZ3 TRP A 209      23.505  12.480  11.557  1.00 67.49           H
ATOM   2978  CH2 TRP A 209      25.046  11.577  12.760  1.00 66.39           C
ATOM   2979  HH2 TRP A 209      25.697  12.354  12.386  1.00 66.39           H
ATOM   2980  N   SER A 210      18.233   7.934  16.755  1.00 37.27           N
ATOM   2981  H   SER A 210      18.778   8.357  17.493  1.00 37.27           H
ATOM   2982  CA  SER A 210      16.764   8.009  16.930  1.00 36.87           C
ATOM   2983  HA  SER A 210      16.331   7.152  16.413  1.00 36.87           H
ATOM   2984  C   SER A 210      16.146   9.291  16.353  1.00 36.70           C
ATOM   2985  O   SER A 210      16.864  10.185  15.887  1.00 25.97           O
ATOM   2986  CB  SER A 210      16.525   7.930  18.460  1.00 34.57           C
ATOM   2987 1HB  SER A 210      17.111   7.097  18.847  1.00 34.57           H
ATOM   2988 2HB  SER A 210      16.864   8.868  18.899  1.00 34.57           H
ATOM   2989  OG  SER A 210      15.148   7.689  18.859  1.00 35.17           O
ATOM   2990  HG  SER A 210      15.200   7.359  19.759  1.00 35.17           H
ATOM   2991  N   GLY A 211      14.839   9.333  16.263  1.00 19.43           N
ATOM   2992  H   GLY A 211      14.329   8.670  16.828  1.00 19.43           H
ATOM   2993  CA  GLY A 211      13.990  10.520  15.849  1.00 24.27           C
ATOM   2994 1HA  GLY A 211      14.230  11.354  16.508  1.00 24.27           H
ATOM   2995 2HA  GLY A 211      14.265  10.897  14.864  1.00 24.27           H
ATOM   2996  C   GLY A 211      12.458  10.321  15.871  1.00 26.24           C
ATOM   2997  O   GLY A 211      11.974   9.522  16.690  1.00 23.25           O
ATOM   2998  N   SER A 212      11.704  11.093  15.100  1.00 25.02           N
ATOM   2999  H   SER A 212      12.215  11.752  14.531  1.00 25.02           H
ATOM   3000  CA  SER A 212      10.244  11.115  14.983  1.00 24.84           C
ATOM   3001  HA  SER A 212       9.795  11.492  15.901  1.00 24.84           H
ATOM   3002  C   SER A 212       9.708   9.703  14.716  1.00 25.29           C
ATOM   3003  O   SER A 212       8.654   9.380  15.155  1.00 28.21           O
ATOM   3004  CB  SER A 212       9.836  12.044  13.842  1.00 29.93           C
ATOM   3005 1HB  SER A 212      10.434  11.821  12.959  1.00 29.93           H
ATOM   3006 2HB  SER A 212       8.786  11.881  13.600  1.00 29.93           H
ATOM   3007  OG  SER A 212      10.086  13.416  14.156  1.00 34.21           O
ATOM   3008  HG  SER A 212       9.375  13.928  13.764  1.00 34.21           H
ATOM   3009  N   ASP A 213      10.364   8.804  13.918  1.00 25.52           N
ATOM   3010  H   ASP A 213      11.237   9.022  13.460  1.00 25.52           H
ATOM   3011  CA  ASP A 213       9.837   7.438  13.612  1.00 21.28           C
ATOM   3012  HA  ASP A 213       8.775   7.505  13.373  1.00 21.28           H
ATOM   3013  C   ASP A 213      10.047   6.564  14.825  1.00 20.99           C
ATOM   3014  O   ASP A 213       9.204   5.665  14.991  1.00 19.69           O
ATOM   3015  CB  ASP A 213      10.548   6.790  12.465  1.00 25.06           C
ATOM   3016 1HB  ASP A 213      10.070   5.846  12.203  1.00 25.06           H
ATOM   3017 2HB  ASP A 213      10.463   7.417  11.578  1.00 25.06           H
ATOM   3018  CG  ASP A 213      12.059   6.498  12.682  1.00 35.90           C
ATOM   3019  OD1 ASP A 213      12.745   7.369  13.329  1.00 37.56           O
ATOM   3020  OD2 ASP A 213      12.555   5.389  12.254  1.00 42.68           O
ATOM   3021  N   VAL A 214      11.089   6.711  15.700  1.00 15.25           N
ATOM   3022  H   VAL A 214      11.801   7.419  15.589  1.00 15.25           H
ATOM   3023  CA  VAL A 214      11.191   5.928  16.968  1.00 16.49           C
ATOM   3024  HA  VAL A 214      10.924   4.897  16.735  1.00 16.49           H
ATOM   3025  C   VAL A 214      10.314   6.455  18.081  1.00 18.06           C
ATOM   3026  O   VAL A 214       9.794   5.713  18.838  1.00 22.54           O
ATOM   3027  CB  VAL A 214      12.624   5.951  17.454  1.00 17.84           C
ATOM   3028  HB  VAL A 214      12.894   6.951  17.794  1.00 17.84           H
ATOM   3029  CG1 VAL A 214      12.848   4.985  18.596  1.00 17.75           C
ATOM   3030 1HG1 VAL A 214      12.323   4.055  18.380  1.00 17.75           H
ATOM   3031 2HG1 VAL A 214      12.439   5.432  19.502  1.00 17.75           H
ATOM   3032 3HG1 VAL A 214      13.909   4.779  18.739  1.00 17.75           H
ATOM   3033  CG2 VAL A 214      13.534   5.557  16.342  1.00 14.67           C
ATOM   3034 1HG2 VAL A 214      14.524   5.508  16.796  1.00 14.67           H
ATOM   3035 2HG2 VAL A 214      13.522   6.336  15.579  1.00 14.67           H
ATOM   3036 3HG2 VAL A 214      13.295   4.597  15.885  1.00 14.67           H
ATOM   3037  N   VAL A 215      10.122   7.759  18.111  1.00 16.27           N
ATOM   3038  H   VAL A 215      10.612   8.359  17.463  1.00 16.27           H
ATOM   3039  CA  VAL A 215       9.158   8.332  19.006  1.00 17.73           C
ATOM   3040  HA  VAL A 215       9.332   7.816  19.950  1.00 17.73           H
ATOM   3041  C   VAL A 215       7.669   8.072  18.616  1.00 19.97           C
ATOM   3042  O   VAL A 215       6.971   7.579  19.541  1.00 24.75           O
ATOM   3043  CB  VAL A 215       9.437   9.778  19.397  1.00 23.30           C
ATOM   3044  HB  VAL A 215       9.314  10.423  18.528  1.00 23.30           H
ATOM   3045  CG1 VAL A 215       8.356  10.189  20.363  1.00 24.90           C
ATOM   3046 1HG1 VAL A 215       7.385  10.171  19.869  1.00 24.90           H
ATOM   3047 2HG1 VAL A 215       8.556  11.193  20.737  1.00 24.90           H
ATOM   3048 3HG1 VAL A 215       8.354   9.484  21.195  1.00 24.90           H
ATOM   3049  CG2 VAL A 215      10.840   9.869  20.054  1.00 19.12           C
ATOM   3050 1HG2 VAL A 215      10.699   9.460  21.054  1.00 19.12           H
ATOM   3051 2HG2 VAL A 215      11.022  10.942  20.122  1.00 19.12           H
ATOM   3052 3HG2 VAL A 215      11.693   9.384  19.579  1.00 19.12           H
ATOM   3053  N   MET A 216       7.263   8.044  17.331  1.00 23.80           N
ATOM   3054  H   MET A 216       7.912   8.300  16.599  1.00 23.80           H
ATOM   3055  CA  MET A 216       6.032   7.364  16.894  1.00 23.42           C
ATOM   3056  HA  MET A 216       5.366   7.866  17.595  1.00 23.42           H
ATOM   3057  C   MET A 216       5.962   5.866  17.088  1.00 22.26           C
ATOM   3058  O   MET A 216       5.031   5.416  17.679  1.00 19.82           O
ATOM   3059  CB  MET A 216       5.722   7.751  15.422  1.00 22.14           C
ATOM   3060 1HB  MET A 216       6.620   7.562  14.834  1.00 22.14           H
ATOM   3061 2HB  MET A 216       4.900   7.121  15.081  1.00 22.14           H
ATOM   3062  CG  MET A 216       5.218   9.167  15.329  1.00 23.84           C
ATOM   3063 1HG  MET A 216       4.470   9.365  16.097  1.00 23.84           H
ATOM   3064 2HG  MET A 216       5.992   9.875  15.624  1.00 23.84           H
ATOM   3065  SD  MET A 216       4.569   9.623  13.714  1.00 31.27           S
ATOM   3066  CE  MET A 216       5.785  10.884  13.282  1.00 33.77           C
ATOM   3067 1HE  MET A 216       5.597  11.192  12.253  1.00 33.77           H
ATOM   3068 2HE  MET A 216       6.825  10.574  13.384  1.00 33.77           H
ATOM   3069 3HE  MET A 216       5.586  11.719  13.954  1.00 33.77           H
ATOM   3070  N   GLY A 217       6.857   5.076  16.464  1.00 24.63           N
ATOM   3071  H   GLY A 217       7.495   5.479  15.792  1.00 24.63           H
ATOM   3072  CA  GLY A 217       7.035   3.586  16.628  1.00 26.90           C
ATOM   3073 1HA  GLY A 217       7.943   3.277  16.110  1.00 26.90           H
ATOM   3074 2HA  GLY A 217       7.230   3.433  17.690  1.00 26.90           H
ATOM   3075  C   GLY A 217       5.866   2.738  16.183  1.00 31.14           C
ATOM   3076  O   GLY A 217       4.949   3.269  15.503  1.00 32.92           O
ATOM   3077  N   GLU A 218       5.828   1.447  16.599  1.00 33.85           N
ATOM   3078  H   GLU A 218       6.600   1.102  17.150  1.00 33.85           H
ATOM   3079  CA  GLU A 218       4.716   0.566  16.340  1.00 31.02           C
ATOM   3080  HA  GLU A 218       4.424   0.713  15.300  1.00 31.02           H
ATOM   3081  C   GLU A 218       3.439   0.950  17.194  1.00 29.13           C
ATOM   3082  O   GLU A 218       2.291   0.629  16.780  1.00 28.68           O
ATOM   3083  CB  GLU A 218       5.200  -0.885  16.512  1.00 26.86           C
ATOM   3084 1HB  GLU A 218       5.416  -1.089  17.561  1.00 26.86           H
ATOM   3085 2HB  GLU A 218       4.372  -1.486  16.136  1.00 26.86           H
ATOM   3086  CG  GLU A 218       6.461  -1.235  15.686  1.00 30.72           C
ATOM   3087 1HG  GLU A 218       7.376  -0.737  16.005  1.00 30.72           H
ATOM   3088 2HG  GLU A 218       6.651  -2.303  15.800  1.00 30.72           H
ATOM   3089  CD  GLU A 218       6.293  -0.958  14.164  1.00 43.95           C
ATOM   3090  OE1 GLU A 218       7.253  -0.528  13.480  1.00 49.76           O
ATOM   3091  OE2 GLU A 218       5.191  -1.267  13.657  1.00 48.52           O
ATOM   3092  N   ALA A 219       3.623   1.658  18.295  1.00 28.57           N
ATOM   3093  H   ALA A 219       4.570   1.620  18.643  1.00 28.57           H
ATOM   3094  CA  ALA A 219       2.587   2.159  19.166  1.00 32.43           C
ATOM   3095  HA  ALA A 219       1.902   1.373  19.484  1.00 32.43           H
ATOM   3096  C   ALA A 219       1.731   3.180  18.336  1.00 33.96           C
ATOM   3097  O   ALA A 219       0.511   3.087  18.446  1.00 40.59           O
ATOM   3098  CB  ALA A 219       3.120   2.844  20.454  1.00 32.37           C
ATOM   3099 1HB  ALA A 219       2.334   3.316  21.043  1.00 32.37           H
ATOM   3100 2HB  ALA A 219       3.791   3.609  20.063  1.00 32.37           H
ATOM   3101 3HB  ALA A 219       3.682   2.153  21.083  1.00 32.37           H
ATOM   3102  N   THR A 220       2.302   4.050  17.569  1.00 31.97           N
ATOM   3103  H   THR A 220       3.311   4.105  17.591  1.00 31.97           H
ATOM   3104  CA  THR A 220       1.615   4.996  16.681  1.00 29.77           C
ATOM   3105  HA  THR A 220       0.680   5.259  17.175  1.00 29.77           H
ATOM   3106  C   THR A 220       1.224   4.385  15.290  1.00 33.64           C
ATOM   3107  O   THR A 220       0.160   4.704  14.761  1.00 38.43           O
ATOM   3108  CB  THR A 220       2.371   6.337  16.563  1.00 26.17           C
ATOM   3109  HB  THR A 220       3.255   6.179  15.947  1.00 26.17           H
ATOM   3110  OG1 THR A 220       2.805   6.868  17.844  1.00 21.81           O
ATOM   3111  HG1 THR A 220       3.684   6.508  17.982  1.00 21.81           H
ATOM   3112  CG2 THR A 220       1.413   7.432  16.015  1.00 19.78           C
ATOM   3113 1HG2 THR A 220       0.608   7.460  16.749  1.00 19.78           H
ATOM   3114 2HG2 THR A 220       1.032   7.036  15.073  1.00 19.78           H
ATOM   3115 3HG2 THR A 220       1.797   8.439  15.857  1.00 19.78           H
ATOM   3116  N   ARG A 221       2.081   3.496  14.746  1.00 33.17           N
ATOM   3117  H   ARG A 221       3.025   3.457  15.104  1.00 33.17           H
ATOM   3118  CA  ARG A 221       1.945   2.939  13.354  1.00 38.30           C
ATOM   3119  HA  ARG A 221       1.682   3.748  12.672  1.00 38.30           H
ATOM   3120  C   ARG A 221       0.770   1.894  13.259  1.00 42.79           C
ATOM   3121  O   ARG A 221       0.168   1.703  12.172  1.00 43.68           O
ATOM   3122  CB  ARG A 221       3.270   2.387  12.773  1.00 39.45           C
ATOM   3123 1HB  ARG A 221       3.848   1.768  13.460  1.00 39.45           H
ATOM   3124 2HB  ARG A 221       3.020   1.692  11.971  1.00 39.45           H
ATOM   3125  CG  ARG A 221       4.196   3.478  12.202  1.00 39.89           C
ATOM   3126 1HG  ARG A 221       3.637   4.081  11.487  1.00 39.89           H
ATOM   3127 2HG  ARG A 221       4.504   4.077  13.060  1.00 39.89           H
ATOM   3128  CD  ARG A 221       5.530   3.060  11.466  1.00 38.30           C
ATOM   3129 1HD  ARG A 221       5.186   2.504  10.594  1.00 38.30           H
ATOM   3130 2HD  ARG A 221       6.044   3.976  11.174  1.00 38.30           H
ATOM   3131  NE  ARG A 221       6.315   2.258  12.343  1.00 34.74           N
ATOM   3132  HE  ARG A 221       6.345   1.292  12.048  1.00 34.74           H
ATOM   3133  CZ  ARG A 221       7.368   2.802  12.966  1.00 24.61           C
ATOM   3134  NH1 ARG A 221       7.597   4.090  13.172  1.00 18.42           N
ATOM   3135 1HH1 ARG A 221       6.926   4.807  12.937  1.00 18.42           H
ATOM   3136 2HH1 ARG A 221       8.456   4.335  13.641  1.00 18.42           H
ATOM   3137  NH2 ARG A 221       8.221   2.011  13.482  1.00 28.42           N
ATOM   3138 1HH2 ARG A 221       8.085   1.019  13.353  1.00 28.42           H
ATOM   3139 2HH2 ARG A 221       9.111   2.363  13.804  1.00 28.42           H
ATOM   3140  N   ASP A 222       0.465   1.176  14.349  1.00 41.69           N
ATOM   3141  H   ASP A 222       1.091   1.263  15.136  1.00 41.69           H
ATOM   3142  CA  ASP A 222      -0.431   0.057  14.285  1.00 42.11           C
ATOM   3143  HA  ASP A 222      -0.542  -0.400  13.302  1.00 42.11           H
ATOM   3144  C   ASP A 222      -1.796   0.490  14.801  1.00 43.29           C
ATOM   3145  O   ASP A 222      -2.808  -0.228  14.965  1.00 47.24           O
ATOM   3146  CB  ASP A 222       0.127  -1.205  15.040  1.00 40.98           C
ATOM   3147 1HB  ASP A 222       0.130  -0.953  16.101  1.00 40.98           H
ATOM   3148 2HB  ASP A 222      -0.578  -2.019  14.869  1.00 40.98           H
ATOM   3149  CG  ASP A 222       1.510  -1.601  14.587  1.00 39.28           C
ATOM   3150  OD1 ASP A 222       2.127  -2.490  15.278  1.00 36.46           O
ATOM   3151  OD2 ASP A 222       2.085  -1.123  13.621  1.00 38.34           O
ATOM   3152  N   ASN A 223      -1.865   1.733  15.339  1.00 38.71           N
ATOM   3153  H   ASN A 223      -1.092   2.364  15.183  1.00 38.71           H
ATOM   3154  CA  ASN A 223      -3.123   2.438  15.789  1.00 35.84           C
ATOM   3155  HA  ASN A 223      -3.692   1.789  16.454  1.00 35.84           H
ATOM   3156  C   ASN A 223      -3.933   2.825  14.589  1.00 35.55           C
ATOM   3157  O   ASN A 223      -3.519   3.638  13.785  1.00 39.37           O
ATOM   3158  CB  ASN A 223      -2.650   3.770  16.561  1.00 38.24           C
ATOM   3159 1HB  ASN A 223      -2.134   3.355  17.427  1.00 38.24           H
ATOM   3160 2HB  ASN A 223      -2.015   4.389  15.927  1.00 38.24           H
ATOM   3161  CG  ASN A 223      -3.854   4.575  17.021  1.00 40.85           C
ATOM   3162  OD1 ASN A 223      -4.957   4.040  17.081  1.00 38.58           O
ATOM   3163  ND2 ASN A 223      -3.643   5.800  17.304  1.00 39.38           N
ATOM   3164 1HD2 ASN A 223      -4.420   6.248  17.769  1.00 39.38           H
ATOM   3165 2HD2 ASN A 223      -2.714   6.187  17.388  1.00 39.38           H
ATOM   3166  N   PRO A 224      -5.160   2.218  14.303  1.00 30.54           N
ATOM   3167  CA  PRO A 224      -5.977   2.501  13.185  1.00 28.51           C
ATOM   3168  HA  PRO A 224      -5.343   2.422  12.302  1.00 28.51           H
ATOM   3169  C   PRO A 224      -6.528   3.914  13.293  1.00 33.41           C
ATOM   3170  O   PRO A 224      -6.962   4.471  12.276  1.00 27.94           O
ATOM   3171  CB  PRO A 224      -7.170   1.498  13.110  1.00 29.40           C
ATOM   3172 1HB  PRO A 224      -8.062   2.061  12.839  1.00 29.40           H
ATOM   3173 2HB  PRO A 224      -7.011   0.628  12.473  1.00 29.40           H
ATOM   3174  CG  PRO A 224      -7.284   1.042  14.566  1.00 34.52           C
ATOM   3175 1HG  PRO A 224      -8.029   1.641  15.089  1.00 34.52           H
ATOM   3176 2HG  PRO A 224      -7.472  -0.029  14.652  1.00 34.52           H
ATOM   3177  CD  PRO A 224      -5.906   1.325  15.237  1.00 35.77           C
ATOM   3178 1HD  PRO A 224      -6.034   1.884  16.164  1.00 35.77           H
ATOM   3179 2HD  PRO A 224      -5.352   0.387  15.280  1.00 35.77           H
ATOM   3180  N   GLN A 225      -6.535   4.554  14.491  1.00 27.07           N
ATOM   3181  H   GLN A 225      -5.937   4.169  15.209  1.00 27.07           H
ATOM   3182  CA  GLN A 225      -7.105   5.846  14.643  1.00 34.27           C
ATOM   3183  HA  GLN A 225      -7.908   5.957  13.914  1.00 34.27           H
ATOM   3184  C   GLN A 225      -6.139   7.046  14.459  1.00 27.72           C
ATOM   3185  O   GLN A 225      -6.630   8.189  14.390  1.00 29.49           O
ATOM   3186  CB  GLN A 225      -7.676   5.950  16.096  1.00 43.86           C
ATOM   3187 1HB  GLN A 225      -6.829   5.978  16.781  1.00 43.86           H
ATOM   3188 2HB  GLN A 225      -8.231   6.859  16.330  1.00 43.86           H
ATOM   3189  CG  GLN A 225      -8.566   4.741  16.498  1.00 50.88           C
ATOM   3190 1HG  GLN A 225      -7.963   3.841  16.371  1.00 50.88           H
ATOM   3191 2HG  GLN A 225      -8.628   4.871  17.578  1.00 50.88           H
ATOM   3192  CD  GLN A 225      -9.865   4.681  15.833  1.00 61.06           C
ATOM   3193  OE1 GLN A 225     -10.064   4.128  14.805  1.00 65.74           O
ATOM   3194  NE2 GLN A 225     -10.819   5.318  16.397  1.00 65.63           N
ATOM   3195 1HE2 GLN A 225     -11.711   5.394  15.930  1.00 65.63           H
ATOM   3196 2HE2 GLN A 225     -10.676   5.761  17.292  1.00 65.63           H
ATOM   3197  N   PHE A 226      -4.825   6.868  14.306  1.00 25.37           N
ATOM   3198  H   PHE A 226      -4.529   5.905  14.372  1.00 25.37           H
ATOM   3199  CA  PHE A 226      -3.900   7.880  13.922  1.00 23.48           C
ATOM   3200  HA  PHE A 226      -4.128   8.827  14.412  1.00 23.48           H
ATOM   3201  C   PHE A 226      -3.873   8.124  12.398  1.00 24.76           C
ATOM   3202  O   PHE A 226      -3.945   7.117  11.625  1.00 23.88           O
ATOM   3203  CB  PHE A 226      -2.512   7.528  14.449  1.00 22.63           C
ATOM   3204 1HB  PHE A 226      -2.578   7.413  15.531  1.00 22.63           H
ATOM   3205 2HB  PHE A 226      -2.164   6.560  14.088  1.00 22.63           H
ATOM   3206  CG  PHE A 226      -1.458   8.576  14.131  1.00 26.25           C
ATOM   3207  CD1 PHE A 226      -1.380   9.734  14.921  1.00 24.71           C
ATOM   3208  HD1 PHE A 226      -2.023   9.893  15.774  1.00 24.71           H
ATOM   3209  CD2 PHE A 226      -0.592   8.321  13.059  1.00 27.65           C
ATOM   3210  HD2 PHE A 226      -0.744   7.448  12.441  1.00 27.65           H
ATOM   3211  CE1 PHE A 226      -0.361  10.635  14.622  1.00 22.05           C
ATOM   3212  HE1 PHE A 226      -0.228  11.563  15.159  1.00 22.05           H
ATOM   3213  CE2 PHE A 226       0.403   9.248  12.748  1.00 20.81           C
ATOM   3214  HE2 PHE A 226       0.973   9.152  11.836  1.00 20.81           H
ATOM   3215  CZ  PHE A 226       0.573  10.402  13.532  1.00 20.29           C
ATOM   3216  HZ  PHE A 226       1.359  11.101  13.286  1.00 20.29           H
ATOM   3217  N   GLU A 227      -3.660   9.360  11.900  1.00 28.79           N
ATOM   3218  H   GLU A 227      -3.640  10.130  12.554  1.00 28.79           H
ATOM   3219  CA  GLU A 227      -3.244   9.601  10.539  1.00 26.17           C
ATOM   3220  HA  GLU A 227      -2.722   8.681  10.278  1.00 26.17           H
ATOM   3221  C   GLU A 227      -2.298  10.785  10.326  1.00 23.04           C
ATOM   3222  O   GLU A 227      -2.359  11.864  10.969  1.00 21.26           O
ATOM   3223  CB  GLU A 227      -4.514   9.832   9.728  1.00 28.56           C
ATOM   3224 1HB  GLU A 227      -5.187   8.982   9.838  1.00 28.56           H
ATOM   3225 2HB  GLU A 227      -5.079  10.679  10.117  1.00 28.56           H
ATOM   3226  CG  GLU A 227      -4.330  10.074   8.194  1.00 30.15           C
ATOM   3227 1HG  GLU A 227      -5.319  10.285   7.787  1.00 30.15           H
ATOM   3228 2HG  GLU A 227      -3.655  10.913   8.029  1.00 30.15           H
ATOM   3229  CD  GLU A 227      -3.757   8.874   7.362  1.00 30.58           C
ATOM   3230  OE1 GLU A 227      -3.998   8.901   6.196  1.00 29.27           O
ATOM   3231  OE2 GLU A 227      -3.062   7.959   7.916  1.00 32.57           O
ATOM   3232  N   LEU A 228      -1.401  10.618   9.363  1.00 21.00           N
ATOM   3233  H   LEU A 228      -1.387   9.756   8.835  1.00 21.00           H
ATOM   3234  CA  LEU A 228      -0.354  11.605   8.947  1.00 20.14           C
ATOM   3235  HA  LEU A 228      -0.315  12.381   9.711  1.00 20.14           H
ATOM   3236  C   LEU A 228      -0.706  12.238   7.604  1.00 22.58           C
ATOM   3237  O   LEU A 228      -1.028  11.449   6.743  1.00 20.66           O
ATOM   3238  CB  LEU A 228       1.090  10.910   8.868  1.00 19.39           C
ATOM   3239 1HB  LEU A 228       1.293  10.593   9.891  1.00 19.39           H
ATOM   3240 2HB  LEU A 228       0.937  10.043   8.224  1.00 19.39           H
ATOM   3241  CG  LEU A 228       2.212  11.829   8.353  1.00 19.78           C
ATOM   3242  HG  LEU A 228       2.032  12.042   7.300  1.00 19.78           H
ATOM   3243  CD1 LEU A 228       2.539  13.124   9.155  1.00 21.28           C
ATOM   3244 1HD1 LEU A 228       1.885  13.957   8.895  1.00 21.28           H
ATOM   3245 2HD1 LEU A 228       3.572  13.388   8.929  1.00 21.28           H
ATOM   3246 3HD1 LEU A 228       2.443  12.904  10.218  1.00 21.28           H
ATOM   3247  CD2 LEU A 228       3.438  10.911   8.299  1.00 26.81           C
ATOM   3248 1HD2 LEU A 228       4.340  11.454   8.019  1.00 26.81           H
ATOM   3249 2HD2 LEU A 228       3.263  10.105   7.587  1.00 26.81           H
ATOM   3250 3HD2 LEU A 228       3.560  10.494   9.299  1.00 26.81           H
ATOM   3251  N   PHE A 229      -0.628  13.567   7.472  1.00 24.24           N
ATOM   3252  H   PHE A 229      -0.406  14.088   8.308  1.00 24.24           H
ATOM   3253  CA  PHE A 229      -0.775  14.401   6.244  1.00 24.28           C
ATOM   3254  HA  PHE A 229      -0.898  13.704   5.415  1.00 24.28           H
ATOM   3255  C   PHE A 229       0.441  15.298   5.942  1.00 28.23           C
ATOM   3256  O   PHE A 229       0.525  16.408   6.475  1.00 36.35           O
ATOM   3257  CB  PHE A 229      -2.116  15.189   6.347  1.00 24.28           C
ATOM   3258 1HB  PHE A 229      -1.935  15.844   7.199  1.00 24.28           H
ATOM   3259 2HB  PHE A 229      -2.377  15.683   5.411  1.00 24.28           H
ATOM   3260  CG  PHE A 229      -3.366  14.326   6.733  1.00 21.76           C
ATOM   3261  CD1 PHE A 229      -4.194  13.901   5.650  1.00 23.61           C
ATOM   3262  HD1 PHE A 229      -3.926  13.991   4.608  1.00 23.61           H
ATOM   3263  CD2 PHE A 229      -3.642  14.128   8.089  1.00 21.97           C
ATOM   3264  HD2 PHE A 229      -2.934  14.448   8.840  1.00 21.97           H
ATOM   3265  CE1 PHE A 229      -5.363  13.266   6.039  1.00 29.35           C
ATOM   3266  HE1 PHE A 229      -5.970  12.855   5.246  1.00 29.35           H
ATOM   3267  CE2 PHE A 229      -4.818  13.431   8.433  1.00 22.93           C
ATOM   3268  HE2 PHE A 229      -5.010  13.204   9.471  1.00 22.93           H
ATOM   3269  CZ  PHE A 229      -5.711  13.035   7.377  1.00 32.08           C
ATOM   3270  HZ  PHE A 229      -6.525  12.379   7.647  1.00 32.08           H
ATOM   3271  N   ASP A 230       1.394  14.811   5.101  1.00 25.68           N
ATOM   3272  H   ASP A 230       1.347  13.864   4.754  1.00 25.68           H
ATOM   3273  CA  ASP A 230       2.551  15.603   4.612  1.00 27.37           C
ATOM   3274  HA  ASP A 230       3.057  16.124   5.425  1.00 27.37           H
ATOM   3275  C   ASP A 230       2.021  16.620   3.610  1.00 33.10           C
ATOM   3276  O   ASP A 230       0.799  16.577   3.245  1.00 37.18           O
ATOM   3277  CB  ASP A 230       3.627  14.683   4.030  1.00 26.94           C
ATOM   3278 1HB  ASP A 230       4.459  15.348   3.800  1.00 26.94           H
ATOM   3279 2HB  ASP A 230       3.805  13.952   4.819  1.00 26.94           H
ATOM   3280  CG  ASP A 230       3.219  13.942   2.753  1.00 33.29           C
ATOM   3281  OD1 ASP A 230       4.107  13.468   1.997  1.00 36.79           O
ATOM   3282  OD2 ASP A 230       2.039  13.866   2.401  1.00 36.73           O
ATOM   3283  N   GLU A 231       2.920  17.523   3.162  1.00 31.55           N
ATOM   3284  H   GLU A 231       3.881  17.399   3.447  1.00 31.55           H
ATOM   3285  CA  GLU A 231       2.603  18.548   2.204  1.00 26.18           C
ATOM   3286  HA  GLU A 231       3.465  19.215   2.242  1.00 26.18           H
ATOM   3287  C   GLU A 231       1.344  19.392   2.524  1.00 25.85           C
ATOM   3288  O   GLU A 231       0.529  19.737   1.695  1.00 28.59           O
ATOM   3289  CB  GLU A 231       2.653  18.049   0.748  1.00 28.85           C
ATOM   3290 1HB  GLU A 231       1.890  17.278   0.643  1.00 28.85           H
ATOM   3291 2HB  GLU A 231       2.487  18.893   0.078  1.00 28.85           H
ATOM   3292  CG  GLU A 231       4.024  17.429   0.426  1.00 30.97           C
ATOM   3293 1HG  GLU A 231       4.795  18.133   0.742  1.00 30.97           H
ATOM   3294 2HG  GLU A 231       4.193  16.502   0.974  1.00 30.97           H
ATOM   3295  CD  GLU A 231       4.191  17.155  -1.072  1.00 44.41           C
ATOM   3296  OE1 GLU A 231       4.725  16.068  -1.382  1.00 46.94           O
ATOM   3297  OE2 GLU A 231       3.797  17.920  -1.971  1.00 51.59           O
ATOM   3298  N   SER A 232       1.077  19.657   3.847  1.00 29.16           N
ATOM   3299  H   SER A 232       1.571  19.076   4.510  1.00 29.16           H
ATOM   3300  CA  SER A 232      -0.101  20.368   4.331  1.00 26.56           C
ATOM   3301  HA  SER A 232      -0.721  20.684   3.492  1.00 26.56           H
ATOM   3302  C   SER A 232       0.127  21.554   5.263  1.00 25.41           C
ATOM   3303  O   SER A 232       0.386  21.249   6.423  1.00 34.10           O
ATOM   3304  CB  SER A 232      -0.854  19.286   5.141  1.00 29.87           C
ATOM   3305 1HB  SER A 232      -0.186  18.924   5.922  1.00 29.87           H
ATOM   3306 2HB  SER A 232      -1.654  19.776   5.696  1.00 29.87           H
ATOM   3307  OG  SER A 232      -1.397  18.254   4.315  1.00 20.35           O
ATOM   3308  HG  SER A 232      -0.670  17.678   4.070  1.00 20.35           H
ATOM   3309  N   LEU A 233       0.004  22.796   4.763  1.00 19.36           N
ATOM   3310  H   LEU A 233      -0.351  22.871   3.820  1.00 19.36           H
ATOM   3311  CA  LEU A 233       0.095  24.047   5.527  1.00 21.97           C
ATOM   3312  HA  LEU A 233       0.996  23.917   6.127  1.00 21.97           H
ATOM   3313  C   LEU A 233      -1.097  24.317   6.399  1.00 19.51           C
ATOM   3314  O   LEU A 233      -2.106  24.825   5.859  1.00 20.26           O
ATOM   3315  CB  LEU A 233       0.294  25.082   4.362  1.00 26.06           C
ATOM   3316 1HB  LEU A 233       1.205  24.790   3.840  1.00 26.06           H
ATOM   3317 2HB  LEU A 233      -0.571  24.981   3.707  1.00 26.06           H
ATOM   3318  CG  LEU A 233       0.411  26.538   4.815  1.00 25.36           C
ATOM   3319  HG  LEU A 233      -0.527  26.848   5.275  1.00 25.36           H
ATOM   3320  CD1 LEU A 233       1.499  26.769   5.878  1.00 25.13           C
ATOM   3321 1HD1 LEU A 233       1.375  26.125   6.748  1.00 25.13           H
ATOM   3322 2HD1 LEU A 233       1.553  27.809   6.200  1.00 25.13           H
ATOM   3323 3HD1 LEU A 233       2.418  26.502   5.356  1.00 25.13           H
ATOM   3324  CD2 LEU A 233       0.669  27.371   3.516  1.00 25.09           C
ATOM   3325 1HD2 LEU A 233       1.357  26.866   2.838  1.00 25.09           H
ATOM   3326 2HD2 LEU A 233       1.083  28.339   3.799  1.00 25.09           H
ATOM   3327 3HD2 LEU A 233      -0.290  27.516   3.020  1.00 25.09           H
ATOM   3328  N   VAL A 234      -1.006  23.933   7.632  1.00 19.11           N
ATOM   3329  H   VAL A 234      -0.191  23.480   8.021  1.00 19.11           H
ATOM   3330  CA  VAL A 234      -2.004  24.410   8.605  1.00 21.77           C
ATOM   3331  HA  VAL A 234      -2.995  24.181   8.212  1.00 21.77           H
ATOM   3332  C   VAL A 234      -1.871  25.963   8.629  1.00 26.59           C
ATOM   3333  O   VAL A 234      -0.887  26.485   9.195  1.00 29.85           O
ATOM   3334  CB  VAL A 234      -1.956  23.786  10.028  1.00 21.72           C
ATOM   3335  HB  VAL A 234      -0.934  23.882  10.395  1.00 21.72           H
ATOM   3336  CG1 VAL A 234      -2.957  24.482  10.990  1.00 23.01           C
ATOM   3337 1HG1 VAL A 234      -2.632  25.511  11.150  1.00 23.01           H
ATOM   3338 2HG1 VAL A 234      -3.002  23.962  11.947  1.00 23.01           H
ATOM   3339 3HG1 VAL A 234      -3.944  24.480  10.528  1.00 23.01           H
ATOM   3340  CG2 VAL A 234      -2.172  22.257  10.016  1.00 22.03           C
ATOM   3341 1HG2 VAL A 234      -3.160  22.150   9.569  1.00 22.03           H
ATOM   3342 2HG2 VAL A 234      -2.176  21.822  11.016  1.00 22.03           H
ATOM   3343 3HG2 VAL A 234      -1.434  21.745   9.399  1.00 22.03           H
ATOM   3344  N   THR A 235      -2.782  26.719   8.004  1.00 27.15           N
ATOM   3345  H   THR A 235      -3.541  26.244   7.538  1.00 27.15           H
ATOM   3346  CA  THR A 235      -2.659  28.157   7.778  1.00 34.36           C
ATOM   3347  HA  THR A 235      -1.604  28.290   7.539  1.00 34.36           H
ATOM   3348  C   THR A 235      -2.973  28.940   9.061  1.00 33.73           C
ATOM   3349  O   THR A 235      -2.439  30.010   9.325  1.00 37.17           O
ATOM   3350  CB  THR A 235      -3.678  28.662   6.766  1.00 21.36           C
ATOM   3351  HB  THR A 235      -3.658  29.752   6.737  1.00 21.36           H
ATOM   3352  OG1 THR A 235      -4.947  28.245   7.180  1.00 22.06           O
ATOM   3353  HG1 THR A 235      -5.572  28.365   6.461  1.00 22.06           H
ATOM   3354  CG2 THR A 235      -3.413  28.099   5.389  1.00 21.06           C
ATOM   3355 1HG2 THR A 235      -2.378  28.222   5.069  1.00 21.06           H
ATOM   3356 2HG2 THR A 235      -4.075  28.590   4.676  1.00 21.06           H
ATOM   3357 3HG2 THR A 235      -3.654  27.038   5.438  1.00 21.06           H
ATOM   3358  N   ARG A 236      -3.873  28.369   9.950  1.00 39.46           N
ATOM   3359  H   ARG A 236      -4.257  27.458   9.743  1.00 39.46           H
ATOM   3360  CA  ARG A 236      -4.293  28.996  11.203  1.00 40.34           C
ATOM   3361  HA  ARG A 236      -3.400  29.363  11.709  1.00 40.34           H
ATOM   3362  C   ARG A 236      -4.971  27.964  12.145  1.00 37.96           C
ATOM   3363  O   ARG A 236      -5.481  26.893  11.754  1.00 39.59           O
ATOM   3364  CB  ARG A 236      -5.250  30.336  10.985  1.00 47.99           C
ATOM   3365 1HB  ARG A 236      -5.484  30.858  11.913  1.00 47.99           H
ATOM   3366 2HB  ARG A 236      -4.661  31.051  10.410  1.00 47.99           H
ATOM   3367  CG  ARG A 236      -6.551  30.040  10.234  1.00 60.57           C
ATOM   3368 1HG  ARG A 236      -6.372  29.879   9.170  1.00 60.57           H
ATOM   3369 2HG  ARG A 236      -6.986  29.078  10.506  1.00 60.57           H
ATOM   3370  CD  ARG A 236      -7.680  31.108  10.356  1.00 67.75           C
ATOM   3371 1HD  ARG A 236      -8.112  31.063  11.356  1.00 67.75           H
ATOM   3372 2HD  ARG A 236      -7.205  32.079  10.217  1.00 67.75           H
ATOM   3373  NE  ARG A 236      -8.739  30.937   9.360  1.00 71.97           N
ATOM   3374  HE  ARG A 236      -8.524  30.333   8.579  1.00 71.97           H
ATOM   3375  CZ  ARG A 236      -9.974  31.518   9.392  1.00 76.63           C
ATOM   3376  NH1 ARG A 236     -10.386  32.413  10.317  1.00 78.91           N
ATOM   3377 1HH1 ARG A 236      -9.648  32.945  10.755  1.00 78.91           H
ATOM   3378 2HH1 ARG A 236     -11.331  32.767  10.311  1.00 78.91           H
ATOM   3379  NH2 ARG A 236     -10.747  31.128   8.444  1.00 77.79           N
ATOM   3380 1HH2 ARG A 236     -10.480  30.370   7.832  1.00 77.79           H
ATOM   3381 2HH2 ARG A 236     -11.694  31.479   8.430  1.00 77.79           H
ATOM   3382  N   VAL A 237      -5.198  28.372  13.396  1.00 36.60           N
ATOM   3383  H   VAL A 237      -4.925  29.305  13.670  1.00 36.60           H
ATOM   3384  CA  VAL A 237      -6.120  27.699  14.372  1.00 31.81           C
ATOM   3385  HA  VAL A 237      -6.250  26.686  13.992  1.00 31.81           H
ATOM   3386  C   VAL A 237      -7.419  28.435  14.424  1.00 32.71           C
ATOM   3387  O   VAL A 237      -7.502  29.614  14.320  1.00 35.96           O
ATOM   3388  CB  VAL A 237      -5.495  27.532  15.771  1.00 35.30           C
ATOM   3389  HB  VAL A 237      -5.118  28.501  16.098  1.00 35.30           H
ATOM   3390  CG1 VAL A 237      -6.442  27.003  16.863  1.00 37.20           C
ATOM   3391 1HG1 VAL A 237      -5.917  26.848  17.805  1.00 37.20           H
ATOM   3392 2HG1 VAL A 237      -6.855  26.056  16.517  1.00 37.20           H
ATOM   3393 3HG1 VAL A 237      -7.250  27.720  17.011  1.00 37.20           H
ATOM   3394  CG2 VAL A 237      -4.257  26.647  15.646  1.00 31.71           C
ATOM   3395 1HG2 VAL A 237      -3.832  26.655  16.650  1.00 31.71           H
ATOM   3396 2HG2 VAL A 237      -3.499  26.961  14.928  1.00 31.71           H
ATOM   3397 3HG2 VAL A 237      -4.595  25.640  15.402  1.00 31.71           H
ATOM   3398  N   LEU A 238      -8.481  27.697  14.410  1.00 34.06           N
ATOM   3399  H   LEU A 238      -8.426  26.701  14.253  1.00 34.06           H
ATOM   3400  CA  LEU A 238      -9.892  28.212  14.501  1.00 35.27           C
ATOM   3401  HA  LEU A 238      -9.970  29.240  14.146  1.00 35.27           H
ATOM   3402  C   LEU A 238     -10.385  28.171  15.961  1.00 33.04           C
ATOM   3403  O   LEU A 238     -10.145  27.136  16.632  1.00 33.03           O
ATOM   3404  CB  LEU A 238     -10.751  27.353  13.627  1.00 29.20           C
ATOM   3405 1HB  LEU A 238     -10.820  26.335  14.011  1.00 29.20           H
ATOM   3406 2HB  LEU A 238     -11.803  27.627  13.705  1.00 29.20           H
ATOM   3407  CG  LEU A 238     -10.387  27.167  12.099  1.00 28.80           C
ATOM   3408  HG  LEU A 238      -9.381  26.748  12.083  1.00 28.80           H
ATOM   3409  CD1 LEU A 238     -11.437  26.406  11.362  1.00 28.91           C
ATOM   3410 1HD1 LEU A 238     -12.348  27.000  11.436  1.00 28.91           H
ATOM   3411 2HD1 LEU A 238     -11.603  25.427  11.813  1.00 28.91           H
ATOM   3412 3HD1 LEU A 238     -11.167  26.282  10.314  1.00 28.91           H
ATOM   3413  CD2 LEU A 238     -10.253  28.540  11.351  1.00 30.54           C
ATOM   3414 1HD2 LEU A 238      -9.612  29.274  11.839  1.00 30.54           H
ATOM   3415 2HD2 LEU A 238     -11.257  28.950  11.242  1.00 30.54           H
ATOM   3416 3HD2 LEU A 238      -9.849  28.302  10.367  1.00 30.54           H
ATOM   3417  N   VAL A 239     -11.087  29.244  16.435  1.00 35.34           N
ATOM   3418  H   VAL A 239     -11.405  29.919  15.755  1.00 35.34           H
ATOM   3419  CA  VAL A 239     -11.687  29.301  17.764  1.00 37.96           C
ATOM   3420  HA  VAL A 239     -11.603  28.287  18.153  1.00 37.96           H
ATOM   3421  C   VAL A 239     -13.186  29.680  17.747  1.00 42.17           C
ATOM   3422  O   VAL A 239     -13.668  30.590  17.096  1.00 36.24           O
ATOM   3423  CB  VAL A 239     -10.838  30.118  18.750  1.00 42.09           C
ATOM   3424  HB  VAL A 239     -10.907  31.173  18.481  1.00 42.09           H
ATOM   3425  CG1 VAL A 239     -11.357  30.100  20.184  1.00 37.29           C
ATOM   3426 1HG1 VAL A 239     -11.043  29.168  20.654  1.00 37.29           H
ATOM   3427 2HG1 VAL A 239     -12.444  30.178  20.218  1.00 37.29           H
ATOM   3428 3HG1 VAL A 239     -10.915  30.943  20.715  1.00 37.29           H
ATOM   3429  CG2 VAL A 239      -9.283  29.832  18.723  1.00 37.39           C
ATOM   3430 1HG2 VAL A 239      -8.988  29.863  17.674  1.00 37.39           H
ATOM   3431 2HG2 VAL A 239      -9.166  28.818  19.104  1.00 37.39           H
ATOM   3432 3HG2 VAL A 239      -8.655  30.512  19.298  1.00 37.39           H
ATOM   3433  N   GLU A 240     -13.949  29.004  18.503  1.00 50.60           N
ATOM   3434  H   GLU A 240     -13.487  28.416  19.182  1.00 50.60           H
ATOM   3435  CA  GLU A 240     -15.423  29.138  18.704  1.00 61.00           C
ATOM   3436  HA  GLU A 240     -15.719  30.150  18.427  1.00 61.00           H
ATOM   3437  C   GLU A 240     -15.770  28.918  20.185  1.00 66.29           C
ATOM   3438  O   GLU A 240     -15.103  28.162  20.843  1.00 68.26           O
ATOM   3439  CB  GLU A 240     -16.095  28.055  17.799  1.00 66.94           C
ATOM   3440 1HB  GLU A 240     -15.478  27.156  17.800  1.00 66.94           H
ATOM   3441 2HB  GLU A 240     -16.990  27.607  18.230  1.00 66.94           H
ATOM   3442  CG  GLU A 240     -16.418  28.391  16.310  1.00 72.93           C
ATOM   3443 1HG  GLU A 240     -15.662  29.033  15.858  1.00 72.93           H
ATOM   3444 2HG  GLU A 240     -16.560  27.451  15.778  1.00 72.93           H
ATOM   3445  CD  GLU A 240     -17.790  29.181  16.104  1.00 80.67           C
ATOM   3446  OE1 GLU A 240     -17.957  29.539  14.899  1.00 83.88           O
ATOM   3447  OE2 GLU A 240     -18.561  29.329  17.048  1.00 83.71           O
ATOM   3448  N   ASP A 241     -16.776  29.595  20.752  1.00 69.13           N
ATOM   3449  H   ASP A 241     -17.289  30.215  20.142  1.00 69.13           H
ATOM   3450  CA  ASP A 241     -17.257  29.526  22.147  1.00 72.87           C
ATOM   3451  HA  ASP A 241     -17.903  30.402  22.199  1.00 72.87           H
ATOM   3452  C   ASP A 241     -16.090  29.768  23.160  1.00 72.10           C
ATOM   3453  O   ASP A 241     -16.272  29.489  24.353  1.00 71.98           O
ATOM   3454  CB  ASP A 241     -18.122  28.316  22.448  1.00 74.52           C
ATOM   3455 1HB  ASP A 241     -18.892  28.210  21.684  1.00 74.52           H
ATOM   3456 2HB  ASP A 241     -17.489  27.430  22.410  1.00 74.52           H
ATOM   3457  CG  ASP A 241     -18.826  28.333  23.827  1.00 77.84           C
ATOM   3458  OD1 ASP A 241     -19.438  29.393  24.094  1.00 80.90           O
ATOM   3459  OD2 ASP A 241     -18.925  27.303  24.526  1.00 78.04           O
ATOM   3460  N   GLY A 242     -14.950  30.357  22.724  1.00 69.34           N
ATOM   3461  H   GLY A 242     -14.937  30.703  21.776  1.00 69.34           H
ATOM   3462  CA  GLY A 242     -13.771  30.568  23.541  1.00 65.28           C
ATOM   3463 1HA  GLY A 242     -13.377  31.567  23.355  1.00 65.28           H
ATOM   3464 2HA  GLY A 242     -14.045  30.542  24.596  1.00 65.28           H
ATOM   3465  C   GLY A 242     -12.663  29.542  23.291  1.00 57.60           C
ATOM   3466  O   GLY A 242     -11.557  29.911  23.603  1.00 64.00           O
ATOM   3467  N   THR A 243     -12.985  28.326  22.937  1.00 48.04           N
ATOM   3468  H   THR A 243     -13.892  28.197  22.511  1.00 48.04           H
ATOM   3469  CA  THR A 243     -12.117  27.159  23.031  1.00 47.33           C
ATOM   3470  HA  THR A 243     -11.179  27.473  23.488  1.00 47.33           H
ATOM   3471  C   THR A 243     -11.677  26.623  21.579  1.00 49.92           C
ATOM   3472  O   THR A 243     -12.228  26.936  20.519  1.00 47.58           O
ATOM   3473  CB  THR A 243     -12.772  26.072  23.947  1.00 45.07           C
ATOM   3474  HB  THR A 243     -11.957  25.534  24.431  1.00 45.07           H
ATOM   3475  OG1 THR A 243     -13.536  25.149  23.191  1.00 47.17           O
ATOM   3476  HG1 THR A 243     -13.081  24.304  23.209  1.00 47.17           H
ATOM   3477  CG2 THR A 243     -13.598  26.619  25.082  1.00 47.58           C
ATOM   3478 1HG2 THR A 243     -13.959  25.874  25.791  1.00 47.58           H
ATOM   3479 2HG2 THR A 243     -14.446  27.139  24.637  1.00 47.58           H
ATOM   3480 3HG2 THR A 243     -12.962  27.336  25.601  1.00 47.58           H
ATOM   3481  N   ALA A 244     -10.586  25.840  21.542  1.00 49.95           N
ATOM   3482  H   ALA A 244     -10.149  25.524  22.395  1.00 49.95           H
ATOM   3483  CA  ALA A 244     -10.008  25.446  20.281  1.00 42.87           C
ATOM   3484  HA  ALA A 244      -9.940  26.359  19.690  1.00 42.87           H
ATOM   3485  C   ALA A 244     -10.941  24.464  19.550  1.00 40.57           C
ATOM   3486  O   ALA A 244     -11.363  23.440  20.155  1.00 40.52           O
ATOM   3487  CB  ALA A 244      -8.580  24.959  20.495  1.00 39.54           C
ATOM   3488 1HB  ALA A 244      -8.075  25.745  21.057  1.00 39.54           H
ATOM   3489 2HB  ALA A 244      -8.030  24.759  19.576  1.00 39.54           H
ATOM   3490 3HB  ALA A 244      -8.625  24.052  21.098  1.00 39.54           H
ATOM   3491  N   ALA A 245     -11.309  24.861  18.328  1.00 37.81           N
ATOM   3492  H   ALA A 245     -11.006  25.767  17.999  1.00 37.81           H
ATOM   3493  CA  ALA A 245     -12.463  24.255  17.698  1.00 33.38           C
ATOM   3494  HA  ALA A 245     -12.711  23.344  18.242  1.00 33.38           H
ATOM   3495  C   ALA A 245     -12.306  23.799  16.183  1.00 30.63           C
ATOM   3496  O   ALA A 245     -13.117  22.966  15.707  1.00 29.52           O
ATOM   3497  CB  ALA A 245     -13.674  25.238  17.744  1.00 30.84           C
ATOM   3498 1HB  ALA A 245     -13.804  25.661  18.740  1.00 30.84           H
ATOM   3499 2HB  ALA A 245     -14.597  24.751  17.432  1.00 30.84           H
ATOM   3500 3HB  ALA A 245     -13.425  26.032  17.040  1.00 30.84           H
ATOM   3501  N   GLY A 246     -11.270  24.331  15.533  1.00 27.77           N
ATOM   3502  H   GLY A 246     -10.650  24.907  16.084  1.00 27.77           H
ATOM   3503  CA  GLY A 246     -10.816  23.673  14.368  1.00 26.68           C
ATOM   3504 1HA  GLY A 246     -10.765  22.587  14.447  1.00 26.68           H
ATOM   3505 2HA  GLY A 246     -11.444  23.822  13.489  1.00 26.68           H
ATOM   3506  C   GLY A 246      -9.353  24.105  13.887  1.00 32.40           C
ATOM   3507  O   GLY A 246      -8.684  24.881  14.570  1.00 36.70           O
ATOM   3508  N   VAL A 247      -8.902  23.553  12.779  1.00 34.79           N
ATOM   3509  H   VAL A 247      -9.449  22.916  12.217  1.00 34.79           H
ATOM   3510  CA  VAL A 247      -7.701  24.093  11.982  1.00 33.14           C
ATOM   3511  HA  VAL A 247      -7.337  25.057  12.337  1.00 33.14           H
ATOM   3512  C   VAL A 247      -8.057  24.277  10.470  1.00 31.91           C
ATOM   3513  O   VAL A 247      -8.993  23.705  10.056  1.00 26.92           O
ATOM   3514  CB  VAL A 247      -6.458  23.180  12.106  1.00 24.69           C
ATOM   3515  HB  VAL A 247      -5.618  23.688  11.633  1.00 24.69           H
ATOM   3516  CG1 VAL A 247      -6.025  23.032  13.560  1.00 36.00           C
ATOM   3517 1HG1 VAL A 247      -5.242  22.275  13.601  1.00 36.00           H
ATOM   3518 2HG1 VAL A 247      -6.879  22.704  14.153  1.00 36.00           H
ATOM   3519 3HG1 VAL A 247      -5.644  23.972  13.959  1.00 36.00           H
ATOM   3520  CG2 VAL A 247      -6.736  21.772  11.506  1.00 24.08           C
ATOM   3521 1HG2 VAL A 247      -7.257  21.881  10.555  1.00 24.08           H
ATOM   3522 2HG2 VAL A 247      -7.346  21.181  12.189  1.00 24.08           H
ATOM   3523 3HG2 VAL A 247      -5.782  21.269  11.343  1.00 24.08           H
ATOM   3524  N   GLU A 248      -7.426  25.257   9.828  1.00 35.53           N
ATOM   3525  H   GLU A 248      -6.654  25.670  10.330  1.00 35.53           H
ATOM   3526  CA  GLU A 248      -7.575  25.593   8.422  1.00 32.26           C
ATOM   3527  HA  GLU A 248      -8.426  25.109   7.944  1.00 32.26           H
ATOM   3528  C   GLU A 248      -6.293  25.176   7.706  1.00 31.72           C
ATOM   3529  O   GLU A 248      -5.177  25.245   8.189  1.00 33.65           O
ATOM   3530  CB  GLU A 248      -7.898  27.075   8.252  1.00 37.13           C
ATOM   3531 1HB  GLU A 248      -8.868  27.264   8.713  1.00 37.13           H
ATOM   3532 2HB  GLU A 248      -7.116  27.681   8.709  1.00 37.13           H
ATOM   3533  CG  GLU A 248      -7.993  27.455   6.757  1.00 41.58           C
ATOM   3534 1HG  GLU A 248      -7.064  27.431   6.187  1.00 41.58           H
ATOM   3535 2HG  GLU A 248      -8.701  26.745   6.330  1.00 41.58           H
ATOM   3536  CD  GLU A 248      -8.724  28.797   6.743  1.00 43.69           C
ATOM   3537  OE1 GLU A 248      -9.984  28.824   6.574  1.00 42.60           O
ATOM   3538  OE2 GLU A 248      -8.140  29.899   6.935  1.00 46.52           O
ATOM   3539  N   VAL A 249      -6.370  24.582   6.498  1.00 25.85           N
ATOM   3540  H   VAL A 249      -7.212  24.629   5.941  1.00 25.85           H
ATOM   3541  CA  VAL A 249      -5.261  23.800   5.883  1.00 28.81           C
ATOM   3542  HA  VAL A 249      -4.295  24.151   6.247  1.00 28.81           H
ATOM   3543  C   VAL A 249      -5.217  23.904   4.324  1.00 30.39           C
ATOM   3544  O   VAL A 249      -6.212  23.603   3.602  1.00 31.89           O
ATOM   3545  CB  VAL A 249      -5.370  22.292   6.390  1.00 29.96           C
ATOM   3546  HB  VAL A 249      -5.273  22.353   7.474  1.00 29.96           H
ATOM   3547  CG1 VAL A 249      -6.683  21.576   6.180  1.00 23.95           C
ATOM   3548 1HG1 VAL A 249      -6.852  21.317   5.135  1.00 23.95           H
ATOM   3549 2HG1 VAL A 249      -7.505  22.195   6.540  1.00 23.95           H
ATOM   3550 3HG1 VAL A 249      -6.627  20.664   6.776  1.00 23.95           H
ATOM   3551  CG2 VAL A 249      -4.178  21.479   5.771  1.00 23.72           C
ATOM   3552 1HG2 VAL A 249      -4.399  21.145   4.758  1.00 23.72           H
ATOM   3553 2HG2 VAL A 249      -4.012  20.613   6.412  1.00 23.72           H
ATOM   3554 3HG2 VAL A 249      -3.284  22.102   5.762  1.00 23.72           H
ATOM   3555  N   GLN A 250      -4.029  24.231   3.818  1.00 32.99           N
ATOM   3556  H   GLN A 250      -3.261  24.464   4.432  1.00 32.99           H
ATOM   3557  CA  GLN A 250      -3.770  24.340   2.377  1.00 30.22           C
ATOM   3558  HA  GLN A 250      -4.748  24.361   1.897  1.00 30.22           H
ATOM   3559  C   GLN A 250      -2.995  23.123   1.819  1.00 31.93           C
ATOM   3560  O   GLN A 250      -1.805  22.917   2.150  1.00 27.19           O
ATOM   3561  CB  GLN A 250      -3.052  25.692   2.073  1.00 30.67           C
ATOM   3562 1HB  GLN A 250      -3.609  26.519   2.512  1.00 30.67           H
ATOM   3563 2HB  GLN A 250      -2.011  25.738   2.393  1.00 30.67           H
ATOM   3564  CG  GLN A 250      -3.045  25.943   0.518  1.00 39.96           C
ATOM   3565 1HG  GLN A 250      -2.405  25.197   0.045  1.00 39.96           H
ATOM   3566 2HG  GLN A 250      -4.062  25.872   0.134  1.00 39.96           H
ATOM   3567  CD  GLN A 250      -2.496  27.341   0.142  1.00 41.61           C
ATOM   3568  OE1 GLN A 250      -1.597  27.928   0.783  1.00 46.36           O
ATOM   3569  NE2 GLN A 250      -3.053  27.860  -0.950  1.00 40.85           N
ATOM   3570 1HE2 GLN A 250      -2.658  28.680  -1.388  1.00 40.85           H
ATOM   3571 2HE2 GLN A 250      -3.677  27.261  -1.471  1.00 40.85           H
ATOM   3572  N   ASP A 251      -3.591  22.358   0.976  1.00 33.93           N
ATOM   3573  H   ASP A 251      -4.514  22.683   0.726  1.00 33.93           H
ATOM   3574  CA  ASP A 251      -3.016  21.239   0.314  1.00 34.64           C
ATOM   3575  HA  ASP A 251      -2.483  20.575   0.994  1.00 34.64           H
ATOM   3576  C   ASP A 251      -2.125  21.743  -0.773  1.00 37.63           C
ATOM   3577  O   ASP A 251      -2.517  22.129  -1.884  1.00 41.67           O
ATOM   3578  CB  ASP A 251      -4.186  20.323  -0.172  1.00 40.39           C
ATOM   3579 1HB  ASP A 251      -4.633  19.878   0.717  1.00 40.39           H
ATOM   3580 2HB  ASP A 251      -4.878  20.958  -0.725  1.00 40.39           H
ATOM   3581  CG  ASP A 251      -3.735  19.311  -1.173  1.00 46.02           C
ATOM   3582  OD1 ASP A 251      -2.719  18.614  -0.953  1.00 45.22           O
ATOM   3583  OD2 ASP A 251      -4.489  19.042  -2.093  1.00 50.01           O
ATOM   3584  N   ARG A 252      -0.807  21.711  -0.418  1.00 36.60           N
ATOM   3585  H   ARG A 252      -0.628  21.492   0.551  1.00 36.60           H
ATOM   3586  CA  ARG A 252       0.266  22.239  -1.220  1.00 38.03           C
ATOM   3587  HA  ARG A 252       0.018  23.244  -1.561  1.00 38.03           H
ATOM   3588  C   ARG A 252       0.512  21.394  -2.534  1.00 35.77           C
ATOM   3589  O   ARG A 252       1.300  21.859  -3.385  1.00 33.71           O
ATOM   3590  CB  ARG A 252       1.620  22.313  -0.537  1.00 41.45           C
ATOM   3591 1HB  ARG A 252       1.965  21.309  -0.288  1.00 41.45           H
ATOM   3592 2HB  ARG A 252       2.360  22.847  -1.133  1.00 41.45           H
ATOM   3593  CG  ARG A 252       1.513  23.091   0.829  1.00 44.73           C
ATOM   3594 1HG  ARG A 252       0.875  23.948   0.614  1.00 44.73           H
ATOM   3595 2HG  ARG A 252       1.009  22.531   1.617  1.00 44.73           H
ATOM   3596  CD  ARG A 252       2.860  23.596   1.363  1.00 48.58           C
ATOM   3597 1HD  ARG A 252       3.222  24.483   0.843  1.00 48.58           H
ATOM   3598 2HD  ARG A 252       2.641  23.962   2.366  1.00 48.58           H
ATOM   3599  NE  ARG A 252       3.912  22.590   1.420  1.00 50.51           N
ATOM   3600  HE  ARG A 252       3.867  21.971   2.217  1.00 50.51           H
ATOM   3601  CZ  ARG A 252       4.951  22.442   0.552  1.00 54.86           C
ATOM   3602  NH1 ARG A 252       5.161  23.132  -0.497  1.00 59.13           N
ATOM   3603 1HH1 ARG A 252       4.406  23.719  -0.820  1.00 59.13           H
ATOM   3604 2HH1 ARG A 252       5.919  22.894  -1.120  1.00 59.13           H
ATOM   3605  NH2 ARG A 252       5.857  21.560   0.894  1.00 55.35           N
ATOM   3606 1HH2 ARG A 252       5.754  21.227   1.842  1.00 55.35           H
ATOM   3607 2HH2 ARG A 252       6.771  21.595   0.466  1.00 55.35           H
ATOM   3608  N   ARG A 253      -0.116  20.185  -2.537  1.00 38.65           N
ATOM   3609  H   ARG A 253      -0.569  19.758  -1.741  1.00 38.65           H
ATOM   3610  CA  ARG A 253      -0.084  19.403  -3.775  1.00 43.29           C
ATOM   3611  HA  ARG A 253       0.921  19.423  -4.195  1.00 43.29           H
ATOM   3612  C   ARG A 253      -1.038  20.039  -4.822  1.00 47.99           C
ATOM   3613  O   ARG A 253      -0.852  19.796  -6.033  1.00 53.40           O
ATOM   3614  CB  ARG A 253      -0.506  17.941  -3.516  1.00 41.88           C
ATOM   3615 1HB  ARG A 253      -1.322  17.817  -2.804  1.00 41.88           H
ATOM   3616 2HB  ARG A 253      -0.755  17.454  -4.459  1.00 41.88           H
ATOM   3617  CG  ARG A 253       0.704  17.106  -2.917  1.00 35.78           C
ATOM   3618 1HG  ARG A 253       1.441  16.883  -3.689  1.00 35.78           H
ATOM   3619 2HG  ARG A 253       1.082  17.542  -1.992  1.00 35.78           H
ATOM   3620  CD  ARG A 253       0.038  15.739  -2.527  1.00 38.82           C
ATOM   3621 1HD  ARG A 253      -0.721  15.917  -1.766  1.00 38.82           H
ATOM   3622 2HD  ARG A 253      -0.446  15.310  -3.405  1.00 38.82           H
ATOM   3623  NE  ARG A 253       1.021  14.778  -2.006  1.00 42.21           N
ATOM   3624  HE  ARG A 253       1.544  14.316  -2.736  1.00 42.21           H
ATOM   3625  CZ  ARG A 253       1.353  14.596  -0.723  1.00 42.81           C
ATOM   3626  NH1 ARG A 253       0.749  15.263   0.218  1.00 39.72           N
ATOM   3627 1HH1 ARG A 253      -0.057  15.846   0.047  1.00 39.72           H
ATOM   3628 2HH1 ARG A 253       0.974  14.973   1.158  1.00 39.72           H
ATOM   3629  NH2 ARG A 253       2.334  13.854  -0.321  1.00 45.51           N
ATOM   3630 1HH2 ARG A 253       2.893  13.418  -1.040  1.00 45.51           H
ATOM   3631 2HH2 ARG A 253       2.554  13.703   0.652  1.00 45.51           H
ATOM   3632  N   SER A 254      -1.930  21.038  -4.531  1.00 42.04           N
ATOM   3633  H   SER A 254      -1.983  21.418  -3.596  1.00 42.04           H
ATOM   3634  CA  SER A 254      -3.004  21.597  -5.446  1.00 45.37           C
ATOM   3635  HA  SER A 254      -2.682  21.557  -6.486  1.00 45.37           H
ATOM   3636  C   SER A 254      -3.391  23.067  -5.134  1.00 43.08           C
ATOM   3637  O   SER A 254      -4.176  23.653  -5.894  1.00 49.06           O
ATOM   3638  CB  SER A 254      -4.306  20.794  -5.234  1.00 47.62           C
ATOM   3639 1HB  SER A 254      -5.014  21.080  -6.012  1.00 47.62           H
ATOM   3640 2HB  SER A 254      -4.078  19.735  -5.357  1.00 47.62           H
ATOM   3641  OG  SER A 254      -4.907  20.942  -3.891  1.00 45.55           O
ATOM   3642  HG  SER A 254      -4.506  20.230  -3.387  1.00 45.55           H
ATOM   3643  N   GLY A 255      -2.898  23.753  -4.115  1.00 33.49           N
ATOM   3644  H   GLY A 255      -2.462  23.224  -3.373  1.00 33.49           H
ATOM   3645  CA  GLY A 255      -3.308  25.121  -3.803  1.00 31.94           C
ATOM   3646 1HA  GLY A 255      -2.542  25.640  -3.227  1.00 31.94           H
ATOM   3647 2HA  GLY A 255      -3.363  25.858  -4.603  1.00 31.94           H
ATOM   3648  C   GLY A 255      -4.643  25.265  -2.983  1.00 37.58           C
ATOM   3649  O   GLY A 255      -4.947  26.398  -2.447  1.00 41.29           O
ATOM   3650  N   ASP A 256      -5.406  24.229  -2.927  1.00 36.93           N
ATOM   3651  H   ASP A 256      -5.221  23.367  -3.419  1.00 36.93           H
ATOM   3652  CA  ASP A 256      -6.755  24.322  -2.310  1.00 38.83           C
ATOM   3653  HA  ASP A 256      -7.244  25.231  -2.659  1.00 38.83           H
ATOM   3654  C   ASP A 256      -6.724  24.419  -0.740  1.00 37.74           C
ATOM   3655  O   ASP A 256      -5.999  23.652  -0.129  1.00 34.93           O
ATOM   3656  CB  ASP A 256      -7.588  23.125  -2.782  1.00 43.52           C
ATOM   3657 1HB  ASP A 256      -6.950  22.256  -2.621  1.00 43.52           H
ATOM   3658 2HB  ASP A 256      -8.452  23.034  -2.124  1.00 43.52           H
ATOM   3659  CG  ASP A 256      -8.023  23.205  -4.221  1.00 52.80           C
ATOM   3660  OD1 ASP A 256      -8.372  22.238  -4.862  1.00 56.22           O
ATOM   3661  OD2 ASP A 256      -7.982  24.325  -4.828  1.00 58.77           O
ATOM   3662  N   THR A 257      -7.539  25.241  -0.109  1.00 37.44           N
ATOM   3663  H   THR A 257      -8.142  25.824  -0.671  1.00 37.44           H
ATOM   3664  CA  THR A 257      -7.668  25.385   1.348  1.00 32.62           C
ATOM   3665  HA  THR A 257      -6.851  24.811   1.785  1.00 32.62           H
ATOM   3666  C   THR A 257      -8.996  24.730   1.847  1.00 33.14           C
ATOM   3667  O   THR A 257     -10.090  24.931   1.327  1.00 34.94           O
ATOM   3668  CB  THR A 257      -7.478  26.865   1.743  1.00 33.50           C
ATOM   3669  HB  THR A 257      -8.338  27.428   1.381  1.00 33.50           H
ATOM   3670  OG1 THR A 257      -6.231  27.358   1.207  1.00 39.15           O
ATOM   3671  HG1 THR A 257      -6.263  27.183   0.264  1.00 39.15           H
ATOM   3672  CG2 THR A 257      -7.557  27.223   3.198  1.00 29.47           C
ATOM   3673 1HG2 THR A 257      -7.648  28.299   3.344  1.00 29.47           H
ATOM   3674 2HG2 THR A 257      -6.648  26.865   3.682  1.00 29.47           H
ATOM   3675 3HG2 THR A 257      -8.422  26.722   3.634  1.00 29.47           H
ATOM   3676  N   TYR A 258      -8.875  23.952   2.931  1.00 33.33           N
ATOM   3677  H   TYR A 258      -7.922  23.735   3.188  1.00 33.33           H
ATOM   3678  CA  TYR A 258      -9.933  23.259   3.664  1.00 34.48           C
ATOM   3679  HA  TYR A 258     -10.862  23.565   3.185  1.00 34.48           H
ATOM   3680  C   TYR A 258      -9.967  23.662   5.135  1.00 35.86           C
ATOM   3681  O   TYR A 258      -9.120  24.475   5.560  1.00 31.68           O
ATOM   3682  CB  TYR A 258      -9.676  21.760   3.522  1.00 30.90           C
ATOM   3683 1HB  TYR A 258      -8.673  21.559   3.901  1.00 30.90           H
ATOM   3684 2HB  TYR A 258     -10.394  21.221   4.140  1.00 30.90           H
ATOM   3685  CG  TYR A 258      -9.751  21.141   2.103  1.00 29.56           C
ATOM   3686  CD1 TYR A 258     -10.929  20.790   1.511  1.00 29.84           C
ATOM   3687  HD1 TYR A 258     -11.879  20.889   2.015  1.00 29.84           H
ATOM   3688  CD2 TYR A 258      -8.516  21.111   1.379  1.00 31.70           C
ATOM   3689  HD2 TYR A 258      -7.643  21.516   1.870  1.00 31.70           H
ATOM   3690  CE1 TYR A 258     -10.861  20.207   0.244  1.00 31.71           C
ATOM   3691  HE1 TYR A 258     -11.784  19.807  -0.149  1.00 31.71           H
ATOM   3692  CE2 TYR A 258      -8.514  20.662   0.010  1.00 33.30           C
ATOM   3693  HE2 TYR A 258      -7.562  20.665  -0.499  1.00 33.30           H
ATOM   3694  CZ  TYR A 258      -9.692  20.234  -0.486  1.00 35.35           C
ATOM   3695  OH  TYR A 258      -9.716  19.701  -1.769  1.00 42.40           O
ATOM   3696  HH  TYR A 258      -8.833  19.457  -2.057  1.00 42.40           H
ATOM   3697  N   GLN A 259     -10.895  23.061   5.925  1.00 37.20           N
ATOM   3698  H   GLN A 259     -11.590  22.573   5.377  1.00 37.20           H
ATOM   3699  CA  GLN A 259     -11.044  23.161   7.340  1.00 31.91           C
ATOM   3700  HA  GLN A 259     -10.100  23.514   7.753  1.00 31.91           H
ATOM   3701  C   GLN A 259     -11.400  21.825   8.008  1.00 30.06           C
ATOM   3702  O   GLN A 259     -12.209  21.139   7.364  1.00 29.82           O
ATOM   3703  CB  GLN A 259     -12.097  24.275   7.772  1.00 29.96           C
ATOM   3704 1HB  GLN A 259     -13.057  23.856   7.470  1.00 29.96           H
ATOM   3705 2HB  GLN A 259     -12.125  24.447   8.848  1.00 29.96           H
ATOM   3706  CG  GLN A 259     -11.877  25.605   7.052  1.00 32.97           C
ATOM   3707 1HG  GLN A 259     -10.823  25.852   7.181  1.00 32.97           H
ATOM   3708 2HG  GLN A 259     -12.148  25.436   6.010  1.00 32.97           H
ATOM   3709  CD  GLN A 259     -12.763  26.620   7.693  1.00 37.76           C
ATOM   3710  OE1 GLN A 259     -13.886  26.332   8.143  1.00 32.19           O
ATOM   3711  NE2 GLN A 259     -12.350  27.853   7.811  1.00 40.57           N
ATOM   3712 1HE2 GLN A 259     -12.845  28.628   8.226  1.00 40.57           H
ATOM   3713 2HE2 GLN A 259     -11.455  28.003   7.368  1.00 40.57           H
ATOM   3714  N   VAL A 260     -10.845  21.490   9.185  1.00 29.16           N
ATOM   3715  H   VAL A 260     -10.192  22.167   9.551  1.00 29.16           H
ATOM   3716  CA  VAL A 260     -11.166  20.330   9.964  1.00 33.32           C
ATOM   3717  HA  VAL A 260     -12.059  19.845   9.569  1.00 33.32           H
ATOM   3718  C   VAL A 260     -11.459  20.898  11.342  1.00 32.91           C
ATOM   3719  O   VAL A 260     -10.584  21.258  12.159  1.00 36.23           O
ATOM   3720  CB  VAL A 260     -10.025  19.264   9.932  1.00 31.79           C
ATOM   3721  HB  VAL A 260      -9.137  19.732  10.358  1.00 31.79           H
ATOM   3722  CG1 VAL A 260     -10.263  18.040  10.714  1.00 31.13           C
ATOM   3723 1HG1 VAL A 260      -9.356  17.457  10.870  1.00 31.13           H
ATOM   3724 2HG1 VAL A 260     -11.015  17.421  10.225  1.00 31.13           H
ATOM   3725 3HG1 VAL A 260     -10.645  18.384  11.676  1.00 31.13           H
ATOM   3726  CG2 VAL A 260      -9.792  18.789   8.467  1.00 33.62           C
ATOM   3727 1HG2 VAL A 260     -10.715  18.432   8.012  1.00 33.62           H
ATOM   3728 2HG2 VAL A 260      -9.074  17.971   8.523  1.00 33.62           H
ATOM   3729 3HG2 VAL A 260      -9.377  19.597   7.864  1.00 33.62           H
ATOM   3730  N   ALA A 261     -12.739  21.005  11.664  1.00 29.51           N
ATOM   3731  H   ALA A 261     -13.503  20.956  11.005  1.00 29.51           H
ATOM   3732  CA  ALA A 261     -13.159  20.992  13.097  1.00 33.03           C
ATOM   3733  HA  ALA A 261     -12.799  21.953  13.464  1.00 33.03           H
ATOM   3734  C   ALA A 261     -12.473  19.917  14.062  1.00 37.37           C
ATOM   3735  O   ALA A 261     -12.108  18.808  13.622  1.00 34.96           O
ATOM   3736  CB  ALA A 261     -14.725  20.795  13.078  1.00 31.20           C
ATOM   3737 1HB  ALA A 261     -14.936  19.944  12.430  1.00 31.20           H
ATOM   3738 2HB  ALA A 261     -15.212  21.685  12.679  1.00 31.20           H
ATOM   3739 3HB  ALA A 261     -15.103  20.591  14.080  1.00 31.20           H
ATOM   3740  N   ALA A 262     -12.324  20.280  15.384  1.00 40.56           N
ATOM   3741  H   ALA A 262     -12.686  21.137  15.779  1.00 40.56           H
ATOM   3742  CA  ALA A 262     -11.673  19.358  16.334  1.00 27.72           C
ATOM   3743  HA  ALA A 262     -11.898  18.321  16.087  1.00 27.72           H
ATOM   3744  C   ALA A 262     -12.261  19.653  17.732  1.00 28.38           C
ATOM   3745  O   ALA A 262     -12.887  20.712  17.958  1.00 28.74           O
ATOM   3746  CB  ALA A 262     -10.260  19.637  16.342  1.00 30.12           C
ATOM   3747 1HB  ALA A 262      -9.753  19.012  17.077  1.00 30.12           H
ATOM   3748 2HB  ALA A 262     -10.106  20.687  16.590  1.00 30.12           H
ATOM   3749 3HB  ALA A 262      -9.854  19.434  15.351  1.00 30.12           H
ATOM   3750  N   ARG A 263     -11.876  18.856  18.739  1.00 43.46           N
ATOM   3751  H   ARG A 263     -11.264  18.068  18.582  1.00 43.46           H
ATOM   3752  CA  ARG A 263     -12.077  19.275  20.124  1.00 37.88           C
ATOM   3753  HA  ARG A 263     -12.804  20.086  20.162  1.00 37.88           H
ATOM   3754  C   ARG A 263     -10.806  19.674  20.832  1.00 37.41           C
ATOM   3755  O   ARG A 263     -10.966  20.415  21.824  1.00 41.33           O
ATOM   3756  CB  ARG A 263     -12.807  18.032  20.701  1.00 38.46           C
ATOM   3757 1HB  ARG A 263     -13.592  17.712  20.016  1.00 38.46           H
ATOM   3758 2HB  ARG A 263     -12.092  17.231  20.887  1.00 38.46           H
ATOM   3759  CG  ARG A 263     -13.501  18.346  22.070  1.00 46.43           C
ATOM   3760 1HG  ARG A 263     -12.867  18.867  22.787  1.00 46.43           H
ATOM   3761 2HG  ARG A 263     -14.337  19.011  21.853  1.00 46.43           H
ATOM   3762  CD  ARG A 263     -14.049  17.071  22.737  1.00 53.08           C
ATOM   3763 1HD  ARG A 263     -14.505  16.403  22.005  1.00 53.08           H
ATOM   3764 2HD  ARG A 263     -13.245  16.546  23.252  1.00 53.08           H
ATOM   3765  NE  ARG A 263     -15.062  17.485  23.711  1.00 56.11           N
ATOM   3766  HE  ARG A 263     -15.112  18.491  23.790  1.00 56.11           H
ATOM   3767  CZ  ARG A 263     -15.779  16.751  24.625  1.00 55.05           C
ATOM   3768  NH1 ARG A 263     -15.640  15.451  24.672  1.00 51.01           N
ATOM   3769 1HH1 ARG A 263     -15.050  14.965  24.012  1.00 51.01           H
ATOM   3770 2HH1 ARG A 263     -16.041  14.954  25.455  1.00 51.01           H
ATOM   3771  NH2 ARG A 263     -16.617  17.290  25.432  1.00 55.82           N
ATOM   3772 1HH2 ARG A 263     -16.738  18.286  25.318  1.00 55.82           H
ATOM   3773 2HH2 ARG A 263     -17.281  16.758  25.976  1.00 55.82           H
ATOM   3774  N   TYR A 264      -9.631  19.359  20.287  1.00 37.95           N
ATOM   3775  H   TYR A 264      -9.584  18.558  19.674  1.00 37.95           H
ATOM   3776  CA  TYR A 264      -8.361  19.829  20.851  1.00 31.84           C
ATOM   3777  HA  TYR A 264      -8.566  20.811  21.278  1.00 31.84           H
ATOM   3778  C   TYR A 264      -7.469  20.061  19.591  1.00 28.45           C
ATOM   3779  O   TYR A 264      -7.477  19.331  18.551  1.00 23.81           O
ATOM   3780  CB  TYR A 264      -7.817  18.898  21.861  1.00 28.64           C
ATOM   3781 1HB  TYR A 264      -7.529  17.942  21.424  1.00 28.64           H
ATOM   3782 2HB  TYR A 264      -6.865  19.242  22.266  1.00 28.64           H
ATOM   3783  CG  TYR A 264      -8.769  18.634  23.021  1.00 29.40           C
ATOM   3784  CD1 TYR A 264      -9.502  17.417  23.028  1.00 33.44           C
ATOM   3785  HD1 TYR A 264      -9.503  16.778  22.157  1.00 33.44           H
ATOM   3786  CD2 TYR A 264      -8.785  19.521  24.042  1.00 26.27           C
ATOM   3787  HD2 TYR A 264      -8.118  20.370  24.047  1.00 26.27           H
ATOM   3788  CE1 TYR A 264     -10.280  17.110  24.138  1.00 34.99           C
ATOM   3789  HE1 TYR A 264     -10.860  16.200  24.170  1.00 34.99           H
ATOM   3790  CE2 TYR A 264      -9.556  19.218  25.162  1.00 28.47           C
ATOM   3791  HE2 TYR A 264      -9.591  19.889  26.007  1.00 28.47           H
ATOM   3792  CZ  TYR A 264     -10.294  18.004  25.217  1.00 31.40           C
ATOM   3793  OH  TYR A 264     -10.951  17.652  26.407  1.00 32.07           O
ATOM   3794  HH  TYR A 264     -10.640  18.206  27.126  1.00 32.07           H
ATOM   3795  N   VAL A 265      -6.524  20.942  19.768  1.00 25.38           N
ATOM   3796  H   VAL A 265      -6.420  21.268  20.718  1.00 25.38           H
ATOM   3797  CA  VAL A 265      -5.443  21.179  18.839  1.00 22.18           C
ATOM   3798  HA  VAL A 265      -5.345  20.362  18.124  1.00 22.18           H
ATOM   3799  C   VAL A 265      -4.100  21.377  19.549  1.00 23.25           C
ATOM   3800  O   VAL A 265      -3.967  21.970  20.632  1.00 32.40           O
ATOM   3801  CB  VAL A 265      -5.816  22.414  18.032  1.00 25.44           C
ATOM   3802  HB  VAL A 265      -5.933  23.269  18.698  1.00 25.44           H
ATOM   3803  CG1 VAL A 265      -4.776  22.855  17.051  1.00 21.60           C
ATOM   3804 1HG1 VAL A 265      -5.068  23.659  16.375  1.00 21.60           H
ATOM   3805 2HG1 VAL A 265      -4.535  21.963  16.472  1.00 21.60           H
ATOM   3806 3HG1 VAL A 265      -3.902  23.163  17.625  1.00 21.60           H
ATOM   3807  CG2 VAL A 265      -7.163  22.443  17.281  1.00 33.93           C
ATOM   3808 1HG2 VAL A 265      -7.062  21.709  16.481  1.00 33.93           H
ATOM   3809 2HG2 VAL A 265      -7.334  23.429  16.851  1.00 33.93           H
ATOM   3810 3HG2 VAL A 265      -8.005  22.173  17.918  1.00 33.93           H
ATOM   3811  N   VAL A 266      -3.015  20.859  18.988  1.00 21.78           N
ATOM   3812  H   VAL A 266      -3.135  20.464  18.066  1.00 21.78           H
ATOM   3813  CA  VAL A 266      -1.642  20.719  19.549  1.00 22.77           C
ATOM   3814  HA  VAL A 266      -1.616  21.264  20.493  1.00 22.77           H
ATOM   3815  C   VAL A 266      -0.561  21.235  18.623  1.00 26.36           C
ATOM   3816  O   VAL A 266      -0.563  20.874  17.491  1.00 31.88           O
ATOM   3817  CB  VAL A 266      -1.336  19.225  19.818  1.00 23.05           C
ATOM   3818  HB  VAL A 266      -1.402  18.692  18.869  1.00 23.05           H
ATOM   3819  CG1 VAL A 266      -0.018  18.939  20.439  1.00 19.47           C
ATOM   3820 1HG1 VAL A 266       0.103  17.867  20.591  1.00 19.47           H
ATOM   3821 2HG1 VAL A 266       0.137  19.460  21.383  1.00 19.47           H
ATOM   3822 3HG1 VAL A 266       0.711  19.288  19.707  1.00 19.47           H
ATOM   3823  CG2 VAL A 266      -2.398  18.585  20.775  1.00 24.83           C
ATOM   3824 1HG2 VAL A 266      -2.809  19.253  21.532  1.00 24.83           H
ATOM   3825 2HG2 VAL A 266      -2.052  17.666  21.250  1.00 24.83           H
ATOM   3826 3HG2 VAL A 266      -3.169  18.347  20.042  1.00 24.83           H
ATOM   3827  N   VAL A 267       0.231  22.188  19.063  1.00 25.83           N
ATOM   3828  H   VAL A 267       0.177  22.557  20.002  1.00 25.83           H
ATOM   3829  CA  VAL A 267       1.134  22.938  18.149  1.00 24.11           C
ATOM   3830  HA  VAL A 267       0.862  22.549  17.168  1.00 24.11           H
ATOM   3831  C   VAL A 267       2.616  22.549  18.407  1.00 20.63           C
ATOM   3832  O   VAL A 267       3.173  23.127  19.367  1.00 21.17           O
ATOM   3833  CB  VAL A 267       0.784  24.426  18.034  1.00 24.69           C
ATOM   3834  HB  VAL A 267       0.982  24.912  18.990  1.00 24.69           H
ATOM   3835  CG1 VAL A 267       1.706  25.177  16.984  1.00 19.36           C
ATOM   3836 1HG1 VAL A 267       1.393  26.217  16.895  1.00 19.36           H
ATOM   3837 2HG1 VAL A 267       1.654  24.696  16.007  1.00 19.36           H
ATOM   3838 3HG1 VAL A 267       2.730  25.135  17.356  1.00 19.36           H
ATOM   3839  CG2 VAL A 267      -0.652  24.760  17.594  1.00 27.85           C
ATOM   3840 1HG2 VAL A 267      -0.799  25.824  17.781  1.00 27.85           H
ATOM   3841 2HG2 VAL A 267      -1.483  24.197  18.019  1.00 27.85           H
ATOM   3842 3HG2 VAL A 267      -0.604  24.583  16.519  1.00 27.85           H
ATOM   3843  N   GLY A 268       3.278  21.782  17.521  1.00 20.43           N
ATOM   3844  H   GLY A 268       2.698  21.480  16.751  1.00 20.43           H
ATOM   3845  CA  GLY A 268       4.675  21.657  17.497  1.00 23.09           C
ATOM   3846 1HA  GLY A 268       5.161  22.237  18.281  1.00 23.09           H
ATOM   3847 2HA  GLY A 268       4.835  20.588  17.638  1.00 23.09           H
ATOM   3848  C   GLY A 268       5.337  22.052  16.149  1.00 26.98           C
ATOM   3849  O   GLY A 268       6.001  21.214  15.503  1.00 29.00           O
ATOM   3850  N   ALA A 269       5.342  23.375  15.837  1.00 22.79           N
ATOM   3851  H   ALA A 269       5.101  24.043  16.555  1.00 22.79           H
ATOM   3852  CA  ALA A 269       5.913  23.927  14.600  1.00 25.64           C
ATOM   3853  HA  ALA A 269       5.778  23.177  13.820  1.00 25.64           H
ATOM   3854  C   ALA A 269       7.515  24.173  14.596  1.00 31.22           C
ATOM   3855  O   ALA A 269       8.058  24.610  13.596  1.00 49.59           O
ATOM   3856  CB  ALA A 269       5.188  25.233  14.264  1.00 27.02           C
ATOM   3857 1HB  ALA A 269       5.514  25.589  13.286  1.00 27.02           H
ATOM   3858 2HB  ALA A 269       5.385  25.999  15.014  1.00 27.02           H
ATOM   3859 3HB  ALA A 269       4.119  25.019  14.234  1.00 27.02           H
ATOM   3860  N   ASP A 270       8.137  23.792  15.725  1.00 27.57           N
ATOM   3861  H   ASP A 270       7.624  23.302  16.444  1.00 27.57           H
ATOM   3862  CA  ASP A 270       9.395  24.413  16.091  1.00 34.25           C
ATOM   3863  HA  ASP A 270       9.611  23.958  17.058  1.00 34.25           H
ATOM   3864  C   ASP A 270       9.279  25.989  16.444  1.00 32.21           C
ATOM   3865  O   ASP A 270       8.280  26.729  16.222  1.00 33.78           O
ATOM   3866  CB  ASP A 270      10.467  24.048  15.154  1.00 44.32           C
ATOM   3867 1HB  ASP A 270      10.267  23.018  14.858  1.00 44.32           H
ATOM   3868 2HB  ASP A 270      10.485  24.782  14.348  1.00 44.32           H
ATOM   3869  CG  ASP A 270      11.904  24.053  15.785  1.00 57.38           C
ATOM   3870  OD1 ASP A 270      12.000  24.184  17.009  1.00 58.69           O
ATOM   3871  OD2 ASP A 270      12.888  24.157  14.989  1.00 62.44           O
ATOM   3872  N   ALA A 271      10.276  26.488  17.223  1.00 30.80           N
ATOM   3873  H   ALA A 271      10.917  25.743  17.455  1.00 30.80           H
ATOM   3874  CA  ALA A 271      10.253  27.665  18.055  1.00 20.72           C
ATOM   3875  HA  ALA A 271       9.444  27.499  18.766  1.00 20.72           H
ATOM   3876  C   ALA A 271      10.034  29.060  17.414  1.00 19.85           C
ATOM   3877  O   ALA A 271       9.630  30.024  18.112  1.00 18.40           O
ATOM   3878  CB  ALA A 271      11.472  27.688  18.877  1.00 19.38           C
ATOM   3879 1HB  ALA A 271      11.633  26.730  19.371  1.00 19.38           H
ATOM   3880 2HB  ALA A 271      11.513  28.489  19.615  1.00 19.38           H
ATOM   3881 3HB  ALA A 271      12.246  27.845  18.126  1.00 19.38           H
ATOM   3882  N   LEU A 272      10.218  29.094  16.113  1.00 23.64           N
ATOM   3883  H   LEU A 272      10.302  28.247  15.571  1.00 23.64           H
ATOM   3884  CA  LEU A 272      10.170  30.360  15.466  1.00 26.13           C
ATOM   3885  HA  LEU A 272      10.153  31.125  16.243  1.00 26.13           H
ATOM   3886  C   LEU A 272       8.865  30.484  14.648  1.00 24.49           C
ATOM   3887  O   LEU A 272       8.414  31.614  14.574  1.00 21.25           O
ATOM   3888  CB  LEU A 272      11.470  30.567  14.686  1.00 28.99           C
ATOM   3889 1HB  LEU A 272      11.734  29.640  14.177  1.00 28.99           H
ATOM   3890 2HB  LEU A 272      11.281  31.233  13.844  1.00 28.99           H
ATOM   3891  CG  LEU A 272      12.755  30.889  15.392  1.00 29.96           C
ATOM   3892  HG  LEU A 272      12.976  30.153  16.165  1.00 29.96           H
ATOM   3893  CD1 LEU A 272      13.975  30.937  14.437  1.00 15.55           C
ATOM   3894 1HD1 LEU A 272      14.938  30.901  14.946  1.00 15.55           H
ATOM   3895 2HD1 LEU A 272      13.906  31.855  13.853  1.00 15.55           H
ATOM   3896 3HD1 LEU A 272      13.880  30.076  13.775  1.00 15.55           H
ATOM   3897  CD2 LEU A 272      12.632  32.237  16.093  1.00 23.80           C
ATOM   3898 1HD2 LEU A 272      13.538  32.556  16.609  1.00 23.80           H
ATOM   3899 2HD2 LEU A 272      11.829  32.104  16.817  1.00 23.80           H
ATOM   3900 3HD2 LEU A 272      12.343  32.995  15.364  1.00 23.80           H
ATOM   3901  N   ARG A 273       8.313  29.379  13.995  1.00 18.72           N
ATOM   3902  H   ARG A 273       8.772  28.490  14.137  1.00 18.72           H
ATOM   3903  CA  ARG A 273       6.959  29.313  13.408  1.00 19.21           C
ATOM   3904  HA  ARG A 273       6.794  30.184  12.775  1.00 19.21           H
ATOM   3905  C   ARG A 273       5.822  29.177  14.403  1.00 20.43           C
ATOM   3906  O   ARG A 273       4.729  29.681  14.107  1.00 20.39           O
ATOM   3907  CB  ARG A 273       6.947  28.081  12.486  1.00 16.50           C
ATOM   3908 1HB  ARG A 273       7.396  27.270  13.061  1.00 16.50           H
ATOM   3909 2HB  ARG A 273       5.946  27.785  12.171  1.00 16.50           H
ATOM   3910  CG  ARG A 273       7.803  28.257  11.194  1.00 16.77           C
ATOM   3911 1HG  ARG A 273       7.437  29.088  10.590  1.00 16.77           H
ATOM   3912 2HG  ARG A 273       8.845  28.503  11.400  1.00 16.77           H
ATOM   3913  CD  ARG A 273       7.812  26.995  10.267  1.00 23.26           C
ATOM   3914 1HD  ARG A 273       6.826  26.565  10.090  1.00 23.26           H
ATOM   3915 2HD  ARG A 273       8.438  27.198   9.398  1.00 23.26           H
ATOM   3916  NE  ARG A 273       8.573  25.899  11.038  1.00 23.07           N
ATOM   3917  HE  ARG A 273       8.428  25.886  12.037  1.00 23.07           H
ATOM   3918  CZ  ARG A 273       9.467  25.044  10.495  1.00 23.07           C
ATOM   3919  NH1 ARG A 273       9.608  24.895   9.236  1.00 24.39           N
ATOM   3920 1HH1 ARG A 273       8.960  25.319   8.588  1.00 24.39           H
ATOM   3921 2HH1 ARG A 273      10.168  24.105   8.948  1.00 24.39           H
ATOM   3922  NH2 ARG A 273      10.062  24.251  11.295  1.00 18.36           N
ATOM   3923 1HH2 ARG A 273       9.835  24.229  12.278  1.00 18.36           H
ATOM   3924 2HH2 ARG A 273      10.679  23.555  10.902  1.00 18.36           H
ATOM   3925  N   THR A 274       6.059  28.586  15.582  1.00 19.29           N
ATOM   3926  H   THR A 274       6.967  28.170  15.736  1.00 19.29           H
ATOM   3927  CA  THR A 274       5.052  28.378  16.622  1.00 24.15           C
ATOM   3928  HA  THR A 274       4.270  27.745  16.202  1.00 24.15           H
ATOM   3929  C   THR A 274       4.359  29.741  16.990  1.00 29.82           C
ATOM   3930  O   THR A 274       3.137  29.799  16.889  1.00 32.21           O
ATOM   3931  CB  THR A 274       5.589  27.615  17.834  1.00 23.62           C
ATOM   3932  HB  THR A 274       6.362  28.206  18.325  1.00 23.62           H
ATOM   3933  OG1 THR A 274       6.119  26.325  17.548  1.00 24.37           O
ATOM   3934  HG1 THR A 274       6.885  26.447  16.983  1.00 24.37           H
ATOM   3935  CG2 THR A 274       4.491  27.411  18.929  1.00 25.28           C
ATOM   3936 1HG2 THR A 274       4.842  27.227  19.944  1.00 25.28           H
ATOM   3937 2HG2 THR A 274       3.958  26.533  18.564  1.00 25.28           H
ATOM   3938 3HG2 THR A 274       3.821  28.271  18.926  1.00 25.28           H
ATOM   3939  N   PRO A 275       5.070  30.814  17.448  1.00 24.50           N
ATOM   3940  CA  PRO A 275       4.498  32.122  17.668  1.00 20.69           C
ATOM   3941  HA  PRO A 275       3.608  32.037  18.291  1.00 20.69           H
ATOM   3942  C   PRO A 275       4.015  32.769  16.379  1.00 24.26           C
ATOM   3943  O   PRO A 275       3.011  33.495  16.464  1.00 34.32           O
ATOM   3944  CB  PRO A 275       5.440  33.017  18.480  1.00 18.47           C
ATOM   3945 1HB  PRO A 275       5.386  34.049  18.133  1.00 18.47           H
ATOM   3946 2HB  PRO A 275       5.380  32.973  19.567  1.00 18.47           H
ATOM   3947  CG  PRO A 275       6.741  32.383  18.010  1.00 17.44           C
ATOM   3948 1HG  PRO A 275       6.970  32.731  17.002  1.00 17.44           H
ATOM   3949 2HG  PRO A 275       7.596  32.568  18.661  1.00 17.44           H
ATOM   3950  CD  PRO A 275       6.499  30.888  17.822  1.00 16.70           C
ATOM   3951 1HD  PRO A 275       7.076  30.530  16.969  1.00 16.70           H
ATOM   3952 2HD  PRO A 275       6.880  30.347  18.688  1.00 16.70           H
ATOM   3953  N   GLN A 276       4.628  32.498  15.191  1.00 24.96           N
ATOM   3954  H   GLN A 276       5.313  31.756  15.186  1.00 24.96           H
ATOM   3955  CA  GLN A 276       4.188  32.962  13.853  1.00 27.64           C
ATOM   3956  HA  GLN A 276       4.162  34.043  13.988  1.00 27.64           H
ATOM   3957  C   GLN A 276       2.725  32.515  13.528  1.00 30.27           C
ATOM   3958  O   GLN A 276       1.920  33.305  12.971  1.00 38.12           O
ATOM   3959  CB  GLN A 276       5.112  32.441  12.795  1.00 29.10           C
ATOM   3960 1HB  GLN A 276       6.149  32.370  13.124  1.00 29.10           H
ATOM   3961 2HB  GLN A 276       4.813  31.452  12.446  1.00 29.10           H
ATOM   3962  CG  GLN A 276       5.082  33.395  11.562  1.00 33.91           C
ATOM   3963 1HG  GLN A 276       4.176  33.388  10.957  1.00 33.91           H
ATOM   3964 2HG  GLN A 276       5.215  34.413  11.928  1.00 33.91           H
ATOM   3965  CD  GLN A 276       6.272  33.134  10.565  1.00 39.01           C
ATOM   3966  OE1 GLN A 276       6.692  31.997  10.300  1.00 39.83           O
ATOM   3967  NE2 GLN A 276       6.639  34.223   9.855  1.00 43.85           N
ATOM   3968 1HE2 GLN A 276       7.277  34.102   9.081  1.00 43.85           H
ATOM   3969 2HE2 GLN A 276       6.090  35.067   9.931  1.00 43.85           H
ATOM   3970  N   LEU A 277       2.337  31.305  13.833  1.00 26.19           N
ATOM   3971  H   LEU A 277       3.035  30.651  14.158  1.00 26.19           H
ATOM   3972  CA  LEU A 277       0.984  30.755  13.632  1.00 28.22           C
ATOM   3973  HA  LEU A 277       0.612  31.021  12.642  1.00 28.22           H
ATOM   3974  C   LEU A 277      -0.039  31.276  14.673  1.00 30.62           C
ATOM   3975  O   LEU A 277      -1.193  31.577  14.366  1.00 31.78           O
ATOM   3976  CB  LEU A 277       1.051  29.189  13.633  1.00 22.87           C
ATOM   3977 1HB  LEU A 277       1.793  28.906  12.887  1.00 22.87           H
ATOM   3978 2HB  LEU A 277       1.469  28.894  14.595  1.00 22.87           H
ATOM   3979  CG  LEU A 277      -0.229  28.375  13.391  1.00 22.94           C
ATOM   3980  HG  LEU A 277      -0.990  28.699  14.101  1.00 22.94           H
ATOM   3981  CD1 LEU A 277      -0.729  28.609  11.969  1.00 20.87           C
ATOM   3982 1HD1 LEU A 277       0.186  28.561  11.378  1.00 20.87           H
ATOM   3983 2HD1 LEU A 277      -1.165  29.605  11.884  1.00 20.87           H
ATOM   3984 3HD1 LEU A 277      -1.440  27.869  11.601  1.00 20.87           H
ATOM   3985  CD2 LEU A 277       0.158  26.931  13.593  1.00 19.37           C
ATOM   3986 1HD2 LEU A 277      -0.741  26.315  13.592  1.00 19.37           H
ATOM   3987 2HD2 LEU A 277       0.731  26.739  14.500  1.00 19.37           H
ATOM   3988 3HD2 LEU A 277       0.765  26.689  12.721  1.00 19.37           H
ATOM   3989  N   LEU A 278       0.362  31.319  15.901  1.00 31.93           N
ATOM   3990  H   LEU A 278       1.285  30.999  16.157  1.00 31.93           H
ATOM   3991  CA  LEU A 278      -0.410  31.995  16.952  1.00 22.01           C
ATOM   3992  HA  LEU A 278      -1.384  31.530  17.103  1.00 22.01           H
ATOM   3993  C   LEU A 278      -0.738  33.504  16.558  1.00 23.20           C
ATOM   3994  O   LEU A 278      -1.937  33.842  16.555  1.00 33.53           O
ATOM   3995  CB  LEU A 278       0.376  31.925  18.269  1.00 25.39           C
ATOM   3996 1HB  LEU A 278       1.401  32.247  18.085  1.00 25.39           H
ATOM   3997 2HB  LEU A 278      -0.030  32.663  18.961  1.00 25.39           H
ATOM   3998  CG  LEU A 278       0.501  30.565  18.947  1.00 22.83           C
ATOM   3999  HG  LEU A 278       0.905  29.841  18.240  1.00 22.83           H
ATOM   4000  CD1 LEU A 278       1.492  30.528  20.090  1.00 20.80           C
ATOM   4001 1HD1 LEU A 278       1.058  31.068  20.932  1.00 20.80           H
ATOM   4002 2HD1 LEU A 278       2.445  30.981  19.820  1.00 20.80           H
ATOM   4003 3HD1 LEU A 278       1.649  29.486  20.369  1.00 20.80           H
ATOM   4004  CD2 LEU A 278      -0.867  30.094  19.337  1.00 21.76           C
ATOM   4005 1HD2 LEU A 278      -1.400  29.941  18.398  1.00 21.76           H
ATOM   4006 2HD2 LEU A 278      -1.398  30.829  19.941  1.00 21.76           H
ATOM   4007 3HD2 LEU A 278      -0.808  29.151  19.880  1.00 21.76           H
ATOM   4008  N   TRP A 279       0.273  34.252  16.087  1.00 25.80           N
ATOM   4009  H   TRP A 279       1.208  33.876  16.022  1.00 25.80           H
ATOM   4010  CA  TRP A 279       0.082  35.608  15.545  1.00 28.13           C
ATOM   4011  HA  TRP A 279      -0.372  36.210  16.332  1.00 28.13           H
ATOM   4012  C   TRP A 279      -0.945  35.513  14.383  1.00 29.70           C
ATOM   4013  O   TRP A 279      -1.955  36.137  14.424  1.00 34.02           O
ATOM   4014  CB  TRP A 279       1.345  36.286  15.146  1.00 31.86           C
ATOM   4015 1HB  TRP A 279       2.035  36.196  15.986  1.00 31.86           H
ATOM   4016 2HB  TRP A 279       1.877  35.860  14.296  1.00 31.86           H
ATOM   4017  CG  TRP A 279       1.124  37.760  14.874  1.00 29.26           C
ATOM   4018  CD1 TRP A 279       0.828  38.291  13.681  1.00 26.59           C
ATOM   4019  HD1 TRP A 279       0.548  37.759  12.783  1.00 26.59           H
ATOM   4020  CD2 TRP A 279       1.354  38.899  15.746  1.00 29.40           C
ATOM   4021  NE1 TRP A 279       0.767  39.670  13.714  1.00 32.89           N
ATOM   4022  HE1 TRP A 279       0.677  40.224  12.874  1.00 32.89           H
ATOM   4023  CE2 TRP A 279       1.110  40.076  14.932  1.00 33.17           C
ATOM   4024  CE3 TRP A 279       1.650  39.077  17.126  1.00 26.37           C
ATOM   4025  HE3 TRP A 279       1.673  38.207  17.764  1.00 26.37           H
ATOM   4026  CZ2 TRP A 279       1.117  41.380  15.521  1.00 33.32           C
ATOM   4027  HZ2 TRP A 279       0.851  42.214  14.887  1.00 33.32           H
ATOM   4028  CZ3 TRP A 279       1.600  40.407  17.641  1.00 40.13           C
ATOM   4029  HZ3 TRP A 279       1.623  40.532  18.713  1.00 40.13           H
ATOM   4030  CH2 TRP A 279       1.359  41.562  16.842  1.00 37.37           C
ATOM   4031  HH2 TRP A 279       1.295  42.518  17.340  1.00 37.37           H
ATOM   4032  N   ALA A 280      -0.779  34.522  13.452  1.00 24.63           N
ATOM   4033  H   ALA A 280       0.108  34.039  13.485  1.00 24.63           H
ATOM   4034  CA  ALA A 280      -1.628  34.305  12.296  1.00 24.97           C
ATOM   4035  HA  ALA A 280      -1.822  35.246  11.782  1.00 24.97           H
ATOM   4036  C   ALA A 280      -3.070  33.766  12.712  1.00 25.74           C
ATOM   4037  O   ALA A 280      -3.914  33.720  11.826  1.00 28.50           O
ATOM   4038  CB  ALA A 280      -0.976  33.243  11.399  1.00 24.05           C
ATOM   4039 1HB  ALA A 280      -1.456  33.255  10.420  1.00 24.05           H
ATOM   4040 2HB  ALA A 280      -1.164  32.285  11.884  1.00 24.05           H
ATOM   4041 3HB  ALA A 280       0.097  33.386  11.279  1.00 24.05           H
ATOM   4042  N   SER A 281      -3.249  33.225  13.905  1.00 25.32           N
ATOM   4043  H   SER A 281      -2.451  33.016  14.487  1.00 25.32           H
ATOM   4044  CA  SER A 281      -4.556  32.771  14.530  1.00 34.79           C
ATOM   4045  HA  SER A 281      -5.235  32.622  13.690  1.00 34.79           H
ATOM   4046  C   SER A 281      -5.161  33.815  15.474  1.00 34.28           C
ATOM   4047  O   SER A 281      -5.940  33.379  16.367  1.00 33.71           O
ATOM   4048  CB  SER A 281      -4.265  31.418  15.268  1.00 34.85           C
ATOM   4049 1HB  SER A 281      -3.706  31.669  16.170  1.00 34.85           H
ATOM   4050 2HB  SER A 281      -5.217  31.068  15.666  1.00 34.85           H
ATOM   4051  OG  SER A 281      -3.541  30.425  14.594  1.00 38.84           O
ATOM   4052  HG  SER A 281      -2.609  30.656  14.600  1.00 38.84           H
ATOM   4053  N   GLY A 282      -4.720  35.067  15.363  1.00 36.21           N
ATOM   4054  H   GLY A 282      -4.131  35.405  14.615  1.00 36.21           H
ATOM   4055  CA  GLY A 282      -5.268  36.105  16.262  1.00 37.83           C
ATOM   4056 1HA  GLY A 282      -4.745  37.036  16.045  1.00 37.83           H
ATOM   4057 2HA  GLY A 282      -6.351  36.172  16.168  1.00 37.83           H
ATOM   4058  C   GLY A 282      -4.997  35.821  17.798  1.00 36.28           C
ATOM   4059  O   GLY A 282      -5.531  36.563  18.610  1.00 40.90           O
ATOM   4060  N   ILE A 283      -4.164  34.839  18.207  1.00 32.03           N
ATOM   4061  H   ILE A 283      -3.515  34.384  17.581  1.00 32.03           H
ATOM   4062  CA  ILE A 283      -3.888  34.536  19.662  1.00 34.88           C
ATOM   4063  HA  ILE A 283      -4.753  34.901  20.217  1.00 34.88           H
ATOM   4064  C   ILE A 283      -2.675  35.413  20.041  1.00 33.53           C
ATOM   4065  O   ILE A 283      -1.530  35.009  19.832  1.00 30.16           O
ATOM   4066  CB  ILE A 283      -3.691  33.014  20.028  1.00 25.96           C
ATOM   4067  HB  ILE A 283      -2.868  32.659  19.409  1.00 25.96           H
ATOM   4068  CG1 ILE A 283      -4.951  32.185  19.791  1.00 26.61           C
ATOM   4069 1HG1 ILE A 283      -5.528  32.129  20.714  1.00 26.61           H
ATOM   4070 2HG1 ILE A 283      -5.572  32.673  19.040  1.00 26.61           H
ATOM   4071  CG2 ILE A 283      -3.269  32.947  21.527  1.00 25.81           C
ATOM   4072 1HG2 ILE A 283      -3.274  31.909  21.861  1.00 25.81           H
ATOM   4073 2HG2 ILE A 283      -4.007  33.515  22.094  1.00 25.81           H
ATOM   4074 3HG2 ILE A 283      -2.280  33.375  21.685  1.00 25.81           H
ATOM   4075  CD1 ILE A 283      -4.701  30.792  19.368  1.00 29.93           C
ATOM   4076 1HD1 ILE A 283      -4.067  30.203  20.031  1.00 29.93           H
ATOM   4077 2HD1 ILE A 283      -4.232  30.868  18.388  1.00 29.93           H
ATOM   4078 3HD1 ILE A 283      -5.673  30.308  19.270  1.00 29.93           H
ATOM   4079  N   ARG A 284      -2.942  36.586  20.574  1.00 28.08           N
ATOM   4080  H   ARG A 284      -3.927  36.808  20.613  1.00 28.08           H
ATOM   4081  CA  ARG A 284      -2.012  37.687  20.849  1.00 28.63           C
ATOM   4082  HA  ARG A 284      -1.022  37.287  20.629  1.00 28.63           H
ATOM   4083  C   ARG A 284      -1.975  38.194  22.326  1.00 37.74           C
ATOM   4084  O   ARG A 284      -2.076  39.403  22.493  1.00 43.06           O
ATOM   4085  CB  ARG A 284      -2.269  38.843  19.788  1.00 29.04           C
ATOM   4086 1HB  ARG A 284      -3.307  39.135  19.952  1.00 29.04           H
ATOM   4087 2HB  ARG A 284      -1.647  39.718  19.974  1.00 29.04           H
ATOM   4088  CG  ARG A 284      -2.074  38.340  18.378  1.00 29.11           C
ATOM   4089 1HG  ARG A 284      -1.049  37.975  18.306  1.00 29.11           H
ATOM   4090 2HG  ARG A 284      -2.784  37.554  18.120  1.00 29.11           H
ATOM   4091  CD  ARG A 284      -2.254  39.513  17.406  1.00 29.83           C
ATOM   4092 1HD  ARG A 284      -3.195  40.020  17.618  1.00 29.83           H
ATOM   4093 2HD  ARG A 284      -1.397  40.184  17.461  1.00 29.83           H
ATOM   4094  NE  ARG A 284      -2.316  38.913  16.071  1.00 30.25           N
ATOM   4095  HE  ARG A 284      -2.440  37.911  16.052  1.00 30.25           H
ATOM   4096  CZ  ARG A 284      -2.341  39.581  14.882  1.00 32.52           C
ATOM   4097  NH1 ARG A 284      -2.275  40.856  14.729  1.00 37.34           N
ATOM   4098 1HH1 ARG A 284      -2.328  41.447  15.546  1.00 37.34           H
ATOM   4099 2HH1 ARG A 284      -2.269  41.267  13.807  1.00 37.34           H
ATOM   4100  NH2 ARG A 284      -2.300  38.979  13.773  1.00 30.22           N
ATOM   4101 1HH2 ARG A 284      -2.311  37.971  13.820  1.00 30.22           H
ATOM   4102 2HH2 ARG A 284      -1.827  39.445  13.012  1.00 30.22           H
ATOM   4103  N   PRO A 285      -1.604  37.352  23.289  1.00 40.62           N
ATOM   4104  CA  PRO A 285      -1.080  37.835  24.557  1.00 41.75           C
ATOM   4105  HA  PRO A 285      -1.792  38.563  24.944  1.00 41.75           H
ATOM   4106  C   PRO A 285       0.288  38.600  24.412  1.00 48.36           C
ATOM   4107  O   PRO A 285       1.104  38.284  23.538  1.00 51.10           O
ATOM   4108  CB  PRO A 285      -1.168  36.625  25.377  1.00 31.75           C
ATOM   4109 1HB  PRO A 285      -0.313  36.634  26.053  1.00 31.75           H
ATOM   4110 2HB  PRO A 285      -2.162  36.538  25.814  1.00 31.75           H
ATOM   4111  CG  PRO A 285      -0.982  35.398  24.424  1.00 27.99           C
ATOM   4112 1HG  PRO A 285       0.094  35.298  24.281  1.00 27.99           H
ATOM   4113 2HG  PRO A 285      -1.490  34.460  24.646  1.00 27.99           H
ATOM   4114  CD  PRO A 285      -1.588  35.979  23.126  1.00 34.32           C
ATOM   4115 1HD  PRO A 285      -0.972  35.633  22.296  1.00 34.32           H
ATOM   4116 2HD  PRO A 285      -2.569  35.537  22.953  1.00 34.32           H
ATOM   4117  N   ASP A 286       0.511  39.579  25.282  1.00 51.12           N
ATOM   4118  H   ASP A 286      -0.188  39.881  25.946  1.00 51.12           H
ATOM   4119  CA  ASP A 286       1.759  40.376  25.271  1.00 52.47           C
ATOM   4120  HA  ASP A 286       1.855  40.835  24.286  1.00 52.47           H
ATOM   4121  C   ASP A 286       3.021  39.509  25.509  1.00 45.85           C
ATOM   4122  O   ASP A 286       4.070  39.797  24.915  1.00 43.42           O
ATOM   4123  CB  ASP A 286       1.576  41.420  26.367  1.00 59.24           C
ATOM   4124 1HB  ASP A 286       0.835  42.174  26.102  1.00 59.24           H
ATOM   4125 2HB  ASP A 286       1.277  40.958  27.308  1.00 59.24           H
ATOM   4126  CG  ASP A 286       2.915  42.174  26.637  1.00 63.74           C
ATOM   4127  OD1 ASP A 286       3.384  42.031  27.765  1.00 62.74           O
ATOM   4128  OD2 ASP A 286       3.483  42.800  25.740  1.00 64.44           O
ATOM   4129  N   ALA A 287       2.929  38.396  26.260  1.00 39.62           N
ATOM   4130  H   ALA A 287       2.021  38.147  26.628  1.00 39.62           H
ATOM   4131  CA  ALA A 287       4.021  37.450  26.532  1.00 34.25           C
ATOM   4132  HA  ALA A 287       4.849  38.090  26.836  1.00 34.25           H
ATOM   4133  C   ALA A 287       4.447  36.616  25.328  1.00 34.09           C
ATOM   4134  O   ALA A 287       5.448  35.942  25.403  1.00 35.11           O
ATOM   4135  CB  ALA A 287       3.570  36.513  27.708  1.00 35.00           C
ATOM   4136 1HB  ALA A 287       4.380  35.803  27.875  1.00 35.00           H
ATOM   4137 2HB  ALA A 287       2.664  35.973  27.435  1.00 35.00           H
ATOM   4138 3HB  ALA A 287       3.394  37.083  28.620  1.00 35.00           H
ATOM   4139  N   LEU A 288       3.836  36.682  24.158  1.00 34.16           N
ATOM   4140  H   LEU A 288       3.052  37.318  24.168  1.00 34.16           H
ATOM   4141  CA  LEU A 288       4.087  35.959  22.912  1.00 29.73           C
ATOM   4142  HA  LEU A 288       4.175  34.905  23.176  1.00 29.73           H
ATOM   4143  C   LEU A 288       5.355  36.524  22.240  1.00 27.29           C
ATOM   4144  O   LEU A 288       5.563  37.753  22.163  1.00 22.44           O
ATOM   4145  CB  LEU A 288       2.790  36.077  22.020  1.00 28.76           C
ATOM   4146 1HB  LEU A 288       1.847  35.831  22.508  1.00 28.76           H
ATOM   4147 2HB  LEU A 288       2.737  37.103  21.656  1.00 28.76           H
ATOM   4148  CG  LEU A 288       3.011  35.132  20.839  1.00 26.82           C
ATOM   4149  HG  LEU A 288       4.051  35.191  20.519  1.00 26.82           H
ATOM   4150  CD1 LEU A 288       2.689  33.611  21.090  1.00 25.49           C
ATOM   4151 1HD1 LEU A 288       3.233  33.267  21.970  1.00 25.49           H
ATOM   4152 2HD1 LEU A 288       3.012  33.044  20.217  1.00 25.49           H
ATOM   4153 3HD1 LEU A 288       1.620  33.465  21.243  1.00 25.49           H
ATOM   4154  CD2 LEU A 288       2.218  35.713  19.537  1.00 29.53           C
ATOM   4155 1HD2 LEU A 288       2.710  35.222  18.698  1.00 29.53           H
ATOM   4156 2HD2 LEU A 288       2.375  36.789  19.473  1.00 29.53           H
ATOM   4157 3HD2 LEU A 288       1.149  35.499  19.509  1.00 29.53           H
ATOM   4158  N   GLY A 289       6.228  35.646  21.775  1.00 20.12           N
ATOM   4159  H   GLY A 289       6.076  34.652  21.879  1.00 20.12           H
ATOM   4160  CA  GLY A 289       7.439  36.039  21.032  1.00 19.52           C
ATOM   4161 1HA  GLY A 289       7.761  35.122  20.538  1.00 19.52           H
ATOM   4162 2HA  GLY A 289       7.261  36.747  20.223  1.00 19.52           H
ATOM   4163  C   GLY A 289       8.625  36.567  21.871  1.00 27.92           C
ATOM   4164  O   GLY A 289       9.822  36.432  21.509  1.00 28.40           O
ATOM   4165  N   ARG A 290       8.312  37.144  23.070  1.00 23.24           N
ATOM   4166  H   ARG A 290       7.343  37.242  23.338  1.00 23.24           H
ATOM   4167  CA  ARG A 290       9.301  37.495  24.113  1.00 26.20           C
ATOM   4168  HA  ARG A 290      10.007  38.172  23.633  1.00 26.20           H
ATOM   4169  C   ARG A 290      10.012  36.272  24.632  1.00 29.13           C
ATOM   4170  O   ARG A 290       9.582  35.136  24.315  1.00 22.16           O
ATOM   4171  CB  ARG A 290       8.539  38.206  25.311  1.00 24.72           C
ATOM   4172 1HB  ARG A 290       7.829  37.456  25.658  1.00 24.72           H
ATOM   4173 2HB  ARG A 290       9.202  38.468  26.135  1.00 24.72           H
ATOM   4174  CG  ARG A 290       7.769  39.457  24.872  1.00 25.74           C
ATOM   4175 1HG  ARG A 290       8.479  40.151  24.423  1.00 25.74           H
ATOM   4176 2HG  ARG A 290       6.998  39.133  24.172  1.00 25.74           H
ATOM   4177  CD  ARG A 290       7.163  40.031  26.120  1.00 27.66           C
ATOM   4178 1HD  ARG A 290       6.586  39.279  26.659  1.00 27.66           H
ATOM   4179 2HD  ARG A 290       7.951  40.417  26.766  1.00 27.66           H
ATOM   4180  NE  ARG A 290       6.301  41.206  25.796  1.00 29.80           N
ATOM   4181  HE  ARG A 290       5.320  41.016  25.654  1.00 29.80           H
ATOM   4182  CZ  ARG A 290       6.745  42.476  25.600  1.00 38.23           C
ATOM   4183  NH1 ARG A 290       7.971  42.836  25.883  1.00 44.85           N
ATOM   4184 1HH1 ARG A 290       8.654  42.093  25.903  1.00 44.85           H
ATOM   4185 2HH1 ARG A 290       8.263  43.788  25.716  1.00 44.85           H
ATOM   4186  NH2 ARG A 290       5.997  43.462  25.236  1.00 41.72           N
ATOM   4187 1HH2 ARG A 290       5.022  43.287  25.432  1.00 41.72           H
ATOM   4188 2HH2 ARG A 290       6.301  44.386  24.964  1.00 41.72           H
ATOM   4189  N   TYR A 291      11.100  36.514  25.430  1.00 36.29           N
ATOM   4190  H   TYR A 291      11.388  37.482  25.448  1.00 36.29           H
ATOM   4191  CA  TYR A 291      11.984  35.578  26.167  1.00 36.44           C
ATOM   4192  HA  TYR A 291      12.761  36.166  26.655  1.00 36.44           H
ATOM   4193  C   TYR A 291      12.691  34.581  25.208  1.00 32.93           C
ATOM   4194  O   TYR A 291      13.154  33.485  25.605  1.00 28.97           O
ATOM   4195  CB  TYR A 291      11.295  34.879  27.304  1.00 36.83           C
ATOM   4196 1HB  TYR A 291      10.886  33.965  26.874  1.00 36.83           H
ATOM   4197 2HB  TYR A 291      12.115  34.685  27.996  1.00 36.83           H
ATOM   4198  CG  TYR A 291      10.210  35.653  27.998  1.00 37.60           C
ATOM   4199  CD1 TYR A 291      10.537  36.493  29.123  1.00 38.30           C
ATOM   4200  HD1 TYR A 291      11.572  36.621  29.403  1.00 38.30           H
ATOM   4201  CD2 TYR A 291       8.850  35.518  27.580  1.00 43.36           C
ATOM   4202  HD2 TYR A 291       8.561  34.857  26.776  1.00 43.36           H
ATOM   4203  CE1 TYR A 291       9.565  37.362  29.654  1.00 47.14           C
ATOM   4204  HE1 TYR A 291       9.817  38.087  30.415  1.00 47.14           H
ATOM   4205  CE2 TYR A 291       7.849  36.224  28.280  1.00 51.01           C
ATOM   4206  HE2 TYR A 291       6.808  36.160  27.998  1.00 51.01           H
ATOM   4207  CZ  TYR A 291       8.206  37.189  29.287  1.00 52.83           C
ATOM   4208  OH  TYR A 291       7.264  38.016  29.844  1.00 53.78           O
ATOM   4209  HH  TYR A 291       7.636  38.597  30.512  1.00 53.78           H
ATOM   4210  N   LEU A 292      12.777  34.931  23.942  1.00 28.61           N
ATOM   4211  H   LEU A 292      12.430  35.819  23.608  1.00 28.61           H
ATOM   4212  CA  LEU A 292      13.535  34.141  22.931  1.00 24.64           C
ATOM   4213  HA  LEU A 292      13.080  33.159  22.804  1.00 24.64           H
ATOM   4214  C   LEU A 292      14.988  33.996  23.326  1.00 27.82           C
ATOM   4215  O   LEU A 292      15.683  34.973  23.484  1.00 27.04           O
ATOM   4216  CB  LEU A 292      13.472  34.899  21.610  1.00 24.12           C
ATOM   4217 1HB  LEU A 292      12.497  34.748  21.147  1.00 24.12           H
ATOM   4218 2HB  LEU A 292      13.496  35.972  21.802  1.00 24.12           H
ATOM   4219  CG  LEU A 292      14.574  34.522  20.534  1.00 26.93           C
ATOM   4220  HG  LEU A 292      15.532  34.704  21.022  1.00 26.93           H
ATOM   4221  CD1 LEU A 292      14.315  33.047  20.114  1.00 15.01           C
ATOM   4222 1HD1 LEU A 292      15.222  32.631  19.677  1.00 15.01           H
ATOM   4223 2HD1 LEU A 292      13.478  32.892  19.432  1.00 15.01           H
ATOM   4224 3HD1 LEU A 292      14.107  32.553  21.062  1.00 15.01           H
ATOM   4225  CD2 LEU A 292      14.397  35.383  19.280  1.00 24.40           C
ATOM   4226 1HD2 LEU A 292      15.035  35.060  18.457  1.00 24.40           H
ATOM   4227 2HD2 LEU A 292      14.626  36.418  19.534  1.00 24.40           H
ATOM   4228 3HD2 LEU A 292      13.351  35.305  18.981  1.00 24.40           H
ATOM   4229  N   ASN A 293      15.477  32.735  23.424  1.00 28.97           N
ATOM   4230  H   ASN A 293      14.909  31.949  23.142  1.00 28.97           H
ATOM   4231  CA  ASN A 293      16.906  32.510  23.580  1.00 28.71           C
ATOM   4232  HA  ASN A 293      17.370  33.361  23.082  1.00 28.71           H
ATOM   4233  C   ASN A 293      17.405  31.228  22.833  1.00 32.80           C
ATOM   4234  O   ASN A 293      16.784  30.235  22.833  1.00 36.40           O
ATOM   4235  CB  ASN A 293      17.297  32.515  25.062  1.00 28.32           C
ATOM   4236 1HB  ASN A 293      18.386  32.479  25.092  1.00 28.32           H
ATOM   4237 2HB  ASN A 293      17.053  33.460  25.546  1.00 28.32           H
ATOM   4238  CG  ASN A 293      16.739  31.366  25.903  1.00 23.25           C
ATOM   4239  OD1 ASN A 293      17.462  30.691  26.624  1.00 21.83           O
ATOM   4240  ND2 ASN A 293      15.433  31.188  25.932  1.00 25.43           N
ATOM   4241 1HD2 ASN A 293      15.047  30.700  26.727  1.00 25.43           H
ATOM   4242 2HD2 ASN A 293      14.853  31.812  25.391  1.00 25.43           H
ATOM   4243  N   ASP A 294      18.563  31.440  22.250  1.00 28.21           N
ATOM   4244  H   ASP A 294      19.068  32.294  22.436  1.00 28.21           H
ATOM   4245  CA  ASP A 294      19.572  30.364  21.718  1.00 16.75           C
ATOM   4246  HA  ASP A 294      18.979  29.483  21.475  1.00 16.75           H
ATOM   4247  C   ASP A 294      20.623  29.877  22.799  1.00 20.94           C
ATOM   4248  O   ASP A 294      20.342  30.000  23.980  1.00 23.41           O
ATOM   4249  CB  ASP A 294      20.228  30.878  20.415  1.00 13.74           C
ATOM   4250 1HB  ASP A 294      20.639  30.128  19.739  1.00 13.74           H
ATOM   4251 2HB  ASP A 294      19.416  31.295  19.819  1.00 13.74           H
ATOM   4252  CG  ASP A 294      21.243  31.920  20.757  1.00 16.79           C
ATOM   4253  OD1 ASP A 294      22.050  32.270  19.844  1.00 20.16           O
ATOM   4254  OD2 ASP A 294      21.246  32.466  21.874  1.00 13.81           O
ATOM   4255  N   GLN A 295      21.754  29.342  22.427  1.00 20.95           N
ATOM   4256  H   GLN A 295      21.839  29.103  21.449  1.00 20.95           H
ATOM   4257  CA  GLN A 295      22.912  29.142  23.277  1.00 15.32           C
ATOM   4258  HA  GLN A 295      22.730  29.670  24.214  1.00 15.32           H
ATOM   4259  C   GLN A 295      24.126  29.688  22.582  1.00 14.39           C
ATOM   4260  O   GLN A 295      24.290  29.649  21.398  1.00 13.05           O
ATOM   4261  CB  GLN A 295      23.060  27.657  23.642  1.00 15.63           C
ATOM   4262 1HB  GLN A 295      23.129  27.016  22.764  1.00 15.63           H
ATOM   4263 2HB  GLN A 295      24.009  27.438  24.132  1.00 15.63           H
ATOM   4264  CG  GLN A 295      21.923  27.109  24.542  1.00 14.51           C
ATOM   4265 1HG  GLN A 295      22.353  26.454  25.298  1.00 14.51           H
ATOM   4266 2HG  GLN A 295      21.592  27.910  25.203  1.00 14.51           H
ATOM   4267  CD  GLN A 295      20.760  26.458  23.858  1.00 12.12           C
ATOM   4268  OE1 GLN A 295      20.407  26.709  22.684  1.00 12.23           O
ATOM   4269  NE2 GLN A 295      20.063  25.543  24.461  1.00 14.54           N
ATOM   4270 1HE2 GLN A 295      19.164  25.227  24.127  1.00 14.54           H
ATOM   4271 2HE2 GLN A 295      20.369  25.301  25.393  1.00 14.54           H
ATOM   4272  N   ALA A 296      25.003  30.298  23.434  1.00 12.90           N
ATOM   4273  H   ALA A 296      24.877  29.990  24.387  1.00 12.90           H
ATOM   4274  CA  ALA A 296      26.236  30.880  23.025  1.00 13.45           C
ATOM   4275  HA  ALA A 296      26.128  31.242  22.002  1.00 13.45           H
ATOM   4276  C   ALA A 296      27.336  29.815  23.058  1.00 13.12           C
ATOM   4277  O   ALA A 296      27.424  29.040  23.998  1.00 12.75           O
ATOM   4278  CB  ALA A 296      26.547  32.075  23.928  1.00 31.03           C
ATOM   4279 1HB  ALA A 296      27.524  32.500  23.695  1.00 31.03           H
ATOM   4280 2HB  ALA A 296      26.530  31.750  24.968  1.00 31.03           H
ATOM   4281 3HB  ALA A 296      25.775  32.828  23.770  1.00 31.03           H
ATOM   4282  N   GLN A 297      28.150  29.649  22.018  1.00 14.60           N
ATOM   4283  H   GLN A 297      28.003  30.254  21.223  1.00 14.60           H
ATOM   4284  CA  GLN A 297      29.102  28.565  21.882  1.00 18.31           C
ATOM   4285  HA  GLN A 297      29.381  28.147  22.849  1.00 18.31           H
ATOM   4286  C   GLN A 297      30.387  28.993  21.152  1.00 14.03           C
ATOM   4287  O   GLN A 297      30.414  29.768  20.166  1.00 14.78           O
ATOM   4288  CB  GLN A 297      28.464  27.429  21.065  1.00 18.40           C
ATOM   4289 1HB  GLN A 297      29.194  26.637  20.896  1.00 18.40           H
ATOM   4290 2HB  GLN A 297      27.686  27.049  21.728  1.00 18.40           H
ATOM   4291  CG  GLN A 297      27.807  27.770  19.705  1.00 23.77           C
ATOM   4292 1HG  GLN A 297      26.880  28.329  19.839  1.00 23.77           H
ATOM   4293 2HG  GLN A 297      28.476  28.458  19.188  1.00 23.77           H
ATOM   4294  CD  GLN A 297      27.508  26.594  18.739  1.00 23.73           C
ATOM   4295  OE1 GLN A 297      27.801  25.428  18.994  1.00 27.21           O
ATOM   4296  NE2 GLN A 297      27.035  26.899  17.563  1.00 20.64           N
ATOM   4297 1HE2 GLN A 297      26.673  26.115  17.040  1.00 20.64           H
ATOM   4298 2HE2 GLN A 297      26.641  27.820  17.430  1.00 20.64           H
ATOM   4299  N   VAL A 298      31.469  28.371  21.651  1.00 13.97           N
ATOM   4300  H   VAL A 298      31.308  27.758  22.438  1.00 13.97           H
ATOM   4301  CA  VAL A 298      32.870  28.422  21.167  1.00 16.45           C
ATOM   4302  HA  VAL A 298      32.922  28.901  20.189  1.00 16.45           H
ATOM   4303  C   VAL A 298      33.421  26.986  21.024  1.00 14.84           C
ATOM   4304  O   VAL A 298      33.044  26.114  21.786  1.00 19.93           O
ATOM   4305  CB  VAL A 298      33.653  29.211  22.279  1.00 17.29           C
ATOM   4306  HB  VAL A 298      33.207  30.205  22.322  1.00 17.29           H
ATOM   4307  CG1 VAL A 298      33.552  28.617  23.705  1.00 19.33           C
ATOM   4308 1HG1 VAL A 298      34.118  29.262  24.377  1.00 19.33           H
ATOM   4309 2HG1 VAL A 298      33.991  27.619  23.702  1.00 19.33           H
ATOM   4310 3HG1 VAL A 298      32.517  28.558  24.043  1.00 19.33           H
ATOM   4311  CG2 VAL A 298      35.136  29.492  22.033  1.00 14.97           C
ATOM   4312 1HG2 VAL A 298      35.672  28.543  22.012  1.00 14.97           H
ATOM   4313 2HG2 VAL A 298      35.563  30.135  22.802  1.00 14.97           H
ATOM   4314 3HG2 VAL A 298      35.221  29.980  21.062  1.00 14.97           H
ATOM   4315  N   VAL A 299      34.352  26.828  20.085  1.00 18.62           N
ATOM   4316  H   VAL A 299      34.482  27.687  19.570  1.00 18.62           H
ATOM   4317  CA  VAL A 299      35.057  25.647  19.633  1.00 22.09           C
ATOM   4318  HA  VAL A 299      34.787  24.811  20.279  1.00 22.09           H
ATOM   4319  C   VAL A 299      36.594  25.810  19.689  1.00 17.08           C
ATOM   4320  O   VAL A 299      37.150  26.938  19.665  1.00 17.74           O
ATOM   4321  CB  VAL A 299      34.791  25.189  18.146  1.00 26.37           C
ATOM   4322  HB  VAL A 299      35.377  24.282  18.001  1.00 26.37           H
ATOM   4323  CG1 VAL A 299      33.337  24.876  18.001  1.00 21.07           C
ATOM   4324 1HG1 VAL A 299      32.980  23.970  18.490  1.00 21.07           H
ATOM   4325 2HG1 VAL A 299      33.184  24.793  16.925  1.00 21.07           H
ATOM   4326 3HG1 VAL A 299      32.787  25.737  18.381  1.00 21.07           H
ATOM   4327  CG2 VAL A 299      35.245  26.246  17.087  1.00 36.17           C
ATOM   4328 1HG2 VAL A 299      36.252  26.581  17.338  1.00 36.17           H
ATOM   4329 2HG2 VAL A 299      34.567  27.100  17.086  1.00 36.17           H
ATOM   4330 3HG2 VAL A 299      35.251  25.785  16.099  1.00 36.17           H
ATOM   4331  N   PHE A 300      37.331  24.708  19.805  1.00 17.32           N
ATOM   4332  H   PHE A 300      36.794  23.860  19.914  1.00 17.32           H
ATOM   4333  CA  PHE A 300      38.786  24.583  19.866  1.00 23.06           C
ATOM   4334  HA  PHE A 300      39.246  25.263  19.149  1.00 23.06           H
ATOM   4335  C   PHE A 300      39.336  23.130  19.385  1.00 30.75           C
ATOM   4336  O   PHE A 300      38.510  22.243  18.968  1.00 35.52           O
ATOM   4337  CB  PHE A 300      39.356  24.823  21.254  1.00 22.50           C
ATOM   4338 1HB  PHE A 300      38.783  25.652  21.670  1.00 22.50           H
ATOM   4339 2HB  PHE A 300      39.249  23.980  21.938  1.00 22.50           H
ATOM   4340  CG  PHE A 300      40.844  25.241  21.280  1.00 27.51           C
ATOM   4341  CD1 PHE A 300      41.399  26.144  20.354  1.00 31.43           C
ATOM   4342  HD1 PHE A 300      40.776  26.720  19.685  1.00 31.43           H
ATOM   4343  CD2 PHE A 300      41.716  24.660  22.286  1.00 30.21           C
ATOM   4344  HD2 PHE A 300      41.285  23.863  22.875  1.00 30.21           H
ATOM   4345  CE1 PHE A 300      42.790  26.508  20.417  1.00 35.92           C
ATOM   4346  HE1 PHE A 300      43.257  27.239  19.773  1.00 35.92           H
ATOM   4347  CE2 PHE A 300      43.083  25.019  22.283  1.00 31.63           C
ATOM   4348  HE2 PHE A 300      43.774  24.444  22.881  1.00 31.63           H
ATOM   4349  CZ  PHE A 300      43.654  25.869  21.387  1.00 35.10           C
ATOM   4350  HZ  PHE A 300      44.675  26.215  21.461  1.00 35.10           H
ATOM   4351  N   ALA A 301      40.697  22.898  19.303  1.00 28.02           N
ATOM   4352  H   ALA A 301      41.270  23.636  19.684  1.00 28.02           H
ATOM   4353  CA  ALA A 301      41.402  21.727  18.772  1.00 27.74           C
ATOM   4354  HA  ALA A 301      40.769  20.888  19.064  1.00 27.74           H
ATOM   4355  C   ALA A 301      42.801  21.474  19.440  1.00 31.52           C
ATOM   4356  O   ALA A 301      43.577  22.309  19.840  1.00 21.88           O
ATOM   4357  CB  ALA A 301      41.545  21.938  17.255  1.00 34.46           C
ATOM   4358 1HB  ALA A 301      42.132  22.826  17.020  1.00 34.46           H
ATOM   4359 2HB  ALA A 301      40.549  22.036  16.823  1.00 34.46           H
ATOM   4360 3HB  ALA A 301      42.036  21.057  16.843  1.00 34.46           H
ATOM   4361  N   SER A 302      43.004  20.182  19.667  1.00 34.45           N
ATOM   4362  H   SER A 302      42.264  19.587  19.324  1.00 34.45           H
ATOM   4363  CA  SER A 302      44.090  19.545  20.400  1.00 33.95           C
ATOM   4364  HA  SER A 302      44.846  20.316  20.553  1.00 33.95           H
ATOM   4365  C   SER A 302      44.691  18.315  19.787  1.00 35.28           C
ATOM   4366  O   SER A 302      44.155  17.769  18.864  1.00 36.24           O
ATOM   4367  CB  SER A 302      43.620  19.297  21.839  1.00 29.02           C
ATOM   4368 1HB  SER A 302      43.322  20.246  22.283  1.00 29.02           H
ATOM   4369 2HB  SER A 302      42.893  18.484  21.839  1.00 29.02           H
ATOM   4370  OG  SER A 302      44.719  18.821  22.684  1.00 33.56           O
ATOM   4371  HG  SER A 302      44.819  19.503  23.352  1.00 33.56           H
ATOM   4372  N   ARG A 303      45.933  17.970  20.149  1.00 35.97           N
ATOM   4373  H   ARG A 303      46.399  18.562  20.822  1.00 35.97           H
ATOM   4374  CA  ARG A 303      46.596  16.705  19.817  1.00 40.65           C
ATOM   4375  HA  ARG A 303      45.766  16.070  19.507  1.00 40.65           H
ATOM   4376  C   ARG A 303      47.260  16.162  21.047  1.00 39.04           C
ATOM   4377  O   ARG A 303      48.028  16.856  21.649  1.00 41.65           O
ATOM   4378  CB  ARG A 303      47.632  16.967  18.741  1.00 46.13           C
ATOM   4379 1HB  ARG A 303      47.209  17.564  17.933  1.00 46.13           H
ATOM   4380 2HB  ARG A 303      48.456  17.518  19.196  1.00 46.13           H
ATOM   4381  CG  ARG A 303      48.153  15.647  18.178  1.00 52.17           C
ATOM   4382 1HG  ARG A 303      48.900  15.256  18.868  1.00 52.17           H
ATOM   4383 2HG  ARG A 303      47.344  14.945  17.976  1.00 52.17           H
ATOM   4384  CD  ARG A 303      48.869  15.937  16.828  1.00 58.67           C
ATOM   4385 1HD  ARG A 303      48.195  16.311  16.057  1.00 58.67           H
ATOM   4386 2HD  ARG A 303      49.695  16.595  17.095  1.00 58.67           H
ATOM   4387  NE  ARG A 303      49.532  14.703  16.209  1.00 63.12           N
ATOM   4388  HE  ARG A 303      49.169  13.799  16.473  1.00 63.12           H
ATOM   4389  CZ  ARG A 303      50.551  14.764  15.322  1.00 64.36           C
ATOM   4390  NH1 ARG A 303      51.038  15.899  14.946  1.00 65.09           N
ATOM   4391 1HH1 ARG A 303      50.716  16.784  15.309  1.00 65.09           H
ATOM   4392 2HH1 ARG A 303      51.801  15.869  14.286  1.00 65.09           H
ATOM   4393  NH2 ARG A 303      51.058  13.652  14.842  1.00 61.87           N
ATOM   4394 1HH2 ARG A 303      50.692  12.746  15.096  1.00 61.87           H
ATOM   4395 2HH2 ARG A 303      51.864  13.722  14.239  1.00 61.87           H
ATOM   4396  N   LEU A 304      46.962  14.851  21.254  1.00 48.70           N
ATOM   4397  H   LEU A 304      46.257  14.424  20.669  1.00 48.70           H
ATOM   4398  CA  LEU A 304      47.327  14.049  22.461  1.00 50.23           C
ATOM   4399  HA  LEU A 304      47.150  14.592  23.390  1.00 50.23           H
ATOM   4400  C   LEU A 304      48.885  13.779  22.421  1.00 55.92           C
ATOM   4401  O   LEU A 304      49.366  13.459  21.331  1.00 54.67           O
ATOM   4402  CB  LEU A 304      46.669  12.686  22.570  1.00 51.89           C
ATOM   4403 1HB  LEU A 304      46.854  12.108  21.664  1.00 51.89           H
ATOM   4404 2HB  LEU A 304      47.105  12.125  23.396  1.00 51.89           H
ATOM   4405  CG  LEU A 304      45.139  12.813  22.583  1.00 53.24           C
ATOM   4406  HG  LEU A 304      44.847  13.628  21.920  1.00 53.24           H
ATOM   4407  CD1 LEU A 304      44.337  11.520  22.250  1.00 56.23           C
ATOM   4408 1HD1 LEU A 304      43.258  11.665  22.311  1.00 56.23           H
ATOM   4409 2HD1 LEU A 304      44.643  10.758  22.967  1.00 56.23           H
ATOM   4410 3HD1 LEU A 304      44.605  11.200  21.243  1.00 56.23           H
ATOM   4411  CD2 LEU A 304      44.609  13.159  23.948  1.00 52.20           C
ATOM   4412 1HD2 LEU A 304      44.890  12.403  24.681  1.00 52.20           H
ATOM   4413 2HD2 LEU A 304      43.523  13.211  23.878  1.00 52.20           H
ATOM   4414 3HD2 LEU A 304      45.001  14.128  24.256  1.00 52.20           H
ATOM   4415  N   ARG A 305      49.544  14.076  23.509  1.00 64.13           N
ATOM   4416  H   ARG A 305      49.149  14.416  24.374  1.00 64.13           H
ATOM   4417  CA  ARG A 305      50.994  13.688  23.625  1.00 67.89           C
ATOM   4418  HA  ARG A 305      51.400  13.546  22.623  1.00 67.89           H
ATOM   4419  C   ARG A 305      51.222  12.401  24.431  1.00 74.50           C
ATOM   4420  O   ARG A 305      52.354  11.863  24.471  1.00 77.08           O
ATOM   4421  CB  ARG A 305      51.812  14.892  24.220  1.00 67.23           C
ATOM   4422 1HB  ARG A 305      52.889  14.726  24.265  1.00 67.23           H
ATOM   4423 2HB  ARG A 305      51.679  15.691  23.490  1.00 67.23           H
ATOM   4424  CG  ARG A 305      51.280  15.308  25.569  1.00 63.61           C
ATOM   4425 1HG  ARG A 305      50.211  15.151  25.710  1.00 63.61           H
ATOM   4426 2HG  ARG A 305      51.936  14.831  26.297  1.00 63.61           H
ATOM   4427  CD  ARG A 305      51.513  16.862  25.729  1.00 63.55           C
ATOM   4428 1HD  ARG A 305      52.549  17.122  25.950  1.00 63.55           H
ATOM   4429 2HD  ARG A 305      51.217  17.325  24.788  1.00 63.55           H
ATOM   4430  NE  ARG A 305      50.661  17.433  26.806  1.00 61.60           N
ATOM   4431  HE  ARG A 305      50.017  16.840  27.309  1.00 61.60           H
ATOM   4432  CZ  ARG A 305      50.530  18.792  26.999  1.00 62.98           C
ATOM   4433  NH1 ARG A 305      51.197  19.595  26.218  1.00 66.68           N
ATOM   4434 1HH1 ARG A 305      51.703  19.198  25.440  1.00 66.68           H
ATOM   4435 2HH1 ARG A 305      51.176  20.596  26.350  1.00 66.68           H
ATOM   4436  NH2 ARG A 305      49.806  19.199  28.007  1.00 59.63           N
ATOM   4437 1HH2 ARG A 305      49.377  18.533  28.633  1.00 59.63           H
ATOM   4438 2HH2 ARG A 305      49.616  20.185  28.110  1.00 59.63           H
ATOM   4439  N   ASP A 306      50.109  11.882  25.084  1.00 77.49           N
ATOM   4440  H   ASP A 306      49.278  12.447  25.186  1.00 77.49           H
ATOM   4441  CA  ASP A 306      49.926  10.438  25.386  1.00 83.08           C
ATOM   4442  HA  ASP A 306      50.810  10.103  25.930  1.00 83.08           H
ATOM   4443  C   ASP A 306      49.802   9.586  24.105  1.00 80.04           C
ATOM   4444  O   ASP A 306      49.065   9.976  23.177  1.00 79.86           O
ATOM   4445  CB  ASP A 306      48.725  10.201  26.347  1.00 91.21           C
ATOM   4446 1HB  ASP A 306      47.769  10.523  25.934  1.00 91.21           H
ATOM   4447 2HB  ASP A 306      48.681   9.171  26.702  1.00 91.21           H
ATOM   4448  CG  ASP A 306      48.889  11.070  27.683  1.00 96.55           C
ATOM   4449  OD1 ASP A 306      49.522  10.542  28.614  1.00 97.14           O
ATOM   4450  OD2 ASP A 306      48.500  12.297  27.752  1.00100.29           O
ATOM   4451  N   VAL A 307      50.439   8.407  24.147  1.00 79.25           N
ATOM   4452  H   VAL A 307      50.897   8.204  25.024  1.00 79.25           H
ATOM   4453  CA  VAL A 307      50.574   7.553  23.032  1.00 75.22           C
ATOM   4454  HA  VAL A 307      50.351   8.151  22.148  1.00 75.22           H
ATOM   4455  C   VAL A 307      49.573   6.401  23.120  1.00 72.20           C
ATOM   4456  O   VAL A 307      49.365   5.967  24.230  1.00 70.27           O
ATOM   4457  CB  VAL A 307      52.087   7.098  22.757  1.00 76.81           C
ATOM   4458  HB  VAL A 307      52.284   6.341  23.516  1.00 76.81           H
ATOM   4459  CG1 VAL A 307      52.102   6.424  21.354  1.00 77.74           C
ATOM   4460 1HG1 VAL A 307      51.231   5.770  21.378  1.00 77.74           H
ATOM   4461 2HG1 VAL A 307      53.001   5.828  21.203  1.00 77.74           H
ATOM   4462 3HG1 VAL A 307      51.998   7.139  20.538  1.00 77.74           H
ATOM   4463  CG2 VAL A 307      53.150   8.252  22.740  1.00 76.64           C
ATOM   4464 1HG2 VAL A 307      54.168   7.982  22.460  1.00 76.64           H
ATOM   4465 2HG2 VAL A 307      53.139   8.608  23.770  1.00 76.64           H
ATOM   4466 3HG2 VAL A 307      52.788   9.040  22.079  1.00 76.64           H
ATOM   4467  N   GLN A 308      48.910   5.959  22.074  1.00 71.47           N
ATOM   4468  H   GLN A 308      48.971   6.399  21.168  1.00 71.47           H
ATOM   4469  CA  GLN A 308      47.745   5.006  22.193  1.00 72.01           C
ATOM   4470  HA  GLN A 308      47.054   5.511  22.867  1.00 72.01           H
ATOM   4471  C   GLN A 308      48.180   3.683  22.832  1.00 72.71           C
ATOM   4472  O   GLN A 308      49.289   3.279  22.581  1.00 70.15           O
ATOM   4473  CB  GLN A 308      47.129   4.828  20.829  1.00 68.83           C
ATOM   4474 1HB  GLN A 308      46.074   4.580  20.941  1.00 68.83           H
ATOM   4475 2HB  GLN A 308      47.225   5.781  20.310  1.00 68.83           H
ATOM   4476  CG  GLN A 308      47.849   3.814  19.874  1.00 67.90           C
ATOM   4477 1HG  GLN A 308      48.902   4.095  19.855  1.00 67.90           H
ATOM   4478 2HG  GLN A 308      47.692   2.821  20.295  1.00 67.90           H
ATOM   4479  CD  GLN A 308      47.277   3.789  18.491  1.00 67.30           C
ATOM   4480  OE1 GLN A 308      46.125   4.003  18.170  1.00 65.48           O
ATOM   4481  NE2 GLN A 308      48.158   3.631  17.496  1.00 64.45           N
ATOM   4482 1HE2 GLN A 308      47.770   3.602  16.564  1.00 64.45           H
ATOM   4483 2HE2 GLN A 308      49.149   3.489  17.635  1.00 64.45           H
ATOM   4484  N   PRO A 309      47.360   3.008  23.582  1.00  0.00           N
ATOM   4485  CA  PRO A 309      47.756   1.736  24.194  1.00  0.00           C
ATOM   4486  HA  PRO A 309      48.638   1.781  24.834  1.00  0.00           H
ATOM   4487  C   PRO A 309      47.975   0.643  23.138  1.00  0.00           C
ATOM   4488  O   PRO A 309      47.409   0.704  22.031  1.00  0.00           O
ATOM   4489  CB  PRO A 309      46.555   1.337  25.145  1.00  0.00           C
ATOM   4490 1HB  PRO A 309      45.909   0.557  24.743  1.00  0.00           H
ATOM   4491 2HB  PRO A 309      46.915   1.048  26.132  1.00  0.00           H
ATOM   4492  CG  PRO A 309      45.766   2.641  25.256  1.00  0.00           C
ATOM   4493 1HG  PRO A 309      44.717   2.388  25.409  1.00  0.00           H
ATOM   4494 2HG  PRO A 309      46.150   3.218  26.098  1.00  0.00           H
ATOM   4495  CD  PRO A 309      45.970   3.365  23.959  1.00  0.00           C
ATOM   4496 1HD  PRO A 309      45.324   3.050  23.139  1.00  0.00           H
ATOM   4497 2HD  PRO A 309      45.930   4.450  24.047  1.00  0.00           H
ATOM   4498  N   GLU A 310      48.666  -0.443  23.468  1.00  0.00           N
ATOM   4499  H   GLU A 310      49.067  -0.596  24.383  1.00  0.00           H
ATOM   4500  CA  GLU A 310      48.780  -1.603  22.539  1.00  0.00           C
ATOM   4501  HA  GLU A 310      49.091  -1.149  21.598  1.00  0.00           H
ATOM   4502  C   GLU A 310      47.413  -2.301  22.285  1.00  0.00           C
ATOM   4503  O   GLU A 310      47.318  -2.893  21.201  1.00  0.00           O
ATOM   4504  CB  GLU A 310      49.858  -2.577  23.047  1.00  0.00           C
ATOM   4505 1HB  GLU A 310      49.678  -2.826  24.092  1.00  0.00           H
ATOM   4506 2HB  GLU A 310      49.623  -3.549  22.612  1.00  0.00           H
ATOM   4507  CG  GLU A 310      51.252  -2.156  22.789  1.00  0.00           C
ATOM   4508 1HG  GLU A 310      51.447  -1.187  23.248  1.00  0.00           H
ATOM   4509 2HG  GLU A 310      51.964  -2.826  23.271  1.00  0.00           H
ATOM   4510  CD  GLU A 310      51.558  -2.081  21.298  1.00  0.00           C
ATOM   4511  OE1 GLU A 310      52.235  -1.159  20.835  1.00  0.00           O
ATOM   4512  OE2 GLU A 310      51.295  -3.110  20.607  1.00  0.00           O
ATOM   4513  N   ASP A 311      46.448  -2.157  23.225  1.00  0.00           N
ATOM   4514  H   ASP A 311      46.612  -1.589  24.044  1.00  0.00           H
ATOM   4515  CA  ASP A 311      44.992  -2.551  23.070  1.00  0.00           C
ATOM   4516  HA  ASP A 311      45.030  -3.623  22.879  1.00  0.00           H
ATOM   4517  C   ASP A 311      44.251  -1.847  21.957  1.00  0.00           C
ATOM   4518  O   ASP A 311      43.214  -2.374  21.560  1.00  0.00           O
ATOM   4519  CB  ASP A 311      44.202  -2.251  24.367  1.00  0.00           C
ATOM   4520 1HB  ASP A 311      44.437  -1.212  24.599  1.00  0.00           H
ATOM   4521 2HB  ASP A 311      43.122  -2.311  24.230  1.00  0.00           H
ATOM   4522  CG  ASP A 311      44.635  -3.151  25.501  1.00  0.00           C
ATOM   4523  OD1 ASP A 311      44.489  -2.706  26.657  1.00  0.00           O
ATOM   4524  OD2 ASP A 311      44.878  -4.361  25.223  1.00  0.00           O
ATOM   4525  N   ALA A 312      44.809  -0.740  21.355  1.00  0.00           N
ATOM   4526  H   ALA A 312      45.614  -0.320  21.798  1.00  0.00           H
ATOM   4527  CA  ALA A 312      44.316  -0.052  20.142  1.00  0.00           C
ATOM   4528  HA  ALA A 312      43.258  -0.300  20.231  1.00  0.00           H
ATOM   4529  C   ALA A 312      44.818  -0.589  18.783  1.00  0.00           C
ATOM   4530  O   ALA A 312      43.884  -0.993  18.021  1.00  0.00           O
ATOM   4531  CB  ALA A 312      44.303   1.392  20.297  1.00  0.00           C
ATOM   4532 1HB  ALA A 312      45.241   1.763  20.710  1.00  0.00           H
ATOM   4533 2HB  ALA A 312      43.486   1.628  20.979  1.00  0.00           H
ATOM   4534 3HB  ALA A 312      44.119   1.863  19.331  1.00  0.00           H
ATOM   4535  N   PRO A 313      46.102  -0.662  18.471  1.00  0.00           N
ATOM   4536  CA  PRO A 313      46.533  -1.586  17.464  1.00  0.00           C
ATOM   4537  HA  PRO A 313      46.116  -1.153  16.555  1.00  0.00           H
ATOM   4538  C   PRO A 313      46.113  -3.073  17.518  1.00  0.00           C
ATOM   4539  O   PRO A 313      45.970  -3.706  16.450  1.00  0.00           O
ATOM   4540  CB  PRO A 313      48.103  -1.547  17.437  1.00  0.00           C
ATOM   4541 1HB  PRO A 313      48.530  -2.447  17.879  1.00  0.00           H
ATOM   4542 2HB  PRO A 313      48.455  -1.498  16.407  1.00  0.00           H
ATOM   4543  CG  PRO A 313      48.427  -0.324  18.209  1.00  0.00           C
ATOM   4544 1HG  PRO A 313      49.317  -0.506  18.810  1.00  0.00           H
ATOM   4545 2HG  PRO A 313      48.555   0.560  17.585  1.00  0.00           H
ATOM   4546  CD  PRO A 313      47.233  -0.097  19.149  1.00  0.00           C
ATOM   4547 1HD  PRO A 313      47.444  -0.649  20.065  1.00  0.00           H
ATOM   4548 2HD  PRO A 313      47.125   0.984  19.236  1.00  0.00           H
ATOM   4549  N   ALA A 314      45.701  -3.543  18.689  1.00  0.00           N
ATOM   4550  H   ALA A 314      45.847  -3.025  19.544  1.00  0.00           H
ATOM   4551  CA  ALA A 314      45.025  -4.870  18.898  1.00  0.00           C
ATOM   4552  HA  ALA A 314      45.420  -5.487  18.091  1.00  0.00           H
ATOM   4553  C   ALA A 314      43.463  -4.949  18.793  1.00  0.00           C
ATOM   4554  O   ALA A 314      42.918  -5.988  19.040  1.00  0.00           O
ATOM   4555  CB  ALA A 314      45.610  -5.531  20.156  1.00  0.00           C
ATOM   4556 1HB  ALA A 314      46.687  -5.361  20.152  1.00  0.00           H
ATOM   4557 2HB  ALA A 314      45.411  -6.598  20.261  1.00  0.00           H
ATOM   4558 3HB  ALA A 314      45.160  -4.993  20.990  1.00  0.00           H
ATOM   4559  N   ALA A 315      42.886  -3.781  18.473  1.00  0.00           N
ATOM   4560  H   ALA A 315      43.459  -2.950  18.461  1.00  0.00           H
ATOM   4561  CA  ALA A 315      41.449  -3.506  18.082  1.00  0.00           C
ATOM   4562  HA  ALA A 315      41.414  -2.419  18.013  1.00  0.00           H
ATOM   4563  C   ALA A 315      40.438  -3.913  19.208  1.00  0.00           C
ATOM   4564  O   ALA A 315      39.339  -4.335  18.810  1.00  0.00           O
ATOM   4565  CB  ALA A 315      41.190  -4.075  16.716  1.00  0.00           C
ATOM   4566 1HB  ALA A 315      41.231  -5.164  16.723  1.00  0.00           H
ATOM   4567 2HB  ALA A 315      41.946  -3.687  16.033  1.00  0.00           H
ATOM   4568 3HB  ALA A 315      40.203  -3.751  16.388  1.00  0.00           H
ATOM   4569  N   ALA A 316      40.789  -3.871  20.521  1.00  0.00           N
ATOM   4570  H   ALA A 316      41.713  -3.576  20.802  1.00  0.00           H
ATOM   4571  CA  ALA A 316      39.892  -4.368  21.545  1.00  0.00           C
ATOM   4572  HA  ALA A 316      39.621  -5.387  21.266  1.00  0.00           H
ATOM   4573  C   ALA A 316      38.584  -3.576  21.777  1.00  0.00           C
ATOM   4574  O   ALA A 316      38.045  -3.677  22.913  1.00  0.00           O
ATOM   4575  CB  ALA A 316      40.781  -4.435  22.761  1.00  0.00           C
ATOM   4576 1HB  ALA A 316      40.367  -5.161  23.460  1.00  0.00           H
ATOM   4577 2HB  ALA A 316      40.782  -3.446  23.220  1.00  0.00           H
ATOM   4578 3HB  ALA A 316      41.802  -4.718  22.504  1.00  0.00           H
ATOM   4579  N   ASN A 317      38.111  -2.741  20.844  1.00  0.00           N
ATOM   4580  H   ASN A 317      38.594  -2.687  19.959  1.00  0.00           H
ATOM   4581  CA  ASN A 317      36.928  -1.848  20.967  1.00  0.00           C
ATOM   4582  HA  ASN A 317      37.016  -1.188  21.830  1.00  0.00           H
ATOM   4583  C   ASN A 317      35.628  -2.620  21.034  1.00  0.00           C
ATOM   4584  O   ASN A 317      35.419  -3.666  20.326  1.00  0.00           O
ATOM   4585  CB  ASN A 317      36.815  -0.909  19.716  1.00  0.00           C
ATOM   4586 1HB  ASN A 317      36.520  -1.425  18.803  1.00  0.00           H
ATOM   4587 2HB  ASN A 317      36.028  -0.181  19.918  1.00  0.00           H
ATOM   4588  CG  ASN A 317      38.130  -0.174  19.477  1.00  0.00           C
ATOM   4589  OD1 ASN A 317      38.635   0.607  20.272  1.00  0.00           O
ATOM   4590  ND2 ASN A 317      38.856  -0.472  18.426  1.00  0.00           N
ATOM   4591 1HD2 ASN A 317      39.709   0.002  18.167  1.00  0.00           H
ATOM   4592 2HD2 ASN A 317      38.491  -1.211  17.844  1.00  0.00           H
ATOM   4593  N   GLY A 318      34.776  -2.125  21.957  1.00  0.00           N
ATOM   4594  H   GLY A 318      35.045  -1.290  22.457  1.00  0.00           H
ATOM   4595  CA  GLY A 318      33.365  -2.517  22.046  1.00  0.00           C
ATOM   4596 1HA  GLY A 318      33.189  -3.592  22.020  1.00  0.00           H
ATOM   4597 2HA  GLY A 318      32.858  -2.243  22.971  1.00  0.00           H
ATOM   4598  C   GLY A 318      32.646  -1.863  20.868  1.00  0.00           C
ATOM   4599  O   GLY A 318      33.211  -1.199  19.991  1.00  0.00           O
ATOM   4600  N   ALA A 319      31.304  -1.977  20.873  1.00  0.00           N
ATOM   4601  H   ALA A 319      30.880  -2.442  21.664  1.00  0.00           H
ATOM   4602  CA  ALA A 319      30.417  -1.348  19.907  1.00  0.00           C
ATOM   4603  HA  ALA A 319      30.866  -1.471  18.922  1.00  0.00           H
ATOM   4604  C   ALA A 319      30.295   0.188  20.161  1.00  0.00           C
ATOM   4605  O   ALA A 319      29.721   0.607  21.199  1.00  0.00           O
ATOM   4606  CB  ALA A 319      29.131  -2.102  19.824  1.00  0.00           C
ATOM   4607 1HB  ALA A 319      29.324  -3.142  19.561  1.00  0.00           H
ATOM   4608 2HB  ALA A 319      28.509  -1.642  19.056  1.00  0.00           H
ATOM   4609 3HB  ALA A 319      28.617  -2.059  20.784  1.00  0.00           H
ATOM   4610  N   LEU A 320      30.641   1.091  19.233  1.00  0.00           N
ATOM   4611  H   LEU A 320      31.198   0.873  18.419  1.00  0.00           H
ATOM   4612  CA  LEU A 320      30.293   2.509  19.419  1.00  0.00           C
ATOM   4613  HA  LEU A 320      29.674   2.579  20.313  1.00  0.00           H
ATOM   4614  C   LEU A 320      29.378   2.948  18.219  1.00  0.00           C
ATOM   4615  O   LEU A 320      29.463   2.352  17.144  1.00  0.00           O
ATOM   4616  CB  LEU A 320      31.524   3.479  19.590  1.00  0.00           C
ATOM   4617 1HB  LEU A 320      32.089   3.417  18.660  1.00  0.00           H
ATOM   4618 2HB  LEU A 320      31.113   4.488  19.614  1.00  0.00           H
ATOM   4619  CG  LEU A 320      32.544   3.251  20.756  1.00  0.00           C
ATOM   4620  HG  LEU A 320      31.960   2.983  21.637  1.00  0.00           H
ATOM   4621  CD1 LEU A 320      33.489   2.123  20.429  1.00  0.00           C
ATOM   4622 1HD1 LEU A 320      34.317   2.172  21.136  1.00  0.00           H
ATOM   4623 2HD1 LEU A 320      33.878   2.137  19.411  1.00  0.00           H
ATOM   4624 3HD1 LEU A 320      32.926   1.204  20.591  1.00  0.00           H
ATOM   4625  CD2 LEU A 320      33.440   4.506  21.045  1.00  0.00           C
ATOM   4626 1HD2 LEU A 320      32.756   5.355  21.028  1.00  0.00           H
ATOM   4627 2HD2 LEU A 320      34.239   4.667  20.321  1.00  0.00           H
ATOM   4628 3HD2 LEU A 320      33.867   4.402  22.042  1.00  0.00           H
ATOM   4629  N   SER A 321      28.746   4.119  18.363  1.00  0.00           N
ATOM   4630  H   SER A 321      28.788   4.531  19.284  1.00  0.00           H
ATOM   4631  CA  SER A 321      27.895   4.802  17.380  1.00  0.00           C
ATOM   4632  HA  SER A 321      27.370   4.058  16.780  1.00  0.00           H
ATOM   4633  C   SER A 321      28.837   5.592  16.451  1.00  0.00           C
ATOM   4634  O   SER A 321      28.547   5.693  15.263  1.00  0.00           O
ATOM   4635  CB  SER A 321      26.901   5.791  18.086  1.00  0.00           C
ATOM   4636 1HB  SER A 321      26.544   5.285  18.983  1.00  0.00           H
ATOM   4637 2HB  SER A 321      27.499   6.632  18.438  1.00  0.00           H
ATOM   4638  OG  SER A 321      25.933   6.215  17.133  1.00  0.00           O
ATOM   4639  HG  SER A 321      25.386   5.456  16.919  1.00  0.00           H
ATOM   4640  N   GLU A 322      30.001   6.097  16.940  1.00  0.00           N
ATOM   4641  H   GLU A 322      30.220   5.774  17.871  1.00  0.00           H
ATOM   4642  CA  GLU A 322      31.100   6.575  16.116  1.00  0.00           C
ATOM   4643  HA  GLU A 322      31.242   5.947  15.237  1.00  0.00           H
ATOM   4644  C   GLU A 322      32.421   6.393  16.975  1.00  0.00           C
ATOM   4645  O   GLU A 322      32.339   6.612  18.233  1.00  0.00           O
ATOM   4646  CB  GLU A 322      30.798   8.031  15.683  1.00  0.00           C
ATOM   4647 1HB  GLU A 322      29.828   7.988  15.187  1.00  0.00           H
ATOM   4648 2HB  GLU A 322      30.813   8.620  16.600  1.00  0.00           H
ATOM   4649  CG  GLU A 322      31.870   8.489  14.731  1.00  0.00           C
ATOM   4650 1HG  GLU A 322      31.361   9.377  14.357  1.00  0.00           H
ATOM   4651 2HG  GLU A 322      32.810   8.779  15.200  1.00  0.00           H
ATOM   4652  CD  GLU A 322      32.189   7.575  13.533  1.00  0.00           C
ATOM   4653  OE1 GLU A 322      33.017   6.672  13.721  1.00  0.00           O
ATOM   4654  OE2 GLU A 322      31.626   7.751  12.449  1.00  0.00           O
ATOM   4655  N   GLN A 323      33.521   5.979  16.403  1.00  0.00           N
ATOM   4656  H   GLN A 323      33.542   5.970  15.393  1.00  0.00           H
ATOM   4657  CA  GLN A 323      34.819   5.765  17.073  1.00  0.00           C
ATOM   4658  HA  GLN A 323      34.657   5.068  17.895  1.00  0.00           H
ATOM   4659  C   GLN A 323      35.520   7.026  17.713  1.00  0.00           C
ATOM   4660  O   GLN A 323      36.577   6.979  18.354  1.00  0.00           O
ATOM   4661  CB  GLN A 323      35.788   5.125  16.088  1.00  0.00           C
ATOM   4662 1HB  GLN A 323      36.629   4.679  16.618  1.00  0.00           H
ATOM   4663 2HB  GLN A 323      35.184   4.403  15.537  1.00  0.00           H
ATOM   4664  CG  GLN A 323      36.343   6.157  15.082  1.00  0.00           C
ATOM   4665 1HG  GLN A 323      35.510   6.667  14.599  1.00  0.00           H
ATOM   4666 2HG  GLN A 323      36.915   6.967  15.536  1.00  0.00           H
ATOM   4667  CD  GLN A 323      37.195   5.467  14.024  1.00  0.00           C
ATOM   4668  OE1 GLN A 323      37.367   4.222  14.017  1.00  0.00           O
ATOM   4669  NE2 GLN A 323      37.791   6.178  13.148  1.00  0.00           N
ATOM   4670 1HE2 GLN A 323      38.210   5.617  12.421  1.00  0.00           H
ATOM   4671 2HE2 GLN A 323      37.470   7.113  12.944  1.00  0.00           H
ATOM   4672  N   SER A 324      34.920   8.146  17.576  1.00  0.00           N
ATOM   4673  H   SER A 324      34.147   8.118  16.926  1.00  0.00           H
ATOM   4674  CA  SER A 324      35.262   9.502  18.083  1.00  0.00           C
ATOM   4675  HA  SER A 324      36.315   9.666  17.852  1.00  0.00           H
ATOM   4676  C   SER A 324      35.139   9.628  19.649  1.00  0.00           C
ATOM   4677  O   SER A 324      35.878  10.479  20.264  1.00  0.00           O
ATOM   4678  CB  SER A 324      34.245  10.464  17.443  1.00  0.00           C
ATOM   4679 1HB  SER A 324      34.514  11.485  17.714  1.00  0.00           H
ATOM   4680 2HB  SER A 324      34.287  10.344  16.360  1.00  0.00           H
ATOM   4681  OG  SER A 324      32.950  10.276  17.957  1.00  0.00           O
ATOM   4682  HG  SER A 324      32.367  10.937  17.575  1.00  0.00           H
ATOM   4683  N   GLY A 325      34.350   8.728  20.247  1.00 45.63           N
ATOM   4684  H   GLY A 325      33.969   8.006  19.652  1.00 45.63           H
ATOM   4685  CA  GLY A 325      34.412   8.465  21.674  1.00 43.08           C
ATOM   4686 1HA  GLY A 325      33.812   7.578  21.877  1.00 43.08           H
ATOM   4687 2HA  GLY A 325      35.420   8.209  22.000  1.00 43.08           H
ATOM   4688  C   GLY A 325      33.891   9.627  22.514  1.00 40.72           C
ATOM   4689  O   GLY A 325      34.486  10.065  23.498  1.00 45.57           O
ATOM   4690  N   VAL A 326      32.751  10.240  22.145  1.00 34.52           N
ATOM   4691  H   VAL A 326      32.566   9.981  21.186  1.00 34.52           H
ATOM   4692  CA  VAL A 326      32.253  11.499  22.633  1.00 32.55           C
ATOM   4693  HA  VAL A 326      33.071  12.190  22.428  1.00 32.55           H
ATOM   4694  C   VAL A 326      32.019  11.554  24.190  1.00 24.77           C
ATOM   4695  O   VAL A 326      31.398  10.659  24.709  1.00 22.19           O
ATOM   4696  CB  VAL A 326      31.031  12.094  21.885  1.00 32.86           C
ATOM   4697  HB  VAL A 326      30.176  11.446  22.076  1.00 32.86           H
ATOM   4698  CG1 VAL A 326      30.814  13.547  22.305  1.00 34.38           C
ATOM   4699 1HG1 VAL A 326      29.806  13.790  21.967  1.00 34.38           H
ATOM   4700 2HG1 VAL A 326      31.532  14.195  21.803  1.00 34.38           H
ATOM   4701 3HG1 VAL A 326      30.881  13.695  23.382  1.00 34.38           H
ATOM   4702  CG2 VAL A 326      31.273  12.145  20.399  1.00 28.21           C
ATOM   4703 1HG2 VAL A 326      30.411  12.688  20.011  1.00 28.21           H
ATOM   4704 2HG2 VAL A 326      31.331  11.166  19.925  1.00 28.21           H
ATOM   4705 3HG2 VAL A 326      32.182  12.707  20.187  1.00 28.21           H
ATOM   4706  N   ALA A 327      32.628  12.567  24.809  1.00 19.15           N
ATOM   4707  H   ALA A 327      33.207  13.211  24.289  1.00 19.15           H
ATOM   4708  CA  ALA A 327      32.501  12.836  26.253  1.00 18.20           C
ATOM   4709  HA  ALA A 327      32.089  12.000  26.819  1.00 18.20           H
ATOM   4710  C   ALA A 327      31.602  14.056  26.432  1.00 17.36           C
ATOM   4711  O   ALA A 327      31.643  15.020  25.630  1.00 23.10           O
ATOM   4712  CB  ALA A 327      33.987  12.971  26.674  1.00 24.10           C
ATOM   4713 1HB  ALA A 327      34.142  13.174  27.734  1.00 24.10           H
ATOM   4714 2HB  ALA A 327      34.514  13.717  26.080  1.00 24.10           H
ATOM   4715 3HB  ALA A 327      34.369  11.978  26.434  1.00 24.10           H
ATOM   4716  N   TRP A 328      30.989  14.106  27.604  1.00 16.65           N
ATOM   4717  H   TRP A 328      31.132  13.327  28.232  1.00 16.65           H
ATOM   4718  CA  TRP A 328      30.072  15.153  28.033  1.00 20.17           C
ATOM   4719  HA  TRP A 328      30.103  15.927  27.267  1.00 20.17           H
ATOM   4720  C   TRP A 328      30.480  15.705  29.369  1.00 15.43           C
ATOM   4721  O   TRP A 328      30.712  14.923  30.321  1.00 18.41           O
ATOM   4722  CB  TRP A 328      28.594  14.517  28.083  1.00 23.28           C
ATOM   4723 1HB  TRP A 328      28.304  14.091  27.122  1.00 23.28           H
ATOM   4724 2HB  TRP A 328      28.555  13.653  28.746  1.00 23.28           H
ATOM   4725  CG  TRP A 328      27.539  15.503  28.512  1.00 24.44           C
ATOM   4726  CD1 TRP A 328      27.408  16.810  28.212  1.00 23.19           C
ATOM   4727  HD1 TRP A 328      28.093  17.321  27.552  1.00 23.19           H
ATOM   4728  CD2 TRP A 328      26.501  15.338  29.537  1.00 23.34           C
ATOM   4729  NE1 TRP A 328      26.454  17.430  28.918  1.00 21.63           N
ATOM   4730  HE1 TRP A 328      26.426  18.439  28.950  1.00 21.63           H
ATOM   4731  CE2 TRP A 328      25.787  16.601  29.763  1.00 21.20           C
ATOM   4732  CE3 TRP A 328      25.976  14.181  30.174  1.00 25.68           C
ATOM   4733  HE3 TRP A 328      26.363  13.214  29.886  1.00 25.68           H
ATOM   4734  CZ2 TRP A 328      24.703  16.707  30.651  1.00 23.94           C
ATOM   4735  HZ2 TRP A 328      24.197  17.655  30.761  1.00 23.94           H
ATOM   4736  CZ3 TRP A 328      24.752  14.285  30.909  1.00 24.34           C
ATOM   4737  HZ3 TRP A 328      24.346  13.377  31.330  1.00 24.34           H
ATOM   4738  CH2 TRP A 328      24.141  15.548  31.228  1.00 23.45           C
ATOM   4739  HH2 TRP A 328      23.387  15.655  31.994  1.00 23.45           H
ATOM   4740  N   VAL A 329      30.598  17.007  29.426  1.00 15.22           N
ATOM   4741  H   VAL A 329      30.337  17.541  28.609  1.00 15.22           H
ATOM   4742  CA  VAL A 329      30.671  17.816  30.685  1.00 14.83           C
ATOM   4743  HA  VAL A 329      30.892  17.087  31.464  1.00 14.83           H
ATOM   4744  C   VAL A 329      29.307  18.455  30.986  1.00 14.37           C
ATOM   4745  O   VAL A 329      28.810  19.290  30.218  1.00 26.89           O
ATOM   4746  CB  VAL A 329      31.862  18.819  30.699  1.00 23.42           C
ATOM   4747  HB  VAL A 329      31.666  19.569  29.933  1.00 23.42           H
ATOM   4748  CG1 VAL A 329      31.891  19.557  32.052  1.00 14.90           C
ATOM   4749 1HG1 VAL A 329      31.932  18.824  32.858  1.00 14.90           H
ATOM   4750 2HG1 VAL A 329      30.980  20.149  32.145  1.00 14.90           H
ATOM   4751 3HG1 VAL A 329      32.759  20.213  32.112  1.00 14.90           H
ATOM   4752  CG2 VAL A 329      33.189  18.150  30.431  1.00 24.80           C
ATOM   4753 1HG2 VAL A 329      33.371  17.277  31.057  1.00 24.80           H
ATOM   4754 2HG2 VAL A 329      34.008  18.860  30.549  1.00 24.80           H
ATOM   4755 3HG2 VAL A 329      33.123  17.842  29.387  1.00 24.80           H
ATOM   4756  N   PRO A 330      28.671  18.110  32.084  1.00 23.13           N
ATOM   4757  CA  PRO A 330      27.369  18.618  32.539  1.00 22.49           C
ATOM   4758  HA  PRO A 330      26.645  18.611  31.725  1.00 22.49           H
ATOM   4759  C   PRO A 330      27.413  20.055  33.117  1.00 21.73           C
ATOM   4760  O   PRO A 330      28.414  20.524  33.670  1.00 18.07           O
ATOM   4761  CB  PRO A 330      26.831  17.487  33.493  1.00 23.17           C
ATOM   4762 1HB  PRO A 330      26.098  17.884  34.195  1.00 23.17           H
ATOM   4763 2HB  PRO A 330      26.351  16.724  32.881  1.00 23.17           H
ATOM   4764  CG  PRO A 330      28.080  17.050  34.119  1.00 23.66           C
ATOM   4765 1HG  PRO A 330      28.254  17.825  34.866  1.00 23.66           H
ATOM   4766 2HG  PRO A 330      27.980  16.054  34.549  1.00 23.66           H
ATOM   4767  CD  PRO A 330      29.084  17.092  33.022  1.00 24.84           C
ATOM   4768 1HD  PRO A 330      30.137  17.221  33.269  1.00 24.84           H
ATOM   4769 2HD  PRO A 330      29.098  16.119  32.530  1.00 24.84           H
ATOM   4770  N   TYR A 331      26.257  20.771  33.067  1.00 17.73           N
ATOM   4771  H   TYR A 331      25.435  20.324  32.687  1.00 17.73           H
ATOM   4772  CA  TYR A 331      26.139  22.049  33.699  1.00 14.08           C
ATOM   4773  HA  TYR A 331      26.885  22.810  33.468  1.00 14.08           H
ATOM   4774  C   TYR A 331      26.247  21.896  35.304  1.00 17.47           C
ATOM   4775  O   TYR A 331      25.731  20.928  35.838  1.00 23.16           O
ATOM   4776  CB  TYR A 331      24.794  22.635  33.315  1.00 17.05           C
ATOM   4777 1HB  TYR A 331      24.641  22.548  32.239  1.00 17.05           H
ATOM   4778 2HB  TYR A 331      24.059  22.008  33.819  1.00 17.05           H
ATOM   4779  CG  TYR A 331      24.658  24.059  33.751  1.00 20.05           C
ATOM   4780  CD1 TYR A 331      23.945  24.339  34.957  1.00 14.32           C
ATOM   4781  HD1 TYR A 331      23.509  23.540  35.540  1.00 14.32           H
ATOM   4782  CD2 TYR A 331      25.081  25.161  32.954  1.00 20.61           C
ATOM   4783  HD2 TYR A 331      25.493  24.967  31.974  1.00 20.61           H
ATOM   4784  CE1 TYR A 331      23.652  25.681  35.355  1.00 14.59           C
ATOM   4785  HE1 TYR A 331      23.104  25.880  36.264  1.00 14.59           H
ATOM   4786  CE2 TYR A 331      24.670  26.477  33.272  1.00 14.18           C
ATOM   4787  HE2 TYR A 331      24.810  27.288  32.572  1.00 14.18           H
ATOM   4788  CZ  TYR A 331      24.058  26.732  34.521  1.00 14.51           C
ATOM   4789  OH  TYR A 331      23.735  28.027  34.934  1.00 32.83           O
ATOM   4790  HH  TYR A 331      23.889  28.652  34.221  1.00 32.83           H
ATOM   4791  N   THR A 332      26.760  22.860  36.073  1.00 18.31           N
ATOM   4792  H   THR A 332      27.297  23.587  35.623  1.00 18.31           H
ATOM   4793  CA  THR A 332      26.821  22.860  37.557  1.00 30.69           C
ATOM   4794  HA  THR A 332      25.839  22.587  37.942  1.00 30.69           H
ATOM   4795  C   THR A 332      27.084  24.316  38.211  1.00 32.81           C
ATOM   4796  O   THR A 332      27.577  25.220  37.512  1.00 41.20           O
ATOM   4797  CB  THR A 332      27.899  21.842  38.067  1.00 42.56           C
ATOM   4798  HB  THR A 332      27.569  20.852  37.750  1.00 42.56           H
ATOM   4799  OG1 THR A 332      28.007  21.941  39.508  1.00 55.06           O
ATOM   4800  HG1 THR A 332      27.105  21.957  39.835  1.00 55.06           H
ATOM   4801  CG2 THR A 332      29.336  22.049  37.389  1.00 46.39           C
ATOM   4802 1HG2 THR A 332      30.078  21.360  37.792  1.00 46.39           H
ATOM   4803 2HG2 THR A 332      29.631  23.074  37.616  1.00 46.39           H
ATOM   4804 3HG2 THR A 332      29.268  21.920  36.309  1.00 46.39           H
ATOM   4805  N   ASP A 333      26.702  24.485  39.476  1.00 27.30           N
ATOM   4806  H   ASP A 333      26.426  23.620  39.919  1.00 27.30           H
ATOM   4807  CA  ASP A 333      26.948  25.632  40.337  1.00 23.86           C
ATOM   4808  HA  ASP A 333      26.422  26.498  39.935  1.00 23.86           H
ATOM   4809  C   ASP A 333      28.469  25.981  40.325  1.00 27.79           C
ATOM   4810  O   ASP A 333      28.840  27.146  40.345  1.00 27.92           O
ATOM   4811  CB  ASP A 333      26.502  25.198  41.706  1.00 25.10           C
ATOM   4812 1HB  ASP A 333      27.032  24.273  41.934  1.00 25.10           H
ATOM   4813 2HB  ASP A 333      26.944  25.947  42.364  1.00 25.10           H
ATOM   4814  CG  ASP A 333      25.034  25.060  41.941  1.00 26.37           C
ATOM   4815  OD1 ASP A 333      24.612  24.014  42.380  1.00 27.80           O
ATOM   4816  OD2 ASP A 333      24.340  26.087  41.717  1.00 26.47           O
ATOM   4817  N   GLU A 334      29.324  25.015  40.116  1.00 32.67           N
ATOM   4818  H   GLU A 334      28.947  24.118  39.843  1.00 32.67           H
ATOM   4819  CA  GLU A 334      30.765  25.207  39.933  1.00 34.95           C
ATOM   4820  HA  GLU A 334      31.123  25.944  40.651  1.00 34.95           H
ATOM   4821  C   GLU A 334      31.247  25.654  38.527  1.00 34.87           C
ATOM   4822  O   GLU A 334      32.380  26.081  38.441  1.00 38.16           O
ATOM   4823  CB  GLU A 334      31.550  23.992  40.555  1.00 35.02           C
ATOM   4824 1HB  GLU A 334      31.060  23.931  41.527  1.00 35.02           H
ATOM   4825 2HB  GLU A 334      31.372  23.205  39.822  1.00 35.02           H
ATOM   4826  CG  GLU A 334      33.082  24.063  40.805  1.00 37.78           C
ATOM   4827 1HG  GLU A 334      33.240  23.346  41.611  1.00 37.78           H
ATOM   4828 2HG  GLU A 334      33.558  23.815  39.857  1.00 37.78           H
ATOM   4829  CD  GLU A 334      33.650  25.427  41.273  1.00 42.03           C
ATOM   4830  OE1 GLU A 334      34.868  25.626  41.040  1.00 44.33           O
ATOM   4831  OE2 GLU A 334      32.943  26.335  41.772  1.00 42.85           O
ATOM   4832  N   ALA A 335      30.465  25.593  37.453  1.00 29.97           N
ATOM   4833  H   ALA A 335      29.481  25.418  37.603  1.00 29.97           H
ATOM   4834  CA  ALA A 335      30.904  25.616  36.043  1.00 25.51           C
ATOM   4835  HA  ALA A 335      31.569  26.479  36.038  1.00 25.51           H
ATOM   4836  C   ALA A 335      29.687  25.957  35.144  1.00 21.60           C
ATOM   4837  O   ALA A 335      28.910  25.092  34.813  1.00 18.02           O
ATOM   4838  CB  ALA A 335      31.645  24.366  35.677  1.00 14.66           C
ATOM   4839 1HB  ALA A 335      30.953  23.536  35.538  1.00 14.66           H
ATOM   4840 2HB  ALA A 335      32.332  24.134  36.491  1.00 14.66           H
ATOM   4841 3HB  ALA A 335      32.210  24.527  34.759  1.00 14.66           H
ATOM   4842  N   PRO A 336      29.446  27.243  34.741  1.00 22.01           N
ATOM   4843  CA  PRO A 336      28.281  27.749  33.961  1.00 25.03           C
ATOM   4844  HA  PRO A 336      27.407  27.180  34.279  1.00 25.03           H
ATOM   4845  C   PRO A 336      28.511  27.523  32.469  1.00 24.47           C
ATOM   4846  O   PRO A 336      28.625  28.409  31.709  1.00 24.22           O
ATOM   4847  CB  PRO A 336      28.088  29.182  34.276  1.00 27.57           C
ATOM   4848 1HB  PRO A 336      27.722  29.927  33.568  1.00 27.57           H
ATOM   4849 2HB  PRO A 336      27.471  29.316  35.165  1.00 27.57           H
ATOM   4850  CG  PRO A 336      29.546  29.560  34.649  1.00 24.84           C
ATOM   4851 1HG  PRO A 336      30.054  29.848  33.729  1.00 24.84           H
ATOM   4852 2HG  PRO A 336      29.561  30.379  35.368  1.00 24.84           H
ATOM   4853  CD  PRO A 336      30.193  28.327  35.243  1.00 22.33           C
ATOM   4854 1HD  PRO A 336      31.229  28.310  34.904  1.00 22.33           H
ATOM   4855 2HD  PRO A 336      30.123  28.412  36.328  1.00 22.33           H
ATOM   4856  N   PHE A 337      28.436  26.247  32.096  1.00 20.99           N
ATOM   4857  H   PHE A 337      28.107  25.542  32.741  1.00 20.99           H
ATOM   4858  CA  PHE A 337      28.517  25.861  30.685  1.00 18.63           C
ATOM   4859  HA  PHE A 337      27.734  26.444  30.200  1.00 18.63           H
ATOM   4860  C   PHE A 337      28.171  24.388  30.640  1.00 14.91           C
ATOM   4861  O   PHE A 337      28.450  23.673  31.556  1.00 14.37           O
ATOM   4862  CB  PHE A 337      29.916  26.142  29.993  1.00 15.55           C
ATOM   4863 1HB  PHE A 337      29.897  25.769  28.969  1.00 15.55           H
ATOM   4864 2HB  PHE A 337      30.036  27.219  29.875  1.00 15.55           H
ATOM   4865  CG  PHE A 337      31.221  25.614  30.639  1.00 18.77           C
ATOM   4866  CD1 PHE A 337      32.007  26.419  31.457  1.00 26.70           C
ATOM   4867  HD1 PHE A 337      31.671  27.414  31.706  1.00 26.70           H
ATOM   4868  CD2 PHE A 337      31.608  24.272  30.453  1.00 19.50           C
ATOM   4869  HD2 PHE A 337      30.937  23.594  29.946  1.00 19.50           H
ATOM   4870  CE1 PHE A 337      33.148  25.907  32.135  1.00 34.21           C
ATOM   4871  HE1 PHE A 337      33.610  26.520  32.895  1.00 34.21           H
ATOM   4872  CE2 PHE A 337      32.638  23.707  31.265  1.00 27.68           C
ATOM   4873  HE2 PHE A 337      32.794  22.640  31.208  1.00 27.68           H
ATOM   4874  CZ  PHE A 337      33.445  24.540  32.065  1.00 33.05           C
ATOM   4875  HZ  PHE A 337      34.141  24.092  32.759  1.00 33.05           H
ATOM   4876  N   HIS A 338      27.614  23.945  29.537  1.00 15.43           N
ATOM   4877  H   HIS A 338      27.407  24.655  28.849  1.00 15.43           H
ATOM   4878  CA  HIS A 338      27.715  22.566  29.032  1.00 15.36           C
ATOM   4879  HA  HIS A 338      27.876  21.842  29.831  1.00 15.36           H
ATOM   4880  C   HIS A 338      29.013  22.426  28.105  1.00 22.82           C
ATOM   4881  O   HIS A 338      29.503  23.385  27.563  1.00 21.94           O
ATOM   4882  CB  HIS A 338      26.456  22.307  28.133  1.00 15.74           C
ATOM   4883 1HB  HIS A 338      25.612  22.085  28.786  1.00 15.74           H
ATOM   4884 2HB  HIS A 338      26.313  23.270  27.643  1.00 15.74           H
ATOM   4885  CG  HIS A 338      26.515  21.231  27.054  1.00 17.82           C
ATOM   4886  ND1 HIS A 338      26.576  19.866  27.292  1.00 15.53           N
ATOM   4887  CD2 HIS A 338      26.153  21.390  25.773  1.00 18.12           C
ATOM   4888  HD2 HIS A 338      25.913  22.318  25.276  1.00 18.12           H
ATOM   4889  CE1 HIS A 338      26.335  19.319  26.113  1.00 16.09           C
ATOM   4890  HE1 HIS A 338      26.195  18.254  26.009  1.00 16.09           H
ATOM   4891  NE2 HIS A 338      25.996  20.185  25.186  1.00 16.98           N
ATOM   4892  HE2 HIS A 338      25.775  19.914  24.239  1.00 16.98           H
ATOM   4893  N   GLY A 339      29.639  21.235  28.009  1.00 23.99           N
ATOM   4894  H   GLY A 339      29.282  20.420  28.488  1.00 23.99           H
ATOM   4895  CA  GLY A 339      30.697  20.945  26.998  1.00 25.04           C
ATOM   4896 1HA  GLY A 339      30.593  21.619  26.149  1.00 25.04           H
ATOM   4897 2HA  GLY A 339      31.686  21.144  27.411  1.00 25.04           H
ATOM   4898  C   GLY A 339      30.678  19.498  26.470  1.00 24.59           C
ATOM   4899  O   GLY A 339      30.038  18.580  26.969  1.00 20.07           O
ATOM   4900  N   GLN A 340      31.327  19.389  25.295  1.00 17.61           N
ATOM   4901  H   GLN A 340      31.726  20.233  24.911  1.00 17.61           H
ATOM   4902  CA  GLN A 340      31.627  18.150  24.533  1.00 21.36           C
ATOM   4903  HA  GLN A 340      31.467  17.256  25.136  1.00 21.36           H
ATOM   4904  C   GLN A 340      33.114  18.106  24.051  1.00 19.10           C
ATOM   4905  O   GLN A 340      33.766  19.125  23.709  1.00 20.98           O
ATOM   4906  CB  GLN A 340      30.690  17.968  23.358  1.00 29.30           C
ATOM   4907 1HB  GLN A 340      30.619  16.895  23.180  1.00 29.30           H
ATOM   4908 2HB  GLN A 340      29.708  18.294  23.700  1.00 29.30           H
ATOM   4909  CG  GLN A 340      31.050  18.683  22.065  1.00 38.14           C
ATOM   4910 1HG  GLN A 340      31.271  19.741  22.202  1.00 38.14           H
ATOM   4911 2HG  GLN A 340      32.038  18.344  21.753  1.00 38.14           H
ATOM   4912  CD  GLN A 340      30.084  18.532  20.882  1.00 44.94           C
ATOM   4913  OE1 GLN A 340      29.346  17.588  20.909  1.00 53.25           O
ATOM   4914  NE2 GLN A 340      30.113  19.315  19.848  1.00 43.52           N
ATOM   4915 1HE2 GLN A 340      29.539  19.159  19.032  1.00 43.52           H
ATOM   4916 2HE2 GLN A 340      30.791  20.064  19.853  1.00 43.52           H
ATOM   4917  N   ILE A 341      33.640  16.894  23.941  1.00 20.30           N
ATOM   4918  H   ILE A 341      32.996  16.120  24.014  1.00 20.30           H
ATOM   4919  CA  ILE A 341      34.933  16.603  23.302  1.00 26.01           C
ATOM   4920  HA  ILE A 341      35.172  17.439  22.644  1.00 26.01           H
ATOM   4921  C   ILE A 341      34.837  15.323  22.489  1.00 30.84           C
ATOM   4922  O   ILE A 341      34.024  14.421  22.780  1.00 29.68           O
ATOM   4923  CB  ILE A 341      36.002  16.475  24.416  1.00 25.80           C
ATOM   4924  HB  ILE A 341      35.631  15.769  25.159  1.00 25.80           H
ATOM   4925  CG1 ILE A 341      36.298  17.827  25.234  1.00 26.68           C
ATOM   4926 1HG1 ILE A 341      37.367  17.784  25.443  1.00 26.68           H
ATOM   4927 2HG1 ILE A 341      36.256  18.611  24.478  1.00 26.68           H
ATOM   4928  CG2 ILE A 341      37.242  15.761  23.938  1.00 32.84           C
ATOM   4929 1HG2 ILE A 341      37.703  16.423  23.205  1.00 32.84           H
ATOM   4930 2HG2 ILE A 341      37.052  14.789  23.482  1.00 32.84           H
ATOM   4931 3HG2 ILE A 341      37.911  15.640  24.790  1.00 32.84           H
ATOM   4932  CD1 ILE A 341      35.548  18.069  26.594  1.00 33.70           C
ATOM   4933 1HD1 ILE A 341      36.161  18.522  27.373  1.00 33.70           H
ATOM   4934 2HD1 ILE A 341      35.183  17.100  26.935  1.00 33.70           H
ATOM   4935 3HD1 ILE A 341      34.702  18.720  26.373  1.00 33.70           H
ATOM   4936  N   MET A 342      35.570  15.338  21.371  1.00 37.46           N
ATOM   4937  H   MET A 342      36.111  16.162  21.153  1.00 37.46           H
ATOM   4938  CA  MET A 342      35.690  14.195  20.483  1.00 38.36           C
ATOM   4939  HA  MET A 342      35.197  13.266  20.771  1.00 38.36           H
ATOM   4940  C   MET A 342      37.118  13.861  20.018  1.00 37.99           C
ATOM   4941  O   MET A 342      37.911  14.750  19.739  1.00 32.86           O
ATOM   4942  CB  MET A 342      34.797  14.389  19.234  1.00 38.96           C
ATOM   4943 1HB  MET A 342      34.899  13.481  18.639  1.00 38.96           H
ATOM   4944 2HB  MET A 342      33.733  14.402  19.472  1.00 38.96           H
ATOM   4945  CG  MET A 342      35.077  15.596  18.290  1.00 43.18           C
ATOM   4946 1HG  MET A 342      36.121  15.876  18.154  1.00 43.18           H
ATOM   4947 2HG  MET A 342      34.692  15.267  17.325  1.00 43.18           H
ATOM   4948  SD  MET A 342      34.146  17.086  18.799  1.00 45.65           S
ATOM   4949  CE  MET A 342      32.427  16.428  18.720  1.00 48.29           C
ATOM   4950 1HE  MET A 342      32.453  15.670  17.937  1.00 48.29           H
ATOM   4951 2HE  MET A 342      31.696  17.194  18.462  1.00 48.29           H
ATOM   4952 3HE  MET A 342      32.149  15.964  19.667  1.00 48.29           H
ATOM   4953  N   GLN A 343      37.512  12.602  19.793  1.00 42.17           N
ATOM   4954  H   GLN A 343      36.951  11.877  20.217  1.00 42.17           H
ATOM   4955  CA  GLN A 343      38.558  12.138  18.858  1.00 45.70           C
ATOM   4956  HA  GLN A 343      39.447  12.758  18.979  1.00 45.70           H
ATOM   4957  C   GLN A 343      38.113  12.259  17.371  1.00 41.18           C
ATOM   4958  O   GLN A 343      36.984  11.869  17.034  1.00 42.20           O
ATOM   4959  CB  GLN A 343      39.074  10.750  19.169  1.00 51.97           C
ATOM   4960 1HB  GLN A 343      38.309   9.983  19.047  1.00 51.97           H
ATOM   4961 2HB  GLN A 343      39.868  10.668  18.428  1.00 51.97           H
ATOM   4962  CG  GLN A 343      39.663  10.672  20.569  1.00 50.87           C
ATOM   4963 1HG  GLN A 343      40.542  11.317  20.563  1.00 50.87           H
ATOM   4964 2HG  GLN A 343      39.009  11.012  21.372  1.00 50.87           H
ATOM   4965  CD  GLN A 343      40.124   9.238  20.901  1.00 52.17           C
ATOM   4966  OE1 GLN A 343      39.412   8.353  21.392  1.00 57.63           O
ATOM   4967  NE2 GLN A 343      41.329   8.993  20.469  1.00 48.45           N
ATOM   4968 1HE2 GLN A 343      41.759   8.109  20.697  1.00 48.45           H
ATOM   4969 2HE2 GLN A 343      41.866   9.712  20.006  1.00 48.45           H
ATOM   4970  N   LEU A 344      38.963  12.878  16.553  1.00 38.39           N
ATOM   4971  H   LEU A 344      39.885  13.137  16.874  1.00 38.39           H
ATOM   4972  CA  LEU A 344      38.667  13.228  15.141  1.00 41.65           C
ATOM   4973  HA  LEU A 344      37.634  13.033  14.854  1.00 41.65           H
ATOM   4974  C   LEU A 344      39.570  12.348  14.224  1.00 49.72           C
ATOM   4975  O   LEU A 344      40.701  12.038  14.493  1.00 49.28           O
ATOM   4976  CB  LEU A 344      39.007  14.701  14.955  1.00 40.68           C
ATOM   4977 1HB  LEU A 344      40.021  14.892  15.307  1.00 40.68           H
ATOM   4978 2HB  LEU A 344      38.995  14.951  13.894  1.00 40.68           H
ATOM   4979  CG  LEU A 344      38.073  15.586  15.742  1.00 41.22           C
ATOM   4980  HG  LEU A 344      38.047  15.284  16.789  1.00 41.22           H
ATOM   4981  CD1 LEU A 344      38.728  16.957  15.748  1.00 38.49           C
ATOM   4982 1HD1 LEU A 344      39.642  16.902  16.340  1.00 38.49           H
ATOM   4983 2HD1 LEU A 344      38.042  17.671  16.205  1.00 38.49           H
ATOM   4984 3HD1 LEU A 344      38.968  17.280  14.736  1.00 38.49           H
ATOM   4985  CD2 LEU A 344      36.695  15.768  15.064  1.00 44.39           C
ATOM   4986 1HD2 LEU A 344      36.800  16.401  14.183  1.00 44.39           H
ATOM   4987 2HD2 LEU A 344      36.063  16.268  15.797  1.00 44.39           H
ATOM   4988 3HD2 LEU A 344      36.240  14.819  14.778  1.00 44.39           H
ATOM   4989  N   ASP A 345      38.911  11.904  13.107  1.00 53.00           N
ATOM   4990  H   ASP A 345      38.015  12.281  12.834  1.00 53.00           H
ATOM   4991  CA  ASP A 345      39.574  11.024  12.137  1.00 53.87           C
ATOM   4992  HA  ASP A 345      40.005  10.225  12.740  1.00 53.87           H
ATOM   4993  C   ASP A 345      40.685  11.584  11.223  1.00 52.90           C
ATOM   4994  O   ASP A 345      41.454  10.818  10.652  1.00 56.47           O
ATOM   4995  CB  ASP A 345      38.460  10.305  11.316  1.00 59.64           C
ATOM   4996 1HB  ASP A 345      37.828  11.033  10.808  1.00 59.64           H
ATOM   4997 2HB  ASP A 345      38.877   9.849  10.418  1.00 59.64           H
ATOM   4998  CG  ASP A 345      37.590   9.294  12.046  1.00 62.36           C
ATOM   4999  OD1 ASP A 345      36.723   8.603  11.374  1.00 63.92           O
ATOM   5000  OD2 ASP A 345      37.592   9.161  13.276  1.00 60.83           O
ATOM   5001  N   ALA A 346      40.963  12.874  11.280  1.00 51.75           N
ATOM   5002  H   ALA A 346      40.397  13.436  11.899  1.00 51.75           H
ATOM   5003  CA  ALA A 346      41.884  13.569  10.393  1.00 56.54           C
ATOM   5004  HA  ALA A 346      42.739  12.924  10.190  1.00 56.54           H
ATOM   5005  C   ALA A 346      42.354  14.827  11.108  1.00 61.48           C
ATOM   5006  O   ALA A 346      41.621  15.349  11.945  1.00 55.53           O
ATOM   5007  CB  ALA A 346      41.194  13.984   9.049  1.00 60.12           C
ATOM   5008 1HB  ALA A 346      42.007  14.434   8.479  1.00 60.12           H
[truncated: 5,192,248 more chars]
