# Supplementary material for: Mechanistic insights into glycoside 3-oxidases involved in C-glycoside metabolism in soil microorganisms
Source: Nat Commun. 2023 Nov 14;14:7289. doi: 10.1038/s41467-023-42000-3 (PMC10646112; doi:10.1038/s41467-023-42000-3)
Supplement: Supplementary file 5 — Supplementary Data 1 [file 41467_2023_42000_MOESM5_ESM.zip › SuppInfo-MD-files/cMDs/Model_III_cMD_initial.pdb]

REMARK YASARA *************************************************************
REMARK YASARA *                                                           *
REMARK YASARA *                     Y  A  S  A  R  A                      *
REMARK YASARA *                                                           *
REMARK YASARA *   Yet Another Scientific Artificial Reality Application   *
REMARK YASARA *                                                           *
REMARK YASARA *            MOLECULE STRUCTURE FILE, PDB FORMAT            *
REMARK YASARA *                                                           *
REMARK YASARA * Just use YASARA every day to make your questions go away! *
REMARK YASARA *                                                           *
REMARK YASARA *                      www.YASARA.org                       *
REMARK YASARA *                                                           *
REMARK YASARA *************************************************************
REMARK YASARA
REMARK YASARA Written on:        Thu Sep 14 13:42:49 2023
REMARK YASARA Number of models: 1
REMARK YASARA Number of atoms:   70631
REMARK YASARA Please address questions or suggestions to: Eliza@yasara.org
REMARK YASARA
SEQRES   1 A  505  ARG TYR PRO ALA ALA VAL ASP VAL ALA ILE VAL GLY SER 
SEQRES   2 A  505  GLY PRO THR ALA SER ALA TYR ALA ARG ILE LEU SER GLU 
SEQRES   3 A  505  GLU ALA PRO GLY ALA THR ILE ALA MET PHE GLU VAL GLY 
SEQRES   4 A  505  PRO THR VAL SER ASN PRO PRO GLY ALA HIS VAL LYS ASN 
SEQRES   5 A  505  ILE GLU ASP PRO ASP SER ARG SER LEU ALA GLN ARG ALA 
SEQRES   6 A  505  SER GLU GLY PRO GLY ALA GLY ALA ALA THR VAL ASN SER 
SEQRES   7 A  505  PRO GLY ALA VAL LYS SER GLY GLU ARG ARG ALA ARG PRO 
SEQRES   8 A  505  GLY THR TYR LEU LEU GLN ASP GLY TYR ALA PHE PRO GLY 
SEQRES   9 A  505  GLU ASP GLY MET PRO VAL ALA ALA MET SER SER ASN VAL 
SEQRES  10 A  505  GLY GLY MET ALA ALA HIS TRP THR ALA ALA CYS PRO ARG 
SEQRES  11 A  505  PRO GLY GLY LYS GLU ARG ILE PRO PHE LEU PRO ASP LEU 
SEQRES  12 A  505  GLU GLU LEU LEU ASN ASP ALA ASP ARG LEU LEU GLY VAL 
SEQRES  13 A  505  THR THR HIS ALA PHE ASP GLY ALA PRO PHE SER ASP LEU 
SEQRES  14 A  505  VAL ARG GLU ARG LEU ALA ALA VAL VAL ASP GLN GLY ARG 
SEQRES  15 A  505  THR PRO ALA PHE ARG VAL GLN PRO MET PRO LEU ALA VAL 
SEQRES  16 A  505  HIS ARG ARG GLN ASP GLY ALA LEU VAL TRP SER GLY SER 
SEQRES  17 A  505  ASP VAL VAL MET GLY GLU ALA THR ARG ASP ASN PRO GLN 
SEQRES  18 A  505  PHE GLU LEU PHE ASP GLU SER LEU VAL THR ARG VAL LEU 
SEQRES  19 A  505  VAL GLU ASP GLY THR ALA ALA GLY VAL GLU VAL GLN ASP 
SEQRES  20 A  505  ARG ARG SER GLY ASP THR TYR GLN VAL ALA ALA ARG TYR 
SEQRES  21 A  505  VAL VAL VAL GLY ALA ASP ALA LEU ARG THR PRO GLN LEU 
SEQRES  22 A  505  LEU TRP ALA SER GLY ILE ARG PRO ASP ALA LEU GLY ARG 
SEQRES  23 A  505  TYR LEU ASN ASP GLN ALA GLN VAL VAL PHE ALA SER ARG 
SEQRES  24 A  505  LEU ARG ASP VAL GLN PRO GLU ASP ALA PRO ALA ALA ALA 
SEQRES  25 A  505  ASN GLY ALA LEU SER GLU GLN SER GLY VAL ALA TRP VAL 
SEQRES  26 A  505  PRO TYR THR ASP GLU ALA PRO PHE HIS GLY GLN ILE MET 
SEQRES  27 A  505  GLN LEU ASP ALA SER PRO VAL PRO LEU ALA ASP ASP ASP 
SEQRES  28 A  505  PRO ILE VAL PRO GLY SER ILE VAL GLY LEU GLY LEU PHE 
SEQRES  29 A  505  CYS ALA LYS ASP LEU GLN ARG GLU ASP ARG VAL ALA PHE 
SEQRES  30 A  505  ASP ASP ASP THR ARG ASP SER TYR GLY LEU PRO ALA MET 
SEQRES  31 A  505  ARG ILE HIS TYR ARG LEU THR GLU ARG ASP HIS VAL VAL 
SEQRES  32 A  505  LEU ASP ARG ALA ARG GLN GLU ILE VAL ARG LEU GLY LYS 
SEQRES  33 A  505  ALA VAL GLY GLU PRO LEU ASP GLU ARG PRO PHE VAL LEU 
SEQRES  34 A  505  PRO PRO GLY ALA SER LEU HIS TYR GLN GLY THR THR ARG 
SEQRES  35 A  505  MET GLY GLU THR ASP ASP GLY GLU SER VAL CYS SER PRO 
SEQRES  36 A  505  ASP SER GLN VAL TRP GLN VAL PRO GLY LEU PHE VAL ALA 
SEQRES  37 A  505  GLY ASN GLY VAL ILE PRO THR ALA THR ALA CYS ASN PRO 
SEQRES  38 A  505  THR LEU THR SER VAL ALA LEU ALA VAL ARG GLY ALA ARG 
SEQRES  39 A  505  LYS ILE ALA GLU GLU ILE THR SER SER LEU LEU 
LINK         C   LEU A 508                 N   LEU A 509                  1.38
CRYST1   76.650   78.858  147.348  90.00  90.00  90.00 C 2 2 21      0
SCALE1      0.013046  0.000000  0.000000        0.00000
SCALE2      0.000000  0.012681  0.000000        0.00000
SCALE3      0.000000  0.000000  0.006787        0.00000
ATOM      1  N   ARG A   5      15.474  -5.644  34.663  1.00 27.50           N
ATOM      2 1H   ARG A   5      16.277  -5.663  35.283  1.00 27.50           H
ATOM      3 2H   ARG A   5      15.821  -5.749  33.718  1.00 27.50           H
ATOM      4 3H   ARG A   5      14.868  -6.425  34.873  1.00 27.50           H
ATOM      5  CA  ARG A   5      14.732  -4.376  34.799  1.00 31.48           C
ATOM      6  HA  ARG A   5      14.350  -4.322  35.820  1.00 31.48           H
ATOM      7  C   ARG A   5      13.512  -4.377  33.897  1.00 32.13           C
ATOM      8  O   ARG A   5      12.408  -4.455  34.404  1.00 29.48           O
ATOM      9  CB  ARG A   5      15.642  -3.147  34.581  1.00 33.44           C
ATOM     10 1HB  ARG A   5      16.456  -3.215  35.302  1.00 33.44           H
ATOM     11 2HB  ARG A   5      16.070  -3.163  33.577  1.00 33.44           H
ATOM     12  CG  ARG A   5      14.908  -1.805  34.803  1.00 35.98           C
ATOM     13 1HG  ARG A   5      14.155  -1.663  34.026  1.00 35.98           H
ATOM     14 2HG  ARG A   5      14.415  -1.822  35.776  1.00 35.98           H
ATOM     15  CD  ARG A   5      15.904  -0.634  34.764  1.00 38.95           C
ATOM     16 1HD  ARG A   5      16.659  -0.788  35.537  1.00 38.95           H
ATOM     17 2HD  ARG A   5      16.396  -0.626  33.790  1.00 38.95           H
ATOM     18  NE  ARG A   5      15.257   0.676  34.998  1.00 41.58           N
ATOM     19  HE  ARG A   5      14.291   0.668  35.274  1.00 41.58           H
ATOM     20  CZ  ARG A   5      15.865   1.857  34.860  1.00 37.06           C
ATOM     21  NH1 ARG A   5      17.124   1.934  34.514  1.00 38.43           N
ATOM     22 1HH1 ARG A   5      17.715   1.111  34.397  1.00 38.43           H
ATOM     23 2HH1 ARG A   5      17.499   2.828  34.215  1.00 38.43           H
ATOM     24  NH2 ARG A   5      15.207   2.978  35.079  1.00 31.25           N
ATOM     25 1HH2 ARG A   5      14.252   2.992  35.384  1.00 31.25           H
ATOM     26 2HH2 ARG A   5      15.711   3.868  35.017  1.00 31.25           H
ATOM     27  N   TYR A   6      13.714  -4.304  32.589  1.00 33.04           N
ATOM     28  H   TYR A   6      14.643  -4.211  32.206  1.00 33.04           H
ATOM     29  CA  TYR A   6      12.641  -4.161  31.608  1.00 31.92           C
ATOM     30  HA  TYR A   6      12.021  -3.308  31.888  1.00 31.92           H
ATOM     31  C   TYR A   6      11.776  -5.428  31.529  1.00 32.50           C
ATOM     32  O   TYR A   6      12.268  -6.501  31.898  1.00 38.64           O
ATOM     33  CB  TYR A   6      13.307  -3.911  30.244  1.00 28.67           C
ATOM     34 1HB  TYR A   6      13.628  -4.875  29.849  1.00 28.67           H
ATOM     35 2HB  TYR A   6      12.574  -3.498  29.553  1.00 28.67           H
ATOM     36  CG  TYR A   6      14.508  -2.982  30.288  1.00 25.53           C
ATOM     37  CD1 TYR A   6      14.404  -1.748  30.950  1.00 21.86           C
ATOM     38  HD1 TYR A   6      13.471  -1.462  31.400  1.00 21.86           H
ATOM     39  CD2 TYR A   6      15.731  -3.368  29.707  1.00 24.60           C
ATOM     40  HD2 TYR A   6      15.818  -4.318  29.198  1.00 24.60           H
ATOM     41  CE1 TYR A   6      15.504  -0.886  31.019  1.00 21.10           C
ATOM     42  HE1 TYR A   6      15.432   0.060  31.518  1.00 21.10           H
ATOM     43  CE2 TYR A   6      16.838  -2.503  29.781  1.00 26.80           C
ATOM     44  HE2 TYR A   6      17.792  -2.779  29.360  1.00 26.80           H
ATOM     45  CZ  TYR A   6      16.713  -1.252  30.414  1.00 24.95           C
ATOM     46  OH  TYR A   6      17.757  -0.397  30.454  1.00 22.58           O
ATOM     47  HH  TYR A   6      18.595  -0.706  30.087  1.00 22.58           H
ATOM     48  N   PRO A   7      10.557  -5.355  30.959  1.00 28.00           N
ATOM     49  CA  PRO A   7       9.864  -6.542  30.484  1.00 29.73           C
ATOM     50  HA  PRO A   7       9.767  -7.273  31.288  1.00 29.73           H
ATOM     51  C   PRO A   7      10.654  -7.149  29.319  1.00 30.87           C
ATOM     52  O   PRO A   7      11.467  -6.477  28.691  1.00 36.92           O
ATOM     53  CB  PRO A   7       8.480  -6.055  30.040  1.00 32.12           C
ATOM     54 1HB  PRO A   7       8.076  -6.649  29.219  1.00 32.12           H
ATOM     55 2HB  PRO A   7       7.799  -6.067  30.893  1.00 32.12           H
ATOM     56  CG  PRO A   7       8.734  -4.610  29.616  1.00 31.47           C
ATOM     57 1HG  PRO A   7       9.131  -4.590  28.599  1.00 31.47           H
ATOM     58 2HG  PRO A   7       7.834  -3.999  29.693  1.00 31.47           H
ATOM     59  CD  PRO A   7       9.812  -4.153  30.597  1.00 29.18           C
ATOM     60 1HD  PRO A   7      10.436  -3.400  30.122  1.00 29.18           H
ATOM     61 2HD  PRO A   7       9.340  -3.741  31.491  1.00 29.18           H
ATOM     62  N   ALA A   8      10.402  -8.418  28.999  1.00 28.32           N
ATOM     63  H   ALA A   8       9.734  -8.938  29.544  1.00 28.32           H
ATOM     64  CA  ALA A   8      11.132  -9.103  27.927  1.00 30.75           C
ATOM     65  HA  ALA A   8      12.198  -8.884  28.028  1.00 30.75           H
ATOM     66  C   ALA A   8      10.698  -8.664  26.517  1.00 35.27           C
ATOM     67  O   ALA A   8      11.425  -8.910  25.554  1.00 35.01           O
ATOM     68  CB  ALA A   8      10.935 -10.613  28.082  1.00 25.82           C
ATOM     69 1HB  ALA A   8      11.275 -10.930  29.069  1.00 25.82           H
ATOM     70 2HB  ALA A   8      11.513 -11.137  27.321  1.00 25.82           H
ATOM     71 3HB  ALA A   8       9.879 -10.862  27.965  1.00 25.82           H
ATOM     72  N   ALA A   9       9.526  -8.042  26.372  1.00 40.11           N
ATOM     73  H   ALA A   9       8.978  -7.779  27.178  1.00 40.11           H
ATOM     74  CA  ALA A   9       9.038  -7.569  25.084  1.00 39.15           C
ATOM     75  HA  ALA A   9       9.882  -7.201  24.511  1.00 39.15           H
ATOM     76  C   ALA A   9       8.027  -6.437  25.271  1.00 37.59           C
ATOM     77  O   ALA A   9       7.461  -6.304  26.357  1.00 39.77           O
ATOM     78  CB  ALA A   9       8.372  -8.731  24.335  1.00 37.18           C
ATOM     79 1HB  ALA A   9       9.056  -9.576  24.266  1.00 37.18           H
ATOM     80 2HB  ALA A   9       8.098  -8.413  23.329  1.00 37.18           H
ATOM     81 3HB  ALA A   9       7.474  -9.045  24.869  1.00 37.18           H
ATOM     82  N   VAL A  10       7.761  -5.691  24.199  1.00 35.92           N
ATOM     83  H   VAL A  10       8.279  -5.893  23.346  1.00 35.92           H
ATOM     84  CA  VAL A  10       6.663  -4.724  24.040  1.00 37.81           C
ATOM     85  HA  VAL A  10       5.813  -5.047  24.643  1.00 37.81           H
ATOM     86  C   VAL A  10       6.227  -4.739  22.564  1.00 39.76           C
ATOM     87  O   VAL A  10       6.741  -5.539  21.792  1.00 38.38           O
ATOM     88  CB  VAL A  10       7.093  -3.304  24.486  1.00 33.06           C
ATOM     89  HB  VAL A  10       6.290  -2.619  24.240  1.00 33.06           H
ATOM     90  CG1 VAL A  10       7.267  -3.207  26.006  1.00 29.89           C
ATOM     91 1HG1 VAL A  10       7.271  -2.161  26.300  1.00 29.89           H
ATOM     92 2HG1 VAL A  10       8.200  -3.677  26.317  1.00 29.89           H
ATOM     93 3HG1 VAL A  10       6.430  -3.693  26.508  1.00 29.89           H
ATOM     94  CG2 VAL A  10       8.362  -2.810  23.763  1.00 32.64           C
ATOM     95 1HG2 VAL A  10       8.513  -1.755  23.977  1.00 32.64           H
ATOM     96 2HG2 VAL A  10       8.254  -2.932  22.686  1.00 32.64           H
ATOM     97 3HG2 VAL A  10       9.237  -3.366  24.097  1.00 32.64           H
ATOM     98  N   ASP A  11       5.311  -3.873  22.136  1.00 41.90           N
ATOM     99  H   ASP A  11       4.806  -3.311  22.811  1.00 41.90           H
ATOM    100  CA  ASP A  11       5.044  -3.636  20.720  1.00 42.21           C
ATOM    101  HA  ASP A  11       5.169  -4.565  20.162  1.00 42.21           H
ATOM    102  C   ASP A  11       6.025  -2.606  20.173  1.00 39.72           C
ATOM    103  O   ASP A  11       6.530  -2.780  19.073  1.00 36.33           O
ATOM    104  CB  ASP A  11       3.613  -3.142  20.491  1.00 42.66           C
ATOM    105 1HB  ASP A  11       3.406  -2.273  21.110  1.00 42.66           H
ATOM    106 2HB  ASP A  11       3.513  -2.844  19.446  1.00 42.66           H
ATOM    107  CG  ASP A  11       2.600  -4.238  20.777  1.00 49.35           C
ATOM    108  OD1 ASP A  11       2.474  -5.133  19.908  1.00 53.51           O
ATOM    109  OD2 ASP A  11       1.945  -4.154  21.840  1.00 50.48           O
ATOM    110  N   VAL A  12       6.323  -1.545  20.920  1.00 34.43           N
ATOM    111  H   VAL A  12       5.830  -1.445  21.804  1.00 34.43           H
ATOM    112  CA  VAL A  12       7.095  -0.404  20.423  1.00 28.16           C
ATOM    113  HA  VAL A  12       7.557  -0.674  19.476  1.00 28.16           H
ATOM    114  C   VAL A  12       8.218  -0.070  21.400  1.00 26.41           C
ATOM    115  O   VAL A  12       8.000   0.567  22.432  1.00 27.65           O
ATOM    116  CB  VAL A  12       6.182   0.813  20.145  1.00 24.27           C
ATOM    117  HB  VAL A  12       5.868   1.254  21.089  1.00 24.27           H
ATOM    118  CG1 VAL A  12       6.973   1.862  19.344  1.00 18.20           C
ATOM    119 1HG1 VAL A  12       6.379   2.766  19.223  1.00 18.20           H
ATOM    120 2HG1 VAL A  12       7.230   1.467  18.361  1.00 18.20           H
ATOM    121 3HG1 VAL A  12       7.889   2.119  19.869  1.00 18.20           H
ATOM    122  CG2 VAL A  12       4.917   0.437  19.348  1.00 26.25           C
ATOM    123 1HG2 VAL A  12       4.391   1.336  19.036  1.00 26.25           H
ATOM    124 2HG2 VAL A  12       4.240  -0.145  19.972  1.00 26.25           H
ATOM    125 3HG2 VAL A  12       5.183  -0.141  18.465  1.00 26.25           H
ATOM    126  N   ALA A  13       9.434  -0.507  21.095  1.00 21.62           N
ATOM    127  H   ALA A  13       9.566  -0.987  20.209  1.00 21.62           H
ATOM    128  CA  ALA A  13      10.600   0.044  21.769  1.00 20.95           C
ATOM    129  HA  ALA A  13      10.453   0.015  22.850  1.00 20.95           H
ATOM    130  C   ALA A  13      10.775   1.494  21.309  1.00 25.92           C
ATOM    131  O   ALA A  13      10.641   1.776  20.119  1.00 27.07           O
ATOM    132  CB  ALA A  13      11.831  -0.783  21.409  1.00 19.60           C
ATOM    133 1HB  ALA A  13      11.712  -1.801  21.780  1.00 19.60           H
ATOM    134 2HB  ALA A  13      12.713  -0.330  21.862  1.00 19.60           H
ATOM    135 3HB  ALA A  13      11.957  -0.803  20.328  1.00 19.60           H
ATOM    136  N   ILE A  14      11.103   2.409  22.219  1.00 26.35           N
ATOM    137  H   ILE A  14      11.151   2.139  23.200  1.00 26.35           H
ATOM    138  CA  ILE A  14      11.353   3.815  21.898  1.00 22.59           C
ATOM    139  HA  ILE A  14      11.479   3.913  20.825  1.00 22.59           H
ATOM    140  C   ILE A  14      12.674   4.223  22.541  1.00 17.63           C
ATOM    141  O   ILE A  14      12.771   4.342  23.755  1.00 16.36           O
ATOM    142  CB  ILE A  14      10.169   4.727  22.314  1.00 22.30           C
ATOM    143  HB  ILE A  14      10.037   4.674  23.394  1.00 22.30           H
ATOM    144  CG1 ILE A  14       8.851   4.264  21.637  1.00 22.65           C
ATOM    145 1HG1 ILE A  14       8.995   4.185  20.563  1.00 22.65           H
ATOM    146 2HG1 ILE A  14       8.591   3.277  22.015  1.00 22.65           H
ATOM    147  CG2 ILE A  14      10.516   6.181  21.936  1.00 16.45           C
ATOM    148 1HG2 ILE A  14       9.737   6.862  22.269  1.00 16.45           H
ATOM    149 2HG2 ILE A  14      10.640   6.276  20.858  1.00 16.45           H
ATOM    150 3HG2 ILE A  14      11.439   6.483  22.427  1.00 16.45           H
ATOM    151  CD1 ILE A  14       7.646   5.174  21.891  1.00 19.47           C
ATOM    152 1HD1 ILE A  14       6.735   4.667  21.572  1.00 19.47           H
ATOM    153 2HD1 ILE A  14       7.743   6.098  21.323  1.00 19.47           H
ATOM    154 3HD1 ILE A  14       7.580   5.402  22.953  1.00 19.47           H
ATOM    155  N   VAL A  15      13.713   4.374  21.735  1.00 17.09           N
ATOM    156  H   VAL A  15      13.556   4.290  20.737  1.00 17.09           H
ATOM    157  CA  VAL A  15      14.970   4.963  22.174  1.00 18.57           C
ATOM    158  HA  VAL A  15      15.240   4.540  23.143  1.00 18.57           H
ATOM    159  C   VAL A  15      14.758   6.466  22.308  1.00 21.76           C
ATOM    160  O   VAL A  15      14.312   7.115  21.357  1.00 16.93           O
ATOM    161  CB  VAL A  15      16.108   4.693  21.170  1.00 15.26           C
ATOM    162  HB  VAL A  15      16.014   5.385  20.342  1.00 15.26           H
ATOM    163  CG1 VAL A  15      17.458   4.988  21.827  1.00 13.21           C
ATOM    164 1HG1 VAL A  15      18.269   4.793  21.126  1.00 13.21           H
ATOM    165 2HG1 VAL A  15      17.581   4.364  22.705  1.00 13.21           H
ATOM    166 3HG1 VAL A  15      17.505   6.033  22.128  1.00 13.21           H
ATOM    167  CG2 VAL A  15      16.081   3.256  20.613  1.00 14.54           C
ATOM    168 1HG2 VAL A  15      17.028   3.024  20.131  1.00 14.54           H
ATOM    169 2HG2 VAL A  15      15.287   3.151  19.875  1.00 14.54           H
ATOM    170 3HG2 VAL A  15      15.903   2.540  21.409  1.00 14.54           H
ATOM    171  N   GLY A  16      15.123   7.007  23.457  1.00 24.14           N
ATOM    172  H   GLY A  16      15.432   6.389  24.199  1.00 24.14           H
ATOM    173  CA  GLY A  16      15.114   8.414  23.777  1.00 19.29           C
ATOM    174 1HA  GLY A  16      15.896   8.591  24.512  1.00 19.29           H
ATOM    175 2HA  GLY A  16      15.328   8.990  22.878  1.00 19.29           H
ATOM    176  C   GLY A  16      13.788   8.881  24.359  1.00 20.42           C
ATOM    177  O   GLY A  16      12.739   8.280  24.153  1.00 23.77           O
ATOM    178  N   SER A  17      13.841  10.016  25.046  1.00 18.15           N
ATOM    179  H   SER A  17      14.766  10.329  25.324  1.00 18.15           H
ATOM    180  CA  SER A  17      12.692  10.717  25.630  1.00 22.32           C
ATOM    181  HA  SER A  17      11.766  10.272  25.265  1.00 22.32           H
ATOM    182  C   SER A  17      12.682  12.199  25.221  1.00 19.72           C
ATOM    183  O   SER A  17      12.073  13.049  25.875  1.00 17.35           O
ATOM    184  CB  SER A  17      12.733  10.544  27.142  1.00 20.37           C
ATOM    185 1HB  SER A  17      11.864  11.024  27.593  1.00 20.37           H
ATOM    186 2HB  SER A  17      12.727   9.482  27.394  1.00 20.37           H
ATOM    187  OG  SER A  17      13.912  11.141  27.626  1.00 14.37           O
ATOM    188  HG  SER A  17      14.731  10.656  27.434  1.00 14.37           H
ATOM    189  N   GLY A  18      13.377  12.516  24.128  1.00 18.03           N
ATOM    190  H   GLY A  18      13.805  11.759  23.619  1.00 18.03           H
ATOM    191  CA  GLY A  18      13.319  13.827  23.499  1.00 10.33           C
ATOM    192 1HA  GLY A  18      13.696  14.590  24.183  1.00 10.33           H
ATOM    193 2HA  GLY A  18      13.913  13.810  22.594  1.00 10.33           H
ATOM    194  C   GLY A  18      11.901  14.159  23.070  1.00 16.28           C
ATOM    195  O   GLY A  18      11.019  13.298  23.117  1.00 11.81           O
ATOM    196  N   PRO A  19      11.663  15.361  22.542  1.00 15.47           N
ATOM    197  CA  PRO A  19      10.344  15.726  22.077  1.00 15.02           C
ATOM    198  HA  PRO A  19       9.611  15.576  22.871  1.00 15.02           H
ATOM    199  C   PRO A  19       9.961  14.858  20.867  1.00 16.80           C
ATOM    200  O   PRO A  19       8.809  14.472  20.726  1.00 29.80           O
ATOM    201  CB  PRO A  19      10.454  17.219  21.765  1.00 14.10           C
ATOM    202 1HB  PRO A  19       9.761  17.530  20.994  1.00 14.10           H
ATOM    203 2HB  PRO A  19      10.281  17.791  22.678  1.00 14.10           H
ATOM    204  CG  PRO A  19      11.910  17.391  21.333  1.00 10.76           C
ATOM    205 1HG  PRO A  19      12.018  17.125  20.281  1.00 10.76           H
ATOM    206 2HG  PRO A  19      12.261  18.407  21.500  1.00 10.76           H
ATOM    207  CD  PRO A  19      12.649  16.372  22.204  1.00  9.49           C
ATOM    208 1HD  PRO A  19      13.473  15.936  21.642  1.00  9.49           H
ATOM    209 2HD  PRO A  19      13.023  16.838  23.114  1.00  9.49           H
ATOM    210  N   THR A  20      10.918  14.468  20.025  1.00 12.14           N
ATOM    211  H   THR A  20      11.876  14.751  20.181  1.00 12.14           H
ATOM    212  CA  THR A  20      10.616  13.644  18.858  1.00 16.34           C
ATOM    213  HA  THR A  20       9.776  14.095  18.328  1.00 16.34           H
ATOM    214  C   THR A  20      10.170  12.237  19.291  1.00 20.96           C
ATOM    215  O   THR A  20       9.076  11.795  18.953  1.00 26.77           O
ATOM    216  CB  THR A  20      11.816  13.627  17.899  1.00 16.75           C
ATOM    217  HB  THR A  20      11.499  13.123  16.990  1.00 16.75           H
ATOM    218  OG1 THR A  20      12.901  12.909  18.453  1.00 20.56           O
ATOM    219  HG1 THR A  20      13.700  13.404  18.764  1.00 20.56           H
ATOM    220  CG2 THR A  20      12.248  15.048  17.510  1.00 14.76           C
ATOM    221 1HG2 THR A  20      12.925  14.998  16.663  1.00 14.76           H
ATOM    222 2HG2 THR A  20      12.759  15.540  18.337  1.00 14.76           H
ATOM    223 3HG2 THR A  20      11.375  15.633  17.225  1.00 14.76           H
ATOM    224  N   ALA A  21      10.959  11.558  20.123  1.00 19.07           N
ATOM    225  H   ALA A  21      11.879  11.938  20.301  1.00 19.07           H
ATOM    226  CA  ALA A  21      10.609  10.253  20.681  1.00 19.40           C
ATOM    227  HA  ALA A  21      10.499   9.534  19.867  1.00 19.40           H
ATOM    228  C   ALA A  21       9.289  10.307  21.468  1.00 23.20           C
ATOM    229  O   ALA A  21       8.444   9.416  21.364  1.00 28.39           O
ATOM    230  CB  ALA A  21      11.749   9.801  21.589  1.00 25.25           C
ATOM    231 1HB  ALA A  21      12.690   9.798  21.043  1.00 25.25           H
ATOM    232 2HB  ALA A  21      11.539   8.796  21.937  1.00 25.25           H
ATOM    233 3HB  ALA A  21      11.835  10.470  22.445  1.00 25.25           H
ATOM    234  N   SER A  22       9.079  11.384  22.222  1.00 20.59           N
ATOM    235  H   SER A  22       9.813  12.079  22.289  1.00 20.59           H
ATOM    236  CA  SER A  22       7.850  11.597  22.972  1.00 20.23           C
ATOM    237  HA  SER A  22       7.689  10.745  23.630  1.00 20.23           H
ATOM    238  C   SER A  22       6.636  11.705  22.059  1.00 27.57           C
ATOM    239  O   SER A  22       5.575  11.239  22.444  1.00 41.66           O
ATOM    240  CB  SER A  22       7.970  12.844  23.839  1.00 21.62           C
ATOM    241 1HB  SER A  22       8.219  13.705  23.222  1.00 21.62           H
ATOM    242 2HB  SER A  22       7.017  13.027  24.334  1.00 21.62           H
ATOM    243  OG  SER A  22       8.976  12.648  24.807  1.00 18.28           O
ATOM    244  HG  SER A  22       9.841  12.838  24.383  1.00 18.28           H
ATOM    245  N   ALA A  23       6.764  12.247  20.845  1.00 17.22           N
ATOM    246  H   ALA A  23       7.651  12.651  20.564  1.00 17.22           H
ATOM    247  CA  ALA A  23       5.643  12.298  19.908  1.00 22.93           C
ATOM    248  HA  ALA A  23       4.821  12.831  20.384  1.00 22.93           H
ATOM    249  C   ALA A  23       5.162  10.890  19.541  1.00 27.07           C
ATOM    250  O   ALA A  23       3.958  10.647  19.475  1.00 30.38           O
ATOM    251  CB  ALA A  23       6.045  13.061  18.649  1.00 23.95           C
ATOM    252 1HB  ALA A  23       6.568  13.973  18.924  1.00 23.95           H
ATOM    253 2HB  ALA A  23       5.153  13.306  18.072  1.00 23.95           H
ATOM    254 3HB  ALA A  23       6.694  12.443  18.038  1.00 23.95           H
ATOM    255  N   TYR A  24       6.089   9.945  19.358  1.00 28.89           N
ATOM    256  H   TYR A  24       7.064  10.198  19.459  1.00 28.89           H
ATOM    257  CA  TYR A  24       5.727   8.551  19.123  1.00 26.58           C
ATOM    258  HA  TYR A  24       5.061   8.504  18.282  1.00 26.58           H
ATOM    259  C   TYR A  24       4.941   7.992  20.303  1.00 29.39           C
ATOM    260  O   TYR A  24       3.825   7.508  20.118  1.00 36.82           O
ATOM    261  CB  TYR A  24       6.947   7.697  18.771  1.00 22.72           C
ATOM    262 1HB  TYR A  24       7.761   7.903  19.462  1.00 22.72           H
ATOM    263 2HB  TYR A  24       6.669   6.651  18.911  1.00 22.72           H
ATOM    264  CG  TYR A  24       7.444   7.870  17.344  1.00 21.45           C
ATOM    265  CD1 TYR A  24       8.377   8.878  17.028  1.00 17.46           C
ATOM    266  HD1 TYR A  24       8.699   9.575  17.786  1.00 17.46           H
ATOM    267  CD2 TYR A  24       7.030   6.963  16.348  1.00 22.38           C
ATOM    268  HD2 TYR A  24       6.315   6.192  16.588  1.00 22.38           H
ATOM    269  CE1 TYR A  24       8.922   8.950  15.732  1.00 16.21           C
ATOM    270  HE1 TYR A  24       9.639   9.711  15.481  1.00 16.21           H
ATOM    271  CE2 TYR A  24       7.589   7.018  15.058  1.00 21.71           C
ATOM    272  HE2 TYR A  24       7.303   6.297  14.306  1.00 21.71           H
ATOM    273  CZ  TYR A  24       8.542   8.012  14.752  1.00 19.99           C
ATOM    274  OH  TYR A  24       9.105   8.052  13.516  1.00 26.11           O
ATOM    275  HH  TYR A  24       9.940   8.532  13.530  1.00 26.11           H
ATOM    276  N   ALA A  25       5.480   8.098  21.515  1.00 21.48           N
ATOM    277  H   ALA A  25       6.394   8.528  21.606  1.00 21.48           H
ATOM    278  CA  ALA A  25       4.783   7.599  22.699  1.00 21.70           C
ATOM    279  HA  ALA A  25       4.630   6.525  22.584  1.00 21.70           H
ATOM    280  C   ALA A  25       3.405   8.259  22.873  1.00 25.74           C
ATOM    281  O   ALA A  25       2.433   7.587  23.215  1.00 28.74           O
ATOM    282  CB  ALA A  25       5.653   7.833  23.931  1.00 21.89           C
ATOM    283 1HB  ALA A  25       6.638   7.402  23.773  1.00 21.89           H
ATOM    284 2HB  ALA A  25       5.187   7.347  24.785  1.00 21.89           H
ATOM    285 3HB  ALA A  25       5.754   8.901  24.127  1.00 21.89           H
ATOM    286  N   ARG A  26       3.313   9.562  22.604  1.00 28.46           N
ATOM    287  H   ARG A  26       4.170  10.041  22.347  1.00 28.46           H
ATOM    288  CA  ARG A  26       2.106  10.372  22.732  1.00 27.20           C
ATOM    289  HA  ARG A  26       1.718  10.247  23.742  1.00 27.20           H
ATOM    290  C   ARG A  26       1.021   9.920  21.788  1.00 25.07           C
ATOM    291  O   ARG A  26      -0.043   9.561  22.264  1.00 25.85           O
ATOM    292  CB  ARG A  26       2.454  11.846  22.504  1.00 24.27           C
ATOM    293 1HB  ARG A  26       3.141  12.159  23.287  1.00 24.27           H
ATOM    294 2HB  ARG A  26       2.966  11.951  21.550  1.00 24.27           H
ATOM    295  CG  ARG A  26       1.236  12.782  22.482  1.00 22.08           C
ATOM    296 1HG  ARG A  26       1.602  13.771  22.236  1.00 22.08           H
ATOM    297 2HG  ARG A  26       0.533  12.484  21.706  1.00 22.08           H
ATOM    298  CD  ARG A  26       0.504  12.856  23.823  1.00 22.71           C
ATOM    299 1HD  ARG A  26       0.069  11.882  24.054  1.00 22.71           H
ATOM    300 2HD  ARG A  26       1.212  13.111  24.598  1.00 22.71           H
ATOM    301  NE  ARG A  26      -0.569  13.858  23.784  1.00 27.42           N
ATOM    302  HE  ARG A  26      -1.477  13.517  23.483  1.00 27.42           H
ATOM    303  CZ  ARG A  26      -0.485  15.171  23.948  1.00 29.44           C
ATOM    304  NH1 ARG A  26       0.637  15.766  24.293  1.00 30.97           N
ATOM    305 1HH1 ARG A  26       1.477  15.206  24.390  1.00 30.97           H
ATOM    306 2HH1 ARG A  26       0.731  16.752  24.476  1.00 30.97           H
ATOM    307  NH2 ARG A  26      -1.569  15.884  23.746  1.00 24.60           N
ATOM    308 1HH2 ARG A  26      -2.389  15.364  23.430  1.00 24.60           H
ATOM    309 2HH2 ARG A  26      -1.556  16.885  23.778  1.00 24.60           H
ATOM    310  N   ILE A  27       1.251   9.964  20.479  1.00 22.78           N
ATOM    311  H   ILE A  27       2.159  10.264  20.139  1.00 22.78           H
ATOM    312  CA  ILE A  27       0.191   9.620  19.530  1.00 28.75           C
ATOM    313  HA  ILE A  27      -0.688  10.225  19.759  1.00 28.75           H
ATOM    314  C   ILE A  27      -0.217   8.170  19.740  1.00 31.24           C
ATOM    315  O   ILE A  27      -1.399   7.867  19.695  1.00 30.51           O
ATOM    316  CB  ILE A  27       0.618   9.917  18.075  1.00 19.39           C
ATOM    317  HB  ILE A  27       1.701   9.910  18.036  1.00 19.39           H
ATOM    318  CG1 ILE A  27       0.137  11.305  17.610  1.00 19.09           C
ATOM    319 1HG1 ILE A  27       0.332  11.414  16.544  1.00 19.09           H
ATOM    320 2HG1 ILE A  27      -0.936  11.403  17.771  1.00 19.09           H
ATOM    321  CG2 ILE A  27       0.101   8.871  17.069  1.00 20.10           C
ATOM    322 1HG2 ILE A  27       0.402   9.155  16.069  1.00 20.10           H
ATOM    323 2HG2 ILE A  27      -0.987   8.816  17.107  1.00 20.10           H
ATOM    324 3HG2 ILE A  27       0.527   7.889  17.272  1.00 20.10           H
ATOM    325  CD1 ILE A  27       0.856  12.439  18.331  1.00 18.14           C
ATOM    326 1HD1 ILE A  27       0.600  13.380  17.854  1.00 18.14           H
ATOM    327 2HD1 ILE A  27       1.934  12.288  18.273  1.00 18.14           H
ATOM    328 3HD1 ILE A  27       0.547  12.478  19.372  1.00 18.14           H
ATOM    329  N   LEU A  28       0.720   7.271  20.052  1.00 30.38           N
ATOM    330  H   LEU A  28       1.694   7.550  20.099  1.00 30.38           H
ATOM    331  CA  LEU A  28       0.326   5.907  20.376  1.00 32.19           C
ATOM    332  HA  LEU A  28      -0.258   5.513  19.545  1.00 32.19           H
ATOM    333  C   LEU A  28      -0.606   5.911  21.590  1.00 36.92           C
ATOM    334  O   LEU A  28      -1.667   5.316  21.525  1.00 39.09           O
ATOM    335  CB  LEU A  28       1.555   5.015  20.595  1.00 27.27           C
ATOM    336 1HB  LEU A  28       2.202   5.495  21.330  1.00 27.27           H
ATOM    337 2HB  LEU A  28       1.215   4.063  21.004  1.00 27.27           H
ATOM    338  CG  LEU A  28       2.356   4.737  19.304  1.00 28.68           C
ATOM    339  HG  LEU A  28       2.521   5.665  18.758  1.00 28.68           H
ATOM    340  CD1 LEU A  28       3.724   4.148  19.673  1.00 28.66           C
ATOM    341 1HD1 LEU A  28       4.286   3.936  18.764  1.00 28.66           H
ATOM    342 2HD1 LEU A  28       3.589   3.230  20.246  1.00 28.66           H
ATOM    343 3HD1 LEU A  28       4.289   4.859  20.275  1.00 28.66           H
ATOM    344  CD2 LEU A  28       1.630   3.755  18.374  1.00 28.04           C
ATOM    345 1HD2 LEU A  28       2.203   3.649  17.457  1.00 28.04           H
ATOM    346 2HD2 LEU A  28       0.647   4.133  18.107  1.00 28.04           H
ATOM    347 3HD2 LEU A  28       1.524   2.781  18.853  1.00 28.04           H
ATOM    348  N   SER A  29      -0.279   6.634  22.656  1.00 34.44           N
ATOM    349  H   SER A  29       0.577   7.173  22.639  1.00 34.44           H
ATOM    350  CA  SER A  29      -1.141   6.743  23.837  1.00 29.50           C
ATOM    351  HA  SER A  29      -1.388   5.735  24.160  1.00 29.50           H
ATOM    352  C   SER A  29      -2.475   7.480  23.586  1.00 31.72           C
ATOM    353  O   SER A  29      -3.379   7.362  24.408  1.00 39.89           O
ATOM    354  CB  SER A  29      -0.369   7.404  24.983  1.00 29.57           C
ATOM    355 1HB  SER A  29      -0.115   8.432  24.719  1.00 29.57           H
ATOM    356 2HB  SER A  29      -0.990   7.412  25.879  1.00 29.57           H
ATOM    357  OG  SER A  29       0.819   6.669  25.237  1.00 26.34           O
ATOM    358  HG  SER A  29       1.458   6.992  24.585  1.00 26.34           H
ATOM    359  N   GLU A  30      -2.629   8.213  22.481  1.00 26.89           N
ATOM    360  H   GLU A  30      -1.832   8.323  21.866  1.00 26.89           H
ATOM    361  CA  GLU A  30      -3.873   8.912  22.124  1.00 24.68           C
ATOM    362  HA  GLU A  30      -4.479   9.066  23.017  1.00 24.68           H
ATOM    363  C   GLU A  30      -4.734   8.105  21.136  1.00 38.02           C
ATOM    364  O   GLU A  30      -5.957   8.185  21.193  1.00 31.94           O
ATOM    365  CB  GLU A  30      -3.549  10.297  21.519  1.00 23.82           C
ATOM    366 1HB  GLU A  30      -2.790  10.184  20.746  1.00 23.82           H
ATOM    367 2HB  GLU A  30      -4.453  10.693  21.057  1.00 23.82           H
ATOM    368  CG  GLU A  30      -3.071  11.312  22.574  1.00 26.60           C
ATOM    369 1HG  GLU A  30      -3.821  11.369  23.367  1.00 26.60           H
ATOM    370 2HG  GLU A  30      -2.140  10.969  23.026  1.00 26.60           H
ATOM    371  CD  GLU A  30      -2.852  12.721  21.997  1.00 26.64           C
ATOM    372  OE1 GLU A  30      -2.229  12.845  20.924  1.00 27.44           O
ATOM    373  OE2 GLU A  30      -3.207  13.696  22.706  1.00 26.14           O
ATOM    374  N   GLU A  31      -4.117   7.327  20.244  1.00 37.81           N
ATOM    375  H   GLU A  31      -3.105   7.375  20.239  1.00 37.81           H
ATOM    376  CA  GLU A  31      -4.763   6.798  19.030  1.00 33.22           C
ATOM    377  HA  GLU A  31      -5.823   7.055  19.036  1.00 33.22           H
ATOM    378  C   GLU A  31      -4.673   5.266  18.940  1.00 30.99           C
ATOM    379  O   GLU A  31      -5.525   4.628  18.326  1.00 38.23           O
ATOM    380  CB  GLU A  31      -4.129   7.445  17.778  1.00 30.69           C
ATOM    381 1HB  GLU A  31      -3.062   7.223  17.760  1.00 30.69           H
ATOM    382 2HB  GLU A  31      -4.582   6.994  16.894  1.00 30.69           H
ATOM    383  CG  GLU A  31      -4.341   8.972  17.718  1.00 23.63           C
ATOM    384 1HG  GLU A  31      -5.411   9.176  17.638  1.00 23.63           H
ATOM    385 2HG  GLU A  31      -3.981   9.430  18.639  1.00 23.63           H
ATOM    386  CD  GLU A  31      -3.615   9.652  16.546  1.00 22.91           C
ATOM    387  OE1 GLU A  31      -3.452   9.015  15.484  1.00 23.41           O
ATOM    388  OE2 GLU A  31      -3.250  10.837  16.722  1.00 23.94           O
ATOM    389  N   ALA A  32      -3.691   4.652  19.602  1.00 26.24           N
ATOM    390  H   ALA A  32      -3.059   5.222  20.155  1.00 26.24           H
ATOM    391  CA  ALA A  32      -3.564   3.199  19.721  1.00 29.63           C
ATOM    392  HA  ALA A  32      -4.554   2.748  19.663  1.00 29.63           H
ATOM    393  C   ALA A  32      -2.940   2.794  21.079  1.00 36.01           C
ATOM    394  O   ALA A  32      -1.915   2.109  21.097  1.00 40.23           O
ATOM    395  CB  ALA A  32      -2.735   2.679  18.533  1.00 24.80           C
ATOM    396 1HB  ALA A  32      -3.232   2.940  17.598  1.00 24.80           H
ATOM    397 2HB  ALA A  32      -2.648   1.594  18.588  1.00 24.80           H
ATOM    398 3HB  ALA A  32      -1.740   3.125  18.548  1.00 24.80           H
ATOM    399  N   PRO A  33      -3.534   3.169  22.236  1.00 40.62           N
ATOM    400  CA  PRO A  33      -2.837   3.077  23.522  1.00 44.34           C
ATOM    401  HA  PRO A  33      -1.900   3.628  23.461  1.00 44.34           H
ATOM    402  C   PRO A  33      -2.497   1.652  23.945  1.00 46.80           C
ATOM    403  O   PRO A  33      -1.548   1.461  24.694  1.00 51.05           O
ATOM    404  CB  PRO A  33      -3.745   3.754  24.556  1.00 45.41           C
ATOM    405 1HB  PRO A  33      -3.784   3.193  25.491  1.00 45.41           H
ATOM    406 2HB  PRO A  33      -3.395   4.765  24.745  1.00 45.41           H
ATOM    407  CG  PRO A  33      -5.115   3.806  23.881  1.00 46.46           C
ATOM    408 1HG  PRO A  33      -5.651   2.875  24.068  1.00 46.46           H
ATOM    409 2HG  PRO A  33      -5.698   4.664  24.220  1.00 46.46           H
ATOM    410  CD  PRO A  33      -4.775   3.910  22.397  1.00 45.03           C
ATOM    411 1HD  PRO A  33      -5.577   3.491  21.789  1.00 45.03           H
ATOM    412 2HD  PRO A  33      -4.611   4.959  22.142  1.00 45.03           H
ATOM    413  N   GLY A  34      -3.224   0.652  23.441  1.00 40.53           N
ATOM    414  H   GLY A  34      -3.967   0.883  22.804  1.00 40.53           H
ATOM    415  CA  GLY A  34      -2.956  -0.749  23.754  1.00 38.37           C
ATOM    416 1HA  GLY A  34      -2.903  -0.864  24.837  1.00 38.37           H
ATOM    417 2HA  GLY A  34      -3.778  -1.363  23.389  1.00 38.37           H
ATOM    418  C   GLY A  34      -1.652  -1.281  23.147  1.00 28.26           C
ATOM    419  O   GLY A  34      -1.231  -2.373  23.509  1.00 28.62           O
ATOM    420  N   ALA A  35      -1.014  -0.545  22.230  1.00 27.94           N
ATOM    421  H   ALA A  35      -1.362   0.380  22.011  1.00 27.94           H
ATOM    422  CA  ALA A  35       0.338  -0.858  21.787  1.00 28.30           C
ATOM    423  HA  ALA A  35       0.375  -1.888  21.430  1.00 28.30           H
ATOM    424  C   ALA A  35       1.280  -0.700  22.979  1.00 32.20           C
ATOM    425  O   ALA A  35       1.487   0.416  23.452  1.00 28.34           O
ATOM    426  CB  ALA A  35       0.740   0.085  20.647  1.00 27.90           C
ATOM    427 1HB  ALA A  35       0.053  -0.034  19.810  1.00 27.90           H
ATOM    428 2HB  ALA A  35       1.752  -0.156  20.322  1.00 27.90           H
ATOM    429 3HB  ALA A  35       0.713   1.121  20.985  1.00 27.90           H
ATOM    430  N   THR A  36       1.815  -1.799  23.500  1.00 37.20           N
ATOM    431  H   THR A  36       1.616  -2.693  23.056  1.00 37.20           H
ATOM    432  CA  THR A  36       2.730  -1.718  24.634  1.00 31.34           C
ATOM    433  HA  THR A  36       2.245  -1.141  25.409  1.00 31.34           H
ATOM    434  C   THR A  36       3.992  -0.959  24.230  1.00 28.20           C
ATOM    435  O   THR A  36       4.521  -1.166  23.138  1.00 24.02           O
ATOM    436  CB  THR A  36       3.048  -3.104  25.212  1.00 31.46           C
ATOM    437  HB  THR A  36       3.890  -3.005  25.897  1.00 31.46           H
ATOM    438  OG1 THR A  36       3.399  -4.030  24.210  1.00 31.37           O
ATOM    439  HG1 THR A  36       2.784  -4.032  23.478  1.00 31.37           H
ATOM    440  CG2 THR A  36       1.865  -3.665  26.002  1.00 27.12           C
ATOM    441 1HG2 THR A  36       2.115  -4.659  26.372  1.00 27.12           H
ATOM    442 2HG2 THR A  36       0.978  -3.730  25.370  1.00 27.12           H
ATOM    443 3HG2 THR A  36       1.663  -3.015  26.852  1.00 27.12           H
ATOM    444  N   ILE A  37       4.496  -0.086  25.099  1.00 29.94           N
ATOM    445  H   ILE A  37       4.026   0.029  25.995  1.00 29.94           H
ATOM    446  CA  ILE A  37       5.621   0.801  24.807  1.00 28.78           C
ATOM    447  HA  ILE A  37       6.091   0.501  23.877  1.00 28.78           H
ATOM    448  C   ILE A  37       6.633   0.689  25.936  1.00 28.58           C
ATOM    449  O   ILE A  37       6.261   0.791  27.100  1.00 28.10           O
ATOM    450  CB  ILE A  37       5.135   2.263  24.668  1.00 24.88           C
ATOM    451  HB  ILE A  37       4.580   2.505  25.573  1.00 24.88           H
ATOM    452  CG1 ILE A  37       4.217   2.492  23.445  1.00 21.65           C
ATOM    453 1HG1 ILE A  37       4.803   2.832  22.591  1.00 21.65           H
ATOM    454 2HG1 ILE A  37       3.727   1.570  23.151  1.00 21.65           H
ATOM    455  CG2 ILE A  37       6.331   3.230  24.563  1.00 19.61           C
ATOM    456 1HG2 ILE A  37       5.981   4.235  24.331  1.00 19.61           H
ATOM    457 2HG2 ILE A  37       7.006   2.896  23.777  1.00 19.61           H
ATOM    458 3HG2 ILE A  37       6.874   3.273  25.508  1.00 19.61           H
ATOM    459  CD1 ILE A  37       3.133   3.531  23.760  1.00 26.52           C
ATOM    460 1HD1 ILE A  37       2.459   3.610  22.912  1.00 26.52           H
ATOM    461 2HD1 ILE A  37       3.585   4.505  23.948  1.00 26.52           H
ATOM    462 3HD1 ILE A  37       2.556   3.223  24.632  1.00 26.52           H
ATOM    463  N   ALA A  38       7.912   0.574  25.588  1.00 24.49           N
ATOM    464  H   ALA A  38       8.138   0.555  24.600  1.00 24.49           H
ATOM    465  CA  ALA A  38       9.018   0.728  26.525  1.00 24.25           C
ATOM    466  HA  ALA A  38       8.645   1.001  27.514  1.00 24.25           H
ATOM    467  C   ALA A  38       9.911   1.852  26.018  1.00 23.90           C
ATOM    468  O   ALA A  38      10.533   1.721  24.962  1.00 19.76           O
ATOM    469  CB  ALA A  38       9.795  -0.579  26.660  1.00 22.97           C
ATOM    470 1HB  ALA A  38       9.208  -1.307  27.215  1.00 22.97           H
ATOM    471 2HB  ALA A  38      10.709  -0.379  27.211  1.00 22.97           H
ATOM    472 3HB  ALA A  38      10.051  -0.973  25.677  1.00 22.97           H
ATOM    473  N   MET A  39       9.912   2.983  26.716  1.00 22.54           N
ATOM    474  H   MET A  39       9.358   3.029  27.571  1.00 22.54           H
ATOM    475  CA  MET A  39      10.816   4.088  26.435  1.00 25.17           C
ATOM    476  HA  MET A  39      11.042   4.090  25.376  1.00 25.17           H
ATOM    477  C   MET A  39      12.114   3.888  27.223  1.00 25.31           C
ATOM    478  O   MET A  39      12.074   3.654  28.428  1.00 27.60           O
ATOM    479  CB  MET A  39      10.115   5.409  26.766  1.00 23.99           C
ATOM    480 1HB  MET A  39       9.178   5.450  26.210  1.00 23.99           H
ATOM    481 2HB  MET A  39       9.888   5.456  27.830  1.00 23.99           H
ATOM    482  CG  MET A  39      10.968   6.618  26.370  1.00 21.33           C
ATOM    483 1HG  MET A  39      11.849   6.652  27.012  1.00 21.33           H
ATOM    484 2HG  MET A  39      11.305   6.495  25.340  1.00 21.33           H
ATOM    485  SD  MET A  39      10.087   8.200  26.515  1.00 27.38           S
ATOM    486  CE  MET A  39       9.300   8.268  24.886  1.00 25.99           C
ATOM    487 1HE  MET A  39       8.583   9.087  24.869  1.00 25.99           H
ATOM    488 2HE  MET A  39       8.785   7.329  24.690  1.00 25.99           H
ATOM    489 3HE  MET A  39      10.056   8.435  24.121  1.00 25.99           H
ATOM    490  N   PHE A  40      13.258   3.968  26.556  1.00 20.12           N
ATOM    491  H   PHE A  40      13.217   4.211  25.570  1.00 20.12           H
ATOM    492  CA  PHE A  40      14.588   3.753  27.119  1.00 25.48           C
ATOM    493  HA  PHE A  40      14.524   3.529  28.184  1.00 25.48           H
ATOM    494  C   PHE A  40      15.385   5.025  26.907  1.00 28.57           C
ATOM    495  O   PHE A  40      15.488   5.492  25.780  1.00 27.54           O
ATOM    496  CB  PHE A  40      15.293   2.602  26.396  1.00 25.66           C
ATOM    497 1HB  PHE A  40      15.492   2.913  25.371  1.00 25.66           H
ATOM    498 2HB  PHE A  40      16.257   2.428  26.875  1.00 25.66           H
ATOM    499  CG  PHE A  40      14.524   1.303  26.345  1.00 27.12           C
ATOM    500  CD1 PHE A  40      14.593   0.391  27.416  1.00 21.66           C
ATOM    501  HD1 PHE A  40      15.178   0.621  28.295  1.00 21.66           H
ATOM    502  CD2 PHE A  40      13.742   1.001  25.211  1.00 16.42           C
ATOM    503  HD2 PHE A  40      13.671   1.710  24.398  1.00 16.42           H
ATOM    504  CE1 PHE A  40      13.907  -0.833  27.334  1.00 18.11           C
ATOM    505  HE1 PHE A  40      13.958  -1.534  28.147  1.00 18.11           H
ATOM    506  CE2 PHE A  40      13.042  -0.215  25.144  1.00 17.43           C
ATOM    507  HE2 PHE A  40      12.427  -0.440  24.287  1.00 17.43           H
ATOM    508  CZ  PHE A  40      13.144  -1.139  26.195  1.00 18.28           C
ATOM    509  HZ  PHE A  40      12.601  -2.068  26.139  1.00 18.28           H
ATOM    510  N   GLU A  41      15.920   5.600  27.967  1.00 31.32           N
ATOM    511  H   GLU A  41      15.778   5.186  28.884  1.00 31.32           H
ATOM    512  CA  GLU A  41      16.558   6.900  27.963  1.00 29.49           C
ATOM    513  HA  GLU A  41      16.705   7.248  26.941  1.00 29.49           H
ATOM    514  C   GLU A  41      17.914   6.786  28.649  1.00 28.26           C
ATOM    515  O   GLU A  41      17.991   6.406  29.809  1.00 31.92           O
ATOM    516  CB  GLU A  41      15.631   7.880  28.682  1.00 27.51           C
ATOM    517 1HB  GLU A  41      14.758   8.069  28.056  1.00 27.51           H
ATOM    518 2HB  GLU A  41      15.286   7.447  29.621  1.00 27.51           H
ATOM    519  CG  GLU A  41      16.337   9.195  28.986  1.00 26.77           C
ATOM    520 1HG  GLU A  41      15.606   9.859  29.410  1.00 26.77           H
ATOM    521 2HG  GLU A  41      17.112   9.042  29.733  1.00 26.77           H
ATOM    522  CD  GLU A  41      16.938   9.824  27.738  1.00 24.00           C
ATOM    523  OE1 GLU A  41      16.167  10.076  26.783  1.00 20.03           O
ATOM    524  OE2 GLU A  41      18.172  10.022  27.730  1.00 21.09           O
ATOM    525  N   VAL A  42      18.990   7.081  27.933  1.00 22.02           N
ATOM    526  H   VAL A  42      18.846   7.347  26.962  1.00 22.02           H
ATOM    527  CA  VAL A  42      20.363   6.878  28.396  1.00 18.30           C
ATOM    528  HA  VAL A  42      20.436   5.845  28.731  1.00 18.30           H
ATOM    529  C   VAL A  42      20.772   7.767  29.588  1.00 19.21           C
ATOM    530  O   VAL A  42      21.764   7.462  30.252  1.00 21.76           O
ATOM    531  CB  VAL A  42      21.313   7.047  27.193  1.00 11.46           C
ATOM    532  HB  VAL A  42      20.920   6.454  26.374  1.00 11.46           H
ATOM    533  CG1 VAL A  42      21.440   8.502  26.719  1.00  9.92           C
ATOM    534 1HG1 VAL A  42      22.064   8.544  25.826  1.00  9.92           H
ATOM    535 2HG1 VAL A  42      21.884   9.124  27.495  1.00  9.92           H
ATOM    536 3HG1 VAL A  42      20.456   8.887  26.473  1.00  9.92           H
ATOM    537  CG2 VAL A  42      22.699   6.502  27.493  1.00 10.72           C
ATOM    538 1HG2 VAL A  42      23.289   6.486  26.577  1.00 10.72           H
ATOM    539 2HG2 VAL A  42      22.622   5.499  27.897  1.00 10.72           H
ATOM    540 3HG2 VAL A  42      23.180   7.141  28.223  1.00 10.72           H
ATOM    541  N   GLY A  43      20.042   8.843  29.889  1.00 16.35           N
ATOM    542  H   GLY A  43      19.226   9.042  29.317  1.00 16.35           H
ATOM    543  CA  GLY A  43      20.363   9.750  30.997  1.00 10.91           C
ATOM    544 1HA  GLY A  43      21.367   9.552  31.369  1.00 10.91           H
ATOM    545 2HA  GLY A  43      20.340  10.759  30.615  1.00 10.91           H
ATOM    546  C   GLY A  43      19.371   9.663  32.165  1.00 12.44           C
ATOM    547  O   GLY A  43      18.341   9.008  32.037  1.00 12.64           O
ATOM    548  N   PRO A  44      19.654  10.322  33.303  1.00 12.94           N
ATOM    549  CA  PRO A  44      18.818  10.252  34.502  1.00 20.21           C
ATOM    550  HA  PRO A  44      18.586   9.211  34.729  1.00 20.21           H
ATOM    551  C   PRO A  44      17.512  11.040  34.370  1.00 26.41           C
ATOM    552  O   PRO A  44      17.387  11.957  33.554  1.00 32.21           O
ATOM    553  CB  PRO A  44      19.676  10.846  35.627  1.00 17.49           C
ATOM    554 1HB  PRO A  44      19.080  11.404  36.351  1.00 17.49           H
ATOM    555 2HB  PRO A  44      20.220  10.053  36.131  1.00 17.49           H
ATOM    556  CG  PRO A  44      20.664  11.759  34.905  1.00 11.54           C
ATOM    557 1HG  PRO A  44      20.210  12.732  34.732  1.00 11.54           H
ATOM    558 2HG  PRO A  44      21.598  11.865  35.458  1.00 11.54           H
ATOM    559  CD  PRO A  44      20.879  11.060  33.569  1.00 11.06           C
ATOM    560 1HD  PRO A  44      21.079  11.799  32.796  1.00 11.06           H
ATOM    561 2HD  PRO A  44      21.712  10.361  33.653  1.00 11.06           H
ATOM    562  N   THR A  45      16.555  10.752  35.252  1.00 24.70           N
ATOM    563  H   THR A  45      16.678   9.925  35.830  1.00 24.70           H
ATOM    564  CA  THR A  45      15.328  11.535  35.425  1.00 20.24           C
ATOM    565  HA  THR A  45      14.925  11.752  34.445  1.00 20.24           H
ATOM    566  C   THR A  45      15.619  12.875  36.117  1.00 21.38           C
ATOM    567  O   THR A  45      15.441  13.011  37.322  1.00 21.91           O
ATOM    568  CB  THR A  45      14.270  10.719  36.193  1.00 21.38           C
ATOM    569  HB  THR A  45      14.556  10.622  37.241  1.00 21.38           H
ATOM    570  OG1 THR A  45      14.164   9.425  35.638  1.00 18.75           O
ATOM    571  HG1 THR A  45      14.759   8.777  36.085  1.00 18.75           H
ATOM    572  CG2 THR A  45      12.890  11.381  36.091  1.00 15.56           C
ATOM    573 1HG2 THR A  45      12.153  10.765  36.607  1.00 15.56           H
ATOM    574 2HG2 THR A  45      12.598  11.481  35.045  1.00 15.56           H
ATOM    575 3HG2 THR A  45      12.909  12.366  36.556  1.00 15.56           H
ATOM    576  N   VAL A  46      16.085  13.873  35.364  1.00 23.51           N
ATOM    577  H   VAL A  46      16.327  13.660  34.404  1.00 23.51           H
ATOM    578  CA  VAL A  46      16.475  15.178  35.934  1.00 21.72           C
ATOM    579  HA  VAL A  46      17.024  14.986  36.857  1.00 21.72           H
ATOM    580  C   VAL A  46      15.287  16.073  36.317  1.00 28.85           C
ATOM    581  O   VAL A  46      15.505  17.120  36.917  1.00 32.46           O
ATOM    582  CB  VAL A  46      17.423  15.962  34.996  1.00 15.91           C
ATOM    583  HB  VAL A  46      17.763  16.843  35.534  1.00 15.91           H
ATOM    584  CG1 VAL A  46      18.683  15.150  34.665  1.00 17.31           C
ATOM    585 1HG1 VAL A  46      19.390  15.771  34.117  1.00 17.31           H
ATOM    586 2HG1 VAL A  46      18.439  14.282  34.062  1.00 17.31           H
ATOM    587 3HG1 VAL A  46      19.153  14.819  35.590  1.00 17.31           H
ATOM    588  CG2 VAL A  46      16.718  16.452  33.716  1.00 14.72           C
ATOM    589 1HG2 VAL A  46      17.447  16.903  33.043  1.00 14.72           H
ATOM    590 2HG2 VAL A  46      15.975  17.208  33.968  1.00 14.72           H
ATOM    591 3HG2 VAL A  46      16.218  15.627  33.211  1.00 14.72           H
ATOM    592  N   SER A  47      14.049  15.725  35.959  1.00 31.18           N
ATOM    593  H   SER A  47      13.875  14.851  35.491  1.00 31.18           H
ATOM    594  CA  SER A  47      12.898  16.595  36.192  1.00 24.33           C
ATOM    595  HA  SER A  47      13.050  17.145  37.121  1.00 24.33           H
ATOM    596  C   SER A  47      11.602  15.793  36.336  1.00 27.67           C
ATOM    597  O   SER A  47      11.503  14.662  35.853  1.00 31.39           O
ATOM    598  CB  SER A  47      12.799  17.604  35.042  1.00 22.59           C
ATOM    599 1HB  SER A  47      11.909  18.219  35.168  1.00 22.59           H
ATOM    600 2HB  SER A  47      13.675  18.254  35.057  1.00 22.59           H
ATOM    601  OG  SER A  47      12.746  16.937  33.797  1.00 23.62           O
ATOM    602  HG  SER A  47      12.690  17.610  33.086  1.00 23.62           H
ATOM    603  N   ASN A  48      10.613  16.406  36.991  1.00 30.54           N
ATOM    604  H   ASN A  48      10.740  17.368  37.267  1.00 30.54           H
ATOM    605  CA  ASN A  48       9.314  15.831  37.326  1.00 30.21           C
ATOM    606  HA  ASN A  48       9.176  14.899  36.788  1.00 30.21           H
ATOM    607  C   ASN A  48       8.217  16.862  36.987  1.00 30.17           C
ATOM    608  O   ASN A  48       8.359  18.003  37.432  1.00 37.81           O
ATOM    609  CB  ASN A  48       9.284  15.508  38.823  1.00 31.30           C
ATOM    610 1HB  ASN A  48       9.971  14.688  39.030  1.00 31.30           H
ATOM    611 2HB  ASN A  48       9.593  16.384  39.394  1.00 31.30           H
ATOM    612  CG  ASN A  48       7.884  15.095  39.237  1.00 32.83           C
ATOM    613  OD1 ASN A  48       7.348  14.118  38.741  1.00 24.68           O
ATOM    614  ND2 ASN A  48       7.250  15.835  40.121  1.00 43.63           N
ATOM    615 1HD2 ASN A  48       6.327  15.538  40.387  1.00 43.63           H
ATOM    616 2HD2 ASN A  48       7.678  16.655  40.514  1.00 43.63           H
ATOM    617  N   PRO A  49       7.137  16.529  36.246  1.00 26.58           N
ATOM    618  CA  PRO A  49       6.855  15.233  35.625  1.00 27.75           C
ATOM    619  HA  PRO A  49       6.759  14.483  36.403  1.00 27.75           H
ATOM    620  C   PRO A  49       7.975  14.825  34.652  1.00 28.20           C
ATOM    621  O   PRO A  49       8.776  15.678  34.276  1.00 28.41           O
ATOM    622  CB  PRO A  49       5.502  15.392  34.923  1.00 23.43           C
ATOM    623 1HB  PRO A  49       5.473  14.858  33.975  1.00 23.43           H
ATOM    624 2HB  PRO A  49       4.705  15.044  35.583  1.00 23.43           H
ATOM    625  CG  PRO A  49       5.368  16.897  34.712  1.00 23.36           C
ATOM    626 1HG  PRO A  49       5.892  17.183  33.806  1.00 23.36           H
ATOM    627 2HG  PRO A  49       4.326  17.213  34.673  1.00 23.36           H
ATOM    628  CD  PRO A  49       6.101  17.489  35.908  1.00 21.38           C
ATOM    629 1HD  PRO A  49       6.527  18.458  35.646  1.00 21.38           H
ATOM    630 2HD  PRO A  49       5.418  17.594  36.751  1.00 21.38           H
ATOM    631  N   PRO A  50       8.090  13.532  34.294  1.00 27.59           N
ATOM    632  CA  PRO A  50       9.225  13.021  33.538  1.00 25.09           C
ATOM    633  HA  PRO A  50      10.093  13.010  34.200  1.00 25.09           H
ATOM    634  C   PRO A  50       9.540  13.867  32.304  1.00 24.77           C
ATOM    635  O   PRO A  50       8.730  13.959  31.384  1.00 24.88           O
ATOM    636  CB  PRO A  50       8.867  11.577  33.177  1.00 24.26           C
ATOM    637 1HB  PRO A  50       8.313  11.540  32.237  1.00 24.26           H
ATOM    638 2HB  PRO A  50       9.753  10.947  33.127  1.00 24.26           H
ATOM    639  CG  PRO A  50       7.951  11.154  34.320  1.00 24.81           C
ATOM    640 1HG  PRO A  50       7.270  10.357  34.018  1.00 24.81           H
ATOM    641 2HG  PRO A  50       8.554  10.844  35.174  1.00 24.81           H
ATOM    642  CD  PRO A  50       7.199  12.439  34.665  1.00 27.77           C
ATOM    643 1HD  PRO A  50       6.288  12.501  34.071  1.00 27.77           H
ATOM    644 2HD  PRO A  50       6.964  12.446  35.729  1.00 27.77           H
ATOM    645  N   GLY A  51      10.724  14.477  32.279  1.00 24.23           N
ATOM    646  H   GLY A  51      11.303  14.456  33.108  1.00 24.23           H
ATOM    647  CA  GLY A  51      11.186  15.236  31.119  1.00 24.51           C
ATOM    648 1HA  GLY A  51      12.266  15.306  31.167  1.00 24.51           H
ATOM    649 2HA  GLY A  51      10.910  14.716  30.202  1.00 24.51           H
ATOM    650  C   GLY A  51      10.645  16.658  31.065  1.00 21.46           C
ATOM    651  O   GLY A  51      10.682  17.284  30.006  1.00 11.96           O
ATOM    652  N   ALA A  52      10.127  17.168  32.178  1.00 18.85           N
ATOM    653  H   ALA A  52      10.036  16.572  32.993  1.00 18.85           H
ATOM    654  CA  ALA A  52       9.712  18.552  32.287  1.00 12.75           C
ATOM    655  HA  ALA A  52       9.004  18.767  31.491  1.00 12.75           H
ATOM    656  C   ALA A  52      10.913  19.478  32.113  1.00 20.59           C
ATOM    657  O   ALA A  52      12.069  19.079  32.284  1.00 24.54           O
ATOM    658  CB  ALA A  52       9.023  18.776  33.637  1.00 13.53           C
ATOM    659 1HB  ALA A  52       8.109  18.188  33.677  1.00 13.53           H
ATOM    660 2HB  ALA A  52       8.766  19.825  33.752  1.00 13.53           H
ATOM    661 3HB  ALA A  52       9.684  18.478  34.451  1.00 13.53           H
ATOM    662  N   HIS A  53      10.641  20.733  31.786  1.00 23.19           N
ATOM    663  H   HIS A  53       9.679  21.023  31.690  1.00 23.19           H
ATOM    664  CA  HIS A  53      11.690  21.725  31.666  1.00 20.89           C
ATOM    665  HA  HIS A  53      12.461  21.332  31.009  1.00 20.89           H
ATOM    666  C   HIS A  53      12.287  21.997  33.043  1.00 22.06           C
ATOM    667  O   HIS A  53      11.561  22.183  34.017  1.00 27.97           O
ATOM    668  CB  HIS A  53      11.117  22.989  31.035  1.00 18.76           C
ATOM    669 1HB  HIS A  53      10.440  22.684  30.238  1.00 18.76           H
ATOM    670 2HB  HIS A  53      10.549  23.549  31.776  1.00 18.76           H
ATOM    671  CG  HIS A  53      12.164  23.882  30.429  1.00 21.70           C
ATOM    672  ND1 HIS A  53      13.276  24.417  31.083  1.00 26.60           N
ATOM    673  CD2 HIS A  53      12.185  24.272  29.130  1.00 23.22           C
ATOM    674  HD2 HIS A  53      11.461  24.010  28.369  1.00 23.22           H
ATOM    675  CE1 HIS A  53      13.939  25.125  30.157  1.00 27.36           C
ATOM    676  HE1 HIS A  53      14.863  25.667  30.321  1.00 27.36           H
ATOM    677  NE2 HIS A  53      13.299  25.056  28.982  1.00 24.72           N
ATOM    678  HE2 HIS A  53      13.599  25.506  28.118  1.00 24.72           H
ATOM    679  N   VAL A  54      13.608  22.062  33.129  1.00 18.82           N
ATOM    680  H   VAL A  54      14.131  21.910  32.272  1.00 18.82           H
ATOM    681  CA  VAL A  54      14.341  22.384  34.357  1.00 19.37           C
ATOM    682  HA  VAL A  54      14.066  21.647  35.113  1.00 19.37           H
ATOM    683  C   VAL A  54      13.972  23.758  34.926  1.00 26.52           C
ATOM    684  O   VAL A  54      14.125  23.957  36.122  1.00 29.67           O
ATOM    685  CB  VAL A  54      15.863  22.289  34.132  1.00 19.01           C
ATOM    686  HB  VAL A  54      16.358  22.520  35.073  1.00 19.01           H
ATOM    687  CG1 VAL A  54      16.286  20.856  33.762  1.00 17.69           C
ATOM    688 1HG1 VAL A  54      17.374  20.782  33.760  1.00 17.69           H
ATOM    689 2HG1 VAL A  54      15.904  20.570  32.786  1.00 17.69           H
ATOM    690 3HG1 VAL A  54      15.892  20.161  34.503  1.00 17.69           H
ATOM    691  CG2 VAL A  54      16.342  23.312  33.077  1.00 22.21           C
ATOM    692 1HG2 VAL A  54      17.302  23.018  32.678  1.00 22.21           H
ATOM    693 2HG2 VAL A  54      16.432  24.296  33.537  1.00 22.21           H
ATOM    694 3HG2 VAL A  54      15.659  23.384  32.237  1.00 22.21           H
ATOM    695  N   LYS A  55      13.419  24.680  34.124  1.00 29.20           N
ATOM    696  H   LYS A  55      13.314  24.436  33.144  1.00 29.20           H
ATOM    697  CA  LYS A  55      12.787  25.919  34.612  1.00 33.73           C
ATOM    698  HA  LYS A  55      13.541  26.618  34.970  1.00 33.73           H
ATOM    699  C   LYS A  55      11.846  25.634  35.773  1.00 34.43           C
ATOM    700  O   LYS A  55      11.850  26.359  36.757  1.00 37.56           O
ATOM    701  CB  LYS A  55      11.953  26.569  33.495  1.00 35.83           C
ATOM    702 1HB  LYS A  55      11.607  25.809  32.794  1.00 35.83           H
ATOM    703 2HB  LYS A  55      11.065  27.006  33.953  1.00 35.83           H
ATOM    704  CG  LYS A  55      12.686  27.690  32.749  1.00 39.75           C
ATOM    705 1HG  LYS A  55      12.907  28.488  33.458  1.00 39.75           H
ATOM    706 2HG  LYS A  55      13.620  27.319  32.323  1.00 39.75           H
ATOM    707  CD  LYS A  55      11.778  28.223  31.629  1.00 43.30           C
ATOM    708 1HD  LYS A  55      11.979  27.668  30.715  1.00 43.30           H
ATOM    709 2HD  LYS A  55      10.741  28.044  31.904  1.00 43.30           H
ATOM    710  CE  LYS A  55      11.971  29.730  31.394  1.00 44.91           C
ATOM    711 1HE  LYS A  55      12.018  30.230  32.363  1.00 44.91           H
ATOM    712 2HE  LYS A  55      12.911  29.902  30.864  1.00 44.91           H
ATOM    713  NZ  LYS A  55      10.841  30.301  30.627  1.00 45.91           N
ATOM    714 1HZ  LYS A  55      10.858  31.319  30.615  1.00 45.91           H
ATOM    715 2HZ  LYS A  55       9.956  30.047  31.061  1.00 45.91           H
ATOM    716 3HZ  LYS A  55      10.829  29.967  29.675  1.00 45.91           H
ATOM    717  N   ASN A  56      11.033  24.597  35.612  1.00 33.79           N
ATOM    718  H   ASN A  56      11.132  24.055  34.765  1.00 33.79           H
ATOM    719  CA  ASN A  56       9.885  24.283  36.454  1.00 40.06           C
ATOM    720  HA  ASN A  56       9.274  25.181  36.574  1.00 40.06           H
ATOM    721  C   ASN A  56      10.338  23.814  37.838  1.00 38.19           C
ATOM    722  O   ASN A  56       9.550  23.778  38.778  1.00 34.93           O
ATOM    723  CB  ASN A  56       9.043  23.175  35.783  1.00 50.24           C
ATOM    724 1HB  ASN A  56       9.597  22.238  35.836  1.00 50.24           H
ATOM    725 2HB  ASN A  56       8.125  23.055  36.358  1.00 50.24           H
ATOM    726  CG  ASN A  56       8.670  23.432  34.323  1.00 55.43           C
ATOM    727  OD1 ASN A  56       8.981  24.458  33.730  1.00 57.21           O
ATOM    728  ND2 ASN A  56       7.996  22.489  33.697  1.00 53.95           N
ATOM    729 1HD2 ASN A  56       7.736  22.683  32.744  1.00 53.95           H
ATOM    730 2HD2 ASN A  56       7.757  21.627  34.152  1.00 53.95           H
ATOM    731  N   ILE A  57      11.609  23.445  37.971  1.00 40.53           N
ATOM    732  H   ILE A  57      12.211  23.573  37.169  1.00 40.53           H
ATOM    733  CA  ILE A  57      12.284  23.342  39.247  1.00 43.21           C
ATOM    734  HA  ILE A  57      11.612  22.922  39.996  1.00 43.21           H
ATOM    735  C   ILE A  57      12.622  24.789  39.611  1.00 47.67           C
ATOM    736  O   ILE A  57      13.674  25.287  39.235  1.00 55.17           O
ATOM    737  CB  ILE A  57      13.544  22.445  39.119  1.00 37.27           C
ATOM    738  HB  ILE A  57      14.256  22.925  38.451  1.00 37.27           H
ATOM    739  CG1 ILE A  57      13.210  21.040  38.543  1.00 29.81           C
ATOM    740 1HG1 ILE A  57      12.677  20.451  39.289  1.00 29.81           H
ATOM    741 2HG1 ILE A  57      12.571  21.125  37.666  1.00 29.81           H
ATOM    742  CG2 ILE A  57      14.199  22.315  40.502  1.00 42.38           C
ATOM    743 1HG2 ILE A  57      15.106  21.721  40.425  1.00 42.38           H
ATOM    744 2HG2 ILE A  57      13.515  21.838  41.204  1.00 42.38           H
ATOM    745 3HG2 ILE A  57      14.473  23.299  40.881  1.00 42.38           H
ATOM    746  CD1 ILE A  57      14.452  20.273  38.080  1.00 25.74           C
ATOM    747 1HD1 ILE A  57      14.132  19.371  37.561  1.00 25.74           H
ATOM    748 2HD1 ILE A  57      15.069  19.989  38.931  1.00 25.74           H
ATOM    749 3HD1 ILE A  57      15.032  20.888  37.390  1.00 25.74           H
ATOM    750  N   GLU A  58      11.689  25.523  40.213  1.00 44.08           N
ATOM    751  H   GLU A  58      10.765  25.127  40.337  1.00 44.08           H
ATOM    752  CA  GLU A  58      11.842  26.983  40.303  1.00 43.90           C
ATOM    753  HA  GLU A  58      12.113  27.344  39.310  1.00 43.90           H
ATOM    754  C   GLU A  58      12.984  27.403  41.257  1.00 44.24           C
ATOM    755  O   GLU A  58      13.521  28.505  41.127  1.00 47.33           O
ATOM    756  CB  GLU A  58      10.508  27.660  40.659  1.00 49.03           C
ATOM    757 1HB  GLU A  58      10.193  27.354  41.658  1.00 49.03           H
ATOM    758 2HB  GLU A  58      10.669  28.738  40.653  1.00 49.03           H
ATOM    759  CG  GLU A  58       9.406  27.312  39.635  1.00 54.16           C
ATOM    760 1HG  GLU A  58       9.855  27.215  38.646  1.00 54.16           H
ATOM    761 2HG  GLU A  58       8.966  26.348  39.898  1.00 54.16           H
ATOM    762  CD  GLU A  58       8.299  28.376  39.572  1.00 62.56           C
ATOM    763  OE1 GLU A  58       7.881  28.836  40.657  1.00 68.38           O
ATOM    764  OE2 GLU A  58       7.881  28.702  38.433  1.00 65.07           O
ATOM    765  N   ASP A  59      13.452  26.496  42.119  1.00 43.05           N
ATOM    766  H   ASP A  59      13.015  25.590  42.098  1.00 43.05           H
ATOM    767  CA  ASP A  59      14.690  26.644  42.897  1.00 41.90           C
ATOM    768  HA  ASP A  59      14.607  27.534  43.515  1.00 41.90           H
ATOM    769  C   ASP A  59      15.928  26.730  41.976  1.00 41.35           C
ATOM    770  O   ASP A  59      16.202  25.770  41.250  1.00 35.80           O
ATOM    771  CB  ASP A  59      14.863  25.453  43.846  1.00 45.59           C
ATOM    772 1HB  ASP A  59      14.128  25.522  44.649  1.00 45.59           H
ATOM    773 2HB  ASP A  59      14.689  24.527  43.295  1.00 45.59           H
ATOM    774  CG  ASP A  59      16.277  25.418  44.445  1.00 55.00           C
ATOM    775  OD1 ASP A  59      16.864  26.505  44.638  1.00 57.40           O
ATOM    776  OD2 ASP A  59      16.768  24.291  44.655  1.00 59.47           O
ATOM    777  N   PRO A  60      16.691  27.843  41.978  1.00 43.53           N
ATOM    778  CA  PRO A  60      17.938  27.947  41.236  1.00 38.57           C
ATOM    779  HA  PRO A  60      17.699  28.003  40.179  1.00 38.57           H
ATOM    780  C   PRO A  60      18.921  26.789  41.428  1.00 39.68           C
ATOM    781  O   PRO A  60      19.537  26.395  40.437  1.00 40.41           O
ATOM    782  CB  PRO A  60      18.577  29.269  41.673  1.00 41.46           C
ATOM    783 1HB  PRO A  60      19.243  29.101  42.521  1.00 41.46           H
ATOM    784 2HB  PRO A  60      19.118  29.741  40.852  1.00 41.46           H
ATOM    785  CG  PRO A  60      17.390  30.111  42.127  1.00 43.13           C
ATOM    786 1HG  PRO A  60      17.683  30.856  42.867  1.00 43.13           H
ATOM    787 2HG  PRO A  60      16.922  30.585  41.264  1.00 43.13           H
ATOM    788  CD  PRO A  60      16.443  29.074  42.718  1.00 47.74           C
ATOM    789 1HD  PRO A  60      16.681  28.919  43.771  1.00 47.74           H
ATOM    790 2HD  PRO A  60      15.413  29.410  42.610  1.00 47.74           H
ATOM    791  N   ASP A  61      19.135  26.280  42.645  1.00 48.66           N
ATOM    792  H   ASP A  61      18.537  26.525  43.435  1.00 48.66           H
ATOM    793  CA  ASP A  61      20.201  25.285  42.837  1.00 50.22           C
ATOM    794  HA  ASP A  61      21.089  25.620  42.298  1.00 50.22           H
ATOM    795  C   ASP A  61      19.790  23.945  42.248  1.00 46.23           C
ATOM    796  O   ASP A  61      20.455  23.443  41.348  1.00 41.83           O
ATOM    797  CB  ASP A  61      20.615  25.114  44.296  1.00 56.61           C
ATOM    798 1HB  ASP A  61      20.882  26.085  44.715  1.00 56.61           H
ATOM    799 2HB  ASP A  61      19.797  24.688  44.879  1.00 56.61           H
ATOM    800  CG  ASP A  61      21.839  24.188  44.330  1.00 66.56           C
ATOM    801  OD1 ASP A  61      22.937  24.699  44.010  1.00 66.80           O
ATOM    802  OD2 ASP A  61      21.656  22.986  44.623  1.00 73.56           O
ATOM    803  N   SER A  62      18.632  23.422  42.643  1.00 47.34           N
ATOM    804  H   SER A  62      18.138  23.866  43.416  1.00 47.34           H
ATOM    805  CA  SER A  62      18.112  22.170  42.101  1.00 45.90           C
ATOM    806  HA  SER A  62      18.818  21.377  42.344  1.00 45.90           H
ATOM    807  C   SER A  62      17.962  22.238  40.575  1.00 41.93           C
ATOM    808  O   SER A  62      18.217  21.253  39.883  1.00 39.70           O
ATOM    809  CB  SER A  62      16.776  21.824  42.758  1.00 46.71           C
ATOM    810 1HB  SER A  62      16.053  22.606  42.537  1.00 46.71           H
ATOM    811 2HB  SER A  62      16.418  20.875  42.359  1.00 46.71           H
ATOM    812  OG  SER A  62      16.909  21.718  44.158  1.00 54.06           O
ATOM    813  HG  SER A  62      16.785  22.640  44.509  1.00 54.06           H
ATOM    814  N   ARG A  63      17.601  23.399  40.018  1.00 38.88           N
ATOM    815  H   ARG A  63      17.372  24.171  40.642  1.00 38.88           H
ATOM    816  CA  ARG A  63      17.589  23.615  38.567  1.00 32.01           C
ATOM    817  HA  ARG A  63      16.966  22.848  38.104  1.00 32.01           H
ATOM    818  C   ARG A  63      18.985  23.494  37.970  1.00 31.67           C
ATOM    819  O   ARG A  63      19.163  22.799  36.971  1.00 34.34           O
ATOM    820  CB  ARG A  63      16.982  24.987  38.276  1.00 32.10           C
ATOM    821 1HB  ARG A  63      15.943  24.945  38.567  1.00 32.10           H
ATOM    822 2HB  ARG A  63      17.483  25.750  38.870  1.00 32.10           H
ATOM    823  CG  ARG A  63      17.073  25.372  36.797  1.00 31.83           C
ATOM    824 1HG  ARG A  63      18.089  25.693  36.577  1.00 31.83           H
ATOM    825 2HG  ARG A  63      16.837  24.504  36.186  1.00 31.83           H
ATOM    826  CD  ARG A  63      16.099  26.497  36.432  1.00 25.75           C
ATOM    827 1HD  ARG A  63      16.119  26.622  35.349  1.00 25.75           H
ATOM    828 2HD  ARG A  63      15.087  26.200  36.710  1.00 25.75           H
ATOM    829  NE  ARG A  63      16.464  27.785  37.060  1.00 29.61           N
ATOM    830  HE  ARG A  63      17.263  28.246  36.657  1.00 29.61           H
ATOM    831  CZ  ARG A  63      15.845  28.365  38.089  1.00 30.58           C
ATOM    832  NH1 ARG A  63      14.872  27.782  38.736  1.00 29.08           N
ATOM    833 1HH1 ARG A  63      14.598  26.821  38.543  1.00 29.08           H
ATOM    834 2HH1 ARG A  63      14.437  28.205  39.547  1.00 29.08           H
ATOM    835  NH2 ARG A  63      16.211  29.565  38.490  1.00 36.68           N
ATOM    836 1HH2 ARG A  63      16.962  30.063  38.049  1.00 36.68           H
ATOM    837 2HH2 ARG A  63      15.715  29.977  39.265  1.00 36.68           H
ATOM    838  N   SER A  64      19.968  24.163  38.556  1.00 32.84           N
ATOM    839  H   SER A  64      19.763  24.667  39.413  1.00 32.84           H
ATOM    840  CA  SER A  64      21.352  24.098  38.096  1.00 35.53           C
ATOM    841  HA  SER A  64      21.389  24.425  37.057  1.00 35.53           H
ATOM    842  C   SER A  64      21.882  22.665  38.171  1.00 39.79           C
ATOM    843  O   SER A  64      22.572  22.211  37.261  1.00 42.15           O
ATOM    844  CB  SER A  64      22.226  25.039  38.930  1.00 44.53           C
ATOM    845 1HB  SER A  64      22.243  24.717  39.972  1.00 44.53           H
ATOM    846 2HB  SER A  64      23.243  25.019  38.538  1.00 44.53           H
ATOM    847  OG  SER A  64      21.721  26.357  38.851  1.00 54.64           O
ATOM    848  HG  SER A  64      20.984  26.305  39.502  1.00 54.64           H
ATOM    849  N   LEU A  65      21.523  21.926  39.217  1.00 43.04           N
ATOM    850  H   LEU A  65      20.997  22.387  39.959  1.00 43.04           H
ATOM    851  CA  LEU A  65      21.845  20.516  39.377  1.00 43.13           C
ATOM    852  HA  LEU A  65      22.919  20.391  39.259  1.00 43.13           H
ATOM    853  C   LEU A  65      21.188  19.683  38.281  1.00 39.76           C
ATOM    854  O   LEU A  65      21.870  18.885  37.657  1.00 39.15           O
ATOM    855  CB  LEU A  65      21.412  20.040  40.781  1.00 47.37           C
ATOM    856 1HB  LEU A  65      20.649  20.712  41.169  1.00 47.37           H
ATOM    857 2HB  LEU A  65      20.947  19.057  40.693  1.00 47.37           H
ATOM    858  CG  LEU A  65      22.544  19.943  41.827  1.00 60.69           C
ATOM    859  HG  LEU A  65      22.078  19.766  42.796  1.00 60.69           H
ATOM    860  CD1 LEU A  65      23.455  18.739  41.531  1.00 66.31           C
ATOM    861 1HD1 LEU A  65      24.193  18.645  42.328  1.00 66.31           H
ATOM    862 2HD1 LEU A  65      23.964  18.860  40.577  1.00 66.31           H
ATOM    863 3HD1 LEU A  65      22.857  17.829  41.504  1.00 66.31           H
ATOM    864  CD2 LEU A  65      23.389  21.222  41.937  1.00 64.02           C
ATOM    865 1HD2 LEU A  65      24.080  21.132  42.775  1.00 64.02           H
ATOM    866 2HD2 LEU A  65      22.733  22.072  42.135  1.00 64.02           H
ATOM    867 3HD2 LEU A  65      23.950  21.408  41.024  1.00 64.02           H
ATOM    868  N   ALA A  66      19.902  19.875  38.002  1.00 36.38           N
ATOM    869  H   ALA A  66      19.374  20.516  38.588  1.00 36.38           H
ATOM    870  CA  ALA A  66      19.195  19.151  36.944  1.00 35.70           C
ATOM    871  HA  ALA A  66      19.271  18.081  37.136  1.00 35.70           H
ATOM    872  C   ALA A  66      19.788  19.434  35.555  1.00 37.22           C
ATOM    873  O   ALA A  66      19.865  18.544  34.705  1.00 36.14           O
ATOM    874  CB  ALA A  66      17.720  19.549  36.982  1.00 34.59           C
ATOM    875 1HB  ALA A  66      17.288  19.250  37.936  1.00 34.59           H
ATOM    876 2HB  ALA A  66      17.189  19.049  36.175  1.00 34.59           H
ATOM    877 3HB  ALA A  66      17.614  20.625  36.857  1.00 34.59           H
ATOM    878  N   GLN A  67      20.227  20.669  35.320  1.00 37.05           N
ATOM    879  H   GLN A  67      20.092  21.368  36.046  1.00 37.05           H
ATOM    880  CA  GLN A  67      20.958  21.029  34.113  1.00 30.05           C
ATOM    881  HA  GLN A  67      20.383  20.697  33.248  1.00 30.05           H
ATOM    882  C   GLN A  67      22.278  20.269  34.068  1.00 26.30           C
ATOM    883  O   GLN A  67      22.486  19.497  33.144  1.00 25.60           O
ATOM    884  CB  GLN A  67      21.141  22.555  34.026  1.00 27.45           C
ATOM    885 1HB  GLN A  67      21.423  22.966  34.994  1.00 27.45           H
ATOM    886 2HB  GLN A  67      21.917  22.789  33.299  1.00 27.45           H
ATOM    887  CG  GLN A  67      19.817  23.166  33.563  1.00 21.85           C
ATOM    888 1HG  GLN A  67      19.593  22.785  32.566  1.00 21.85           H
ATOM    889 2HG  GLN A  67      19.028  22.856  34.245  1.00 21.85           H
ATOM    890  CD  GLN A  67      19.808  24.688  33.517  1.00 24.63           C
ATOM    891  OE1 GLN A  67      19.461  25.353  34.477  1.00 24.32           O
ATOM    892  NE2 GLN A  67      20.089  25.279  32.377  1.00 29.17           N
ATOM    893 1HE2 GLN A  67      20.079  26.282  32.371  1.00 29.17           H
ATOM    894 2HE2 GLN A  67      20.445  24.758  31.579  1.00 29.17           H
ATOM    895  N   ARG A  68      23.137  20.421  35.075  1.00 30.94           N
ATOM    896  H   ARG A  68      22.891  21.050  35.835  1.00 30.94           H
ATOM    897  CA  ARG A  68      24.452  19.774  35.090  1.00 35.59           C
ATOM    898  HA  ARG A  68      24.990  20.097  34.199  1.00 35.59           H
ATOM    899  C   ARG A  68      24.359  18.245  35.030  1.00 33.99           C
ATOM    900  O   ARG A  68      25.190  17.605  34.407  1.00 35.42           O
ATOM    901  CB  ARG A  68      25.249  20.267  36.301  1.00 43.74           C
ATOM    902 1HB  ARG A  68      25.266  21.358  36.277  1.00 43.74           H
ATOM    903 2HB  ARG A  68      24.760  19.939  37.220  1.00 43.74           H
ATOM    904  CG  ARG A  68      26.698  19.745  36.259  1.00 51.37           C
ATOM    905 1HG  ARG A  68      26.714  18.700  36.568  1.00 51.37           H
ATOM    906 2HG  ARG A  68      27.075  19.802  35.236  1.00 51.37           H
ATOM    907  CD  ARG A  68      27.640  20.573  37.152  1.00 55.39           C
ATOM    908 1HD  ARG A  68      28.632  20.116  37.144  1.00 55.39           H
ATOM    909 2HD  ARG A  68      27.736  21.569  36.714  1.00 55.39           H
ATOM    910  NE  ARG A  68      27.150  20.712  38.542  1.00 57.47           N
ATOM    911  HE  ARG A  68      26.715  21.593  38.763  1.00 57.47           H
ATOM    912  CZ  ARG A  68      27.173  19.774  39.486  1.00 61.93           C
ATOM    913  NH1 ARG A  68      26.639  20.018  40.664  1.00 67.52           N
ATOM    914 1HH1 ARG A  68      26.201  20.894  40.891  1.00 67.52           H
ATOM    915 2HH1 ARG A  68      26.610  19.261  41.341  1.00 67.52           H
ATOM    916  NH2 ARG A  68      27.710  18.594  39.265  1.00 60.48           N
ATOM    917 1HH2 ARG A  68      28.227  18.419  38.421  1.00 60.48           H
ATOM    918 2HH2 ARG A  68      27.733  17.878  39.980  1.00 60.48           H
ATOM    919  N   ALA A  69      23.327  17.644  35.611  1.00 31.93           N
ATOM    920  H   ALA A  69      22.682  18.220  36.136  1.00 31.93           H
ATOM    921  CA  ALA A  69      23.092  16.198  35.578  1.00 29.18           C
ATOM    922  HA  ALA A  69      23.987  15.686  35.930  1.00 29.18           H
ATOM    923  C   ALA A  69      22.775  15.675  34.167  1.00 26.33           C
ATOM    924  O   ALA A  69      22.800  14.469  33.945  1.00 27.15           O
ATOM    925  CB  ALA A  69      21.944  15.858  36.531  1.00 22.71           C
ATOM    926 1HB  ALA A  69      22.215  16.141  37.549  1.00 22.71           H
ATOM    927 2HB  ALA A  69      21.749  14.786  36.504  1.00 22.71           H
ATOM    928 3HB  ALA A  69      21.045  16.396  36.233  1.00 22.71           H
ATOM    929  N   SER A  70      22.489  16.563  33.213  1.00 27.63           N
ATOM    930  H   SER A  70      22.534  17.551  33.437  1.00 27.63           H
ATOM    931  CA  SER A  70      22.268  16.209  31.813  1.00 24.35           C
ATOM    932  HA  SER A  70      21.760  15.249  31.758  1.00 24.35           H
ATOM    933  C   SER A  70      23.571  16.124  31.008  1.00 19.53           C
ATOM    934  O   SER A  70      23.553  15.736  29.836  1.00 18.41           O
ATOM    935  CB  SER A  70      21.389  17.276  31.176  1.00 20.99           C
ATOM    936 1HB  SER A  70      21.949  18.205  31.109  1.00 20.99           H
ATOM    937 2HB  SER A  70      21.139  16.972  30.163  1.00 20.99           H
ATOM    938  OG  SER A  70      20.211  17.478  31.947  1.00 21.01           O
ATOM    939  HG  SER A  70      20.522  17.712  32.793  1.00 21.01           H
ATOM    940  N   GLU A  71      24.696  16.528  31.596  1.00 31.10           N
ATOM    941  H   GLU A  71      24.681  16.819  32.568  1.00 31.10           H
ATOM    942  CA  GLU A  71      25.931  16.845  30.872  1.00 28.67           C
ATOM    943  HA  GLU A  71      25.658  17.110  29.851  1.00 28.67           H
ATOM    944  C   GLU A  71      26.834  15.606  30.756  1.00 31.69           C
ATOM    945  O   GLU A  71      28.056  15.666  30.860  1.00 32.75           O
ATOM    946  CB  GLU A  71      26.601  18.108  31.462  1.00 30.86           C
ATOM    947 1HB  GLU A  71      26.972  17.908  32.467  1.00 30.86           H
ATOM    948 2HB  GLU A  71      27.436  18.395  30.822  1.00 30.86           H
ATOM    949  CG  GLU A  71      25.564  19.252  31.488  1.00 33.32           C
ATOM    950 1HG  GLU A  71      25.007  19.238  30.555  1.00 33.32           H
ATOM    951 2HG  GLU A  71      24.840  19.062  32.269  1.00 33.32           H
ATOM    952  CD  GLU A  71      26.139  20.658  31.701  1.00 39.32           C
ATOM    953  OE1 GLU A  71      25.667  21.562  30.970  1.00 43.21           O
ATOM    954  OE2 GLU A  71      26.893  20.848  32.680  1.00 43.88           O
ATOM    955  N   GLY A  72      26.202  14.476  30.442  1.00 33.20           N
ATOM    956  H   GLY A  72      25.193  14.535  30.424  1.00 33.20           H
ATOM    957  CA  GLY A  72      26.850  13.328  29.830  1.00 37.35           C
ATOM    958 1HA  GLY A  72      26.186  12.938  29.060  1.00 37.35           H
ATOM    959 2HA  GLY A  72      27.773  13.655  29.352  1.00 37.35           H
ATOM    960  C   GLY A  72      27.174  12.203  30.816  1.00 43.30           C
ATOM    961  O   GLY A  72      26.939  12.321  32.022  1.00 49.76           O
ATOM    962  N   PRO A  73      27.700  11.076  30.305  1.00 40.06           N
ATOM    963  CA  PRO A  73      28.077   9.918  31.108  1.00 42.99           C
ATOM    964  HA  PRO A  73      27.270   9.658  31.794  1.00 42.99           H
ATOM    965  C   PRO A  73      29.345  10.223  31.917  1.00 53.54           C
ATOM    966  O   PRO A  73      30.458   9.882  31.515  1.00 57.63           O
ATOM    967  CB  PRO A  73      28.265   8.784  30.101  1.00 38.45           C
ATOM    968 1HB  PRO A  73      28.986   8.038  30.435  1.00 38.45           H
ATOM    969 2HB  PRO A  73      27.301   8.316  29.926  1.00 38.45           H
ATOM    970  CG  PRO A  73      28.725   9.513  28.838  1.00 36.44           C
ATOM    971 1HG  PRO A  73      29.794   9.709  28.899  1.00 36.44           H
ATOM    972 2HG  PRO A  73      28.485   8.954  27.934  1.00 36.44           H
ATOM    973  CD  PRO A  73      27.987  10.845  28.895  1.00 38.24           C
ATOM    974 1HD  PRO A  73      28.619  11.634  28.486  1.00 38.24           H
ATOM    975 2HD  PRO A  73      27.057  10.783  28.332  1.00 38.24           H
ATOM    976  N   GLY A  74      29.157  10.891  33.050  1.00  0.00           N
ATOM    977  H   GLY A  74      28.198  11.137  33.253  1.00  0.00           H
ATOM    978  CA  GLY A  74      30.215  11.466  33.878  1.00  0.00           C
ATOM    979 1HA  GLY A  74      30.606  10.697  34.544  1.00  0.00           H
ATOM    980 2HA  GLY A  74      31.027  11.812  33.237  1.00  0.00           H
ATOM    981  C   GLY A  74      29.734  12.653  34.726  1.00  0.00           C
ATOM    982  O   GLY A  74      30.477  13.114  35.588  1.00  0.00           O
ATOM    983  N   ALA A  75      28.502  13.136  34.519  1.00  0.00           N
ATOM    984  H   ALA A  75      27.961  12.811  33.727  1.00  0.00           H
ATOM    985  CA  ALA A  75      27.880  14.228  35.271  1.00  0.00           C
ATOM    986  HA  ALA A  75      28.559  15.082  35.266  1.00  0.00           H
ATOM    987  C   ALA A  75      27.579  13.866  36.745  1.00  0.00           C
ATOM    988  O   ALA A  75      26.428  13.727  37.158  1.00  0.00           O
ATOM    989  CB  ALA A  75      26.605  14.645  34.538  1.00  0.00           C
ATOM    990 1HB  ALA A  75      26.855  15.032  33.550  1.00  0.00           H
ATOM    991 2HB  ALA A  75      26.117  15.423  35.113  1.00  0.00           H
ATOM    992 3HB  ALA A  75      25.928  13.796  34.435  1.00  0.00           H
ATOM    993  N   GLY A  76      28.616  13.742  37.569  1.00  0.00           N
ATOM    994  H   GLY A  76      29.539  13.809  37.151  1.00  0.00           H
ATOM    995  CA  GLY A  76      28.489  13.487  38.997  1.00  0.00           C
ATOM    996 1HA  GLY A  76      27.958  12.547  39.149  1.00  0.00           H
ATOM    997 2HA  GLY A  76      29.483  13.405  39.437  1.00  0.00           H
ATOM    998  C   GLY A  76      27.738  14.626  39.683  1.00  0.00           C
ATOM    999  O   GLY A  76      28.270  15.724  39.810  1.00  0.00           O
ATOM   1000  N   ALA A  77      26.512  14.379  40.145  1.00  0.00           N
ATOM   1001  H   ALA A  77      26.084  13.506  39.867  1.00  0.00           H
ATOM   1002  CA  ALA A  77      25.671  15.405  40.764  1.00  0.00           C
ATOM   1003  HA  ALA A  77      25.383  16.120  39.991  1.00  0.00           H
ATOM   1004  C   ALA A  77      26.419  16.183  41.861  1.00  0.00           C
ATOM   1005  O   ALA A  77      26.529  17.403  41.780  1.00  0.00           O
ATOM   1006  CB  ALA A  77      24.395  14.756  41.307  1.00  0.00           C
ATOM   1007 1HB  ALA A  77      23.838  14.301  40.487  1.00  0.00           H
ATOM   1008 2HB  ALA A  77      23.773  15.516  41.780  1.00  0.00           H
ATOM   1009 3HB  ALA A  77      24.644  13.990  42.041  1.00  0.00           H
ATOM   1010  N   ALA A  78      26.988  15.494  42.852  1.00  0.00           N
ATOM   1011  H   ALA A  78      26.888  14.492  42.871  1.00  0.00           H
ATOM   1012  CA  ALA A  78      27.732  16.150  43.934  1.00  0.00           C
ATOM   1013  HA  ALA A  78      27.101  16.922  44.378  1.00  0.00           H
ATOM   1014  C   ALA A  78      29.034  16.825  43.458  1.00  0.00           C
ATOM   1015  O   ALA A  78      29.545  17.718  44.128  1.00  0.00           O
ATOM   1016  CB  ALA A  78      28.050  15.112  45.013  1.00  0.00           C
ATOM   1017 1HB  ALA A  78      27.125  14.665  45.379  1.00  0.00           H
ATOM   1018 2HB  ALA A  78      28.566  15.595  45.843  1.00  0.00           H
ATOM   1019 3HB  ALA A  78      28.691  14.333  44.598  1.00  0.00           H
ATOM   1020  N   THR A  79      29.571  16.422  42.308  1.00  0.00           N
ATOM   1021  H   THR A  79      29.113  15.705  41.766  1.00  0.00           H
ATOM   1022  CA  THR A  79      30.841  16.900  41.770  1.00  0.00           C
ATOM   1023  HA  THR A  79      31.551  16.978  42.595  1.00  0.00           H
ATOM   1024  C   THR A  79      30.689  18.288  41.141  1.00  0.00           C
ATOM   1025  O   THR A  79      30.659  18.444  39.921  1.00  0.00           O
ATOM   1026  CB  THR A  79      31.398  15.878  40.761  1.00  0.00           C
ATOM   1027  HB  THR A  79      30.874  15.961  39.809  1.00  0.00           H
ATOM   1028  OG1 THR A  79      31.198  14.566  41.258  1.00  0.00           O
ATOM   1029  HG1 THR A  79      31.551  13.969  40.652  1.00  0.00           H
ATOM   1030  CG2 THR A  79      32.897  16.089  40.528  1.00  0.00           C
ATOM   1031 1HG2 THR A  79      33.259  15.357  39.806  1.00  0.00           H
ATOM   1032 2HG2 THR A  79      33.441  15.968  41.465  1.00  0.00           H
ATOM   1033 3HG2 THR A  79      33.076  17.090  40.135  1.00  0.00           H
ATOM   1034  N   VAL A  80      30.605  19.321  41.975  1.00  0.00           N
ATOM   1035  H   VAL A  80      30.602  19.108  42.968  1.00  0.00           H
ATOM   1036  CA  VAL A  80      31.005  20.657  41.541  1.00  0.00           C
ATOM   1037  HA  VAL A  80      30.385  20.937  40.689  1.00  0.00           H
ATOM   1038  C   VAL A  80      32.465  20.570  41.075  1.00  0.00           C
ATOM   1039  O   VAL A  80      33.240  19.775  41.607  1.00  0.00           O
ATOM   1040  CB  VAL A  80      30.778  21.681  42.676  1.00  0.00           C
ATOM   1041  HB  VAL A  80      29.737  21.592  42.992  1.00  0.00           H
ATOM   1042  CG1 VAL A  80      31.665  21.439  43.910  1.00  0.00           C
ATOM   1043 1HG1 VAL A  80      31.413  22.162  44.686  1.00  0.00           H
ATOM   1044 2HG1 VAL A  80      32.718  21.557  43.650  1.00  0.00           H
ATOM   1045 3HG1 VAL A  80      31.503  20.438  44.307  1.00  0.00           H
ATOM   1046  CG2 VAL A  80      30.977  23.118  42.170  1.00  0.00           C
ATOM   1047 1HG2 VAL A  80      30.677  23.823  42.946  1.00  0.00           H
ATOM   1048 2HG2 VAL A  80      30.363  23.289  41.286  1.00  0.00           H
ATOM   1049 3HG2 VAL A  80      32.024  23.294  41.924  1.00  0.00           H
ATOM   1050  N   ASN A  81      32.839  21.337  40.054  1.00  0.00           N
ATOM   1051  H   ASN A  81      32.211  22.016  39.647  1.00  0.00           H
ATOM   1052  CA  ASN A  81      34.177  21.312  39.481  1.00  0.00           C
ATOM   1053  HA  ASN A  81      34.912  21.127  40.266  1.00  0.00           H
ATOM   1054  C   ASN A  81      34.471  22.670  38.839  1.00  0.00           C
ATOM   1055  O   ASN A  81      33.541  23.404  38.503  1.00  0.00           O
ATOM   1056  CB  ASN A  81      34.236  20.185  38.431  1.00  0.00           C
ATOM   1057 1HB  ASN A  81      34.111  19.218  38.918  1.00  0.00           H
ATOM   1058 2HB  ASN A  81      33.424  20.319  37.715  1.00  0.00           H
ATOM   1059  CG  ASN A  81      35.544  20.199  37.663  1.00  0.00           C
ATOM   1060  OD1 ASN A  81      35.599  20.626  36.523  1.00  0.00           O
ATOM   1061  ND2 ASN A  81      36.633  19.815  38.296  1.00  0.00           N
ATOM   1062 1HD2 ASN A  81      37.500  19.941  37.796  1.00  0.00           H
ATOM   1063 2HD2 ASN A  81      36.601  19.444  39.229  1.00  0.00           H
ATOM   1064  N   SER A  82      35.747  22.977  38.631  1.00  0.00           N
ATOM   1065  H   SER A  82      36.477  22.331  38.901  1.00  0.00           H
ATOM   1066  CA  SER A  82      36.224  24.049  37.775  1.00  0.00           C
ATOM   1067  HA  SER A  82      35.493  24.234  36.989  1.00  0.00           H
ATOM   1068  C   SER A  82      37.556  23.595  37.158  1.00  0.00           C
ATOM   1069  O   SER A  82      38.152  22.631  37.654  1.00  0.00           O
ATOM   1070  CB  SER A  82      36.411  25.314  38.627  1.00  0.00           C
ATOM   1071 1HB  SER A  82      36.734  26.144  38.001  1.00  0.00           H
ATOM   1072 2HB  SER A  82      35.458  25.578  39.088  1.00  0.00           H
ATOM   1073  OG  SER A  82      37.372  25.100  39.644  1.00  0.00           O
ATOM   1074  HG  SER A  82      38.269  25.080  39.283  1.00  0.00           H
ATOM   1075  N   PRO A  83      38.092  24.301  36.144  1.00  0.00           N
ATOM   1076  CA  PRO A  83      39.521  24.260  35.875  1.00  0.00           C
ATOM   1077  HA  PRO A  83      39.798  23.256  35.553  1.00  0.00           H
ATOM   1078  C   PRO A  83      40.310  24.649  37.134  1.00  0.00           C
ATOM   1079  O   PRO A  83      39.750  25.187  38.093  1.00  0.00           O
ATOM   1080  CB  PRO A  83      39.767  25.267  34.744  1.00  0.00           C
ATOM   1081 1HB  PRO A  83      40.119  26.214  35.159  1.00  0.00           H
ATOM   1082 2HB  PRO A  83      40.481  24.879  34.018  1.00  0.00           H
ATOM   1083  CG  PRO A  83      38.386  25.473  34.120  1.00  0.00           C
ATOM   1084 1HG  PRO A  83      38.287  26.465  33.678  1.00  0.00           H
ATOM   1085 2HG  PRO A  83      38.204  24.698  33.374  1.00  0.00           H
ATOM   1086  CD  PRO A  83      37.436  25.280  35.300  1.00  0.00           C
ATOM   1087 1HD  PRO A  83      37.328  26.221  35.840  1.00  0.00           H
ATOM   1088 2HD  PRO A  83      36.467  24.921  34.953  1.00  0.00           H
ATOM   1089  N   GLY A  84      41.627  24.456  37.107  1.00  0.00           N
ATOM   1090  H   GLY A  84      42.078  24.081  36.286  1.00  0.00           H
ATOM   1091  CA  GLY A  84      42.502  24.873  38.192  1.00  0.00           C
ATOM   1092 1HA  GLY A  84      42.140  25.812  38.613  1.00  0.00           H
ATOM   1093 2HA  GLY A  84      42.499  24.107  38.968  1.00  0.00           H
ATOM   1094  C   GLY A  84      43.925  25.079  37.691  1.00  0.00           C
ATOM   1095  O   GLY A  84      44.256  24.702  36.561  1.00  0.00           O
ATOM   1096  N   ALA A  85      44.764  25.662  38.548  1.00  0.00           N
ATOM   1097  H   ALA A  85      44.391  25.945  39.440  1.00  0.00           H
ATOM   1098  CA  ALA A  85      46.071  26.191  38.167  1.00  0.00           C
ATOM   1099  HA  ALA A  85      46.397  26.868  38.956  1.00  0.00           H
ATOM   1100  C   ALA A  85      45.952  27.025  36.875  1.00  0.00           C
ATOM   1101  O   ALA A  85      44.907  27.604  36.593  1.00  0.00           O
ATOM   1102  CB  ALA A  85      47.089  25.038  38.087  1.00  0.00           C
ATOM   1103 1HB  ALA A  85      47.049  24.452  39.005  1.00  0.00           H
ATOM   1104 2HB  ALA A  85      48.098  25.437  37.979  1.00  0.00           H
ATOM   1105 3HB  ALA A  85      46.863  24.391  37.239  1.00  0.00           H
ATOM   1106  N   VAL A  86      47.021  27.119  36.089  1.00  0.00           N
ATOM   1107  H   VAL A  86      47.869  26.651  36.370  1.00  0.00           H
ATOM   1108  CA  VAL A  86      47.000  27.802  34.788  1.00  0.00           C
ATOM   1109  HA  VAL A  86      46.532  28.777  34.929  1.00  0.00           H
ATOM   1110  C   VAL A  86      46.165  27.038  33.736  1.00  0.00           C
ATOM   1111  O   VAL A  86      46.026  27.495  32.607  1.00  0.00           O
ATOM   1112  CB  VAL A  86      48.462  28.036  34.332  1.00  0.00           C
ATOM   1113  HB  VAL A  86      49.021  28.375  35.207  1.00  0.00           H
ATOM   1114  CG1 VAL A  86      49.134  26.743  33.835  1.00  0.00           C
ATOM   1115 1HG1 VAL A  86      50.187  26.938  33.627  1.00  0.00           H
ATOM   1116 2HG1 VAL A  86      48.657  26.393  32.919  1.00  0.00           H
ATOM   1117 3HG1 VAL A  86      49.070  25.964  34.594  1.00  0.00           H
ATOM   1118  CG2 VAL A  86      48.596  29.147  33.279  1.00  0.00           C
ATOM   1119 1HG2 VAL A  86      49.651  29.381  33.131  1.00  0.00           H
ATOM   1120 2HG2 VAL A  86      48.084  30.047  33.622  1.00  0.00           H
ATOM   1121 3HG2 VAL A  86      48.173  28.833  32.326  1.00  0.00           H
ATOM   1122  N   LYS A  87      45.605  25.863  34.057  1.00  0.00           N
ATOM   1123  H   LYS A  87      45.565  25.590  35.033  1.00  0.00           H
ATOM   1124  CA  LYS A  87      45.051  24.935  33.059  1.00  0.00           C
ATOM   1125  HA  LYS A  87      45.682  25.051  32.183  1.00  0.00           H
ATOM   1126  C   LYS A  87      43.621  25.295  32.615  1.00  0.00           C
ATOM   1127  O   LYS A  87      42.876  24.429  32.155  1.00  0.00           O
ATOM   1128  CB  LYS A  87      45.188  23.480  33.563  1.00  0.00           C
ATOM   1129 1HB  LYS A  87      45.831  23.473  34.445  1.00  0.00           H
ATOM   1130 2HB  LYS A  87      44.218  23.094  33.881  1.00  0.00           H
ATOM   1131  CG  LYS A  87      45.832  22.514  32.540  1.00  0.00           C
ATOM   1132 1HG  LYS A  87      46.806  22.901  32.236  1.00  0.00           H
ATOM   1133 2HG  LYS A  87      46.009  21.574  33.064  1.00  0.00           H
ATOM   1134  CD  LYS A  87      44.993  22.185  31.286  1.00  0.00           C
ATOM   1135 1HD  LYS A  87      45.316  21.211  30.915  1.00  0.00           H
ATOM   1136 2HD  LYS A  87      43.945  22.091  31.573  1.00  0.00           H
ATOM   1137  CE  LYS A  87      45.171  23.201  30.138  1.00  0.00           C
ATOM   1138 1HE  LYS A  87      45.758  24.049  30.492  1.00  0.00           H
ATOM   1139 2HE  LYS A  87      45.739  22.731  29.331  1.00  0.00           H
ATOM   1140  NZ  LYS A  87      43.871  23.691  29.622  1.00  0.00           N
ATOM   1141 1HZ  LYS A  87      43.991  24.520  29.049  1.00  0.00           H
ATOM   1142 2HZ  LYS A  87      43.291  23.994  30.404  1.00  0.00           H
ATOM   1143 3HZ  LYS A  87      43.376  22.975  29.113  1.00  0.00           H
ATOM   1144  N   SER A  88      43.241  26.560  32.689  1.00  0.00           N
ATOM   1145  H   SER A  88      43.917  27.222  33.044  1.00  0.00           H
ATOM   1146  CA  SER A  88      42.037  27.090  32.055  1.00  0.00           C
ATOM   1147  HA  SER A  88      41.172  26.560  32.452  1.00  0.00           H
ATOM   1148  C   SER A  88      42.059  26.897  30.525  1.00  0.00           C
ATOM   1149  O   SER A  88      43.028  26.397  29.944  1.00  0.00           O
ATOM   1150  CB  SER A  88      41.913  28.571  32.428  1.00  0.00           C
ATOM   1151 1HB  SER A  88      42.781  29.116  32.052  1.00  0.00           H
ATOM   1152 2HB  SER A  88      41.004  28.996  31.999  1.00  0.00           H
ATOM   1153  OG  SER A  88      41.857  28.675  33.835  1.00  0.00           O
ATOM   1154  HG  SER A  88      41.874  29.655  34.020  1.00  0.00           H
ATOM   1155  N   GLY A  89      40.972  27.283  29.867  1.00  0.00           N
ATOM   1156  H   GLY A  89      40.168  27.642  30.368  1.00  0.00           H
ATOM   1157  CA  GLY A  89      40.797  27.290  28.422  1.00  0.00           C
ATOM   1158 1HA  GLY A  89      41.501  27.989  27.969  1.00  0.00           H
ATOM   1159 2HA  GLY A  89      40.954  26.289  28.022  1.00  0.00           H
ATOM   1160  C   GLY A  89      39.367  27.738  28.127  1.00  0.00           C
ATOM   1161  O   GLY A  89      38.572  27.857  29.064  1.00  0.00           O
ATOM   1162  N   GLU A  90      39.036  27.959  26.857  1.00  0.00           N
ATOM   1163  H   GLU A  90      39.713  27.845  26.119  1.00  0.00           H
ATOM   1164  CA  GLU A  90      37.721  28.446  26.443  1.00  0.00           C
ATOM   1165  HA  GLU A  90      37.046  28.387  27.296  1.00  0.00           H
ATOM   1166  C   GLU A  90      37.147  27.539  25.352  1.00  0.00           C
ATOM   1167  O   GLU A  90      37.406  27.710  24.163  1.00  0.00           O
ATOM   1168  CB  GLU A  90      37.811  29.925  26.023  1.00  0.00           C
ATOM   1169 1HB  GLU A  90      38.248  30.493  26.846  1.00  0.00           H
ATOM   1170 2HB  GLU A  90      38.464  30.026  25.155  1.00  0.00           H
ATOM   1171  CG  GLU A  90      36.431  30.519  25.698  1.00  0.00           C
ATOM   1172 1HG  GLU A  90      36.530  31.598  25.562  1.00  0.00           H
ATOM   1173 2HG  GLU A  90      36.061  30.092  24.764  1.00  0.00           H
ATOM   1174  CD  GLU A  90      35.438  30.229  26.823  1.00  0.00           C
ATOM   1175  OE1 GLU A  90      35.583  30.845  27.901  1.00  0.00           O
ATOM   1176  OE2 GLU A  90      34.640  29.284  26.656  1.00  0.00           O
ATOM   1177  N   ARG A  91      36.435  26.503  25.790  1.00 71.30           N
ATOM   1178  H   ARG A  91      36.318  26.416  26.790  1.00 71.30           H
ATOM   1179  CA  ARG A  91      35.587  25.644  24.970  1.00 69.20           C
ATOM   1180  HA  ARG A  91      35.068  26.263  24.235  1.00 69.20           H
ATOM   1181  C   ARG A  91      34.592  25.013  25.930  1.00 67.67           C
ATOM   1182  O   ARG A  91      35.017  24.400  26.908  1.00 68.35           O
ATOM   1183  CB  ARG A  91      36.437  24.577  24.258  1.00 56.62           C
ATOM   1184 1HB  ARG A  91      37.198  25.065  23.647  1.00 56.62           H
ATOM   1185 2HB  ARG A  91      36.931  23.946  24.999  1.00 56.62           H
ATOM   1186  CG  ARG A  91      35.553  23.714  23.352  1.00 51.41           C
ATOM   1187 1HG  ARG A  91      34.785  23.233  23.954  1.00 51.41           H
ATOM   1188 2HG  ARG A  91      35.073  24.350  22.606  1.00 51.41           H
ATOM   1189  CD  ARG A  91      36.361  22.625  22.644  1.00 53.45           C
ATOM   1190 1HD  ARG A  91      37.153  23.091  22.054  1.00 53.45           H
ATOM   1191 2HD  ARG A  91      36.817  21.982  23.397  1.00 53.45           H
ATOM   1192  NE  ARG A  91      35.482  21.858  21.744  1.00 47.56           N
ATOM   1193  HE  ARG A  91      34.889  22.405  21.129  1.00 47.56           H
ATOM   1194  CZ  ARG A  91      35.302  20.544  21.673  1.00 47.21           C
ATOM   1195  NH1 ARG A  91      36.010  19.700  22.395  1.00 50.87           N
ATOM   1196 1HH1 ARG A  91      36.729  20.034  23.006  1.00 50.87           H
ATOM   1197 2HH1 ARG A  91      35.960  18.702  22.221  1.00 50.87           H
ATOM   1198  NH2 ARG A  91      34.379  20.087  20.864  1.00 45.20           N
ATOM   1199 1HH2 ARG A  91      33.883  20.733  20.264  1.00 45.20           H
ATOM   1200 2HH2 ARG A  91      34.196  19.091  20.802  1.00 45.20           H
ATOM   1201  N   ARG A  92      33.289  25.215  25.730  1.00 65.45           N
ATOM   1202  H   ARG A  92      32.976  25.730  24.919  1.00 65.45           H
ATOM   1203  CA  ARG A  92      32.276  24.840  26.726  1.00 60.81           C
ATOM   1204  HA  ARG A  92      32.672  24.068  27.386  1.00 60.81           H
ATOM   1205  C   ARG A  92      31.037  24.295  26.037  1.00 55.81           C
ATOM   1206  O   ARG A  92      30.733  24.681  24.911  1.00 57.55           O
ATOM   1207  CB  ARG A  92      31.884  26.075  27.565  1.00 68.35           C
ATOM   1208 1HB  ARG A  92      31.422  26.809  26.902  1.00 68.35           H
ATOM   1209 2HB  ARG A  92      31.144  25.776  28.308  1.00 68.35           H
ATOM   1210  CG  ARG A  92      33.062  26.737  28.298  1.00 77.60           C
ATOM   1211 1HG  ARG A  92      33.498  26.037  29.012  1.00 77.60           H
ATOM   1212 2HG  ARG A  92      33.826  27.023  27.579  1.00 77.60           H
ATOM   1213  CD  ARG A  92      32.604  28.004  29.029  1.00 83.65           C
ATOM   1214 1HD  ARG A  92      31.936  28.565  28.371  1.00 83.65           H
ATOM   1215 2HD  ARG A  92      32.051  27.740  29.931  1.00 83.65           H
ATOM   1216  NE  ARG A  92      33.753  28.873  29.326  1.00 90.24           N
ATOM   1217  HE  ARG A  92      34.094  29.400  28.513  1.00 90.24           H
ATOM   1218  CZ  ARG A  92      34.491  28.944  30.423  1.00 96.25           C
ATOM   1219  NH1 ARG A  92      35.530  29.745  30.449  1.00100.36           N
ATOM   1220 1HH1 ARG A  92      35.708  30.272  29.584  1.00100.36           H
ATOM   1221 2HH1 ARG A  92      36.157  29.842  31.218  1.00100.36           H
ATOM   1222  NH2 ARG A  92      34.203  28.220  31.490  1.00 98.30           N
ATOM   1223 1HH2 ARG A  92      33.411  27.606  31.446  1.00 98.30           H
ATOM   1224 2HH2 ARG A  92      34.759  28.278  32.322  1.00 98.30           H
ATOM   1225  N   ALA A  93      30.309  23.433  26.737  1.00 52.55           N
ATOM   1226  H   ALA A  93      30.628  23.212  27.665  1.00 52.55           H
ATOM   1227  CA  ALA A  93      28.900  23.178  26.472  1.00 47.15           C
ATOM   1228  HA  ALA A  93      28.729  23.151  25.397  1.00 47.15           H
ATOM   1229  C   ALA A  93      28.072  24.332  27.070  1.00 49.94           C
ATOM   1230  O   ALA A  93      28.636  25.368  27.425  1.00 55.27           O
ATOM   1231  CB  ALA A  93      28.533  21.819  27.070  1.00 43.65           C
ATOM   1232 1HB  ALA A  93      29.266  21.070  26.776  1.00 43.65           H
ATOM   1233 2HB  ALA A  93      27.564  21.508  26.693  1.00 43.65           H
ATOM   1234 3HB  ALA A  93      28.506  21.885  28.159  1.00 43.65           H
ATOM   1235  N   ARG A  94      26.751  24.175  27.198  1.00 38.50           N
ATOM   1236  H   ARG A  94      26.349  23.264  26.993  1.00 38.50           H
ATOM   1237  CA  ARG A  94      25.897  25.140  27.913  1.00 50.70           C
ATOM   1238  HA  ARG A  94      26.550  25.808  28.468  1.00 50.70           H
ATOM   1239  C   ARG A  94      24.999  24.385  28.905  1.00 46.39           C
ATOM   1240  O   ARG A  94      24.590  23.284  28.547  1.00 47.15           O
ATOM   1241  CB  ARG A  94      25.105  25.989  26.899  1.00 52.87           C
ATOM   1242 1HB  ARG A  94      24.747  26.890  27.398  1.00 52.87           H
ATOM   1243 2HB  ARG A  94      25.791  26.305  26.111  1.00 52.87           H
ATOM   1244  CG  ARG A  94      23.888  25.267  26.282  1.00 53.90           C
ATOM   1245 1HG  ARG A  94      24.064  24.199  26.212  1.00 53.90           H
ATOM   1246 2HG  ARG A  94      23.022  25.427  26.926  1.00 53.90           H
ATOM   1247  CD  ARG A  94      23.574  25.774  24.873  1.00 60.44           C
ATOM   1248 1HD  ARG A  94      22.558  25.468  24.613  1.00 60.44           H
ATOM   1249 2HD  ARG A  94      23.626  26.864  24.860  1.00 60.44           H
ATOM   1250  NE  ARG A  94      24.508  25.196  23.884  1.00 61.53           N
ATOM   1251  HE  ARG A  94      25.177  24.532  24.237  1.00 61.53           H
ATOM   1252  CZ  ARG A  94      24.463  25.416  22.576  1.00 62.26           C
ATOM   1253  NH1 ARG A  94      23.616  26.278  22.070  1.00 62.87           N
ATOM   1254 1HH1 ARG A  94      23.012  26.819  22.672  1.00 62.87           H
ATOM   1255 2HH1 ARG A  94      23.571  26.415  21.065  1.00 62.87           H
ATOM   1256  NH2 ARG A  94      25.264  24.772  21.755  1.00 64.88           N
ATOM   1257 1HH2 ARG A  94      25.909  24.066  22.066  1.00 64.88           H
ATOM   1258 2HH2 ARG A  94      25.146  24.933  20.764  1.00 64.88           H
ATOM   1259  N   PRO A  95      24.663  24.956  30.081  1.00 41.41           N
ATOM   1260  CA  PRO A  95      23.898  24.301  31.142  1.00 38.38           C
ATOM   1261  HA  PRO A  95      24.589  23.670  31.701  1.00 38.38           H
ATOM   1262  C   PRO A  95      22.732  23.426  30.655  1.00 31.34           C
ATOM   1263  O   PRO A  95      21.646  23.923  30.340  1.00 30.93           O
ATOM   1264  CB  PRO A  95      23.463  25.434  32.070  1.00 40.13           C
ATOM   1265 1HB  PRO A  95      22.601  25.955  31.657  1.00 40.13           H
ATOM   1266 2HB  PRO A  95      23.269  25.081  33.083  1.00 40.13           H
ATOM   1267  CG  PRO A  95      24.662  26.369  32.011  1.00 45.64           C
ATOM   1268 1HG  PRO A  95      24.394  27.390  32.287  1.00 45.64           H
ATOM   1269 2HG  PRO A  95      25.458  25.989  32.653  1.00 45.64           H
ATOM   1270  CD  PRO A  95      25.090  26.273  30.546  1.00 43.61           C
ATOM   1271 1HD  PRO A  95      24.586  27.045  29.963  1.00 43.61           H
ATOM   1272 2HD  PRO A  95      26.172  26.390  30.484  1.00 43.61           H
ATOM   1273  N   GLY A  96      22.945  22.113  30.643  1.00 28.66           N
ATOM   1274  H   GLY A  96      23.894  21.813  30.880  1.00 28.66           H
ATOM   1275  CA  GLY A  96      22.022  21.113  30.127  1.00 26.25           C
ATOM   1276 1HA  GLY A  96      21.747  20.439  30.933  1.00 26.25           H
ATOM   1277 2HA  GLY A  96      21.114  21.597  29.773  1.00 26.25           H
ATOM   1278  C   GLY A  96      22.588  20.281  28.969  1.00 24.63           C
ATOM   1279  O   GLY A  96      21.851  19.448  28.443  1.00 21.07           O
ATOM   1280  N   THR A  97      23.836  20.486  28.533  1.00 28.50           N
ATOM   1281  H   THR A  97      24.455  21.104  29.060  1.00 28.50           H
ATOM   1282  CA  THR A  97      24.429  19.754  27.401  1.00 30.42           C
ATOM   1283  HA  THR A  97      23.862  18.843  27.241  1.00 30.42           H
ATOM   1284  C   THR A  97      25.877  19.349  27.693  1.00 33.61           C
ATOM   1285  O   THR A  97      26.526  19.929  28.550  1.00 33.00           O
ATOM   1286  CB  THR A  97      24.404  20.599  26.104  1.00 25.43           C
ATOM   1287  HB  THR A  97      24.969  20.075  25.336  1.00 25.43           H
ATOM   1288  OG1 THR A  97      25.026  21.844  26.326  1.00 28.77           O
ATOM   1289  HG1 THR A  97      24.759  22.118  27.154  1.00 28.77           H
ATOM   1290  CG2 THR A  97      23.015  20.873  25.528  1.00 24.57           C
ATOM   1291 1HG2 THR A  97      23.100  21.583  24.704  1.00 24.57           H
ATOM   1292 2HG2 THR A  97      22.353  21.290  26.286  1.00 24.57           H
ATOM   1293 3HG2 THR A  97      22.604  19.949  25.132  1.00 24.57           H
ATOM   1294  N   TYR A  98      26.418  18.418  26.914  1.00 36.35           N
ATOM   1295  H   TYR A  98      25.827  17.967  26.222  1.00 36.35           H
ATOM   1296  CA  TYR A  98      27.834  18.061  26.886  1.00 35.94           C
ATOM   1297  HA  TYR A  98      28.408  18.803  27.441  1.00 35.94           H
ATOM   1298  C   TYR A  98      28.305  18.054  25.440  1.00 35.33           C
ATOM   1299  O   TYR A  98      27.526  17.728  24.543  1.00 25.40           O
ATOM   1300  CB  TYR A  98      28.057  16.695  27.542  1.00 32.06           C
ATOM   1301 1HB  TYR A  98      29.130  16.501  27.576  1.00 32.06           H
ATOM   1302 2HB  TYR A  98      27.716  16.769  28.567  1.00 32.06           H
ATOM   1303  CG  TYR A  98      27.363  15.514  26.875  1.00 28.43           C
ATOM   1304  CD1 TYR A  98      28.093  14.645  26.035  1.00 25.77           C
ATOM   1305  HD1 TYR A  98      29.139  14.835  25.833  1.00 25.77           H
ATOM   1306  CD2 TYR A  98      25.992  15.281  27.107  1.00 30.20           C
ATOM   1307  HD2 TYR A  98      25.424  15.947  27.742  1.00 30.20           H
ATOM   1308  CE1 TYR A  98      27.459  13.529  25.452  1.00 28.17           C
ATOM   1309  HE1 TYR A  98      28.007  12.857  24.808  1.00 28.17           H
ATOM   1310  CE2 TYR A  98      25.356  14.184  26.510  1.00 28.10           C
ATOM   1311  HE2 TYR A  98      24.308  14.020  26.671  1.00 28.10           H
ATOM   1312  CZ  TYR A  98      26.089  13.294  25.698  1.00 25.36           C
ATOM   1313  OH  TYR A  98      25.467  12.212  25.161  1.00 23.67           O
ATOM   1314  HH  TYR A  98      24.503  12.189  25.336  1.00 23.67           H
ATOM   1315  N   LEU A  99      29.557  18.444  25.199  1.00 29.22           N
ATOM   1316  H   LEU A  99      30.169  18.610  25.981  1.00 29.22           H
ATOM   1317  CA  LEU A  99      30.096  18.485  23.842  1.00 28.25           C
ATOM   1318  HA  LEU A  99      29.335  18.882  23.177  1.00 28.25           H
ATOM   1319  C   LEU A  99      30.467  17.081  23.367  1.00 29.70           C
ATOM   1320  O   LEU A  99      30.774  16.203  24.175  1.00 29.85           O
ATOM   1321  CB  LEU A  99      31.357  19.374  23.759  1.00 28.98           C
ATOM   1322 1HB  LEU A  99      32.128  18.944  24.402  1.00 28.98           H
ATOM   1323 2HB  LEU A  99      31.728  19.332  22.734  1.00 28.98           H
ATOM   1324  CG  LEU A  99      31.176  20.858  24.127  1.00 29.07           C
ATOM   1325  HG  LEU A  99      31.022  20.943  25.201  1.00 29.07           H
ATOM   1326  CD1 LEU A  99      32.459  21.614  23.768  1.00 28.79           C
ATOM   1327 1HD1 LEU A  99      32.389  22.642  24.118  1.00 28.79           H
ATOM   1328 2HD1 LEU A  99      32.599  21.618  22.688  1.00 28.79           H
ATOM   1329 3HD1 LEU A  99      33.316  21.139  24.247  1.00 28.79           H
ATOM   1330  CD2 LEU A  99      29.993  21.504  23.399  1.00 32.63           C
ATOM   1331 1HD2 LEU A  99      30.044  22.587  23.481  1.00 32.63           H
ATOM   1332 2HD2 LEU A  99      29.066  21.166  23.857  1.00 32.63           H
ATOM   1333 3HD2 LEU A  99      30.004  21.229  22.346  1.00 32.63           H
ATOM   1334  N   LEU A 100      30.636  16.932  22.054  1.00 35.91           N
ATOM   1335  H   LEU A 100      30.355  17.708  21.461  1.00 35.91           H
ATOM   1336  CA  LEU A 100      31.635  16.006  21.541  1.00 32.58           C
ATOM   1337  HA  LEU A 100      31.470  15.027  21.984  1.00 32.58           H
ATOM   1338  C   LEU A 100      33.009  16.492  21.988  1.00 35.30           C
ATOM   1339  O   LEU A 100      33.548  17.448  21.433  1.00 33.79           O
ATOM   1340  CB  LEU A 100      31.596  15.917  20.007  1.00 33.43           C
ATOM   1341 1HB  LEU A 100      31.404  16.912  19.602  1.00 33.43           H
ATOM   1342 2HB  LEU A 100      32.583  15.606  19.667  1.00 33.43           H
ATOM   1343  CG  LEU A 100      30.579  14.917  19.431  1.00 32.43           C
ATOM   1344  HG  LEU A 100      29.577  15.194  19.754  1.00 32.43           H
ATOM   1345  CD1 LEU A 100      30.643  15.007  17.902  1.00 33.06           C
ATOM   1346 1HD1 LEU A 100      29.867  14.380  17.464  1.00 33.06           H
ATOM   1347 2HD1 LEU A 100      31.621  14.680  17.544  1.00 33.06           H
ATOM   1348 3HD1 LEU A 100      30.475  16.036  17.595  1.00 33.06           H
ATOM   1349  CD2 LEU A 100      30.882  13.473  19.866  1.00 34.56           C
ATOM   1350 1HD2 LEU A 100      30.201  12.795  19.369  1.00 34.56           H
ATOM   1351 2HD2 LEU A 100      30.729  13.340  20.934  1.00 34.56           H
ATOM   1352 3HD2 LEU A 100      31.908  13.206  19.606  1.00 34.56           H
ATOM   1353  N   GLN A 101      33.568  15.856  23.010  1.00 44.62           N
ATOM   1354  H   GLN A 101      33.004  15.180  23.504  1.00 44.62           H
ATOM   1355  CA  GLN A 101      34.911  16.160  23.487  1.00 46.82           C
ATOM   1356  HA  GLN A 101      34.920  17.186  23.857  1.00 46.82           H
ATOM   1357  C   GLN A 101      35.943  16.060  22.355  1.00 41.35           C
ATOM   1358  O   GLN A 101      36.824  16.909  22.273  1.00 44.11           O
ATOM   1359  CB  GLN A 101      35.249  15.215  24.654  1.00 56.59           C
ATOM   1360 1HB  GLN A 101      34.619  15.475  25.506  1.00 56.59           H
ATOM   1361 2HB  GLN A 101      35.020  14.189  24.362  1.00 56.59           H
ATOM   1362  CG  GLN A 101      36.724  15.265  25.091  1.00 66.42           C
ATOM   1363 1HG  GLN A 101      36.838  14.675  26.000  1.00 66.42           H
ATOM   1364 2HG  GLN A 101      37.340  14.807  24.316  1.00 66.42           H
ATOM   1365  CD  GLN A 101      37.230  16.682  25.367  1.00 73.96           C
ATOM   1366  OE1 GLN A 101      36.532  17.517  25.924  1.00 77.43           O
ATOM   1367  NE2 GLN A 101      38.458  16.979  24.993  1.00 76.77           N
ATOM   1368 1HE2 GLN A 101      38.779  17.912  25.165  1.00 76.77           H
ATOM   1369 2HE2 GLN A 101      39.002  16.318  24.464  1.00 76.77           H
ATOM   1370  N   ASP A 102      35.817  15.063  21.484  1.00 41.48           N
ATOM   1371  H   ASP A 102      34.997  14.477  21.504  1.00 41.48           H
ATOM   1372  CA  ASP A 102      36.764  14.743  20.414  1.00 52.43           C
ATOM   1373  HA  ASP A 102      37.340  15.630  20.152  1.00 52.43           H
ATOM   1374  C   ASP A 102      35.973  14.278  19.174  1.00 49.61           C
ATOM   1375  O   ASP A 102      34.745  14.185  19.245  1.00 45.86           O
ATOM   1376  CB  ASP A 102      37.731  13.668  20.938  1.00 64.67           C
ATOM   1377 1HB  ASP A 102      38.199  14.028  21.856  1.00 64.67           H
ATOM   1378 2HB  ASP A 102      37.164  12.765  21.170  1.00 64.67           H
ATOM   1379  CG  ASP A 102      38.832  13.333  19.933  1.00 72.68           C
ATOM   1380  OD1 ASP A 102      39.205  14.252  19.168  1.00 74.25           O
ATOM   1381  OD2 ASP A 102      39.230  12.153  19.903  1.00 76.13           O
ATOM   1382  N   GLY A 103      36.632  14.040  18.037  1.00 52.43           N
ATOM   1383  H   GLY A 103      37.652  14.097  18.083  1.00 52.43           H
ATOM   1384  CA  GLY A 103      36.000  13.533  16.810  1.00 53.99           C
ATOM   1385 1HA  GLY A 103      36.777  13.196  16.125  1.00 53.99           H
ATOM   1386 2HA  GLY A 103      35.375  12.676  17.064  1.00 53.99           H
ATOM   1387  C   GLY A 103      35.130  14.572  16.090  1.00 53.16           C
ATOM   1388  O   GLY A 103      34.353  14.239  15.196  1.00 52.25           O
ATOM   1389  N   TYR A 104      35.220  15.836  16.490  1.00 49.33           N
ATOM   1390  H   TYR A 104      35.870  16.040  17.234  1.00 49.33           H
ATOM   1391  CA  TYR A 104      34.263  16.861  16.088  1.00 45.38           C
ATOM   1392  HA  TYR A 104      33.336  16.375  15.788  1.00 45.38           H
ATOM   1393  C   TYR A 104      34.728  17.721  14.902  1.00 54.49           C
ATOM   1394  O   TYR A 104      33.914  18.481  14.391  1.00 60.79           O
ATOM   1395  CB  TYR A 104      33.926  17.733  17.303  1.00 43.91           C
ATOM   1396 1HB  TYR A 104      33.144  18.435  17.021  1.00 43.91           H
ATOM   1397 2HB  TYR A 104      33.517  17.094  18.084  1.00 43.91           H
ATOM   1398  CG  TYR A 104      35.110  18.495  17.861  1.00 47.60           C
ATOM   1399  CD1 TYR A 104      35.480  19.729  17.293  1.00 46.65           C
ATOM   1400  HD1 TYR A 104      34.900  20.139  16.477  1.00 46.65           H
ATOM   1401  CD2 TYR A 104      35.868  17.939  18.909  1.00 37.83           C
ATOM   1402  HD2 TYR A 104      35.568  17.001  19.354  1.00 37.83           H
ATOM   1403  CE1 TYR A 104      36.618  20.408  17.764  1.00 42.37           C
ATOM   1404  HE1 TYR A 104      36.907  21.345  17.315  1.00 42.37           H
ATOM   1405  CE2 TYR A 104      37.016  18.604  19.374  1.00 38.74           C
ATOM   1406  HE2 TYR A 104      37.619  18.172  20.161  1.00 38.74           H
ATOM   1407  CZ  TYR A 104      37.386  19.844  18.808  1.00 40.38           C
ATOM   1408  OH  TYR A 104      38.473  20.505  19.286  1.00 46.24           O
ATOM   1409  HH  TYR A 104      38.709  21.281  18.745  1.00 46.24           H
ATOM   1410  N   ALA A 105      35.995  17.655  14.482  1.00 53.99           N
ATOM   1411  H   ALA A 105      36.629  16.982  14.890  1.00 53.99           H
ATOM   1412  CA  ALA A 105      36.542  18.436  13.365  1.00 49.71           C
ATOM   1413  HA  ALA A 105      35.807  18.483  12.562  1.00 49.71           H
ATOM   1414  C   ALA A 105      37.797  17.749  12.826  1.00 53.06           C
ATOM   1415  O   ALA A 105      38.397  16.951  13.547  1.00 60.99           O
ATOM   1416  CB  ALA A 105      36.899  19.849  13.850  1.00 46.80           C
ATOM   1417 1HB  ALA A 105      36.026  20.335  14.284  1.00 46.80           H
ATOM   1418 2HB  ALA A 105      37.252  20.446  13.008  1.00 46.80           H
ATOM   1419 3HB  ALA A 105      37.684  19.791  14.604  1.00 46.80           H
ATOM   1420  N   PHE A 106      38.210  18.056  11.589  1.00 48.16           N
ATOM   1421  H   PHE A 106      37.766  18.809  11.068  1.00 48.16           H
ATOM   1422  CA  PHE A 106      39.264  17.301  10.898  1.00 54.23           C
ATOM   1423  HA  PHE A 106      39.935  16.889  11.648  1.00 54.23           H
ATOM   1424  C   PHE A 106      40.084  18.223   9.970  1.00 59.82           C
ATOM   1425  O   PHE A 106      39.661  19.347   9.703  1.00 59.60           O
ATOM   1426  CB  PHE A 106      38.607  16.136  10.126  1.00 53.59           C
ATOM   1427 1HB  PHE A 106      37.843  16.541   9.467  1.00 53.59           H
ATOM   1428 2HB  PHE A 106      39.345  15.643   9.496  1.00 53.59           H
ATOM   1429  CG  PHE A 106      37.976  15.089  11.029  1.00 52.28           C
ATOM   1430  CD1 PHE A 106      38.774  14.096  11.635  1.00 57.88           C
ATOM   1431  HD1 PHE A 106      39.831  14.052  11.425  1.00 57.88           H
ATOM   1432  CD2 PHE A 106      36.603  15.163  11.338  1.00 48.34           C
ATOM   1433  HD2 PHE A 106      35.992  15.932  10.889  1.00 48.34           H
ATOM   1434  CE1 PHE A 106      38.203  13.196  12.558  1.00 57.91           C
ATOM   1435  HE1 PHE A 106      38.821  12.457  13.049  1.00 57.91           H
ATOM   1436  CE2 PHE A 106      36.039  14.274  12.268  1.00 51.22           C
ATOM   1437  HE2 PHE A 106      35.002  14.379  12.534  1.00 51.22           H
ATOM   1438  CZ  PHE A 106      36.837  13.294  12.884  1.00 54.72           C
ATOM   1439  HZ  PHE A 106      36.409  12.642  13.629  1.00 54.72           H
ATOM   1440  N   PRO A 107      41.283  17.816   9.508  1.00 61.87           N
ATOM   1441  CA  PRO A 107      42.118  18.644   8.638  1.00 60.43           C
ATOM   1442  HA  PRO A 107      42.418  19.527   9.204  1.00 60.43           H
ATOM   1443  C   PRO A 107      41.396  19.092   7.353  1.00 55.32           C
ATOM   1444  O   PRO A 107      41.232  18.308   6.425  1.00 54.79           O
ATOM   1445  CB  PRO A 107      43.372  17.806   8.342  1.00 64.77           C
ATOM   1446 1HB  PRO A 107      43.240  17.207   7.440  1.00 64.77           H
ATOM   1447 2HB  PRO A 107      44.260  18.432   8.256  1.00 64.77           H
ATOM   1448  CG  PRO A 107      43.459  16.869   9.543  1.00 62.70           C
ATOM   1449 1HG  PRO A 107      43.997  15.951   9.302  1.00 62.70           H
ATOM   1450 2HG  PRO A 107      43.929  17.386  10.380  1.00 62.70           H
ATOM   1451  CD  PRO A 107      41.993  16.595   9.866  1.00 61.22           C
ATOM   1452 1HD  PRO A 107      41.634  15.771   9.249  1.00 61.22           H
ATOM   1453 2HD  PRO A 107      41.891  16.354  10.923  1.00 61.22           H
ATOM   1454  N   GLY A 108      41.013  20.370   7.280  1.00 57.47           N
ATOM   1455  H   GLY A 108      41.067  20.924   8.121  1.00 57.47           H
ATOM   1456  CA  GLY A 108      40.362  20.961   6.102  1.00 64.77           C
ATOM   1457 1HA  GLY A 108      40.710  21.986   5.982  1.00 64.77           H
ATOM   1458 2HA  GLY A 108      40.640  20.405   5.206  1.00 64.77           H
ATOM   1459  C   GLY A 108      38.832  20.986   6.193  1.00 66.70           C
ATOM   1460  O   GLY A 108      38.170  21.403   5.245  1.00 69.90           O
ATOM   1461  N   GLU A 109      38.274  20.572   7.325  1.00 56.10           N
ATOM   1462  H   GLU A 109      38.853  20.243   8.091  1.00 56.10           H
ATOM   1463  CA  GLU A 109      36.845  20.446   7.568  1.00 52.55           C
ATOM   1464  HA  GLU A 109      36.271  20.906   6.765  1.00 52.55           H
ATOM   1465  C   GLU A 109      36.545  21.180   8.873  1.00 50.24           C
ATOM   1466  O   GLU A 109      37.036  20.767   9.927  1.00 44.96           O
ATOM   1467  CB  GLU A 109      36.484  18.951   7.638  1.00 55.67           C
ATOM   1468 1HB  GLU A 109      37.202  18.449   8.285  1.00 55.67           H
ATOM   1469 2HB  GLU A 109      35.493  18.826   8.068  1.00 55.67           H
ATOM   1470  CG  GLU A 109      36.503  18.311   6.238  1.00 65.16           C
ATOM   1471 1HG  GLU A 109      35.764  18.814   5.610  1.00 65.16           H
ATOM   1472 2HG  GLU A 109      37.485  18.446   5.781  1.00 65.16           H
ATOM   1473  CD  GLU A 109      36.200  16.811   6.281  1.00 67.85           C
ATOM   1474  OE1 GLU A 109      36.839  16.112   7.096  1.00 66.63           O
ATOM   1475  OE2 GLU A 109      35.362  16.365   5.464  1.00 69.36           O
ATOM   1476  N   ASP A 110      35.803  22.298   8.795  1.00 53.65           N
ATOM   1477  H   ASP A 110      35.479  22.620   7.892  1.00 53.65           H
ATOM   1478  CA  ASP A 110      35.451  23.160   9.938  1.00 49.83           C
ATOM   1479  HA  ASP A 110      36.323  23.746  10.227  1.00 49.83           H
ATOM   1480  C   ASP A 110      34.989  22.340  11.140  1.00 44.65           C
ATOM   1481  O   ASP A 110      35.252  22.702  12.289  1.00 47.89           O
ATOM   1482  CB  ASP A 110      34.292  24.117   9.586  1.00 46.45           C
ATOM   1483 1HB  ASP A 110      33.412  23.528   9.330  1.00 46.45           H
ATOM   1484 2HB  ASP A 110      34.046  24.704  10.472  1.00 46.45           H
ATOM   1485  CG  ASP A 110      34.568  25.069   8.429  1.00 44.39           C
ATOM   1486  OD1 ASP A 110      34.571  24.560   7.287  1.00 43.15           O
ATOM   1487  OD2 ASP A 110      34.636  26.288   8.676  1.00 46.48           O
ATOM   1488  N   GLY A 111      34.286  21.241  10.868  1.00 40.70           N
ATOM   1489  H   GLY A 111      34.147  21.001   9.893  1.00 40.70           H
ATOM   1490  CA  GLY A 111      33.708  20.430  11.900  1.00 38.55           C
ATOM   1491 1HA  GLY A 111      33.303  19.513  11.481  1.00 38.55           H
ATOM   1492 2HA  GLY A 111      34.488  20.178  12.603  1.00 38.55           H
ATOM   1493  C   GLY A 111      32.639  21.211  12.641  1.00 34.43           C
ATOM   1494  O   GLY A 111      32.111  22.211  12.164  1.00 31.58           O
ATOM   1495  N   MET A 112      32.337  20.754  13.841  1.00 35.18           N
ATOM   1496  H   MET A 112      32.815  19.913  14.146  1.00 35.18           H
ATOM   1497  CA  MET A 112      31.487  21.449  14.783  1.00 33.08           C
ATOM   1498  HA  MET A 112      31.210  22.424  14.401  1.00 33.08           H
ATOM   1499  C   MET A 112      32.245  21.644  16.095  1.00 29.71           C
ATOM   1500  O   MET A 112      32.129  20.806  16.994  1.00 29.07           O
ATOM   1501  CB  MET A 112      30.203  20.662  14.972  1.00 34.97           C
ATOM   1502 1HB  MET A 112      30.445  19.613  15.149  1.00 34.97           H
ATOM   1503 2HB  MET A 112      29.688  21.061  15.838  1.00 34.97           H
ATOM   1504  CG  MET A 112      29.270  20.773  13.771  1.00 34.05           C
ATOM   1505 1HG  MET A 112      29.099  21.823  13.535  1.00 34.05           H
ATOM   1506 2HG  MET A 112      29.733  20.303  12.904  1.00 34.05           H
ATOM   1507  SD  MET A 112      27.682  19.984  14.107  1.00 31.93           S
ATOM   1508  CE  MET A 112      27.045  19.952  12.425  1.00 33.16           C
ATOM   1509 1HE  MET A 112      26.014  19.611  12.445  1.00 33.16           H
ATOM   1510 2HE  MET A 112      27.651  19.280  11.823  1.00 33.16           H
ATOM   1511 3HE  MET A 112      27.090  20.949  11.999  1.00 33.16           H
ATOM   1512  N   PRO A 113      33.036  22.727  16.233  1.00 31.88           N
ATOM   1513  CA  PRO A 113      33.765  23.040  17.454  1.00 36.29           C
ATOM   1514  HA  PRO A 113      34.608  22.358  17.526  1.00 36.29           H
ATOM   1515  C   PRO A 113      32.946  22.928  18.744  1.00 34.51           C
ATOM   1516  O   PRO A 113      33.530  22.626  19.782  1.00 37.13           O
ATOM   1517  CB  PRO A 113      34.305  24.454  17.254  1.00 36.26           C
ATOM   1518 1HB  PRO A 113      33.549  25.180  17.553  1.00 36.26           H
ATOM   1519 2HB  PRO A 113      35.233  24.613  17.803  1.00 36.26           H
ATOM   1520  CG  PRO A 113      34.519  24.526  15.744  1.00 33.00           C
ATOM   1521 1HG  PRO A 113      34.493  25.552  15.377  1.00 33.00           H
ATOM   1522 2HG  PRO A 113      35.462  24.044  15.481  1.00 33.00           H
ATOM   1523  CD  PRO A 113      33.357  23.704  15.198  1.00 31.25           C
ATOM   1524 1HD  PRO A 113      32.506  24.357  15.030  1.00 31.25           H
ATOM   1525 2HD  PRO A 113      33.651  23.222  14.267  1.00 31.25           H
ATOM   1526  N   VAL A 114      31.624  23.115  18.709  1.00 29.98           N
ATOM   1527  H   VAL A 114      31.195  23.401  17.830  1.00 29.98           H
ATOM   1528  CA  VAL A 114      30.750  22.921  19.877  1.00 29.50           C
ATOM   1529  HA  VAL A 114      31.278  22.307  20.604  1.00 29.50           H
ATOM   1530  C   VAL A 114      29.492  22.104  19.526  1.00 32.68           C
ATOM   1531  O   VAL A 114      28.403  22.391  20.019  1.00 37.15           O
ATOM   1532  CB  VAL A 114      30.442  24.268  20.583  1.00 30.98           C
ATOM   1533  HB  VAL A 114      29.719  24.085  21.378  1.00 30.98           H
ATOM   1534  CG1 VAL A 114      31.697  24.857  21.254  1.00 30.01           C
ATOM   1535 1HG1 VAL A 114      31.418  25.738  21.834  1.00 30.01           H
ATOM   1536 2HG1 VAL A 114      32.434  25.149  20.506  1.00 30.01           H
ATOM   1537 3HG1 VAL A 114      32.136  24.122  21.928  1.00 30.01           H
ATOM   1538  CG2 VAL A 114      29.850  25.310  19.625  1.00 31.88           C
ATOM   1539 1HG2 VAL A 114      29.519  26.181  20.189  1.00 31.88           H
ATOM   1540 2HG2 VAL A 114      29.001  24.877  19.109  1.00 31.88           H
ATOM   1541 3HG2 VAL A 114      30.588  25.624  18.889  1.00 31.88           H
ATOM   1542  N   ALA A 115      29.638  21.051  18.711  1.00 31.30           N
ATOM   1543  H   ALA A 115      30.546  20.852  18.307  1.00 31.30           H
ATOM   1544  CA  ALA A 115      28.598  20.017  18.620  1.00 28.57           C
ATOM   1545  HA  ALA A 115      27.695  20.455  18.204  1.00 28.57           H
ATOM   1546  C   ALA A 115      28.309  19.485  20.019  1.00 35.82           C
ATOM   1547  O   ALA A 115      29.257  19.181  20.750  1.00 43.02           O
ATOM   1548  CB  ALA A 115      29.038  18.847  17.737  1.00 25.23           C
ATOM   1549 1HB  ALA A 115      28.812  19.068  16.701  1.00 25.23           H
ATOM   1550 2HB  ALA A 115      28.476  17.954  18.011  1.00 25.23           H
ATOM   1551 3HB  ALA A 115      30.103  18.652  17.863  1.00 25.23           H
ATOM   1552  N   ALA A 116      27.035  19.355  20.391  1.00 38.45           N
ATOM   1553  H   ALA A 116      26.288  19.578  19.742  1.00 38.45           H
ATOM   1554  CA  ALA A 116      26.656  18.958  21.740  1.00 36.41           C
ATOM   1555  HA  ALA A 116      27.444  18.331  22.148  1.00 36.41           H
ATOM   1556  C   ALA A 116      25.362  18.140  21.763  1.00 30.54           C
ATOM   1557  O   ALA A 116      24.616  18.112  20.787  1.00 25.14           O
ATOM   1558  CB  ALA A 116      26.514  20.218  22.600  1.00 36.37           C
ATOM   1559 1HB  ALA A 116      27.312  20.921  22.372  1.00 36.37           H
ATOM   1560 2HB  ALA A 116      26.554  19.963  23.656  1.00 36.37           H
ATOM   1561 3HB  ALA A 116      25.562  20.691  22.390  1.00 36.37           H
ATOM   1562  N   MET A 117      25.109  17.492  22.897  1.00 30.66           N
ATOM   1563  H   MET A 117      25.788  17.599  23.646  1.00 30.66           H
ATOM   1564  CA  MET A 117      24.034  16.532  23.159  1.00 30.74           C
ATOM   1565  HA  MET A 117      23.223  16.645  22.442  1.00 30.74           H
ATOM   1566  C   MET A 117      23.518  16.765  24.588  1.00 30.33           C
ATOM   1567  O   MET A 117      24.211  17.408  25.370  1.00 30.93           O
ATOM   1568  CB  MET A 117      24.632  15.121  23.064  1.00 22.23           C
ATOM   1569 1HB  MET A 117      25.501  15.090  23.715  1.00 22.23           H
ATOM   1570 2HB  MET A 117      23.924  14.393  23.446  1.00 22.23           H
ATOM   1571  CG  MET A 117      25.048  14.700  21.646  1.00 24.76           C
ATOM   1572 1HG  MET A 117      24.221  14.160  21.185  1.00 24.76           H
ATOM   1573 2HG  MET A 117      25.247  15.575  21.032  1.00 24.76           H
ATOM   1574  SD  MET A 117      26.530  13.654  21.611  1.00 25.79           S
ATOM   1575  CE  MET A 117      27.795  14.892  22.031  1.00 31.15           C
ATOM   1576 1HE  MET A 117      28.778  14.424  22.011  1.00 31.15           H
ATOM   1577 2HE  MET A 117      27.620  15.293  23.028  1.00 31.15           H
ATOM   1578 3HE  MET A 117      27.764  15.706  21.307  1.00 31.15           H
ATOM   1579  N   SER A 118      22.376  16.187  24.963  1.00 27.49           N
ATOM   1580  H   SER A 118      21.835  15.686  24.272  1.00 27.49           H
ATOM   1581  CA  SER A 118      21.830  16.210  26.331  1.00 25.75           C
ATOM   1582  HA  SER A 118      22.565  16.593  27.040  1.00 25.75           H
ATOM   1583  C   SER A 118      21.435  14.793  26.730  1.00 26.25           C
ATOM   1584  O   SER A 118      20.638  14.184  26.024  1.00 20.77           O
ATOM   1585  CB  SER A 118      20.577  17.086  26.374  1.00 25.55           C
ATOM   1586 1HB  SER A 118      19.889  16.759  25.595  1.00 25.55           H
ATOM   1587 2HB  SER A 118      20.093  16.976  27.339  1.00 25.55           H
ATOM   1588  OG  SER A 118      20.891  18.442  26.182  1.00 25.82           O
ATOM   1589  HG  SER A 118      21.325  18.728  26.989  1.00 25.82           H
ATOM   1590  N   SER A 119      21.991  14.250  27.812  1.00 28.06           N
ATOM   1591  H   SER A 119      22.595  14.816  28.401  1.00 28.06           H
ATOM   1592  CA  SER A 119      21.663  12.906  28.292  1.00 27.95           C
ATOM   1593  HA  SER A 119      21.083  12.371  27.552  1.00 27.95           H
ATOM   1594  C   SER A 119      20.814  13.017  29.546  1.00 28.91           C
ATOM   1595  O   SER A 119      21.353  13.058  30.645  1.00 28.82           O
ATOM   1596  CB  SER A 119      22.925  12.078  28.557  1.00 27.88           C
ATOM   1597 1HB  SER A 119      23.623  12.649  29.172  1.00 27.88           H
ATOM   1598 2HB  SER A 119      22.642  11.171  29.092  1.00 27.88           H
ATOM   1599  OG  SER A 119      23.543  11.709  27.336  1.00 26.15           O
ATOM   1600  HG  SER A 119      24.141  10.931  27.511  1.00 26.15           H
ATOM   1601  N   ASN A 120      19.493  13.076  29.397  1.00 32.49           N
ATOM   1602  H   ASN A 120      19.087  13.005  28.468  1.00 32.49           H
ATOM   1603  CA  ASN A 120      18.552  13.137  30.515  1.00 31.17           C
ATOM   1604  HA  ASN A 120      18.861  12.448  31.301  1.00 31.17           H
ATOM   1605  C   ASN A 120      17.160  12.752  30.031  1.00 25.94           C
ATOM   1606  O   ASN A 120      16.868  12.905  28.851  1.00 29.39           O
ATOM   1607  CB  ASN A 120      18.508  14.564  31.080  1.00 28.74           C
ATOM   1608 1HB  ASN A 120      17.765  14.591  31.867  1.00 28.74           H
ATOM   1609 2HB  ASN A 120      19.472  14.808  31.519  1.00 28.74           H
ATOM   1610  CG  ASN A 120      18.160  15.617  30.039  1.00 24.17           C
ATOM   1611  OD1 ASN A 120      19.021  16.155  29.359  1.00 20.15           O
ATOM   1612  ND2 ASN A 120      16.915  16.005  29.914  1.00 20.64           N
ATOM   1613 1HD2 ASN A 120      16.718  16.607  29.124  1.00 20.64           H
ATOM   1614 2HD2 ASN A 120      16.164  15.580  30.445  1.00 20.64           H
ATOM   1615  N   VAL A 121      16.260  12.372  30.935  1.00 23.05           N
ATOM   1616  H   VAL A 121      16.552  12.249  31.899  1.00 23.05           H
ATOM   1617  CA  VAL A 121      14.838  12.309  30.593  1.00 22.99           C
ATOM   1618  HA  VAL A 121      14.728  11.660  29.747  1.00 22.99           H
ATOM   1619  C   VAL A 121      14.400  13.695  30.156  1.00 27.42           C
ATOM   1620  O   VAL A 121      14.580  14.658  30.900  1.00 30.75           O
ATOM   1621  CB  VAL A 121      13.958  11.741  31.719  1.00 23.57           C
ATOM   1622  HB  VAL A 121      13.990  12.420  32.570  1.00 23.57           H
ATOM   1623  CG1 VAL A 121      12.501  11.610  31.243  1.00 19.63           C
ATOM   1624 1HG1 VAL A 121      11.877  11.289  32.075  1.00 19.63           H
ATOM   1625 2HG1 VAL A 121      12.431  10.879  30.437  1.00 19.63           H
ATOM   1626 3HG1 VAL A 121      12.129  12.561  30.879  1.00 19.63           H
ATOM   1627  CG2 VAL A 121      14.405  10.333  32.156  1.00 23.37           C
ATOM   1628 1HG2 VAL A 121      13.775   9.992  32.977  1.00 23.37           H
ATOM   1629 2HG2 VAL A 121      15.440  10.338  32.491  1.00 23.37           H
ATOM   1630 3HG2 VAL A 121      14.307   9.629  31.332  1.00 23.37           H
ATOM   1631  N   GLY A 122      13.896  13.800  28.930  1.00 31.70           N
ATOM   1632  H   GLY A 122      13.850  12.952  28.369  1.00 31.70           H
ATOM   1633  CA  GLY A 122      13.469  15.039  28.297  1.00 28.86           C
ATOM   1634 1HA  GLY A 122      12.558  14.828  27.754  1.00 28.86           H
ATOM   1635 2HA  GLY A 122      13.247  15.793  29.049  1.00 28.86           H
ATOM   1636  C   GLY A 122      14.479  15.614  27.302  1.00 24.28           C
ATOM   1637  O   GLY A 122      14.171  16.612  26.656  1.00 21.02           O
ATOM   1638  N   GLY A 123      15.659  15.008  27.158  1.00 23.94           N
ATOM   1639  H   GLY A 123      15.863  14.167  27.690  1.00 23.94           H
ATOM   1640  CA  GLY A 123      16.688  15.433  26.214  1.00 17.93           C
ATOM   1641 1HA  GLY A 123      17.618  14.914  26.448  1.00 17.93           H
ATOM   1642 2HA  GLY A 123      16.374  15.151  25.211  1.00 17.93           H
ATOM   1643  C   GLY A 123      16.960  16.933  26.256  1.00 18.71           C
ATOM   1644  O   GLY A 123      16.867  17.578  27.309  1.00 20.13           O
ATOM   1645  N   MET A 124      17.317  17.497  25.107  1.00 22.21           N
ATOM   1646  H   MET A 124      17.356  16.913  24.268  1.00 22.21           H
ATOM   1647  CA  MET A 124      17.552  18.931  24.985  1.00 21.70           C
ATOM   1648  HA  MET A 124      18.330  19.222  25.684  1.00 21.70           H
ATOM   1649  C   MET A 124      16.281  19.741  25.310  1.00 21.78           C
ATOM   1650  O   MET A 124      16.373  20.850  25.845  1.00 21.86           O
ATOM   1651  CB  MET A 124      18.028  19.267  23.572  1.00 19.51           C
ATOM   1652 1HB  MET A 124      17.305  18.884  22.859  1.00 19.51           H
ATOM   1653 2HB  MET A 124      18.066  20.348  23.491  1.00 19.51           H
ATOM   1654  CG  MET A 124      19.401  18.743  23.165  1.00 21.09           C
ATOM   1655 1HG  MET A 124      20.154  19.132  23.848  1.00 21.09           H
ATOM   1656 2HG  MET A 124      19.407  17.654  23.208  1.00 21.09           H
ATOM   1657  SD  MET A 124      19.811  19.278  21.483  1.00 22.70           S
ATOM   1658  CE  MET A 124      21.376  18.400  21.253  1.00 27.27           C
ATOM   1659 1HE  MET A 124      21.786  18.640  20.272  1.00 27.27           H
ATOM   1660 2HE  MET A 124      21.205  17.326  21.323  1.00 27.27           H
ATOM   1661 3HE  MET A 124      22.081  18.709  22.025  1.00 27.27           H
ATOM   1662  N   ALA A 125      15.088  19.190  25.052  1.00 24.38           N
ATOM   1663  H   ALA A 125      15.059  18.260  24.647  1.00 24.38           H
ATOM   1664  CA  ALA A 125      13.825  19.880  25.337  1.00 28.68           C
ATOM   1665  HA  ALA A 125      13.872  20.865  24.874  1.00 28.68           H
ATOM   1666  C   ALA A 125      13.571  20.087  26.836  1.00 36.48           C
ATOM   1667  O   ALA A 125      12.799  20.963  27.206  1.00 44.11           O
ATOM   1668  CB  ALA A 125      12.651  19.138  24.704  1.00 22.27           C
ATOM   1669 1HB  ALA A 125      12.793  19.110  23.628  1.00 22.27           H
ATOM   1670 2HB  ALA A 125      11.724  19.668  24.922  1.00 22.27           H
ATOM   1671 3HB  ALA A 125      12.587  18.126  25.101  1.00 22.27           H
ATOM   1672  N   ALA A 126      14.277  19.396  27.728  1.00 31.32           N
ATOM   1673  H   ALA A 126      14.860  18.629  27.404  1.00 31.32           H
ATOM   1674  CA  ALA A 126      14.228  19.736  29.147  1.00 27.58           C
ATOM   1675  HA  ALA A 126      13.183  19.812  29.450  1.00 27.58           H
ATOM   1676  C   ALA A 126      14.924  21.080  29.458  1.00 23.32           C
ATOM   1677  O   ALA A 126      14.968  21.479  30.620  1.00 20.30           O
ATOM   1678  CB  ALA A 126      14.865  18.613  29.960  1.00 25.71           C
ATOM   1679 1HB  ALA A 126      14.375  17.669  29.732  1.00 25.71           H
ATOM   1680 2HB  ALA A 126      14.759  18.817  31.026  1.00 25.71           H
ATOM   1681 3HB  ALA A 126      15.920  18.549  29.709  1.00 25.71           H
ATOM   1682  N   HIS A 127      15.546  21.751  28.477  1.00 23.64           N
ATOM   1683  H   HIS A 127      15.565  21.302  27.567  1.00 23.64           H
ATOM   1684  CA  HIS A 127      16.424  22.917  28.702  1.00 23.29           C
ATOM   1685  HA  HIS A 127      16.257  23.312  29.704  1.00 23.29           H
ATOM   1686  C   HIS A 127      16.181  24.082  27.722  1.00 20.79           C
ATOM   1687  O   HIS A 127      16.576  25.205  28.012  1.00 19.06           O
ATOM   1688  CB  HIS A 127      17.892  22.458  28.594  1.00 25.52           C
ATOM   1689 1HB  HIS A 127      18.122  22.317  27.537  1.00 25.52           H
ATOM   1690 2HB  HIS A 127      18.541  23.253  28.967  1.00 25.52           H
ATOM   1691  CG  HIS A 127      18.215  21.167  29.324  1.00 24.09           C
ATOM   1692  ND1 HIS A 127      17.948  20.892  30.652  1.00 25.55           N
ATOM   1693  HD1 HIS A 127      17.429  21.495  31.282  1.00 25.55           H
ATOM   1694  CD2 HIS A 127      18.747  20.043  28.757  1.00 24.57           C
ATOM   1695  HD2 HIS A 127      19.048  19.913  27.726  1.00 24.57           H
ATOM   1696  CE1 HIS A 127      18.328  19.619  30.888  1.00 26.80           C
ATOM   1697  HE1 HIS A 127      18.230  19.079  31.827  1.00 26.80           H
ATOM   1698  NE2 HIS A 127      18.811  19.082  29.746  1.00 20.31           N
ATOM   1699  HE2 HIS A 127      19.124  18.112  29.625  1.00 20.31           H
ATOM   1700  N   TRP A 128      15.554  23.819  26.581  1.00 24.49           N
ATOM   1701  H   TRP A 128      15.289  22.862  26.409  1.00 24.49           H
ATOM   1702  CA  TRP A 128      15.478  24.710  25.418  1.00 22.62           C
ATOM   1703  HA  TRP A 128      16.502  24.936  25.154  1.00 22.62           H
ATOM   1704  C   TRP A 128      14.739  26.054  25.606  1.00 25.95           C
ATOM   1705  O   TRP A 128      13.903  26.194  26.489  1.00 27.94           O
ATOM   1706  CB  TRP A 128      14.843  23.914  24.270  1.00 20.42           C
ATOM   1707 1HB  TRP A 128      15.020  24.451  23.349  1.00 20.42           H
ATOM   1708 2HB  TRP A 128      15.360  22.959  24.186  1.00 20.42           H
ATOM   1709  CG  TRP A 128      13.367  23.644  24.326  1.00 21.52           C
ATOM   1710  CD1 TRP A 128      12.615  23.413  25.424  1.00 23.51           C
ATOM   1711  HD1 TRP A 128      12.954  23.397  26.445  1.00 23.51           H
ATOM   1712  CD2 TRP A 128      12.423  23.590  23.215  1.00 19.89           C
ATOM   1713  NE1 TRP A 128      11.318  23.150  25.077  1.00 22.76           N
ATOM   1714  HE1 TRP A 128      10.605  22.923  25.772  1.00 22.76           H
ATOM   1715  CE2 TRP A 128      11.132  23.248  23.725  1.00 21.72           C
ATOM   1716  CE3 TRP A 128      12.514  23.854  21.832  1.00 17.60           C
ATOM   1717  HE3 TRP A 128      13.465  24.132  21.422  1.00 17.60           H
ATOM   1718  CZ2 TRP A 128      10.006  23.137  22.906  1.00 17.73           C
ATOM   1719  HZ2 TRP A 128       9.049  22.882  23.336  1.00 17.73           H
ATOM   1720  CZ3 TRP A 128      11.376  23.801  21.004  1.00 23.88           C
ATOM   1721  HZ3 TRP A 128      11.444  24.075  19.959  1.00 23.88           H
ATOM   1722  CH2 TRP A 128      10.133  23.412  21.535  1.00 19.35           C
ATOM   1723  HH2 TRP A 128       9.269  23.348  20.894  1.00 19.35           H
ATOM   1724  N   THR A 129      14.948  27.012  24.693  1.00 28.68           N
ATOM   1725  H   THR A 129      15.645  26.867  23.973  1.00 28.68           H
ATOM   1726  CA  THR A 129      14.257  28.317  24.641  1.00 24.29           C
ATOM   1727  HA  THR A 129      13.996  28.599  25.655  1.00 24.29           H
ATOM   1728  C   THR A 129      12.924  28.281  23.870  1.00 17.62           C
ATOM   1729  O   THR A 129      12.408  29.328  23.492  1.00 21.09           O
ATOM   1730  CB  THR A 129      15.187  29.424  24.091  1.00 27.80           C
ATOM   1731  HB  THR A 129      14.613  30.337  23.934  1.00 27.80           H
ATOM   1732  OG1 THR A 129      15.788  29.049  22.868  1.00 34.43           O
ATOM   1733  HG1 THR A 129      15.097  28.937  22.225  1.00 34.43           H
ATOM   1734  CG2 THR A 129      16.312  29.756  25.080  1.00 22.28           C
ATOM   1735 1HG2 THR A 129      16.949  30.533  24.656  1.00 22.28           H
ATOM   1736 2HG2 THR A 129      16.918  28.875  25.287  1.00 22.28           H
ATOM   1737 3HG2 THR A 129      15.887  30.124  26.012  1.00 22.28           H
ATOM   1738  N   ALA A 130      12.352  27.095  23.646  1.00 16.69           N
ATOM   1739  H   ALA A 130      12.827  26.288  24.016  1.00 16.69           H
ATOM   1740  CA  ALA A 130      10.944  26.901  23.271  1.00 27.07           C
ATOM   1741  HA  ALA A 130      10.764  25.834  23.252  1.00 27.07           H
ATOM   1742  C   ALA A 130      10.487  27.408  21.888  1.00 32.08           C
ATOM   1743  O   ALA A 130       9.304  27.277  21.580  1.00 32.08           O
ATOM   1744  CB  ALA A 130      10.062  27.455  24.395  1.00 30.06           C
ATOM   1745 1HB  ALA A 130      10.373  27.010  25.335  1.00 30.06           H
ATOM   1746 2HB  ALA A 130       9.024  27.206  24.216  1.00 30.06           H
ATOM   1747 3HB  ALA A 130      10.148  28.538  24.456  1.00 30.06           H
ATOM   1748  N   ALA A 131      11.356  27.983  21.057  1.00 31.04           N
ATOM   1749  H   ALA A 131      12.318  28.088  21.356  1.00 31.04           H
ATOM   1750  CA  ALA A 131      10.954  28.552  19.770  1.00 23.16           C
ATOM   1751  HA  ALA A 131      10.134  29.251  19.941  1.00 23.16           H
ATOM   1752  C   ALA A 131      10.467  27.465  18.805  1.00 23.10           C
ATOM   1753  O   ALA A 131      11.225  26.550  18.471  1.00 20.01           O
ATOM   1754  CB  ALA A 131      12.121  29.334  19.160  1.00 18.95           C
ATOM   1755 1HB  ALA A 131      12.436  30.122  19.844  1.00 18.95           H
ATOM   1756 2HB  ALA A 131      11.806  29.780  18.219  1.00 18.95           H
ATOM   1757 3HB  ALA A 131      12.956  28.667  18.963  1.00 18.95           H
ATOM   1758  N   CYS A 132       9.232  27.619  18.324  1.00 21.91           N
ATOM   1759  H   CYS A 132       8.675  28.385  18.687  1.00 21.91           H
ATOM   1760  CA  CYS A 132       8.539  26.766  17.360  1.00 18.59           C
ATOM   1761  HA  CYS A 132       9.202  25.970  17.023  1.00 18.59           H
ATOM   1762  C   CYS A 132       8.083  27.571  16.124  1.00 17.82           C
ATOM   1763  O   CYS A 132       6.886  27.670  15.857  1.00 17.55           O
ATOM   1764  CB  CYS A 132       7.335  26.127  18.065  1.00 15.05           C
ATOM   1765 1HB  CYS A 132       6.737  26.896  18.554  1.00 15.05           H
ATOM   1766 2HB  CYS A 132       6.702  25.620  17.338  1.00 15.05           H
ATOM   1767  SG  CYS A 132       7.927  24.930  19.278  1.00 19.30           S
ATOM   1768  HG  CYS A 132       8.436  25.829  20.125  1.00 19.30           H
ATOM   1769  N   PRO A 133       9.001  28.151  15.339  1.00 19.31           N
ATOM   1770  CA  PRO A 133       8.624  28.797  14.091  1.00 21.07           C
ATOM   1771  HA  PRO A 133       7.894  29.588  14.269  1.00 21.07           H
ATOM   1772  C   PRO A 133       8.050  27.757  13.125  1.00 15.19           C
ATOM   1773  O   PRO A 133       8.412  26.580  13.177  1.00 14.91           O
ATOM   1774  CB  PRO A 133       9.921  29.390  13.556  1.00 21.45           C
ATOM   1775 1HB  PRO A 133       9.937  29.432  12.467  1.00 21.45           H
ATOM   1776 2HB  PRO A 133      10.067  30.377  13.992  1.00 21.45           H
ATOM   1777  CG  PRO A 133      10.981  28.434  14.092  1.00 18.57           C
ATOM   1778 1HG  PRO A 133      11.040  27.551  13.454  1.00 18.57           H
ATOM   1779 2HG  PRO A 133      11.946  28.920  14.171  1.00 18.57           H
ATOM   1780  CD  PRO A 133      10.443  28.037  15.455  1.00 21.23           C
ATOM   1781 1HD  PRO A 133      10.745  27.016  15.687  1.00 21.23           H
ATOM   1782 2HD  PRO A 133      10.809  28.731  16.211  1.00 21.23           H
ATOM   1783  N   ARG A 134       7.206  28.189  12.186  1.00 21.51           N
ATOM   1784  H   ARG A 134       7.040  29.185  12.127  1.00 21.51           H
ATOM   1785  CA  ARG A 134       6.782  27.317  11.085  1.00 18.14           C
ATOM   1786  HA  ARG A 134       6.744  26.297  11.458  1.00 18.14           H
ATOM   1787  C   ARG A 134       7.819  27.407   9.959  1.00 18.86           C
ATOM   1788  O   ARG A 134       8.192  28.525   9.608  1.00 19.82           O
ATOM   1789  CB  ARG A 134       5.395  27.724  10.549  1.00 20.13           C
ATOM   1790 1HB  ARG A 134       5.446  28.734  10.142  1.00 20.13           H
ATOM   1791 2HB  ARG A 134       5.144  27.054   9.725  1.00 20.13           H
ATOM   1792  CG  ARG A 134       4.252  27.668  11.581  1.00 25.15           C
ATOM   1793 1HG  ARG A 134       4.380  28.457  12.324  1.00 25.15           H
ATOM   1794 2HG  ARG A 134       3.314  27.846  11.057  1.00 25.15           H
ATOM   1795  CD  ARG A 134       4.212  26.308  12.294  1.00 25.68           C
ATOM   1796 1HD  ARG A 134       4.480  25.512  11.599  1.00 25.68           H
ATOM   1797 2HD  ARG A 134       4.961  26.347  13.082  1.00 25.68           H
ATOM   1798  NE  ARG A 134       2.910  25.995  12.908  1.00 29.56           N
ATOM   1799  HE  ARG A 134       2.872  25.943  13.929  1.00 29.56           H
ATOM   1800  CZ  ARG A 134       1.801  25.606  12.288  1.00 34.69           C
ATOM   1801  NH1 ARG A 134       1.756  25.483  10.976  1.00 38.27           N
ATOM   1802 1HH1 ARG A 134       2.565  25.670  10.423  1.00 38.27           H
ATOM   1803 2HH1 ARG A 134       0.930  25.168  10.468  1.00 38.27           H
ATOM   1804  NH2 ARG A 134       0.740  25.349  13.008  1.00 32.23           N
ATOM   1805 1HH2 ARG A 134       0.876  25.344  14.021  1.00 32.23           H
ATOM   1806 2HH2 ARG A 134      -0.165  25.112  12.633  1.00 32.23           H
ATOM   1807  N   PRO A 135       8.235  26.290   9.333  1.00 20.84           N
ATOM   1808  CA  PRO A 135       9.081  26.351   8.151  1.00 23.22           C
ATOM   1809  HA  PRO A 135       9.957  26.967   8.353  1.00 23.22           H
ATOM   1810  C   PRO A 135       8.292  26.944   6.979  1.00 19.98           C
ATOM   1811  O   PRO A 135       7.101  26.636   6.807  1.00 20.95           O
ATOM   1812  CB  PRO A 135       9.514  24.905   7.881  1.00 20.47           C
ATOM   1813 1HB  PRO A 135       9.631  24.705   6.816  1.00 20.47           H
ATOM   1814 2HB  PRO A 135      10.442  24.698   8.416  1.00 20.47           H
ATOM   1815  CG  PRO A 135       8.380  24.075   8.477  1.00 22.36           C
ATOM   1816 1HG  PRO A 135       7.572  23.992   7.750  1.00 22.36           H
ATOM   1817 2HG  PRO A 135       8.720  23.086   8.783  1.00 22.36           H
ATOM   1818  CD  PRO A 135       7.915  24.912   9.669  1.00 22.23           C
ATOM   1819 1HD  PRO A 135       6.845  24.784   9.819  1.00 22.23           H
ATOM   1820 2HD  PRO A 135       8.462  24.624  10.568  1.00 22.23           H
ATOM   1821  N   GLY A 136       8.956  27.743   6.146  1.00 17.79           N
ATOM   1822  H   GLY A 136       9.946  27.924   6.345  1.00 17.79           H
ATOM   1823  CA  GLY A 136       8.383  28.392   4.969  1.00 16.73           C
ATOM   1824 1HA  GLY A 136       7.372  28.032   4.790  1.00 16.73           H
ATOM   1825 2HA  GLY A 136       8.343  29.465   5.152  1.00 16.73           H
ATOM   1826  C   GLY A 136       9.232  28.141   3.722  1.00 17.21           C
ATOM   1827  O   GLY A 136      10.379  27.721   3.814  1.00 20.50           O
ATOM   1828  N   GLY A 137       8.678  28.421   2.544  1.00 18.88           N
ATOM   1829  H   GLY A 137       7.744  28.790   2.510  1.00 18.88           H
ATOM   1830  CA  GLY A 137       9.424  28.305   1.293  1.00 20.22           C
ATOM   1831 1HA  GLY A 137       8.752  28.436   0.446  1.00 20.22           H
ATOM   1832 2HA  GLY A 137      10.159  29.100   1.281  1.00 20.22           H
ATOM   1833  C   GLY A 137      10.153  26.964   1.153  1.00 24.67           C
ATOM   1834  O   GLY A 137       9.591  25.912   1.456  1.00 26.12           O
ATOM   1835  N   LYS A 138      11.406  27.003   0.689  1.00 29.31           N
ATOM   1836  H   LYS A 138      11.742  27.926   0.420  1.00 29.31           H
ATOM   1837  CA  LYS A 138      12.276  25.827   0.476  1.00 27.41           C
ATOM   1838  HA  LYS A 138      11.774  25.142  -0.208  1.00 27.41           H
ATOM   1839  C   LYS A 138      12.567  25.021   1.754  1.00 24.07           C
ATOM   1840  O   LYS A 138      13.066  23.903   1.654  1.00 22.91           O
ATOM   1841  CB  LYS A 138      13.613  26.268  -0.153  1.00 26.06           C
ATOM   1842 1HB  LYS A 138      14.051  27.039   0.474  1.00 26.06           H
ATOM   1843 2HB  LYS A 138      14.301  25.421  -0.150  1.00 26.06           H
ATOM   1844  CG  LYS A 138      13.483  26.764  -1.608  1.00 26.74           C
ATOM   1845 1HG  LYS A 138      13.371  25.893  -2.255  1.00 26.74           H
ATOM   1846 2HG  LYS A 138      12.595  27.385  -1.727  1.00 26.74           H
ATOM   1847  CD  LYS A 138      14.718  27.568  -2.065  1.00 35.17           C
ATOM   1848 1HD  LYS A 138      15.629  27.080  -1.714  1.00 35.17           H
ATOM   1849 2HD  LYS A 138      14.726  27.598  -3.156  1.00 35.17           H
ATOM   1850  CE  LYS A 138      14.628  29.003  -1.526  1.00 39.16           C
ATOM   1851 1HE  LYS A 138      13.689  29.431  -1.883  1.00 39.16           H
ATOM   1852 2HE  LYS A 138      14.581  28.969  -0.438  1.00 39.16           H
ATOM   1853  NZ  LYS A 138      15.753  29.875  -1.941  1.00 42.91           N
ATOM   1854 1HZ  LYS A 138      15.613  30.822  -1.582  1.00 42.91           H
ATOM   1855 2HZ  LYS A 138      15.802  29.932  -2.947  1.00 42.91           H
ATOM   1856 3HZ  LYS A 138      16.624  29.525  -1.571  1.00 42.91           H
ATOM   1857  N   GLU A 139      12.266  25.541   2.941  1.00 21.39           N
ATOM   1858  H   GLU A 139      11.840  26.459   3.008  1.00 21.39           H
ATOM   1859  CA  GLU A 139      12.369  24.746   4.166  1.00 21.44           C
ATOM   1860  HA  GLU A 139      13.354  24.282   4.218  1.00 21.44           H
ATOM   1861  C   GLU A 139      11.289  23.653   4.212  1.00 23.35           C
ATOM   1862  O   GLU A 139      11.421  22.665   4.940  1.00 27.62           O
ATOM   1863  CB  GLU A 139      12.170  25.626   5.402  1.00 18.02           C
ATOM   1864 1HB  GLU A 139      11.127  25.927   5.448  1.00 18.02           H
ATOM   1865 2HB  GLU A 139      12.367  25.014   6.279  1.00 18.02           H
ATOM   1866  CG  GLU A 139      13.049  26.876   5.483  1.00 23.81           C
ATOM   1867 1HG  GLU A 139      14.099  26.593   5.397  1.00 23.81           H
ATOM   1868 2HG  GLU A 139      12.815  27.570   4.678  1.00 23.81           H
ATOM   1869  CD  GLU A 139      12.793  27.545   6.829  1.00 34.72           C
ATOM   1870  OE1 GLU A 139      11.697  28.120   7.000  1.00 36.31           O
ATOM   1871  OE2 GLU A 139      13.654  27.357   7.717  1.00 40.14           O
ATOM   1872  N   ARG A 140      10.182  23.839   3.488  1.00 18.09           N
ATOM   1873  H   ARG A 140      10.149  24.634   2.854  1.00 18.09           H
ATOM   1874  CA  ARG A 140       9.040  22.936   3.543  1.00 18.69           C
ATOM   1875  HA  ARG A 140       8.924  22.599   4.573  1.00 18.69           H
ATOM   1876  C   ARG A 140       9.292  21.724   2.666  1.00 26.94           C
ATOM   1877  O   ARG A 140       9.570  21.829   1.479  1.00 32.15           O
ATOM   1878  CB  ARG A 140       7.756  23.648   3.126  1.00 17.04           C
ATOM   1879 1HB  ARG A 140       7.855  24.044   2.114  1.00 17.04           H
ATOM   1880 2HB  ARG A 140       6.955  22.909   3.126  1.00 17.04           H
ATOM   1881  CG  ARG A 140       7.434  24.786   4.111  1.00 21.18           C
ATOM   1882 1HG  ARG A 140       7.532  24.427   5.136  1.00 21.18           H
ATOM   1883 2HG  ARG A 140       8.139  25.601   3.960  1.00 21.18           H
ATOM   1884  CD  ARG A 140       6.016  25.317   3.903  1.00 26.31           C
ATOM   1885 1HD  ARG A 140       5.885  26.228   4.487  1.00 26.31           H
ATOM   1886 2HD  ARG A 140       5.889  25.576   2.850  1.00 26.31           H
ATOM   1887  NE  ARG A 140       5.005  24.310   4.284  1.00 28.59           N
ATOM   1888  HE  ARG A 140       4.743  23.658   3.563  1.00 28.59           H
ATOM   1889  CZ  ARG A 140       4.391  24.197   5.459  1.00 31.92           C
ATOM   1890  NH1 ARG A 140       4.641  24.998   6.473  1.00 32.29           N
ATOM   1891 1HH1 ARG A 140       5.395  25.677   6.451  1.00 32.29           H
ATOM   1892 2HH1 ARG A 140       3.998  24.962   7.262  1.00 32.29           H
ATOM   1893  NH2 ARG A 140       3.490  23.258   5.629  1.00 34.08           N
ATOM   1894 1HH2 ARG A 140       3.209  22.629   4.899  1.00 34.08           H
ATOM   1895 2HH2 ARG A 140       2.940  23.318   6.486  1.00 34.08           H
ATOM   1896  N   ILE A 141       9.181  20.566   3.285  1.00 27.70           N
ATOM   1897  H   ILE A 141       8.920  20.586   4.255  1.00 27.70           H
ATOM   1898  CA  ILE A 141       9.468  19.269   2.697  1.00 22.63           C
ATOM   1899  HA  ILE A 141      10.476  19.295   2.291  1.00 22.63           H
ATOM   1900  C   ILE A 141       8.436  19.012   1.584  1.00 20.90           C
ATOM   1901  O   ILE A 141       7.248  18.933   1.892  1.00 21.36           O
ATOM   1902  CB  ILE A 141       9.419  18.204   3.810  1.00 23.54           C
ATOM   1903  HB  ILE A 141       8.413  18.194   4.228  1.00 23.54           H
ATOM   1904  CG1 ILE A 141      10.430  18.550   4.942  1.00 24.56           C
ATOM   1905 1HG1 ILE A 141      11.439  18.340   4.604  1.00 24.56           H
ATOM   1906 2HG1 ILE A 141      10.404  19.604   5.210  1.00 24.56           H
ATOM   1907  CG2 ILE A 141       9.715  16.824   3.195  1.00 20.84           C
ATOM   1908 1HG2 ILE A 141       9.717  16.052   3.964  1.00 20.84           H
ATOM   1909 2HG2 ILE A 141      10.683  16.833   2.696  1.00 20.84           H
ATOM   1910 3HG2 ILE A 141       8.948  16.565   2.465  1.00 20.84           H
ATOM   1911  CD1 ILE A 141      10.147  17.808   6.243  1.00 23.31           C
ATOM   1912 1HD1 ILE A 141      10.865  18.126   6.999  1.00 23.31           H
ATOM   1913 2HD1 ILE A 141      10.236  16.733   6.098  1.00 23.31           H
ATOM   1914 3HD1 ILE A 141       9.146  18.063   6.587  1.00 23.31           H
ATOM   1915  N   PRO A 142       8.834  18.930   0.301  1.00 21.45           N
ATOM   1916  CA  PRO A 142       7.882  19.021  -0.801  1.00 27.48           C
ATOM   1917  HA  PRO A 142       7.274  19.919  -0.685  1.00 27.48           H
ATOM   1918  C   PRO A 142       6.946  17.813  -0.855  1.00 30.20           C
ATOM   1919  O   PRO A 142       5.749  17.970  -1.076  1.00 37.25           O
ATOM   1920  CB  PRO A 142       8.730  19.148  -2.070  1.00 24.96           C
ATOM   1921 1HB  PRO A 142       8.280  18.624  -2.914  1.00 24.96           H
ATOM   1922 2HB  PRO A 142       8.867  20.204  -2.307  1.00 24.96           H
ATOM   1923  CG  PRO A 142      10.078  18.538  -1.681  1.00 24.08           C
ATOM   1924 1HG  PRO A 142      10.045  17.455  -1.812  1.00 24.08           H
ATOM   1925 2HG  PRO A 142      10.897  18.968  -2.259  1.00 24.08           H
ATOM   1926  CD  PRO A 142      10.199  18.874  -0.196  1.00 21.38           C
ATOM   1927 1HD  PRO A 142      10.776  18.103   0.317  1.00 21.38           H
ATOM   1928 2HD  PRO A 142      10.671  19.850  -0.075  1.00 21.38           H
ATOM   1929  N   PHE A 143       7.471  16.615  -0.608  1.00 32.77           N
ATOM   1930  H   PHE A 143       8.459  16.539  -0.424  1.00 32.77           H
ATOM   1931  CA  PHE A 143       6.707  15.370  -0.631  1.00 32.44           C
ATOM   1932  HA  PHE A 143       6.045  15.394  -1.498  1.00 32.44           H
ATOM   1933  C   PHE A 143       5.800  15.186   0.601  1.00 29.25           C
ATOM   1934  O   PHE A 143       5.206  14.123   0.765  1.00 30.76           O
ATOM   1935  CB  PHE A 143       7.674  14.194  -0.840  1.00 29.83           C
ATOM   1936 1HB  PHE A 143       7.106  13.263  -0.854  1.00 29.83           H
ATOM   1937 2HB  PHE A 143       8.112  14.306  -1.832  1.00 29.83           H
ATOM   1938  CG  PHE A 143       8.797  14.063   0.174  1.00 29.95           C
ATOM   1939  CD1 PHE A 143      10.127  14.351  -0.196  1.00 25.17           C
ATOM   1940  HD1 PHE A 143      10.349  14.664  -1.208  1.00 25.17           H
ATOM   1941  CD2 PHE A 143       8.525  13.585   1.469  1.00 31.17           C
ATOM   1942  HD2 PHE A 143       7.510  13.346   1.746  1.00 31.17           H
ATOM   1943  CE1 PHE A 143      11.177  14.149   0.720  1.00 22.20           C
ATOM   1944  HE1 PHE A 143      12.197  14.326   0.413  1.00 22.20           H
ATOM   1945  CE2 PHE A 143       9.574  13.372   2.382  1.00 26.95           C
ATOM   1946  HE2 PHE A 143       9.352  12.978   3.361  1.00 26.95           H
ATOM   1947  CZ  PHE A 143      10.901  13.646   2.005  1.00 22.11           C
ATOM   1948  HZ  PHE A 143      11.713  13.446   2.687  1.00 22.11           H
ATOM   1949  N   LEU A 144       5.660  16.209   1.453  1.00 31.02           N
ATOM   1950  H   LEU A 144       6.124  17.082   1.234  1.00 31.02           H
ATOM   1951  CA  LEU A 144       4.697  16.229   2.552  1.00 31.39           C
ATOM   1952  HA  LEU A 144       4.113  15.310   2.558  1.00 31.39           H
ATOM   1953  C   LEU A 144       3.711  17.403   2.385  1.00 33.70           C
ATOM   1954  O   LEU A 144       3.832  18.409   3.086  1.00 29.12           O
ATOM   1955  CB  LEU A 144       5.427  16.335   3.903  1.00 24.04           C
ATOM   1956 1HB  LEU A 144       5.998  17.264   3.899  1.00 24.04           H
ATOM   1957 2HB  LEU A 144       4.670  16.394   4.687  1.00 24.04           H
ATOM   1958  CG  LEU A 144       6.396  15.199   4.262  1.00 21.03           C
ATOM   1959  HG  LEU A 144       7.193  15.146   3.523  1.00 21.03           H
ATOM   1960  CD1 LEU A 144       7.013  15.532   5.622  1.00 21.01           C
ATOM   1961 1HD1 LEU A 144       7.757  14.783   5.867  1.00 21.01           H
ATOM   1962 2HD1 LEU A 144       6.243  15.537   6.394  1.00 21.01           H
ATOM   1963 3HD1 LEU A 144       7.491  16.506   5.590  1.00 21.01           H
ATOM   1964  CD2 LEU A 144       5.721  13.835   4.377  1.00 19.63           C
ATOM   1965 1HD2 LEU A 144       6.443  13.096   4.720  1.00 19.63           H
ATOM   1966 2HD2 LEU A 144       5.333  13.523   3.409  1.00 19.63           H
ATOM   1967 3HD2 LEU A 144       4.907  13.893   5.097  1.00 19.63           H
ATOM   1968  N   PRO A 145       2.693  17.311   1.510  1.00 34.09           N
ATOM   1969  CA  PRO A 145       1.571  18.251   1.546  1.00 34.28           C
ATOM   1970  HA  PRO A 145       1.923  19.242   1.259  1.00 34.28           H
ATOM   1971  C   PRO A 145       0.944  18.308   2.950  1.00 32.72           C
ATOM   1972  O   PRO A 145       0.595  19.375   3.453  1.00 36.22           O
ATOM   1973  CB  PRO A 145       0.564  17.732   0.511  1.00 33.81           C
ATOM   1974 1HB  PRO A 145      -0.205  17.133   1.002  1.00 33.81           H
ATOM   1975 2HB  PRO A 145       0.107  18.551  -0.044  1.00 33.81           H
ATOM   1976  CG  PRO A 145       1.394  16.831  -0.404  1.00 31.69           C
ATOM   1977 1HG  PRO A 145       0.792  16.034  -0.842  1.00 31.69           H
ATOM   1978 2HG  PRO A 145       1.860  17.434  -1.184  1.00 31.69           H
ATOM   1979  CD  PRO A 145       2.476  16.275   0.517  1.00 31.01           C
ATOM   1980 1HD  PRO A 145       2.126  15.364   1.006  1.00 31.01           H
ATOM   1981 2HD  PRO A 145       3.377  16.076  -0.061  1.00 31.01           H
ATOM   1982  N   ASP A 146       0.869  17.149   3.601  1.00 33.03           N
ATOM   1983  H   ASP A 146       1.240  16.318   3.145  1.00 33.03           H
ATOM   1984  CA  ASP A 146       0.408  16.908   4.966  1.00 36.31           C
ATOM   1985  HA  ASP A 146      -0.605  17.298   5.066  1.00 36.31           H
ATOM   1986  C   ASP A 146       1.266  17.580   6.044  1.00 34.44           C
ATOM   1987  O   ASP A 146       0.869  17.593   7.204  1.00 35.26           O
ATOM   1988  CB  ASP A 146       0.362  15.389   5.207  1.00 38.14           C
ATOM   1989 1HB  ASP A 146       0.081  15.192   6.243  1.00 38.14           H
ATOM   1990 2HB  ASP A 146      -0.407  14.958   4.565  1.00 38.14           H
ATOM   1991  CG  ASP A 146       1.697  14.703   4.896  1.00 41.39           C
ATOM   1992  OD1 ASP A 146       2.384  14.274   5.845  1.00 42.01           O
ATOM   1993  OD2 ASP A 146       1.993  14.575   3.684  1.00 46.40           O
ATOM   1994  N   LEU A 147       2.389  18.215   5.695  1.00 31.89           N
ATOM   1995  H   LEU A 147       2.665  18.198   4.720  1.00 31.89           H
ATOM   1996  CA  LEU A 147       3.257  18.869   6.672  1.00 27.52           C
ATOM   1997  HA  LEU A 147       3.617  18.096   7.347  1.00 27.52           H
ATOM   1998  C   LEU A 147       2.507  19.906   7.521  1.00 27.55           C
ATOM   1999  O   LEU A 147       2.893  20.125   8.663  1.00 23.99           O
ATOM   2000  CB  LEU A 147       4.466  19.490   5.944  1.00 23.80           C
ATOM   2001 1HB  LEU A 147       4.982  18.700   5.410  1.00 23.80           H
ATOM   2002 2HB  LEU A 147       4.092  20.207   5.213  1.00 23.80           H
ATOM   2003  CG  LEU A 147       5.501  20.196   6.841  1.00 19.09           C
ATOM   2004  HG  LEU A 147       5.016  21.013   7.363  1.00 19.09           H
ATOM   2005  CD1 LEU A 147       6.146  19.249   7.866  1.00 16.94           C
ATOM   2006 1HD1 LEU A 147       6.912  19.780   8.428  1.00 16.94           H
ATOM   2007 2HD1 LEU A 147       6.595  18.395   7.359  1.00 16.94           H
ATOM   2008 3HD1 LEU A 147       5.399  18.892   8.573  1.00 16.94           H
ATOM   2009  CD2 LEU A 147       6.611  20.800   5.963  1.00 18.79           C
ATOM   2010 1HD2 LEU A 147       7.322  21.343   6.586  1.00 18.79           H
ATOM   2011 2HD2 LEU A 147       6.177  21.491   5.241  1.00 18.79           H
ATOM   2012 3HD2 LEU A 147       7.130  20.005   5.428  1.00 18.79           H
ATOM   2013  N   GLU A 148       1.436  20.532   7.021  1.00 31.70           N
ATOM   2014  H   GLU A 148       1.089  20.236   6.118  1.00 31.70           H
ATOM   2015  CA  GLU A 148       0.623  21.384   7.897  1.00 32.07           C
ATOM   2016  HA  GLU A 148       1.299  22.036   8.447  1.00 32.07           H
ATOM   2017  C   GLU A 148      -0.112  20.589   8.977  1.00 30.81           C
ATOM   2018  O   GLU A 148      -0.102  21.036  10.117  1.00 34.35           O
ATOM   2019  CB  GLU A 148      -0.390  22.250   7.126  1.00 25.47           C
ATOM   2020 1HB  GLU A 148      -0.749  21.708   6.249  1.00 25.47           H
ATOM   2021 2HB  GLU A 148      -1.245  22.439   7.776  1.00 25.47           H
ATOM   2022  CG  GLU A 148       0.175  23.614   6.699  1.00 25.80           C
ATOM   2023 1HG  GLU A 148       0.878  23.460   5.883  1.00 25.80           H
ATOM   2024 2HG  GLU A 148      -0.642  24.227   6.316  1.00 25.80           H
ATOM   2025  CD  GLU A 148       0.864  24.357   7.858  1.00 29.27           C
ATOM   2026  OE1 GLU A 148       0.154  24.728   8.817  1.00 31.15           O
ATOM   2027  OE2 GLU A 148       2.115  24.471   7.801  1.00 32.73           O
ATOM   2028  N   GLU A 149      -0.716  19.434   8.680  1.00 32.15           N
ATOM   2029  H   GLU A 149      -0.544  19.002   7.780  1.00 32.15           H
ATOM   2030  CA  GLU A 149      -1.305  18.596   9.737  1.00 34.94           C
ATOM   2031  HA  GLU A 149      -2.130  19.132  10.205  1.00 34.94           H
ATOM   2032  C   GLU A 149      -0.235  18.349  10.788  1.00 31.80           C
ATOM   2033  O   GLU A 149      -0.424  18.653  11.962  1.00 21.62           O
ATOM   2034  CB  GLU A 149      -1.826  17.247   9.189  1.00 40.97           C
ATOM   2035 1HB  GLU A 149      -2.549  17.430   8.393  1.00 40.97           H
ATOM   2036 2HB  GLU A 149      -0.997  16.677   8.773  1.00 40.97           H
ATOM   2037  CG  GLU A 149      -2.493  16.407  10.301  1.00 46.72           C
ATOM   2038 1HG  GLU A 149      -1.988  16.566  11.254  1.00 46.72           H
ATOM   2039 2HG  GLU A 149      -3.527  16.738  10.422  1.00 46.72           H
ATOM   2040  CD  GLU A 149      -2.459  14.903   9.997  1.00 54.05           C
ATOM   2041  OE1 GLU A 149      -1.832  14.169  10.803  1.00 53.14           O
ATOM   2042  OE2 GLU A 149      -3.087  14.509   8.992  1.00 59.09           O
ATOM   2043  N   LEU A 150       0.914  17.855  10.343  1.00 30.31           N
ATOM   2044  H   LEU A 150       0.970  17.659   9.348  1.00 30.31           H
ATOM   2045  CA  LEU A 150       1.984  17.444  11.225  1.00 28.21           C
ATOM   2046  HA  LEU A 150       1.602  16.677  11.900  1.00 28.21           H
ATOM   2047  C   LEU A 150       2.484  18.607  12.093  1.00 26.36           C
ATOM   2048  O   LEU A 150       2.766  18.407  13.268  1.00 26.28           O
ATOM   2049  CB  LEU A 150       3.124  16.852  10.387  1.00 31.61           C
ATOM   2050 1HB  LEU A 150       3.568  17.653   9.796  1.00 31.61           H
ATOM   2051 2HB  LEU A 150       3.865  16.488  11.084  1.00 31.61           H
ATOM   2052  CG  LEU A 150       2.774  15.687   9.442  1.00 18.30           C
ATOM   2053  HG  LEU A 150       2.087  16.027   8.677  1.00 18.30           H
ATOM   2054  CD1 LEU A 150       4.075  15.257   8.746  1.00 17.57           C
ATOM   2055 1HD1 LEU A 150       3.863  14.465   8.031  1.00 17.57           H
ATOM   2056 2HD1 LEU A 150       4.800  14.903   9.479  1.00 17.57           H
ATOM   2057 3HD1 LEU A 150       4.502  16.098   8.203  1.00 17.57           H
ATOM   2058  CD2 LEU A 150       2.118  14.518  10.188  1.00 18.42           C
ATOM   2059 1HD2 LEU A 150       1.954  13.691   9.499  1.00 18.42           H
ATOM   2060 2HD2 LEU A 150       1.144  14.819  10.575  1.00 18.42           H
ATOM   2061 3HD2 LEU A 150       2.751  14.199  11.014  1.00 18.42           H
ATOM   2062  N   LEU A 151       2.612  19.815  11.538  1.00 24.32           N
ATOM   2063  H   LEU A 151       2.360  19.905  10.559  1.00 24.32           H
ATOM   2064  CA  LEU A 151       3.082  20.993  12.279  1.00 25.94           C
ATOM   2065  HA  LEU A 151       3.971  20.726  12.849  1.00 25.94           H
ATOM   2066  C   LEU A 151       2.034  21.480  13.281  1.00 35.59           C
ATOM   2067  O   LEU A 151       2.384  21.841  14.397  1.00 44.39           O
ATOM   2068  CB  LEU A 151       3.418  22.145  11.315  1.00 21.56           C
ATOM   2069 1HB  LEU A 151       2.581  22.266  10.626  1.00 21.56           H
ATOM   2070 2HB  LEU A 151       3.500  23.063  11.897  1.00 21.56           H
ATOM   2071  CG  LEU A 151       4.725  21.962  10.515  1.00 18.25           C
ATOM   2072  HG  LEU A 151       4.786  20.950  10.120  1.00 18.25           H
ATOM   2073  CD1 LEU A 151       4.720  22.951   9.343  1.00 18.55           C
ATOM   2074 1HD1 LEU A 151       5.646  22.860   8.778  1.00 18.55           H
ATOM   2075 2HD1 LEU A 151       4.611  23.971   9.709  1.00 18.55           H
ATOM   2076 3HD1 LEU A 151       3.886  22.721   8.682  1.00 18.55           H
ATOM   2077  CD2 LEU A 151       5.979  22.212  11.360  1.00 15.21           C
ATOM   2078 1HD2 LEU A 151       6.870  22.079  10.747  1.00 15.21           H
ATOM   2079 2HD2 LEU A 151       6.021  21.500  12.180  1.00 15.21           H
ATOM   2080 3HD2 LEU A 151       5.967  23.224  11.757  1.00 15.21           H
ATOM   2081  N   ASN A 152       0.758  21.506  12.898  1.00 32.11           N
ATOM   2082  H   ASN A 152       0.520  21.138  11.982  1.00 32.11           H
ATOM   2083  CA  ASN A 152      -0.310  21.914  13.815  1.00 32.24           C
ATOM   2084  HA  ASN A 152      -0.049  22.870  14.274  1.00 32.24           H
ATOM   2085  C   ASN A 152      -0.456  20.889  14.943  1.00 32.04           C
ATOM   2086  O   ASN A 152      -0.714  21.246  16.091  1.00 30.04           O
ATOM   2087  CB  ASN A 152      -1.640  22.074  13.057  1.00 31.97           C
ATOM   2088 1HB  ASN A 152      -1.800  21.222  12.395  1.00 31.97           H
ATOM   2089 2HB  ASN A 152      -2.448  22.091  13.788  1.00 31.97           H
ATOM   2090  CG  ASN A 152      -1.704  23.377  12.275  1.00 31.61           C
ATOM   2091  OD1 ASN A 152      -2.001  24.427  12.819  1.00 27.42           O
ATOM   2092  ND2 ASN A 152      -1.384  23.358  11.002  1.00 26.74           N
ATOM   2093 1HD2 ASN A 152      -1.362  24.198  10.440  1.00 26.74           H
ATOM   2094 2HD2 ASN A 152      -1.079  22.487  10.591  1.00 26.74           H
ATOM   2095  N   ASP A 153      -0.275  19.610  14.637  1.00 36.25           N
ATOM   2096  H   ASP A 153      -0.126  19.345  13.667  1.00 36.25           H
ATOM   2097  CA  ASP A 153      -0.302  18.563  15.643  1.00 38.90           C
ATOM   2098  HA  ASP A 153      -1.199  18.694  16.246  1.00 38.90           H
ATOM   2099  C   ASP A 153       0.920  18.660  16.557  1.00 38.87           C
ATOM   2100  O   ASP A 153       0.805  18.530  17.767  1.00 40.64           O
ATOM   2101  CB  ASP A 153      -0.380  17.191  14.985  1.00 39.12           C
ATOM   2102 1HB  ASP A 153      -1.043  17.232  14.120  1.00 39.12           H
ATOM   2103 2HB  ASP A 153       0.610  16.872  14.660  1.00 39.12           H
ATOM   2104  CG  ASP A 153      -0.968  16.216  15.989  1.00 43.26           C
ATOM   2105  OD1 ASP A 153      -0.207  15.618  16.767  1.00 45.93           O
ATOM   2106  OD2 ASP A 153      -2.215  16.125  16.015  1.00 43.00           O
ATOM   2107  N   ALA A 154       2.084  18.989  16.008  1.00 34.28           N
ATOM   2108  H   ALA A 154       2.150  19.049  14.998  1.00 34.28           H
ATOM   2109  CA  ALA A 154       3.274  19.235  16.805  1.00 24.62           C
ATOM   2110  HA  ALA A 154       3.454  18.353  17.419  1.00 24.62           H
ATOM   2111  C   ALA A 154       3.080  20.428  17.752  1.00 27.14           C
ATOM   2112  O   ALA A 154       3.459  20.332  18.917  1.00 31.01           O
ATOM   2113  CB  ALA A 154       4.474  19.424  15.881  1.00 24.40           C
ATOM   2114 1HB  ALA A 154       4.596  18.535  15.269  1.00 24.40           H
ATOM   2115 2HB  ALA A 154       5.369  19.564  16.479  1.00 24.40           H
ATOM   2116 3HB  ALA A 154       4.329  20.286  15.235  1.00 24.40           H
ATOM   2117  N   ASP A 155       2.439  21.511  17.306  1.00 27.32           N
ATOM   2118  H   ASP A 155       2.210  21.564  16.317  1.00 27.32           H
ATOM   2119  CA  ASP A 155       2.102  22.656  18.166  1.00 28.99           C
ATOM   2120  HA  ASP A 155       3.016  23.048  18.614  1.00 28.99           H
ATOM   2121  C   ASP A 155       1.175  22.201  19.303  1.00 23.36           C
ATOM   2122  O   ASP A 155       1.401  22.528  20.473  1.00 26.28           O
ATOM   2123  CB  ASP A 155       1.410  23.778  17.361  1.00 34.62           C
ATOM   2124 1HB  ASP A 155       0.688  23.339  16.674  1.00 34.62           H
ATOM   2125 2HB  ASP A 155       0.854  24.403  18.060  1.00 34.62           H
ATOM   2126  CG  ASP A 155       2.353  24.698  16.576  1.00 35.48           C
ATOM   2127  OD1 ASP A 155       3.467  24.955  17.068  1.00 29.89           O
ATOM   2128  OD2 ASP A 155       1.907  25.193  15.514  1.00 34.79           O
ATOM   2129  N   ARG A 156       0.151  21.402  18.970  1.00 22.69           N
ATOM   2130  H   ARG A 156       0.041  21.204  17.977  1.00 22.69           H
ATOM   2131  CA  ARG A 156      -0.771  20.777  19.932  1.00 25.05           C
ATOM   2132  HA  ARG A 156      -1.275  21.566  20.489  1.00 25.05           H
ATOM   2133  C   ARG A 156      -0.017  19.923  20.951  1.00 32.69           C
ATOM   2134  O   ARG A 156      -0.387  19.919  22.126  1.00 34.27           O
ATOM   2135  CB  ARG A 156      -1.829  19.961  19.151  1.00 22.13           C
ATOM   2136 1HB  ARG A 156      -2.446  20.653  18.576  1.00 22.13           H
ATOM   2137 2HB  ARG A 156      -1.329  19.318  18.444  1.00 22.13           H
ATOM   2138  CG  ARG A 156      -2.747  19.072  20.009  1.00 23.49           C
ATOM   2139 1HG  ARG A 156      -2.164  18.469  20.704  1.00 23.49           H
ATOM   2140 2HG  ARG A 156      -3.416  19.715  20.581  1.00 23.49           H
ATOM   2141  CD  ARG A 156      -3.584  18.126  19.122  1.00 24.37           C
ATOM   2142 1HD  ARG A 156      -4.475  17.824  19.672  1.00 24.37           H
ATOM   2143 2HD  ARG A 156      -3.916  18.669  18.235  1.00 24.37           H
ATOM   2144  NE  ARG A 156      -2.833  16.921  18.694  1.00 22.91           N
ATOM   2145  HE  ARG A 156      -2.460  16.903  17.745  1.00 22.91           H
ATOM   2146  CZ  ARG A 156      -2.709  15.766  19.348  1.00 38.61           C
ATOM   2147  NH1 ARG A 156      -3.261  15.593  20.527  1.00 37.05           N
ATOM   2148 1HH1 ARG A 156      -3.824  16.300  20.947  1.00 37.05           H
ATOM   2149 2HH1 ARG A 156      -3.131  14.691  20.995  1.00 37.05           H
ATOM   2150  NH2 ARG A 156      -2.033  14.770  18.831  1.00 30.56           N
ATOM   2151 1HH2 ARG A 156      -1.453  14.924  18.003  1.00 30.56           H
ATOM   2152 2HH2 ARG A 156      -1.946  13.904  19.362  1.00 30.56           H
ATOM   2153  N   LEU A 157       1.012  19.187  20.535  1.00 18.06           N
ATOM   2154  H   LEU A 157       1.221  19.185  19.540  1.00 18.06           H
ATOM   2155  CA  LEU A 157       1.801  18.377  21.461  1.00 23.54           C
ATOM   2156  HA  LEU A 157       1.124  17.810  22.098  1.00 23.54           H
ATOM   2157  C   LEU A 157       2.640  19.259  22.375  1.00 24.57           C
ATOM   2158  O   LEU A 157       2.738  18.994  23.566  1.00 21.38           O
ATOM   2159  CB  LEU A 157       2.755  17.405  20.739  1.00 22.46           C
ATOM   2160 1HB  LEU A 157       3.483  17.970  20.156  1.00 22.46           H
ATOM   2161 2HB  LEU A 157       3.298  16.909  21.537  1.00 22.46           H
ATOM   2162  CG  LEU A 157       2.157  16.310  19.831  1.00 21.22           C
ATOM   2163  HG  LEU A 157       2.066  16.691  18.820  1.00 21.22           H
ATOM   2164  CD1 LEU A 157       3.143  15.135  19.787  1.00 15.60           C
ATOM   2165 1HD1 LEU A 157       2.789  14.388  19.084  1.00 15.60           H
ATOM   2166 2HD1 LEU A 157       3.238  14.680  20.772  1.00 15.60           H
ATOM   2167 3HD1 LEU A 157       4.117  15.488  19.454  1.00 15.60           H
ATOM   2168  CD2 LEU A 157       0.783  15.829  20.304  1.00 19.06           C
ATOM   2169 1HD2 LEU A 157       0.521  14.914  19.784  1.00 19.06           H
ATOM   2170 2HD2 LEU A 157       0.035  16.585  20.074  1.00 19.06           H
ATOM   2171 3HD2 LEU A 157       0.793  15.645  21.371  1.00 19.06           H
ATOM   2172  N   LEU A 158       3.308  20.259  21.813  1.00 27.44           N
ATOM   2173  H   LEU A 158       3.185  20.405  20.813  1.00 27.44           H
ATOM   2174  CA  LEU A 158       4.298  21.068  22.519  1.00 27.91           C
ATOM   2175  HA  LEU A 158       4.870  20.425  23.187  1.00 27.91           H
ATOM   2176  C   LEU A 158       3.650  22.152  23.392  1.00 25.50           C
ATOM   2177  O   LEU A 158       4.335  22.755  24.215  1.00 24.28           O
ATOM   2178  CB  LEU A 158       5.250  21.684  21.476  1.00 28.42           C
ATOM   2179 1HB  LEU A 158       4.644  22.075  20.658  1.00 28.42           H
ATOM   2180 2HB  LEU A 158       5.792  22.517  21.923  1.00 28.42           H
ATOM   2181  CG  LEU A 158       6.270  20.674  20.906  1.00 21.14           C
ATOM   2182  HG  LEU A 158       5.796  19.702  20.762  1.00 21.14           H
ATOM   2183  CD1 LEU A 158       6.793  21.161  19.552  1.00 14.99           C
ATOM   2184 1HD1 LEU A 158       7.552  20.482  19.169  1.00 14.99           H
ATOM   2185 2HD1 LEU A 158       7.219  22.157  19.649  1.00 14.99           H
ATOM   2186 3HD1 LEU A 158       5.967  21.193  18.849  1.00 14.99           H
ATOM   2187  CD2 LEU A 158       7.469  20.511  21.849  1.00 15.72           C
ATOM   2188 1HD2 LEU A 158       8.110  19.703  21.497  1.00 15.72           H
ATOM   2189 2HD2 LEU A 158       7.136  20.288  22.861  1.00 15.72           H
ATOM   2190 3HD2 LEU A 158       8.040  21.431  21.868  1.00 15.72           H
ATOM   2191  N   GLY A 159       2.347  22.400  23.256  1.00 22.82           N
ATOM   2192  H   GLY A 159       1.858  21.936  22.498  1.00 22.82           H
ATOM   2193  CA  GLY A 159       1.674  23.472  23.988  1.00 27.67           C
ATOM   2194 1HA  GLY A 159       0.599  23.404  23.823  1.00 27.67           H
ATOM   2195 2HA  GLY A 159       1.878  23.372  25.054  1.00 27.67           H
ATOM   2196  C   GLY A 159       2.159  24.843  23.515  1.00 25.80           C
ATOM   2197  O   GLY A 159       2.505  25.701  24.328  1.00 29.47           O
ATOM   2198  N   VAL A 160       2.255  25.023  22.200  1.00 23.28           N
ATOM   2199  H   VAL A 160       1.938  24.282  21.580  1.00 23.28           H
ATOM   2200  CA  VAL A 160       2.737  26.265  21.601  1.00 29.66           C
ATOM   2201  HA  VAL A 160       3.564  26.631  22.190  1.00 29.66           H
ATOM   2202  C   VAL A 160       1.649  27.337  21.632  1.00 32.08           C
ATOM   2203  O   VAL A 160       0.473  27.058  21.414  1.00 36.26           O
ATOM   2204  CB  VAL A 160       3.259  25.992  20.176  1.00 25.68           C
ATOM   2205  HB  VAL A 160       2.514  25.416  19.630  1.00 25.68           H
ATOM   2206  CG1 VAL A 160       3.565  27.282  19.402  1.00 20.32           C
ATOM   2207 1HG1 VAL A 160       4.069  27.039  18.468  1.00 20.32           H
ATOM   2208 2HG1 VAL A 160       4.211  27.926  19.994  1.00 20.32           H
ATOM   2209 3HG1 VAL A 160       2.639  27.805  19.162  1.00 20.32           H
ATOM   2210  CG2 VAL A 160       4.564  25.185  20.269  1.00 18.70           C
ATOM   2211 1HG2 VAL A 160       4.862  24.850  19.277  1.00 18.70           H
ATOM   2212 2HG2 VAL A 160       4.426  24.314  20.897  1.00 18.70           H
ATOM   2213 3HG2 VAL A 160       5.355  25.802  20.692  1.00 18.70           H
ATOM   2214  N   THR A 161       2.056  28.584  21.861  1.00 27.79           N
ATOM   2215  H   THR A 161       3.033  28.750  22.089  1.00 27.79           H
ATOM   2216  CA  THR A 161       1.245  29.768  21.619  1.00 31.56           C
ATOM   2217  HA  THR A 161       0.520  29.543  20.836  1.00 31.56           H
ATOM   2218  C   THR A 161       2.161  30.893  21.136  1.00 33.96           C
ATOM   2219  O   THR A 161       3.294  31.017  21.594  1.00 34.70           O
ATOM   2220  CB  THR A 161       0.474  30.156  22.897  1.00 34.01           C
ATOM   2221  HB  THR A 161      -0.125  29.302  23.214  1.00 34.01           H
ATOM   2222  OG1 THR A 161      -0.401  31.227  22.610  1.00 36.06           O
ATOM   2223  HG1 THR A 161      -1.174  30.867  22.119  1.00 36.06           H
ATOM   2224  CG2 THR A 161       1.373  30.573  24.070  1.00 29.30           C
ATOM   2225 1HG2 THR A 161       0.753  30.771  24.944  1.00 29.30           H
ATOM   2226 2HG2 THR A 161       1.923  31.479  23.820  1.00 29.30           H
ATOM   2227 3HG2 THR A 161       2.076  29.777  24.317  1.00 29.30           H
ATOM   2228  N   THR A 162       1.688  31.730  20.219  1.00 30.43           N
ATOM   2229  H   THR A 162       0.782  31.577  19.795  1.00 30.43           H
ATOM   2230  CA  THR A 162       2.276  33.053  19.974  1.00 38.13           C
ATOM   2231  HA  THR A 162       3.363  32.991  19.920  1.00 38.13           H
ATOM   2232  C   THR A 162       1.913  34.020  21.105  1.00 39.52           C
ATOM   2233  O   THR A 162       2.654  34.956  21.396  1.00 35.26           O
ATOM   2234  CB  THR A 162       1.717  33.604  18.651  1.00 34.40           C
ATOM   2235  HB  THR A 162       1.790  34.691  18.645  1.00 34.40           H
ATOM   2236  OG1 THR A 162       0.360  33.215  18.524  1.00 34.53           O
ATOM   2237  HG1 THR A 162       0.098  33.555  17.666  1.00 34.53           H
ATOM   2238  CG2 THR A 162       2.484  33.042  17.454  1.00 29.37           C
ATOM   2239 1HG2 THR A 162       2.095  33.478  16.534  1.00 29.37           H
ATOM   2240 2HG2 THR A 162       2.373  31.959  17.412  1.00 29.37           H
ATOM   2241 3HG2 THR A 162       3.538  33.292  17.546  1.00 29.37           H
ATOM   2242  N   HIS A 163       0.773  33.783  21.751  1.00 37.93           N
ATOM   2243  H   HIS A 163       0.265  32.937  21.540  1.00 37.93           H
ATOM   2244  CA  HIS A 163       0.136  34.696  22.681  1.00 40.93           C
ATOM   2245  HA  HIS A 163       0.531  35.699  22.515  1.00 40.93           H
ATOM   2246  C   HIS A 163       0.469  34.288  24.112  1.00 44.87           C
ATOM   2247  O   HIS A 163      -0.258  33.525  24.750  1.00 50.11           O
ATOM   2248  CB  HIS A 163      -1.372  34.746  22.394  1.00 41.92           C
ATOM   2249 1HB  HIS A 163      -1.809  33.756  22.524  1.00 41.92           H
ATOM   2250 2HB  HIS A 163      -1.841  35.430  23.103  1.00 41.92           H
ATOM   2251  CG  HIS A 163      -1.636  35.240  20.993  1.00 49.00           C
ATOM   2252  ND1 HIS A 163      -1.346  36.500  20.538  1.00 47.95           N
ATOM   2253  HD1 HIS A 163      -1.055  37.288  21.131  1.00 47.95           H
ATOM   2254  CD2 HIS A 163      -2.017  34.486  19.920  1.00 51.82           C
ATOM   2255  HD2 HIS A 163      -2.259  33.432  19.934  1.00 51.82           H
ATOM   2256  CE1 HIS A 163      -1.532  36.512  19.210  1.00 52.11           C
ATOM   2257  HE1 HIS A 163      -1.383  37.378  18.578  1.00 52.11           H
ATOM   2258  NE2 HIS A 163      -1.922  35.297  18.780  1.00 52.50           N
ATOM   2259  HE2 HIS A 163      -2.107  35.027  17.835  1.00 52.50           H
ATOM   2260  N   ALA A 164       1.634  34.739  24.566  1.00 45.85           N
ATOM   2261  H   ALA A 164       2.185  35.253  23.893  1.00 45.85           H
ATOM   2262  CA  ALA A 164       2.083  34.684  25.959  1.00 43.38           C
ATOM   2263  HA  ALA A 164       1.211  34.598  26.608  1.00 43.38           H
ATOM   2264  C   ALA A 164       2.834  35.973  26.361  1.00 51.06           C
ATOM   2265  O   ALA A 164       3.436  36.033  27.432  1.00 53.45           O
ATOM   2266  CB  ALA A 164       2.958  33.439  26.156  1.00 32.94           C
ATOM   2267 1HB  ALA A 164       2.363  32.544  25.989  1.00 32.94           H
ATOM   2268 2HB  ALA A 164       3.344  33.409  27.175  1.00 32.94           H
ATOM   2269 3HB  ALA A 164       3.791  33.453  25.455  1.00 32.94           H
ATOM   2270  N   PHE A 165       2.826  36.993  25.496  1.00 54.99           N
ATOM   2271  H   PHE A 165       2.181  36.940  24.715  1.00 54.99           H
ATOM   2272  CA  PHE A 165       3.693  38.182  25.588  1.00 62.46           C
ATOM   2273  HA  PHE A 165       4.054  38.283  26.611  1.00 62.46           H
ATOM   2274  C   PHE A 165       2.934  39.474  25.280  1.00 63.46           C
ATOM   2275  O   PHE A 165       3.512  40.549  25.208  1.00 64.50           O
ATOM   2276  CB  PHE A 165       4.909  37.993  24.668  1.00 66.95           C
ATOM   2277 1HB  PHE A 165       4.575  37.705  23.670  1.00 66.95           H
ATOM   2278 2HB  PHE A 165       5.451  38.936  24.582  1.00 66.95           H
ATOM   2279  CG  PHE A 165       5.853  36.954  25.227  1.00 66.11           C
ATOM   2280  CD1 PHE A 165       6.688  37.307  26.304  1.00 68.88           C
ATOM   2281  HD1 PHE A 165       6.718  38.330  26.652  1.00 68.88           H
ATOM   2282  CD2 PHE A 165       5.799  35.616  24.785  1.00 60.09           C
ATOM   2283  HD2 PHE A 165       5.136  35.335  23.979  1.00 60.09           H
ATOM   2284  CE1 PHE A 165       7.451  36.324  26.951  1.00 65.95           C
ATOM   2285  HE1 PHE A 165       8.091  36.603  27.770  1.00 65.95           H
ATOM   2286  CE2 PHE A 165       6.561  34.632  25.442  1.00 58.25           C
ATOM   2287  HE2 PHE A 165       6.489  33.602  25.126  1.00 58.25           H
ATOM   2288  CZ  PHE A 165       7.392  34.985  26.521  1.00 60.43           C
ATOM   2289  HZ  PHE A 165       7.987  34.235  27.023  1.00 60.43           H
ATOM   2290  N   ASP A 166       1.621  39.374  25.184  1.00 64.40           N
ATOM   2291  H   ASP A 166       1.208  38.448  25.240  1.00 64.40           H
ATOM   2292  CA  ASP A 166       0.674  40.399  24.753  1.00 70.02           C
ATOM   2293  HA  ASP A 166       1.028  40.836  23.817  1.00 70.02           H
ATOM   2294  C   ASP A 166       0.515  41.529  25.792  1.00 79.92           C
ATOM   2295  O   ASP A 166      -0.220  42.487  25.577  1.00 80.84           O
ATOM   2296  CB  ASP A 166      -0.664  39.684  24.484  1.00 66.48           C
ATOM   2297 1HB  ASP A 166      -1.119  39.414  25.438  1.00 66.48           H
ATOM   2298 2HB  ASP A 166      -1.338  40.363  23.960  1.00 66.48           H
ATOM   2299  CG  ASP A 166      -0.464  38.404  23.652  1.00 61.52           C
ATOM   2300  OD1 ASP A 166      -0.039  37.386  24.257  1.00 57.76           O
ATOM   2301  OD2 ASP A 166      -0.671  38.472  22.423  1.00 61.60           O
ATOM   2302  N   GLY A 167       1.220  41.419  26.922  1.00 73.50           N
ATOM   2303  H   GLY A 167       1.793  40.593  26.983  1.00 73.50           H
ATOM   2304  CA  GLY A 167       1.350  42.434  27.966  1.00 81.01           C
ATOM   2305 1HA  GLY A 167       0.925  43.376  27.620  1.00 81.01           H
ATOM   2306 2HA  GLY A 167       0.798  42.112  28.848  1.00 81.01           H
ATOM   2307  C   GLY A 167       2.811  42.685  28.362  1.00 80.76           C
ATOM   2308  O   GLY A 167       3.057  43.241  29.427  1.00 85.24           O
ATOM   2309  N   ALA A 168       3.775  42.250  27.547  1.00 73.09           N
ATOM   2310  H   ALA A 168       3.508  41.856  26.648  1.00 73.09           H
ATOM   2311  CA  ALA A 168       5.199  42.546  27.695  1.00 66.75           C
ATOM   2312  HA  ALA A 168       5.416  42.848  28.717  1.00 66.75           H
ATOM   2313  C   ALA A 168       5.535  43.692  26.719  1.00 64.96           C
ATOM   2314  O   ALA A 168       5.743  43.437  25.529  1.00 60.12           O
ATOM   2315  CB  ALA A 168       6.005  41.269  27.416  1.00 60.05           C
ATOM   2316 1HB  ALA A 168       5.741  40.504  28.146  1.00 60.05           H
ATOM   2317 2HB  ALA A 168       7.068  41.477  27.495  1.00 60.05           H
ATOM   2318 3HB  ALA A 168       5.793  40.892  26.418  1.00 60.05           H
ATOM   2319  N   PRO A 169       5.458  44.968  27.147  1.00 67.10           N
ATOM   2320  CA  PRO A 169       5.419  46.087  26.218  1.00 70.69           C
ATOM   2321  HA  PRO A 169       4.585  45.958  25.527  1.00 70.69           H
ATOM   2322  C   PRO A 169       6.699  46.223  25.399  1.00 69.44           C
ATOM   2323  O   PRO A 169       6.628  46.605  24.235  1.00 68.28           O
ATOM   2324  CB  PRO A 169       5.176  47.330  27.080  1.00 71.59           C
ATOM   2325 1HB  PRO A 169       5.699  48.204  26.688  1.00 71.59           H
ATOM   2326 2HB  PRO A 169       4.104  47.522  27.144  1.00 71.59           H
ATOM   2327  CG  PRO A 169       5.705  46.929  28.456  1.00 67.50           C
ATOM   2328 1HG  PRO A 169       6.787  47.062  28.492  1.00 67.50           H
ATOM   2329 2HG  PRO A 169       5.220  47.488  29.256  1.00 67.50           H
ATOM   2330  CD  PRO A 169       5.365  45.443  28.520  1.00 65.09           C
ATOM   2331 1HD  PRO A 169       6.066  44.927  29.177  1.00 65.09           H
ATOM   2332 2HD  PRO A 169       4.345  45.323  28.879  1.00 65.09           H
ATOM   2333  N   PHE A 170       7.866  45.935  25.971  1.00 65.00           N
ATOM   2334  H   PHE A 170       7.882  45.488  26.887  1.00 65.00           H
ATOM   2335  CA  PHE A 170       9.117  46.053  25.236  1.00 59.39           C
ATOM   2336  HA  PHE A 170       9.106  46.993  24.685  1.00 59.39           H
ATOM   2337  C   PHE A 170       9.226  44.924  24.213  1.00 54.27           C
ATOM   2338  O   PHE A 170       9.635  45.178  23.087  1.00 52.12           O
ATOM   2339  CB  PHE A 170      10.311  46.090  26.199  1.00 58.75           C
ATOM   2340 1HB  PHE A 170      10.435  45.111  26.655  1.00 58.75           H
ATOM   2341 2HB  PHE A 170      11.208  46.299  25.623  1.00 58.75           H
ATOM   2342  CG  PHE A 170      10.180  47.130  27.296  1.00 61.22           C
ATOM   2343  CD1 PHE A 170      10.157  48.504  26.973  1.00 62.19           C
ATOM   2344  HD1 PHE A 170      10.293  48.819  25.949  1.00 62.19           H
ATOM   2345  CD2 PHE A 170      10.016  46.724  28.635  1.00 60.14           C
ATOM   2346  HD2 PHE A 170      10.047  45.675  28.895  1.00 60.14           H
ATOM   2347  CE1 PHE A 170       9.931  49.462  27.981  1.00 59.47           C
ATOM   2348  HE1 PHE A 170       9.906  50.512  27.728  1.00 59.47           H
ATOM   2349  CE2 PHE A 170       9.799  47.681  29.642  1.00 58.83           C
ATOM   2350  HE2 PHE A 170       9.684  47.356  30.665  1.00 58.83           H
ATOM   2351  CZ  PHE A 170       9.737  49.047  29.314  1.00 59.00           C
ATOM   2352  HZ  PHE A 170       9.563  49.775  30.091  1.00 59.00           H
ATOM   2353  N   SER A 171       8.786  43.710  24.549  1.00 51.33           N
ATOM   2354  H   SER A 171       8.518  43.554  25.516  1.00 51.33           H
ATOM   2355  CA  SER A 171       8.755  42.594  23.599  1.00 45.75           C
ATOM   2356  HA  SER A 171       9.770  42.382  23.263  1.00 45.75           H
ATOM   2357  C   SER A 171       7.911  42.952  22.372  1.00 39.31           C
ATOM   2358  O   SER A 171       8.332  42.752  21.231  1.00 30.14           O
ATOM   2359  CB  SER A 171       8.177  41.337  24.262  1.00 48.61           C
ATOM   2360 1HB  SER A 171       7.183  41.551  24.648  1.00 48.61           H
ATOM   2361 2HB  SER A 171       8.087  40.554  23.508  1.00 48.61           H
ATOM   2362  OG  SER A 171       8.993  40.857  25.313  1.00 53.40           O
ATOM   2363  HG  SER A 171       9.141  41.488  26.053  1.00 53.40           H
ATOM   2364  N   ASP A 172       6.705  43.463  22.593  1.00 47.17           N
ATOM   2365  H   ASP A 172       6.379  43.581  23.549  1.00 47.17           H
ATOM   2366  CA  ASP A 172       5.777  43.723  21.493  1.00 48.64           C
ATOM   2367  HA  ASP A 172       5.809  42.858  20.830  1.00 48.64           H
ATOM   2368  C   ASP A 172       6.217  44.950  20.669  1.00 46.02           C
ATOM   2369  O   ASP A 172       6.125  44.959  19.436  1.00 41.10           O
ATOM   2370  CB  ASP A 172       4.353  43.857  22.060  1.00 54.66           C
ATOM   2371 1HB  ASP A 172       4.286  43.323  23.010  1.00 54.66           H
ATOM   2372 2HB  ASP A 172       4.131  44.909  22.245  1.00 54.66           H
ATOM   2373  CG  ASP A 172       3.313  43.251  21.118  1.00 60.08           C
ATOM   2374  OD1 ASP A 172       3.550  42.110  20.651  1.00 57.66           O
ATOM   2375  OD2 ASP A 172       2.307  43.943  20.837  1.00 66.20           O
ATOM   2376  N   LEU A 173       6.824  45.940  21.330  1.00 46.54           N
ATOM   2377  H   LEU A 173       6.847  45.897  22.345  1.00 46.54           H
ATOM   2378  CA  LEU A 173       7.446  47.080  20.663  1.00 42.42           C
ATOM   2379  HA  LEU A 173       6.692  47.532  20.024  1.00 42.42           H
ATOM   2380  C   LEU A 173       8.632  46.637  19.791  1.00 43.42           C
ATOM   2381  O   LEU A 173       8.789  47.108  18.666  1.00 44.49           O
ATOM   2382  CB  LEU A 173       7.876  48.114  21.717  1.00 41.80           C
ATOM   2383 1HB  LEU A 173       6.997  48.418  22.287  1.00 41.80           H
ATOM   2384 2HB  LEU A 173       8.582  47.641  22.400  1.00 41.80           H
ATOM   2385  CG  LEU A 173       8.539  49.371  21.122  1.00 40.50           C
ATOM   2386  HG  LEU A 173       9.434  49.078  20.577  1.00 40.50           H
ATOM   2387  CD1 LEU A 173       7.608  50.142  20.174  1.00 43.41           C
ATOM   2388 1HD1 LEU A 173       8.079  51.074  19.865  1.00 43.41           H
ATOM   2389 2HD1 LEU A 173       6.667  50.369  20.676  1.00 43.41           H
ATOM   2390 3HD1 LEU A 173       7.398  49.555  19.281  1.00 43.41           H
ATOM   2391  CD2 LEU A 173       8.958  50.307  22.262  1.00 38.80           C
ATOM   2392 1HD2 LEU A 173       9.492  51.164  21.854  1.00 38.80           H
ATOM   2393 2HD2 LEU A 173       9.614  49.780  22.951  1.00 38.80           H
ATOM   2394 3HD2 LEU A 173       8.079  50.656  22.803  1.00 38.80           H
ATOM   2395  N   VAL A 174       9.465  45.718  20.281  1.00 41.89           N
ATOM   2396  H   VAL A 174       9.299  45.381  21.227  1.00 41.89           H
ATOM   2397  CA  VAL A 174      10.571  45.140  19.508  1.00 35.38           C
ATOM   2398  HA  VAL A 174      11.245  45.944  19.214  1.00 35.38           H
ATOM   2399  C   VAL A 174      10.018  44.528  18.221  1.00 29.34           C
ATOM   2400  O   VAL A 174      10.500  44.865  17.138  1.00 25.60           O
ATOM   2401  CB  VAL A 174      11.369  44.132  20.375  1.00 38.08           C
ATOM   2402  HB  VAL A 174      10.680  43.544  20.972  1.00 38.08           H
ATOM   2403  CG1 VAL A 174      12.220  43.156  19.549  1.00 23.55           C
ATOM   2404 1HG1 VAL A 174      12.808  42.531  20.222  1.00 23.55           H
ATOM   2405 2HG1 VAL A 174      12.889  43.706  18.890  1.00 23.55           H
ATOM   2406 3HG1 VAL A 174      11.578  42.502  18.961  1.00 23.55           H
ATOM   2407  CG2 VAL A 174      12.308  44.882  21.329  1.00 38.02           C
ATOM   2408 1HG2 VAL A 174      12.705  44.190  22.069  1.00 38.02           H
ATOM   2409 2HG2 VAL A 174      11.773  45.663  21.855  1.00 38.02           H
ATOM   2410 3HG2 VAL A 174      13.129  45.330  20.775  1.00 38.02           H
ATOM   2411  N   ARG A 175       8.970  43.697  18.314  1.00 30.87           N
ATOM   2412  H   ARG A 175       8.604  43.512  19.247  1.00 30.87           H
ATOM   2413  CA  ARG A 175       8.300  43.116  17.139  1.00 32.96           C
ATOM   2414  HA  ARG A 175       9.001  42.450  16.638  1.00 32.96           H
ATOM   2415  C   ARG A 175       7.940  44.195  16.122  1.00 36.13           C
ATOM   2416  O   ARG A 175       8.332  44.077  14.967  1.00 39.84           O
ATOM   2417  CB  ARG A 175       7.076  42.282  17.583  1.00 33.84           C
ATOM   2418 1HB  ARG A 175       7.430  41.375  18.075  1.00 33.84           H
ATOM   2419 2HB  ARG A 175       6.529  42.836  18.335  1.00 33.84           H
ATOM   2420  CG  ARG A 175       6.107  41.876  16.442  1.00 33.34           C
ATOM   2421 1HG  ARG A 175       6.256  42.466  15.540  1.00 33.34           H
ATOM   2422 2HG  ARG A 175       6.301  40.835  16.185  1.00 33.34           H
ATOM   2423  CD  ARG A 175       4.634  42.009  16.858  1.00 32.54           C
ATOM   2424 1HD  ARG A 175       4.010  41.601  16.060  1.00 32.54           H
ATOM   2425 2HD  ARG A 175       4.486  41.410  17.760  1.00 32.54           H
ATOM   2426  NE  ARG A 175       4.224  43.414  17.116  1.00 33.32           N
ATOM   2427  HE  ARG A 175       4.877  44.151  16.901  1.00 33.32           H
ATOM   2428  CZ  ARG A 175       3.167  43.768  17.847  1.00 38.52           C
ATOM   2429  NH1 ARG A 175       2.967  45.007  18.235  1.00 36.87           N
ATOM   2430 1HH1 ARG A 175       3.540  45.819  18.007  1.00 36.87           H
ATOM   2431 2HH1 ARG A 175       2.333  45.143  19.010  1.00 36.87           H
ATOM   2432  NH2 ARG A 175       2.290  42.869  18.234  1.00 23.46           N
ATOM   2433 1HH2 ARG A 175       2.574  41.914  18.199  1.00 23.46           H
ATOM   2434 2HH2 ARG A 175       1.822  43.140  19.099  1.00 23.46           H
ATOM   2435  N   GLU A 176       7.155  45.204  16.483  1.00 35.49           N
ATOM   2436  H   GLU A 176       6.892  45.320  17.460  1.00 35.49           H
ATOM   2437  CA  GLU A 176       6.687  46.144  15.451  1.00 34.09           C
ATOM   2438  HA  GLU A 176       6.332  45.555  14.606  1.00 34.09           H
ATOM   2439  C   GLU A 176       7.805  47.045  14.911  1.00 31.12           C
ATOM   2440  O   GLU A 176       7.808  47.377  13.728  1.00 32.22           O
ATOM   2441  CB  GLU A 176       5.484  46.954  15.928  1.00 40.19           C
ATOM   2442 1HB  GLU A 176       5.094  47.529  15.088  1.00 40.19           H
ATOM   2443 2HB  GLU A 176       4.715  46.248  16.240  1.00 40.19           H
ATOM   2444  CG  GLU A 176       5.803  47.913  17.075  1.00 46.85           C
ATOM   2445 1HG  GLU A 176       6.283  47.362  17.877  1.00 46.85           H
ATOM   2446 2HG  GLU A 176       6.477  48.698  16.729  1.00 46.85           H
ATOM   2447  CD  GLU A 176       4.513  48.525  17.605  1.00 55.60           C
ATOM   2448  OE1 GLU A 176       4.359  49.758  17.486  1.00 58.71           O
ATOM   2449  OE2 GLU A 176       3.682  47.723  18.085  1.00 61.46           O
ATOM   2450  N   ARG A 177       8.807  47.386  15.721  1.00 29.60           N
ATOM   2451  H   ARG A 177       8.760  47.115  16.703  1.00 29.60           H
ATOM   2452  CA  ARG A 177       9.934  48.181  15.223  1.00 28.66           C
ATOM   2453  HA  ARG A 177       9.542  49.050  14.690  1.00 28.66           H
ATOM   2454  C   ARG A 177      10.758  47.393  14.211  1.00 28.20           C
ATOM   2455  O   ARG A 177      11.202  47.951  13.215  1.00 30.46           O
ATOM   2456  CB  ARG A 177      10.793  48.665  16.389  1.00 26.32           C
ATOM   2457 1HB  ARG A 177      11.021  47.829  17.054  1.00 26.32           H
ATOM   2458 2HB  ARG A 177      11.725  49.046  15.976  1.00 26.32           H
ATOM   2459  CG  ARG A 177      10.076  49.788  17.169  1.00 33.05           C
ATOM   2460 1HG  ARG A 177       9.885  50.632  16.504  1.00 33.05           H
ATOM   2461 2HG  ARG A 177       9.122  49.429  17.548  1.00 33.05           H
ATOM   2462  CD  ARG A 177      10.927  50.258  18.349  1.00 35.87           C
ATOM   2463 1HD  ARG A 177      10.350  50.959  18.954  1.00 35.87           H
ATOM   2464 2HD  ARG A 177      11.159  49.390  18.957  1.00 35.87           H
ATOM   2465  NE  ARG A 177      12.176  50.870  17.870  1.00 40.92           N
ATOM   2466  HE  ARG A 177      12.830  50.246  17.415  1.00 40.92           H
ATOM   2467  CZ  ARG A 177      12.473  52.159  17.822  1.00 48.10           C
ATOM   2468  NH1 ARG A 177      11.916  53.034  18.632  1.00 53.55           N
ATOM   2469 1HH1 ARG A 177      11.542  52.679  19.516  1.00 53.55           H
ATOM   2470 2HH1 ARG A 177      12.104  54.017  18.616  1.00 53.55           H
ATOM   2471  NH2 ARG A 177      13.334  52.558  16.907  1.00 49.27           N
ATOM   2472 1HH2 ARG A 177      13.735  51.856  16.293  1.00 49.27           H
ATOM   2473 2HH2 ARG A 177      13.516  53.529  16.758  1.00 49.27           H
ATOM   2474  N   LEU A 178      10.921  46.091  14.423  1.00 29.52           N
ATOM   2475  H   LEU A 178      10.536  45.703  15.278  1.00 29.52           H
ATOM   2476  CA  LEU A 178      11.495  45.196  13.420  1.00 28.64           C
ATOM   2477  HA  LEU A 178      12.471  45.568  13.107  1.00 28.64           H
ATOM   2478  C   LEU A 178      10.590  45.129  12.185  1.00 33.88           C
ATOM   2479  O   LEU A 178      11.086  45.184  11.062  1.00 38.10           O
ATOM   2480  CB  LEU A 178      11.639  43.796  14.019  1.00 25.45           C
ATOM   2481 1HB  LEU A 178      10.697  43.567  14.493  1.00 25.45           H
ATOM   2482 2HB  LEU A 178      11.805  43.073  13.219  1.00 25.45           H
ATOM   2483  CG  LEU A 178      12.739  43.647  15.076  1.00 24.80           C
ATOM   2484  HG  LEU A 178      12.780  44.537  15.700  1.00 24.80           H
ATOM   2485  CD1 LEU A 178      12.393  42.444  15.963  1.00 18.11           C
ATOM   2486 1HD1 LEU A 178      13.120  42.370  16.762  1.00 18.11           H
ATOM   2487 2HD1 LEU A 178      12.384  41.529  15.375  1.00 18.11           H
ATOM   2488 3HD1 LEU A 178      11.414  42.572  16.416  1.00 18.11           H
ATOM   2489  CD2 LEU A 178      14.105  43.441  14.412  1.00 18.62           C
ATOM   2490 1HD2 LEU A 178      14.872  43.318  15.175  1.00 18.62           H
ATOM   2491 2HD2 LEU A 178      14.357  44.303  13.797  1.00 18.62           H
ATOM   2492 3HD2 LEU A 178      14.085  42.550  13.789  1.00 18.62           H
ATOM   2493  N   ALA A 179       9.273  45.025  12.378  1.00 34.69           N
ATOM   2494  H   ALA A 179       8.920  44.955  13.327  1.00 34.69           H
ATOM   2495  CA  ALA A 179       8.311  44.972  11.280  1.00 32.76           C
ATOM   2496  HA  ALA A 179       8.509  44.072  10.698  1.00 32.76           H
ATOM   2497  C   ALA A 179       8.477  46.177  10.355  1.00 33.04           C
ATOM   2498  O   ALA A 179       8.496  46.004   9.144  1.00 34.92           O
ATOM   2499  CB  ALA A 179       6.873  44.883  11.804  1.00 30.53           C
ATOM   2500 1HB  ALA A 179       6.801  44.151  12.605  1.00 30.53           H
ATOM   2501 2HB  ALA A 179       6.213  44.585  10.991  1.00 30.53           H
ATOM   2502 3HB  ALA A 179       6.540  45.850  12.171  1.00 30.53           H
ATOM   2503  N   ALA A 180       8.717  47.377  10.886  1.00 33.49           N
ATOM   2504  H   ALA A 180       8.663  47.471  11.897  1.00 33.49           H
ATOM   2505  CA  ALA A 180       8.932  48.582  10.075  1.00 35.31           C
ATOM   2506  HA  ALA A 180       8.023  48.767   9.501  1.00 35.31           H
ATOM   2507  C   ALA A 180      10.097  48.470   9.065  1.00 40.32           C
ATOM   2508  O   ALA A 180      10.189  49.280   8.147  1.00 45.88           O
ATOM   2509  CB  ALA A 180       9.150  49.777  11.007  1.00 33.74           C
ATOM   2510 1HB  ALA A 180       8.333  49.840  11.728  1.00 33.74           H
ATOM   2511 2HB  ALA A 180       9.180  50.695  10.421  1.00 33.74           H
ATOM   2512 3HB  ALA A 180      10.094  49.665  11.538  1.00 33.74           H
ATOM   2513  N   VAL A 181      10.961  47.460   9.197  1.00 39.79           N
ATOM   2514  H   VAL A 181      10.839  46.854  10.002  1.00 39.79           H
ATOM   2515  CA  VAL A 181      12.127  47.210   8.343  1.00 35.87           C
ATOM   2516  HA  VAL A 181      12.175  47.974   7.568  1.00 35.87           H
ATOM   2517  C   VAL A 181      12.005  45.855   7.601  1.00 28.30           C
ATOM   2518  O   VAL A 181      12.815  45.549   6.730  1.00 32.64           O
ATOM   2519  CB  VAL A 181      13.390  47.367   9.237  1.00 38.13           C
ATOM   2520  HB  VAL A 181      13.270  46.750  10.128  1.00 38.13           H
ATOM   2521  CG1 VAL A 181      14.709  46.959   8.569  1.00 40.90           C
ATOM   2522 1HG1 VAL A 181      15.552  47.222   9.208  1.00 40.90           H
ATOM   2523 2HG1 VAL A 181      14.814  47.464   7.609  1.00 40.90           H
ATOM   2524 3HG1 VAL A 181      14.726  45.880   8.433  1.00 40.90           H
ATOM   2525  CG2 VAL A 181      13.523  48.845   9.673  1.00 37.01           C
ATOM   2526 1HG2 VAL A 181      14.460  49.005  10.203  1.00 37.01           H
ATOM   2527 2HG2 VAL A 181      12.710  49.123  10.343  1.00 37.01           H
ATOM   2528 3HG2 VAL A 181      13.506  49.496   8.798  1.00 37.01           H
ATOM   2529  N   VAL A 182      10.960  45.060   7.851  1.00 20.47           N
ATOM   2530  H   VAL A 182      10.289  45.389   8.537  1.00 20.47           H
ATOM   2531  CA  VAL A 182      10.857  43.668   7.358  1.00 21.83           C
ATOM   2532  HA  VAL A 182      11.610  43.485   6.592  1.00 21.83           H
ATOM   2533  C   VAL A 182       9.504  43.373   6.705  1.00 25.05           C
ATOM   2534  O   VAL A 182       9.451  42.741   5.655  1.00 29.35           O
ATOM   2535  CB  VAL A 182      11.131  42.702   8.522  1.00 21.49           C
ATOM   2536  HB  VAL A 182      10.481  42.980   9.346  1.00 21.49           H
ATOM   2537  CG1 VAL A 182      10.840  41.248   8.117  1.00 19.70           C
ATOM   2538 1HG1 VAL A 182      11.122  40.569   8.914  1.00 19.70           H
ATOM   2539 2HG1 VAL A 182      11.405  40.998   7.219  1.00 19.70           H
ATOM   2540 3HG1 VAL A 182       9.774  41.111   7.936  1.00 19.70           H
ATOM   2541  CG2 VAL A 182      12.588  42.796   9.006  1.00 21.36           C
ATOM   2542 1HG2 VAL A 182      12.734  42.111   9.838  1.00 21.36           H
ATOM   2543 2HG2 VAL A 182      12.817  43.800   9.359  1.00 21.36           H
ATOM   2544 3HG2 VAL A 182      13.271  42.535   8.197  1.00 21.36           H
ATOM   2545  N   ASP A 183       8.416  43.918   7.236  1.00 28.12           N
ATOM   2546  H   ASP A 183       8.485  44.444   8.100  1.00 28.12           H
ATOM   2547  CA  ASP A 183       7.083  43.895   6.615  1.00 30.22           C
ATOM   2548  HA  ASP A 183       6.837  42.869   6.340  1.00 30.22           H
ATOM   2549  C   ASP A 183       7.040  44.751   5.329  1.00 35.68           C
ATOM   2550  O   ASP A 183       6.032  44.786   4.618  1.00 40.56           O
ATOM   2551  CB  ASP A 183       6.043  44.382   7.632  1.00 31.33           C
ATOM   2552 1HB  ASP A 183       6.424  45.211   8.214  1.00 31.33           H
ATOM   2553 2HB  ASP A 183       5.191  44.776   7.091  1.00 31.33           H
ATOM   2554  CG  ASP A 183       5.567  43.271   8.570  1.00 30.88           C
ATOM   2555  OD1 ASP A 183       6.411  42.458   9.021  1.00 28.97           O
ATOM   2556  OD2 ASP A 183       4.335  43.232   8.782  1.00 32.94           O
ATOM   2557  N   GLN A 184       8.164  45.399   5.022  1.00 33.59           N
ATOM   2558  H   GLN A 184       8.887  45.298   5.718  1.00 33.59           H
ATOM   2559  CA  GLN A 184       8.613  45.916   3.740  1.00 23.73           C
ATOM   2560  HA  GLN A 184       8.041  46.812   3.495  1.00 23.73           H
ATOM   2561  C   GLN A 184       8.418  44.871   2.619  1.00 23.01           C
ATOM   2562  O   GLN A 184       9.338  44.145   2.252  1.00 17.62           O
ATOM   2563  CB  GLN A 184      10.095  46.305   3.935  1.00 20.42           C
ATOM   2564 1HB  GLN A 184      10.165  47.050   4.730  1.00 20.42           H
ATOM   2565 2HB  GLN A 184      10.637  45.422   4.279  1.00 20.42           H
ATOM   2566  CG  GLN A 184      10.791  46.870   2.683  1.00 21.18           C
ATOM   2567 1HG  GLN A 184      10.199  46.675   1.789  1.00 21.18           H
ATOM   2568 2HG  GLN A 184      10.890  47.951   2.788  1.00 21.18           H
ATOM   2569  CD  GLN A 184      12.177  46.254   2.496  1.00 23.68           C
ATOM   2570  OE1 GLN A 184      13.196  46.891   2.735  1.00 30.47           O
ATOM   2571  NE2 GLN A 184      12.239  45.002   2.087  1.00 22.61           N
ATOM   2572 1HE2 GLN A 184      13.137  44.578   1.941  1.00 22.61           H
ATOM   2573 2HE2 GLN A 184      11.383  44.473   1.951  1.00 22.61           H
ATOM   2574  N   GLY A 185       7.212  44.808   2.061  1.00 27.48           N
ATOM   2575  H   GLY A 185       6.479  45.314   2.539  1.00 27.48           H
ATOM   2576  CA  GLY A 185       6.854  43.982   0.906  1.00 19.45           C
ATOM   2577 1HA  GLY A 185       6.001  44.433   0.401  1.00 19.45           H
ATOM   2578 2HA  GLY A 185       7.689  43.964   0.204  1.00 19.45           H
ATOM   2579  C   GLY A 185       6.493  42.533   1.253  1.00 18.77           C
ATOM   2580  O   GLY A 185       5.677  41.937   0.555  1.00 18.57           O
ATOM   2581  N   ARG A 186       7.057  41.961   2.322  1.00 21.51           N
ATOM   2582  H   ARG A 186       7.755  42.499   2.822  1.00 21.51           H
ATOM   2583  CA  ARG A 186       6.862  40.540   2.643  1.00 21.34           C
ATOM   2584  HA  ARG A 186       7.298  39.956   1.831  1.00 21.34           H
ATOM   2585  C   ARG A 186       5.381  40.156   2.735  1.00 25.86           C
ATOM   2586  O   ARG A 186       4.563  40.868   3.327  1.00 32.76           O
ATOM   2587  CB  ARG A 186       7.583  40.184   3.948  1.00 16.89           C
ATOM   2588 1HB  ARG A 186       7.430  40.975   4.684  1.00 16.89           H
ATOM   2589 2HB  ARG A 186       7.130  39.273   4.339  1.00 16.89           H
ATOM   2590  CG  ARG A 186       9.091  39.936   3.740  1.00 14.56           C
ATOM   2591 1HG  ARG A 186       9.238  39.194   2.954  1.00 14.56           H
ATOM   2592 2HG  ARG A 186       9.597  40.864   3.470  1.00 14.56           H
ATOM   2593  CD  ARG A 186       9.649  39.394   5.055  1.00 13.57           C
ATOM   2594 1HD  ARG A 186       9.587  40.172   5.812  1.00 13.57           H
ATOM   2595 2HD  ARG A 186       9.017  38.568   5.358  1.00 13.57           H
ATOM   2596  NE  ARG A 186      11.035  38.895   4.962  1.00 19.14           N
ATOM   2597  HE  ARG A 186      11.536  39.040   4.091  1.00 19.14           H
ATOM   2598  CZ  ARG A 186      11.629  38.206   5.938  1.00 20.20           C
ATOM   2599  NH1 ARG A 186      12.845  37.740   5.801  1.00 14.03           N
ATOM   2600 1HH1 ARG A 186      13.260  37.714   4.879  1.00 14.03           H
ATOM   2601 2HH1 ARG A 186      13.208  37.123   6.514  1.00 14.03           H
ATOM   2602  NH2 ARG A 186      11.012  37.944   7.071  1.00 23.56           N
ATOM   2603 1HH2 ARG A 186      10.037  38.190   7.199  1.00 23.56           H
ATOM   2604 2HH2 ARG A 186      11.462  37.311   7.717  1.00 23.56           H
ATOM   2605  N   THR A 187       5.037  38.997   2.183  1.00 22.04           N
ATOM   2606  H   THR A 187       5.742  38.418   1.750  1.00 22.04           H
ATOM   2607  CA  THR A 187       3.695  38.426   2.276  1.00 22.89           C
ATOM   2608  HA  THR A 187       2.984  39.205   2.008  1.00 22.89           H
ATOM   2609  C   THR A 187       3.413  37.964   3.719  1.00 20.60           C
ATOM   2610  O   THR A 187       4.357  37.756   4.482  1.00 15.48           O
ATOM   2611  CB  THR A 187       3.575  37.261   1.277  1.00 16.87           C
ATOM   2612  HB  THR A 187       2.729  36.629   1.543  1.00 16.87           H
ATOM   2613  OG1 THR A 187       4.752  36.485   1.304  1.00 19.52           O
ATOM   2614  HG1 THR A 187       4.750  35.968   0.485  1.00 19.52           H
ATOM   2615  CG2 THR A 187       3.365  37.777  -0.149  1.00 18.43           C
ATOM   2616 1HG2 THR A 187       3.272  36.932  -0.831  1.00 18.43           H
ATOM   2617 2HG2 THR A 187       4.210  38.392  -0.458  1.00 18.43           H
ATOM   2618 3HG2 THR A 187       2.451  38.369  -0.195  1.00 18.43           H
ATOM   2619  N   PRO A 188       2.132  37.784   4.115  1.00 23.80           N
ATOM   2620  CA  PRO A 188       1.739  37.563   5.507  1.00 23.67           C
ATOM   2621  HA  PRO A 188       1.832  38.510   6.023  1.00 23.67           H
ATOM   2622  C   PRO A 188       2.562  36.535   6.283  1.00 24.91           C
ATOM   2623  O   PRO A 188       2.984  36.822   7.397  1.00 25.50           O
ATOM   2624  CB  PRO A 188       0.255  37.198   5.465  1.00 24.85           C
ATOM   2625 1HB  PRO A 188       0.128  36.133   5.261  1.00 24.85           H
ATOM   2626 2HB  PRO A 188      -0.254  37.478   6.388  1.00 24.85           H
ATOM   2627  CG  PRO A 188      -0.245  38.009   4.274  1.00 28.04           C
ATOM   2628 1HG  PRO A 188      -1.146  37.575   3.840  1.00 28.04           H
ATOM   2629 2HG  PRO A 188      -0.424  39.040   4.584  1.00 28.04           H
ATOM   2630  CD  PRO A 188       0.932  37.964   3.299  1.00 23.92           C
ATOM   2631 1HD  PRO A 188       0.812  37.111   2.631  1.00 23.92           H
ATOM   2632 2HD  PRO A 188       0.963  38.891   2.728  1.00 23.92           H
ATOM   2633  N   ALA A 189       2.808  35.355   5.709  1.00 27.13           N
ATOM   2634  H   ALA A 189       2.456  35.178   4.784  1.00 27.13           H
ATOM   2635  CA  ALA A 189       3.479  34.261   6.415  1.00 24.12           C
ATOM   2636  HA  ALA A 189       2.893  34.004   7.299  1.00 24.12           H
ATOM   2637  C   ALA A 189       4.899  34.609   6.889  1.00 21.98           C
ATOM   2638  O   ALA A 189       5.417  33.953   7.786  1.00 16.38           O
ATOM   2639  CB  ALA A 189       3.530  33.040   5.493  1.00 22.40           C
ATOM   2640 1HB  ALA A 189       2.520  32.766   5.187  1.00 22.40           H
ATOM   2641 2HB  ALA A 189       3.981  32.201   6.023  1.00 22.40           H
ATOM   2642 3HB  ALA A 189       4.129  33.268   4.610  1.00 22.40           H
ATOM   2643  N   PHE A 190       5.523  35.634   6.306  1.00 24.02           N
ATOM   2644  H   PHE A 190       5.023  36.181   5.616  1.00 24.02           H
ATOM   2645  CA  PHE A 190       6.910  35.994   6.571  1.00 20.12           C
ATOM   2646  HA  PHE A 190       7.376  35.206   7.156  1.00 20.12           H
ATOM   2647  C   PHE A 190       7.043  37.304   7.371  1.00 18.82           C
ATOM   2648  O   PHE A 190       8.150  37.827   7.514  1.00 16.06           O
ATOM   2649  CB  PHE A 190       7.658  36.077   5.240  1.00 16.22           C
ATOM   2650 1HB  PHE A 190       7.236  36.892   4.652  1.00 16.22           H
ATOM   2651 2HB  PHE A 190       8.694  36.323   5.458  1.00 16.22           H
ATOM   2652  CG  PHE A 190       7.668  34.807   4.407  1.00 12.46           C
ATOM   2653  CD1 PHE A 190       8.293  33.643   4.900  1.00 20.29           C
ATOM   2654  HD1 PHE A 190       8.701  33.627   5.900  1.00 20.29           H
ATOM   2655  CD2 PHE A 190       7.171  34.821   3.087  1.00 13.35           C
ATOM   2656  HD2 PHE A 190       6.718  35.718   2.694  1.00 13.35           H
ATOM   2657  CE1 PHE A 190       8.464  32.520   4.068  1.00 16.32           C
ATOM   2658  HE1 PHE A 190       8.993  31.656   4.442  1.00 16.32           H
ATOM   2659  CE2 PHE A 190       7.331  33.693   2.258  1.00 14.64           C
ATOM   2660  HE2 PHE A 190       6.988  33.719   1.233  1.00 14.64           H
ATOM   2661  CZ  PHE A 190       7.994  32.547   2.742  1.00 15.29           C
ATOM   2662  HZ  PHE A 190       8.167  31.703   2.086  1.00 15.29           H
ATOM   2663  N   ARG A 191       5.936  37.871   7.852  1.00 23.44           N
ATOM   2664  H   ARG A 191       5.058  37.366   7.774  1.00 23.44           H
ATOM   2665  CA  ARG A 191       5.953  39.141   8.591  1.00 22.90           C
ATOM   2666  HA  ARG A 191       6.640  39.833   8.100  1.00 22.90           H
ATOM   2667  C   ARG A 191       6.483  38.950  10.006  1.00 20.44           C
ATOM   2668  O   ARG A 191       6.523  37.827  10.511  1.00 19.56           O
ATOM   2669  CB  ARG A 191       4.543  39.749   8.578  1.00 19.47           C
ATOM   2670 1HB  ARG A 191       3.799  38.998   8.846  1.00 19.47           H
ATOM   2671 2HB  ARG A 191       4.486  40.570   9.293  1.00 19.47           H
ATOM   2672  CG  ARG A 191       4.289  40.284   7.164  1.00 19.19           C
ATOM   2673 1HG  ARG A 191       5.083  40.991   6.915  1.00 19.19           H
ATOM   2674 2HG  ARG A 191       4.328  39.468   6.446  1.00 19.19           H
ATOM   2675  CD  ARG A 191       2.951  40.993   7.000  1.00 22.81           C
ATOM   2676 1HD  ARG A 191       2.139  40.274   7.055  1.00 22.81           H
ATOM   2677 2HD  ARG A 191       2.801  41.693   7.817  1.00 22.81           H
ATOM   2678  NE  ARG A 191       2.955  41.665   5.687  1.00 28.49           N
ATOM   2679  HE  ARG A 191       3.218  41.081   4.905  1.00 28.49           H
ATOM   2680  CZ  ARG A 191       3.066  42.971   5.473  1.00 30.99           C
ATOM   2681  NH1 ARG A 191       2.876  43.854   6.427  1.00 33.98           N
ATOM   2682 1HH1 ARG A 191       2.971  43.525   7.390  1.00 33.98           H
ATOM   2683 2HH1 ARG A 191       3.003  44.833   6.262  1.00 33.98           H
ATOM   2684  NH2 ARG A 191       3.414  43.384   4.275  1.00 30.26           N
ATOM   2685 1HH2 ARG A 191       3.709  42.680   3.609  1.00 30.26           H
ATOM   2686 2HH2 ARG A 191       3.751  44.324   4.161  1.00 30.26           H
ATOM   2687  N   VAL A 192       6.921  40.032  10.640  1.00 17.40           N
ATOM   2688  H   VAL A 192       6.774  40.940  10.198  1.00 17.40           H
ATOM   2689  CA  VAL A 192       7.461  39.948  12.000  1.00 15.59           C
ATOM   2690  HA  VAL A 192       8.104  39.070  12.054  1.00 15.59           H
ATOM   2691  C   VAL A 192       6.306  39.769  12.970  1.00 16.08           C
ATOM   2692  O   VAL A 192       5.314  40.493  12.920  1.00 19.30           O
ATOM   2693  CB  VAL A 192       8.298  41.176  12.376  1.00 14.83           C
ATOM   2694  HB  VAL A 192       7.667  42.060  12.366  1.00 14.83           H
ATOM   2695  CG1 VAL A 192       8.900  41.004  13.779  1.00 15.53           C
ATOM   2696 1HG1 VAL A 192       9.512  41.857  14.016  1.00 15.53           H
ATOM   2697 2HG1 VAL A 192       9.521  40.114  13.821  1.00 15.53           H
ATOM   2698 3HG1 VAL A 192       8.117  40.936  14.529  1.00 15.53           H
ATOM   2699  CG2 VAL A 192       9.443  41.365  11.377  1.00 15.11           C
ATOM   2700 1HG2 VAL A 192      10.086  42.183  11.694  1.00 15.11           H
ATOM   2701 2HG2 VAL A 192       9.029  41.608  10.401  1.00 15.11           H
ATOM   2702 3HG2 VAL A 192      10.030  40.451  11.302  1.00 15.11           H
ATOM   2703  N   GLN A 193       6.429  38.792  13.854  1.00 16.55           N
ATOM   2704  H   GLN A 193       7.302  38.275  13.897  1.00 16.55           H
ATOM   2705  CA  GLN A 193       5.335  38.302  14.677  1.00 23.47           C
ATOM   2706  HA  GLN A 193       4.644  39.119  14.882  1.00 23.47           H
ATOM   2707  C   GLN A 193       5.910  37.793  16.007  1.00 25.83           C
ATOM   2708  O   GLN A 193       7.129  37.625  16.109  1.00 22.85           O
ATOM   2709  CB  GLN A 193       4.596  37.217  13.862  1.00 22.91           C
ATOM   2710 1HB  GLN A 193       3.749  36.839  14.432  1.00 22.91           H
ATOM   2711 2HB  GLN A 193       4.202  37.682  12.957  1.00 22.91           H
ATOM   2712  CG  GLN A 193       5.480  36.027  13.448  1.00 23.73           C
ATOM   2713 1HG  GLN A 193       6.432  36.356  13.034  1.00 23.73           H
ATOM   2714 2HG  GLN A 193       5.685  35.426  14.329  1.00 23.73           H
ATOM   2715  CD  GLN A 193       4.787  35.161  12.401  1.00 26.95           C
ATOM   2716  OE1 GLN A 193       4.005  34.280  12.725  1.00 29.50           O
ATOM   2717  NE2 GLN A 193       5.066  35.385  11.133  1.00 29.66           N
ATOM   2718 1HE2 GLN A 193       4.664  34.784  10.436  1.00 29.66           H
ATOM   2719 2HE2 GLN A 193       5.684  36.148  10.874  1.00 29.66           H
ATOM   2720  N   PRO A 194       5.101  37.576  17.058  1.00 28.61           N
ATOM   2721  CA  PRO A 194       5.583  36.832  18.210  1.00 27.80           C
ATOM   2722  HA  PRO A 194       6.370  37.397  18.713  1.00 27.80           H
ATOM   2723  C   PRO A 194       6.106  35.479  17.732  1.00 26.94           C
ATOM   2724  O   PRO A 194       5.504  34.853  16.863  1.00 32.69           O
ATOM   2725  CB  PRO A 194       4.378  36.658  19.140  1.00 27.20           C
ATOM   2726 1HB  PRO A 194       3.940  35.671  18.990  1.00 27.20           H
ATOM   2727 2HB  PRO A 194       4.656  36.793  20.186  1.00 27.20           H
ATOM   2728  CG  PRO A 194       3.388  37.729  18.679  1.00 30.36           C
ATOM   2729 1HG  PRO A 194       2.356  37.429  18.862  1.00 30.36           H
ATOM   2730 2HG  PRO A 194       3.610  38.672  19.183  1.00 30.36           H
ATOM   2731  CD  PRO A 194       3.684  37.865  17.186  1.00 28.94           C
ATOM   2732 1HD  PRO A 194       3.109  37.122  16.633  1.00 28.94           H
ATOM   2733 2HD  PRO A 194       3.446  38.872  16.842  1.00 28.94           H
ATOM   2734  N   MET A 195       7.211  35.006  18.289  1.00 22.00           N
ATOM   2735  H   MET A 195       7.679  35.545  19.010  1.00 22.00           H
ATOM   2736  CA  MET A 195       7.621  33.627  18.080  1.00 14.80           C
ATOM   2737  HA  MET A 195       7.720  33.445  17.020  1.00 14.80           H
ATOM   2738  C   MET A 195       6.533  32.719  18.660  1.00 28.05           C
ATOM   2739  O   MET A 195       6.177  32.909  19.824  1.00 26.09           O
ATOM   2740  CB  MET A 195       8.975  33.409  18.766  1.00 15.12           C
ATOM   2741 1HB  MET A 195       9.673  34.173  18.426  1.00 15.12           H
ATOM   2742 2HB  MET A 195       8.838  33.529  19.837  1.00 15.12           H
ATOM   2743  CG  MET A 195       9.578  32.026  18.497  1.00 14.56           C
ATOM   2744 1HG  MET A 195      10.435  31.892  19.157  1.00 14.56           H
ATOM   2745 2HG  MET A 195       8.844  31.271  18.761  1.00 14.56           H
ATOM   2746  SD  MET A 195      10.119  31.724  16.792  1.00 14.64           S
ATOM   2747  CE  MET A 195      11.669  32.665  16.794  1.00 12.92           C
ATOM   2748 1HE  MET A 195      12.104  32.648  15.799  1.00 12.92           H
ATOM   2749 2HE  MET A 195      12.368  32.219  17.502  1.00 12.92           H
ATOM   2750 3HE  MET A 195      11.479  33.699  17.075  1.00 12.92           H
ATOM   2751  N   PRO A 196       5.977  31.757  17.903  1.00 19.67           N
ATOM   2752  CA  PRO A 196       5.226  30.680  18.509  1.00 16.13           C
ATOM   2753  HA  PRO A 196       4.366  31.079  19.043  1.00 16.13           H
ATOM   2754  C   PRO A 196       6.179  29.976  19.472  1.00 16.10           C
ATOM   2755  O   PRO A 196       7.215  29.462  19.059  1.00 15.32           O
ATOM   2756  CB  PRO A 196       4.753  29.773  17.368  1.00 16.06           C
ATOM   2757 1HB  PRO A 196       5.291  28.831  17.394  1.00 16.06           H
ATOM   2758 2HB  PRO A 196       3.681  29.587  17.437  1.00 16.06           H
ATOM   2759  CG  PRO A 196       5.085  30.535  16.083  1.00 15.68           C
ATOM   2760 1HG  PRO A 196       5.407  29.866  15.284  1.00 15.68           H
ATOM   2761 2HG  PRO A 196       4.214  31.109  15.765  1.00 15.68           H
ATOM   2762  CD  PRO A 196       6.195  31.493  16.493  1.00 19.16           C
ATOM   2763 1HD  PRO A 196       7.168  31.020  16.352  1.00 19.16           H
ATOM   2764 2HD  PRO A 196       6.119  32.408  15.912  1.00 19.16           H
ATOM   2765  N   LEU A 197       5.899  30.042  20.766  1.00 18.38           N
ATOM   2766  H   LEU A 197       5.041  30.501  21.061  1.00 18.38           H
ATOM   2767  CA  LEU A 197       6.761  29.517  21.811  1.00 20.38           C
ATOM   2768  HA  LEU A 197       7.656  29.078  21.379  1.00 20.38           H
ATOM   2769  C   LEU A 197       5.991  28.430  22.543  1.00 20.59           C
ATOM   2770  O   LEU A 197       4.813  28.599  22.851  1.00 23.90           O
ATOM   2771  CB  LEU A 197       7.170  30.656  22.763  1.00 20.59           C
ATOM   2772 1HB  LEU A 197       6.281  31.248  22.984  1.00 20.59           H
ATOM   2773 2HB  LEU A 197       7.533  30.224  23.696  1.00 20.59           H
ATOM   2774  CG  LEU A 197       8.267  31.575  22.188  1.00 20.61           C
ATOM   2775  HG  LEU A 197       8.136  31.665  21.113  1.00 20.61           H
ATOM   2776  CD1 LEU A 197       8.182  32.971  22.814  1.00 23.48           C
ATOM   2777 1HD1 LEU A 197       8.954  33.611  22.394  1.00 23.48           H
ATOM   2778 2HD1 LEU A 197       8.331  32.902  23.890  1.00 23.48           H
ATOM   2779 3HD1 LEU A 197       7.209  33.415  22.600  1.00 23.48           H
ATOM   2780  CD2 LEU A 197       9.663  31.010  22.463  1.00 18.95           C
ATOM   2781 1HD2 LEU A 197      10.413  31.608  21.947  1.00 18.95           H
ATOM   2782 2HD2 LEU A 197       9.718  29.990  22.106  1.00 18.95           H
ATOM   2783 3HD2 LEU A 197       9.874  31.017  23.533  1.00 18.95           H
ATOM   2784  N   ALA A 198       6.648  27.314  22.823  1.00 20.30           N
ATOM   2785  H   ALA A 198       7.596  27.220  22.469  1.00 20.30           H
ATOM   2786  CA  ALA A 198       6.139  26.262  23.690  1.00 21.66           C
ATOM   2787  HA  ALA A 198       5.131  25.995  23.388  1.00 21.66           H
ATOM   2788  C   ALA A 198       6.082  26.772  25.144  1.00 38.21           C
ATOM   2789  O   ALA A 198       7.014  26.564  25.919  1.00 24.82           O
ATOM   2790  CB  ALA A 198       7.011  25.016  23.499  1.00 20.92           C
ATOM   2791 1HB  ALA A 198       7.106  24.793  22.436  1.00 20.92           H
ATOM   2792 2HB  ALA A 198       6.540  24.168  23.979  1.00 20.92           H
ATOM   2793 3HB  ALA A 198       8.003  25.165  23.920  1.00 20.92           H
ATOM   2794  N   VAL A 199       5.010  27.483  25.509  1.00 36.14           N
ATOM   2795  H   VAL A 199       4.292  27.624  24.805  1.00 36.14           H
ATOM   2796  CA  VAL A 199       4.801  28.078  26.840  1.00 40.96           C
ATOM   2797  HA  VAL A 199       5.675  27.878  27.458  1.00 40.96           H
ATOM   2798  C   VAL A 199       3.615  27.379  27.501  1.00 52.35           C
ATOM   2799  O   VAL A 199       2.544  27.958  27.685  1.00 58.79           O
ATOM   2800  CB  VAL A 199       4.612  29.623  26.805  1.00 35.58           C
ATOM   2801  HB  VAL A 199       3.599  29.867  26.487  1.00 35.58           H
ATOM   2802  CG1 VAL A 199       4.845  30.201  28.214  1.00 40.21           C
ATOM   2803 1HG1 VAL A 199       4.627  31.269  28.219  1.00 40.21           H
ATOM   2804 2HG1 VAL A 199       5.882  30.046  28.516  1.00 40.21           H
ATOM   2805 3HG1 VAL A 199       4.191  29.712  28.936  1.00 40.21           H
ATOM   2806  CG2 VAL A 199       5.560  30.341  25.836  1.00 32.42           C
ATOM   2807 1HG2 VAL A 199       5.530  31.416  26.011  1.00 32.42           H
ATOM   2808 2HG2 VAL A 199       5.224  30.163  24.821  1.00 32.42           H
ATOM   2809 3HG2 VAL A 199       6.578  29.984  25.957  1.00 32.42           H
ATOM   2810  N   HIS A 200       3.784  26.103  27.828  1.00 52.37           N
ATOM   2811  H   HIS A 200       4.652  25.642  27.588  1.00 52.37           H
ATOM   2812  CA  HIS A 200       2.777  25.350  28.560  1.00 54.55           C
ATOM   2813  HA  HIS A 200       1.814  25.480  28.064  1.00 54.55           H
ATOM   2814  C   HIS A 200       2.654  25.873  30.001  1.00 56.01           C
ATOM   2815  O   HIS A 200       3.271  25.345  30.919  1.00 55.60           O
ATOM   2816  CB  HIS A 200       3.132  23.865  28.519  1.00 55.36           C
ATOM   2817 1HB  HIS A 200       3.078  23.527  27.486  1.00 55.36           H
ATOM   2818 2HB  HIS A 200       4.157  23.745  28.873  1.00 55.36           H
ATOM   2819  CG  HIS A 200       2.221  23.005  29.357  1.00 54.10           C
ATOM   2820  ND1 HIS A 200       0.902  22.723  29.097  1.00 56.05           N
ATOM   2821  HD1 HIS A 200       0.383  23.001  28.278  1.00 56.05           H
ATOM   2822  CD2 HIS A 200       2.550  22.424  30.548  1.00 52.68           C
ATOM   2823  HD2 HIS A 200       3.515  22.481  31.032  1.00 52.68           H
ATOM   2824  CE1 HIS A 200       0.440  21.985  30.121  1.00 57.99           C
ATOM   2825  HE1 HIS A 200      -0.569  21.601  30.199  1.00 57.99           H
ATOM   2826  NE2 HIS A 200       1.408  21.782  31.034  1.00 55.37           N
ATOM   2827  N   ARG A 201       1.842  26.907  30.214  1.00  0.00           N
ATOM   2828  H   ARG A 201       1.500  27.374  29.379  1.00  0.00           H
ATOM   2829  CA  ARG A 201       1.501  27.440  31.536  1.00  0.00           C
ATOM   2830  HA  ARG A 201       2.426  27.710  32.048  1.00  0.00           H
ATOM   2831  C   ARG A 201       0.781  26.362  32.355  1.00  0.00           C
ATOM   2832  O   ARG A 201      -0.440  26.245  32.287  1.00  0.00           O
ATOM   2833  CB  ARG A 201       0.651  28.709  31.342  1.00  0.00           C
ATOM   2834 1HB  ARG A 201       1.188  29.384  30.672  1.00  0.00           H
ATOM   2835 2HB  ARG A 201      -0.295  28.443  30.865  1.00  0.00           H
ATOM   2836  CG  ARG A 201       0.365  29.458  32.652  1.00  0.00           C
ATOM   2837 1HG  ARG A 201      -0.132  28.801  33.362  1.00  0.00           H
ATOM   2838 2HG  ARG A 201       1.305  29.791  33.085  1.00  0.00           H
ATOM   2839  CD  ARG A 201      -0.530  30.675  32.360  1.00  0.00           C
ATOM   2840 1HD  ARG A 201      -0.099  31.235  31.529  1.00  0.00           H
ATOM   2841 2HD  ARG A 201      -1.518  30.329  32.051  1.00  0.00           H
ATOM   2842  NE  ARG A 201      -0.628  31.584  33.521  1.00  0.00           N
ATOM   2843  HE  ARG A 201       0.135  32.227  33.640  1.00  0.00           H
ATOM   2844  CZ  ARG A 201      -1.603  31.631  34.429  1.00  0.00           C
ATOM   2845  NH1 ARG A 201      -1.512  32.465  35.440  1.00  0.00           N
ATOM   2846 1HH1 ARG A 201      -0.708  33.038  35.600  1.00  0.00           H
ATOM   2847 2HH1 ARG A 201      -2.163  32.289  36.212  1.00  0.00           H
ATOM   2848  NH2 ARG A 201      -2.642  30.826  34.397  1.00  0.00           N
ATOM   2849 1HH2 ARG A 201      -2.630  30.002  33.818  1.00  0.00           H
ATOM   2850 2HH2 ARG A 201      -3.214  30.795  35.241  1.00  0.00           H
ATOM   2851  N   ARG A 202       1.525  25.521  33.072  1.00  0.00           N
ATOM   2852  H   ARG A 202       2.527  25.596  32.936  1.00  0.00           H
ATOM   2853  CA  ARG A 202       0.962  24.402  33.829  1.00  0.00           C
ATOM   2854  HA  ARG A 202       0.305  23.846  33.157  1.00  0.00           H
ATOM   2855  C   ARG A 202       0.128  24.958  34.980  1.00  0.00           C
ATOM   2856  O   ARG A 202       0.689  25.418  35.971  1.00  0.00           O
ATOM   2857  CB  ARG A 202       2.079  23.449  34.291  1.00  0.00           C
ATOM   2858 1HB  ARG A 202       2.643  23.135  33.413  1.00  0.00           H
ATOM   2859 2HB  ARG A 202       2.762  23.966  34.966  1.00  0.00           H
ATOM   2860  CG  ARG A 202       1.496  22.211  35.003  1.00  0.00           C
ATOM   2861 1HG  ARG A 202       1.300  22.471  36.044  1.00  0.00           H
ATOM   2862 2HG  ARG A 202       0.550  21.927  34.540  1.00  0.00           H
ATOM   2863  CD  ARG A 202       2.441  20.996  34.960  1.00  0.00           C
ATOM   2864 1HD  ARG A 202       3.456  21.320  35.195  1.00  0.00           H
ATOM   2865 2HD  ARG A 202       2.127  20.289  35.727  1.00  0.00           H
ATOM   2866  NE  ARG A 202       2.424  20.356  33.625  1.00  0.00           N
ATOM   2867  HE  ARG A 202       2.657  20.953  32.844  1.00  0.00           H
ATOM   2868  CZ  ARG A 202       1.937  19.166  33.275  1.00  0.00           C
ATOM   2869  NH1 ARG A 202       1.823  18.888  32.002  1.00  0.00           N
ATOM   2870 1HH1 ARG A 202       2.149  19.538  31.307  1.00  0.00           H
ATOM   2871 2HH1 ARG A 202       1.343  18.039  31.705  1.00  0.00           H
ATOM   2872  NH2 ARG A 202       1.523  18.279  34.161  1.00  0.00           N
ATOM   2873 1HH2 ARG A 202       1.599  18.457  35.141  1.00  0.00           H
ATOM   2874 2HH2 ARG A 202       1.140  17.385  33.850  1.00  0.00           H
ATOM   2875  N   GLN A 203      -1.193  24.952  34.816  1.00  0.00           N
ATOM   2876  H   GLN A 203      -1.503  24.687  33.894  1.00  0.00           H
ATOM   2877  CA  GLN A 203      -2.158  25.725  35.596  1.00  0.00           C
ATOM   2878  HA  GLN A 203      -3.111  25.663  35.070  1.00  0.00           H
ATOM   2879  C   GLN A 203      -1.774  27.215  35.612  1.00  0.00           C
ATOM   2880  O   GLN A 203      -2.159  27.942  34.699  1.00  0.00           O
ATOM   2881  CB  GLN A 203      -2.376  25.098  36.990  1.00  0.00           C
ATOM   2882 1HB  GLN A 203      -2.556  24.027  36.882  1.00  0.00           H
ATOM   2883 2HB  GLN A 203      -1.483  25.223  37.603  1.00  0.00           H
ATOM   2884  CG  GLN A 203      -3.583  25.723  37.707  1.00  0.00           C
ATOM   2885 1HG  GLN A 203      -3.666  26.778  37.451  1.00  0.00           H
ATOM   2886 2HG  GLN A 203      -4.495  25.225  37.379  1.00  0.00           H
ATOM   2887  CD  GLN A 203      -3.455  25.586  39.222  1.00  0.00           C
ATOM   2888  OE1 GLN A 203      -3.325  24.490  39.748  1.00  0.00           O
ATOM   2889  NE2 GLN A 203      -3.453  26.686  39.945  1.00  0.00           N
ATOM   2890 1HE2 GLN A 203      -3.380  26.603  40.939  1.00  0.00           H
ATOM   2891 2HE2 GLN A 203      -3.564  27.599  39.492  1.00  0.00           H
ATOM   2892  N   ASP A 204      -0.991  27.660  36.597  1.00  0.00           N
ATOM   2893  H   ASP A 204      -0.701  26.992  37.296  1.00  0.00           H
ATOM   2894  CA  ASP A 204      -0.624  29.064  36.787  1.00  0.00           C
ATOM   2895  HA  ASP A 204      -1.086  29.639  36.008  1.00  0.00           H
ATOM   2896  C   ASP A 204       0.873  29.334  36.635  1.00  0.00           C
ATOM   2897  O   ASP A 204       1.284  30.495  36.648  1.00  0.00           O
ATOM   2898  CB  ASP A 204      -1.193  29.596  38.109  1.00  0.00           C
ATOM   2899 1HB  ASP A 204      -1.046  28.857  38.900  1.00  0.00           H
ATOM   2900 2HB  ASP A 204      -0.672  30.511  38.391  1.00  0.00           H
ATOM   2901  CG  ASP A 204      -2.678  29.925  37.952  1.00  0.00           C
ATOM   2902  OD1 ASP A 204      -2.971  30.916  37.239  1.00  0.00           O
ATOM   2903  OD2 ASP A 204      -3.494  29.154  38.494  1.00  0.00           O
ATOM   2904  N   GLY A 205       1.679  28.293  36.402  1.00  0.00           N
ATOM   2905  H   GLY A 205       1.260  27.370  36.352  1.00  0.00           H
ATOM   2906  CA  GLY A 205       3.130  28.385  36.245  1.00  0.00           C
ATOM   2907 1HA  GLY A 205       3.555  28.906  37.104  1.00  0.00           H
ATOM   2908 2HA  GLY A 205       3.547  27.378  36.220  1.00  0.00           H
ATOM   2909  C   GLY A 205       3.537  29.113  34.962  1.00  0.00           C
ATOM   2910  O   GLY A 205       3.890  28.484  33.971  1.00  0.00           O
ATOM   2911  N   ALA A 206       3.499  30.442  34.966  1.00  0.00           N
ATOM   2912  H   ALA A 206       3.082  30.868  35.788  1.00  0.00           H
ATOM   2913  CA  ALA A 206       3.835  31.279  33.812  1.00  0.00           C
ATOM   2914  HA  ALA A 206       3.305  30.904  32.937  1.00  0.00           H
ATOM   2915  C   ALA A 206       5.333  31.268  33.467  1.00  0.00           C
ATOM   2916  O   ALA A 206       5.710  31.726  32.391  1.00  0.00           O
ATOM   2917  CB  ALA A 206       3.359  32.708  34.085  1.00  0.00           C
ATOM   2918 1HB  ALA A 206       2.289  32.705  34.296  1.00  0.00           H
ATOM   2919 2HB  ALA A 206       3.548  33.331  33.210  1.00  0.00           H
ATOM   2920 3HB  ALA A 206       3.896  33.119  34.941  1.00  0.00           H
ATOM   2921  N   LEU A 207       6.190  30.741  34.346  1.00 59.41           N
ATOM   2922  H   LEU A 207       5.850  30.415  35.239  1.00 59.41           H
ATOM   2923  CA  LEU A 207       7.592  30.509  34.008  1.00 67.95           C
ATOM   2924  HA  LEU A 207       7.999  31.426  33.582  1.00 67.95           H
ATOM   2925  C   LEU A 207       7.731  29.387  32.968  1.00 69.89           C
ATOM   2926  O   LEU A 207       8.669  29.407  32.177  1.00 73.08           O
ATOM   2927  CB  LEU A 207       8.367  30.147  35.293  1.00 71.05           C
ATOM   2928 1HB  LEU A 207       8.245  30.950  36.022  1.00 71.05           H
ATOM   2929 2HB  LEU A 207       7.927  29.243  35.718  1.00 71.05           H
ATOM   2930  CG  LEU A 207       9.878  29.893  35.075  1.00 73.38           C
ATOM   2931  HG  LEU A 207      10.012  29.094  34.349  1.00 73.38           H
ATOM   2932  CD1 LEU A 207      10.613  31.144  34.564  1.00 70.23           C
ATOM   2933 1HD1 LEU A 207      11.684  30.950  34.522  1.00 70.23           H
ATOM   2934 2HD1 LEU A 207      10.431  31.980  35.240  1.00 70.23           H
ATOM   2935 3HD1 LEU A 207      10.268  31.406  33.565  1.00 70.23           H
ATOM   2936  CD2 LEU A 207      10.533  29.431  36.378  1.00 79.77           C
ATOM   2937 1HD2 LEU A 207      11.593  29.236  36.222  1.00 79.77           H
ATOM   2938 2HD2 LEU A 207      10.057  28.508  36.706  1.00 79.77           H
ATOM   2939 3HD2 LEU A 207      10.408  30.186  37.154  1.00 79.77           H
ATOM   2940  N   VAL A 208       6.843  28.395  32.992  1.00 67.91           N
ATOM   2941  H   VAL A 208       6.035  28.481  33.595  1.00 67.91           H
ATOM   2942  CA  VAL A 208       7.023  27.112  32.308  1.00 66.37           C
ATOM   2943  HA  VAL A 208       7.944  26.662  32.680  1.00 66.37           H
ATOM   2944  C   VAL A 208       7.159  27.301  30.793  1.00 56.29           C
ATOM   2945  O   VAL A 208       6.196  27.633  30.102  1.00 58.19           O
ATOM   2946  CB  VAL A 208       5.864  26.149  32.648  1.00 74.10           C
ATOM   2947  HB  VAL A 208       4.928  26.615  32.348  1.00 74.10           H
ATOM   2948  CG1 VAL A 208       6.029  24.816  31.894  1.00 72.21           C
ATOM   2949 1HG1 VAL A 208       5.302  24.088  32.251  1.00 72.21           H
ATOM   2950 2HG1 VAL A 208       7.028  24.427  32.044  1.00 72.21           H
ATOM   2951 3HG1 VAL A 208       5.875  24.963  30.826  1.00 72.21           H
ATOM   2952  CG2 VAL A 208       5.781  25.844  34.159  1.00 79.61           C
ATOM   2953 1HG2 VAL A 208       4.928  25.196  34.355  1.00 79.61           H
ATOM   2954 2HG2 VAL A 208       5.654  26.755  34.739  1.00 79.61           H
ATOM   2955 3HG2 VAL A 208       6.686  25.349  34.497  1.00 79.61           H
ATOM   2956  N   TRP A 209       8.356  27.035  30.269  1.00 47.55           N
ATOM   2957  H   TRP A 209       9.035  26.664  30.915  1.00 47.55           H
ATOM   2958  CA  TRP A 209       8.478  26.556  28.900  1.00 44.99           C
ATOM   2959  HA  TRP A 209       7.706  26.997  28.277  1.00 44.99           H
ATOM   2960  C   TRP A 209       8.237  25.050  28.934  1.00 40.71           C
ATOM   2961  O   TRP A 209       8.582  24.393  29.914  1.00 43.07           O
ATOM   2962  CB  TRP A 209       9.869  26.878  28.327  1.00 49.11           C
ATOM   2963 1HB  TRP A 209      10.614  26.617  29.075  1.00 49.11           H
ATOM   2964 2HB  TRP A 209      10.035  26.221  27.474  1.00 49.11           H
ATOM   2965  CG  TRP A 209      10.123  28.293  27.869  1.00 51.31           C
ATOM   2966  CD1 TRP A 209       9.199  29.152  27.381  1.00 48.81           C
ATOM   2967  HD1 TRP A 209       8.149  28.926  27.257  1.00 48.81           H
ATOM   2968  CD2 TRP A 209      11.392  29.020  27.784  1.00 56.69           C
ATOM   2969  NE1 TRP A 209       9.786  30.345  27.020  1.00 51.11           N
ATOM   2970  HE1 TRP A 209       9.286  31.109  26.584  1.00 51.11           H
ATOM   2971  CE2 TRP A 209      11.136  30.332  27.267  1.00 57.50           C
ATOM   2972  CE3 TRP A 209      12.727  28.736  28.153  1.00 62.81           C
ATOM   2973  HE3 TRP A 209      12.972  27.751  28.517  1.00 62.81           H
ATOM   2974  CZ2 TRP A 209      12.139  31.301  27.133  1.00 63.11           C
ATOM   2975  HZ2 TRP A 209      11.905  32.277  26.728  1.00 63.11           H
ATOM   2976  CZ3 TRP A 209      13.741  29.713  28.051  1.00 67.49           C
ATOM   2977  HZ3 TRP A 209      14.757  29.467  28.330  1.00 67.49           H
ATOM   2978  CH2 TRP A 209      13.450  30.992  27.536  1.00 66.39           C
ATOM   2979  HH2 TRP A 209      14.232  31.735  27.435  1.00 66.39           H
ATOM   2980  N   SER A 210       7.627  24.504  27.895  1.00 37.27           N
ATOM   2981  H   SER A 210       7.350  25.085  27.111  1.00 37.27           H
ATOM   2982  CA  SER A 210       7.292  23.089  27.847  1.00 36.87           C
ATOM   2983  HA  SER A 210       6.649  22.846  28.693  1.00 36.87           H
ATOM   2984  C   SER A 210       8.553  22.227  27.890  1.00 36.70           C
ATOM   2985  O   SER A 210       9.550  22.577  27.262  1.00 25.97           O
ATOM   2986  CB  SER A 210       6.550  22.821  26.543  1.00 34.57           C
ATOM   2987 1HB  SER A 210       7.248  22.921  25.712  1.00 34.57           H
ATOM   2988 2HB  SER A 210       6.158  21.806  26.542  1.00 34.57           H
ATOM   2989  OG  SER A 210       5.495  23.750  26.391  1.00 35.17           O
ATOM   2990  HG  SER A 210       5.014  23.329  25.613  1.00 35.17           H
ATOM   2991  N   GLY A 211       8.487  21.065  28.536  1.00 19.43           N
ATOM   2992  H   GLY A 211       7.629  20.811  29.008  1.00 19.43           H
ATOM   2993  CA  GLY A 211       9.463  19.993  28.355  1.00 24.27           C
ATOM   2994 1HA  GLY A 211      10.371  20.366  27.882  1.00 24.27           H
ATOM   2995 2HA  GLY A 211       9.721  19.581  29.327  1.00 24.27           H
ATOM   2996  C   GLY A 211       8.866  18.884  27.488  1.00 26.24           C
ATOM   2997  O   GLY A 211       7.708  18.971  27.062  1.00 23.25           O
ATOM   2998  N   SER A 212       9.607  17.793  27.296  1.00 25.02           N
ATOM   2999  H   SER A 212      10.534  17.747  27.697  1.00 25.02           H
ATOM   3000  CA  SER A 212       9.043  16.566  26.730  1.00 24.84           C
ATOM   3001  HA  SER A 212       8.693  16.767  25.719  1.00 24.84           H
ATOM   3002  C   SER A 212       7.873  16.041  27.559  1.00 25.29           C
ATOM   3003  O   SER A 212       7.051  15.304  27.026  1.00 28.21           O
ATOM   3004  CB  SER A 212      10.086  15.459  26.674  1.00 29.93           C
ATOM   3005 1HB  SER A 212      10.458  15.274  27.682  1.00 29.93           H
ATOM   3006 2HB  SER A 212       9.613  14.549  26.313  1.00 29.93           H
ATOM   3007  OG  SER A 212      11.153  15.791  25.814  1.00 34.21           O
ATOM   3008  HG  SER A 212      11.688  14.970  25.829  1.00 34.21           H
ATOM   3009  N   ASP A 213       7.757  16.427  28.834  1.00 25.52           N
ATOM   3010  H   ASP A 213       8.474  17.009  29.245  1.00 25.52           H
ATOM   3011  CA  ASP A 213       6.599  16.056  29.643  1.00 21.28           C
ATOM   3012  HA  ASP A 213       6.594  14.970  29.724  1.00 21.28           H
ATOM   3013  C   ASP A 213       5.288  16.497  28.992  1.00 20.99           C
ATOM   3014  O   ASP A 213       4.306  15.768  29.087  1.00 19.69           O
ATOM   3015  CB  ASP A 213       6.687  16.627  31.062  1.00 25.06           C
ATOM   3016 1HB  ASP A 213       6.201  15.928  31.740  1.00 25.06           H
ATOM   3017 2HB  ASP A 213       7.721  16.699  31.363  1.00 25.06           H
ATOM   3018  CG  ASP A 213       5.992  17.986  31.190  1.00 35.90           C
ATOM   3019  OD1 ASP A 213       6.660  19.011  30.925  1.00 37.56           O
ATOM   3020  OD2 ASP A 213       4.781  17.967  31.511  1.00 42.68           O
ATOM   3021  N   VAL A 214       5.266  17.647  28.315  1.00 15.25           N
ATOM   3022  H   VAL A 214       6.117  18.201  28.302  1.00 15.25           H
ATOM   3023  CA  VAL A 214       4.061  18.187  27.678  1.00 16.49           C
ATOM   3024  HA  VAL A 214       3.214  18.047  28.350  1.00 16.49           H
ATOM   3025  C   VAL A 214       3.788  17.437  26.383  1.00 18.06           C
ATOM   3026  O   VAL A 214       2.640  17.123  26.077  1.00 22.54           O
ATOM   3027  CB  VAL A 214       4.221  19.692  27.383  1.00 17.84           C
ATOM   3028  HB  VAL A 214       4.945  19.822  26.579  1.00 17.84           H
ATOM   3029  CG1 VAL A 214       2.886  20.312  26.939  1.00 17.75           C
ATOM   3030 1HG1 VAL A 214       3.041  21.351  26.656  1.00 17.75           H
ATOM   3031 2HG1 VAL A 214       2.160  20.257  27.750  1.00 17.75           H
ATOM   3032 3HG1 VAL A 214       2.492  19.789  26.072  1.00 17.75           H
ATOM   3033  CG2 VAL A 214       4.723  20.449  28.621  1.00 14.67           C
ATOM   3034 1HG2 VAL A 214       4.662  21.516  28.447  1.00 14.67           H
ATOM   3035 2HG2 VAL A 214       5.765  20.210  28.811  1.00 14.67           H
ATOM   3036 3HG2 VAL A 214       4.124  20.187  29.492  1.00 14.67           H
ATOM   3037  N   VAL A 215       4.852  17.075  25.666  1.00 16.27           N
ATOM   3038  H   VAL A 215       5.764  17.336  26.017  1.00 16.27           H
ATOM   3039  CA  VAL A 215       4.744  16.274  24.452  1.00 17.73           C
ATOM   3040  HA  VAL A 215       4.045  16.770  23.781  1.00 17.73           H
ATOM   3041  C   VAL A 215       4.163  14.912  24.798  1.00 19.97           C
ATOM   3042  O   VAL A 215       3.193  14.502  24.180  1.00 24.75           O
ATOM   3043  CB  VAL A 215       6.099  16.145  23.737  1.00 23.30           C
ATOM   3044  HB  VAL A 215       6.802  15.609  24.373  1.00 23.30           H
ATOM   3045  CG1 VAL A 215       5.929  15.367  22.428  1.00 24.90           C
ATOM   3046 1HG1 VAL A 215       6.891  15.267  21.949  1.00 24.90           H
ATOM   3047 2HG1 VAL A 215       5.274  15.905  21.752  1.00 24.90           H
ATOM   3048 3HG1 VAL A 215       5.524  14.374  22.614  1.00 24.90           H
ATOM   3049  CG2 VAL A 215       6.689  17.522  23.406  1.00 19.12           C
ATOM   3050 1HG2 VAL A 215       7.592  17.404  22.809  1.00 19.12           H
ATOM   3051 2HG2 VAL A 215       6.953  18.059  24.317  1.00 19.12           H
ATOM   3052 3HG2 VAL A 215       5.959  18.103  22.841  1.00 19.12           H
ATOM   3053  N   MET A 216       4.683  14.242  25.824  1.00 23.80           N
ATOM   3054  H   MET A 216       5.485  14.646  26.300  1.00 23.80           H
ATOM   3055  CA  MET A 216       4.087  13.031  26.394  1.00 23.42           C
ATOM   3056  HA  MET A 216       4.038  12.256  25.628  1.00 23.42           H
ATOM   3057  C   MET A 216       2.657  13.293  26.891  1.00 22.26           C
ATOM   3058  O   MET A 216       1.791  12.420  26.792  1.00 19.82           O
ATOM   3059  CB  MET A 216       4.970  12.547  27.559  1.00 22.14           C
ATOM   3060 1HB  MET A 216       5.339  13.399  28.129  1.00 22.14           H
ATOM   3061 2HB  MET A 216       4.377  11.937  28.235  1.00 22.14           H
ATOM   3062  CG  MET A 216       6.153  11.713  27.057  1.00 23.84           C
ATOM   3063 1HG  MET A 216       5.768  10.895  26.450  1.00 23.84           H
ATOM   3064 2HG  MET A 216       6.784  12.335  26.427  1.00 23.84           H
ATOM   3065  SD  MET A 216       7.179  11.002  28.373  1.00 31.27           S
ATOM   3066  CE  MET A 216       8.378  12.348  28.583  1.00 33.77           C
ATOM   3067 1HE  MET A 216       9.081  12.087  29.374  1.00 33.77           H
ATOM   3068 2HE  MET A 216       7.856  13.265  28.851  1.00 33.77           H
ATOM   3069 3HE  MET A 216       8.924  12.501  27.653  1.00 33.77           H
ATOM   3070  N   GLY A 217       2.401  14.493  27.398  1.00 24.63           N
ATOM   3071  H   GLY A 217       3.176  15.133  27.508  1.00 24.63           H
ATOM   3072  CA  GLY A 217       1.176  14.852  28.088  1.00 26.90           C
ATOM   3073 1HA  GLY A 217       1.245  15.887  28.423  1.00 26.90           H
ATOM   3074 2HA  GLY A 217       0.334  14.745  27.406  1.00 26.90           H
ATOM   3075  C   GLY A 217       0.960  13.950  29.298  1.00 31.14           C
ATOM   3076  O   GLY A 217       1.738  13.031  29.562  1.00 32.92           O
ATOM   3077  N   GLU A 218      -0.119  14.189  30.035  1.00 33.85           N
ATOM   3078  H   GLU A 218      -0.629  15.053  29.919  1.00 33.85           H
ATOM   3079  CA  GLU A 218      -0.483  13.278  31.117  1.00 31.02           C
ATOM   3080  HA  GLU A 218       0.370  13.155  31.776  1.00 31.02           H
ATOM   3081  C   GLU A 218      -0.787  11.900  30.518  1.00 29.13           C
ATOM   3082  O   GLU A 218      -0.283  10.905  31.010  1.00 28.68           O
ATOM   3083  CB  GLU A 218      -1.643  13.814  31.973  1.00 26.86           C
ATOM   3084 1HB  GLU A 218      -2.582  13.648  31.445  1.00 26.86           H
ATOM   3085 2HB  GLU A 218      -1.670  13.230  32.893  1.00 26.86           H
ATOM   3086  CG  GLU A 218      -1.568  15.311  32.350  1.00 30.72           C
ATOM   3087 1HG  GLU A 218      -2.083  15.877  31.569  1.00 30.72           H
ATOM   3088 2HG  GLU A 218      -2.116  15.471  33.280  1.00 30.72           H
ATOM   3089  CD  GLU A 218      -0.147  15.879  32.491  1.00 43.95           C
ATOM   3090  OE1 GLU A 218       0.552  15.580  33.484  1.00 49.76           O
ATOM   3091  OE2 GLU A 218       0.241  16.643  31.585  1.00 48.52           O
ATOM   3092  N   ALA A 219      -1.430  11.863  29.346  1.00 28.57           N
ATOM   3093  H   ALA A 219      -1.803  12.736  29.020  1.00 28.57           H
ATOM   3094  CA  ALA A 219      -1.882  10.641  28.682  1.00 32.43           C
ATOM   3095  HA  ALA A 219      -2.702  10.226  29.271  1.00 32.43           H
ATOM   3096  C   ALA A 219      -0.808   9.549  28.557  1.00 33.96           C
ATOM   3097  O   ALA A 219      -1.115   8.377  28.736  1.00 40.59           O
ATOM   3098  CB  ALA A 219      -2.423  11.002  27.295  1.00 32.37           C
ATOM   3099 1HB  ALA A 219      -3.240  11.718  27.392  1.00 32.37           H
ATOM   3100 2HB  ALA A 219      -2.794  10.102  26.804  1.00 32.37           H
ATOM   3101 3HB  ALA A 219      -1.629  11.439  26.687  1.00 32.37           H
ATOM   3102  N   THR A 220       0.444   9.888  28.239  1.00 31.97           N
ATOM   3103  H   THR A 220       0.677  10.867  28.127  1.00 31.97           H
ATOM   3104  CA  THR A 220       1.488   8.853  28.138  1.00 29.77           C
ATOM   3105  HA  THR A 220       1.102   8.012  27.562  1.00 29.77           H
ATOM   3106  C   THR A 220       1.893   8.322  29.520  1.00 33.64           C
ATOM   3107  O   THR A 220       2.225   7.152  29.654  1.00 38.43           O
ATOM   3108  CB  THR A 220       2.708   9.410  27.402  1.00 26.17           C
ATOM   3109  HB  THR A 220       3.127  10.214  27.999  1.00 26.17           H
ATOM   3110  OG1 THR A 220       2.323   9.925  26.148  1.00 21.81           O
ATOM   3111  HG1 THR A 220       1.889  10.750  26.327  1.00 21.81           H
ATOM   3112  CG2 THR A 220       3.795   8.372  27.158  1.00 19.78           C
ATOM   3113 1HG2 THR A 220       4.598   8.822  26.578  1.00 19.78           H
ATOM   3114 2HG2 THR A 220       3.382   7.522  26.614  1.00 19.78           H
ATOM   3115 3HG2 THR A 220       4.205   8.040  28.108  1.00 19.78           H
ATOM   3116  N   ARG A 221       1.846   9.159  30.559  1.00 33.17           N
ATOM   3117  H   ARG A 221       1.380  10.050  30.414  1.00 33.17           H
ATOM   3118  CA  ARG A 221       2.055   8.729  31.950  1.00 38.30           C
ATOM   3119  HA  ARG A 221       2.968   8.135  32.007  1.00 38.30           H
ATOM   3120  C   ARG A 221       0.898   7.834  32.396  1.00 42.79           C
ATOM   3121  O   ARG A 221       1.113   6.863  33.109  1.00 43.68           O
ATOM   3122  CB  ARG A 221       2.147   9.934  32.920  1.00 39.45           C
ATOM   3123 1HB  ARG A 221       1.137  10.213  33.229  1.00 39.45           H
ATOM   3124 2HB  ARG A 221       2.680   9.606  33.814  1.00 39.45           H
ATOM   3125  CG  ARG A 221       2.827  11.197  32.360  1.00 39.89           C
ATOM   3126 1HG  ARG A 221       3.821  10.949  31.985  1.00 39.89           H
ATOM   3127 2HG  ARG A 221       2.227  11.583  31.545  1.00 39.89           H
ATOM   3128  CD  ARG A 221       2.939  12.286  33.445  1.00 38.30           C
ATOM   3129 1HD  ARG A 221       2.199  12.080  34.222  1.00 38.30           H
ATOM   3130 2HD  ARG A 221       3.926  12.239  33.906  1.00 38.30           H
ATOM   3131  NE  ARG A 221       2.677  13.658  32.951  1.00 34.74           N
ATOM   3132  HE  ARG A 221       1.887  14.143  33.375  1.00 34.74           H
ATOM   3133  CZ  ARG A 221       3.339  14.369  32.042  1.00 24.61           C
ATOM   3134  NH1 ARG A 221       4.327  13.864  31.339  1.00 18.42           N
ATOM   3135 1HH1 ARG A 221       4.513  12.882  31.388  1.00 18.42           H
ATOM   3136 2HH1 ARG A 221       4.614  14.399  30.531  1.00 18.42           H
ATOM   3137  NH2 ARG A 221       3.007  15.622  31.852  1.00 28.42           N
ATOM   3138 1HH2 ARG A 221       2.126  15.945  32.239  1.00 28.42           H
ATOM   3139 2HH2 ARG A 221       3.567  16.270  31.304  1.00 28.42           H
ATOM   3140  N   ASP A 222      -0.314   8.199  31.991  1.00 41.69           N
ATOM   3141  H   ASP A 222      -0.394   9.097  31.531  1.00 41.69           H
ATOM   3142  CA  ASP A 222      -1.562   7.570  32.412  1.00 42.11           C
ATOM   3143  HA  ASP A 222      -1.543   7.421  33.492  1.00 42.11           H
ATOM   3144  C   ASP A 222      -1.761   6.215  31.721  1.00 43.29           C
ATOM   3145  O   ASP A 222      -2.485   5.360  32.227  1.00 47.24           O
ATOM   3146  CB  ASP A 222      -2.754   8.482  32.051  1.00 40.98           C
ATOM   3147 1HB  ASP A 222      -2.835   8.533  30.965  1.00 40.98           H
ATOM   3148 2HB  ASP A 222      -3.668   8.021  32.428  1.00 40.98           H
ATOM   3149  CG  ASP A 222      -2.673   9.914  32.603  1.00 39.28           C
ATOM   3150  OD1 ASP A 222      -2.084  10.096  33.693  1.00 36.46           O
ATOM   3151  OD2 ASP A 222      -3.220  10.809  31.915  1.00 38.34           O
ATOM   3152  N   ASN A 223      -1.162   6.031  30.540  1.00 38.71           N
ATOM   3153  H   ASN A 223      -0.624   6.806  30.179  1.00 38.71           H
ATOM   3154  CA  ASN A 223      -1.352   4.862  29.692  1.00 35.84           C
ATOM   3155  HA  ASN A 223      -2.415   4.786  29.481  1.00 35.84           H
ATOM   3156  C   ASN A 223      -0.849   3.584  30.399  1.00 35.55           C
ATOM   3157  O   ASN A 223       0.363   3.407  30.519  1.00 39.37           O
ATOM   3158  CB  ASN A 223      -0.632   5.071  28.344  1.00 38.24           C
ATOM   3159 1HB  ASN A 223      -1.053   5.942  27.847  1.00 38.24           H
ATOM   3160 2HB  ASN A 223       0.428   5.244  28.522  1.00 38.24           H
ATOM   3161  CG  ASN A 223      -0.798   3.870  27.423  1.00 40.85           C
ATOM   3162  OD1 ASN A 223      -1.488   2.914  27.743  1.00 38.58           O
ATOM   3163  ND2 ASN A 223      -0.194   3.889  26.255  1.00 39.38           N
ATOM   3164 1HD2 ASN A 223      -0.313   3.074  25.665  1.00 39.38           H
ATOM   3165 2HD2 ASN A 223       0.352   4.690  25.968  1.00 39.38           H
ATOM   3166  N   PRO A 224      -1.723   2.633  30.796  1.00 30.54           N
ATOM   3167  CA  PRO A 224      -1.308   1.429  31.517  1.00 28.51           C
ATOM   3168  HA  PRO A 224      -0.682   1.712  32.364  1.00 28.51           H
ATOM   3169  C   PRO A 224      -0.514   0.428  30.653  1.00 33.41           C
ATOM   3170  O   PRO A 224      -0.193  -0.664  31.121  1.00 27.94           O
ATOM   3171  CB  PRO A 224      -2.613   0.818  32.042  1.00 29.40           C
ATOM   3172 1HB  PRO A 224      -2.561  -0.266  32.137  1.00 29.40           H
ATOM   3173 2HB  PRO A 224      -2.860   1.271  33.004  1.00 29.40           H
ATOM   3174  CG  PRO A 224      -3.647   1.245  31.003  1.00 34.52           C
ATOM   3175 1HG  PRO A 224      -3.609   0.579  30.142  1.00 34.52           H
ATOM   3176 2HG  PRO A 224      -4.652   1.277  31.423  1.00 34.52           H
ATOM   3177  CD  PRO A 224      -3.167   2.631  30.589  1.00 35.77           C
ATOM   3178 1HD  PRO A 224      -3.420   2.808  29.544  1.00 35.77           H
ATOM   3179 2HD  PRO A 224      -3.634   3.382  31.224  1.00 35.77           H
ATOM   3180  N   GLN A 225      -0.230   0.752  29.391  1.00 27.07           N
ATOM   3181  H   GLN A 225      -0.587   1.631  29.031  1.00 27.07           H
ATOM   3182  CA  GLN A 225       0.601  -0.032  28.482  1.00 34.27           C
ATOM   3183  HA  GLN A 225       0.854  -0.985  28.945  1.00 34.27           H
ATOM   3184  C   GLN A 225       1.956   0.658  28.190  1.00 27.72           C
ATOM   3185  O   GLN A 225       2.748   0.122  27.417  1.00 29.49           O
ATOM   3186  CB  GLN A 225      -0.214  -0.318  27.201  1.00 43.86           C
ATOM   3187 1HB  GLN A 225      -0.882   0.514  26.993  1.00 43.86           H
ATOM   3188 2HB  GLN A 225       0.460  -0.403  26.356  1.00 43.86           H
ATOM   3189  CG  GLN A 225      -1.037  -1.616  27.268  1.00 50.88           C
ATOM   3190 1HG  GLN A 225      -1.296  -1.904  26.251  1.00 50.88           H
ATOM   3191 2HG  GLN A 225      -0.434  -2.418  27.689  1.00 50.88           H
ATOM   3192  CD  GLN A 225      -2.335  -1.495  28.063  1.00 61.06           C
ATOM   3193  OE1 GLN A 225      -3.394  -1.213  27.522  1.00 65.74           O
ATOM   3194  NE2 GLN A 225      -2.315  -1.780  29.351  1.00 65.63           N
ATOM   3195 1HE2 GLN A 225      -3.189  -1.726  29.839  1.00 65.63           H
ATOM   3196 2HE2 GLN A 225      -1.437  -1.899  29.841  1.00 65.63           H
ATOM   3197  N   PHE A 226       2.259   1.800  28.815  1.00 25.37           N
ATOM   3198  H   PHE A 226       1.634   2.167  29.527  1.00 25.37           H
ATOM   3199  CA  PHE A 226       3.537   2.504  28.666  1.00 23.48           C
ATOM   3200  HA  PHE A 226       4.066   2.135  27.791  1.00 23.48           H
ATOM   3201  C   PHE A 226       4.428   2.283  29.900  1.00 24.76           C
ATOM   3202  O   PHE A 226       3.939   2.321  31.026  1.00 23.88           O
ATOM   3203  CB  PHE A 226       3.239   4.000  28.469  1.00 22.63           C
ATOM   3204 1HB  PHE A 226       2.664   4.126  27.550  1.00 22.63           H
ATOM   3205 2HB  PHE A 226       2.618   4.342  29.297  1.00 22.63           H
ATOM   3206  CG  PHE A 226       4.470   4.886  28.404  1.00 26.25           C
ATOM   3207  CD1 PHE A 226       5.114   5.120  27.175  1.00 24.71           C
ATOM   3208  HD1 PHE A 226       4.700   4.703  26.274  1.00 24.71           H
ATOM   3209  CD2 PHE A 226       4.976   5.476  29.580  1.00 27.65           C
ATOM   3210  HD2 PHE A 226       4.472   5.304  30.522  1.00 27.65           H
ATOM   3211  CE1 PHE A 226       6.280   5.909  27.122  1.00 22.05           C
ATOM   3212  HE1 PHE A 226       6.780   6.078  26.181  1.00 22.05           H
ATOM   3213  CE2 PHE A 226       6.123   6.288  29.525  1.00 20.81           C
ATOM   3214  HE2 PHE A 226       6.495   6.747  30.428  1.00 20.81           H
ATOM   3215  CZ  PHE A 226       6.783   6.498  28.297  1.00 20.29           C
ATOM   3216  HZ  PHE A 226       7.667   7.118  28.254  1.00 20.29           H
ATOM   3217  N   GLU A 227       5.739   2.137  29.696  1.00 28.79           N
ATOM   3218  H   GLU A 227       6.090   2.064  28.749  1.00 28.79           H
ATOM   3219  CA  GLU A 227       6.748   2.188  30.755  1.00 26.17           C
ATOM   3220  HA  GLU A 227       6.313   2.693  31.618  1.00 26.17           H
ATOM   3221  C   GLU A 227       7.954   3.016  30.264  1.00 23.04           C
ATOM   3222  O   GLU A 227       8.169   3.152  29.054  1.00 21.26           O
ATOM   3223  CB  GLU A 227       7.132   0.749  31.166  1.00 28.56           C
ATOM   3224 1HB  GLU A 227       6.233   0.130  31.142  1.00 28.56           H
ATOM   3225 2HB  GLU A 227       7.853   0.349  30.451  1.00 28.56           H
ATOM   3226  CG  GLU A 227       7.713   0.694  32.592  1.00 30.15           C
ATOM   3227 1HG  GLU A 227       8.635   1.276  32.622  1.00 30.15           H
ATOM   3228 2HG  GLU A 227       7.003   1.158  33.279  1.00 30.15           H
ATOM   3229  CD  GLU A 227       8.022  -0.731  33.092  1.00 30.58           C
ATOM   3230  OE1 GLU A 227       7.761  -1.701  32.344  1.00 29.27           O
ATOM   3231  OE2 GLU A 227       8.592  -0.812  34.206  1.00 32.57           O
ATOM   3232  N   LEU A 228       8.737   3.579  31.190  1.00 21.00           N
ATOM   3233  H   LEU A 228       8.576   3.338  32.159  1.00 21.00           H
ATOM   3234  CA  LEU A 228       9.871   4.468  30.920  1.00 20.14           C
ATOM   3235  HA  LEU A 228      10.182   4.348  29.885  1.00 20.14           H
ATOM   3236  C   LEU A 228      11.037   4.099  31.830  1.00 22.58           C
ATOM   3237  O   LEU A 228      10.858   3.935  33.037  1.00 20.66           O
ATOM   3238  CB  LEU A 228       9.441   5.932  31.151  1.00 19.39           C
ATOM   3239 1HB  LEU A 228       8.795   6.226  30.331  1.00 19.39           H
ATOM   3240 2HB  LEU A 228       8.862   5.967  32.075  1.00 19.39           H
ATOM   3241  CG  LEU A 228      10.590   6.964  31.268  1.00 19.78           C
ATOM   3242  HG  LEU A 228      11.284   6.664  32.053  1.00 19.78           H
ATOM   3243  CD1 LEU A 228      11.368   7.151  29.959  1.00 21.28           C
ATOM   3244 1HD1 LEU A 228      12.187   7.854  30.113  1.00 21.28           H
ATOM   3245 2HD1 LEU A 228      10.702   7.546  29.197  1.00 21.28           H
ATOM   3246 3HD1 LEU A 228      11.785   6.208  29.615  1.00 21.28           H
ATOM   3247  CD2 LEU A 228      10.001   8.324  31.670  1.00 26.81           C
ATOM   3248 1HD2 LEU A 228      10.805   9.052  31.768  1.00 26.81           H
ATOM   3249 2HD2 LEU A 228       9.491   8.237  32.630  1.00 26.81           H
ATOM   3250 3HD2 LEU A 228       9.294   8.668  30.914  1.00 26.81           H
ATOM   3251  N   PHE A 229      12.235   4.056  31.263  1.00 24.24           N
ATOM   3252  H   PHE A 229      12.290   4.151  30.254  1.00 24.24           H
ATOM   3253  CA  PHE A 229      13.453   3.673  31.943  1.00 24.28           C
ATOM   3254  HA  PHE A 229      13.272   3.631  33.015  1.00 24.28           H
ATOM   3255  C   PHE A 229      14.552   4.689  31.668  1.00 28.23           C
ATOM   3256  O   PHE A 229      15.063   4.769  30.558  1.00 36.35           O
ATOM   3257  CB  PHE A 229      13.877   2.288  31.473  1.00 24.28           C
ATOM   3258 1HB  PHE A 229      14.276   2.350  30.460  1.00 24.28           H
ATOM   3259 2HB  PHE A 229      14.676   1.965  32.134  1.00 24.28           H
ATOM   3260  CG  PHE A 229      12.783   1.248  31.492  1.00 21.76           C
ATOM   3261  CD1 PHE A 229      12.348   0.716  32.720  1.00 23.61           C
ATOM   3262  HD1 PHE A 229      12.744   1.092  33.647  1.00 23.61           H
ATOM   3263  CD2 PHE A 229      12.207   0.804  30.282  1.00 21.97           C
ATOM   3264  HD2 PHE A 229      12.518   1.227  29.336  1.00 21.97           H
ATOM   3265  CE1 PHE A 229      11.369  -0.291  32.736  1.00 29.35           C
ATOM   3266  HE1 PHE A 229      11.005  -0.695  33.672  1.00 29.35           H
ATOM   3267  CE2 PHE A 229      11.215  -0.191  30.306  1.00 22.93           C
ATOM   3268  HE2 PHE A 229      10.752  -0.532  29.396  1.00 22.93           H
ATOM   3269  CZ  PHE A 229      10.811  -0.745  31.529  1.00 32.08           C
ATOM   3270  HZ  PHE A 229      10.038  -1.497  31.548  1.00 32.08           H
ATOM   3271  N   ASP A 230      14.894   5.482  32.672  1.00 25.68           N
ATOM   3272  H   ASP A 230      14.450   5.367  33.567  1.00 25.68           H
ATOM   3273  CA  ASP A 230      16.075   6.342  32.654  1.00 27.37           C
ATOM   3274  HA  ASP A 230      16.128   6.843  31.688  1.00 27.37           H
ATOM   3275  C   ASP A 230      17.365   5.514  32.834  1.00 33.10           C
ATOM   3276  O   ASP A 230      17.291   4.313  33.095  1.00 37.18           O
ATOM   3277  CB  ASP A 230      15.890   7.414  33.733  1.00 26.94           C
ATOM   3278 1HB  ASP A 230      16.545   8.249  33.517  1.00 26.94           H
ATOM   3279 2HB  ASP A 230      14.868   7.787  33.672  1.00 26.94           H
ATOM   3280  CG  ASP A 230      16.165   6.964  35.166  1.00 33.29           C
ATOM   3281  OD1 ASP A 230      16.107   5.745  35.460  1.00 36.79           O
ATOM   3282  OD2 ASP A 230      16.421   7.886  35.977  1.00 36.73           O
ATOM   3283  N   GLU A 231      18.535   6.134  32.666  1.00 31.55           N
ATOM   3284  H   GLU A 231      18.477   7.106  32.372  1.00 31.55           H
ATOM   3285  CA  GLU A 231      19.862   5.487  32.558  1.00 26.18           C
ATOM   3286  HA  GLU A 231      20.448   6.087  31.866  1.00 26.18           H
ATOM   3287  C   GLU A 231      19.806   4.082  31.918  1.00 25.85           C
ATOM   3288  O   GLU A 231      20.282   3.082  32.457  1.00 28.59           O
ATOM   3289  CB  GLU A 231      20.608   5.521  33.901  1.00 28.85           C
ATOM   3290 1HB  GLU A 231      19.926   5.244  34.701  1.00 28.85           H
ATOM   3291 2HB  GLU A 231      21.433   4.809  33.873  1.00 28.85           H
ATOM   3292  CG  GLU A 231      21.196   6.917  34.168  1.00 30.97           C
ATOM   3293 1HG  GLU A 231      21.910   7.168  33.380  1.00 30.97           H
ATOM   3294 2HG  GLU A 231      20.390   7.651  34.147  1.00 30.97           H
ATOM   3295  CD  GLU A 231      21.903   6.986  35.526  1.00 44.41           C
ATOM   3296  OE1 GLU A 231      21.622   7.963  36.259  1.00 46.94           O
ATOM   3297  OE2 GLU A 231      22.602   6.014  35.877  1.00 51.59           O
ATOM   3298  N   SER A 232      19.239   4.029  30.719  1.00 29.16           N
ATOM   3299  H   SER A 232      18.832   4.897  30.377  1.00 29.16           H
ATOM   3300  CA  SER A 232      19.019   2.841  29.909  1.00 26.56           C
ATOM   3301  HA  SER A 232      19.497   1.974  30.365  1.00 26.56           H
ATOM   3302  C   SER A 232      19.635   3.066  28.535  1.00 25.41           C
ATOM   3303  O   SER A 232      19.003   3.617  27.639  1.00 34.10           O
ATOM   3304  CB  SER A 232      17.520   2.580  29.828  1.00 29.87           C
ATOM   3305 1HB  SER A 232      17.007   3.477  29.484  1.00 29.87           H
ATOM   3306 2HB  SER A 232      17.324   1.770  29.126  1.00 29.87           H
ATOM   3307  OG  SER A 232      17.069   2.227  31.123  1.00 20.35           O
ATOM   3308  HG  SER A 232      17.645   2.767  31.680  1.00 20.35           H
ATOM   3309  N   LEU A 233      20.908   2.709  28.404  1.00 19.36           N
ATOM   3310  H   LEU A 233      21.300   2.138  29.146  1.00 19.36           H
ATOM   3311  CA  LEU A 233      21.655   2.797  27.160  1.00 21.97           C
ATOM   3312  HA  LEU A 233      21.497   3.778  26.709  1.00 21.97           H
ATOM   3313  C   LEU A 233      21.155   1.726  26.201  1.00 19.51           C
ATOM   3314  O   LEU A 233      21.480   0.555  26.379  1.00 20.26           O
ATOM   3315  CB  LEU A 233      23.154   2.586  27.459  1.00 26.06           C
ATOM   3316 1HB  LEU A 233      23.535   3.427  28.036  1.00 26.06           H
ATOM   3317 2HB  LEU A 233      23.253   1.697  28.077  1.00 26.06           H
ATOM   3318  CG  LEU A 233      24.020   2.392  26.196  1.00 25.36           C
ATOM   3319  HG  LEU A 233      23.663   1.549  25.613  1.00 25.36           H
ATOM   3320  CD1 LEU A 233      24.010   3.622  25.289  1.00 25.13           C
ATOM   3321 1HD1 LEU A 233      24.638   3.432  24.421  1.00 25.13           H
ATOM   3322 2HD1 LEU A 233      24.384   4.491  25.825  1.00 25.13           H
ATOM   3323 3HD1 LEU A 233      23.002   3.822  24.937  1.00 25.13           H
ATOM   3324  CD2 LEU A 233      25.449   2.066  26.627  1.00 25.09           C
ATOM   3325 1HD2 LEU A 233      26.044   1.865  25.738  1.00 25.09           H
ATOM   3326 2HD2 LEU A 233      25.458   1.176  27.255  1.00 25.09           H
ATOM   3327 3HD2 LEU A 233      25.879   2.903  27.170  1.00 25.09           H
ATOM   3328  N   VAL A 234      20.422   2.101  25.164  1.00 19.11           N
ATOM   3329  H   VAL A 234      20.165   3.082  25.057  1.00 19.11           H
ATOM   3330  CA  VAL A 234      20.186   1.192  24.046  1.00 21.77           C
ATOM   3331  HA  VAL A 234      19.873   0.229  24.437  1.00 21.77           H
ATOM   3332  C   VAL A 234      21.511   1.012  23.309  1.00 26.59           C
ATOM   3333  O   VAL A 234      22.041   1.970  22.750  1.00 29.85           O
ATOM   3334  CB  VAL A 234      19.063   1.706  23.133  1.00 21.72           C
ATOM   3335  HB  VAL A 234      19.343   2.666  22.700  1.00 21.72           H
ATOM   3336  CG1 VAL A 234      18.835   0.699  21.998  1.00 23.01           C
ATOM   3337 1HG1 VAL A 234      17.983   1.000  21.391  1.00 23.01           H
ATOM   3338 2HG1 VAL A 234      18.654  -0.286  22.414  1.00 23.01           H
ATOM   3339 3HG1 VAL A 234      19.717   0.647  21.365  1.00 23.01           H
ATOM   3340  CG2 VAL A 234      17.763   1.869  23.948  1.00 22.03           C
ATOM   3341 1HG2 VAL A 234      16.932   2.104  23.295  1.00 22.03           H
ATOM   3342 2HG2 VAL A 234      17.866   2.680  24.667  1.00 22.03           H
ATOM   3343 3HG2 VAL A 234      17.525   0.955  24.481  1.00 22.03           H
ATOM   3344  N   THR A 235      22.085  -0.188  23.382  1.00 27.15           N
ATOM   3345  H   THR A 235      21.584  -0.942  23.844  1.00 27.15           H
ATOM   3346  CA  THR A 235      23.350  -0.553  22.752  1.00 34.36           C
ATOM   3347  HA  THR A 235      24.013   0.314  22.741  1.00 34.36           H
ATOM   3348  C   THR A 235      23.160  -1.006  21.303  1.00 33.73           C
ATOM   3349  O   THR A 235      24.070  -0.824  20.495  1.00 37.17           O
ATOM   3350  CB  THR A 235      24.025  -1.684  23.553  1.00 21.36           C
ATOM   3351  HB  THR A 235      24.859  -2.080  22.973  1.00 21.36           H
ATOM   3352  OG1 THR A 235      23.110  -2.729  23.818  1.00 22.06           O
ATOM   3353  HG1 THR A 235      23.668  -3.495  24.038  1.00 22.06           H
ATOM   3354  CG2 THR A 235      24.564  -1.193  24.900  1.00 21.06           C
ATOM   3355 1HG2 THR A 235      25.090  -2.008  25.398  1.00 21.06           H
ATOM   3356 2HG2 THR A 235      23.746  -0.865  25.540  1.00 21.06           H
ATOM   3357 3HG2 THR A 235      25.259  -0.369  24.740  1.00 21.06           H
ATOM   3358  N   ARG A 236      22.008  -1.598  20.951  1.00 39.46           N
ATOM   3359  H   ARG A 236      21.290  -1.734  21.660  1.00 39.46           H
ATOM   3360  CA  ARG A 236      21.737  -2.045  19.575  1.00 40.34           C
ATOM   3361  HA  ARG A 236      22.233  -1.360  18.886  1.00 40.34           H
ATOM   3362  C   ARG A 236      20.238  -2.034  19.286  1.00 37.96           C
ATOM   3363  O   ARG A 236      19.420  -2.217  20.185  1.00 39.59           O
ATOM   3364  CB  ARG A 236      22.308  -3.469  19.374  1.00 47.99           C
ATOM   3365 1HB  ARG A 236      23.149  -3.626  20.051  1.00 47.99           H
ATOM   3366 2HB  ARG A 236      21.525  -4.187  19.611  1.00 47.99           H
ATOM   3367  CG  ARG A 236      22.802  -3.728  17.941  1.00 60.57           C
ATOM   3368 1HG  ARG A 236      21.990  -3.584  17.241  1.00 60.57           H
ATOM   3369 2HG  ARG A 236      23.577  -2.997  17.712  1.00 60.57           H
ATOM   3370  CD  ARG A 236      23.395  -5.135  17.730  1.00 67.75           C
ATOM   3371 1HD  ARG A 236      23.583  -5.288  16.666  1.00 67.75           H
ATOM   3372 2HD  ARG A 236      24.356  -5.173  18.245  1.00 67.75           H
ATOM   3373  NE  ARG A 236      22.560  -6.231  18.271  1.00 71.97           N
ATOM   3374  HE  ARG A 236      22.717  -6.422  19.263  1.00 71.97           H
ATOM   3375  CZ  ARG A 236      21.751  -7.071  17.626  1.00 76.63           C
ATOM   3376  NH1 ARG A 236      21.432  -6.927  16.358  1.00 78.91           N
ATOM   3377 1HH1 ARG A 236      21.672  -6.089  15.862  1.00 78.91           H
ATOM   3378 2HH1 ARG A 236      20.801  -7.619  15.950  1.00 78.91           H
ATOM   3379  NH2 ARG A 236      21.241  -8.100  18.258  1.00 77.79           N
ATOM   3380 1HH2 ARG A 236      21.392  -8.182  19.265  1.00 77.79           H
ATOM   3381 2HH2 ARG A 236      20.596  -8.708  17.767  1.00 77.79           H
ATOM   3382  N   VAL A 237      19.879  -1.896  18.019  1.00 36.60           N
ATOM   3383  H   VAL A 237      20.625  -1.762  17.346  1.00 36.60           H
ATOM   3384  CA  VAL A 237      18.592  -2.325  17.473  1.00 31.81           C
ATOM   3385  HA  VAL A 237      17.800  -2.189  18.210  1.00 31.81           H
ATOM   3386  C   VAL A 237      18.743  -3.811  17.138  1.00 32.71           C
ATOM   3387  O   VAL A 237      19.733  -4.198  16.521  1.00 35.96           O
ATOM   3388  CB  VAL A 237      18.267  -1.505  16.204  1.00 35.30           C
ATOM   3389  HB  VAL A 237      19.080  -1.633  15.493  1.00 35.30           H
ATOM   3390  CG1 VAL A 237      16.964  -1.970  15.536  1.00 37.20           C
ATOM   3391 1HG1 VAL A 237      16.731  -1.332  14.684  1.00 37.20           H
ATOM   3392 2HG1 VAL A 237      16.143  -1.935  16.250  1.00 37.20           H
ATOM   3393 3HG1 VAL A 237      17.079  -2.985  15.168  1.00 37.20           H
ATOM   3394  CG2 VAL A 237      18.143  -0.003  16.520  1.00 31.71           C
ATOM   3395 1HG2 VAL A 237      17.854   0.542  15.621  1.00 31.71           H
ATOM   3396 2HG2 VAL A 237      19.098   0.393  16.858  1.00 31.71           H
ATOM   3397 3HG2 VAL A 237      17.393   0.158  17.295  1.00 31.71           H
ATOM   3398  N   LEU A 238      17.798  -4.648  17.547  1.00 34.06           N
ATOM   3399  H   LEU A 238      16.958  -4.260  17.961  1.00 34.06           H
ATOM   3400  CA  LEU A 238      17.727  -6.028  17.082  1.00 35.27           C
ATOM   3401  HA  LEU A 238      18.716  -6.482  17.136  1.00 35.27           H
ATOM   3402  C   LEU A 238      17.279  -5.982  15.617  1.00 33.04           C
ATOM   3403  O   LEU A 238      16.229  -5.416  15.317  1.00 33.03           O
ATOM   3404  CB  LEU A 238      16.750  -6.848  17.952  1.00 29.20           C
ATOM   3405 1HB  LEU A 238      15.747  -6.468  17.785  1.00 29.20           H
ATOM   3406 2HB  LEU A 238      16.774  -7.879  17.618  1.00 29.20           H
ATOM   3407  CG  LEU A 238      17.033  -6.848  19.466  1.00 28.80           C
ATOM   3408  HG  LEU A 238      16.963  -5.834  19.838  1.00 28.80           H
ATOM   3409  CD1 LEU A 238      15.987  -7.704  20.192  1.00 28.91           C
ATOM   3410 1HD1 LEU A 238      16.117  -7.609  21.269  1.00 28.91           H
ATOM   3411 2HD1 LEU A 238      16.097  -8.751  19.906  1.00 28.91           H
ATOM   3412 3HD1 LEU A 238      14.986  -7.371  19.931  1.00 28.91           H
ATOM   3413  CD2 LEU A 238      18.426  -7.368  19.807  1.00 30.54           C
ATOM   3414 1HD2 LEU A 238      18.538  -7.413  20.888  1.00 30.54           H
ATOM   3415 2HD2 LEU A 238      19.177  -6.683  19.419  1.00 30.54           H
ATOM   3416 3HD2 LEU A 238      18.569  -8.362  19.385  1.00 30.54           H
ATOM   3417  N   VAL A 239      18.086  -6.527  14.711  1.00 35.34           N
ATOM   3418  H   VAL A 239      18.822  -7.134  15.064  1.00 35.34           H
ATOM   3419  CA  VAL A 239      17.864  -6.522  13.261  1.00 37.96           C
ATOM   3420  HA  VAL A 239      16.891  -6.094  13.040  1.00 37.96           H
ATOM   3421  C   VAL A 239      17.873  -7.974  12.826  1.00 42.17           C
ATOM   3422  O   VAL A 239      18.895  -8.505  12.406  1.00 36.24           O
ATOM   3423  CB  VAL A 239      18.918  -5.686  12.510  1.00 42.09           C
ATOM   3424  HB  VAL A 239      19.911  -6.102  12.687  1.00 42.09           H
ATOM   3425  CG1 VAL A 239      18.635  -5.671  10.995  1.00 37.29           C
ATOM   3426 1HG1 VAL A 239      19.335  -5.004  10.491  1.00 37.29           H
ATOM   3427 2HG1 VAL A 239      17.618  -5.329  10.807  1.00 37.29           H
ATOM   3428 3HG1 VAL A 239      18.758  -6.668  10.576  1.00 37.29           H
ATOM   3429  CG2 VAL A 239      18.922  -4.232  12.985  1.00 37.39           C
ATOM   3430 1HG2 VAL A 239      19.707  -3.705  12.452  1.00 37.39           H
ATOM   3431 2HG2 VAL A 239      19.146  -4.171  14.045  1.00 37.39           H
ATOM   3432 3HG2 VAL A 239      17.957  -3.765  12.787  1.00 37.39           H
ATOM   3433  N   GLU A 240      16.756  -8.649  13.039  1.00 50.60           N
ATOM   3434  H   GLU A 240      15.906  -8.134  13.249  1.00 50.60           H
ATOM   3435  CA  GLU A 240      16.689 -10.103  13.062  1.00 61.00           C
ATOM   3436  HA  GLU A 240      17.645 -10.521  12.741  1.00 61.00           H
ATOM   3437  C   GLU A 240      15.604 -10.501  12.064  1.00 66.29           C
ATOM   3438  O   GLU A 240      14.543  -9.877  12.024  1.00 68.26           O
ATOM   3439  CB  GLU A 240      16.416 -10.621  14.488  1.00 66.94           C
ATOM   3440 1HB  GLU A 240      15.349 -10.524  14.689  1.00 66.94           H
ATOM   3441 2HB  GLU A 240      16.658 -11.683  14.523  1.00 66.94           H
ATOM   3442  CG  GLU A 240      17.173  -9.886  15.621  1.00 72.93           C
ATOM   3443 1HG  GLU A 240      16.793  -8.871  15.670  1.00 72.93           H
ATOM   3444 2HG  GLU A 240      16.924 -10.370  16.567  1.00 72.93           H
ATOM   3445  CD  GLU A 240      18.708  -9.835  15.486  1.00 80.67           C
ATOM   3446  OE1 GLU A 240      19.273 -10.821  14.975  1.00 83.88           O
ATOM   3447  OE2 GLU A 240      19.298  -8.821  15.957  1.00 83.71           O
ATOM   3448  N   ASP A 241      15.937 -11.408  11.145  1.00 69.13           N
ATOM   3449  H   ASP A 241      16.806 -11.906  11.256  1.00 69.13           H
ATOM   3450  CA  ASP A 241      15.250 -11.545   9.843  1.00 72.87           C
ATOM   3451  HA  ASP A 241      15.864 -12.208   9.235  1.00 72.87           H
ATOM   3452  C   ASP A 241      15.175 -10.199   9.082  1.00 72.10           C
ATOM   3453  O   ASP A 241      14.292  -9.951   8.271  1.00 71.98           O
ATOM   3454  CB  ASP A 241      13.880 -12.229  10.019  1.00 74.52           C
ATOM   3455 1HB  ASP A 241      13.980 -13.039  10.744  1.00 74.52           H
ATOM   3456 2HB  ASP A 241      13.159 -11.510  10.408  1.00 74.52           H
ATOM   3457  CG  ASP A 241      13.354 -12.830   8.709  1.00 77.84           C
ATOM   3458  OD1 ASP A 241      14.189 -13.404   7.970  1.00 80.90           O
ATOM   3459  OD2 ASP A 241      12.117 -12.805   8.527  1.00 78.04           O
ATOM   3460  N   GLY A 242      16.089  -9.272   9.397  1.00 69.34           N
ATOM   3461  H   GLY A 242      16.751  -9.509  10.119  1.00 69.34           H
ATOM   3462  CA  GLY A 242      16.097  -7.909   8.870  1.00 65.28           C
ATOM   3463 1HA  GLY A 242      17.069  -7.458   9.061  1.00 65.28           H
ATOM   3464 2HA  GLY A 242      15.945  -7.943   7.791  1.00 65.28           H
ATOM   3465  C   GLY A 242      15.017  -7.006   9.476  1.00 57.60           C
ATOM   3466  O   GLY A 242      15.054  -5.798   9.262  1.00 64.00           O
ATOM   3467  N   THR A 243      14.069  -7.550  10.235  1.00 48.04           N
ATOM   3468  H   THR A 243      14.113  -8.545  10.426  1.00 48.04           H
ATOM   3469  CA  THR A 243      13.034  -6.754  10.887  1.00 47.33           C
ATOM   3470  HA  THR A 243      12.678  -5.997  10.186  1.00 47.33           H
ATOM   3471  C   THR A 243      13.618  -6.054  12.110  1.00 49.92           C
ATOM   3472  O   THR A 243      14.572  -6.542  12.718  1.00 47.58           O
ATOM   3473  CB  THR A 243      11.837  -7.630  11.303  1.00 45.07           C
ATOM   3474  HB  THR A 243      11.050  -6.964  11.657  1.00 45.07           H
ATOM   3475  OG1 THR A 243      12.171  -8.500  12.365  1.00 47.17           O
ATOM   3476  HG1 THR A 243      13.042  -8.896  12.203  1.00 47.17           H
ATOM   3477  CG2 THR A 243      11.269  -8.445  10.134  1.00 47.58           C
ATOM   3478 1HG2 THR A 243      10.339  -8.919  10.446  1.00 47.58           H
ATOM   3479 2HG2 THR A 243      11.970  -9.224   9.831  1.00 47.58           H
ATOM   3480 3HG2 THR A 243      11.067  -7.787   9.288  1.00 47.58           H
ATOM   3481  N   ALA A 244      13.017  -4.939  12.517  1.00 49.95           N
ATOM   3482  H   ALA A 244      12.259  -4.561  11.956  1.00 49.95           H
ATOM   3483  CA  ALA A 244      13.320  -4.257  13.768  1.00 42.87           C
ATOM   3484  HA  ALA A 244      14.402  -4.201  13.894  1.00 42.87           H
ATOM   3485  C   ALA A 244      12.719  -5.030  14.947  1.00 40.57           C
ATOM   3486  O   ALA A 244      11.710  -4.635  15.524  1.00 40.52           O
ATOM   3487  CB  ALA A 244      12.769  -2.840  13.696  1.00 39.54           C
ATOM   3488 1HB  ALA A 244      13.176  -2.359  12.817  1.00 39.54           H
ATOM   3489 2HB  ALA A 244      13.074  -2.284  14.576  1.00 39.54           H
ATOM   3490 3HB  ALA A 244      11.682  -2.856  13.624  1.00 39.54           H
ATOM   3491  N   ALA A 245      13.328  -6.157  15.286  1.00 37.81           N
ATOM   3492  H   ALA A 245      14.157  -6.397  14.751  1.00 37.81           H
ATOM   3493  CA  ALA A 245      12.786  -7.145  16.210  1.00 33.38           C
ATOM   3494  HA  ALA A 245      11.741  -7.322  15.950  1.00 33.38           H
ATOM   3495  C   ALA A 245      12.830  -6.709  17.686  1.00 30.63           C
ATOM   3496  O   ALA A 245      12.535  -7.518  18.563  1.00 29.52           O
ATOM   3497  CB  ALA A 245      13.559  -8.451  16.011  1.00 30.84           C
ATOM   3498 1HB  ALA A 245      13.548  -8.729  14.956  1.00 30.84           H
ATOM   3499 2HB  ALA A 245      13.097  -9.249  16.592  1.00 30.84           H
ATOM   3500 3HB  ALA A 245      14.588  -8.317  16.339  1.00 30.84           H
ATOM   3501  N   GLY A 246      13.230  -5.470  17.993  1.00 27.77           N
ATOM   3502  H   GLY A 246      13.451  -4.850  17.227  1.00 27.77           H
ATOM   3503  CA  GLY A 246      13.375  -4.960  19.355  1.00 26.68           C
ATOM   3504 1HA  GLY A 246      12.576  -4.257  19.564  1.00 26.68           H
ATOM   3505 2HA  GLY A 246      13.315  -5.772  20.070  1.00 26.68           H
ATOM   3506  C   GLY A 246      14.689  -4.235  19.562  1.00 32.40           C
ATOM   3507  O   GLY A 246      15.306  -3.752  18.616  1.00 36.70           O
ATOM   3508  N   VAL A 247      15.119  -4.137  20.811  1.00 34.79           N
ATOM   3509  H   VAL A 247      14.590  -4.602  21.546  1.00 34.79           H
ATOM   3510  CA  VAL A 247      16.345  -3.445  21.199  1.00 33.14           C
ATOM   3511  HA  VAL A 247      16.962  -3.275  20.318  1.00 33.14           H
ATOM   3512  C   VAL A 247      17.178  -4.301  22.149  1.00 31.91           C
ATOM   3513  O   VAL A 247      16.697  -5.265  22.741  1.00 26.92           O
ATOM   3514  CB  VAL A 247      16.019  -2.072  21.818  1.00 24.69           C
ATOM   3515  HB  VAL A 247      16.930  -1.674  22.251  1.00 24.69           H
ATOM   3516  CG1 VAL A 247      15.552  -1.073  20.750  1.00 36.00           C
ATOM   3517 1HG1 VAL A 247      15.385  -0.097  21.207  1.00 36.00           H
ATOM   3518 2HG1 VAL A 247      14.625  -1.414  20.292  1.00 36.00           H
ATOM   3519 3HG1 VAL A 247      16.317  -0.973  19.980  1.00 36.00           H
ATOM   3520  CG2 VAL A 247      14.979  -2.164  22.942  1.00 24.08           C
ATOM   3521 1HG2 VAL A 247      14.935  -1.204  23.450  1.00 24.08           H
ATOM   3522 2HG2 VAL A 247      15.269  -2.929  23.659  1.00 24.08           H
ATOM   3523 3HG2 VAL A 247      13.994  -2.408  22.548  1.00 24.08           H
ATOM   3524  N   GLU A 248      18.434  -3.920  22.290  1.00 35.53           N
ATOM   3525  H   GLU A 248      18.750  -3.114  21.756  1.00 35.53           H
ATOM   3526  CA  GLU A 248      19.468  -4.495  23.130  1.00 32.26           C
ATOM   3527  HA  GLU A 248      19.075  -5.303  23.741  1.00 32.26           H
ATOM   3528  C   GLU A 248      19.938  -3.329  23.991  1.00 31.72           C
ATOM   3529  O   GLU A 248      20.191  -2.253  23.443  1.00 33.65           O
ATOM   3530  CB  GLU A 248      20.558  -5.008  22.190  1.00 37.13           C
ATOM   3531 1HB  GLU A 248      20.069  -5.475  21.336  1.00 37.13           H
ATOM   3532 2HB  GLU A 248      21.122  -4.155  21.827  1.00 37.13           H
ATOM   3533  CG  GLU A 248      21.544  -6.018  22.763  1.00 41.58           C
ATOM   3534 1HG  GLU A 248      22.286  -5.500  23.373  1.00 41.58           H
ATOM   3535 2HG  GLU A 248      21.024  -6.744  23.386  1.00 41.58           H
ATOM   3536  CD  GLU A 248      22.212  -6.728  21.581  1.00 43.69           C
ATOM   3537  OE1 GLU A 248      23.209  -6.177  21.073  1.00 42.60           O
ATOM   3538  OE2 GLU A 248      21.639  -7.737  21.107  1.00 46.52           O
ATOM   3539  N   VAL A 249      19.869  -3.452  25.314  1.00 25.85           N
ATOM   3540  H   VAL A 249      19.690  -4.369  25.717  1.00 25.85           H
ATOM   3541  CA  VAL A 249      19.821  -2.295  26.208  1.00 28.81           C
ATOM   3542  HA  VAL A 249      20.301  -1.460  25.715  1.00 28.81           H
ATOM   3543  C   VAL A 249      20.583  -2.581  27.494  1.00 30.39           C
ATOM   3544  O   VAL A 249      20.125  -3.362  28.326  1.00 31.89           O
ATOM   3545  CB  VAL A 249      18.363  -1.892  26.535  1.00 29.96           C
ATOM   3546  HB  VAL A 249      17.936  -2.636  27.200  1.00 29.96           H
ATOM   3547  CG1 VAL A 249      18.345  -0.521  27.232  1.00 23.95           C
ATOM   3548 1HG1 VAL A 249      17.341  -0.303  27.586  1.00 23.95           H
ATOM   3549 2HG1 VAL A 249      18.649   0.259  26.540  1.00 23.95           H
ATOM   3550 3HG1 VAL A 249      19.021  -0.517  28.085  1.00 23.95           H
ATOM   3551  CG2 VAL A 249      17.441  -1.846  25.310  1.00 23.72           C
ATOM   3552 1HG2 VAL A 249      16.489  -1.388  25.578  1.00 23.72           H
ATOM   3553 2HG2 VAL A 249      17.244  -2.860  24.962  1.00 23.72           H
ATOM   3554 3HG2 VAL A 249      17.906  -1.276  24.512  1.00 23.72           H
ATOM   3555  N   GLN A 250      21.733  -1.937  27.668  1.00 32.99           N
ATOM   3556  H   GLN A 250      21.968  -1.228  26.983  1.00 32.99           H
ATOM   3557  CA  GLN A 250      22.396  -1.870  28.957  1.00 30.22           C
ATOM   3558  HA  GLN A 250      22.377  -2.853  29.400  1.00 30.22           H
ATOM   3559  C   GLN A 250      21.630  -0.945  29.898  1.00 31.93           C
ATOM   3560  O   GLN A 250      21.741   0.281  29.825  1.00 27.19           O
ATOM   3561  CB  GLN A 250      23.869  -1.486  28.818  1.00 30.67           C
ATOM   3562 1HB  GLN A 250      24.350  -2.161  28.109  1.00 30.67           H
ATOM   3563 2HB  GLN A 250      23.969  -0.463  28.463  1.00 30.67           H
ATOM   3564  CG  GLN A 250      24.536  -1.644  30.191  1.00 39.96           C
ATOM   3565 1HG  GLN A 250      24.139  -0.905  30.884  1.00 39.96           H
ATOM   3566 2HG  GLN A 250      24.306  -2.634  30.584  1.00 39.96           H
ATOM   3567  CD  GLN A 250      26.045  -1.480  30.111  1.00 41.61           C
ATOM   3568  OE1 GLN A 250      26.556  -0.471  29.628  1.00 46.36           O
ATOM   3569  NE2 GLN A 250      26.786  -2.444  30.617  1.00 40.85           N
ATOM   3570 1HE2 GLN A 250      27.785  -2.381  30.570  1.00 40.85           H
ATOM   3571 2HE2 GLN A 250      26.329  -3.261  31.022  1.00 40.85           H
ATOM   3572  N   ASP A 251      20.891  -1.551  30.812  1.00 33.93           N
ATOM   3573  H   ASP A 251      20.895  -2.570  30.812  1.00 33.93           H
ATOM   3574  CA  ASP A 251      20.408  -0.898  32.015  1.00 34.64           C
ATOM   3575  HA  ASP A 251      19.828  -0.012  31.762  1.00 34.64           H
ATOM   3576  C   ASP A 251      21.601  -0.477  32.860  1.00 37.63           C
ATOM   3577  O   ASP A 251      22.148  -1.283  33.602  1.00 41.67           O
ATOM   3578  CB  ASP A 251      19.535  -1.885  32.791  1.00 40.39           C
ATOM   3579 1HB  ASP A 251      18.641  -2.123  32.219  1.00 40.39           H
ATOM   3580 2HB  ASP A 251      20.092  -2.810  32.942  1.00 40.39           H
ATOM   3581  CG  ASP A 251      19.119  -1.327  34.143  1.00 46.02           C
ATOM   3582  OD1 ASP A 251      19.063  -0.085  34.273  1.00 45.22           O
ATOM   3583  OD2 ASP A 251      18.763  -2.155  35.008  1.00 50.01           O
ATOM   3584  N   ARG A 252      22.060   0.767  32.751  1.00 36.60           N
ATOM   3585  H   ARG A 252      21.524   1.441  32.210  1.00 36.60           H
ATOM   3586  CA  ARG A 252      23.238   1.201  33.509  1.00 38.03           C
ATOM   3587  HA  ARG A 252      23.964   0.387  33.499  1.00 38.03           H
ATOM   3588  C   ARG A 252      22.937   1.396  34.996  1.00 35.77           C
ATOM   3589  O   ARG A 252      23.879   1.541  35.767  1.00 33.71           O
ATOM   3590  CB  ARG A 252      23.902   2.427  32.852  1.00 41.45           C
ATOM   3591 1HB  ARG A 252      23.154   3.178  32.594  1.00 41.45           H
ATOM   3592 2HB  ARG A 252      24.609   2.863  33.559  1.00 41.45           H
ATOM   3593  CG  ARG A 252      24.674   1.973  31.595  1.00 44.73           C
ATOM   3594 1HG  ARG A 252      25.255   1.086  31.851  1.00 44.73           H
ATOM   3595 2HG  ARG A 252      23.968   1.707  30.807  1.00 44.73           H
ATOM   3596  CD  ARG A 252      25.659   3.020  31.057  1.00 48.58           C
ATOM   3597 1HD  ARG A 252      25.103   3.828  30.577  1.00 48.58           H
ATOM   3598 2HD  ARG A 252      26.235   3.423  31.892  1.00 48.58           H
ATOM   3599  NE  ARG A 252      26.579   2.386  30.089  1.00 50.51           N
ATOM   3600  HE  ARG A 252      26.353   1.429  29.830  1.00 50.51           H
ATOM   3601  CZ  ARG A 252      27.730   2.849  29.613  1.00 54.86           C
ATOM   3602  NH1 ARG A 252      28.174   4.050  29.920  1.00 59.13           N
ATOM   3603 1HH1 ARG A 252      27.677   4.622  30.574  1.00 59.13           H
ATOM   3604 2HH1 ARG A 252      29.053   4.377  29.519  1.00 59.13           H
ATOM   3605  NH2 ARG A 252      28.442   2.097  28.806  1.00 55.35           N
ATOM   3606 1HH2 ARG A 252      28.104   1.182  28.538  1.00 55.35           H
ATOM   3607 2HH2 ARG A 252      29.302   2.444  28.408  1.00 55.35           H
ATOM   3608  N   ARG A 253      21.678   1.270  35.433  1.00 38.65           N
ATOM   3609  H   ARG A 253      20.945   1.097  34.752  1.00 38.65           H
ATOM   3610  CA  ARG A 253      21.361   1.163  36.867  1.00 43.29           C
ATOM   3611  HA  ARG A 253      22.018   1.847  37.409  1.00 43.29           H
ATOM   3612  C   ARG A 253      21.658  -0.228  37.449  1.00 47.99           C
ATOM   3613  O   ARG A 253      21.507  -0.405  38.654  1.00 53.40           O
ATOM   3614  CB  ARG A 253      19.909   1.590  37.145  1.00 41.88           C
ATOM   3615 1HB  ARG A 253      19.210   0.915  36.653  1.00 41.88           H
ATOM   3616 2HB  ARG A 253      19.743   1.525  38.221  1.00 41.88           H
ATOM   3617  CG  ARG A 253      19.662   3.037  36.683  1.00 35.78           C
ATOM   3618 1HG  ARG A 253      20.595   3.589  36.769  1.00 35.78           H
ATOM   3619 2HG  ARG A 253      19.368   3.044  35.635  1.00 35.78           H
ATOM   3620  CD  ARG A 253      18.575   3.712  37.546  1.00 38.82           C
ATOM   3621 1HD  ARG A 253      17.632   3.187  37.392  1.00 38.82           H
ATOM   3622 2HD  ARG A 253      18.845   3.628  38.600  1.00 38.82           H
ATOM   3623  NE  ARG A 253      18.380   5.141  37.220  1.00 42.21           N
ATOM   3624  HE  ARG A 253      17.522   5.389  36.726  1.00 42.21           H
ATOM   3625  CZ  ARG A 253      19.258   6.127  37.407  1.00 42.81           C
ATOM   3626  NH1 ARG A 253      20.437   5.923  37.950  1.00 39.72           N
ATOM   3627 1HH1 ARG A 253      20.748   4.990  38.126  1.00 39.72           H
ATOM   3628 2HH1 ARG A 253      21.154   6.618  37.735  1.00 39.72           H
ATOM   3629  NH2 ARG A 253      18.980   7.342  37.012  1.00 45.51           N
ATOM   3630 1HH2 ARG A 253      18.067   7.563  36.624  1.00 45.51           H
ATOM   3631 2HH2 ARG A 253      19.767   7.977  36.905  1.00 45.51           H
ATOM   3632  N   SER A 254      22.096  -1.191  36.638  1.00 42.04           N
ATOM   3633  H   SER A 254      22.128  -1.008  35.645  1.00 42.04           H
ATOM   3634  CA  SER A 254      22.551  -2.511  37.098  1.00 45.37           C
ATOM   3635  HA  SER A 254      22.725  -2.487  38.174  1.00 45.37           H
ATOM   3636  C   SER A 254      23.876  -2.919  36.440  1.00 43.08           C
ATOM   3637  O   SER A 254      24.793  -3.374  37.117  1.00 49.06           O
ATOM   3638  CB  SER A 254      21.461  -3.552  36.817  1.00 47.62           C
ATOM   3639 1HB  SER A 254      21.850  -4.549  37.033  1.00 47.62           H
ATOM   3640 2HB  SER A 254      20.600  -3.358  37.457  1.00 47.62           H
ATOM   3641  OG  SER A 254      21.055  -3.490  35.464  1.00 45.55           O
ATOM   3642  HG  SER A 254      20.333  -2.837  35.304  1.00 45.55           H
ATOM   3643  N   GLY A 255      23.979  -2.730  35.126  1.00 33.49           N
ATOM   3644  H   GLY A 255      23.147  -2.385  34.660  1.00 33.49           H
ATOM   3645  CA  GLY A 255      25.060  -3.182  34.256  1.00 31.94           C
ATOM   3646 1HA  GLY A 255      25.483  -2.322  33.740  1.00 31.94           H
ATOM   3647 2HA  GLY A 255      25.842  -3.658  34.848  1.00 31.94           H
ATOM   3648  C   GLY A 255      24.562  -4.188  33.210  1.00 37.58           C
ATOM   3649  O   GLY A 255      25.280  -4.465  32.247  1.00 41.29           O
ATOM   3650  N   ASP A 256      23.345  -4.708  33.381  1.00 36.93           N
ATOM   3651  H   ASP A 256      22.798  -4.411  34.179  1.00 36.93           H
ATOM   3652  CA  ASP A 256      22.750  -5.750  32.549  1.00 38.83           C
ATOM   3653  HA  ASP A 256      23.442  -6.589  32.469  1.00 38.83           H
ATOM   3654  C   ASP A 256      22.430  -5.234  31.144  1.00 37.74           C
ATOM   3655  O   ASP A 256      21.485  -4.463  30.956  1.00 34.93           O
ATOM   3656  CB  ASP A 256      21.439  -6.244  33.177  1.00 43.52           C
ATOM   3657 1HB  ASP A 256      20.878  -5.377  33.519  1.00 43.52           H
ATOM   3658 2HB  ASP A 256      20.862  -6.750  32.401  1.00 43.52           H
ATOM   3659  CG  ASP A 256      21.593  -7.225  34.336  1.00 52.80           C
ATOM   3660  OD1 ASP A 256      22.545  -8.030  34.293  1.00 56.22           O
ATOM   3661  OD2 ASP A 256      20.689  -7.205  35.208  1.00 58.77           O
ATOM   3662  N   THR A 257      23.167  -5.702  30.137  1.00 37.44           N
ATOM   3663  H   THR A 257      23.972  -6.264  30.366  1.00 37.44           H
ATOM   3664  CA  THR A 257      22.728  -5.644  28.738  1.00 32.62           C
ATOM   3665  HA  THR A 257      22.314  -4.670  28.537  1.00 32.62           H
ATOM   3666  C   THR A 257      21.603  -6.653  28.504  1.00 33.14           C
ATOM   3667  O   THR A 257      21.827  -7.774  28.050  1.00 34.94           O
ATOM   3668  CB  THR A 257      23.901  -5.826  27.769  1.00 33.50           C
ATOM   3669  HB  THR A 257      24.255  -6.857  27.797  1.00 33.50           H
ATOM   3670  OG1 THR A 257      24.960  -4.965  28.151  1.00 39.15           O
ATOM   3671  HG1 THR A 257      25.325  -5.322  29.010  1.00 39.15           H
ATOM   3672  CG2 THR A 257      23.488  -5.454  26.338  1.00 29.47           C
ATOM   3673 1HG2 THR A 257      24.341  -5.574  25.670  1.00 29.47           H
ATOM   3674 2HG2 THR A 257      23.152  -4.417  26.304  1.00 29.47           H
ATOM   3675 3HG2 THR A 257      22.681  -6.103  25.998  1.00 29.47           H
ATOM   3676  N   TYR A 258      20.386  -6.248  28.843  1.00 33.33           N
ATOM   3677  H   TYR A 258      20.309  -5.307  29.218  1.00 33.33           H
ATOM   3678  CA  TYR A 258      19.171  -6.965  28.497  1.00 34.48           C
ATOM   3679  HA  TYR A 258      19.265  -8.003  28.817  1.00 34.48           H
ATOM   3680  C   TYR A 258      18.948  -6.930  26.977  1.00 35.86           C
ATOM   3681  O   TYR A 258      19.560  -6.141  26.255  1.00 31.68           O
ATOM   3682  CB  TYR A 258      17.979  -6.301  29.212  1.00 30.90           C
ATOM   3683 1HB  TYR A 258      17.940  -5.259  28.895  1.00 30.90           H
ATOM   3684 2HB  TYR A 258      17.053  -6.774  28.885  1.00 30.90           H
ATOM   3685  CG  TYR A 258      18.012  -6.368  30.729  1.00 29.56           C
ATOM   3686  CD1 TYR A 258      17.823  -7.607  31.375  1.00 29.84           C
ATOM   3687  HD1 TYR A 258      17.673  -8.506  30.793  1.00 29.84           H
ATOM   3688  CD2 TYR A 258      18.235  -5.202  31.489  1.00 31.70           C
ATOM   3689  HD2 TYR A 258      18.455  -4.266  30.997  1.00 31.70           H
ATOM   3690  CE1 TYR A 258      17.896  -7.687  32.777  1.00 31.71           C
ATOM   3691  HE1 TYR A 258      17.817  -8.642  33.278  1.00 31.71           H
ATOM   3692  CE2 TYR A 258      18.259  -5.270  32.892  1.00 33.30           C
ATOM   3693  HE2 TYR A 258      18.486  -4.394  33.483  1.00 33.30           H
ATOM   3694  CZ  TYR A 258      18.141  -6.521  33.531  1.00 35.35           C
ATOM   3695  OH  TYR A 258      18.197  -6.586  34.885  1.00 42.40           O
ATOM   3696  HH  TYR A 258      19.143  -6.586  35.193  1.00 42.40           H
ATOM   3697  N   GLN A 259      17.959  -7.688  26.515  1.00 37.20           N
ATOM   3698  H   GLN A 259      17.440  -8.250  27.173  1.00 37.20           H
ATOM   3699  CA  GLN A 259      17.246  -7.421  25.274  1.00 31.91           C
ATOM   3700  HA  GLN A 259      17.622  -6.519  24.801  1.00 31.91           H
ATOM   3701  C   GLN A 259      15.781  -7.196  25.636  1.00 30.06           C
ATOM   3702  O   GLN A 259      15.332  -7.663  26.685  1.00 29.82           O
ATOM   3703  CB  GLN A 259      17.387  -8.608  24.309  1.00 29.96           C
ATOM   3704 1HB  GLN A 259      17.139  -9.527  24.842  1.00 29.96           H
ATOM   3705 2HB  GLN A 259      16.678  -8.485  23.491  1.00 29.96           H
ATOM   3706  CG  GLN A 259      18.797  -8.721  23.707  1.00 32.97           C
ATOM   3707 1HG  GLN A 259      19.010  -7.803  23.166  1.00 32.97           H
ATOM   3708 2HG  GLN A 259      19.533  -8.845  24.502  1.00 32.97           H
ATOM   3709  CD  GLN A 259      18.911  -9.905  22.746  1.00 37.76           C
ATOM   3710  OE1 GLN A 259      18.171 -10.874  22.837  1.00 32.19           O
ATOM   3711  NE2 GLN A 259      19.840  -9.870  21.813  1.00 40.57           N
ATOM   3712 1HE2 GLN A 259      19.886 -10.653  21.191  1.00 40.57           H
ATOM   3713 2HE2 GLN A 259      20.465  -9.072  21.694  1.00 40.57           H
ATOM   3714  N   VAL A 260      15.047  -6.510  24.766  1.00 29.16           N
ATOM   3715  H   VAL A 260      15.510  -6.142  23.939  1.00 29.16           H
ATOM   3716  CA  VAL A 260      13.601  -6.328  24.851  1.00 33.32           C
ATOM   3717  HA  VAL A 260      13.179  -7.126  25.461  1.00 33.32           H
ATOM   3718  C   VAL A 260      13.073  -6.442  23.431  1.00 32.91           C
ATOM   3719  O   VAL A 260      13.359  -5.577  22.603  1.00 36.23           O
ATOM   3720  CB  VAL A 260      13.216  -4.970  25.479  1.00 31.79           C
ATOM   3721  HB  VAL A 260      13.545  -4.160  24.831  1.00 31.79           H
ATOM   3722  CG1 VAL A 260      11.685  -4.889  25.616  1.00 31.13           C
ATOM   3723 1HG1 VAL A 260      11.393  -3.976  26.133  1.00 31.13           H
ATOM   3724 2HG1 VAL A 260      11.316  -5.742  26.181  1.00 31.13           H
ATOM   3725 3HG1 VAL A 260      11.222  -4.886  24.631  1.00 31.13           H
ATOM   3726  CG2 VAL A 260      13.874  -4.768  26.853  1.00 33.62           C
ATOM   3727 1HG2 VAL A 260      13.470  -3.878  27.327  1.00 33.62           H
ATOM   3728 2HG2 VAL A 260      14.950  -4.633  26.742  1.00 33.62           H
ATOM   3729 3HG2 VAL A 260      13.680  -5.630  27.489  1.00 33.62           H
ATOM   3730  N   ALA A 261      12.400  -7.542  23.108  1.00 29.51           N
ATOM   3731  H   ALA A 261      12.163  -8.209  23.835  1.00 29.51           H
ATOM   3732  CA  ALA A 261      11.846  -7.721  21.771  1.00 33.03           C
ATOM   3733  HA  ALA A 261      12.655  -7.620  21.051  1.00 33.03           H
ATOM   3734  C   ALA A 261      10.780  -6.649  21.493  1.00 37.37           C
ATOM   3735  O   ALA A 261      10.167  -6.122  22.424  1.00 34.96           O
ATOM   3736  CB  ALA A 261      11.264  -9.128  21.637  1.00 31.20           C
ATOM   3737 1HB  ALA A 261      12.037  -9.867  21.847  1.00 31.20           H
ATOM   3738 2HB  ALA A 261      10.897  -9.276  20.621  1.00 31.20           H
ATOM   3739 3HB  ALA A 261      10.442  -9.256  22.337  1.00 31.20           H
ATOM   3740  N   ALA A 262      10.512  -6.348  20.226  1.00 40.56           N
ATOM   3741  H   ALA A 262      10.998  -6.833  19.475  1.00 40.56           H
ATOM   3742  CA  ALA A 262       9.427  -5.457  19.855  1.00 27.72           C
ATOM   3743  HA  ALA A 262       8.633  -5.610  20.561  1.00 27.72           H
ATOM   3744  C   ALA A 262       8.877  -5.782  18.471  1.00 28.38           C
ATOM   3745  O   ALA A 262       9.523  -6.465  17.681  1.00 28.74           O
ATOM   3746  CB  ALA A 262       9.872  -3.995  19.941  1.00 30.12           C
ATOM   3747 1HB  ALA A 262      10.431  -3.820  20.861  1.00 30.12           H
ATOM   3748 2HB  ALA A 262       8.995  -3.351  19.945  1.00 30.12           H
ATOM   3749 3HB  ALA A 262      10.490  -3.751  19.079  1.00 30.12           H
ATOM   3750  N   ARG A 263       7.684  -5.261  18.185  1.00 43.46           N
ATOM   3751  H   ARG A 263       7.255  -4.686  18.902  1.00 43.46           H
ATOM   3752  CA  ARG A 263       7.068  -5.248  16.855  1.00 37.88           C
ATOM   3753  HA  ARG A 263       7.305  -6.179  16.338  1.00 37.88           H
ATOM   3754  C   ARG A 263       7.622  -4.082  16.016  1.00 37.41           C
ATOM   3755  O   ARG A 263       7.656  -4.176  14.796  1.00 41.33           O
ATOM   3756  CB  ARG A 263       5.543  -5.126  17.053  1.00 38.46           C
ATOM   3757 1HB  ARG A 263       5.234  -5.795  17.859  1.00 38.46           H
ATOM   3758 2HB  ARG A 263       5.313  -4.107  17.355  1.00 38.46           H
ATOM   3759  CG  ARG A 263       4.710  -5.461  15.808  1.00 46.43           C
ATOM   3760 1HG  ARG A 263       5.169  -5.011  14.929  1.00 46.43           H
ATOM   3761 2HG  ARG A 263       4.672  -6.542  15.668  1.00 46.43           H
ATOM   3762  CD  ARG A 263       3.287  -4.894  15.943  1.00 53.08           C
ATOM   3763 1HD  ARG A 263       3.372  -3.825  16.122  1.00 53.08           H
ATOM   3764 2HD  ARG A 263       2.765  -5.031  14.995  1.00 53.08           H
ATOM   3765  NE  ARG A 263       2.522  -5.474  17.068  1.00 56.11           N
ATOM   3766  HE  ARG A 263       2.834  -5.248  18.014  1.00 56.11           H
ATOM   3767  CZ  ARG A 263       1.397  -6.180  17.024  1.00 55.05           C
ATOM   3768  NH1 ARG A 263       0.832  -6.524  15.887  1.00 51.01           N
ATOM   3769 1HH1 ARG A 263       1.218  -6.208  15.016  1.00 51.01           H
ATOM   3770 2HH1 ARG A 263      -0.032  -7.053  15.906  1.00 51.01           H
ATOM   3771  NH2 ARG A 263       0.823  -6.546  18.146  1.00 55.82           N
ATOM   3772 1HH2 ARG A 263       1.244  -6.202  19.015  1.00 55.82           H
ATOM   3773 2HH2 ARG A 263      -0.033  -7.070  18.164  1.00 55.82           H
ATOM   3774  N   TYR A 264       8.034  -2.998  16.674  1.00 37.95           N
ATOM   3775  H   TYR A 264       7.920  -2.995  17.678  1.00 37.95           H
ATOM   3776  CA  TYR A 264       8.554  -1.765  16.093  1.00 31.84           C
ATOM   3777  HA  TYR A 264       8.965  -1.966  15.102  1.00 31.84           H
ATOM   3778  C   TYR A 264       9.650  -1.203  16.987  1.00 28.45           C
ATOM   3779  O   TYR A 264       9.625  -1.389  18.207  1.00 23.81           O
ATOM   3780  CB  TYR A 264       7.427  -0.721  15.998  1.00 28.64           C
ATOM   3781 1HB  TYR A 264       6.901  -0.673  16.950  1.00 28.64           H
ATOM   3782 2HB  TYR A 264       7.870   0.258  15.816  1.00 28.64           H
ATOM   3783  CG  TYR A 264       6.449  -1.008  14.888  1.00 29.40           C
ATOM   3784  CD1 TYR A 264       5.269  -1.734  15.142  1.00 33.44           C
ATOM   3785  HD1 TYR A 264       5.013  -2.008  16.155  1.00 33.44           H
ATOM   3786  CD2 TYR A 264       6.786  -0.620  13.581  1.00 26.27           C
ATOM   3787  HD2 TYR A 264       7.682  -0.048  13.402  1.00 26.27           H
ATOM   3788  CE1 TYR A 264       4.465  -2.142  14.061  1.00 34.99           C
ATOM   3789  HE1 TYR A 264       3.568  -2.717  14.201  1.00 34.99           H
ATOM   3790  CE2 TYR A 264       5.992  -1.037  12.503  1.00 28.47           C
ATOM   3791  HE2 TYR A 264       6.258  -0.795  11.485  1.00 28.47           H
ATOM   3792  CZ  TYR A 264       4.856  -1.831  12.744  1.00 31.40           C
ATOM   3793  OH  TYR A 264       4.151  -2.325  11.703  1.00 32.07           O
ATOM   3794  HH  TYR A 264       4.388  -1.884  10.867  1.00 32.07           H
ATOM   3795  N   VAL A 265      10.552  -0.419  16.404  1.00 25.38           N
ATOM   3796  H   VAL A 265      10.496  -0.278  15.397  1.00 25.38           H
ATOM   3797  CA  VAL A 265      11.608   0.275  17.139  1.00 22.18           C
ATOM   3798  HA  VAL A 265      11.371   0.286  18.200  1.00 22.18           H
ATOM   3799  C   VAL A 265      11.660   1.702  16.634  1.00 23.25           C
ATOM   3800  O   VAL A 265      11.918   1.924  15.462  1.00 32.40           O
ATOM   3801  CB  VAL A 265      12.973  -0.414  16.954  1.00 25.44           C
ATOM   3802  HB  VAL A 265      13.249  -0.376  15.900  1.00 25.44           H
ATOM   3803  CG1 VAL A 265      14.047   0.332  17.762  1.00 21.60           C
ATOM   3804 1HG1 VAL A 265      14.996  -0.198  17.692  1.00 21.60           H
ATOM   3805 2HG1 VAL A 265      13.750   0.399  18.808  1.00 21.60           H
ATOM   3806 3HG1 VAL A 265      14.181   1.337  17.369  1.00 21.60           H
ATOM   3807  CG2 VAL A 265      12.955  -1.885  17.398  1.00 33.93           C
ATOM   3808 1HG2 VAL A 265      13.897  -2.344  17.115  1.00 33.93           H
ATOM   3809 2HG2 VAL A 265      12.162  -2.438  16.903  1.00 33.93           H
ATOM   3810 3HG2 VAL A 265      12.818  -1.958  18.474  1.00 33.93           H
ATOM   3811  N   VAL A 266      11.389   2.669  17.493  1.00 21.78           N
ATOM   3812  H   VAL A 266      11.150   2.409  18.446  1.00 21.78           H
ATOM   3813  CA  VAL A 266      11.572   4.088  17.211  1.00 22.77           C
ATOM   3814  HA  VAL A 266      11.521   4.280  16.140  1.00 22.77           H
ATOM   3815  C   VAL A 266      12.937   4.479  17.751  1.00 26.36           C
ATOM   3816  O   VAL A 266      13.115   4.476  18.965  1.00 31.88           O
ATOM   3817  CB  VAL A 266      10.483   4.909  17.921  1.00 23.05           C
ATOM   3818  HB  VAL A 266      10.536   4.707  18.984  1.00 23.05           H
ATOM   3819  CG1 VAL A 266      10.708   6.415  17.717  1.00 19.47           C
ATOM   3820 1HG1 VAL A 266       9.970   6.964  18.296  1.00 19.47           H
ATOM   3821 2HG1 VAL A 266      10.616   6.667  16.660  1.00 19.47           H
ATOM   3822 3HG1 VAL A 266      11.691   6.717  18.074  1.00 19.47           H
ATOM   3823  CG2 VAL A 266       9.078   4.517  17.445  1.00 24.83           C
ATOM   3824 1HG2 VAL A 266       8.337   5.071  18.016  1.00 24.83           H
ATOM   3825 2HG2 VAL A 266       8.890   3.457  17.607  1.00 24.83           H
ATOM   3826 3HG2 VAL A 266       8.974   4.743  16.387  1.00 24.83           H
ATOM   3827  N   VAL A 267      13.902   4.824  16.904  1.00 25.83           N
ATOM   3828  H   VAL A 267      13.724   4.767  15.903  1.00 25.83           H
ATOM   3829  CA  VAL A 267      15.162   5.396  17.394  1.00 24.11           C
ATOM   3830  HA  VAL A 267      15.290   5.100  18.422  1.00 24.11           H
ATOM   3831  C   VAL A 267      15.078   6.920  17.364  1.00 20.63           C
ATOM   3832  O   VAL A 267      15.319   7.531  16.326  1.00 21.17           O
ATOM   3833  CB  VAL A 267      16.403   4.860  16.663  1.00 24.69           C
ATOM   3834  HB  VAL A 267      16.372   5.152  15.615  1.00 24.69           H
ATOM   3835  CG1 VAL A 267      17.662   5.435  17.339  1.00 19.36           C
ATOM   3836 1HG1 VAL A 267      18.553   5.097  16.809  1.00 19.36           H
ATOM   3837 2HG1 VAL A 267      17.710   5.116  18.379  1.00 19.36           H
ATOM   3838 3HG1 VAL A 267      17.643   6.520  17.332  1.00 19.36           H
ATOM   3839  CG2 VAL A 267      16.501   3.329  16.749  1.00 27.85           C
ATOM   3840 1HG2 VAL A 267      17.369   2.987  16.187  1.00 27.85           H
ATOM   3841 2HG2 VAL A 267      15.611   2.870  16.334  1.00 27.85           H
ATOM   3842 3HG2 VAL A 267      16.601   3.009  17.783  1.00 27.85           H
ATOM   3843  N   GLY A 268      14.740   7.533  18.499  1.00 20.43           N
ATOM   3844  H   GLY A 268      14.525   6.981  19.325  1.00 20.43           H
ATOM   3845  CA  GLY A 268      14.695   8.983  18.698  1.00 23.09           C
ATOM   3846 1HA  GLY A 268      14.819   9.498  17.751  1.00 23.09           H
ATOM   3847 2HA  GLY A 268      13.729   9.251  19.119  1.00 23.09           H
ATOM   3848  C   GLY A 268      15.793   9.461  19.645  1.00 26.98           C
ATOM   3849  O   GLY A 268      15.531  10.225  20.567  1.00 29.00           O
ATOM   3850  N   ALA A 269      17.013   8.974  19.430  1.00 22.79           N
ATOM   3851  H   ALA A 269      17.154   8.419  18.598  1.00 22.79           H
ATOM   3852  CA  ALA A 269      18.177   9.246  20.267  1.00 25.64           C
ATOM   3853  HA  ALA A 269      17.878   9.163  21.308  1.00 25.64           H
ATOM   3854  C   ALA A 269      18.779  10.660  20.057  1.00 31.22           C
ATOM   3855  O   ALA A 269      19.399  11.191  20.974  1.00 49.59           O
ATOM   3856  CB  ALA A 269      19.198   8.144  19.998  1.00 27.02           C
ATOM   3857 1HB  ALA A 269      18.888   7.229  20.497  1.00 27.02           H
ATOM   3858 2HB  ALA A 269      20.171   8.440  20.368  1.00 27.02           H
ATOM   3859 3HB  ALA A 269      19.263   7.949  18.936  1.00 27.02           H
ATOM   3860  N   ASP A 270      18.544  11.269  18.887  1.00 27.57           N
ATOM   3861  H   ASP A 270      18.123  10.671  18.188  1.00 27.57           H
ATOM   3862  CA  ASP A 270      18.795  12.660  18.417  1.00 34.25           C
ATOM   3863  HA  ASP A 270      17.804  13.068  18.217  1.00 34.25           H
ATOM   3864  C   ASP A 270      19.516  12.647  17.064  1.00 32.21           C
ATOM   3865  O   ASP A 270      19.823  11.590  16.525  1.00 33.78           O
ATOM   3866  CB  ASP A 270      19.446  13.654  19.421  1.00 44.32           C
ATOM   3867 1HB  ASP A 270      19.267  14.664  19.050  1.00 44.32           H
ATOM   3868 2HB  ASP A 270      18.933  13.594  20.369  1.00 44.32           H
ATOM   3869  CG  ASP A 270      20.956  13.534  19.663  1.00 57.38           C
ATOM   3870  OD1 ASP A 270      21.663  13.019  18.778  1.00 58.69           O
ATOM   3871  OD2 ASP A 270      21.401  14.031  20.719  1.00 62.44           O
ATOM   3872  N   ALA A 271      19.758  13.809  16.468  1.00 30.80           N
ATOM   3873  H   ALA A 271      19.509  14.651  16.966  1.00 30.80           H
ATOM   3874  CA  ALA A 271      20.345  13.905  15.132  1.00 20.72           C
ATOM   3875  HA  ALA A 271      19.691  13.395  14.425  1.00 20.72           H
ATOM   3876  C   ALA A 271      21.750  13.304  14.989  1.00 19.85           C
ATOM   3877  O   ALA A 271      22.187  13.061  13.867  1.00 18.40           O
ATOM   3878  CB  ALA A 271      20.417  15.370  14.760  1.00 19.38           C
ATOM   3879 1HB  ALA A 271      19.429  15.803  14.848  1.00 19.38           H
ATOM   3880 2HB  ALA A 271      20.775  15.467  13.734  1.00 19.38           H
ATOM   3881 3HB  ALA A 271      21.098  15.884  15.438  1.00 19.38           H
ATOM   3882  N   LEU A 272      22.464  13.072  16.083  1.00 23.64           N
ATOM   3883  H   LEU A 272      22.020  13.246  16.984  1.00 23.64           H
ATOM   3884  CA  LEU A 272      23.805  12.497  16.078  1.00 26.13           C
ATOM   3885  HA  LEU A 272      24.190  12.442  15.060  1.00 26.13           H
ATOM   3886  C   LEU A 272      23.770  11.067  16.631  1.00 24.49           C
ATOM   3887  O   LEU A 272      24.398  10.171  16.074  1.00 21.25           O
ATOM   3888  CB  LEU A 272      24.755  13.385  16.904  1.00 28.99           C
ATOM   3889 1HB  LEU A 272      24.466  13.324  17.955  1.00 28.99           H
ATOM   3890 2HB  LEU A 272      25.746  12.959  16.800  1.00 28.99           H
ATOM   3891  CG  LEU A 272      24.837  14.878  16.506  1.00 29.96           C
ATOM   3892  HG  LEU A 272      23.861  15.345  16.640  1.00 29.96           H
ATOM   3893  CD1 LEU A 272      25.836  15.588  17.431  1.00 15.55           C
ATOM   3894 1HD1 LEU A 272      25.905  16.643  17.164  1.00 15.55           H
ATOM   3895 2HD1 LEU A 272      26.822  15.132  17.345  1.00 15.55           H
ATOM   3896 3HD1 LEU A 272      25.496  15.514  18.465  1.00 15.55           H
ATOM   3897  CD2 LEU A 272      25.282  15.075  15.048  1.00 23.80           C
ATOM   3898 1HD2 LEU A 272      25.392  16.140  14.837  1.00 23.80           H
ATOM   3899 2HD2 LEU A 272      24.533  14.672  14.368  1.00 23.80           H
ATOM   3900 3HD2 LEU A 272      26.237  14.577  14.877  1.00 23.80           H
ATOM   3901  N   ARG A 273      22.997  10.833  17.692  1.00 18.72           N
ATOM   3902  H   ARG A 273      22.495  11.628  18.083  1.00 18.72           H
ATOM   3903  CA  ARG A 273      22.930   9.566  18.416  1.00 19.21           C
ATOM   3904  HA  ARG A 273      23.911   9.103  18.390  1.00 19.21           H
ATOM   3905  C   ARG A 273      21.951   8.572  17.784  1.00 20.43           C
ATOM   3906  O   ARG A 273      22.205   7.373  17.828  1.00 20.39           O
ATOM   3907  CB  ARG A 273      22.611   9.836  19.896  1.00 16.50           C
ATOM   3908 1HB  ARG A 273      21.697  10.422  19.972  1.00 16.50           H
ATOM   3909 2HB  ARG A 273      22.472   8.880  20.401  1.00 16.50           H
ATOM   3910  CG  ARG A 273      23.774  10.580  20.581  1.00 16.77           C
ATOM   3911 1HG  ARG A 273      24.674   9.979  20.486  1.00 16.77           H
ATOM   3912 2HG  ARG A 273      23.943  11.543  20.099  1.00 16.77           H
ATOM   3913  CD  ARG A 273      23.537  10.825  22.070  1.00 23.26           C
ATOM   3914 1HD  ARG A 273      23.143   9.913  22.525  1.00 23.26           H
ATOM   3915 2HD  ARG A 273      24.494  11.065  22.536  1.00 23.26           H
ATOM   3916  NE  ARG A 273      22.619  11.955  22.274  1.00 23.07           N
ATOM   3917  HE  ARG A 273      22.385  12.524  21.461  1.00 23.07           H
ATOM   3918  CZ  ARG A 273      22.043  12.324  23.405  1.00 23.07           C
ATOM   3919  NH1 ARG A 273      22.215  11.638  24.516  1.00 24.39           N
ATOM   3920 1HH1 ARG A 273      22.725  10.775  24.473  1.00 24.39           H
ATOM   3921 2HH1 ARG A 273      21.601  11.812  25.309  1.00 24.39           H
ATOM   3922  NH2 ARG A 273      21.271  13.384  23.409  1.00 18.36           N
ATOM   3923 1HH2 ARG A 273      21.091  13.832  22.507  1.00 18.36           H
ATOM   3924 2HH2 ARG A 273      20.745  13.645  24.234  1.00 18.36           H
ATOM   3925  N   THR A 274      20.900   9.024  17.096  1.00 19.29           N
ATOM   3926  H   THR A 274      20.702  10.020  17.079  1.00 19.29           H
ATOM   3927  CA  THR A 274      20.119   8.135  16.220  1.00 24.15           C
ATOM   3928  HA  THR A 274      19.760   7.310  16.829  1.00 24.15           H
ATOM   3929  C   THR A 274      21.038   7.503  15.165  1.00 29.82           C
ATOM   3930  O   THR A 274      21.129   6.274  15.132  1.00 32.21           O
ATOM   3931  CB  THR A 274      18.876   8.826  15.608  1.00 23.62           C
ATOM   3932  HB  THR A 274      19.173   9.724  15.076  1.00 23.62           H
ATOM   3933  OG1 THR A 274      17.954   9.193  16.620  1.00 24.37           O
ATOM   3934  HG1 THR A 274      17.205   9.699  16.358  1.00 24.37           H
ATOM   3935  CG2 THR A 274      18.141   7.925  14.611  1.00 25.28           C
ATOM   3936 1HG2 THR A 274      17.303   8.474  14.183  1.00 25.28           H
ATOM   3937 2HG2 THR A 274      17.766   7.039  15.106  1.00 25.28           H
ATOM   3938 3HG2 THR A 274      18.804   7.607  13.811  1.00 25.28           H
ATOM   3939  N   PRO A 275      21.757   8.270  14.314  1.00 24.50           N
ATOM   3940  CA  PRO A 275      22.639   7.639  13.349  1.00 20.69           C
ATOM   3941  HA  PRO A 275      22.061   6.917  12.779  1.00 20.69           H
ATOM   3942  C   PRO A 275      23.791   6.878  14.024  1.00 24.26           C
ATOM   3943  O   PRO A 275      24.186   5.841  13.504  1.00 34.32           O
ATOM   3944  CB  PRO A 275      23.095   8.733  12.384  1.00 18.47           C
ATOM   3945 1HB  PRO A 275      24.141   8.624  12.111  1.00 18.47           H
ATOM   3946 2HB  PRO A 275      22.476   8.704  11.488  1.00 18.47           H
ATOM   3947  CG  PRO A 275      22.831  10.041  13.119  1.00 17.44           C
ATOM   3948 1HG  PRO A 275      23.726  10.367  13.638  1.00 17.44           H
ATOM   3949 2HG  PRO A 275      22.503  10.811  12.430  1.00 17.44           H
ATOM   3950  CD  PRO A 275      21.730   9.716  14.123  1.00 16.70           C
ATOM   3951 1HD  PRO A 275      21.904  10.255  15.047  1.00 16.70           H
ATOM   3952 2HD  PRO A 275      20.776  10.021  13.709  1.00 16.70           H
ATOM   3953  N   GLN A 276      24.263   7.289  15.207  1.00 24.96           N
ATOM   3954  H   GLN A 276      23.966   8.185  15.577  1.00 24.96           H
ATOM   3955  CA  GLN A 276      25.259   6.525  15.973  1.00 27.64           C
ATOM   3956  HA  GLN A 276      26.164   6.442  15.371  1.00 27.64           H
ATOM   3957  C   GLN A 276      24.754   5.108  16.276  1.00 30.27           C
ATOM   3958  O   GLN A 276      25.469   4.137  16.042  1.00 38.12           O
ATOM   3959  CB  GLN A 276      25.588   7.266  17.281  1.00 29.10           C
ATOM   3960 1HB  GLN A 276      25.706   8.324  17.081  1.00 29.10           H
ATOM   3961 2HB  GLN A 276      24.758   7.126  17.966  1.00 29.10           H
ATOM   3962  CG  GLN A 276      26.864   6.795  17.982  1.00 33.91           C
ATOM   3963 1HG  GLN A 276      26.797   5.723  18.137  1.00 33.91           H
ATOM   3964 2HG  GLN A 276      27.719   7.005  17.343  1.00 33.91           H
ATOM   3965  CD  GLN A 276      27.055   7.492  19.339  1.00 39.01           C
ATOM   3966  OE1 GLN A 276      26.106   7.939  19.960  1.00 39.83           O
ATOM   3967  NE2 GLN A 276      28.271   7.589  19.832  1.00 43.85           N
ATOM   3968 1HE2 GLN A 276      28.383   7.865  20.808  1.00 43.85           H
ATOM   3969 2HE2 GLN A 276      29.057   7.218  19.318  1.00 43.85           H
ATOM   3970  N   LEU A 277      23.526   4.965  16.784  1.00 26.19           N
ATOM   3971  H   LEU A 277      22.989   5.803  16.996  1.00 26.19           H
ATOM   3972  CA  LEU A 277      22.971   3.657  17.126  1.00 28.22           C
ATOM   3973  HA  LEU A 277      23.714   3.127  17.721  1.00 28.22           H
ATOM   3974  C   LEU A 277      22.681   2.827  15.872  1.00 30.62           C
ATOM   3975  O   LEU A 277      22.916   1.619  15.866  1.00 31.78           O
ATOM   3976  CB  LEU A 277      21.694   3.834  17.964  1.00 22.87           C
ATOM   3977 1HB  LEU A 277      21.929   4.408  18.862  1.00 22.87           H
ATOM   3978 2HB  LEU A 277      20.967   4.400  17.379  1.00 22.87           H
ATOM   3979  CG  LEU A 277      21.067   2.480  18.371  1.00 22.94           C
ATOM   3980  HG  LEU A 277      20.853   1.892  17.481  1.00 22.94           H
ATOM   3981  CD1 LEU A 277      21.988   1.670  19.289  1.00 20.87           C
ATOM   3982 1HD1 LEU A 277      21.439   0.829  19.700  1.00 20.87           H
ATOM   3983 2HD1 LEU A 277      22.344   2.293  20.109  1.00 20.87           H
ATOM   3984 3HD1 LEU A 277      22.840   1.282  18.734  1.00 20.87           H
ATOM   3985  CD2 LEU A 277      19.738   2.708  19.086  1.00 19.37           C
ATOM   3986 1HD2 LEU A 277      19.259   1.751  19.284  1.00 19.37           H
ATOM   3987 2HD2 LEU A 277      19.081   3.283  18.445  1.00 19.37           H
ATOM   3988 3HD2 LEU A 277      19.900   3.242  20.023  1.00 19.37           H
ATOM   3989  N   LEU A 278      22.182   3.451  14.806  1.00 31.93           N
ATOM   3990  H   LEU A 278      21.985   4.446  14.884  1.00 31.93           H
ATOM   3991  CA  LEU A 278      21.970   2.754  13.535  1.00 22.01           C
ATOM   3992  HA  LEU A 278      21.302   1.907  13.702  1.00 22.01           H
ATOM   3993  C   LEU A 278      23.305   2.182  13.042  1.00 23.20           C
ATOM   3994  O   LEU A 278      23.408   0.980  12.801  1.00 33.53           O
ATOM   3995  CB  LEU A 278      21.332   3.702  12.500  1.00 25.39           C
ATOM   3996 1HB  LEU A 278      21.598   4.731  12.730  1.00 25.39           H
ATOM   3997 2HB  LEU A 278      21.754   3.465  11.525  1.00 25.39           H
ATOM   3998  CG  LEU A 278      19.798   3.569  12.385  1.00 22.83           C
ATOM   3999  HG  LEU A 278      19.557   2.539  12.131  1.00 22.83           H
ATOM   4000  CD1 LEU A 278      19.049   3.937  13.677  1.00 20.80           C
ATOM   4001 1HD1 LEU A 278      17.976   3.832  13.524  1.00 20.80           H
ATOM   4002 2HD1 LEU A 278      19.260   4.968  13.950  1.00 20.80           H
ATOM   4003 3HD1 LEU A 278      19.346   3.275  14.489  1.00 20.80           H
ATOM   4004  CD2 LEU A 278      19.296   4.470  11.248  1.00 21.76           C
ATOM   4005 1HD2 LEU A 278      18.220   4.357  11.139  1.00 21.76           H
ATOM   4006 2HD2 LEU A 278      19.774   4.182  10.311  1.00 21.76           H
ATOM   4007 3HD2 LEU A 278      19.522   5.513  11.469  1.00 21.76           H
ATOM   4008  N   TRP A 279      24.347   3.012  13.004  1.00 25.80           N
ATOM   4009  H   TRP A 279      24.194   3.988  13.244  1.00 25.80           H
ATOM   4010  CA  TRP A 279      25.699   2.609  12.643  1.00 28.13           C
ATOM   4011  HA  TRP A 279      25.674   2.244  11.619  1.00 28.13           H
ATOM   4012  C   TRP A 279      26.181   1.465  13.541  1.00 29.70           C
ATOM   4013  O   TRP A 279      26.681   0.462  13.031  1.00 34.02           O
ATOM   4014  CB  TRP A 279      26.622   3.839  12.700  1.00 31.86           C
ATOM   4015 1HB  TRP A 279      26.171   4.627  12.096  1.00 31.86           H
ATOM   4016 2HB  TRP A 279      26.660   4.209  13.723  1.00 31.86           H
ATOM   4017  CG  TRP A 279      28.035   3.669  12.224  1.00 29.26           C
ATOM   4018  CD1 TRP A 279      29.023   3.028  12.886  1.00 26.59           C
ATOM   4019  HD1 TRP A 279      28.920   2.498  13.819  1.00 26.59           H
ATOM   4020  CD2 TRP A 279      28.671   4.202  11.017  1.00 29.40           C
ATOM   4021  NE1 TRP A 279      30.213   3.144  12.207  1.00 32.89           N
ATOM   4022  HE1 TRP A 279      31.072   2.677  12.505  1.00 32.89           H
ATOM   4023  CE2 TRP A 279      30.064   3.876  11.053  1.00 33.17           C
ATOM   4024  CE3 TRP A 279      28.226   4.957   9.907  1.00 26.37           C
ATOM   4025  HE3 TRP A 279      27.189   5.245   9.848  1.00 26.37           H
ATOM   4026  CZ2 TRP A 279      30.963   4.288  10.058  1.00 33.32           C
ATOM   4027  HZ2 TRP A 279      32.012   4.042  10.144  1.00 33.32           H
ATOM   4028  CZ3 TRP A 279      29.120   5.385   8.904  1.00 40.13           C
ATOM   4029  HZ3 TRP A 279      28.753   5.984   8.080  1.00 40.13           H
ATOM   4030  CH2 TRP A 279      30.488   5.056   8.980  1.00 37.37           C
ATOM   4031  HH2 TRP A 279      31.171   5.394   8.214  1.00 37.37           H
ATOM   4032  N   ALA A 280      25.989   1.564  14.858  1.00 24.63           N
ATOM   4033  H   ALA A 280      25.596   2.430  15.219  1.00 24.63           H
ATOM   4034  CA  ALA A 280      26.367   0.519  15.815  1.00 24.97           C
ATOM   4035  HA  ALA A 280      27.447   0.379  15.768  1.00 24.97           H
ATOM   4036  C   ALA A 280      25.691  -0.813  15.485  1.00 25.74           C
ATOM   4037  O   ALA A 280      26.316  -1.865  15.544  1.00 28.50           O
ATOM   4038  CB  ALA A 280      25.982   0.941  17.240  1.00 24.05           C
ATOM   4039 1HB  ALA A 280      26.271   1.970  17.425  1.00 24.05           H
ATOM   4040 2HB  ALA A 280      26.480   0.290  17.958  1.00 24.05           H
ATOM   4041 3HB  ALA A 280      24.907   0.855  17.383  1.00 24.05           H
ATOM   4042  N   SER A 281      24.423  -0.757  15.093  1.00 25.32           N
ATOM   4043  H   SER A 281      23.994   0.162  15.046  1.00 25.32           H
ATOM   4044  CA  SER A 281      23.604  -1.911  14.736  1.00 34.79           C
ATOM   4045  HA  SER A 281      23.814  -2.717  15.435  1.00 34.79           H
ATOM   4046  C   SER A 281      23.905  -2.441  13.324  1.00 34.28           C
ATOM   4047  O   SER A 281      23.211  -3.332  12.849  1.00 33.71           O
ATOM   4048  CB  SER A 281      22.127  -1.522  14.875  1.00 34.85           C
ATOM   4049 1HB  SER A 281      21.864  -0.809  14.095  1.00 34.85           H
ATOM   4050 2HB  SER A 281      21.503  -2.412  14.774  1.00 34.85           H
ATOM   4051  OG  SER A 281      21.894  -0.915  16.135  1.00 38.84           O
ATOM   4052  HG  SER A 281      22.018   0.063  16.067  1.00 38.84           H
ATOM   4053  N   GLY A 282      24.898  -1.882  12.625  1.00 36.21           N
ATOM   4054  H   GLY A 282      25.431  -1.143  13.068  1.00 36.21           H
ATOM   4055  CA  GLY A 282      25.247  -2.257  11.251  1.00 37.83           C
ATOM   4056 1HA  GLY A 282      26.241  -1.880  11.019  1.00 37.83           H
ATOM   4057 2HA  GLY A 282      25.266  -3.344  11.169  1.00 37.83           H
ATOM   4058  C   GLY A 282      24.266  -1.714  10.204  1.00 36.28           C
ATOM   4059  O   GLY A 282      24.444  -1.948   9.013  1.00 40.90           O
ATOM   4060  N   ILE A 283      23.250  -0.968  10.631  1.00 32.03           N
ATOM   4061  H   ILE A 283      23.244  -0.700  11.607  1.00 32.03           H
ATOM   4062  CA  ILE A 283      22.224  -0.382   9.780  1.00 34.88           C
ATOM   4063  HA  ILE A 283      21.944  -1.101   9.008  1.00 34.88           H
ATOM   4064  C   ILE A 283      22.845   0.844   9.132  1.00 33.53           C
ATOM   4065  O   ILE A 283      22.811   1.927   9.704  1.00 30.16           O
ATOM   4066  CB  ILE A 283      20.965  -0.007  10.601  1.00 25.96           C
ATOM   4067  HB  ILE A 283      21.221   0.792  11.294  1.00 25.96           H
ATOM   4068  CG1 ILE A 283      20.466  -1.206  11.437  1.00 26.61           C
ATOM   4069 1HG1 ILE A 283      20.139  -2.008  10.775  1.00 26.61           H
ATOM   4070 2HG1 ILE A 283      21.265  -1.596  12.058  1.00 26.61           H
ATOM   4071  CG2 ILE A 283      19.868   0.510   9.646  1.00 25.81           C
ATOM   4072 1HG2 ILE A 283      18.972   0.783  10.201  1.00 25.81           H
ATOM   4073 2HG2 ILE A 283      19.617  -0.258   8.915  1.00 25.81           H
ATOM   4074 3HG2 ILE A 283      20.212   1.400   9.121  1.00 25.81           H
ATOM   4075  CD1 ILE A 283      19.334  -0.826  12.388  1.00 29.93           C
ATOM   4076 1HD1 ILE A 283      19.308  -1.520  13.221  1.00 29.93           H
ATOM   4077 2HD1 ILE A 283      18.396  -0.893  11.852  1.00 29.93           H
ATOM   4078 3HD1 ILE A 283      19.481   0.177  12.788  1.00 29.93           H
ATOM   4079  N   ARG A 284      23.485   0.665   7.980  1.00 28.08           N
ATOM   4080  H   ARG A 284      23.540  -0.283   7.624  1.00 28.08           H
ATOM   4081  CA  ARG A 284      24.266   1.716   7.322  1.00 28.63           C
ATOM   4082  HA  ARG A 284      24.090   2.678   7.802  1.00 28.63           H
ATOM   4083  C   ARG A 284      23.817   1.873   5.862  1.00 37.74           C
ATOM   4084  O   ARG A 284      24.589   1.536   4.965  1.00 43.06           O
ATOM   4085  CB  ARG A 284      25.775   1.408   7.461  1.00 29.04           C
ATOM   4086 1HB  ARG A 284      25.984   0.439   7.004  1.00 29.04           H
ATOM   4087 2HB  ARG A 284      26.342   2.174   6.928  1.00 29.04           H
ATOM   4088  CG  ARG A 284      26.243   1.386   8.930  1.00 29.11           C
ATOM   4089 1HG  ARG A 284      26.077   2.368   9.375  1.00 29.11           H
ATOM   4090 2HG  ARG A 284      25.669   0.647   9.486  1.00 29.11           H
ATOM   4091  CD  ARG A 284      27.731   1.024   9.051  1.00 29.83           C
ATOM   4092 1HD  ARG A 284      27.969   0.243   8.325  1.00 29.83           H
ATOM   4093 2HD  ARG A 284      28.328   1.911   8.829  1.00 29.83           H
ATOM   4094  NE  ARG A 284      28.044   0.517  10.402  1.00 30.25           N
ATOM   4095  HE  ARG A 284      27.267   0.376  11.031  1.00 30.25           H
ATOM   4096  CZ  ARG A 284      29.248   0.307  10.925  1.00 32.52           C
ATOM   4097  NH1 ARG A 284      30.349   0.561  10.255  1.00 37.34           N
ATOM   4098 1HH1 ARG A 284      30.305   1.004   9.359  1.00 37.34           H
ATOM   4099 2HH1 ARG A 284      31.209   0.587  10.806  1.00 37.34           H
ATOM   4100  NH2 ARG A 284      29.350  -0.132  12.160  1.00 30.22           N
ATOM   4101 1HH2 ARG A 284      28.520  -0.239  12.722  1.00 30.22           H
ATOM   4102 2HH2 ARG A 284      30.253  -0.074  12.632  1.00 30.22           H
ATOM   4103  N   PRO A 285      22.597   2.390   5.601  1.00 40.62           N
ATOM   4104  CA  PRO A 285      22.295   2.897   4.275  1.00 41.75           C
ATOM   4105  HA  PRO A 285      22.360   2.099   3.535  1.00 41.75           H
ATOM   4106  C   PRO A 285      23.318   3.987   3.975  1.00 48.36           C
ATOM   4107  O   PRO A 285      23.744   4.699   4.882  1.00 51.10           O
ATOM   4108  CB  PRO A 285      20.867   3.453   4.338  1.00 31.75           C
ATOM   4109 1HB  PRO A 285      20.754   4.351   3.728  1.00 31.75           H
ATOM   4110 2HB  PRO A 285      20.157   2.693   4.018  1.00 31.75           H
ATOM   4111  CG  PRO A 285      20.653   3.754   5.819  1.00 27.99           C
ATOM   4112 1HG  PRO A 285      20.997   4.765   6.036  1.00 27.99           H
ATOM   4113 2HG  PRO A 285      19.607   3.634   6.101  1.00 27.99           H
ATOM   4114  CD  PRO A 285      21.546   2.749   6.545  1.00 34.32           C
ATOM   4115 1HD  PRO A 285      21.947   3.202   7.450  1.00 34.32           H
ATOM   4116 2HD  PRO A 285      20.970   1.856   6.789  1.00 34.32           H
ATOM   4117  N   ASP A 286      23.697   4.149   2.712  1.00 51.12           N
ATOM   4118  H   ASP A 286      23.328   3.528   2.009  1.00 51.12           H
ATOM   4119  CA  ASP A 286      24.758   5.091   2.338  1.00 52.47           C
ATOM   4120  HA  ASP A 286      25.684   4.801   2.837  1.00 52.47           H
ATOM   4121  C   ASP A 286      24.447   6.533   2.770  1.00 45.85           C
ATOM   4122  O   ASP A 286      25.355   7.280   3.112  1.00 43.42           O
ATOM   4123  CB  ASP A 286      24.986   5.009   0.829  1.00 59.24           C
ATOM   4124 1HB  ASP A 286      25.583   4.125   0.598  1.00 59.24           H
ATOM   4125 2HB  ASP A 286      24.022   4.919   0.323  1.00 59.24           H
ATOM   4126  CG  ASP A 286      25.685   6.261   0.319  1.00 63.74           C
ATOM   4127  OD1 ASP A 286      26.929   6.344   0.405  1.00 62.74           O
ATOM   4128  OD2 ASP A 286      24.955   7.139  -0.173  1.00 64.44           O
ATOM   4129  N   ALA A 287      23.169   6.901   2.839  1.00 39.62           N
ATOM   4130  H   ALA A 287      22.472   6.233   2.551  1.00 39.62           H
ATOM   4131  CA  ALA A 287      22.722   8.218   3.281  1.00 34.25           C
ATOM   4132  HA  ALA A 287      23.195   8.978   2.669  1.00 34.25           H
ATOM   4133  C   ALA A 287      23.017   8.524   4.760  1.00 34.09           C
ATOM   4134  O   ALA A 287      22.871   9.669   5.185  1.00 35.11           O
ATOM   4135  CB  ALA A 287      21.218   8.300   3.061  1.00 35.00           C
ATOM   4136 1HB  ALA A 287      20.981   8.102   2.023  1.00 35.00           H
ATOM   4137 2HB  ALA A 287      20.854   9.290   3.333  1.00 35.00           H
ATOM   4138 3HB  ALA A 287      20.729   7.544   3.668  1.00 35.00           H
ATOM   4139  N   LEU A 288      23.350   7.523   5.575  1.00 34.16           N
ATOM   4140  H   LEU A 288      23.559   6.612   5.179  1.00 34.16           H
ATOM   4141  CA  LEU A 288      23.392   7.696   7.019  1.00 29.73           C
ATOM   4142  HA  LEU A 288      22.423   8.093   7.314  1.00 29.73           H
ATOM   4143  C   LEU A 288      24.467   8.706   7.416  1.00 27.29           C
ATOM   4144  O   LEU A 288      25.629   8.576   7.047  1.00 22.44           O
ATOM   4145  CB  LEU A 288      23.621   6.345   7.713  1.00 28.76           C
ATOM   4146 1HB  LEU A 288      22.958   5.597   7.280  1.00 28.76           H
ATOM   4147 2HB  LEU A 288      24.650   6.033   7.530  1.00 28.76           H
ATOM   4148  CG  LEU A 288      23.364   6.421   9.232  1.00 26.82           C
ATOM   4149  HG  LEU A 288      23.902   7.264   9.664  1.00 26.82           H
ATOM   4150  CD1 LEU A 288      21.861   6.565   9.532  1.00 25.49           C
ATOM   4151 1HD1 LEU A 288      21.684   6.440  10.596  1.00 25.49           H
ATOM   4152 2HD1 LEU A 288      21.293   5.808   8.991  1.00 25.49           H
ATOM   4153 3HD1 LEU A 288      21.510   7.555   9.246  1.00 25.49           H
ATOM   4154  CD2 LEU A 288      23.875   5.143   9.894  1.00 29.53           C
ATOM   4155 1HD2 LEU A 288      23.719   5.192  10.969  1.00 29.53           H
ATOM   4156 2HD2 LEU A 288      24.937   5.018   9.697  1.00 29.53           H
ATOM   4157 3HD2 LEU A 288      23.334   4.298   9.487  1.00 29.53           H
ATOM   4158  N   GLY A 289      24.068   9.719   8.174  1.00 20.12           N
ATOM   4159  H   GLY A 289      23.077   9.807   8.371  1.00 20.12           H
ATOM   4160  CA  GLY A 289      24.939  10.763   8.687  1.00 19.52           C
ATOM   4161 1HA  GLY A 289      24.471  11.221   9.556  1.00 19.52           H
ATOM   4162 2HA  GLY A 289      25.877  10.314   9.002  1.00 19.52           H
ATOM   4163  C   GLY A 289      25.248  11.858   7.667  1.00 27.92           C
ATOM   4164  O   GLY A 289      25.667  12.934   8.079  1.00 28.40           O
ATOM   4165  N   ARG A 290      25.044  11.616   6.369  1.00 23.24           N
ATOM   4166  H   ARG A 290      24.613  10.731   6.127  1.00 23.24           H
ATOM   4167  CA  ARG A 290      25.280  12.595   5.300  1.00 26.20           C
ATOM   4168  HA  ARG A 290      26.287  13.000   5.388  1.00 26.20           H
ATOM   4169  C   ARG A 290      24.290  13.758   5.397  1.00 29.13           C
ATOM   4170  O   ARG A 290      23.309  13.678   6.134  1.00 22.16           O
ATOM   4171  CB  ARG A 290      25.116  11.913   3.936  1.00 24.72           C
ATOM   4172 1HB  ARG A 290      24.107  11.514   3.868  1.00 24.72           H
ATOM   4173 2HB  ARG A 290      25.241  12.665   3.156  1.00 24.72           H
ATOM   4174  CG  ARG A 290      26.097  10.774   3.657  1.00 25.74           C
ATOM   4175 1HG  ARG A 290      27.116  11.123   3.824  1.00 25.74           H
ATOM   4176 2HG  ARG A 290      25.888   9.922   4.306  1.00 25.74           H
ATOM   4177  CD  ARG A 290      25.910  10.367   2.189  1.00 27.66           C
ATOM   4178 1HD  ARG A 290      24.894  10.015   2.038  1.00 27.66           H
ATOM   4179 2HD  ARG A 290      26.044  11.235   1.554  1.00 27.66           H
ATOM   4180  NE  ARG A 290      26.835   9.305   1.779  1.00 29.80           N
ATOM   4181  HE  ARG A 290      26.456   8.360   1.823  1.00 29.80           H
ATOM   4182  CZ  ARG A 290      28.087   9.461   1.385  1.00 38.23           C
ATOM   4183  NH1 ARG A 290      28.654  10.643   1.422  1.00 44.85           N
ATOM   4184 1HH1 ARG A 290      28.125  11.443   1.740  1.00 44.85           H
ATOM   4185 2HH1 ARG A 290      29.566  10.828   1.004  1.00 44.85           H
ATOM   4186  NH2 ARG A 290      28.767   8.433   0.935  1.00 41.72           N
ATOM   4187 1HH2 ARG A 290      28.272   7.541   0.836  1.00 41.72           H
ATOM   4188 2HH2 ARG A 290      29.718   8.536   0.640  1.00 41.72           H
ATOM   4189  N   TYR A 291      24.499  14.795   4.582  1.00 36.29           N
ATOM   4190  H   TYR A 291      25.370  14.821   4.071  1.00 36.29           H
ATOM   4191  CA  TYR A 291      23.636  15.979   4.491  1.00 36.44           C
ATOM   4192  HA  TYR A 291      24.115  16.673   3.800  1.00 36.44           H
ATOM   4193  C   TYR A 291      23.539  16.706   5.841  1.00 32.93           C
ATOM   4194  O   TYR A 291      22.593  17.460   6.083  1.00 28.97           O
ATOM   4195  CB  TYR A 291      22.267  15.599   3.885  1.00 36.83           C
ATOM   4196 1HB  TYR A 291      21.667  15.090   4.640  1.00 36.83           H
ATOM   4197 2HB  TYR A 291      21.734  16.508   3.608  1.00 36.83           H
ATOM   4198  CG  TYR A 291      22.395  14.706   2.661  1.00 37.60           C
ATOM   4199  CD1 TYR A 291      22.751  15.263   1.416  1.00 38.30           C
ATOM   4200  HD1 TYR A 291      22.856  16.334   1.307  1.00 38.30           H
ATOM   4201  CD2 TYR A 291      22.248  13.309   2.799  1.00 43.36           C
ATOM   4202  HD2 TYR A 291      21.969  12.883   3.755  1.00 43.36           H
ATOM   4203  CE1 TYR A 291      23.007  14.417   0.319  1.00 47.14           C
ATOM   4204  HE1 TYR A 291      23.278  14.830  -0.642  1.00 47.14           H
ATOM   4205  CE2 TYR A 291      22.560  12.462   1.721  1.00 51.01           C
ATOM   4206  HE2 TYR A 291      22.502  11.387   1.827  1.00 51.01           H
ATOM   4207  CZ  TYR A 291      22.971  13.016   0.493  1.00 52.83           C
ATOM   4208  OH  TYR A 291      23.370  12.195  -0.507  1.00 53.78           O
ATOM   4209  HH  TYR A 291      23.080  12.530  -1.346  1.00 53.78           H
ATOM   4210  N   LEU A 292      24.527  16.477   6.708  1.00 28.61           N
ATOM   4211  H   LEU A 292      25.315  15.933   6.375  1.00 28.61           H
ATOM   4212  CA  LEU A 292      24.649  17.082   8.018  1.00 24.64           C
ATOM   4213  HA  LEU A 292      23.789  16.783   8.619  1.00 24.64           H
ATOM   4214  C   LEU A 292      24.657  18.602   7.875  1.00 27.82           C
ATOM   4215  O   LEU A 292      25.066  19.164   6.858  1.00 27.04           O
ATOM   4216  CB  LEU A 292      25.942  16.548   8.660  1.00 24.12           C
ATOM   4217 1HB  LEU A 292      25.834  15.477   8.826  1.00 24.12           H
ATOM   4218 2HB  LEU A 292      26.742  16.686   7.940  1.00 24.12           H
ATOM   4219  CG  LEU A 292      26.386  17.218   9.974  1.00 26.93           C
ATOM   4220  HG  LEU A 292      26.472  18.291   9.835  1.00 26.93           H
ATOM   4221  CD1 LEU A 292      25.412  16.949  11.133  1.00 15.01           C
ATOM   4222 1HD1 LEU A 292      25.773  17.415  12.046  1.00 15.01           H
ATOM   4223 2HD1 LEU A 292      25.340  15.887  11.312  1.00 15.01           H
ATOM   4224 3HD1 LEU A 292      24.422  17.340  10.909  1.00 15.01           H
ATOM   4225  CD2 LEU A 292      27.772  16.691  10.343  1.00 24.40           C
ATOM   4226 1HD2 LEU A 292      28.056  17.066  11.323  1.00 24.40           H
ATOM   4227 2HD2 LEU A 292      28.494  17.016   9.597  1.00 24.40           H
ATOM   4228 3HD2 LEU A 292      27.772  15.611  10.359  1.00 24.40           H
ATOM   4229  N   ASN A 293      24.179  19.273   8.911  1.00 28.97           N
ATOM   4230  H   ASN A 293      23.862  18.776   9.732  1.00 28.97           H
ATOM   4231  CA  ASN A 293      24.160  20.709   8.987  1.00 28.71           C
ATOM   4232  HA  ASN A 293      25.064  21.095   8.519  1.00 28.71           H
ATOM   4233  C   ASN A 293      24.146  21.139  10.445  1.00 32.80           C
ATOM   4234  O   ASN A 293      23.895  20.335  11.335  1.00 36.40           O
ATOM   4235  CB  ASN A 293      22.937  21.242   8.233  1.00 28.32           C
ATOM   4236 1HB  ASN A 293      22.835  22.310   8.411  1.00 28.32           H
ATOM   4237 2HB  ASN A 293      23.085  21.067   7.176  1.00 28.32           H
ATOM   4238  CG  ASN A 293      21.645  20.579   8.624  1.00 23.25           C
ATOM   4239  OD1 ASN A 293      20.963  21.025   9.528  1.00 21.83           O
ATOM   4240  ND2 ASN A 293      21.256  19.531   7.928  1.00 25.43           N
ATOM   4241 1HD2 ASN A 293      20.435  19.039   8.211  1.00 25.43           H
ATOM   4242 2HD2 ASN A 293      21.865  19.115   7.229  1.00 25.43           H
ATOM   4243  N   ASP A 294      24.415  22.415  10.660  1.00 28.21           N
ATOM   4244  H   ASP A 294      24.605  23.021   9.873  1.00 28.21           H
ATOM   4245  CA  ASP A 294      24.255  23.177  11.885  1.00 16.75           C
ATOM   4246  HA  ASP A 294      23.459  22.759  12.502  1.00 16.75           H
ATOM   4247  C   ASP A 294      23.859  24.555  11.383  1.00 20.94           C
ATOM   4248  O   ASP A 294      24.402  25.016  10.375  1.00 23.41           O
ATOM   4249  CB  ASP A 294      25.574  23.220  12.666  1.00 13.74           C
ATOM   4250 1HB  ASP A 294      25.691  22.281  13.203  1.00 13.74           H
ATOM   4251 2HB  ASP A 294      26.406  23.328  11.969  1.00 13.74           H
ATOM   4252  CG  ASP A 294      25.635  24.360  13.676  1.00 16.79           C
ATOM   4253  OD1 ASP A 294      25.025  24.206  14.754  1.00 20.16           O
ATOM   4254  OD2 ASP A 294      26.415  25.300  13.439  1.00 13.81           O
ATOM   4255  N   GLN A 295      22.832  25.150  11.972  1.00 20.95           N
ATOM   4256  H   GLN A 295      22.427  24.738  12.804  1.00 20.95           H
ATOM   4257  CA  GLN A 295      22.301  26.417  11.491  1.00 15.32           C
ATOM   4258  HA  GLN A 295      22.312  26.426  10.401  1.00 15.32           H
ATOM   4259  C   GLN A 295      23.190  27.556  11.992  1.00 14.39           C
ATOM   4260  O   GLN A 295      22.885  28.173  13.010  1.00 13.05           O
ATOM   4261  CB  GLN A 295      20.854  26.583  11.960  1.00 15.63           C
ATOM   4262 1HB  GLN A 295      20.808  26.431  13.038  1.00 15.63           H
ATOM   4263 2HB  GLN A 295      20.543  27.596  11.727  1.00 15.63           H
ATOM   4264  CG  GLN A 295      19.884  25.616  11.269  1.00 14.51           C
ATOM   4265 1HG  GLN A 295      19.912  25.787  10.193  1.00 14.51           H
ATOM   4266 2HG  GLN A 295      20.179  24.586  11.469  1.00 14.51           H
ATOM   4267  CD  GLN A 295      18.458  25.814  11.768  1.00 12.12           C
ATOM   4268  OE1 GLN A 295      18.213  26.448  12.784  1.00 12.23           O
ATOM   4269  NE2 GLN A 295      17.488  25.242  11.096  1.00 14.54           N
ATOM   4270 1HE2 GLN A 295      16.549  25.442  11.421  1.00 14.54           H
ATOM   4271 2HE2 GLN A 295      17.676  24.827  10.194  1.00 14.54           H
ATOM   4272  N   ALA A 296      24.321  27.779  11.320  1.00 12.90           N
ATOM   4273  H   ALA A 296      24.514  27.124  10.571  1.00 12.90           H
ATOM   4274  CA  ALA A 296      25.392  28.671  11.763  1.00 13.45           C
ATOM   4275  HA  ALA A 296      25.939  28.157  12.556  1.00 13.45           H
ATOM   4276  C   ALA A 296      24.832  29.986  12.333  1.00 13.12           C
ATOM   4277  O   ALA A 296      24.227  30.781  11.611  1.00 12.75           O
ATOM   4278  CB  ALA A 296      26.368  28.916  10.609  1.00 31.03           C
ATOM   4279 1HB  ALA A 296      26.784  27.965  10.273  1.00 31.03           H
ATOM   4280 2HB  ALA A 296      27.180  29.558  10.952  1.00 31.03           H
ATOM   4281 3HB  ALA A 296      25.853  29.397   9.778  1.00 31.03           H
ATOM   4282  N   GLN A 297      24.961  30.162  13.651  1.00 14.60           N
ATOM   4283  H   GLN A 297      25.446  29.453  14.177  1.00 14.60           H
ATOM   4284  CA  GLN A 297      24.207  31.161  14.394  1.00 18.31           C
ATOM   4285  HA  GLN A 297      23.280  31.362  13.855  1.00 18.31           H
ATOM   4286  C   GLN A 297      25.002  32.462  14.500  1.00 14.03           C
ATOM   4287  O   GLN A 297      25.856  32.617  15.377  1.00 14.78           O
ATOM   4288  CB  GLN A 297      23.816  30.604  15.774  1.00 18.40           C
ATOM   4289 1HB  GLN A 297      23.339  29.631  15.641  1.00 18.40           H
ATOM   4290 2HB  GLN A 297      24.706  30.475  16.390  1.00 18.40           H
ATOM   4291  CG  GLN A 297      22.827  31.549  16.477  1.00 23.77           C
ATOM   4292 1HG  GLN A 297      23.263  32.543  16.539  1.00 23.77           H
ATOM   4293 2HG  GLN A 297      21.912  31.614  15.888  1.00 23.77           H
ATOM   4294  CD  GLN A 297      22.471  31.093  17.891  1.00 23.73           C
ATOM   4295  OE1 GLN A 297      22.653  29.942  18.267  1.00 27.21           O
ATOM   4296  NE2 GLN A 297      21.941  31.990  18.707  1.00 20.64           N
ATOM   4297 1HE2 GLN A 297      21.651  31.711  19.632  1.00 20.64           H
ATOM   4298 2HE2 GLN A 297      21.813  32.935  18.393  1.00 20.64           H
ATOM   4299  N   VAL A 298      24.702  33.413  13.626  1.00 13.97           N
ATOM   4300  H   VAL A 298      23.954  33.213  12.965  1.00 13.97           H
ATOM   4301  CA  VAL A 298      25.107  34.801  13.826  1.00 16.45           C
ATOM   4302  HA  VAL A 298      26.189  34.851  13.912  1.00 16.45           H
ATOM   4303  C   VAL A 298      24.463  35.300  15.118  1.00 14.84           C
ATOM   4304  O   VAL A 298      23.300  34.978  15.369  1.00 19.93           O
ATOM   4305  CB  VAL A 298      24.647  35.668  12.640  1.00 17.29           C
ATOM   4306  HB  VAL A 298      23.561  35.719  12.630  1.00 17.29           H
ATOM   4307  CG1 VAL A 298      25.205  37.083  12.780  1.00 19.33           C
ATOM   4308 1HG1 VAL A 298      24.896  37.677  11.925  1.00 19.33           H
ATOM   4309 2HG1 VAL A 298      26.289  37.045  12.842  1.00 19.33           H
ATOM   4310 3HG1 VAL A 298      24.822  37.553  13.677  1.00 19.33           H
ATOM   4311  CG2 VAL A 298      25.125  35.116  11.294  1.00 14.97           C
ATOM   4312 1HG2 VAL A 298      24.926  35.841  10.509  1.00 14.97           H
ATOM   4313 2HG2 VAL A 298      24.598  34.193  11.052  1.00 14.97           H
ATOM   4314 3HG2 VAL A 298      26.195  34.931  11.329  1.00 14.97           H
ATOM   4315  N   VAL A 299      25.163  36.122  15.901  1.00 18.62           N
ATOM   4316  H   VAL A 299      26.101  36.400  15.621  1.00 18.62           H
ATOM   4317  CA  VAL A 299      24.597  36.815  17.063  1.00 22.09           C
ATOM   4318  HA  VAL A 299      23.515  36.830  16.959  1.00 22.09           H
ATOM   4319  C   VAL A 299      25.058  38.272  17.089  1.00 17.08           C
ATOM   4320  O   VAL A 299      26.079  38.616  16.488  1.00 17.74           O
ATOM   4321  CB  VAL A 299      24.943  36.095  18.386  1.00 26.37           C
ATOM   4322  HB  VAL A 299      24.552  36.697  19.206  1.00 26.37           H
ATOM   4323  CG1 VAL A 299      24.268  34.718  18.472  1.00 21.07           C
ATOM   4324 1HG1 VAL A 299      24.444  34.284  19.456  1.00 21.07           H
ATOM   4325 2HG1 VAL A 299      24.674  34.052  17.714  1.00 21.07           H
ATOM   4326 3HG1 VAL A 299      23.194  34.826  18.322  1.00 21.07           H
ATOM   4327  CG2 VAL A 299      26.459  35.940  18.597  1.00 36.17           C
ATOM   4328 1HG2 VAL A 299      26.646  35.502  19.577  1.00 36.17           H
ATOM   4329 2HG2 VAL A 299      26.931  36.919  18.566  1.00 36.17           H
ATOM   4330 3HG2 VAL A 299      26.898  35.297  17.833  1.00 36.17           H
ATOM   4331  N   PHE A 300      24.286  39.130  17.753  1.00 17.32           N
ATOM   4332  H   PHE A 300      23.479  38.782  18.260  1.00 17.32           H
ATOM   4333  CA  PHE A 300      24.539  40.565  17.892  1.00 23.06           C
ATOM   4334  HA  PHE A 300      25.599  40.723  18.094  1.00 23.06           H
ATOM   4335  C   PHE A 300      23.709  41.072  19.083  1.00 30.75           C
ATOM   4336  O   PHE A 300      22.826  40.349  19.558  1.00 35.52           O
ATOM   4337  CB  PHE A 300      24.112  41.253  16.574  1.00 22.50           C
ATOM   4338 1HB  PHE A 300      24.465  40.651  15.740  1.00 22.50           H
ATOM   4339 2HB  PHE A 300      23.027  41.248  16.535  1.00 22.50           H
ATOM   4340  CG  PHE A 300      24.590  42.670  16.306  1.00 27.51           C
ATOM   4341  CD1 PHE A 300      25.949  43.006  16.457  1.00 31.43           C
ATOM   4342  HD1 PHE A 300      26.649  42.287  16.852  1.00 31.43           H
ATOM   4343  CD2 PHE A 300      23.685  43.643  15.827  1.00 30.21           C
ATOM   4344  HD2 PHE A 300      22.645  43.396  15.689  1.00 30.21           H
ATOM   4345  CE1 PHE A 300      26.399  44.300  16.146  1.00 35.92           C
ATOM   4346  HE1 PHE A 300      27.431  44.574  16.310  1.00 35.92           H
ATOM   4347  CE2 PHE A 300      24.135  44.944  15.526  1.00 31.63           C
ATOM   4348  HE2 PHE A 300      23.435  45.692  15.188  1.00 31.63           H
ATOM   4349  CZ  PHE A 300      25.497  45.267  15.677  1.00 35.10           C
ATOM   4350  HZ  PHE A 300      25.863  46.262  15.467  1.00 35.10           H
ATOM   4351  N   ALA A 301      23.904  42.317  19.504  1.00 28.02           N
ATOM   4352  H   ALA A 301      24.695  42.825  19.131  1.00 28.02           H
ATOM   4353  CA  ALA A 301      23.145  42.965  20.568  1.00 27.74           C
ATOM   4354  HA  ALA A 301      22.250  42.386  20.792  1.00 27.74           H
ATOM   4355  C   ALA A 301      22.721  44.363  20.124  1.00 31.52           C
ATOM   4356  O   ALA A 301      23.412  45.016  19.337  1.00 21.88           O
ATOM   4357  CB  ALA A 301      24.000  43.032  21.834  1.00 34.46           C
ATOM   4358 1HB  ALA A 301      24.298  42.025  22.126  1.00 34.46           H
ATOM   4359 2HB  ALA A 301      23.421  43.486  22.639  1.00 34.46           H
ATOM   4360 3HB  ALA A 301      24.891  43.632  21.652  1.00 34.46           H
ATOM   4361  N   SER A 302      21.591  44.838  20.634  1.00 34.45           N
ATOM   4362  H   SER A 302      21.098  44.300  21.344  1.00 34.45           H
ATOM   4363  CA  SER A 302      21.069  46.173  20.356  1.00 33.95           C
ATOM   4364  HA  SER A 302      21.892  46.876  20.288  1.00 33.95           H
ATOM   4365  C   SER A 302      20.185  46.601  21.521  1.00 35.28           C
ATOM   4366  O   SER A 302      19.969  45.821  22.447  1.00 36.24           O
ATOM   4367  CB  SER A 302      20.296  46.157  19.025  1.00 29.02           C
ATOM   4368 1HB  SER A 302      20.890  45.641  18.268  1.00 29.02           H
ATOM   4369 2HB  SER A 302      19.351  45.630  19.157  1.00 29.02           H
ATOM   4370  OG  SER A 302      20.045  47.471  18.574  1.00 33.56           O
ATOM   4371  HG  SER A 302      19.607  47.415  17.684  1.00 33.56           H
ATOM   4372  N   ARG A 303      19.640  47.808  21.463  1.00 35.97           N
ATOM   4373  H   ARG A 303      19.950  48.418  20.710  1.00 35.97           H
ATOM   4374  CA  ARG A 303      18.677  48.329  22.418  1.00 40.65           C
ATOM   4375  HA  ARG A 303      18.249  47.497  22.967  1.00 40.65           H
ATOM   4376  C   ARG A 303      17.563  49.052  21.667  1.00 39.04           C
ATOM   4377  O   ARG A 303      17.794  49.607  20.590  1.00 41.65           O
ATOM   4378  CB  ARG A 303      19.418  49.263  23.392  1.00 46.13           C
ATOM   4379 1HB  ARG A 303      20.383  48.827  23.658  1.00 46.13           H
ATOM   4380 2HB  ARG A 303      19.606  50.206  22.879  1.00 46.13           H
ATOM   4381  CG  ARG A 303      18.636  49.505  24.695  1.00 52.17           C
ATOM   4382 1HG  ARG A 303      17.585  49.644  24.481  1.00 52.17           H
ATOM   4383 2HG  ARG A 303      18.747  48.639  25.336  1.00 52.17           H
ATOM   4384  CD  ARG A 303      19.141  50.731  25.448  1.00 58.67           C
ATOM   4385 1HD  ARG A 303      18.762  50.716  26.472  1.00 58.67           H
ATOM   4386 2HD  ARG A 303      20.216  50.669  25.470  1.00 58.67           H
ATOM   4387  NE  ARG A 303      18.698  51.957  24.774  1.00 63.12           N
ATOM   4388  HE  ARG A 303      17.730  51.938  24.491  1.00 63.12           H
ATOM   4389  CZ  ARG A 303      19.466  52.863  24.179  1.00 64.36           C
ATOM   4390  NH1 ARG A 303      20.754  52.978  24.398  1.00 65.09           N
ATOM   4391 1HH1 ARG A 303      21.225  52.401  25.103  1.00 65.09           H
ATOM   4392 2HH1 ARG A 303      21.310  53.611  23.831  1.00 65.09           H
ATOM   4393  NH2 ARG A 303      18.903  53.658  23.302  1.00 61.87           N
ATOM   4394 1HH2 ARG A 303      17.971  53.442  23.003  1.00 61.87           H
ATOM   4395 2HH2 ARG A 303      19.489  54.300  22.768  1.00 61.87           H
ATOM   4396  N   LEU A 304      16.364  49.056  22.234  1.00 48.70           N
ATOM   4397  H   LEU A 304      16.270  48.524  23.092  1.00 48.70           H
ATOM   4398  CA  LEU A 304      15.283  49.948  21.858  1.00 50.23           C
ATOM   4399  HA  LEU A 304      15.019  49.775  20.821  1.00 50.23           H
ATOM   4400  C   LEU A 304      15.763  51.398  21.991  1.00 55.92           C
ATOM   4401  O   LEU A 304      16.676  51.700  22.757  1.00 54.67           O
ATOM   4402  CB  LEU A 304      14.073  49.678  22.780  1.00 51.89           C
ATOM   4403 1HB  LEU A 304      14.437  49.554  23.797  1.00 51.89           H
ATOM   4404 2HB  LEU A 304      13.435  50.552  22.785  1.00 51.89           H
ATOM   4405  CG  LEU A 304      13.199  48.458  22.415  1.00 53.24           C
ATOM   4406  HG  LEU A 304      13.822  47.570  22.307  1.00 53.24           H
ATOM   4407  CD1 LEU A 304      12.165  48.223  23.527  1.00 56.23           C
ATOM   4408 1HD1 LEU A 304      11.382  47.547  23.189  1.00 56.23           H
ATOM   4409 2HD1 LEU A 304      11.714  49.166  23.830  1.00 56.23           H
ATOM   4410 3HD1 LEU A 304      12.646  47.769  24.385  1.00 56.23           H
ATOM   4411  CD2 LEU A 304      12.426  48.698  21.115  1.00 52.20           C
ATOM   4412 1HD2 LEU A 304      11.807  47.835  20.880  1.00 52.20           H
ATOM   4413 2HD2 LEU A 304      13.107  48.867  20.287  1.00 52.20           H
ATOM   4414 3HD2 LEU A 304      11.784  49.569  21.233  1.00 52.20           H
ATOM   4415  N   ARG A 305      15.086  52.341  21.340  1.00 64.13           N
ATOM   4416  H   ARG A 305      14.206  52.066  20.904  1.00 64.13           H
ATOM   4417  CA  ARG A 305      15.300  53.778  21.605  1.00 67.89           C
ATOM   4418  HA  ARG A 305      16.345  53.967  21.834  1.00 67.89           H
ATOM   4419  C   ARG A 305      14.507  54.230  22.842  1.00 74.50           C
ATOM   4420  O   ARG A 305      14.378  55.421  23.086  1.00 77.08           O
ATOM   4421  CB  ARG A 305      14.908  54.605  20.365  1.00 67.23           C
ATOM   4422 1HB  ARG A 305      13.850  54.447  20.160  1.00 67.23           H
ATOM   4423 2HB  ARG A 305      15.047  55.664  20.587  1.00 67.23           H
ATOM   4424  CG  ARG A 305      15.724  54.270  19.099  1.00 63.61           C
ATOM   4425 1HG  ARG A 305      15.565  53.231  18.818  1.00 63.61           H
ATOM   4426 2HG  ARG A 305      15.361  54.900  18.286  1.00 63.61           H
ATOM   4427  CD  ARG A 305      17.226  54.535  19.291  1.00 63.55           C
ATOM   4428 1HD  ARG A 305      17.350  55.549  19.674  1.00 63.55           H
ATOM   4429 2HD  ARG A 305      17.619  53.841  20.033  1.00 63.55           H
ATOM   4430  NE  ARG A 305      17.983  54.362  18.031  1.00 61.60           N
ATOM   4431  HE  ARG A 305      17.718  53.588  17.445  1.00 61.60           H
ATOM   4432  CZ  ARG A 305      19.032  55.077  17.623  1.00 62.98           C
ATOM   4433  NH1 ARG A 305      19.538  56.053  18.341  1.00 66.68           N
ATOM   4434 1HH1 ARG A 305      19.364  55.974  19.348  1.00 66.68           H
ATOM   4435 2HH1 ARG A 305      20.350  56.561  18.057  1.00 66.68           H
ATOM   4436  NH2 ARG A 305      19.591  54.792  16.467  1.00 59.63           N
ATOM   4437 1HH2 ARG A 305      19.339  53.913  16.027  1.00 59.63           H
ATOM   4438 2HH2 ARG A 305      20.390  55.301  16.143  1.00 59.63           H
ATOM   4439  N   ASP A 306      13.949  53.281  23.584  1.00 77.49           N
ATOM   4440  H   ASP A 306      14.204  52.328  23.393  1.00 77.49           H
ATOM   4441  CA  ASP A 306      12.722  53.437  24.340  1.00 83.08           C
ATOM   4442  HA  ASP A 306      12.502  54.499  24.464  1.00 83.08           H
ATOM   4443  C   ASP A 306      12.939  52.779  25.713  1.00 80.04           C
ATOM   4444  O   ASP A 306      13.365  51.622  25.783  1.00 79.86           O
ATOM   4445  CB  ASP A 306      11.569  52.784  23.540  1.00 91.21           C
ATOM   4446 1HB  ASP A 306      11.586  51.707  23.708  1.00 91.21           H
ATOM   4447 2HB  ASP A 306      10.619  53.161  23.920  1.00 91.21           H
ATOM   4448  CG  ASP A 306      11.659  53.044  22.020  1.00 96.55           C
ATOM   4449  OD1 ASP A 306      12.170  52.145  21.309  1.00 97.14           O
ATOM   4450  OD2 ASP A 306      11.259  54.139  21.580  1.00100.29           O
ATOM   4451  N   VAL A 307      12.745  53.531  26.802  1.00 79.25           N
ATOM   4452  H   VAL A 307      12.339  54.451  26.699  1.00 79.25           H
ATOM   4453  CA  VAL A 307      13.115  53.132  28.175  1.00 75.22           C
ATOM   4454  HA  VAL A 307      13.153  52.053  28.206  1.00 75.22           H
ATOM   4455  C   VAL A 307      12.035  53.570  29.177  1.00 72.20           C
ATOM   4456  O   VAL A 307      11.112  54.289  28.789  1.00 70.27           O
ATOM   4457  CB  VAL A 307      14.510  53.687  28.567  1.00 76.81           C
ATOM   4458  HB  VAL A 307      14.667  53.487  29.622  1.00 76.81           H
ATOM   4459  CG1 VAL A 307      15.644  52.987  27.801  1.00 77.74           C
ATOM   4460 1HG1 VAL A 307      16.607  53.386  28.118  1.00 77.74           H
ATOM   4461 2HG1 VAL A 307      15.542  53.141  26.727  1.00 77.74           H
ATOM   4462 3HG1 VAL A 307      15.625  51.921  28.022  1.00 77.74           H
ATOM   4463  CG2 VAL A 307      14.615  55.210  28.368  1.00 76.64           C
ATOM   4464 1HG2 VAL A 307      15.559  55.563  28.784  1.00 76.64           H
ATOM   4465 2HG2 VAL A 307      13.798  55.710  28.889  1.00 76.64           H
ATOM   4466 3HG2 VAL A 307      14.583  55.466  27.309  1.00 76.64           H
ATOM   4467  N   GLN A 308      12.093  53.130  30.445  1.00 71.47           N
ATOM   4468  H   GLN A 308      12.876  52.576  30.783  1.00 71.47           H
ATOM   4469  CA  GLN A 308      11.057  53.442  31.437  1.00 72.01           C
ATOM   4470  HA  GLN A 308      10.770  54.481  31.307  1.00 72.01           H
ATOM   4471  C   GLN A 308      11.578  53.206  32.870  1.00 72.71           C
ATOM   4472  O   GLN A 308      12.198  52.173  33.082  1.00 70.15           O
ATOM   4473  CB  GLN A 308       9.850  52.516  31.175  1.00 68.83           C
ATOM   4474 1HB  GLN A 308       9.692  52.395  30.103  1.00 68.83           H
ATOM   4475 2HB  GLN A 308      10.073  51.529  31.580  1.00 68.83           H
ATOM   4476  CG  GLN A 308       8.542  53.015  31.806  1.00 67.90           C
ATOM   4477 1HG  GLN A 308       7.760  52.284  31.601  1.00 67.90           H
ATOM   4478 2HG  GLN A 308       8.667  53.067  32.889  1.00 67.90           H
ATOM   4479  CD  GLN A 308       8.060  54.381  31.300  1.00 67.30           C
ATOM   4480  OE1 GLN A 308       7.342  55.081  31.993  1.00 65.48           O
ATOM   4481  NE2 GLN A 308       8.409  54.804  30.097  1.00 64.45           N
ATOM   4482 1HE2 GLN A 308       8.059  55.703  29.825  1.00 64.45           H
ATOM   4483 2HE2 GLN A 308       9.091  54.319  29.527  1.00 64.45           H
ATOM   4484  N   PRO A 309      11.324  54.101  33.849  1.00  0.00           N
ATOM   4485  CA  PRO A 309      11.677  53.844  35.240  1.00  0.00           C
ATOM   4486  HA  PRO A 309      12.764  53.885  35.337  1.00  0.00           H
ATOM   4487  C   PRO A 309      11.169  52.478  35.703  1.00  0.00           C
ATOM   4488  O   PRO A 309      10.026  52.106  35.440  1.00  0.00           O
ATOM   4489  CB  PRO A 309      11.047  54.983  36.048  1.00  0.00           C
ATOM   4490 1HB  PRO A 309      10.028  54.718  36.336  1.00  0.00           H
ATOM   4491 2HB  PRO A 309      11.643  55.230  36.927  1.00  0.00           H
ATOM   4492  CG  PRO A 309      11.011  56.127  35.040  1.00  0.00           C
ATOM   4493 1HG  PRO A 309      10.248  56.864  35.290  1.00  0.00           H
ATOM   4494 2HG  PRO A 309      11.997  56.593  34.980  1.00  0.00           H
ATOM   4495  CD  PRO A 309      10.701  55.410  33.726  1.00  0.00           C
ATOM   4496 1HD  PRO A 309       9.622  55.292  33.618  1.00  0.00           H
ATOM   4497 2HD  PRO A 309      11.113  55.975  32.891  1.00  0.00           H
ATOM   4498  N   GLU A 310      12.022  51.744  36.395  1.00  0.00           N
ATOM   4499  H   GLU A 310      12.978  52.093  36.485  1.00  0.00           H
ATOM   4500  CA  GLU A 310      11.822  50.342  36.745  1.00  0.00           C
ATOM   4501  HA  GLU A 310      11.131  49.886  36.037  1.00  0.00           H
ATOM   4502  C   GLU A 310      11.247  50.201  38.157  1.00  0.00           C
ATOM   4503  O   GLU A 310      10.829  49.115  38.557  1.00  0.00           O
ATOM   4504  CB  GLU A 310      13.173  49.596  36.688  1.00  0.00           C
ATOM   4505 1HB  GLU A 310      13.757  49.834  37.578  1.00  0.00           H
ATOM   4506 2HB  GLU A 310      12.959  48.527  36.718  1.00  0.00           H
ATOM   4507  CG  GLU A 310      14.037  49.879  35.440  1.00  0.00           C
ATOM   4508 1HG  GLU A 310      14.573  48.959  35.204  1.00  0.00           H
ATOM   4509 2HG  GLU A 310      13.394  50.109  34.594  1.00  0.00           H
ATOM   4510  CD  GLU A 310      15.080  51.006  35.616  1.00  0.00           C
ATOM   4511  OE1 GLU A 310      14.729  52.076  36.169  1.00  0.00           O
ATOM   4512  OE2 GLU A 310      16.223  50.768  35.176  1.00  0.00           O
ATOM   4513  N   ASP A 311      11.270  51.297  38.912  1.00  0.00           N
ATOM   4514  H   ASP A 311      11.574  52.160  38.481  1.00  0.00           H
ATOM   4515  CA  ASP A 311      11.000  51.378  40.335  1.00  0.00           C
ATOM   4516  HA  ASP A 311      10.188  50.700  40.597  1.00  0.00           H
ATOM   4517  C   ASP A 311      10.596  52.826  40.673  1.00  0.00           C
ATOM   4518  O   ASP A 311      10.782  53.736  39.862  1.00  0.00           O
ATOM   4519  CB  ASP A 311      12.280  50.958  41.080  1.00  0.00           C
ATOM   4520 1HB  ASP A 311      12.497  49.911  40.861  1.00  0.00           H
ATOM   4521 2HB  ASP A 311      13.115  51.565  40.724  1.00  0.00           H
ATOM   4522  CG  ASP A 311      12.155  51.126  42.589  1.00  0.00           C
ATOM   4523  OD1 ASP A 311      11.081  50.764  43.121  1.00  0.00           O
ATOM   4524  OD2 ASP A 311      13.100  51.672  43.191  1.00  0.00           O
ATOM   4525  N   ALA A 312      10.051  53.049  41.867  1.00  0.00           N
ATOM   4526  H   ALA A 312      10.066  52.250  42.498  1.00  0.00           H
ATOM   4527  CA  ALA A 312       9.825  54.373  42.437  1.00  0.00           C
ATOM   4528  HA  ALA A 312      10.624  55.024  42.078  1.00  0.00           H
ATOM   4529  C   ALA A 312       9.893  54.405  43.981  1.00  0.00           C
ATOM   4530  O   ALA A 312      10.443  55.379  44.501  1.00  0.00           O
ATOM   4531  CB  ALA A 312       8.496  54.958  41.936  1.00  0.00           C
ATOM   4532 1HB  ALA A 312       8.500  55.007  40.846  1.00  0.00           H
ATOM   4533 2HB  ALA A 312       8.376  55.966  42.332  1.00  0.00           H
ATOM   4534 3HB  ALA A 312       7.655  54.349  42.260  1.00  0.00           H
ATOM   4535  N   PRO A 313       9.331  53.443  44.756  1.00  0.00           N
ATOM   4536  CA  PRO A 313       9.340  53.529  46.218  1.00  0.00           C
ATOM   4537  HA  PRO A 313       9.054  54.542  46.506  1.00  0.00           H
ATOM   4538  C   PRO A 313      10.733  53.226  46.806  1.00  0.00           C
ATOM   4539  O   PRO A 313      10.988  52.124  47.283  1.00  0.00           O
ATOM   4540  CB  PRO A 313       8.243  52.564  46.719  1.00  0.00           C
ATOM   4541 1HB  PRO A 313       8.654  51.638  47.109  1.00  0.00           H
ATOM   4542 2HB  PRO A 313       7.620  53.037  47.479  1.00  0.00           H
ATOM   4543  CG  PRO A 313       7.430  52.233  45.473  1.00  0.00           C
ATOM   4544 1HG  PRO A 313       6.997  51.234  45.527  1.00  0.00           H
ATOM   4545 2HG  PRO A 313       6.656  52.988  45.323  1.00  0.00           H
ATOM   4546  CD  PRO A 313       8.466  52.335  44.365  1.00  0.00           C
ATOM   4547 1HD  PRO A 313       9.045  51.413  44.339  1.00  0.00           H
ATOM   4548 2HD  PRO A 313       7.968  52.493  43.413  1.00  0.00           H
ATOM   4549  N   ALA A 314      11.630  54.213  46.814  1.00  0.00           N
ATOM   4550  H   ALA A 314      11.383  55.049  46.298  1.00  0.00           H
ATOM   4551  CA  ALA A 314      12.979  54.126  47.381  1.00  0.00           C
ATOM   4552  HA  ALA A 314      13.456  53.235  46.987  1.00  0.00           H
ATOM   4553  C   ALA A 314      12.958  54.001  48.919  1.00  0.00           C
ATOM   4554  O   ALA A 314      13.265  54.949  49.635  1.00  0.00           O
ATOM   4555  CB  ALA A 314      13.796  55.336  46.912  1.00  0.00           C
ATOM   4556 1HB  ALA A 314      13.843  55.344  45.822  1.00  0.00           H
ATOM   4557 2HB  ALA A 314      14.809  55.269  47.310  1.00  0.00           H
ATOM   4558 3HB  ALA A 314      13.330  56.260  47.257  1.00  0.00           H
ATOM   4559  N   ALA A 315      12.569  52.823  49.404  1.00  0.00           N
ATOM   4560  H   ALA A 315      12.401  52.115  48.697  1.00  0.00           H
ATOM   4561  CA  ALA A 315      12.294  52.452  50.795  1.00  0.00           C
ATOM   4562  HA  ALA A 315      13.214  52.499  51.379  1.00  0.00           H
ATOM   4563  C   ALA A 315      11.735  51.021  50.854  1.00  0.00           C
ATOM   4564  O   ALA A 315      12.036  50.275  51.780  1.00  0.00           O
ATOM   4565  CB  ALA A 315      11.246  53.393  51.411  1.00  0.00           C
ATOM   4566 1HB  ALA A 315      11.657  54.393  51.541  1.00  0.00           H
ATOM   4567 2HB  ALA A 315      10.953  53.013  52.390  1.00  0.00           H
ATOM   4568 3HB  ALA A 315      10.365  53.442  50.770  1.00  0.00           H
ATOM   4569  N   ALA A 316      10.912  50.650  49.870  1.00  0.00           N
ATOM   4570  H   ALA A 316      10.734  51.304  49.116  1.00  0.00           H
ATOM   4571  CA  ALA A 316      10.294  49.336  49.718  1.00  0.00           C
ATOM   4572  HA  ALA A 316      10.953  48.570  50.129  1.00  0.00           H
ATOM   4573  C   ALA A 316      10.123  49.082  48.216  1.00  0.00           C
ATOM   4574  O   ALA A 316       9.020  49.126  47.675  1.00  0.00           O
ATOM   4575  CB  ALA A 316       8.961  49.300  50.477  1.00  0.00           C
ATOM   4576 1HB  ALA A 316       8.299  50.085  50.109  1.00  0.00           H
ATOM   4577 2HB  ALA A 316       9.141  49.454  51.541  1.00  0.00           H
ATOM   4578 3HB  ALA A 316       8.487  48.329  50.334  1.00  0.00           H
ATOM   4579  N   ASN A 317      11.262  48.977  47.541  1.00  0.00           N
ATOM   4580  H   ASN A 317      12.124  49.034  48.064  1.00  0.00           H
ATOM   4581  CA  ASN A 317      11.382  49.109  46.096  1.00  0.00           C
ATOM   4582  HA  ASN A 317      10.932  50.054  45.787  1.00  0.00           H
ATOM   4583  C   ASN A 317      10.670  47.971  45.353  1.00  0.00           C
ATOM   4584  O   ASN A 317      10.481  46.877  45.887  1.00  0.00           O
ATOM   4585  CB  ASN A 317      12.877  49.129  45.731  1.00  0.00           C
ATOM   4586 1HB  ASN A 317      13.318  48.170  45.999  1.00  0.00           H
ATOM   4587 2HB  ASN A 317      12.974  49.246  44.651  1.00  0.00           H
ATOM   4588  CG  ASN A 317      13.665  50.236  46.429  1.00  0.00           C
ATOM   4589  OD1 ASN A 317      13.798  50.264  47.651  1.00  0.00           O
ATOM   4590  ND2 ASN A 317      14.251  51.141  45.684  1.00  0.00           N
ATOM   4591 1HD2 ASN A 317      14.811  51.845  46.114  1.00  0.00           H
ATOM   4592 2HD2 ASN A 317      13.993  51.214  44.696  1.00  0.00           H
ATOM   4593  N   GLY A 318      10.363  48.219  44.084  1.00  0.00           N
ATOM   4594  H   GLY A 318      10.652  49.127  43.722  1.00  0.00           H
ATOM   4595  CA  GLY A 318       9.920  47.247  43.093  1.00  0.00           C
ATOM   4596 1HA  GLY A 318       9.670  46.304  43.578  1.00  0.00           H
ATOM   4597 2HA  GLY A 318       9.036  47.636  42.589  1.00  0.00           H
ATOM   4598  C   GLY A 318      11.021  47.001  42.058  1.00  0.00           C
ATOM   4599  O   GLY A 318      12.179  47.351  42.278  1.00  0.00           O
ATOM   4600  N   ALA A 319      10.666  46.353  40.949  1.00  0.00           N
ATOM   4601  H   ALA A 319       9.693  46.147  40.775  1.00  0.00           H
ATOM   4602  CA  ALA A 319      11.541  46.137  39.800  1.00  0.00           C
ATOM   4603  HA  ALA A 319      12.136  47.037  39.627  1.00  0.00           H
ATOM   4604  C   ALA A 319      10.672  45.865  38.561  1.00  0.00           C
ATOM   4605  O   ALA A 319       9.449  45.743  38.681  1.00  0.00           O
ATOM   4606  CB  ALA A 319      12.472  44.947  40.080  1.00  0.00           C
ATOM   4607 1HB  ALA A 319      13.049  45.129  40.987  1.00  0.00           H
ATOM   4608 2HB  ALA A 319      13.166  44.813  39.250  1.00  0.00           H
ATOM   4609 3HB  ALA A 319      11.882  44.039  40.206  1.00  0.00           H
ATOM   4610  N   LEU A 320      11.298  45.690  37.395  1.00  0.00           N
ATOM   4611  H   LEU A 320      12.308  45.729  37.370  1.00  0.00           H
ATOM   4612  CA  LEU A 320      10.650  45.427  36.110  1.00  0.00           C
ATOM   4613  HA  LEU A 320       9.671  44.982  36.286  1.00  0.00           H
ATOM   4614  C   LEU A 320      11.528  44.430  35.326  1.00  0.00           C
ATOM   4615  O   LEU A 320      12.718  44.349  35.603  1.00  0.00           O
ATOM   4616  CB  LEU A 320      10.492  46.798  35.421  1.00  0.00           C
ATOM   4617 1HB  LEU A 320       9.957  47.451  36.114  1.00  0.00           H
ATOM   4618 2HB  LEU A 320      11.488  47.220  35.276  1.00  0.00           H
ATOM   4619  CG  LEU A 320       9.763  46.844  34.066  1.00  0.00           C
ATOM   4620  HG  LEU A 320      10.403  46.408  33.298  1.00  0.00           H
ATOM   4621  CD1 LEU A 320       8.412  46.112  34.072  1.00  0.00           C
ATOM   4622 1HD1 LEU A 320       7.904  46.277  33.122  1.00  0.00           H
ATOM   4623 2HD1 LEU A 320       7.787  46.488  34.883  1.00  0.00           H
ATOM   4624 3HD1 LEU A 320       8.553  45.041  34.195  1.00  0.00           H
ATOM   4625  CD2 LEU A 320       9.494  48.319  33.725  1.00  0.00           C
ATOM   4626 1HD2 LEU A 320      10.411  48.899  33.819  1.00  0.00           H
ATOM   4627 2HD2 LEU A 320       8.758  48.738  34.412  1.00  0.00           H
ATOM   4628 3HD2 LEU A 320       9.119  48.407  32.707  1.00  0.00           H
ATOM   4629  N   SER A 321      10.943  43.634  34.428  1.00  0.00           N
ATOM   4630  H   SER A 321       9.957  43.739  34.224  1.00  0.00           H
ATOM   4631  CA  SER A 321      11.573  42.541  33.668  1.00  0.00           C
ATOM   4632  HA  SER A 321      12.439  42.907  33.122  1.00  0.00           H
ATOM   4633  C   SER A 321      10.522  42.019  32.670  1.00  0.00           C
ATOM   4634  O   SER A 321       9.353  42.396  32.780  1.00  0.00           O
ATOM   4635  CB  SER A 321      12.021  41.434  34.643  1.00  0.00           C
ATOM   4636 1HB  SER A 321      12.768  41.832  35.330  1.00  0.00           H
ATOM   4637 2HB  SER A 321      11.159  41.100  35.221  1.00  0.00           H
ATOM   4638  OG  SER A 321      12.583  40.321  33.981  1.00  0.00           O
ATOM   4639  HG  SER A 321      13.319  40.808  33.508  1.00  0.00           H
ATOM   4640  N   GLU A 322      10.893  41.143  31.733  1.00  0.00           N
ATOM   4641  H   GLU A 322      11.841  40.774  31.770  1.00  0.00           H
ATOM   4642  CA  GLU A 322       9.960  40.450  30.838  1.00  0.00           C
ATOM   4643  HA  GLU A 322       8.956  40.491  31.263  1.00  0.00           H
ATOM   4644  C   GLU A 322      10.376  38.977  30.735  1.00  0.00           C
ATOM   4645  O   GLU A 322      11.548  38.655  30.887  1.00  0.00           O
ATOM   4646  CB  GLU A 322       9.936  41.108  29.445  1.00  0.00           C
ATOM   4647 1HB  GLU A 322      10.944  41.110  29.027  1.00  0.00           H
ATOM   4648 2HB  GLU A 322       9.291  40.510  28.799  1.00  0.00           H
ATOM   4649  CG  GLU A 322       9.389  42.547  29.487  1.00  0.00           C
ATOM   4650 1HG  GLU A 322       8.463  42.551  30.067  1.00  0.00           H
ATOM   4651 2HG  GLU A 322      10.111  43.201  29.977  1.00  0.00           H
ATOM   4652  CD  GLU A 322       9.085  43.103  28.093  1.00  0.00           C
ATOM   4653  OE1 GLU A 322       9.711  42.642  27.116  1.00  0.00           O
ATOM   4654  OE2 GLU A 322       8.202  43.978  28.011  1.00  0.00           O
ATOM   4655  N   GLN A 323       9.431  38.072  30.464  1.00  0.00           N
ATOM   4656  H   GLN A 323       8.492  38.404  30.318  1.00  0.00           H
ATOM   4657  CA  GLN A 323       9.634  36.616  30.563  1.00  0.00           C
ATOM   4658  HA  GLN A 323      10.291  36.435  31.415  1.00  0.00           H
ATOM   4659  C   GLN A 323      10.339  36.040  29.312  1.00  0.00           C
ATOM   4660  O   GLN A 323       9.843  35.106  28.692  1.00  0.00           O
ATOM   4661  CB  GLN A 323       8.262  35.962  30.869  1.00  0.00           C
ATOM   4662 1HB  GLN A 323       7.719  36.635  31.534  1.00  0.00           H
ATOM   4663 2HB  GLN A 323       7.670  35.867  29.960  1.00  0.00           H
ATOM   4664  CG  GLN A 323       8.334  34.605  31.600  1.00  0.00           C
ATOM   4665 1HG  GLN A 323       9.079  34.660  32.395  1.00  0.00           H
ATOM   4666 2HG  GLN A 323       7.367  34.418  32.071  1.00  0.00           H
ATOM   4667  CD  GLN A 323       8.649  33.414  30.698  1.00  0.00           C
ATOM   4668  OE1 GLN A 323       9.733  32.842  30.761  1.00  0.00           O
ATOM   4669  NE2 GLN A 323       7.697  32.967  29.900  1.00  0.00           N
ATOM   4670 1HE2 GLN A 323       7.878  32.162  29.332  1.00  0.00           H
ATOM   4671 2HE2 GLN A 323       6.789  33.402  29.902  1.00  0.00           H
ATOM   4672  N   SER A 324      11.489  36.601  28.930  1.00  0.00           N
ATOM   4673  H   SER A 324      11.852  37.343  29.525  1.00  0.00           H
ATOM   4674  CA  SER A 324      12.247  36.209  27.735  1.00  0.00           C
ATOM   4675  HA  SER A 324      13.013  36.965  27.556  1.00  0.00           H
ATOM   4676  C   SER A 324      11.350  36.162  26.484  1.00  0.00           C
ATOM   4677  O   SER A 324      11.270  35.140  25.799  1.00  0.00           O
ATOM   4678  CB  SER A 324      12.971  34.879  28.008  1.00  0.00           C
ATOM   4679 1HB  SER A 324      13.651  35.004  28.851  1.00  0.00           H
ATOM   4680 2HB  SER A 324      12.239  34.110  28.257  1.00  0.00           H
ATOM   4681  OG  SER A 324      13.707  34.462  26.877  1.00  0.00           O
ATOM   4682  HG  SER A 324      13.057  34.138  26.223  1.00  0.00           H
ATOM   4683  N   GLY A 325      10.688  37.277  26.168  1.00 45.63           N
ATOM   4684  H   GLY A 325      10.820  38.104  26.728  1.00 45.63           H
ATOM   4685  CA  GLY A 325       9.925  37.377  24.927  1.00 43.08           C
ATOM   4686 1HA  GLY A 325       9.202  36.563  24.881  1.00 43.08           H
ATOM   4687 2HA  GLY A 325       9.395  38.327  24.897  1.00 43.08           H
ATOM   4688  C   GLY A 325      10.840  37.277  23.712  1.00 40.72           C
ATOM   4689  O   GLY A 325      12.025  37.611  23.789  1.00 45.57           O
ATOM   4690  N   VAL A 326      10.280  36.843  22.581  1.00 34.52           N
ATOM   4691  H   VAL A 326       9.301  36.594  22.588  1.00 34.52           H
ATOM   4692  CA  VAL A 326      11.010  36.647  21.326  1.00 32.55           C
ATOM   4693  HA  VAL A 326      11.909  37.257  21.348  1.00 32.55           H
ATOM   4694  C   VAL A 326      10.127  37.102  20.164  1.00 24.77           C
ATOM   4695  O   VAL A 326       9.058  36.534  19.937  1.00 22.19           O
ATOM   4696  CB  VAL A 326      11.430  35.168  21.133  1.00 32.86           C
ATOM   4697  HB  VAL A 326      10.541  34.575  20.948  1.00 32.86           H
ATOM   4698  CG1 VAL A 326      12.350  35.036  19.908  1.00 34.38           C
ATOM   4699 1HG1 VAL A 326      12.622  33.991  19.760  1.00 34.38           H
ATOM   4700 2HG1 VAL A 326      13.255  35.625  20.056  1.00 34.38           H
ATOM   4701 3HG1 VAL A 326      11.840  35.386  19.012  1.00 34.38           H
ATOM   4702  CG2 VAL A 326      12.134  34.552  22.355  1.00 28.21           C
ATOM   4703 1HG2 VAL A 326      12.501  33.555  22.110  1.00 28.21           H
ATOM   4704 2HG2 VAL A 326      11.433  34.454  23.183  1.00 28.21           H
ATOM   4705 3HG2 VAL A 326      12.971  35.174  22.663  1.00 28.21           H
ATOM   4706  N   ALA A 327      10.562  38.111  19.416  1.00 19.15           N
ATOM   4707  H   ALA A 327      11.469  38.505  19.645  1.00 19.15           H
ATOM   4708  CA  ALA A 327      10.027  38.409  18.094  1.00 18.20           C
ATOM   4709  HA  ALA A 327       8.945  38.269  18.097  1.00 18.20           H
ATOM   4710  C   ALA A 327      10.664  37.452  17.077  1.00 17.36           C
ATOM   4711  O   ALA A 327      11.891  37.377  16.963  1.00 23.10           O
ATOM   4712  CB  ALA A 327      10.324  39.865  17.730  1.00 24.10           C
ATOM   4713 1HB  ALA A 327       9.851  40.529  18.453  1.00 24.10           H
ATOM   4714 2HB  ALA A 327       9.931  40.077  16.735  1.00 24.10           H
ATOM   4715 3HB  ALA A 327      11.399  40.038  17.735  1.00 24.10           H
ATOM   4716  N   TRP A 328       9.837  36.712  16.348  1.00 16.65           N
ATOM   4717  H   TRP A 328       8.841  36.886  16.438  1.00 16.65           H
ATOM   4718  CA  TRP A 328      10.246  35.948  15.180  1.00 20.17           C
ATOM   4719  HA  TRP A 328      11.221  35.496  15.365  1.00 20.17           H
ATOM   4720  C   TRP A 328      10.335  36.892  13.988  1.00 15.43           C
ATOM   4721  O   TRP A 328       9.378  37.607  13.691  1.00 18.41           O
ATOM   4722  CB  TRP A 328       9.211  34.844  14.934  1.00 23.28           C
ATOM   4723 1HB  TRP A 328       9.214  34.231  15.820  1.00 23.28           H
ATOM   4724 2HB  TRP A 328       8.224  35.297  14.839  1.00 23.28           H
ATOM   4725  CG  TRP A 328       9.411  33.907  13.777  1.00 24.44           C
ATOM   4726  CD1 TRP A 328      10.585  33.601  13.187  1.00 23.19           C
ATOM   4727  HD1 TRP A 328      11.557  33.990  13.452  1.00 23.19           H
ATOM   4728  CD2 TRP A 328       8.416  33.074  13.092  1.00 23.34           C
ATOM   4729  NE1 TRP A 328      10.390  32.668  12.198  1.00 21.63           N
ATOM   4730  HE1 TRP A 328      11.166  32.248  11.694  1.00 21.63           H
ATOM   4731  CE2 TRP A 328       9.069  32.339  12.055  1.00 21.20           C
ATOM   4732  CE3 TRP A 328       7.028  32.858  13.232  1.00 25.68           C
ATOM   4733  HE3 TRP A 328       6.489  33.375  14.007  1.00 25.68           H
ATOM   4734  CZ2 TRP A 328       8.381  31.500  11.165  1.00 23.94           C
ATOM   4735  HZ2 TRP A 328       8.906  30.978  10.377  1.00 23.94           H
ATOM   4736  CZ3 TRP A 328       6.321  32.015  12.348  1.00 24.34           C
ATOM   4737  HZ3 TRP A 328       5.249  31.911  12.456  1.00 24.34           H
ATOM   4738  CH2 TRP A 328       6.991  31.360  11.299  1.00 23.45           C
ATOM   4739  HH2 TRP A 328       6.445  30.755  10.590  1.00 23.45           H
ATOM   4740  N   VAL A 329      11.473  36.874  13.302  1.00 15.22           N
ATOM   4741  H   VAL A 329      12.217  36.254  13.609  1.00 15.22           H
ATOM   4742  CA  VAL A 329      11.721  37.570  12.043  1.00 14.83           C
ATOM   4743  HA  VAL A 329      10.860  38.178  11.773  1.00 14.83           H
ATOM   4744  C   VAL A 329      11.947  36.476  10.987  1.00 14.37           C
ATOM   4745  O   VAL A 329      13.059  35.965  10.886  1.00 26.89           O
ATOM   4746  CB  VAL A 329      12.941  38.507  12.187  1.00 23.42           C
ATOM   4747  HB  VAL A 329      13.821  37.924  12.457  1.00 23.42           H
ATOM   4748  CG1 VAL A 329      13.214  39.229  10.863  1.00 14.90           C
ATOM   4749 1HG1 VAL A 329      14.074  39.885  10.970  1.00 14.90           H
ATOM   4750 2HG1 VAL A 329      12.349  39.825  10.598  1.00 14.90           H
ATOM   4751 3HG1 VAL A 329      13.423  38.516  10.067  1.00 14.90           H
ATOM   4752  CG2 VAL A 329      12.725  39.570  13.279  1.00 24.80           C
ATOM   4753 1HG2 VAL A 329      13.598  40.219  13.329  1.00 24.80           H
ATOM   4754 2HG2 VAL A 329      12.596  39.101  14.255  1.00 24.80           H
ATOM   4755 3HG2 VAL A 329      11.849  40.173  13.050  1.00 24.80           H
ATOM   4756  N   PRO A 330      10.905  36.005  10.281  1.00 23.13           N
ATOM   4757  CA  PRO A 330      10.997  34.791   9.476  1.00 22.49           C
ATOM   4758  HA  PRO A 330      11.116  33.954  10.154  1.00 22.49           H
ATOM   4759  C   PRO A 330      12.155  34.741   8.475  1.00 21.73           C
ATOM   4760  O   PRO A 330      12.619  35.766   7.973  1.00 18.07           O
ATOM   4761  CB  PRO A 330       9.641  34.667   8.780  1.00 23.17           C
ATOM   4762 1HB  PRO A 330       9.648  35.254   7.861  1.00 23.17           H
ATOM   4763 2HB  PRO A 330       9.383  33.627   8.575  1.00 23.17           H
ATOM   4764  CG  PRO A 330       8.688  35.297   9.794  1.00 23.66           C
ATOM   4765 1HG  PRO A 330       7.770  35.659   9.342  1.00 23.66           H
ATOM   4766 2HG  PRO A 330       8.447  34.578  10.572  1.00 23.66           H
ATOM   4767  CD  PRO A 330       9.514  36.430  10.390  1.00 24.84           C
ATOM   4768 1HD  PRO A 330       9.364  37.346   9.818  1.00 24.84           H
ATOM   4769 2HD  PRO A 330       9.211  36.579  11.423  1.00 24.84           H
ATOM   4770  N   TYR A 331      12.540  33.515   8.129  1.00 17.73           N
ATOM   4771  H   TYR A 331      12.061  32.744   8.566  1.00 17.73           H
ATOM   4772  CA  TYR A 331      13.255  33.183   6.900  1.00 14.08           C
ATOM   4773  HA  TYR A 331      14.254  33.621   6.909  1.00 14.08           H
ATOM   4774  C   TYR A 331      12.465  33.746   5.706  1.00 17.47           C
ATOM   4775  O   TYR A 331      11.242  33.845   5.787  1.00 23.16           O
ATOM   4776  CB  TYR A 331      13.352  31.636   6.859  1.00 17.05           C
ATOM   4777 1HB  TYR A 331      14.190  31.330   7.483  1.00 17.05           H
ATOM   4778 2HB  TYR A 331      12.452  31.214   7.313  1.00 17.05           H
ATOM   4779  CG  TYR A 331      13.486  30.984   5.493  1.00 20.05           C
ATOM   4780  CD1 TYR A 331      14.734  30.502   5.059  1.00 14.32           C
ATOM   4781  HD1 TYR A 331      15.600  30.592   5.696  1.00 14.32           H
ATOM   4782  CD2 TYR A 331      12.344  30.828   4.677  1.00 20.61           C
ATOM   4783  HD2 TYR A 331      11.379  31.160   5.033  1.00 20.61           H
ATOM   4784  CE1 TYR A 331      14.848  29.889   3.799  1.00 14.59           C
ATOM   4785  HE1 TYR A 331      15.795  29.496   3.465  1.00 14.59           H
ATOM   4786  CE2 TYR A 331      12.460  30.260   3.396  1.00 14.18           C
ATOM   4787  HE2 TYR A 331      11.590  30.164   2.764  1.00 14.18           H
ATOM   4788  CZ  TYR A 331      13.716  29.790   2.962  1.00 14.51           C
ATOM   4789  OH  TYR A 331      13.852  29.249   1.728  1.00 32.83           O
ATOM   4790  HH  TYR A 331      12.984  29.423   1.258  1.00 32.83           H
ATOM   4791  N   THR A 332      13.125  34.013   4.579  1.00 18.31           N
ATOM   4792  H   THR A 332      14.134  33.910   4.545  1.00 18.31           H
ATOM   4793  CA  THR A 332      12.458  34.051   3.274  1.00 30.69           C
ATOM   4794  HA  THR A 332      11.533  33.475   3.327  1.00 30.69           H
ATOM   4795  C   THR A 332      13.348  33.383   2.239  1.00 32.81           C
ATOM   4796  O   THR A 332      14.555  33.251   2.418  1.00 41.20           O
ATOM   4797  CB  THR A 332      12.127  35.486   2.817  1.00 42.56           C
ATOM   4798  HB  THR A 332      12.167  35.525   1.729  1.00 42.56           H
ATOM   4799  OG1 THR A 332      13.050  36.419   3.316  1.00 55.06           O
ATOM   4800  HG1 THR A 332      12.979  37.208   2.755  1.00 55.06           H
ATOM   4801  CG2 THR A 332      10.727  35.912   3.228  1.00 46.39           C
ATOM   4802 1HG2 THR A 332      10.522  36.913   2.848  1.00 46.39           H
ATOM   4803 2HG2 THR A 332      10.646  35.911   4.311  1.00 46.39           H
ATOM   4804 3HG2 THR A 332      10.007  35.221   2.797  1.00 46.39           H
ATOM   4805  N   ASP A 333      12.773  33.008   1.105  1.00 27.30           N
ATOM   4806  H   ASP A 333      11.761  33.019   1.028  1.00 27.30           H
ATOM   4807  CA  ASP A 333      13.511  32.342   0.038  1.00 23.86           C
ATOM   4808  HA  ASP A 333      14.016  31.476   0.462  1.00 23.86           H
ATOM   4809  C   ASP A 333      14.582  33.233  -0.601  1.00 27.79           C
ATOM   4810  O   ASP A 333      15.534  32.710  -1.188  1.00 27.92           O
ATOM   4811  CB  ASP A 333      12.501  31.860  -0.998  1.00 25.10           C
ATOM   4812 1HB  ASP A 333      11.903  32.702  -1.350  1.00 25.10           H
ATOM   4813 2HB  ASP A 333      13.021  31.426  -1.850  1.00 25.10           H
ATOM   4814  CG  ASP A 333      11.603  30.817  -0.347  1.00 26.37           C
ATOM   4815  OD1 ASP A 333      12.079  29.666  -0.211  1.00 27.80           O
ATOM   4816  OD2 ASP A 333      10.521  31.211   0.128  1.00 26.47           O
ATOM   4817  N   GLU A 334      14.439  34.553  -0.453  1.00 32.67           N
ATOM   4818  H   GLU A 334      13.611  34.858   0.036  1.00 32.67           H
ATOM   4819  CA  GLU A 334      15.389  35.599  -0.856  1.00 34.95           C
ATOM   4820  HA  GLU A 334      15.752  35.377  -1.860  1.00 34.95           H
ATOM   4821  C   GLU A 334      16.601  35.701   0.100  1.00 34.87           C
ATOM   4822  O   GLU A 334      17.625  36.298  -0.240  1.00 38.16           O
ATOM   4823  CB  GLU A 334      14.627  36.950  -0.891  1.00 35.02           C
ATOM   4824 1HB  GLU A 334      15.177  37.656  -1.515  1.00 35.02           H
ATOM   4825 2HB  GLU A 334      13.644  36.788  -1.336  1.00 35.02           H
ATOM   4826  CG  GLU A 334      14.467  37.554   0.520  1.00 37.78           C
ATOM   4827 1HG  GLU A 334      14.325  36.737   1.218  1.00 37.78           H
ATOM   4828 2HG  GLU A 334      15.388  38.074   0.787  1.00 37.78           H
ATOM   4829  CD  GLU A 334      13.285  38.514   0.700  1.00 42.03           C
ATOM   4830  OE1 GLU A 334      12.708  38.486   1.819  1.00 44.33           O
ATOM   4831  OE2 GLU A 334      12.991  39.263  -0.250  1.00 42.85           O
ATOM   4832  N   ALA A 335      16.480  35.157   1.310  1.00 29.97           N
ATOM   4833  H   ALA A 335      15.630  34.637   1.513  1.00 29.97           H
ATOM   4834  CA  ALA A 335      17.317  35.447   2.468  1.00 25.51           C
ATOM   4835  HA  ALA A 335      18.342  35.648   2.165  1.00 25.51           H
ATOM   4836  C   ALA A 335      17.279  34.228   3.402  1.00 21.60           C
ATOM   4837  O   ALA A 335      16.485  34.205   4.345  1.00 18.02           O
ATOM   4838  CB  ALA A 335      16.770  36.698   3.167  1.00 14.66           C
ATOM   4839 1HB  ALA A 335      16.951  37.576   2.549  1.00 14.66           H
ATOM   4840 2HB  ALA A 335      17.263  36.833   4.124  1.00 14.66           H
ATOM   4841 3HB  ALA A 335      15.701  36.593   3.344  1.00 14.66           H
ATOM   4842  N   PRO A 336      18.072  33.176   3.108  1.00 22.01           N
ATOM   4843  CA  PRO A 336      17.964  31.883   3.774  1.00 25.03           C
ATOM   4844  HA  PRO A 336      16.914  31.650   3.921  1.00 25.03           H
ATOM   4845  C   PRO A 336      18.654  31.895   5.148  1.00 24.47           C
ATOM   4846  O   PRO A 336      19.616  31.171   5.402  1.00 24.22           O
ATOM   4847  CB  PRO A 336      18.561  30.882   2.781  1.00 27.57           C
ATOM   4848 1HB  PRO A 336      18.954  29.988   3.260  1.00 27.57           H
ATOM   4849 2HB  PRO A 336      17.802  30.609   2.046  1.00 27.57           H
ATOM   4850  CG  PRO A 336      19.652  31.702   2.102  1.00 24.84           C
ATOM   4851 1HG  PRO A 336      20.531  31.738   2.742  1.00 24.84           H
ATOM   4852 2HG  PRO A 336      19.906  31.304   1.119  1.00 24.84           H
ATOM   4853  CD  PRO A 336      19.023  33.092   2.007  1.00 22.33           C
ATOM   4854 1HD  PRO A 336      19.795  33.858   2.094  1.00 22.33           H
ATOM   4855 2HD  PRO A 336      18.494  33.188   1.058  1.00 22.33           H
ATOM   4856  N   PHE A 337      18.155  32.744   6.031  1.00 20.99           N
ATOM   4857  H   PHE A 337      17.385  33.340   5.741  1.00 20.99           H
ATOM   4858  CA  PHE A 337      18.571  32.908   7.405  1.00 18.63           C
ATOM   4859  HA  PHE A 337      18.875  31.940   7.792  1.00 18.63           H
ATOM   4860  C   PHE A 337      17.348  33.386   8.178  1.00 14.91           C
ATOM   4861  O   PHE A 337      16.780  34.437   7.893  1.00 14.37           O
ATOM   4862  CB  PHE A 337      19.762  33.873   7.528  1.00 15.55           C
ATOM   4863 1HB  PHE A 337      19.757  34.307   8.529  1.00 15.55           H
ATOM   4864 2HB  PHE A 337      20.673  33.283   7.447  1.00 15.55           H
ATOM   4865  CG  PHE A 337      19.847  34.986   6.495  1.00 18.77           C
ATOM   4866  CD1 PHE A 337      20.610  34.793   5.325  1.00 26.70           C
ATOM   4867  HD1 PHE A 337      21.110  33.851   5.171  1.00 26.70           H
ATOM   4868  CD2 PHE A 337      19.208  36.221   6.712  1.00 19.50           C
ATOM   4869  HD2 PHE A 337      18.603  36.370   7.595  1.00 19.50           H
ATOM   4870  CE1 PHE A 337      20.726  35.820   4.373  1.00 34.21           C
ATOM   4871  HE1 PHE A 337      21.314  35.654   3.483  1.00 34.21           H
ATOM   4872  CE2 PHE A 337      19.362  37.265   5.783  1.00 27.68           C
ATOM   4873  HE2 PHE A 337      18.881  38.217   5.961  1.00 27.68           H
ATOM   4874  CZ  PHE A 337      20.114  37.065   4.611  1.00 33.05           C
ATOM   4875  HZ  PHE A 337      20.214  37.875   3.905  1.00 33.05           H
ATOM   4876  N   HIS A 338      16.868  32.556   9.085  1.00 15.43           N
ATOM   4877  H   HIS A 338      17.461  31.770   9.339  1.00 15.43           H
ATOM   4878  CA  HIS A 338      15.790  32.897   9.994  1.00 15.36           C
ATOM   4879  HA  HIS A 338      14.986  33.409   9.466  1.00 15.36           H
ATOM   4880  C   HIS A 338      16.358  33.811  11.067  1.00 22.82           C
ATOM   4881  O   HIS A 338      17.454  33.560  11.565  1.00 21.94           O
ATOM   4882  CB  HIS A 338      15.280  31.594  10.601  1.00 15.74           C
ATOM   4883 1HB  HIS A 338      14.619  31.099   9.890  1.00 15.74           H
ATOM   4884 2HB  HIS A 338      16.137  30.947  10.769  1.00 15.74           H
ATOM   4885  CG  HIS A 338      14.578  31.728  11.924  1.00 17.82           C
ATOM   4886  ND1 HIS A 338      13.218  31.529  12.130  1.00 15.53           N
ATOM   4887  CD2 HIS A 338      15.213  31.777  13.127  1.00 18.12           C
ATOM   4888  HD2 HIS A 338      16.276  31.824  13.282  1.00 18.12           H
ATOM   4889  CE1 HIS A 338      13.074  31.470  13.466  1.00 16.09           C
ATOM   4890  HE1 HIS A 338      12.146  31.273  13.983  1.00 16.09           H
ATOM   4891  NE2 HIS A 338      14.249  31.635  14.086  1.00 16.98           N
ATOM   4892  HE2 HIS A 338      14.392  31.457  15.077  1.00 16.98           H
ATOM   4893  N   GLY A 339      15.604  34.824  11.475  1.00 23.99           N
ATOM   4894  H   GLY A 339      14.678  34.962  11.081  1.00 23.99           H
ATOM   4895  CA  GLY A 339      15.966  35.691  12.576  1.00 25.04           C
ATOM   4896 1HA  GLY A 339      16.996  35.519  12.873  1.00 25.04           H
ATOM   4897 2HA  GLY A 339      15.866  36.726  12.252  1.00 25.04           H
ATOM   4898  C   GLY A 339      15.065  35.468  13.778  1.00 24.59           C
ATOM   4899  O   GLY A 339      13.858  35.248  13.662  1.00 20.07           O
ATOM   4900  N   GLN A 340      15.644  35.635  14.951  1.00 17.61           N
ATOM   4901  H   GLN A 340      16.651  35.776  14.991  1.00 17.61           H
ATOM   4902  CA  GLN A 340      14.929  35.802  16.195  1.00 21.36           C
ATOM   4903  HA  GLN A 340      13.907  36.116  15.981  1.00 21.36           H
ATOM   4904  C   GLN A 340      15.614  36.914  16.975  1.00 19.10           C
ATOM   4905  O   GLN A 340      16.827  37.112  16.868  1.00 20.98           O
ATOM   4906  CB  GLN A 340      14.875  34.481  16.970  1.00 29.30           C
ATOM   4907 1HB  GLN A 340      14.321  34.644  17.892  1.00 29.30           H
ATOM   4908 2HB  GLN A 340      14.337  33.747  16.371  1.00 29.30           H
ATOM   4909  CG  GLN A 340      16.256  33.912  17.322  1.00 38.14           C
ATOM   4910 1HG  GLN A 340      16.777  33.614  16.413  1.00 38.14           H
ATOM   4911 2HG  GLN A 340      16.851  34.661  17.843  1.00 38.14           H
ATOM   4912  CD  GLN A 340      16.112  32.687  18.204  1.00 44.94           C
ATOM   4913  OE1 GLN A 340      15.562  31.681  17.787  1.00 53.25           O
ATOM   4914  NE2 GLN A 340      16.614  32.738  19.420  1.00 43.52           N
ATOM   4915 1HE2 GLN A 340      16.591  31.890  19.980  1.00 43.52           H
ATOM   4916 2HE2 GLN A 340      17.037  33.572  19.785  1.00 43.52           H
ATOM   4917  N   ILE A 341      14.827  37.660  17.728  1.00 20.30           N
ATOM   4918  H   ILE A 341      13.830  37.457  17.757  1.00 20.30           H
ATOM   4919  CA  ILE A 341      15.250  38.859  18.431  1.00 26.01           C
ATOM   4920  HA  ILE A 341      16.330  38.858  18.575  1.00 26.01           H
ATOM   4921  C   ILE A 341      14.551  38.775  19.773  1.00 30.84           C
ATOM   4922  O   ILE A 341      13.347  38.525  19.794  1.00 29.68           O
ATOM   4923  CB  ILE A 341      14.814  40.118  17.647  1.00 25.80           C
ATOM   4924  HB  ILE A 341      13.728  40.171  17.699  1.00 25.80           H
ATOM   4925  CG1 ILE A 341      15.170  40.100  16.132  1.00 26.68           C
ATOM   4926 1HG1 ILE A 341      14.802  39.192  15.658  1.00 26.68           H
ATOM   4927 2HG1 ILE A 341      14.652  40.915  15.645  1.00 26.68           H
ATOM   4928  CG2 ILE A 341      15.365  41.364  18.364  1.00 32.84           C
ATOM   4929 1HG2 ILE A 341      15.204  42.249  17.754  1.00 32.84           H
ATOM   4930 2HG2 ILE A 341      16.428  41.253  18.559  1.00 32.84           H
ATOM   4931 3HG2 ILE A 341      14.856  41.498  19.318  1.00 32.84           H
ATOM   4932  CD1 ILE A 341      16.647  40.268  15.800  1.00 33.70           C
ATOM   4933 1HD1 ILE A 341      16.815  40.021  14.753  1.00 33.70           H
ATOM   4934 2HD1 ILE A 341      17.259  39.621  16.421  1.00 33.70           H
ATOM   4935 3HD1 ILE A 341      16.918  41.308  15.961  1.00 33.70           H
ATOM   4936  N   MET A 342      15.291  38.842  20.872  1.00 37.46           N
ATOM   4937  H   MET A 342      16.268  39.118  20.815  1.00 37.46           H
ATOM   4938  CA  MET A 342      14.766  38.487  22.186  1.00 38.36           C
ATOM   4939  HA  MET A 342      13.680  38.533  22.158  1.00 38.36           H
ATOM   4940  C   MET A 342      15.223  39.466  23.248  1.00 37.99           C
ATOM   4941  O   MET A 342      16.272  40.091  23.115  1.00 32.86           O
ATOM   4942  CB  MET A 342      15.180  37.053  22.544  1.00 38.96           C
ATOM   4943 1HB  MET A 342      14.647  36.758  23.447  1.00 38.96           H
ATOM   4944 2HB  MET A 342      14.884  36.387  21.733  1.00 38.96           H
ATOM   4945  CG  MET A 342      16.688  36.895  22.788  1.00 43.18           C
ATOM   4946 1HG  MET A 342      17.232  37.325  21.949  1.00 43.18           H
ATOM   4947 2HG  MET A 342      16.964  37.446  23.689  1.00 43.18           H
ATOM   4948  SD  MET A 342      17.234  35.172  22.972  1.00 45.65           S
ATOM   4949  CE  MET A 342      16.395  34.725  24.522  1.00 48.29           C
ATOM   4950 1HE  MET A 342      16.717  33.731  24.833  1.00 48.29           H
ATOM   4951 2HE  MET A 342      15.316  34.716  24.370  1.00 48.29           H
ATOM   4952 3HE  MET A 342      16.648  35.447  25.298  1.00 48.29           H
ATOM   4953  N   GLN A 343      14.441  39.569  24.309  1.00 42.17           N
ATOM   4954  H   GLN A 343      13.602  39.003  24.335  1.00 42.17           H
ATOM   4955  CA  GLN A 343      14.681  40.521  25.382  1.00 45.70           C
ATOM   4956  HA  GLN A 343      14.810  41.518  24.955  1.00 45.70           H
ATOM   4957  C   GLN A 343      15.948  40.150  26.150  1.00 41.18           C
ATOM   4958  O   GLN A 343      16.277  38.969  26.256  1.00 42.20           O
ATOM   4959  CB  GLN A 343      13.471  40.516  26.331  1.00 51.97           C
ATOM   4960 1HB  GLN A 343      13.425  39.556  26.848  1.00 51.97           H
ATOM   4961 2HB  GLN A 343      13.611  41.296  27.080  1.00 51.97           H
ATOM   4962  CG  GLN A 343      12.131  40.752  25.616  1.00 50.87           C
ATOM   4963 1HG  GLN A 343      11.857  39.887  25.019  1.00 50.87           H
ATOM   4964 2HG  GLN A 343      11.369  40.878  26.379  1.00 50.87           H
ATOM   4965  CD  GLN A 343      12.177  41.977  24.710  1.00 52.17           C
ATOM   4966  OE1 GLN A 343      12.511  41.890  23.536  1.00 57.63           O
ATOM   4967  NE2 GLN A 343      11.885  43.135  25.249  1.00 48.45           N
ATOM   4968 1HE2 GLN A 343      12.058  43.975  24.720  1.00 48.45           H
ATOM   4969 2HE2 GLN A 343      11.396  43.153  26.139  1.00 48.45           H
ATOM   4970  N   LEU A 344      16.602  41.141  26.756  1.00 38.39           N
ATOM   4971  H   LEU A 344      16.334  42.106  26.578  1.00 38.39           H
ATOM   4972  CA  LEU A 344      17.645  40.937  27.752  1.00 41.65           C
ATOM   4973  HA  LEU A 344      17.550  39.941  28.183  1.00 41.65           H
ATOM   4974  C   LEU A 344      17.468  41.955  28.872  1.00 49.72           C
ATOM   4975  O   LEU A 344      17.294  43.149  28.630  1.00 49.28           O
ATOM   4976  CB  LEU A 344      19.038  41.112  27.129  1.00 40.68           C
ATOM   4977 1HB  LEU A 344      19.044  42.064  26.604  1.00 40.68           H
ATOM   4978 2HB  LEU A 344      19.766  41.175  27.938  1.00 40.68           H
ATOM   4979  CG  LEU A 344      19.484  40.001  26.158  1.00 41.22           C
ATOM   4980  HG  LEU A 344      18.766  39.910  25.345  1.00 41.22           H
ATOM   4981  CD1 LEU A 344      20.844  40.397  25.569  1.00 38.49           C
ATOM   4982 1HD1 LEU A 344      21.183  39.636  24.867  1.00 38.49           H
ATOM   4983 2HD1 LEU A 344      21.573  40.499  26.372  1.00 38.49           H
ATOM   4984 3HD1 LEU A 344      20.761  41.346  25.043  1.00 38.49           H
ATOM   4985  CD2 LEU A 344      19.646  38.638  26.848  1.00 44.39           C
ATOM   4986 1HD2 LEU A 344      20.043  37.912  26.139  1.00 44.39           H
ATOM   4987 2HD2 LEU A 344      18.682  38.272  27.197  1.00 44.39           H
ATOM   4988 3HD2 LEU A 344      20.327  38.723  27.695  1.00 44.39           H
ATOM   4989  N   ASP A 345      17.534  41.486  30.109  1.00 53.00           N
ATOM   4990  H   ASP A 345      17.457  40.487  30.275  1.00 53.00           H
ATOM   4991  CA  ASP A 345      17.375  42.337  31.282  1.00 53.87           C
ATOM   4992  HA  ASP A 345      16.518  42.979  31.118  1.00 53.87           H
ATOM   4993  C   ASP A 345      18.601  43.220  31.548  1.00 52.90           C
ATOM   4994  O   ASP A 345      18.512  44.172  32.316  1.00 56.47           O
ATOM   4995  CB  ASP A 345      17.092  41.466  32.510  1.00 59.64           C
ATOM   4996 1HB  ASP A 345      17.941  40.803  32.686  1.00 59.64           H
ATOM   4997 2HB  ASP A 345      16.969  42.107  33.385  1.00 59.64           H
ATOM   4998  CG  ASP A 345      15.828  40.635  32.316  1.00 62.36           C
ATOM   4999  OD1 ASP A 345      14.757  41.076  32.794  1.00 63.92           O
ATOM   5000  OD2 ASP A 345      15.950  39.588  31.643  1.00 60.83           O
ATOM   5001  N   ALA A 346      19.747  42.911  30.935  1.00 51.75           N
ATOM   5002  H   ALA A 346      19.745  42.174  30.247  1.00 51.75           H
ATOM   5003  CA  ALA A 346      21.010  43.600  31.179  1.00 56.54           C
ATOM   5004  HA  ALA A 346      20.803  44.651  31.368  1.00 56.54           H
ATOM   5005  C   ALA A 346      21.941  43.513  29.960  1.00 61.48           C
ATOM   5006  O   ALA A 346      21.614  42.874  28.959  1.00 55.53           O
ATOM   5007  CB  ALA A 346      21.675  42.992  32.423  1.00 60.12           C
ATOM   5008 1HB  ALA A 346      20.985  43.030  33.266  1.00 60.12           H
[truncated: 5,192,248 more chars]
