# Supplementary material for: Mechanistic insights into glycoside 3-oxidases involved in C-glycoside metabolism in soil microorganisms
Source: Nat Commun. 2023 Nov 14;14:7289. doi: 10.1038/s41467-023-42000-3 (PMC10646112; doi:10.1038/s41467-023-42000-3)
Supplement: Supplementary file 5 — Supplementary Data 1 [file 41467_2023_42000_MOESM5_ESM.zip › SuppInfo-MD-files/cMDs/Model_IV_cMD_end.pdb]

REMARK YASARA *************************************************************
REMARK YASARA *                                                           *
REMARK YASARA *                     Y  A  S  A  R  A                      *
REMARK YASARA *                                                           *
REMARK YASARA *   Yet Another Scientific Artificial Reality Application   *
REMARK YASARA *                                                           *
REMARK YASARA *            MOLECULE STRUCTURE FILE, PDB FORMAT            *
REMARK YASARA *                                                           *
REMARK YASARA * Just use YASARA every day to make your questions go away! *
REMARK YASARA *                                                           *
REMARK YASARA *                      www.YASARA.org                       *
REMARK YASARA *                                                           *
REMARK YASARA *************************************************************
REMARK YASARA
REMARK YASARA Written on:        Thu Sep 14 17:32:18 2023
REMARK YASARA Number of models: 1
REMARK YASARA Number of atoms:   71048
REMARK YASARA Please address questions or suggestions to: Eliza@yasara.org
REMARK YASARA
SEQRES   1 A  505  ARG TYR PRO ALA ALA VAL ASP VAL ALA ILE VAL GLY SER 
SEQRES   2 A  505  GLY PRO THR ALA SER ALA TYR ALA ARG ILE LEU SER GLU 
SEQRES   3 A  505  GLU ALA PRO GLY ALA THR ILE ALA MET PHE GLU VAL GLY 
SEQRES   4 A  505  PRO THR VAL SER ASN PRO PRO GLY ALA HIS VAL LYS ASN 
SEQRES   5 A  505  ILE GLU ASP PRO ASP SER ARG SER LEU ALA GLN ARG ALA 
SEQRES   6 A  505  SER GLU GLY PRO GLY ALA GLY ALA ALA THR VAL ASN SER 
SEQRES   7 A  505  PRO GLY ALA VAL LYS SER GLY GLU ARG ARG ALA ARG PRO 
SEQRES   8 A  505  GLY THR TYR LEU LEU GLN ASP GLY TYR ALA PHE PRO GLY 
SEQRES   9 A  505  GLU ASP GLY MET PRO VAL ALA ALA MET SER SER ASN VAL 
SEQRES  10 A  505  GLY GLY MET ALA ALA HIS TRP THR ALA ALA CYS PRO ARG 
SEQRES  11 A  505  PRO GLY GLY LYS GLU ARG ILE PRO PHE LEU PRO ASP LEU 
SEQRES  12 A  505  GLU GLU LEU LEU ASN ASP ALA ASP ARG LEU LEU GLY VAL 
SEQRES  13 A  505  THR THR HIS ALA PHE ASP GLY ALA PRO PHE SER ASP LEU 
SEQRES  14 A  505  VAL ARG GLU ARG LEU ALA ALA VAL VAL ASP GLN GLY ARG 
SEQRES  15 A  505  THR PRO ALA PHE ARG VAL GLN PRO MET PRO LEU ALA VAL 
SEQRES  16 A  505  HIS ARG ARG GLN ASP GLY ALA LEU VAL TRP SER GLY SER 
SEQRES  17 A  505  ASP VAL VAL MET GLY GLU ALA THR ARG ASP ASN PRO GLN 
SEQRES  18 A  505  PHE GLU LEU PHE ASP GLU SER LEU VAL THR ARG VAL LEU 
SEQRES  19 A  505  VAL GLU ASP GLY THR ALA ALA GLY VAL GLU VAL GLN ASP 
SEQRES  20 A  505  ARG ARG SER GLY ASP THR TYR GLN VAL ALA ALA ARG TYR 
SEQRES  21 A  505  VAL VAL VAL GLY ALA ASP ALA LEU ARG THR PRO GLN LEU 
SEQRES  22 A  505  LEU TRP ALA SER GLY ILE ARG PRO ASP ALA LEU GLY ARG 
SEQRES  23 A  505  TYR LEU ASN ASP GLN ALA GLN VAL VAL PHE ALA SER ARG 
SEQRES  24 A  505  LEU ARG ASP VAL GLN PRO GLU ASP ALA PRO ALA ALA ALA 
SEQRES  25 A  505  ASN GLY ALA LEU SER GLU GLN SER GLY VAL ALA TRP VAL 
SEQRES  26 A  505  PRO TYR THR ASP GLU ALA PRO PHE HIS GLY GLN ILE MET 
SEQRES  27 A  505  GLN LEU ASP ALA SER PRO VAL PRO LEU ALA ASP ASP ASP 
SEQRES  28 A  505  PRO ILE VAL PRO GLY SER ILE VAL GLY LEU GLY LEU PHE 
SEQRES  29 A  505  CYS ALA LYS ASP LEU GLN ARG GLU ASP ARG VAL ALA PHE 
SEQRES  30 A  505  ASP ASP ASP THR ARG ASP SER TYR GLY LEU PRO ALA MET 
SEQRES  31 A  505  ARG ILE HIS TYR ARG LEU THR GLU ARG ASP HIS VAL VAL 
SEQRES  32 A  505  LEU ASP ARG ALA ARG GLN GLU ILE VAL ARG LEU GLY LYS 
SEQRES  33 A  505  ALA VAL GLY GLU PRO LEU ASP GLU ARG PRO PHE VAL LEU 
SEQRES  34 A  505  PRO PRO GLY ALA SER LEU HIS TYR GLN GLY THR THR ARG 
SEQRES  35 A  505  MET GLY GLU THR ASP ASP GLY GLU SER VAL CYS SER PRO 
SEQRES  36 A  505  ASP SER GLN VAL TRP GLN VAL PRO GLY LEU PHE VAL ALA 
SEQRES  37 A  505  GLY ASN GLY VAL ILE PRO THR ALA THR ALA CYS ASN PRO 
SEQRES  38 A  505  THR LEU THR SER VAL ALA LEU ALA VAL ARG GLY ALA ARG 
SEQRES  39 A  505  LYS ILE ALA GLU GLU ILE THR SER SER LEU LEU 
LINK         C   LEU A 508                 N   LEU A 509                  1.45
CRYST1   76.650   78.858  147.348  90.00  90.00  90.00 C 2 2 21      0
SCALE1      0.013046  0.000000  0.000000        0.00000
SCALE2      0.000000  0.012681  0.000000        0.00000
SCALE3      0.000000  0.000000  0.006787        0.00000
ATOM      1  N   ARG A   5      31.067   6.313  43.504  1.00 27.50           N
ATOM      2 1H   ARG A   5      31.745   5.581  43.346  1.00 27.50           H
ATOM      3 2H   ARG A   5      30.524   6.096  44.327  1.00 27.50           H
ATOM      4 3H   ARG A   5      31.545   7.193  43.637  1.00 27.50           H
ATOM      5  CA  ARG A   5      30.166   6.373  42.350  1.00 31.48           C
ATOM      6  HA  ARG A   5      29.687   5.394  42.371  1.00 31.48           H
ATOM      7  C   ARG A   5      30.949   6.470  41.006  1.00 32.13           C
ATOM      8  O   ARG A   5      30.889   5.514  40.264  1.00 29.48           O
ATOM      9  CB  ARG A   5      28.885   7.307  42.388  1.00 33.44           C
ATOM     10 1HB  ARG A   5      28.454   7.260  43.388  1.00 33.44           H
ATOM     11 2HB  ARG A   5      29.142   8.344  42.172  1.00 33.44           H
ATOM     12  CG  ARG A   5      27.825   6.843  41.374  1.00 35.98           C
ATOM     13 1HG  ARG A   5      28.303   6.647  40.414  1.00 35.98           H
ATOM     14 2HG  ARG A   5      27.383   5.942  41.800  1.00 35.98           H
ATOM     15  CD  ARG A   5      26.685   7.866  41.137  1.00 38.95           C
ATOM     16 1HD  ARG A   5      26.132   7.998  42.067  1.00 38.95           H
ATOM     17 2HD  ARG A   5      27.114   8.830  40.863  1.00 38.95           H
ATOM     18  NE  ARG A   5      25.762   7.430  40.084  1.00 41.58           N
ATOM     19  HE  ARG A   5      25.883   6.496  39.718  1.00 41.58           H
ATOM     20  CZ  ARG A   5      24.877   8.261  39.508  1.00 37.06           C
ATOM     21  NH1 ARG A   5      24.515   9.411  40.017  1.00 38.43           N
ATOM     22 1HH1 ARG A   5      25.007   9.693  40.852  1.00 38.43           H
ATOM     23 2HH1 ARG A   5      23.909  10.064  39.540  1.00 38.43           H
ATOM     24  NH2 ARG A   5      24.299   7.880  38.404  1.00 31.25           N
ATOM     25 1HH2 ARG A   5      24.605   7.077  37.874  1.00 31.25           H
ATOM     26 2HH2 ARG A   5      23.590   8.493  38.030  1.00 31.25           H
ATOM     27  N   TYR A   6      31.535   7.654  40.673  1.00 33.04           N
ATOM     28  H   TYR A   6      31.482   8.377  41.377  1.00 33.04           H
ATOM     29  CA  TYR A   6      32.256   7.917  39.457  1.00 31.92           C
ATOM     30  HA  TYR A   6      31.664   7.381  38.716  1.00 31.92           H
ATOM     31  C   TYR A   6      33.694   7.276  39.409  1.00 32.50           C
ATOM     32  O   TYR A   6      34.351   6.946  40.417  1.00 38.64           O
ATOM     33  CB  TYR A   6      32.157   9.465  39.191  1.00 28.67           C
ATOM     34 1HB  TYR A   6      32.831  10.004  39.857  1.00 28.67           H
ATOM     35 2HB  TYR A   6      32.403   9.508  38.130  1.00 28.67           H
ATOM     36  CG  TYR A   6      30.765  10.165  39.335  1.00 25.53           C
ATOM     37  CD1 TYR A   6      29.728   9.647  38.469  1.00 21.86           C
ATOM     38  HD1 TYR A   6      29.934   8.883  37.733  1.00 21.86           H
ATOM     39  CD2 TYR A   6      30.422  11.025  40.390  1.00 24.60           C
ATOM     40  HD2 TYR A   6      31.158  11.268  41.142  1.00 24.60           H
ATOM     41  CE1 TYR A   6      28.390  10.070  38.653  1.00 21.10           C
ATOM     42  HE1 TYR A   6      27.521   9.668  38.154  1.00 21.10           H
ATOM     43  CE2 TYR A   6      29.097  11.422  40.573  1.00 26.80           C
ATOM     44  HE2 TYR A   6      28.804  11.953  41.467  1.00 26.80           H
ATOM     45  CZ  TYR A   6      28.166  11.066  39.671  1.00 24.95           C
ATOM     46  OH  TYR A   6      26.876  11.575  39.727  1.00 22.58           O
ATOM     47  HH  TYR A   6      26.338  11.231  39.011  1.00 22.58           H
ATOM     48  N   PRO A   7      34.248   7.088  38.209  1.00 28.00           N
ATOM     49  CA  PRO A   7      35.575   6.461  37.996  1.00 29.73           C
ATOM     50  HA  PRO A   7      35.817   5.605  38.626  1.00 29.73           H
ATOM     51  C   PRO A   7      36.759   7.493  38.226  1.00 30.87           C
ATOM     52  O   PRO A   7      36.519   8.666  38.220  1.00 36.92           O
ATOM     53  CB  PRO A   7      35.486   5.908  36.589  1.00 32.12           C
ATOM     54 1HB  PRO A   7      36.499   6.001  36.196  1.00 32.12           H
ATOM     55 2HB  PRO A   7      35.172   4.867  36.518  1.00 32.12           H
ATOM     56  CG  PRO A   7      34.536   6.812  35.854  1.00 31.47           C
ATOM     57 1HG  PRO A   7      35.125   7.669  35.527  1.00 31.47           H
ATOM     58 2HG  PRO A   7      33.957   6.295  35.088  1.00 31.47           H
ATOM     59  CD  PRO A   7      33.587   7.261  36.974  1.00 29.18           C
ATOM     60 1HD  PRO A   7      33.431   8.314  36.736  1.00 29.18           H
ATOM     61 2HD  PRO A   7      32.708   6.622  36.885  1.00 29.18           H
ATOM     62  N   ALA A   8      37.948   6.937  38.475  1.00 28.32           N
ATOM     63  H   ALA A   8      38.090   5.944  38.355  1.00 28.32           H
ATOM     64  CA  ALA A   8      39.137   7.730  38.813  1.00 30.75           C
ATOM     65  HA  ALA A   8      38.990   8.224  39.773  1.00 30.75           H
ATOM     66  C   ALA A   8      39.501   8.788  37.765  1.00 35.27           C
ATOM     67  O   ALA A   8      39.652   9.941  38.145  1.00 35.01           O
ATOM     68  CB  ALA A   8      40.306   6.764  38.912  1.00 25.82           C
ATOM     69 1HB  ALA A   8      40.135   6.135  39.786  1.00 25.82           H
ATOM     70 2HB  ALA A   8      41.250   7.297  39.027  1.00 25.82           H
ATOM     71 3HB  ALA A   8      40.347   6.142  38.018  1.00 25.82           H
ATOM     72  N   ALA A   9      39.539   8.295  36.490  1.00 40.11           N
ATOM     73  H   ALA A   9      39.409   7.300  36.377  1.00 40.11           H
ATOM     74  CA  ALA A   9      40.180   8.982  35.341  1.00 39.15           C
ATOM     75  HA  ALA A   9      39.992  10.055  35.348  1.00 39.15           H
ATOM     76  C   ALA A   9      39.456   8.401  34.088  1.00 37.59           C
ATOM     77  O   ALA A   9      39.003   7.284  34.013  1.00 39.77           O
ATOM     78  CB  ALA A   9      41.682   8.838  35.379  1.00 37.18           C
ATOM     79 1HB  ALA A   9      41.961   7.827  35.082  1.00 37.18           H
ATOM     80 2HB  ALA A   9      42.056   9.039  36.383  1.00 37.18           H
ATOM     81 3HB  ALA A   9      42.113   9.555  34.680  1.00 37.18           H
ATOM     82  N   VAL A  10      39.346   9.297  33.067  1.00 35.92           N
ATOM     83  H   VAL A  10      39.329  10.260  33.370  1.00 35.92           H
ATOM     84  CA  VAL A  10      38.884   8.916  31.793  1.00 37.81           C
ATOM     85  HA  VAL A  10      39.096   7.861  31.616  1.00 37.81           H
ATOM     86  C   VAL A  10      39.703   9.689  30.666  1.00 39.76           C
ATOM     87  O   VAL A  10      40.297  10.738  30.896  1.00 38.38           O
ATOM     88  CB  VAL A  10      37.314   9.102  31.533  1.00 33.06           C
ATOM     89  HB  VAL A  10      37.187   8.895  30.471  1.00 33.06           H
ATOM     90  CG1 VAL A  10      36.412   8.139  32.347  1.00 29.89           C
ATOM     91 1HG1 VAL A  10      35.395   8.126  31.953  1.00 29.89           H
ATOM     92 2HG1 VAL A  10      36.396   8.469  33.385  1.00 29.89           H
ATOM     93 3HG1 VAL A  10      36.836   7.136  32.290  1.00 29.89           H
ATOM     94  CG2 VAL A  10      36.895  10.630  31.711  1.00 32.64           C
ATOM     95 1HG2 VAL A  10      37.565  11.282  31.150  1.00 32.64           H
ATOM     96 2HG2 VAL A  10      36.933  10.892  32.768  1.00 32.64           H
ATOM     97 3HG2 VAL A  10      35.877  10.750  31.342  1.00 32.64           H
ATOM     98  N   ASP A  11      39.825   9.059  29.499  1.00 41.90           N
ATOM     99  H   ASP A  11      39.479   8.123  29.342  1.00 41.90           H
ATOM    100  CA  ASP A  11      40.233   9.818  28.315  1.00 42.21           C
ATOM    101  HA  ASP A  11      41.140  10.375  28.547  1.00 42.21           H
ATOM    102  C   ASP A  11      39.163  10.869  27.870  1.00 39.72           C
ATOM    103  O   ASP A  11      39.575  11.966  27.431  1.00 36.33           O
ATOM    104  CB  ASP A  11      40.610   8.827  27.174  1.00 42.66           C
ATOM    105 1HB  ASP A  11      39.632   8.443  26.884  1.00 42.66           H
ATOM    106 2HB  ASP A  11      40.969   9.360  26.294  1.00 42.66           H
ATOM    107  CG  ASP A  11      41.541   7.685  27.510  1.00 49.35           C
ATOM    108  OD1 ASP A  11      42.716   7.953  27.837  1.00 53.51           O
ATOM    109  OD2 ASP A  11      41.109   6.535  27.503  1.00 50.48           O
ATOM    110  N   VAL A  12      37.885  10.536  27.898  1.00 34.43           N
ATOM    111  H   VAL A  12      37.639   9.606  28.207  1.00 34.43           H
ATOM    112  CA  VAL A  12      36.905  11.399  27.345  1.00 28.16           C
ATOM    113  HA  VAL A  12      37.252  12.372  26.997  1.00 28.16           H
ATOM    114  C   VAL A  12      35.746  11.627  28.334  1.00 26.41           C
ATOM    115  O   VAL A  12      35.011  10.692  28.643  1.00 27.65           O
ATOM    116  CB  VAL A  12      36.268  10.783  26.070  1.00 24.27           C
ATOM    117  HB  VAL A  12      35.740   9.877  26.368  1.00 24.27           H
ATOM    118  CG1 VAL A  12      35.338  11.758  25.263  1.00 18.20           C
ATOM    119 1HG1 VAL A  12      35.931  12.579  24.860  1.00 18.20           H
ATOM    120 2HG1 VAL A  12      34.579  12.155  25.937  1.00 18.20           H
ATOM    121 3HG1 VAL A  12      34.855  11.222  24.446  1.00 18.20           H
ATOM    122  CG2 VAL A  12      37.319  10.390  25.036  1.00 26.25           C
ATOM    123 1HG2 VAL A  12      37.788   9.465  25.372  1.00 26.25           H
ATOM    124 2HG2 VAL A  12      38.076  11.169  24.941  1.00 26.25           H
ATOM    125 3HG2 VAL A  12      36.843  10.226  24.069  1.00 26.25           H
ATOM    126  N   ALA A  13      35.505  12.877  28.740  1.00 21.62           N
ATOM    127  H   ALA A  13      36.039  13.600  28.280  1.00 21.62           H
ATOM    128  CA  ALA A  13      34.350  13.272  29.519  1.00 20.95           C
ATOM    129  HA  ALA A  13      33.927  12.411  30.036  1.00 20.95           H
ATOM    130  C   ALA A  13      33.296  13.887  28.610  1.00 25.92           C
ATOM    131  O   ALA A  13      33.598  14.819  27.899  1.00 27.07           O
ATOM    132  CB  ALA A  13      34.789  14.208  30.725  1.00 19.60           C
ATOM    133 1HB  ALA A  13      35.607  13.688  31.225  1.00 19.60           H
ATOM    134 2HB  ALA A  13      33.971  14.361  31.429  1.00 19.60           H
ATOM    135 3HB  ALA A  13      35.140  15.173  30.360  1.00 19.60           H
ATOM    136  N   ILE A  14      32.028  13.473  28.575  1.00 26.35           N
ATOM    137  H   ILE A  14      31.640  12.654  29.020  1.00 26.35           H
ATOM    138  CA  ILE A  14      30.867  14.204  27.798  1.00 22.59           C
ATOM    139  HA  ILE A  14      31.158  15.147  27.334  1.00 22.59           H
ATOM    140  C   ILE A  14      29.715  14.591  28.824  1.00 17.63           C
ATOM    141  O   ILE A  14      29.430  13.889  29.837  1.00 16.36           O
ATOM    142  CB  ILE A  14      30.385  13.203  26.728  1.00 22.30           C
ATOM    143  HB  ILE A  14      30.244  12.233  27.204  1.00 22.30           H
ATOM    144  CG1 ILE A  14      31.318  12.900  25.581  1.00 22.65           C
ATOM    145 1HG1 ILE A  14      30.972  13.382  24.666  1.00 22.65           H
ATOM    146 2HG1 ILE A  14      32.328  13.242  25.806  1.00 22.65           H
ATOM    147  CG2 ILE A  14      28.935  13.529  26.195  1.00 16.45           C
ATOM    148 1HG2 ILE A  14      28.723  12.946  25.299  1.00 16.45           H
ATOM    149 2HG2 ILE A  14      28.891  14.592  25.956  1.00 16.45           H
ATOM    150 3HG2 ILE A  14      28.197  13.298  26.963  1.00 16.45           H
ATOM    151  CD1 ILE A  14      31.313  11.392  25.262  1.00 19.47           C
ATOM    152 1HD1 ILE A  14      31.952  10.855  25.964  1.00 19.47           H
ATOM    153 2HD1 ILE A  14      31.697  11.264  24.250  1.00 19.47           H
ATOM    154 3HD1 ILE A  14      30.299  10.997  25.318  1.00 19.47           H
ATOM    155  N   VAL A  15      29.066  15.704  28.621  1.00 17.09           N
ATOM    156  H   VAL A  15      29.409  16.324  27.901  1.00 17.09           H
ATOM    157  CA  VAL A  15      28.104  16.410  29.571  1.00 18.57           C
ATOM    158  HA  VAL A  15      27.843  15.763  30.408  1.00 18.57           H
ATOM    159  C   VAL A  15      26.806  16.614  28.731  1.00 21.76           C
ATOM    160  O   VAL A  15      26.806  17.452  27.805  1.00 16.93           O
ATOM    161  CB  VAL A  15      28.537  17.704  30.206  1.00 15.26           C
ATOM    162  HB  VAL A  15      28.626  18.494  29.461  1.00 15.26           H
ATOM    163  CG1 VAL A  15      27.711  18.192  31.400  1.00 13.21           C
ATOM    164 1HG1 VAL A  15      27.739  17.320  32.054  1.00 13.21           H
ATOM    165 2HG1 VAL A  15      26.687  18.367  31.070  1.00 13.21           H
ATOM    166 3HG1 VAL A  15      28.074  19.065  31.941  1.00 13.21           H
ATOM    167  CG2 VAL A  15      29.921  17.427  30.869  1.00 14.54           C
ATOM    168 1HG2 VAL A  15      30.158  18.293  31.487  1.00 14.54           H
ATOM    169 2HG2 VAL A  15      30.644  17.352  30.057  1.00 14.54           H
ATOM    170 3HG2 VAL A  15      29.961  16.524  31.477  1.00 14.54           H
ATOM    171  N   GLY A  16      25.718  15.951  29.205  1.00 24.14           N
ATOM    172  H   GLY A  16      25.968  15.243  29.881  1.00 24.14           H
ATOM    173  CA  GLY A  16      24.498  15.871  28.487  1.00 19.29           C
ATOM    174 1HA  GLY A  16      23.698  16.050  29.205  1.00 19.29           H
ATOM    175 2HA  GLY A  16      24.430  16.632  27.710  1.00 19.29           H
ATOM    176  C   GLY A  16      24.332  14.493  27.870  1.00 20.42           C
ATOM    177  O   GLY A  16      25.343  13.859  27.563  1.00 23.77           O
ATOM    178  N   SER A  17      23.129  13.998  27.611  1.00 18.15           N
ATOM    179  H   SER A  17      22.347  14.362  28.136  1.00 18.15           H
ATOM    180  CA  SER A  17      22.834  12.795  26.794  1.00 22.32           C
ATOM    181  HA  SER A  17      23.805  12.492  26.400  1.00 22.32           H
ATOM    182  C   SER A  17      21.851  13.050  25.704  1.00 19.72           C
ATOM    183  O   SER A  17      21.373  12.059  25.152  1.00 17.35           O
ATOM    184  CB  SER A  17      22.315  11.754  27.787  1.00 20.37           C
ATOM    185 1HB  SER A  17      22.439  10.758  27.361  1.00 20.37           H
ATOM    186 2HB  SER A  17      22.984  11.713  28.646  1.00 20.37           H
ATOM    187  OG  SER A  17      21.086  12.086  28.237  1.00 14.37           O
ATOM    188  HG  SER A  17      21.082  12.879  28.778  1.00 14.37           H
ATOM    189  N   GLY A  18      21.551  14.313  25.308  1.00 18.03           N
ATOM    190  H   GLY A  18      22.023  15.098  25.734  1.00 18.03           H
ATOM    191  CA  GLY A  18      20.673  14.665  24.157  1.00 10.33           C
ATOM    192 1HA  GLY A  18      19.762  14.089  24.323  1.00 10.33           H
ATOM    193 2HA  GLY A  18      20.442  15.729  24.115  1.00 10.33           H
ATOM    194  C   GLY A  18      21.370  14.217  22.904  1.00 16.28           C
ATOM    195  O   GLY A  18      22.469  13.554  22.857  1.00 11.81           O
ATOM    196  N   PRO A  19      20.677  14.365  21.757  1.00 15.47           N
ATOM    197  CA  PRO A  19      21.143  13.826  20.448  1.00 15.02           C
ATOM    198  HA  PRO A  19      21.090  12.740  20.513  1.00 15.02           H
ATOM    199  C   PRO A  19      22.564  14.232  20.055  1.00 16.80           C
ATOM    200  O   PRO A  19      23.302  13.464  19.435  1.00 29.80           O
ATOM    201  CB  PRO A  19      20.123  14.293  19.366  1.00 14.10           C
ATOM    202 1HB  PRO A  19      20.596  14.590  18.430  1.00 14.10           H
ATOM    203 2HB  PRO A  19      19.386  13.533  19.107  1.00 14.10           H
ATOM    204  CG  PRO A  19      19.454  15.479  20.022  1.00 10.76           C
ATOM    205 1HG  PRO A  19      20.020  16.342  19.673  1.00 10.76           H
ATOM    206 2HG  PRO A  19      18.433  15.578  19.654  1.00 10.76           H
ATOM    207  CD  PRO A  19      19.534  15.274  21.476  1.00  9.49           C
ATOM    208 1HD  PRO A  19      19.776  16.236  21.928  1.00  9.49           H
ATOM    209 2HD  PRO A  19      18.638  14.784  21.857  1.00  9.49           H
ATOM    210  N   THR A  20      22.991  15.420  20.501  1.00 12.14           N
ATOM    211  H   THR A  20      22.311  16.015  20.952  1.00 12.14           H
ATOM    212  CA  THR A  20      24.265  16.085  20.132  1.00 16.34           C
ATOM    213  HA  THR A  20      24.548  15.660  19.169  1.00 16.34           H
ATOM    214  C   THR A  20      25.416  15.737  21.132  1.00 20.96           C
ATOM    215  O   THR A  20      26.584  15.567  20.739  1.00 26.77           O
ATOM    216  CB  THR A  20      24.072  17.626  19.894  1.00 16.75           C
ATOM    217  HB  THR A  20      24.958  17.969  19.359  1.00 16.75           H
ATOM    218  OG1 THR A  20      23.969  18.243  21.119  1.00 20.56           O
ATOM    219  HG1 THR A  20      23.058  18.264  21.422  1.00 20.56           H
ATOM    220  CG2 THR A  20      22.785  17.950  19.116  1.00 14.76           C
ATOM    221 1HG2 THR A  20      22.704  17.352  18.208  1.00 14.76           H
ATOM    222 2HG2 THR A  20      22.821  19.007  18.854  1.00 14.76           H
ATOM    223 3HG2 THR A  20      21.921  17.762  19.753  1.00 14.76           H
ATOM    224  N   ALA A  21      25.182  15.413  22.376  1.00 19.07           N
ATOM    225  H   ALA A  21      24.259  15.467  22.783  1.00 19.07           H
ATOM    226  CA  ALA A  21      26.202  14.764  23.260  1.00 19.40           C
ATOM    227  HA  ALA A  21      27.162  15.131  22.899  1.00 19.40           H
ATOM    228  C   ALA A  21      26.262  13.187  23.049  1.00 23.20           C
ATOM    229  O   ALA A  21      27.377  12.748  22.983  1.00 28.39           O
ATOM    230  CB  ALA A  21      26.038  15.125  24.717  1.00 25.25           C
ATOM    231 1HB  ALA A  21      26.887  14.781  25.307  1.00 25.25           H
ATOM    232 2HB  ALA A  21      25.131  14.627  25.059  1.00 25.25           H
ATOM    233 3HB  ALA A  21      25.927  16.203  24.833  1.00 25.25           H
ATOM    234  N   SER A  22      25.162  12.539  22.599  1.00 20.59           N
ATOM    235  H   SER A  22      24.338  13.123  22.559  1.00 20.59           H
ATOM    236  CA  SER A  22      25.167  11.258  21.985  1.00 20.23           C
ATOM    237  HA  SER A  22      25.577  10.495  22.647  1.00 20.23           H
ATOM    238  C   SER A  22      26.004  11.198  20.663  1.00 27.57           C
ATOM    239  O   SER A  22      26.747  10.186  20.477  1.00 41.66           O
ATOM    240  CB  SER A  22      23.741  10.884  21.624  1.00 21.62           C
ATOM    241 1HB  SER A  22      23.425  11.428  20.734  1.00 21.62           H
ATOM    242 2HB  SER A  22      23.701   9.853  21.274  1.00 21.62           H
ATOM    243  OG  SER A  22      22.930  10.968  22.747  1.00 18.28           O
ATOM    244  HG  SER A  22      22.780  11.887  22.981  1.00 18.28           H
ATOM    245  N   ALA A  23      25.892  12.125  19.692  1.00 17.22           N
ATOM    246  H   ALA A  23      25.180  12.839  19.650  1.00 17.22           H
ATOM    247  CA  ALA A  23      26.666  11.973  18.411  1.00 22.93           C
ATOM    248  HA  ALA A  23      26.347  11.035  17.958  1.00 22.93           H
ATOM    249  C   ALA A  23      28.205  11.940  18.542  1.00 27.07           C
ATOM    250  O   ALA A  23      28.900  11.325  17.713  1.00 30.38           O
ATOM    251  CB  ALA A  23      26.265  13.044  17.420  1.00 23.95           C
ATOM    252 1HB  ALA A  23      25.216  12.960  17.135  1.00 23.95           H
ATOM    253 2HB  ALA A  23      26.893  12.922  16.538  1.00 23.95           H
ATOM    254 3HB  ALA A  23      26.445  14.023  17.863  1.00 23.95           H
ATOM    255  N   TYR A  24      28.759  12.503  19.601  1.00 28.89           N
ATOM    256  H   TYR A  24      28.230  12.947  20.338  1.00 28.89           H
ATOM    257  CA  TYR A  24      30.216  12.410  19.827  1.00 26.58           C
ATOM    258  HA  TYR A  24      30.662  12.548  18.842  1.00 26.58           H
ATOM    259  C   TYR A  24      30.505  10.965  20.285  1.00 29.39           C
ATOM    260  O   TYR A  24      31.473  10.405  19.817  1.00 36.82           O
ATOM    261  CB  TYR A  24      30.680  13.409  20.860  1.00 22.72           C
ATOM    262 1HB  TYR A  24      30.048  13.482  21.745  1.00 22.72           H
ATOM    263 2HB  TYR A  24      31.554  12.919  21.289  1.00 22.72           H
ATOM    264  CG  TYR A  24      31.092  14.834  20.460  1.00 21.45           C
ATOM    265  CD1 TYR A  24      30.098  15.812  20.221  1.00 17.46           C
ATOM    266  HD1 TYR A  24      29.066  15.611  20.468  1.00 17.46           H
ATOM    267  CD2 TYR A  24      32.466  15.158  20.484  1.00 22.38           C
ATOM    268  HD2 TYR A  24      33.265  14.453  20.661  1.00 22.38           H
ATOM    269  CE1 TYR A  24      30.470  17.135  19.883  1.00 16.21           C
ATOM    270  HE1 TYR A  24      29.703  17.879  19.722  1.00 16.21           H
ATOM    271  CE2 TYR A  24      32.811  16.477  20.079  1.00 21.71           C
ATOM    272  HE2 TYR A  24      33.850  16.747  19.957  1.00 21.71           H
ATOM    273  CZ  TYR A  24      31.809  17.393  19.656  1.00 19.99           C
ATOM    274  OH  TYR A  24      32.204  18.658  19.344  1.00 26.11           O
ATOM    275  HH  TYR A  24      31.650  19.336  19.737  1.00 26.11           H
ATOM    276  N   ALA A  25      29.711  10.465  21.240  1.00 21.48           N
ATOM    277  H   ALA A  25      28.939  11.015  21.590  1.00 21.48           H
ATOM    278  CA  ALA A  25      29.949   9.157  21.751  1.00 21.70           C
ATOM    279  HA  ALA A  25      30.952   9.153  22.176  1.00 21.70           H
ATOM    280  C   ALA A  25      29.847   7.938  20.793  1.00 25.74           C
ATOM    281  O   ALA A  25      30.739   7.094  20.774  1.00 28.74           O
ATOM    282  CB  ALA A  25      28.967   8.967  22.918  1.00 21.89           C
ATOM    283 1HB  ALA A  25      27.930   9.185  22.662  1.00 21.89           H
ATOM    284 2HB  ALA A  25      29.284   9.614  23.736  1.00 21.89           H
ATOM    285 3HB  ALA A  25      29.054   7.924  23.225  1.00 21.89           H
ATOM    286  N   ARG A  26      28.871   8.103  19.831  1.00 28.46           N
ATOM    287  H   ARG A  26      28.290   8.924  19.924  1.00 28.46           H
ATOM    288  CA  ARG A  26      28.637   7.264  18.694  1.00 27.20           C
ATOM    289  HA  ARG A  26      28.426   6.241  19.007  1.00 27.20           H
ATOM    290  C   ARG A  26      29.945   7.086  17.844  1.00 25.07           C
ATOM    291  O   ARG A  26      30.486   5.983  17.680  1.00 25.85           O
ATOM    292  CB  ARG A  26      27.497   7.846  18.001  1.00 24.27           C
ATOM    293 1HB  ARG A  26      26.618   7.829  18.645  1.00 24.27           H
ATOM    294 2HB  ARG A  26      27.844   8.852  17.767  1.00 24.27           H
ATOM    295  CG  ARG A  26      27.112   7.158  16.662  1.00 22.08           C
ATOM    296 1HG  ARG A  26      26.251   7.690  16.257  1.00 22.08           H
ATOM    297 2HG  ARG A  26      27.955   7.254  15.978  1.00 22.08           H
ATOM    298  CD  ARG A  26      26.888   5.645  16.780  1.00 22.71           C
ATOM    299 1HD  ARG A  26      27.793   5.184  17.177  1.00 22.71           H
ATOM    300 2HD  ARG A  26      26.078   5.461  17.486  1.00 22.71           H
ATOM    301  NE  ARG A  26      26.571   4.984  15.516  1.00 27.42           N
ATOM    302  HE  ARG A  26      27.364   4.473  15.155  1.00 27.42           H
ATOM    303  CZ  ARG A  26      25.513   5.203  14.694  1.00 29.44           C
ATOM    304  NH1 ARG A  26      24.462   5.894  15.011  1.00 30.97           N
ATOM    305 1HH1 ARG A  26      24.400   6.357  15.906  1.00 30.97           H
ATOM    306 2HH1 ARG A  26      23.653   5.842  14.410  1.00 30.97           H
ATOM    307  NH2 ARG A  26      25.490   4.783  13.501  1.00 24.60           N
ATOM    308 1HH2 ARG A  26      26.395   4.610  13.089  1.00 24.60           H
ATOM    309 2HH2 ARG A  26      24.667   4.827  12.917  1.00 24.60           H
ATOM    310  N   ILE A  27      30.502   8.162  17.407  1.00 22.78           N
ATOM    311  H   ILE A  27      30.168   9.033  17.793  1.00 22.78           H
ATOM    312  CA  ILE A  27      31.610   8.395  16.377  1.00 28.75           C
ATOM    313  HA  ILE A  27      31.437   7.740  15.523  1.00 28.75           H
ATOM    314  C   ILE A  27      32.965   7.921  17.020  1.00 31.24           C
ATOM    315  O   ILE A  27      33.814   7.328  16.350  1.00 30.51           O
ATOM    316  CB  ILE A  27      31.777   9.824  15.789  1.00 19.39           C
ATOM    317  HB  ILE A  27      31.586  10.535  16.593  1.00 19.39           H
ATOM    318  CG1 ILE A  27      30.667  10.138  14.832  1.00 19.09           C
ATOM    319 1HG1 ILE A  27      29.691   9.941  15.275  1.00 19.09           H
ATOM    320 2HG1 ILE A  27      30.671  11.190  14.549  1.00 19.09           H
ATOM    321  CG2 ILE A  27      33.162  10.086  15.061  1.00 20.10           C
ATOM    322 1HG2 ILE A  27      33.042  11.064  14.596  1.00 20.10           H
ATOM    323 2HG2 ILE A  27      33.418   9.350  14.299  1.00 20.10           H
ATOM    324 3HG2 ILE A  27      33.957  10.131  15.805  1.00 20.10           H
ATOM    325  CD1 ILE A  27      30.691   9.388  13.486  1.00 18.14           C
ATOM    326 1HD1 ILE A  27      30.640   8.329  13.739  1.00 18.14           H
ATOM    327 2HD1 ILE A  27      31.598   9.582  12.914  1.00 18.14           H
ATOM    328 3HD1 ILE A  27      29.820   9.661  12.890  1.00 18.14           H
ATOM    329  N   LEU A  28      33.158   8.109  18.334  1.00 30.38           N
ATOM    330  H   LEU A  28      32.511   8.735  18.792  1.00 30.38           H
ATOM    331  CA  LEU A  28      34.273   7.617  19.167  1.00 32.19           C
ATOM    332  HA  LEU A  28      35.202   7.707  18.603  1.00 32.19           H
ATOM    333  C   LEU A  28      34.137   6.088  19.528  1.00 36.92           C
ATOM    334  O   LEU A  28      35.133   5.516  19.921  1.00 39.09           O
ATOM    335  CB  LEU A  28      34.301   8.453  20.439  1.00 27.27           C
ATOM    336 1HB  LEU A  28      33.314   8.451  20.902  1.00 27.27           H
ATOM    337 2HB  LEU A  28      34.952   7.982  21.175  1.00 27.27           H
ATOM    338  CG  LEU A  28      34.838   9.911  20.222  1.00 28.68           C
ATOM    339  HG  LEU A  28      34.399  10.270  19.291  1.00 28.68           H
ATOM    340  CD1 LEU A  28      34.625  10.937  21.368  1.00 28.66           C
ATOM    341 1HD1 LEU A  28      35.232  11.821  21.172  1.00 28.66           H
ATOM    342 2HD1 LEU A  28      34.947  10.474  22.301  1.00 28.66           H
ATOM    343 3HD1 LEU A  28      33.577  11.227  21.448  1.00 28.66           H
ATOM    344  CD2 LEU A  28      36.377   9.870  20.159  1.00 28.04           C
ATOM    345 1HD2 LEU A  28      36.646   9.153  19.384  1.00 28.04           H
ATOM    346 2HD2 LEU A  28      36.816   9.563  21.108  1.00 28.04           H
ATOM    347 3HD2 LEU A  28      36.750  10.857  19.887  1.00 28.04           H
ATOM    348  N   SER A  29      32.954   5.525  19.459  1.00 34.44           N
ATOM    349  H   SER A  29      32.138   6.102  19.310  1.00 34.44           H
ATOM    350  CA  SER A  29      32.742   4.077  19.481  1.00 29.50           C
ATOM    351  HA  SER A  29      33.504   3.615  20.110  1.00 29.50           H
ATOM    352  C   SER A  29      32.823   3.352  18.090  1.00 31.72           C
ATOM    353  O   SER A  29      33.475   2.323  17.968  1.00 39.89           O
ATOM    354  CB  SER A  29      31.363   3.819  20.053  1.00 29.57           C
ATOM    355 1HB  SER A  29      30.618   4.410  19.522  1.00 29.57           H
ATOM    356 2HB  SER A  29      31.151   2.750  20.059  1.00 29.57           H
ATOM    357  OG  SER A  29      31.238   4.351  21.379  1.00 26.34           O
ATOM    358  HG  SER A  29      31.234   5.307  21.293  1.00 26.34           H
ATOM    359  N   GLU A  30      32.075   3.750  17.070  1.00 26.89           N
ATOM    360  H   GLU A  30      31.437   4.508  17.266  1.00 26.89           H
ATOM    361  CA  GLU A  30      32.026   3.167  15.733  1.00 24.68           C
ATOM    362  HA  GLU A  30      31.859   2.100  15.881  1.00 24.68           H
ATOM    363  C   GLU A  30      33.298   3.299  14.831  1.00 38.02           C
ATOM    364  O   GLU A  30      33.506   2.489  13.966  1.00 31.94           O
ATOM    365  CB  GLU A  30      30.691   3.610  15.031  1.00 23.82           C
ATOM    366 1HB  GLU A  30      30.482   2.817  14.314  1.00 23.82           H
ATOM    367 2HB  GLU A  30      29.895   3.593  15.775  1.00 23.82           H
ATOM    368  CG  GLU A  30      30.625   4.963  14.286  1.00 26.60           C
ATOM    369 1HG  GLU A  30      30.790   5.793  14.973  1.00 26.60           H
ATOM    370 2HG  GLU A  30      31.486   5.057  13.624  1.00 26.60           H
ATOM    371  CD  GLU A  30      29.349   5.218  13.489  1.00 26.64           C
ATOM    372  OE1 GLU A  30      29.194   6.250  12.771  1.00 27.44           O
ATOM    373  OE2 GLU A  30      28.442   4.397  13.466  1.00 26.14           O
ATOM    374  N   GLU A  31      34.175   4.282  15.069  1.00 37.81           N
ATOM    375  H   GLU A  31      33.941   4.955  15.785  1.00 37.81           H
ATOM    376  CA  GLU A  31      35.220   4.614  14.129  1.00 33.22           C
ATOM    377  HA  GLU A  31      35.264   3.792  13.414  1.00 33.22           H
ATOM    378  C   GLU A  31      36.660   4.683  14.782  1.00 30.99           C
ATOM    379  O   GLU A  31      37.715   4.339  14.244  1.00 38.23           O
ATOM    380  CB  GLU A  31      34.829   5.986  13.486  1.00 30.69           C
ATOM    381 1HB  GLU A  31      33.765   6.203  13.579  1.00 30.69           H
ATOM    382 2HB  GLU A  31      35.234   6.871  13.978  1.00 30.69           H
ATOM    383  CG  GLU A  31      35.200   6.071  11.982  1.00 23.63           C
ATOM    384 1HG  GLU A  31      36.279   6.099  11.833  1.00 23.63           H
ATOM    385 2HG  GLU A  31      34.842   5.181  11.464  1.00 23.63           H
ATOM    386  CD  GLU A  31      34.577   7.307  11.329  1.00 22.91           C
ATOM    387  OE1 GLU A  31      33.347   7.198  10.896  1.00 23.41           O
ATOM    388  OE2 GLU A  31      35.159   8.376  11.103  1.00 23.94           O
ATOM    389  N   ALA A  32      36.678   5.257  15.998  1.00 26.24           N
ATOM    390  H   ALA A  32      35.855   5.526  16.519  1.00 26.24           H
ATOM    391  CA  ALA A  32      37.970   5.531  16.668  1.00 29.63           C
ATOM    392  HA  ALA A  32      38.678   5.890  15.920  1.00 29.63           H
ATOM    393  C   ALA A  32      38.566   4.306  17.366  1.00 36.01           C
ATOM    394  O   ALA A  32      37.829   3.433  17.719  1.00 40.23           O
ATOM    395  CB  ALA A  32      37.791   6.569  17.759  1.00 24.80           C
ATOM    396 1HB  ALA A  32      37.268   6.032  18.550  1.00 24.80           H
ATOM    397 2HB  ALA A  32      37.147   7.356  17.367  1.00 24.80           H
ATOM    398 3HB  ALA A  32      38.702   7.012  18.161  1.00 24.80           H
ATOM    399  N   PRO A  33      39.883   4.173  17.617  1.00 40.62           N
ATOM    400  CA  PRO A  33      40.437   3.154  18.559  1.00 44.34           C
ATOM    401  HA  PRO A  33      40.229   2.180  18.117  1.00 44.34           H
ATOM    402  C   PRO A  33      39.748   3.245  19.947  1.00 46.80           C
ATOM    403  O   PRO A  33      39.325   4.297  20.376  1.00 51.05           O
ATOM    404  CB  PRO A  33      41.956   3.511  18.660  1.00 45.41           C
ATOM    405 1HB  PRO A  33      42.058   4.243  19.461  1.00 45.41           H
ATOM    406 2HB  PRO A  33      42.495   2.573  18.793  1.00 45.41           H
ATOM    407  CG  PRO A  33      42.129   4.174  17.269  1.00 46.46           C
ATOM    408 1HG  PRO A  33      43.071   4.723  17.276  1.00 46.46           H
ATOM    409 2HG  PRO A  33      42.300   3.382  16.540  1.00 46.46           H
ATOM    410  CD  PRO A  33      40.874   4.900  16.963  1.00 45.03           C
ATOM    411 1HD  PRO A  33      40.923   5.955  17.233  1.00 45.03           H
ATOM    412 2HD  PRO A  33      40.650   4.918  15.896  1.00 45.03           H
ATOM    413  N   GLY A  34      39.798   2.103  20.672  1.00 40.53           N
ATOM    414  H   GLY A  34      40.026   1.249  20.182  1.00 40.53           H
ATOM    415  CA  GLY A  34      39.252   1.956  22.025  1.00 38.37           C
ATOM    416 1HA  GLY A  34      38.176   2.077  22.150  1.00 38.37           H
ATOM    417 2HA  GLY A  34      39.451   0.902  22.220  1.00 38.37           H
ATOM    418  C   GLY A  34      39.961   2.790  23.107  1.00 28.26           C
ATOM    419  O   GLY A  34      41.156   2.694  23.340  1.00 28.62           O
ATOM    420  N   ALA A  35      39.103   3.563  23.809  1.00 27.94           N
ATOM    421  H   ALA A  35      38.121   3.463  23.598  1.00 27.94           H
ATOM    422  CA  ALA A  35      39.377   4.491  24.962  1.00 28.30           C
ATOM    423  HA  ALA A  35      40.264   4.095  25.457  1.00 28.30           H
ATOM    424  C   ALA A  35      38.265   4.679  25.981  1.00 32.20           C
ATOM    425  O   ALA A  35      37.076   4.330  25.697  1.00 28.34           O
ATOM    426  CB  ALA A  35      39.727   5.873  24.368  1.00 27.90           C
ATOM    427 1HB  ALA A  35      40.447   5.772  23.556  1.00 27.90           H
ATOM    428 2HB  ALA A  35      40.161   6.473  25.167  1.00 27.90           H
ATOM    429 3HB  ALA A  35      38.826   6.360  23.996  1.00 27.90           H
ATOM    430  N   THR A  36      38.592   5.152  27.210  1.00 37.20           N
ATOM    431  H   THR A  36      39.444   5.688  27.296  1.00 37.20           H
ATOM    432  CA  THR A  36      37.686   5.224  28.386  1.00 31.34           C
ATOM    433  HA  THR A  36      37.059   4.332  28.386  1.00 31.34           H
ATOM    434  C   THR A  36      36.860   6.466  28.252  1.00 28.20           C
ATOM    435  O   THR A  36      37.397   7.568  28.253  1.00 24.02           O
ATOM    436  CB  THR A  36      38.488   5.131  29.757  1.00 31.46           C
ATOM    437  HB  THR A  36      37.764   5.388  30.530  1.00 31.46           H
ATOM    438  OG1 THR A  36      39.579   5.972  29.972  1.00 31.37           O
ATOM    439  HG1 THR A  36      40.269   5.776  29.335  1.00 31.37           H
ATOM    440  CG2 THR A  36      38.978   3.714  30.076  1.00 27.12           C
ATOM    441 1HG2 THR A  36      39.424   3.802  31.067  1.00 27.12           H
ATOM    442 2HG2 THR A  36      39.698   3.266  29.392  1.00 27.12           H
ATOM    443 3HG2 THR A  36      38.089   3.086  30.132  1.00 27.12           H
ATOM    444  N   ILE A  37      35.540   6.313  28.175  1.00 29.94           N
ATOM    445  H   ILE A  37      35.169   5.373  28.202  1.00 29.94           H
ATOM    446  CA  ILE A  37      34.528   7.370  27.887  1.00 28.78           C
ATOM    447  HA  ILE A  37      35.000   8.353  27.881  1.00 28.78           H
ATOM    448  C   ILE A  37      33.489   7.310  28.997  1.00 28.58           C
ATOM    449  O   ILE A  37      33.008   6.231  29.363  1.00 28.10           O
ATOM    450  CB  ILE A  37      33.750   7.129  26.557  1.00 24.88           C
ATOM    451  HB  ILE A  37      33.155   6.226  26.690  1.00 24.88           H
ATOM    452  CG1 ILE A  37      34.667   7.012  25.293  1.00 21.65           C
ATOM    453 1HG1 ILE A  37      35.511   7.683  25.454  1.00 21.65           H
ATOM    454 2HG1 ILE A  37      35.136   6.029  25.335  1.00 21.65           H
ATOM    455  CG2 ILE A  37      32.679   8.231  26.414  1.00 19.61           C
ATOM    456 1HG2 ILE A  37      33.193   9.191  26.471  1.00 19.61           H
ATOM    457 2HG2 ILE A  37      31.923   8.177  27.198  1.00 19.61           H
ATOM    458 3HG2 ILE A  37      32.201   8.131  25.440  1.00 19.61           H
ATOM    459  CD1 ILE A  37      34.078   7.322  23.905  1.00 26.52           C
ATOM    460 1HD1 ILE A  37      34.837   6.929  23.230  1.00 26.52           H
ATOM    461 2HD1 ILE A  37      33.944   8.388  23.722  1.00 26.52           H
ATOM    462 3HD1 ILE A  37      33.135   6.803  23.735  1.00 26.52           H
ATOM    463  N   ALA A  38      33.168   8.487  29.557  1.00 24.49           N
ATOM    464  H   ALA A  38      33.625   9.308  29.187  1.00 24.49           H
ATOM    465  CA  ALA A  38      32.051   8.665  30.454  1.00 24.25           C
ATOM    466  HA  ALA A  38      31.544   7.701  30.487  1.00 24.25           H
ATOM    467  C   ALA A  38      31.124   9.725  29.907  1.00 23.90           C
ATOM    468  O   ALA A  38      31.572  10.723  29.305  1.00 19.76           O
ATOM    469  CB  ALA A  38      32.584   9.162  31.868  1.00 22.97           C
ATOM    470 1HB  ALA A  38      33.286   9.978  31.701  1.00 22.97           H
ATOM    471 2HB  ALA A  38      33.092   8.343  32.378  1.00 22.97           H
ATOM    472 3HB  ALA A  38      31.755   9.515  32.483  1.00 22.97           H
ATOM    473  N   MET A  39      29.854   9.651  30.354  1.00 22.54           N
ATOM    474  H   MET A  39      29.558   8.732  30.653  1.00 22.54           H
ATOM    475  CA  MET A  39      28.849  10.657  30.114  1.00 25.17           C
ATOM    476  HA  MET A  39      29.414  11.553  29.859  1.00 25.17           H
ATOM    477  C   MET A  39      27.906  10.942  31.261  1.00 25.31           C
ATOM    478  O   MET A  39      27.280  10.063  31.843  1.00 27.60           O
ATOM    479  CB  MET A  39      28.015  10.182  28.926  1.00 23.99           C
ATOM    480 1HB  MET A  39      28.599  10.194  28.005  1.00 23.99           H
ATOM    481 2HB  MET A  39      27.649   9.160  29.030  1.00 23.99           H
ATOM    482  CG  MET A  39      26.739  11.070  28.640  1.00 21.33           C
ATOM    483 1HG  MET A  39      26.099  11.034  29.521  1.00 21.33           H
ATOM    484 2HG  MET A  39      27.041  12.099  28.448  1.00 21.33           H
ATOM    485  SD  MET A  39      25.780  10.473  27.205  1.00 27.38           S
ATOM    486  CE  MET A  39      26.717  10.948  25.765  1.00 25.99           C
ATOM    487 1HE  MET A  39      26.696  12.037  25.716  1.00 25.99           H
ATOM    488 2HE  MET A  39      26.377  10.534  24.816  1.00 25.99           H
ATOM    489 3HE  MET A  39      27.734  10.612  25.966  1.00 25.99           H
ATOM    490  N   PHE A  40      27.757  12.231  31.578  1.00 20.12           N
ATOM    491  H   PHE A  40      28.311  12.904  31.068  1.00 20.12           H
ATOM    492  CA  PHE A  40      27.044  12.664  32.751  1.00 25.48           C
ATOM    493  HA  PHE A  40      26.803  11.819  33.397  1.00 25.48           H
ATOM    494  C   PHE A  40      25.754  13.302  32.251  1.00 28.57           C
ATOM    495  O   PHE A  40      25.838  14.232  31.481  1.00 27.54           O
ATOM    496  CB  PHE A  40      27.927  13.576  33.638  1.00 25.66           C
ATOM    497 1HB  PHE A  40      28.021  14.564  33.185  1.00 25.66           H
ATOM    498 2HB  PHE A  40      27.466  13.788  34.602  1.00 25.66           H
ATOM    499  CG  PHE A  40      29.342  13.043  33.901  1.00 27.12           C
ATOM    500  CD1 PHE A  40      29.554  12.071  34.888  1.00 21.66           C
ATOM    501  HD1 PHE A  40      28.765  11.737  35.546  1.00 21.66           H
ATOM    502  CD2 PHE A  40      30.450  13.441  33.095  1.00 16.42           C
ATOM    503  HD2 PHE A  40      30.263  14.132  32.287  1.00 16.42           H
ATOM    504  CE1 PHE A  40      30.854  11.512  35.071  1.00 18.11           C
ATOM    505  HE1 PHE A  40      31.004  10.742  35.813  1.00 18.11           H
ATOM    506  CE2 PHE A  40      31.719  12.778  33.216  1.00 17.43           C
ATOM    507  HE2 PHE A  40      32.471  13.019  32.480  1.00 17.43           H
ATOM    508  CZ  PHE A  40      31.931  11.889  34.243  1.00 18.28           C
ATOM    509  HZ  PHE A  40      32.888  11.417  34.407  1.00 18.28           H
ATOM    510  N   GLU A  41      24.625  12.924  32.888  1.00 31.32           N
ATOM    511  H   GLU A  41      24.637  12.032  33.362  1.00 31.32           H
ATOM    512  CA  GLU A  41      23.308  13.496  32.595  1.00 29.49           C
ATOM    513  HA  GLU A  41      23.432  14.347  31.926  1.00 29.49           H
ATOM    514  C   GLU A  41      22.591  13.896  33.850  1.00 28.26           C
ATOM    515  O   GLU A  41      22.512  13.129  34.858  1.00 31.92           O
ATOM    516  CB  GLU A  41      22.492  12.445  31.740  1.00 27.51           C
ATOM    517 1HB  GLU A  41      22.880  12.489  30.723  1.00 27.51           H
ATOM    518 2HB  GLU A  41      22.550  11.434  32.143  1.00 27.51           H
ATOM    519  CG  GLU A  41      21.021  12.889  31.728  1.00 26.77           C
ATOM    520 1HG  GLU A  41      20.494  12.086  31.213  1.00 26.77           H
ATOM    521 2HG  GLU A  41      20.651  12.919  32.752  1.00 26.77           H
ATOM    522  CD  GLU A  41      20.704  14.216  31.042  1.00 24.00           C
ATOM    523  OE1 GLU A  41      21.050  14.407  29.881  1.00 20.03           O
ATOM    524  OE2 GLU A  41      20.084  15.117  31.680  1.00 21.09           O
ATOM    525  N   VAL A  42      22.127  15.141  33.977  1.00 22.02           N
ATOM    526  H   VAL A  42      22.093  15.808  33.219  1.00 22.02           H
ATOM    527  CA  VAL A  42      21.491  15.722  35.250  1.00 18.30           C
ATOM    528  HA  VAL A  42      22.059  15.425  36.132  1.00 18.30           H
ATOM    529  C   VAL A  42      20.018  15.246  35.489  1.00 19.21           C
ATOM    530  O   VAL A  42      19.460  15.168  36.606  1.00 21.76           O
ATOM    531  CB  VAL A  42      21.452  17.312  35.121  1.00 11.46           C
ATOM    532  HB  VAL A  42      22.494  17.608  35.000  1.00 11.46           H
ATOM    533  CG1 VAL A  42      20.697  17.811  33.833  1.00  9.92           C
ATOM    534 1HG1 VAL A  42      20.932  17.076  33.064  1.00  9.92           H
ATOM    535 2HG1 VAL A  42      21.126  18.775  33.559  1.00  9.92           H
ATOM    536 3HG1 VAL A  42      19.615  17.908  33.926  1.00  9.92           H
ATOM    537  CG2 VAL A  42      20.770  17.967  36.314  1.00 10.72           C
ATOM    538 1HG2 VAL A  42      20.755  19.033  36.086  1.00 10.72           H
ATOM    539 2HG2 VAL A  42      21.369  17.794  37.208  1.00 10.72           H
ATOM    540 3HG2 VAL A  42      19.752  17.617  36.486  1.00 10.72           H
ATOM    541  N   GLY A  43      19.278  14.910  34.447  1.00 16.35           N
ATOM    542  H   GLY A  43      19.835  14.712  33.628  1.00 16.35           H
ATOM    543  CA  GLY A  43      17.927  14.289  34.451  1.00 10.91           C
ATOM    544 1HA  GLY A  43      17.348  14.688  35.284  1.00 10.91           H
ATOM    545 2HA  GLY A  43      17.392  14.399  33.508  1.00 10.91           H
ATOM    546  C   GLY A  43      17.990  12.721  34.707  1.00 12.44           C
ATOM    547  O   GLY A  43      19.036  12.142  34.553  1.00 12.64           O
ATOM    548  N   PRO A  44      16.861  12.115  34.996  1.00 12.94           N
ATOM    549  CA  PRO A  44      16.791  10.688  35.181  1.00 20.21           C
ATOM    550  HA  PRO A  44      17.688  10.215  35.582  1.00 20.21           H
ATOM    551  C   PRO A  44      16.479   9.990  33.821  1.00 26.41           C
ATOM    552  O   PRO A  44      15.951  10.613  32.847  1.00 32.21           O
ATOM    553  CB  PRO A  44      15.796  10.552  36.279  1.00 17.49           C
ATOM    554 1HB  PRO A  44      15.372   9.548  36.262  1.00 17.49           H
ATOM    555 2HB  PRO A  44      16.262  10.864  37.214  1.00 17.49           H
ATOM    556  CG  PRO A  44      14.720  11.563  35.886  1.00 11.54           C
ATOM    557 1HG  PRO A  44      14.033  11.277  35.090  1.00 11.54           H
ATOM    558 2HG  PRO A  44      14.099  11.915  36.710  1.00 11.54           H
ATOM    559  CD  PRO A  44      15.618  12.697  35.403  1.00 11.06           C
ATOM    560 1HD  PRO A  44      15.179  13.276  34.591  1.00 11.06           H
ATOM    561 2HD  PRO A  44      15.778  13.441  36.184  1.00 11.06           H
ATOM    562  N   THR A  45      16.646   8.663  33.850  1.00 24.70           N
ATOM    563  H   THR A  45      16.894   8.216  34.721  1.00 24.70           H
ATOM    564  CA  THR A  45      16.217   7.808  32.753  1.00 20.24           C
ATOM    565  HA  THR A  45      16.479   8.266  31.800  1.00 20.24           H
ATOM    566  C   THR A  45      14.674   7.712  32.823  1.00 21.38           C
ATOM    567  O   THR A  45      14.137   7.521  33.931  1.00 21.91           O
ATOM    568  CB  THR A  45      16.951   6.476  32.933  1.00 21.38           C
ATOM    569  HB  THR A  45      16.660   6.034  33.886  1.00 21.38           H
ATOM    570  OG1 THR A  45      18.413   6.576  32.930  1.00 18.75           O
ATOM    571  HG1 THR A  45      18.635   6.872  33.815  1.00 18.75           H
ATOM    572  CG2 THR A  45      16.565   5.363  31.869  1.00 15.56           C
ATOM    573 1HG2 THR A  45      17.042   5.546  30.905  1.00 15.56           H
ATOM    574 2HG2 THR A  45      15.485   5.314  31.737  1.00 15.56           H
ATOM    575 3HG2 THR A  45      16.926   4.420  32.280  1.00 15.56           H
ATOM    576  N   VAL A  46      13.938   7.763  31.689  1.00 23.51           N
ATOM    577  H   VAL A  46      14.531   7.866  30.878  1.00 23.51           H
ATOM    578  CA  VAL A  46      12.505   7.819  31.502  1.00 21.72           C
ATOM    579  HA  VAL A  46      12.097   7.597  32.488  1.00 21.72           H
ATOM    580  C   VAL A  46      12.012   6.822  30.487  1.00 28.85           C
ATOM    581  O   VAL A  46      10.808   6.565  30.292  1.00 32.46           O
ATOM    582  CB  VAL A  46      12.006   9.221  31.192  1.00 15.91           C
ATOM    583  HB  VAL A  46      10.921   9.259  31.293  1.00 15.91           H
ATOM    584  CG1 VAL A  46      12.490  10.184  32.294  1.00 17.31           C
ATOM    585 1HG1 VAL A  46      12.107  11.185  32.096  1.00 17.31           H
ATOM    586 2HG1 VAL A  46      13.572  10.228  32.423  1.00 17.31           H
ATOM    587 3HG1 VAL A  46      12.032   9.792  33.202  1.00 17.31           H
ATOM    588  CG2 VAL A  46      12.624   9.842  29.876  1.00 14.72           C
ATOM    589 1HG2 VAL A  46      12.479  10.921  29.816  1.00 14.72           H
ATOM    590 2HG2 VAL A  46      12.194   9.367  28.994  1.00 14.72           H
ATOM    591 3HG2 VAL A  46      13.691   9.621  29.924  1.00 14.72           H
ATOM    592  N   SER A  47      12.906   6.077  29.837  1.00 31.18           N
ATOM    593  H   SER A  47      13.877   6.034  30.112  1.00 31.18           H
ATOM    594  CA  SER A  47      12.522   5.073  28.795  1.00 24.33           C
ATOM    595  HA  SER A  47      11.637   4.503  29.079  1.00 24.33           H
ATOM    596  C   SER A  47      13.626   4.022  28.425  1.00 27.67           C
ATOM    597  O   SER A  47      14.806   4.200  28.745  1.00 31.39           O
ATOM    598  CB  SER A  47      12.082   5.853  27.479  1.00 22.59           C
ATOM    599 1HB  SER A  47      11.832   5.076  26.757  1.00 22.59           H
ATOM    600 2HB  SER A  47      11.109   6.283  27.715  1.00 22.59           H
ATOM    601  OG  SER A  47      13.168   6.752  27.039  1.00 23.62           O
ATOM    602  HG  SER A  47      12.901   7.013  26.155  1.00 23.62           H
ATOM    603  N   ASN A  48      13.208   2.862  27.981  1.00 30.54           N
ATOM    604  H   ASN A  48      12.216   2.712  27.862  1.00 30.54           H
ATOM    605  CA  ASN A  48      14.061   1.686  27.663  1.00 30.21           C
ATOM    606  HA  ASN A  48      15.124   1.879  27.813  1.00 30.21           H
ATOM    607  C   ASN A  48      13.886   1.245  26.176  1.00 30.17           C
ATOM    608  O   ASN A  48      12.713   1.100  25.801  1.00 37.81           O
ATOM    609  CB  ASN A  48      13.627   0.628  28.609  1.00 31.30           C
ATOM    610 1HB  ASN A  48      13.550   0.964  29.643  1.00 31.30           H
ATOM    611 2HB  ASN A  48      12.638   0.265  28.330  1.00 31.30           H
ATOM    612  CG  ASN A  48      14.570  -0.627  28.622  1.00 32.83           C
ATOM    613  OD1 ASN A  48      15.706  -0.564  28.274  1.00 24.68           O
ATOM    614  ND2 ASN A  48      14.158  -1.792  28.974  1.00 43.63           N
ATOM    615 1HD2 ASN A  48      14.810  -2.557  28.877  1.00 43.63           H
ATOM    616 2HD2 ASN A  48      13.178  -1.980  29.131  1.00 43.63           H
ATOM    617  N   PRO A  49      14.943   1.102  25.339  1.00 26.58           N
ATOM    618  CA  PRO A  49      16.410   1.285  25.518  1.00 27.75           C
ATOM    619  HA  PRO A  49      16.764   0.681  26.354  1.00 27.75           H
ATOM    620  C   PRO A  49      16.762   2.775  25.877  1.00 28.20           C
ATOM    621  O   PRO A  49      15.856   3.597  25.629  1.00 28.41           O
ATOM    622  CB  PRO A  49      16.999   0.738  24.215  1.00 23.43           C
ATOM    623 1HB  PRO A  49      17.939   1.240  23.985  1.00 23.43           H
ATOM    624 2HB  PRO A  49      17.085  -0.335  24.384  1.00 23.43           H
ATOM    625  CG  PRO A  49      15.937   1.062  23.219  1.00 23.36           C
ATOM    626 1HG  PRO A  49      15.929   2.134  23.021  1.00 23.36           H
ATOM    627 2HG  PRO A  49      15.966   0.578  22.243  1.00 23.36           H
ATOM    628  CD  PRO A  49      14.697   0.653  23.978  1.00 21.38           C
ATOM    629 1HD  PRO A  49      13.790   1.129  23.603  1.00 21.38           H
ATOM    630 2HD  PRO A  49      14.517  -0.422  23.983  1.00 21.38           H
ATOM    631  N   PRO A  50      17.829   3.169  26.526  1.00 27.59           N
ATOM    632  CA  PRO A  50      18.058   4.473  27.181  1.00 25.09           C
ATOM    633  HA  PRO A  50      17.212   4.563  27.862  1.00 25.09           H
ATOM    634  C   PRO A  50      18.040   5.619  26.186  1.00 24.77           C
ATOM    635  O   PRO A  50      18.840   5.712  25.297  1.00 24.88           O
ATOM    636  CB  PRO A  50      19.296   4.252  27.968  1.00 24.26           C
ATOM    637 1HB  PRO A  50      20.148   4.697  27.453  1.00 24.26           H
ATOM    638 2HB  PRO A  50      19.208   4.710  28.953  1.00 24.26           H
ATOM    639  CG  PRO A  50      19.499   2.754  28.108  1.00 24.81           C
ATOM    640 1HG  PRO A  50      20.537   2.447  28.235  1.00 24.81           H
ATOM    641 2HG  PRO A  50      18.875   2.366  28.913  1.00 24.81           H
ATOM    642  CD  PRO A  50      18.972   2.319  26.765  1.00 27.77           C
ATOM    643 1HD  PRO A  50      19.675   2.402  25.936  1.00 27.77           H
ATOM    644 2HD  PRO A  50      18.653   1.278  26.825  1.00 27.77           H
ATOM    645  N   GLY A  51      17.042   6.440  26.287  1.00 24.23           N
ATOM    646  H   GLY A  51      16.372   6.216  27.009  1.00 24.23           H
ATOM    647  CA  GLY A  51      16.699   7.689  25.520  1.00 24.51           C
ATOM    648 1HA  GLY A  51      16.165   8.241  26.293  1.00 24.51           H
ATOM    649 2HA  GLY A  51      17.637   8.159  25.223  1.00 24.51           H
ATOM    650  C   GLY A  51      15.794   7.578  24.284  1.00 21.46           C
ATOM    651  O   GLY A  51      15.568   8.531  23.628  1.00 11.96           O
ATOM    652  N   ALA A  52      15.222   6.376  24.133  1.00 18.85           N
ATOM    653  H   ALA A  52      15.591   5.597  24.659  1.00 18.85           H
ATOM    654  CA  ALA A  52      14.152   6.127  23.194  1.00 12.75           C
ATOM    655  HA  ALA A  52      14.571   6.281  22.200  1.00 12.75           H
ATOM    656  C   ALA A  52      12.969   7.040  23.411  1.00 20.59           C
ATOM    657  O   ALA A  52      12.671   7.591  24.459  1.00 24.54           O
ATOM    658  CB  ALA A  52      13.739   4.616  23.435  1.00 13.53           C
ATOM    659 1HB  ALA A  52      14.498   3.956  23.015  1.00 13.53           H
ATOM    660 2HB  ALA A  52      12.775   4.403  22.972  1.00 13.53           H
ATOM    661 3HB  ALA A  52      13.669   4.454  24.510  1.00 13.53           H
ATOM    662  N   HIS A  53      12.156   7.171  22.388  1.00 23.19           N
ATOM    663  H   HIS A  53      12.229   6.648  21.527  1.00 23.19           H
ATOM    664  CA  HIS A  53      11.093   8.227  22.371  1.00 20.89           C
ATOM    665  HA  HIS A  53      11.522   9.150  22.762  1.00 20.89           H
ATOM    666  C   HIS A  53       9.862   7.848  23.163  1.00 22.06           C
ATOM    667  O   HIS A  53       9.305   6.776  22.959  1.00 27.97           O
ATOM    668  CB  HIS A  53      10.751   8.540  20.953  1.00 18.76           C
ATOM    669 1HB  HIS A  53      11.731   8.748  20.523  1.00 18.76           H
ATOM    670 2HB  HIS A  53      10.289   7.751  20.360  1.00 18.76           H
ATOM    671  CG  HIS A  53       9.900   9.787  20.859  1.00 21.70           C
ATOM    672  ND1 HIS A  53       8.530   9.812  21.129  1.00 26.60           N
ATOM    673  CD2 HIS A  53      10.301  11.027  20.471  1.00 23.22           C
ATOM    674  HD2 HIS A  53      11.278  11.358  20.153  1.00 23.22           H
ATOM    675  CE1 HIS A  53       8.127  11.007  20.771  1.00 27.36           C
ATOM    676  HE1 HIS A  53       7.134  11.369  20.993  1.00 27.36           H
ATOM    677  NE2 HIS A  53       9.197  11.769  20.412  1.00 24.72           N
ATOM    678  HE2 HIS A  53       9.026  12.695  20.049  1.00 24.72           H
ATOM    679  N   VAL A  54       9.419   8.694  24.067  1.00 18.82           N
ATOM    680  H   VAL A  54       9.799   9.619  24.206  1.00 18.82           H
ATOM    681  CA  VAL A  54       8.515   8.169  25.069  1.00 19.37           C
ATOM    682  HA  VAL A  54       9.029   7.352  25.576  1.00 19.37           H
ATOM    683  C   VAL A  54       7.135   7.589  24.591  1.00 26.52           C
ATOM    684  O   VAL A  54       6.589   6.682  25.248  1.00 29.67           O
ATOM    685  CB  VAL A  54       8.174   9.180  26.165  1.00 19.01           C
ATOM    686  HB  VAL A  54       7.687   8.663  26.992  1.00 19.01           H
ATOM    687  CG1 VAL A  54       9.417   9.840  26.711  1.00 17.69           C
ATOM    688 1HG1 VAL A  54       9.180  10.425  27.601  1.00 17.69           H
ATOM    689 2HG1 VAL A  54       9.846  10.493  25.951  1.00 17.69           H
ATOM    690 3HG1 VAL A  54      10.134   9.061  26.968  1.00 17.69           H
ATOM    691  CG2 VAL A  54       7.233  10.349  25.739  1.00 22.21           C
ATOM    692 1HG2 VAL A  54       6.275   9.928  25.437  1.00 22.21           H
ATOM    693 2HG2 VAL A  54       7.660  10.914  24.911  1.00 22.21           H
ATOM    694 3HG2 VAL A  54       7.087  11.010  26.593  1.00 22.21           H
ATOM    695  N   LYS A  55       6.580   8.085  23.484  1.00 29.20           N
ATOM    696  H   LYS A  55       7.168   8.657  22.895  1.00 29.20           H
ATOM    697  CA  LYS A  55       5.332   7.598  22.876  1.00 33.73           C
ATOM    698  HA  LYS A  55       4.606   7.684  23.684  1.00 33.73           H
ATOM    699  C   LYS A  55       5.414   6.179  22.382  1.00 34.43           C
ATOM    700  O   LYS A  55       4.475   5.647  21.854  1.00 37.56           O
ATOM    701  CB  LYS A  55       4.819   8.585  21.773  1.00 35.83           C
ATOM    702 1HB  LYS A  55       5.664   8.785  21.113  1.00 35.83           H
ATOM    703 2HB  LYS A  55       4.080   8.042  21.183  1.00 35.83           H
ATOM    704  CG  LYS A  55       4.168   9.793  22.462  1.00 39.75           C
ATOM    705 1HG  LYS A  55       3.388   9.435  23.134  1.00 39.75           H
ATOM    706 2HG  LYS A  55       4.911  10.281  23.092  1.00 39.75           H
ATOM    707  CD  LYS A  55       3.603  10.810  21.472  1.00 43.30           C
ATOM    708 1HD  LYS A  55       4.411  11.202  20.855  1.00 43.30           H
ATOM    709 2HD  LYS A  55       2.975  10.297  20.744  1.00 43.30           H
ATOM    710  CE  LYS A  55       2.888  11.907  22.259  1.00 44.91           C
ATOM    711 1HE  LYS A  55       2.020  11.483  22.764  1.00 44.91           H
ATOM    712 2HE  LYS A  55       3.602  12.405  22.915  1.00 44.91           H
ATOM    713  NZ  LYS A  55       2.252  12.817  21.331  1.00 45.91           N
ATOM    714 1HZ  LYS A  55       1.831  12.192  20.657  1.00 45.91           H
ATOM    715 2HZ  LYS A  55       2.889  13.442  20.859  1.00 45.91           H
ATOM    716 3HZ  LYS A  55       1.530  13.354  21.789  1.00 45.91           H
ATOM    717  N   ASN A  56       6.560   5.511  22.428  1.00 33.79           N
ATOM    718  H   ASN A  56       7.315   6.076  22.791  1.00 33.79           H
ATOM    719  CA  ASN A  56       6.709   4.094  22.342  1.00 40.06           C
ATOM    720  HA  ASN A  56       6.164   3.786  21.450  1.00 40.06           H
ATOM    721  C   ASN A  56       5.968   3.285  23.529  1.00 38.19           C
ATOM    722  O   ASN A  56       5.854   2.060  23.531  1.00 34.93           O
ATOM    723  CB  ASN A  56       8.160   3.738  22.358  1.00 50.24           C
ATOM    724 1HB  ASN A  56       8.731   4.315  21.631  1.00 50.24           H
ATOM    725 2HB  ASN A  56       8.620   3.994  23.313  1.00 50.24           H
ATOM    726  CG  ASN A  56       8.456   2.236  22.091  1.00 55.43           C
ATOM    727  OD1 ASN A  56       7.962   1.677  21.170  1.00 57.21           O
ATOM    728  ND2 ASN A  56       9.410   1.660  22.804  1.00 53.95           N
ATOM    729 1HD2 ASN A  56       9.586   0.671  22.697  1.00 53.95           H
ATOM    730 2HD2 ASN A  56       9.898   2.187  23.513  1.00 53.95           H
ATOM    731  N   ILE A  57       5.512   3.955  24.561  1.00 40.53           N
ATOM    732  H   ILE A  57       5.773   4.921  24.700  1.00 40.53           H
ATOM    733  CA  ILE A  57       4.591   3.406  25.597  1.00 43.21           C
ATOM    734  HA  ILE A  57       4.830   2.361  25.794  1.00 43.21           H
ATOM    735  C   ILE A  57       3.186   3.513  25.032  1.00 47.67           C
ATOM    736  O   ILE A  57       2.817   4.611  24.494  1.00 55.17           O
ATOM    737  CB  ILE A  57       4.792   4.212  26.842  1.00 37.27           C
ATOM    738  HB  ILE A  57       4.750   5.282  26.637  1.00 37.27           H
ATOM    739  CG1 ILE A  57       6.219   4.034  27.414  1.00 29.81           C
ATOM    740 1HG1 ILE A  57       6.230   3.123  28.013  1.00 29.81           H
ATOM    741 2HG1 ILE A  57       6.925   4.108  26.587  1.00 29.81           H
ATOM    742  CG2 ILE A  57       3.870   3.826  27.897  1.00 42.38           C
ATOM    743 1HG2 ILE A  57       3.969   2.748  28.019  1.00 42.38           H
ATOM    744 2HG2 ILE A  57       2.823   4.078  27.727  1.00 42.38           H
ATOM    745 3HG2 ILE A  57       4.223   4.329  28.797  1.00 42.38           H
ATOM    746  CD1 ILE A  57       6.635   5.145  28.397  1.00 25.74           C
ATOM    747 1HD1 ILE A  57       6.424   6.136  27.996  1.00 25.74           H
ATOM    748 2HD1 ILE A  57       7.707   5.043  28.566  1.00 25.74           H
ATOM    749 3HD1 ILE A  57       6.104   5.012  29.339  1.00 25.74           H
ATOM    750  N   GLU A  58       2.362   2.423  25.150  1.00 44.08           N
ATOM    751  H   GLU A  58       2.746   1.544  25.465  1.00 44.08           H
ATOM    752  CA  GLU A  58       1.013   2.362  24.557  1.00 43.90           C
ATOM    753  HA  GLU A  58       0.926   3.132  23.791  1.00 43.90           H
ATOM    754  C   GLU A  58      -0.130   2.597  25.583  1.00 44.24           C
ATOM    755  O   GLU A  58      -1.366   2.726  25.269  1.00 47.33           O
ATOM    756  CB  GLU A  58       0.917   0.970  23.818  1.00 49.03           C
ATOM    757 1HB  GLU A  58       1.820   0.962  23.208  1.00 49.03           H
ATOM    758 2HB  GLU A  58       0.975   0.102  24.475  1.00 49.03           H
ATOM    759  CG  GLU A  58      -0.302   0.801  22.891  1.00 54.16           C
ATOM    760 1HG  GLU A  58      -0.756   1.792  22.868  1.00 54.16           H
ATOM    761 2HG  GLU A  58       0.175   0.548  21.944  1.00 54.16           H
ATOM    762  CD  GLU A  58      -1.282  -0.243  23.309  1.00 62.56           C
ATOM    763  OE1 GLU A  58      -1.459  -0.486  24.496  1.00 68.38           O
ATOM    764  OE2 GLU A  58      -1.865  -0.954  22.518  1.00 65.07           O
ATOM    765  N   ASP A  59       0.149   2.966  26.837  1.00 43.05           N
ATOM    766  H   ASP A  59       1.140   2.916  27.029  1.00 43.05           H
ATOM    767  CA  ASP A  59      -0.685   3.693  27.778  1.00 41.90           C
ATOM    768  HA  ASP A  59      -1.727   3.445  27.578  1.00 41.90           H
ATOM    769  C   ASP A  59      -0.508   5.170  27.966  1.00 41.35           C
ATOM    770  O   ASP A  59       0.617   5.528  28.250  1.00 35.80           O
ATOM    771  CB  ASP A  59      -0.374   2.940  29.044  1.00 45.59           C
ATOM    772 1HB  ASP A  59      -0.700   1.907  28.924  1.00 45.59           H
ATOM    773 2HB  ASP A  59       0.680   2.956  29.320  1.00 45.59           H
ATOM    774  CG  ASP A  59      -1.162   3.513  30.273  1.00 55.00           C
ATOM    775  OD1 ASP A  59      -2.307   3.920  30.035  1.00 57.40           O
ATOM    776  OD2 ASP A  59      -0.541   3.399  31.383  1.00 59.47           O
ATOM    777  N   PRO A  60      -1.535   6.061  27.808  1.00 43.53           N
ATOM    778  CA  PRO A  60      -1.446   7.535  27.992  1.00 38.57           C
ATOM    779  HA  PRO A  60      -0.765   7.974  27.262  1.00 38.57           H
ATOM    780  C   PRO A  60      -1.042   8.068  29.390  1.00 39.68           C
ATOM    781  O   PRO A  60      -0.238   8.998  29.418  1.00 40.41           O
ATOM    782  CB  PRO A  60      -2.840   7.955  27.697  1.00 41.46           C
ATOM    783 1HB  PRO A  60      -3.468   7.797  28.573  1.00 41.46           H
ATOM    784 2HB  PRO A  60      -2.795   8.990  27.357  1.00 41.46           H
ATOM    785  CG  PRO A  60      -3.318   7.063  26.557  1.00 43.13           C
ATOM    786 1HG  PRO A  60      -4.386   6.971  26.354  1.00 43.13           H
ATOM    787 2HG  PRO A  60      -2.856   7.343  25.610  1.00 43.13           H
ATOM    788  CD  PRO A  60      -2.763   5.733  27.033  1.00 47.74           C
ATOM    789 1HD  PRO A  60      -3.373   5.090  27.668  1.00 47.74           H
ATOM    790 2HD  PRO A  60      -2.449   5.114  26.192  1.00 47.74           H
ATOM    791  N   ASP A  61      -1.374   7.379  30.519  1.00 48.66           N
ATOM    792  H   ASP A  61      -2.059   6.646  30.402  1.00 48.66           H
ATOM    793  CA  ASP A  61      -0.929   7.690  31.861  1.00 50.22           C
ATOM    794  HA  ASP A  61      -1.194   8.730  32.051  1.00 50.22           H
ATOM    795  C   ASP A  61       0.530   7.450  32.066  1.00 46.23           C
ATOM    796  O   ASP A  61       1.293   8.297  32.563  1.00 41.83           O
ATOM    797  CB  ASP A  61      -1.647   6.757  32.877  1.00 56.61           C
ATOM    798 1HB  ASP A  61      -1.433   5.707  32.674  1.00 56.61           H
ATOM    799 2HB  ASP A  61      -1.291   6.934  33.892  1.00 56.61           H
ATOM    800  CG  ASP A  61      -3.170   6.958  32.852  1.00 66.56           C
ATOM    801  OD1 ASP A  61      -3.824   5.930  32.766  1.00 66.80           O
ATOM    802  OD2 ASP A  61      -3.624   8.146  32.914  1.00 73.56           O
ATOM    803  N   SER A  62       1.044   6.330  31.539  1.00 47.34           N
ATOM    804  H   SER A  62       0.337   5.739  31.126  1.00 47.34           H
ATOM    805  CA  SER A  62       2.395   5.855  31.621  1.00 45.90           C
ATOM    806  HA  SER A  62       2.682   6.041  32.656  1.00 45.90           H
ATOM    807  C   SER A  62       3.333   6.720  30.725  1.00 41.93           C
ATOM    808  O   SER A  62       4.477   6.908  31.099  1.00 39.70           O
ATOM    809  CB  SER A  62       2.575   4.370  31.383  1.00 46.71           C
ATOM    810 1HB  SER A  62       2.153   4.088  30.418  1.00 46.71           H
ATOM    811 2HB  SER A  62       3.620   4.090  31.514  1.00 46.71           H
ATOM    812  OG  SER A  62       1.850   3.761  32.358  1.00 54.06           O
ATOM    813  HG  SER A  62       0.908   3.769  32.175  1.00 54.06           H
ATOM    814  N   ARG A  63       2.834   7.212  29.562  1.00 38.88           N
ATOM    815  H   ARG A  63       1.841   7.084  29.427  1.00 38.88           H
ATOM    816  CA  ARG A  63       3.455   8.264  28.722  1.00 32.01           C
ATOM    817  HA  ARG A  63       4.475   7.997  28.449  1.00 32.01           H
ATOM    818  C   ARG A  63       3.499   9.480  29.656  1.00 31.67           C
ATOM    819  O   ARG A  63       4.512  10.160  29.740  1.00 34.34           O
ATOM    820  CB  ARG A  63       2.636   8.626  27.508  1.00 32.10           C
ATOM    821 1HB  ARG A  63       1.583   8.661  27.787  1.00 32.10           H
ATOM    822 2HB  ARG A  63       2.946   9.581  27.083  1.00 32.10           H
ATOM    823  CG  ARG A  63       2.812   7.537  26.426  1.00 31.83           C
ATOM    824 1HG  ARG A  63       3.814   7.411  26.015  1.00 31.83           H
ATOM    825 2HG  ARG A  63       2.515   6.537  26.741  1.00 31.83           H
ATOM    826  CD  ARG A  63       1.879   7.933  25.233  1.00 25.75           C
ATOM    827 1HD  ARG A  63       0.884   7.974  25.676  1.00 25.75           H
ATOM    828 2HD  ARG A  63       2.161   8.915  24.853  1.00 25.75           H
ATOM    829  NE  ARG A  63       1.829   6.995  24.082  1.00 29.61           N
ATOM    830  HE  ARG A  63       2.123   6.040  24.229  1.00 29.61           H
ATOM    831  CZ  ARG A  63       1.299   7.350  22.897  1.00 30.58           C
ATOM    832  NH1 ARG A  63       0.583   8.485  22.854  1.00 29.08           N
ATOM    833 1HH1 ARG A  63       0.258   8.961  23.683  1.00 29.08           H
ATOM    834 2HH1 ARG A  63       0.388   8.869  21.941  1.00 29.08           H
ATOM    835  NH2 ARG A  63       1.485   6.626  21.846  1.00 36.68           N
ATOM    836 1HH2 ARG A  63       2.339   6.093  21.764  1.00 36.68           H
ATOM    837 2HH2 ARG A  63       0.872   6.726  21.050  1.00 36.68           H
ATOM    838  N   SER A  64       2.380   9.828  30.318  1.00 32.84           N
ATOM    839  H   SER A  64       1.578   9.216  30.368  1.00 32.84           H
ATOM    840  CA  SER A  64       2.293  11.123  30.959  1.00 35.53           C
ATOM    841  HA  SER A  64       2.519  11.909  30.239  1.00 35.53           H
ATOM    842  C   SER A  64       3.345  11.240  32.106  1.00 39.79           C
ATOM    843  O   SER A  64       4.027  12.249  32.283  1.00 42.15           O
ATOM    844  CB  SER A  64       0.890  11.433  31.466  1.00 44.53           C
ATOM    845 1HB  SER A  64       0.572  10.658  32.163  1.00 44.53           H
ATOM    846 2HB  SER A  64       0.916  12.319  32.101  1.00 44.53           H
ATOM    847  OG  SER A  64      -0.091  11.555  30.502  1.00 54.64           O
ATOM    848  HG  SER A  64      -0.265  10.708  30.085  1.00 54.64           H
ATOM    849  N   LEU A  65       3.661  10.063  32.743  1.00 43.04           N
ATOM    850  H   LEU A  65       3.230   9.225  32.379  1.00 43.04           H
ATOM    851  CA  LEU A  65       4.813   9.971  33.687  1.00 43.13           C
ATOM    852  HA  LEU A  65       4.658  10.741  34.442  1.00 43.13           H
ATOM    853  C   LEU A  65       6.206  10.196  33.043  1.00 39.76           C
ATOM    854  O   LEU A  65       6.948  11.040  33.534  1.00 39.15           O
ATOM    855  CB  LEU A  65       4.728   8.551  34.363  1.00 47.37           C
ATOM    856 1HB  LEU A  65       3.772   8.520  34.886  1.00 47.37           H
ATOM    857 2HB  LEU A  65       4.652   7.830  33.548  1.00 47.37           H
ATOM    858  CG  LEU A  65       5.896   8.196  35.279  1.00 60.69           C
ATOM    859  HG  LEU A  65       6.814   8.145  34.695  1.00 60.69           H
ATOM    860  CD1 LEU A  65       6.272   9.300  36.335  1.00 66.31           C
ATOM    861 1HD1 LEU A  65       6.998   8.928  37.059  1.00 66.31           H
ATOM    862 2HD1 LEU A  65       5.379   9.641  36.858  1.00 66.31           H
ATOM    863 3HD1 LEU A  65       6.707  10.129  35.777  1.00 66.31           H
ATOM    864  CD2 LEU A  65       5.573   6.870  35.995  1.00 64.02           C
ATOM    865 1HD2 LEU A  65       5.443   6.036  35.304  1.00 64.02           H
ATOM    866 2HD2 LEU A  65       4.639   7.051  36.526  1.00 64.02           H
ATOM    867 3HD2 LEU A  65       6.359   6.630  36.711  1.00 64.02           H
ATOM    868  N   ALA A  66       6.430   9.518  31.952  1.00 36.38           N
ATOM    869  H   ALA A  66       5.752   8.863  31.588  1.00 36.38           H
ATOM    870  CA  ALA A  66       7.657   9.669  31.123  1.00 35.70           C
ATOM    871  HA  ALA A  66       8.544   9.511  31.736  1.00 35.70           H
ATOM    872  C   ALA A  66       7.800  11.156  30.573  1.00 37.22           C
ATOM    873  O   ALA A  66       8.930  11.645  30.580  1.00 36.14           O
ATOM    874  CB  ALA A  66       7.638   8.678  29.913  1.00 34.59           C
ATOM    875 1HB  ALA A  66       6.738   8.809  29.312  1.00 34.59           H
ATOM    876 2HB  ALA A  66       7.628   7.691  30.374  1.00 34.59           H
ATOM    877 3HB  ALA A  66       8.517   8.774  29.276  1.00 34.59           H
ATOM    878  N   GLN A  67       6.756  11.859  30.131  1.00 37.05           N
ATOM    879  H   GLN A  67       5.878  11.386  29.973  1.00 37.05           H
ATOM    880  CA  GLN A  67       6.809  13.290  29.918  1.00 30.05           C
ATOM    881  HA  GLN A  67       7.633  13.486  29.232  1.00 30.05           H
ATOM    882  C   GLN A  67       7.164  14.063  31.246  1.00 26.30           C
ATOM    883  O   GLN A  67       8.084  14.879  31.269  1.00 25.60           O
ATOM    884  CB  GLN A  67       5.442  13.703  29.456  1.00 27.45           C
ATOM    885 1HB  GLN A  67       4.679  13.461  30.196  1.00 27.45           H
ATOM    886 2HB  GLN A  67       5.555  14.786  29.422  1.00 27.45           H
ATOM    887  CG  GLN A  67       4.956  13.218  28.077  1.00 21.85           C
ATOM    888 1HG  GLN A  67       5.004  12.132  28.002  1.00 21.85           H
ATOM    889 2HG  GLN A  67       3.987  13.702  27.956  1.00 21.85           H
ATOM    890  CD  GLN A  67       5.803  13.729  26.810  1.00 24.63           C
ATOM    891  OE1 GLN A  67       7.004  13.829  26.675  1.00 24.32           O
ATOM    892  NE2 GLN A  67       5.152  14.126  25.758  1.00 29.17           N
ATOM    893 1HE2 GLN A  67       5.575  14.628  24.991  1.00 29.17           H
ATOM    894 2HE2 GLN A  67       4.179  13.862  25.714  1.00 29.17           H
ATOM    895  N   ARG A  68       6.419  13.761  32.380  1.00 30.94           N
ATOM    896  H   ARG A  68       5.660  13.100  32.298  1.00 30.94           H
ATOM    897  CA  ARG A  68       6.519  14.557  33.578  1.00 35.59           C
ATOM    898  HA  ARG A  68       6.375  15.586  33.247  1.00 35.59           H
ATOM    899  C   ARG A  68       7.879  14.477  34.306  1.00 33.99           C
ATOM    900  O   ARG A  68       8.319  15.587  34.701  1.00 35.42           O
ATOM    901  CB  ARG A  68       5.319  14.197  34.537  1.00 43.74           C
ATOM    902 1HB  ARG A  68       4.361  14.005  34.052  1.00 43.74           H
ATOM    903 2HB  ARG A  68       5.437  13.261  35.083  1.00 43.74           H
ATOM    904  CG  ARG A  68       5.084  15.321  35.593  1.00 51.37           C
ATOM    905 1HG  ARG A  68       6.068  15.570  35.989  1.00 51.37           H
ATOM    906 2HG  ARG A  68       4.704  16.176  35.034  1.00 51.37           H
ATOM    907  CD  ARG A  68       4.141  14.907  36.677  1.00 55.39           C
ATOM    908 1HD  ARG A  68       3.218  14.438  36.335  1.00 55.39           H
ATOM    909 2HD  ARG A  68       4.673  14.195  37.308  1.00 55.39           H
ATOM    910  NE  ARG A  68       3.732  16.049  37.574  1.00 57.47           N
ATOM    911  HE  ARG A  68       4.246  16.879  37.317  1.00 57.47           H
ATOM    912  CZ  ARG A  68       2.553  16.195  38.230  1.00 61.93           C
ATOM    913  NH1 ARG A  68       2.200  17.426  38.502  1.00 67.52           N
ATOM    914 1HH1 ARG A  68       2.783  18.110  38.044  1.00 67.52           H
ATOM    915 2HH1 ARG A  68       1.435  17.724  39.090  1.00 67.52           H
ATOM    916  NH2 ARG A  68       1.794  15.220  38.591  1.00 60.48           N
ATOM    917 1HH2 ARG A  68       2.188  14.298  38.473  1.00 60.48           H
ATOM    918 2HH2 ARG A  68       0.924  15.339  39.089  1.00 60.48           H
ATOM    919  N   ALA A  69       8.499  13.295  34.355  1.00 31.93           N
ATOM    920  H   ALA A  69       7.977  12.453  34.160  1.00 31.93           H
ATOM    921  CA  ALA A  69       9.773  13.044  35.120  1.00 29.18           C
ATOM    922  HA  ALA A  69       9.798  13.491  36.113  1.00 29.18           H
ATOM    923  C   ALA A  69      10.949  13.878  34.342  1.00 26.33           C
ATOM    924  O   ALA A  69      12.096  13.996  34.809  1.00 27.15           O
ATOM    925  CB  ALA A  69      10.025  11.534  35.226  1.00 22.71           C
ATOM    926 1HB  ALA A  69       9.780  10.990  34.313  1.00 22.71           H
ATOM    927 2HB  ALA A  69       9.462  11.115  36.060  1.00 22.71           H
ATOM    928 3HB  ALA A  69      11.093  11.446  35.426  1.00 22.71           H
ATOM    929  N   SER A  70      10.723  14.387  33.175  1.00 27.63           N
ATOM    930  H   SER A  70       9.803  14.267  32.776  1.00 27.63           H
ATOM    931  CA  SER A  70      11.705  15.066  32.288  1.00 24.35           C
ATOM    932  HA  SER A  70      12.733  14.781  32.513  1.00 24.35           H
ATOM    933  C   SER A  70      11.639  16.627  32.435  1.00 19.53           C
ATOM    934  O   SER A  70      12.332  17.307  31.712  1.00 18.41           O
ATOM    935  CB  SER A  70      11.468  14.698  30.812  1.00 20.99           C
ATOM    936 1HB  SER A  70      10.532  15.152  30.487  1.00 20.99           H
ATOM    937 2HB  SER A  70      12.284  15.108  30.216  1.00 20.99           H
ATOM    938  OG  SER A  70      11.506  13.285  30.513  1.00 21.01           O
ATOM    939  HG  SER A  70      10.728  12.907  30.929  1.00 21.01           H
ATOM    940  N   GLU A  71      10.817  17.178  33.345  1.00 31.10           N
ATOM    941  H   GLU A  71      10.152  16.564  33.793  1.00 31.10           H
ATOM    942  CA  GLU A  71      10.425  18.651  33.532  1.00 28.67           C
ATOM    943  HA  GLU A  71      10.412  19.145  32.561  1.00 28.67           H
ATOM    944  C   GLU A  71      11.527  19.398  34.378  1.00 31.69           C
ATOM    945  O   GLU A  71      11.355  20.522  34.917  1.00 32.75           O
ATOM    946  CB  GLU A  71       8.954  18.837  34.151  1.00 30.86           C
ATOM    947 1HB  GLU A  71       8.789  18.224  35.037  1.00 30.86           H
ATOM    948 2HB  GLU A  71       8.910  19.859  34.525  1.00 30.86           H
ATOM    949  CG  GLU A  71       7.833  18.605  33.149  1.00 33.32           C
ATOM    950 1HG  GLU A  71       7.910  19.416  32.424  1.00 33.32           H
ATOM    951 2HG  GLU A  71       8.030  17.695  32.582  1.00 33.32           H
ATOM    952  CD  GLU A  71       6.456  18.565  33.755  1.00 39.32           C
ATOM    953  OE1 GLU A  71       5.534  18.228  32.999  1.00 43.21           O
ATOM    954  OE2 GLU A  71       6.226  18.839  34.973  1.00 43.88           O
ATOM    955  N   GLY A  72      12.723  18.894  34.539  1.00 33.20           N
ATOM    956  H   GLY A  72      12.891  18.044  34.021  1.00 33.20           H
ATOM    957  CA  GLY A  72      13.798  19.640  35.082  1.00 37.35           C
ATOM    958 1HA  GLY A  72      14.654  18.970  35.003  1.00 37.35           H
ATOM    959 2HA  GLY A  72      13.962  20.479  34.407  1.00 37.35           H
ATOM    960  C   GLY A  72      13.625  20.120  36.497  1.00 43.30           C
ATOM    961  O   GLY A  72      13.426  19.227  37.357  1.00 49.76           O
ATOM    962  N   PRO A  73      13.758  21.433  36.880  1.00 40.06           N
ATOM    963  CA  PRO A  73      13.615  21.905  38.215  1.00 42.99           C
ATOM    964  HA  PRO A  73      14.470  21.583  38.809  1.00 42.99           H
ATOM    965  C   PRO A  73      12.328  21.653  38.948  1.00 53.54           C
ATOM    966  O   PRO A  73      12.372  21.680  40.206  1.00 57.63           O
ATOM    967  CB  PRO A  73      13.760  23.423  38.144  1.00 38.45           C
ATOM    968 1HB  PRO A  73      12.762  23.836  37.991  1.00 38.45           H
ATOM    969 2HB  PRO A  73      14.316  23.858  38.975  1.00 38.45           H
ATOM    970  CG  PRO A  73      14.576  23.649  36.850  1.00 36.44           C
ATOM    971 1HG  PRO A  73      14.303  24.591  36.375  1.00 36.44           H
ATOM    972 2HG  PRO A  73      15.627  23.440  37.053  1.00 36.44           H
ATOM    973  CD  PRO A  73      14.029  22.498  35.964  1.00 38.24           C
ATOM    974 1HD  PRO A  73      13.124  22.788  35.430  1.00 38.24           H
ATOM    975 2HD  PRO A  73      14.879  22.254  35.327  1.00 38.24           H
ATOM    976  N   GLY A  74      11.200  21.344  38.275  1.00  0.00           N
ATOM    977  H   GLY A  74      11.192  21.228  37.272  1.00  0.00           H
ATOM    978  CA  GLY A  74       9.986  21.058  39.007  1.00  0.00           C
ATOM    979 1HA  GLY A  74      10.006  21.499  40.004  1.00  0.00           H
ATOM    980 2HA  GLY A  74       9.165  21.494  38.438  1.00  0.00           H
ATOM    981  C   GLY A  74       9.768  19.552  39.129  1.00  0.00           C
ATOM    982  O   GLY A  74       8.953  19.071  39.930  1.00  0.00           O
ATOM    983  N   ALA A  75      10.576  18.788  38.430  1.00  0.00           N
ATOM    984  H   ALA A  75      11.317  19.179  37.866  1.00  0.00           H
ATOM    985  CA  ALA A  75      10.542  17.343  38.589  1.00  0.00           C
ATOM    986  HA  ALA A  75       9.529  16.944  38.645  1.00  0.00           H
ATOM    987  C   ALA A  75      11.314  16.850  39.836  1.00  0.00           C
ATOM    988  O   ALA A  75      12.196  17.598  40.408  1.00  0.00           O
ATOM    989  CB  ALA A  75      11.087  16.620  37.324  1.00  0.00           C
ATOM    990 1HB  ALA A  75      12.113  16.927  37.124  1.00  0.00           H
ATOM    991 2HB  ALA A  75      10.470  16.822  36.448  1.00  0.00           H
ATOM    992 3HB  ALA A  75      11.063  15.554  37.548  1.00  0.00           H
ATOM    993  N   GLY A  76      11.036  15.696  40.383  1.00  0.00           N
ATOM    994  H   GLY A  76      10.442  15.091  39.834  1.00  0.00           H
ATOM    995  CA  GLY A  76      11.435  15.263  41.699  1.00  0.00           C
ATOM    996 1HA  GLY A  76      12.497  15.063  41.841  1.00  0.00           H
ATOM    997 2HA  GLY A  76      11.285  16.071  42.416  1.00  0.00           H
ATOM    998  C   GLY A  76      10.651  14.029  42.208  1.00  0.00           C
ATOM    999  O   GLY A  76       9.474  14.065  42.451  1.00  0.00           O
ATOM   1000  N   ALA A  77      11.368  12.871  42.431  1.00  0.00           N
ATOM   1001  H   ALA A  77      12.336  12.869  42.145  1.00  0.00           H
ATOM   1002  CA  ALA A  77      10.822  11.653  42.996  1.00  0.00           C
ATOM   1003  HA  ALA A  77      10.071  11.282  42.300  1.00  0.00           H
ATOM   1004  C   ALA A  77      10.153  11.904  44.354  1.00  0.00           C
ATOM   1005  O   ALA A  77       9.029  11.522  44.560  1.00  0.00           O
ATOM   1006  CB  ALA A  77      11.932  10.600  43.119  1.00  0.00           C
ATOM   1007 1HB  ALA A  77      11.584   9.679  43.587  1.00  0.00           H
ATOM   1008 2HB  ALA A  77      12.739  11.028  43.715  1.00  0.00           H
ATOM   1009 3HB  ALA A  77      12.296  10.384  42.115  1.00  0.00           H
ATOM   1010  N   ALA A  78      10.812  12.598  45.258  1.00  0.00           N
ATOM   1011  H   ALA A  78      11.770  12.855  45.072  1.00  0.00           H
ATOM   1012  CA  ALA A  78      10.351  13.099  46.628  1.00  0.00           C
ATOM   1013  HA  ALA A  78      10.341  12.195  47.237  1.00  0.00           H
ATOM   1014  C   ALA A  78       8.911  13.678  46.632  1.00  0.00           C
ATOM   1015  O   ALA A  78       8.079  13.435  47.518  1.00  0.00           O
ATOM   1016  CB  ALA A  78      11.339  14.077  47.178  1.00  0.00           C
ATOM   1017 1HB  ALA A  78      11.154  15.022  46.667  1.00  0.00           H
ATOM   1018 2HB  ALA A  78      12.388  13.802  47.068  1.00  0.00           H
ATOM   1019 3HB  ALA A  78      11.100  14.184  48.237  1.00  0.00           H
ATOM   1020  N   THR A  79       8.510  14.402  45.565  1.00  0.00           N
ATOM   1021  H   THR A  79       9.147  14.412  44.781  1.00  0.00           H
ATOM   1022  CA  THR A  79       7.397  15.379  45.486  1.00  0.00           C
ATOM   1023  HA  THR A  79       6.728  15.245  46.336  1.00  0.00           H
ATOM   1024  C   THR A  79       6.600  15.274  44.193  1.00  0.00           C
ATOM   1025  O   THR A  79       6.450  16.189  43.459  1.00  0.00           O
ATOM   1026  CB  THR A  79       7.957  16.798  45.706  1.00  0.00           C
ATOM   1027  HB  THR A  79       7.135  17.510  45.622  1.00  0.00           H
ATOM   1028  OG1 THR A  79       9.049  17.205  44.900  1.00  0.00           O
ATOM   1029  HG1 THR A  79       8.698  17.536  44.070  1.00  0.00           H
ATOM   1030  CG2 THR A  79       8.483  16.905  47.119  1.00  0.00           C
ATOM   1031 1HG2 THR A  79       9.440  16.396  47.238  1.00  0.00           H
ATOM   1032 2HG2 THR A  79       7.741  16.440  47.768  1.00  0.00           H
ATOM   1033 3HG2 THR A  79       8.595  17.956  47.388  1.00  0.00           H
ATOM   1034  N   VAL A  80       6.165  14.013  43.896  1.00  0.00           N
ATOM   1035  H   VAL A  80       6.420  13.317  44.582  1.00  0.00           H
ATOM   1036  CA  VAL A  80       5.339  13.451  42.763  1.00  0.00           C
ATOM   1037  HA  VAL A  80       5.549  12.388  42.875  1.00  0.00           H
ATOM   1038  C   VAL A  80       5.779  13.871  41.339  1.00  0.00           C
ATOM   1039  O   VAL A  80       4.919  13.912  40.482  1.00  0.00           O
ATOM   1040  CB  VAL A  80       3.812  13.437  42.992  1.00  0.00           C
ATOM   1041  HB  VAL A  80       3.350  12.881  42.176  1.00  0.00           H
ATOM   1042  CG1 VAL A  80       3.404  12.683  44.231  1.00  0.00           C
ATOM   1043 1HG1 VAL A  80       2.326  12.711  44.392  1.00  0.00           H
ATOM   1044 2HG1 VAL A  80       3.907  13.206  45.044  1.00  0.00           H
ATOM   1045 3HG1 VAL A  80       3.741  11.646  44.203  1.00  0.00           H
ATOM   1046  CG2 VAL A  80       3.196  14.867  43.005  1.00  0.00           C
ATOM   1047 1HG2 VAL A  80       2.168  14.716  43.336  1.00  0.00           H
ATOM   1048 2HG2 VAL A  80       3.198  15.207  41.969  1.00  0.00           H
ATOM   1049 3HG2 VAL A  80       3.675  15.616  43.635  1.00  0.00           H
ATOM   1050  N   ASN A  81       7.049  14.335  41.162  1.00  0.00           N
ATOM   1051  H   ASN A  81       7.724  14.212  41.903  1.00  0.00           H
ATOM   1052  CA  ASN A  81       7.552  15.028  39.954  1.00  0.00           C
ATOM   1053  HA  ASN A  81       8.571  15.282  40.246  1.00  0.00           H
ATOM   1054  C   ASN A  81       6.856  16.426  39.645  1.00  0.00           C
ATOM   1055  O   ASN A  81       7.000  16.884  38.547  1.00  0.00           O
ATOM   1056  CB  ASN A  81       7.578  14.046  38.701  1.00  0.00           C
ATOM   1057 1HB  ASN A  81       6.591  13.586  38.656  1.00  0.00           H
ATOM   1058 2HB  ASN A  81       7.777  14.628  37.802  1.00  0.00           H
ATOM   1059  CG  ASN A  81       8.641  12.990  38.888  1.00  0.00           C
ATOM   1060  OD1 ASN A  81       9.789  13.321  38.815  1.00  0.00           O
ATOM   1061  ND2 ASN A  81       8.330  11.734  39.111  1.00  0.00           N
ATOM   1062 1HD2 ASN A  81       9.033  11.036  39.307  1.00  0.00           H
ATOM   1063 2HD2 ASN A  81       7.359  11.466  39.038  1.00  0.00           H
ATOM   1064  N   SER A  82       6.207  17.030  40.658  1.00  0.00           N
ATOM   1065  H   SER A  82       6.230  16.567  41.555  1.00  0.00           H
ATOM   1066  CA  SER A  82       5.433  18.268  40.572  1.00  0.00           C
ATOM   1067  HA  SER A  82       5.475  18.560  39.523  1.00  0.00           H
ATOM   1068  C   SER A  82       6.047  19.445  41.394  1.00  0.00           C
ATOM   1069  O   SER A  82       6.341  19.231  42.578  1.00  0.00           O
ATOM   1070  CB  SER A  82       4.030  18.002  41.100  1.00  0.00           C
ATOM   1071 1HB  SER A  82       3.528  17.276  40.460  1.00  0.00           H
ATOM   1072 2HB  SER A  82       4.089  17.476  42.053  1.00  0.00           H
ATOM   1073  OG  SER A  82       3.165  19.191  41.238  1.00  0.00           O
ATOM   1074  HG  SER A  82       2.466  18.894  41.826  1.00  0.00           H
ATOM   1075  N   PRO A  83       6.197  20.674  40.911  1.00  0.00           N
ATOM   1076  CA  PRO A  83       6.676  21.821  41.718  1.00  0.00           C
ATOM   1077  HA  PRO A  83       7.589  21.503  42.222  1.00  0.00           H
ATOM   1078  C   PRO A  83       5.692  22.305  42.781  1.00  0.00           C
ATOM   1079  O   PRO A  83       4.538  21.877  42.743  1.00  0.00           O
ATOM   1080  CB  PRO A  83       7.052  22.965  40.687  1.00  0.00           C
ATOM   1081 1HB  PRO A  83       6.854  23.993  40.992  1.00  0.00           H
ATOM   1082 2HB  PRO A  83       8.073  22.893  40.312  1.00  0.00           H
ATOM   1083  CG  PRO A  83       6.086  22.605  39.540  1.00  0.00           C
ATOM   1084 1HG  PRO A  83       5.085  22.934  39.820  1.00  0.00           H
ATOM   1085 2HG  PRO A  83       6.352  23.032  38.572  1.00  0.00           H
ATOM   1086  CD  PRO A  83       5.883  21.089  39.588  1.00  0.00           C
ATOM   1087 1HD  PRO A  83       4.835  20.861  39.393  1.00  0.00           H
ATOM   1088 2HD  PRO A  83       6.544  20.615  38.862  1.00  0.00           H
ATOM   1089  N   GLY A  84       6.200  23.124  43.725  1.00  0.00           N
ATOM   1090  H   GLY A  84       7.149  23.463  43.655  1.00  0.00           H
ATOM   1091  CA  GLY A  84       5.350  23.726  44.745  1.00  0.00           C
ATOM   1092 1HA  GLY A  84       4.778  22.917  45.199  1.00  0.00           H
ATOM   1093 2HA  GLY A  84       5.993  24.187  45.494  1.00  0.00           H
ATOM   1094  C   GLY A  84       4.351  24.795  44.251  1.00  0.00           C
ATOM   1095  O   GLY A  84       3.134  24.778  44.449  1.00  0.00           O
ATOM   1096  N   ALA A  85       4.850  25.821  43.470  1.00  0.00           N
ATOM   1097  H   ALA A  85       5.850  25.745  43.353  1.00  0.00           H
ATOM   1098  CA  ALA A  85       4.113  26.726  42.634  1.00  0.00           C
ATOM   1099  HA  ALA A  85       3.201  27.049  43.136  1.00  0.00           H
ATOM   1100  C   ALA A  85       3.597  26.027  41.290  1.00  0.00           C
ATOM   1101  O   ALA A  85       4.344  25.240  40.713  1.00  0.00           O
ATOM   1102  CB  ALA A  85       5.018  27.917  42.344  1.00  0.00           C
ATOM   1103 1HB  ALA A  85       4.602  28.698  41.709  1.00  0.00           H
ATOM   1104 2HB  ALA A  85       5.904  27.495  41.870  1.00  0.00           H
ATOM   1105 3HB  ALA A  85       5.289  28.340  43.311  1.00  0.00           H
ATOM   1106  N   VAL A  86       2.358  26.256  40.843  1.00  0.00           N
ATOM   1107  H   VAL A  86       1.814  26.943  41.346  1.00  0.00           H
ATOM   1108  CA  VAL A  86       1.637  25.548  39.759  1.00  0.00           C
ATOM   1109  HA  VAL A  86       1.988  24.517  39.817  1.00  0.00           H
ATOM   1110  C   VAL A  86       1.960  26.086  38.351  1.00  0.00           C
ATOM   1111  O   VAL A  86       2.022  27.307  38.168  1.00  0.00           O
ATOM   1112  CB  VAL A  86       0.155  25.526  40.057  1.00  0.00           C
ATOM   1113  HB  VAL A  86      -0.224  26.540  40.184  1.00  0.00           H
ATOM   1114  CG1 VAL A  86      -0.560  24.771  38.904  1.00  0.00           C
ATOM   1115 1HG1 VAL A  86      -0.211  23.739  38.874  1.00  0.00           H
ATOM   1116 2HG1 VAL A  86      -0.386  25.242  37.936  1.00  0.00           H
ATOM   1117 3HG1 VAL A  86      -1.626  24.789  39.130  1.00  0.00           H
ATOM   1118  CG2 VAL A  86      -0.073  24.731  41.333  1.00  0.00           C
ATOM   1119 1HG2 VAL A  86      -1.153  24.688  41.477  1.00  0.00           H
ATOM   1120 2HG2 VAL A  86       0.385  25.254  42.173  1.00  0.00           H
ATOM   1121 3HG2 VAL A  86       0.327  23.719  41.274  1.00  0.00           H
ATOM   1122  N   LYS A  87       2.090  25.243  37.343  1.00  0.00           N
ATOM   1123  H   LYS A  87       1.940  24.258  37.506  1.00  0.00           H
ATOM   1124  CA  LYS A  87       2.466  25.669  36.014  1.00  0.00           C
ATOM   1125  HA  LYS A  87       3.051  26.588  36.072  1.00  0.00           H
ATOM   1126  C   LYS A  87       1.221  25.903  35.180  1.00  0.00           C
ATOM   1127  O   LYS A  87       0.662  24.994  34.587  1.00  0.00           O
ATOM   1128  CB  LYS A  87       3.336  24.590  35.409  1.00  0.00           C
ATOM   1129 1HB  LYS A  87       2.899  23.607  35.582  1.00  0.00           H
ATOM   1130 2HB  LYS A  87       3.438  24.742  34.334  1.00  0.00           H
ATOM   1131  CG  LYS A  87       4.775  24.643  36.057  1.00  0.00           C
ATOM   1132 1HG  LYS A  87       5.021  25.701  36.155  1.00  0.00           H
ATOM   1133 2HG  LYS A  87       4.644  24.355  37.100  1.00  0.00           H
ATOM   1134  CD  LYS A  87       5.942  23.763  35.513  1.00  0.00           C
ATOM   1135 1HD  LYS A  87       6.039  23.976  34.449  1.00  0.00           H
ATOM   1136 2HD  LYS A  87       6.790  23.900  36.184  1.00  0.00           H
ATOM   1137  CE  LYS A  87       5.570  22.314  35.728  1.00  0.00           C
ATOM   1138 1HE  LYS A  87       5.357  22.126  36.780  1.00  0.00           H
ATOM   1139 2HE  LYS A  87       4.624  22.085  35.238  1.00  0.00           H
ATOM   1140  NZ  LYS A  87       6.546  21.430  35.149  1.00  0.00           N
ATOM   1141 1HZ  LYS A  87       7.458  21.497  35.578  1.00  0.00           H
ATOM   1142 2HZ  LYS A  87       6.637  21.521  34.147  1.00  0.00           H
ATOM   1143 3HZ  LYS A  87       6.134  20.535  35.370  1.00  0.00           H
ATOM   1144  N   SER A  88       0.767  27.190  35.164  1.00  0.00           N
ATOM   1145  H   SER A  88       1.287  27.797  35.782  1.00  0.00           H
ATOM   1146  CA  SER A  88      -0.467  27.662  34.598  1.00  0.00           C
ATOM   1147  HA  SER A  88      -0.953  26.888  34.006  1.00  0.00           H
ATOM   1148  C   SER A  88      -0.187  28.850  33.588  1.00  0.00           C
ATOM   1149  O   SER A  88       0.646  29.727  33.779  1.00  0.00           O
ATOM   1150  CB  SER A  88      -1.457  28.082  35.678  1.00  0.00           C
ATOM   1151 1HB  SER A  88      -0.915  28.404  36.567  1.00  0.00           H
ATOM   1152 2HB  SER A  88      -2.051  28.924  35.323  1.00  0.00           H
ATOM   1153  OG  SER A  88      -2.280  26.972  36.024  1.00  0.00           O
ATOM   1154  HG  SER A  88      -3.037  27.315  36.506  1.00  0.00           H
ATOM   1155  N   GLY A  89      -1.050  28.969  32.514  1.00  0.00           N
ATOM   1156  H   GLY A  89      -1.685  28.201  32.345  1.00  0.00           H
ATOM   1157  CA  GLY A  89      -0.941  30.005  31.516  1.00  0.00           C
ATOM   1158 1HA  GLY A  89      -1.674  29.837  30.728  1.00  0.00           H
ATOM   1159 2HA  GLY A  89      -1.136  30.996  31.928  1.00  0.00           H
ATOM   1160  C   GLY A  89       0.455  30.109  30.790  1.00  0.00           C
ATOM   1161  O   GLY A  89       0.908  29.110  30.265  1.00  0.00           O
ATOM   1162  N   GLU A  90       1.116  31.276  30.913  1.00  0.00           N
ATOM   1163  H   GLU A  90       0.610  31.986  31.424  1.00  0.00           H
ATOM   1164  CA  GLU A  90       2.463  31.697  30.434  1.00  0.00           C
ATOM   1165  HA  GLU A  90       2.398  31.494  29.366  1.00  0.00           H
ATOM   1166  C   GLU A  90       3.569  30.798  31.026  1.00  0.00           C
ATOM   1167  O   GLU A  90       4.706  30.828  30.508  1.00  0.00           O
ATOM   1168  CB  GLU A  90       2.839  33.210  30.654  1.00  0.00           C
ATOM   1169 1HB  GLU A  90       3.864  33.291  30.293  1.00  0.00           H
ATOM   1170 2HB  GLU A  90       2.213  33.878  30.062  1.00  0.00           H
ATOM   1171  CG  GLU A  90       2.800  33.681  32.122  1.00  0.00           C
ATOM   1172 1HG  GLU A  90       3.337  32.991  32.774  1.00  0.00           H
ATOM   1173 2HG  GLU A  90       3.481  34.531  32.144  1.00  0.00           H
ATOM   1174  CD  GLU A  90       1.475  34.061  32.748  1.00  0.00           C
ATOM   1175  OE1 GLU A  90       1.391  35.196  33.355  1.00  0.00           O
ATOM   1176  OE2 GLU A  90       0.479  33.311  32.645  1.00  0.00           O
ATOM   1177  N   ARG A  91       3.263  29.951  32.080  1.00 71.30           N
ATOM   1178  H   ARG A  91       2.339  30.068  32.469  1.00 71.30           H
ATOM   1179  CA  ARG A  91       4.136  28.957  32.644  1.00 69.20           C
ATOM   1180  HA  ARG A  91       5.129  29.079  32.212  1.00 69.20           H
ATOM   1181  C   ARG A  91       3.701  27.479  32.324  1.00 67.67           C
ATOM   1182  O   ARG A  91       4.323  26.591  32.846  1.00 68.35           O
ATOM   1183  CB  ARG A  91       4.192  29.026  34.168  1.00 56.62           C
ATOM   1184 1HB  ARG A  91       3.242  28.798  34.652  1.00 56.62           H
ATOM   1185 2HB  ARG A  91       4.913  28.282  34.506  1.00 56.62           H
ATOM   1186  CG  ARG A  91       4.664  30.412  34.677  1.00 51.41           C
ATOM   1187 1HG  ARG A  91       4.146  31.268  34.245  1.00 51.41           H
ATOM   1188 2HG  ARG A  91       4.451  30.458  35.745  1.00 51.41           H
ATOM   1189  CD  ARG A  91       6.204  30.706  34.524  1.00 53.45           C
ATOM   1190 1HD  ARG A  91       6.484  31.417  35.302  1.00 53.45           H
ATOM   1191 2HD  ARG A  91       6.743  29.766  34.634  1.00 53.45           H
ATOM   1192  NE  ARG A  91       6.463  31.278  33.211  1.00 47.56           N
ATOM   1193  HE  ARG A  91       6.747  30.596  32.522  1.00 47.56           H
ATOM   1194  CZ  ARG A  91       6.382  32.568  32.909  1.00 47.21           C
ATOM   1195  NH1 ARG A  91       6.080  33.447  33.801  1.00 50.87           N
ATOM   1196 1HH1 ARG A  91       5.952  33.152  34.758  1.00 50.87           H
ATOM   1197 2HH1 ARG A  91       5.994  34.423  33.556  1.00 50.87           H
ATOM   1198  NH2 ARG A  91       6.478  33.000  31.690  1.00 45.20           N
ATOM   1199 1HH2 ARG A  91       6.939  32.461  30.972  1.00 45.20           H
ATOM   1200 2HH2 ARG A  91       6.294  33.983  31.546  1.00 45.20           H
ATOM   1201  N   ARG A  92       2.653  27.290  31.490  1.00 65.45           N
ATOM   1202  H   ARG A  92       2.322  28.056  30.921  1.00 65.45           H
ATOM   1203  CA  ARG A  92       2.184  25.942  31.005  1.00 60.81           C
ATOM   1204  HA  ARG A  92       2.428  25.208  31.772  1.00 60.81           H
ATOM   1205  C   ARG A  92       2.847  25.576  29.698  1.00 55.81           C
ATOM   1206  O   ARG A  92       2.967  26.423  28.788  1.00 57.55           O
ATOM   1207  CB  ARG A  92       0.662  25.952  30.845  1.00 68.35           C
ATOM   1208 1HB  ARG A  92       0.218  26.512  31.667  1.00 68.35           H
ATOM   1209 2HB  ARG A  92       0.354  26.502  29.955  1.00 68.35           H
ATOM   1210  CG  ARG A  92       0.008  24.555  30.801  1.00 77.60           C
ATOM   1211 1HG  ARG A  92       0.312  23.963  29.938  1.00 77.60           H
ATOM   1212 2HG  ARG A  92       0.260  24.048  31.733  1.00 77.60           H
ATOM   1213  CD  ARG A  92      -1.500  24.793  30.746  1.00 83.65           C
ATOM   1214 1HD  ARG A  92      -1.785  25.454  31.564  1.00 83.65           H
ATOM   1215 2HD  ARG A  92      -1.684  25.197  29.750  1.00 83.65           H
ATOM   1216  NE  ARG A  92      -2.128  23.498  30.894  1.00 90.24           N
ATOM   1217  HE  ARG A  92      -1.432  22.840  31.214  1.00 90.24           H
ATOM   1218  CZ  ARG A  92      -3.376  23.154  30.674  1.00 96.25           C
ATOM   1219  NH1 ARG A  92      -3.725  21.975  31.078  1.00100.36           N
ATOM   1220 1HH1 ARG A  92      -3.071  21.589  31.743  1.00100.36           H
ATOM   1221 2HH1 ARG A  92      -4.684  21.659  31.069  1.00100.36           H
ATOM   1222  NH2 ARG A  92      -4.308  23.965  30.281  1.00 98.30           N
ATOM   1223 1HH2 ARG A  92      -4.086  24.932  30.091  1.00 98.30           H
ATOM   1224 2HH2 ARG A  92      -5.266  23.648  30.240  1.00 98.30           H
ATOM   1225  N   ALA A  93       3.516  24.434  29.777  1.00 52.55           N
ATOM   1226  H   ALA A  93       3.244  23.808  30.522  1.00 52.55           H
ATOM   1227  CA  ALA A  93       4.394  23.934  28.744  1.00 47.15           C
ATOM   1228  HA  ALA A  93       4.573  24.750  28.045  1.00 47.15           H
ATOM   1229  C   ALA A  93       3.709  22.788  27.920  1.00 49.94           C
ATOM   1230  O   ALA A  93       2.774  22.062  28.289  1.00 55.27           O
ATOM   1231  CB  ALA A  93       5.790  23.535  29.327  1.00 43.65           C
ATOM   1232 1HB  ALA A  93       6.145  24.416  29.863  1.00 43.65           H
ATOM   1233 2HB  ALA A  93       6.517  23.255  28.565  1.00 43.65           H
ATOM   1234 3HB  ALA A  93       5.662  22.710  30.028  1.00 43.65           H
ATOM   1235  N   ARG A  94       4.372  22.615  26.749  1.00 38.50           N
ATOM   1236  H   ARG A  94       5.231  23.122  26.589  1.00 38.50           H
ATOM   1237  CA  ARG A  94       4.274  21.374  25.866  1.00 50.70           C
ATOM   1238  HA  ARG A  94       3.239  21.177  25.586  1.00 50.70           H
ATOM   1239  C   ARG A  94       4.737  20.149  26.730  1.00 46.39           C
ATOM   1240  O   ARG A  94       5.843  20.177  27.269  1.00 47.15           O
ATOM   1241  CB  ARG A  94       5.070  21.579  24.621  1.00 52.87           C
ATOM   1242 1HB  ARG A  94       6.083  21.913  24.845  1.00 52.87           H
ATOM   1243 2HB  ARG A  94       5.080  20.646  24.058  1.00 52.87           H
ATOM   1244  CG  ARG A  94       4.407  22.661  23.723  1.00 53.90           C
ATOM   1245 1HG  ARG A  94       3.388  22.370  23.470  1.00 53.90           H
ATOM   1246 2HG  ARG A  94       4.254  23.558  24.324  1.00 53.90           H
ATOM   1247  CD  ARG A  94       5.182  23.002  22.465  1.00 60.44           C
ATOM   1248 1HD  ARG A  94       5.032  24.055  22.230  1.00 60.44           H
ATOM   1249 2HD  ARG A  94       6.224  22.871  22.755  1.00 60.44           H
ATOM   1250  NE  ARG A  94       4.898  22.191  21.281  1.00 61.53           N
ATOM   1251  HE  ARG A  94       3.989  21.752  21.278  1.00 61.53           H
ATOM   1252  CZ  ARG A  94       5.694  22.144  20.227  1.00 62.26           C
ATOM   1253  NH1 ARG A  94       6.769  22.864  20.072  1.00 62.87           N
ATOM   1254 1HH1 ARG A  94       6.895  23.606  20.745  1.00 62.87           H
ATOM   1255 2HH1 ARG A  94       7.268  22.887  19.194  1.00 62.87           H
ATOM   1256  NH2 ARG A  94       5.307  21.326  19.259  1.00 64.88           N
ATOM   1257 1HH2 ARG A  94       4.737  20.574  19.619  1.00 64.88           H
ATOM   1258 2HH2 ARG A  94       5.954  21.153  18.504  1.00 64.88           H
ATOM   1259  N   PRO A  95       3.901  19.116  27.002  1.00 41.41           N
ATOM   1260  CA  PRO A  95       4.358  17.945  27.829  1.00 38.38           C
ATOM   1261  HA  PRO A  95       4.355  18.280  28.867  1.00 38.38           H
ATOM   1262  C   PRO A  95       5.731  17.447  27.443  1.00 31.34           C
ATOM   1263  O   PRO A  95       6.261  17.351  26.378  1.00 30.93           O
ATOM   1264  CB  PRO A  95       3.294  16.902  27.574  1.00 40.13           C
ATOM   1265 1HB  PRO A  95       3.544  16.280  26.715  1.00 40.13           H
ATOM   1266 2HB  PRO A  95       3.137  16.245  28.429  1.00 40.13           H
ATOM   1267  CG  PRO A  95       2.053  17.717  27.296  1.00 45.64           C
ATOM   1268 1HG  PRO A  95       1.269  17.206  26.739  1.00 45.64           H
ATOM   1269 2HG  PRO A  95       1.661  18.087  28.244  1.00 45.64           H
ATOM   1270  CD  PRO A  95       2.599  18.876  26.476  1.00 43.61           C
ATOM   1271 1HD  PRO A  95       2.640  18.640  25.413  1.00 43.61           H
ATOM   1272 2HD  PRO A  95       1.932  19.714  26.675  1.00 43.61           H
ATOM   1273  N   GLY A  96       6.472  17.161  28.548  1.00 28.66           N
ATOM   1274  H   GLY A  96       6.068  17.142  29.473  1.00 28.66           H
ATOM   1275  CA  GLY A  96       7.894  16.684  28.497  1.00 26.25           C
ATOM   1276 1HA  GLY A  96       8.146  16.026  29.329  1.00 26.25           H
ATOM   1277 2HA  GLY A  96       8.176  16.156  27.587  1.00 26.25           H
ATOM   1278  C   GLY A  96       8.922  17.893  28.605  1.00 24.63           C
ATOM   1279  O   GLY A  96      10.116  17.684  28.749  1.00 21.07           O
ATOM   1280  N   THR A  97       8.478  19.102  28.514  1.00 28.50           N
ATOM   1281  H   THR A  97       7.518  19.295  28.266  1.00 28.50           H
ATOM   1282  CA  THR A  97       9.349  20.332  28.525  1.00 30.42           C
ATOM   1283  HA  THR A  97      10.370  19.984  28.681  1.00 30.42           H
ATOM   1284  C   THR A  97       9.021  21.252  29.769  1.00 33.61           C
ATOM   1285  O   THR A  97       7.899  21.281  30.296  1.00 33.00           O
ATOM   1286  CB  THR A  97       9.210  21.210  27.221  1.00 25.43           C
ATOM   1287  HB  THR A  97      10.086  21.859  27.200  1.00 25.43           H
ATOM   1288  OG1 THR A  97       8.005  22.001  27.217  1.00 28.77           O
ATOM   1289  HG1 THR A  97       7.281  21.385  27.351  1.00 28.77           H
ATOM   1290  CG2 THR A  97       9.085  20.398  25.969  1.00 24.57           C
ATOM   1291 1HG2 THR A  97       9.870  19.645  26.034  1.00 24.57           H
ATOM   1292 2HG2 THR A  97       9.299  21.077  25.143  1.00 24.57           H
ATOM   1293 3HG2 THR A  97       8.125  19.910  25.799  1.00 24.57           H
ATOM   1294  N   TYR A  98      10.033  22.145  30.029  1.00 36.35           N
ATOM   1295  H   TYR A  98      10.963  22.056  29.644  1.00 36.35           H
ATOM   1296  CA  TYR A  98       9.866  23.159  31.084  1.00 35.94           C
ATOM   1297  HA  TYR A  98       8.811  23.225  31.349  1.00 35.94           H
ATOM   1298  C   TYR A  98      10.261  24.559  30.496  1.00 35.33           C
ATOM   1299  O   TYR A  98      11.310  24.756  29.850  1.00 25.40           O
ATOM   1300  CB  TYR A  98      10.590  22.699  32.406  1.00 32.06           C
ATOM   1301 1HB  TYR A  98      10.202  23.363  33.178  1.00 32.06           H
ATOM   1302 2HB  TYR A  98      10.387  21.649  32.615  1.00 32.06           H
ATOM   1303  CG  TYR A  98      12.105  22.889  32.329  1.00 28.43           C
ATOM   1304  CD1 TYR A  98      12.633  24.179  32.673  1.00 25.77           C
ATOM   1305  HD1 TYR A  98      11.992  25.013  32.921  1.00 25.77           H
ATOM   1306  CD2 TYR A  98      12.979  21.816  31.920  1.00 30.20           C
ATOM   1307  HD2 TYR A  98      12.531  20.894  31.579  1.00 30.20           H
ATOM   1308  CE1 TYR A  98      14.043  24.404  32.674  1.00 28.17           C
ATOM   1309  HE1 TYR A  98      14.487  25.341  32.977  1.00 28.17           H
ATOM   1310  CE2 TYR A  98      14.335  22.040  31.852  1.00 28.10           C
ATOM   1311  HE2 TYR A  98      15.055  21.336  31.463  1.00 28.10           H
ATOM   1312  CZ  TYR A  98      14.857  23.335  32.261  1.00 25.36           C
ATOM   1313  OH  TYR A  98      16.194  23.474  32.260  1.00 23.67           O
ATOM   1314  HH  TYR A  98      16.521  24.210  32.783  1.00 23.67           H
ATOM   1315  N   LEU A  99       9.360  25.502  30.489  1.00 29.22           N
ATOM   1316  H   LEU A  99       8.406  25.323  30.769  1.00 29.22           H
ATOM   1317  CA  LEU A  99       9.620  26.994  30.290  1.00 28.25           C
ATOM   1318  HA  LEU A  99      10.160  27.187  29.363  1.00 28.25           H
ATOM   1319  C   LEU A  99      10.463  27.591  31.451  1.00 29.70           C
ATOM   1320  O   LEU A  99      10.361  27.070  32.580  1.00 29.85           O
ATOM   1321  CB  LEU A  99       8.244  27.700  30.206  1.00 28.98           C
ATOM   1322 1HB  LEU A  99       7.699  27.483  31.125  1.00 28.98           H
ATOM   1323 2HB  LEU A  99       8.418  28.776  30.201  1.00 28.98           H
ATOM   1324  CG  LEU A  99       7.459  27.254  28.972  1.00 29.07           C
ATOM   1325  HG  LEU A  99       7.487  26.167  28.900  1.00 29.07           H
ATOM   1326  CD1 LEU A  99       5.997  27.746  29.125  1.00 28.79           C
ATOM   1327 1HD1 LEU A  99       5.540  27.445  28.182  1.00 28.79           H
ATOM   1328 2HD1 LEU A  99       5.948  28.830  29.224  1.00 28.79           H
ATOM   1329 3HD1 LEU A  99       5.463  27.280  29.953  1.00 28.79           H
ATOM   1330  CD2 LEU A  99       7.995  27.822  27.653  1.00 32.63           C
ATOM   1331 1HD2 LEU A  99       7.335  27.631  26.807  1.00 32.63           H
ATOM   1332 2HD2 LEU A  99       8.963  27.354  27.473  1.00 32.63           H
ATOM   1333 3HD2 LEU A  99       8.128  28.897  27.776  1.00 32.63           H
ATOM   1334  N   LEU A 100      11.319  28.570  31.231  1.00 35.91           N
ATOM   1335  H   LEU A 100      11.268  29.090  30.367  1.00 35.91           H
ATOM   1336  CA  LEU A 100      12.001  29.300  32.345  1.00 32.58           C
ATOM   1337  HA  LEU A 100      12.413  28.535  33.004  1.00 32.58           H
ATOM   1338  C   LEU A 100      10.993  30.144  33.102  1.00 35.30           C
ATOM   1339  O   LEU A 100      10.112  30.708  32.383  1.00 33.79           O
ATOM   1340  CB  LEU A 100      13.080  30.268  31.797  1.00 33.43           C
ATOM   1341 1HB  LEU A 100      12.604  30.918  31.063  1.00 33.43           H
ATOM   1342 2HB  LEU A 100      13.413  30.900  32.620  1.00 33.43           H
ATOM   1343  CG  LEU A 100      14.295  29.635  31.091  1.00 32.43           C
ATOM   1344  HG  LEU A 100      13.945  28.803  30.480  1.00 32.43           H
ATOM   1345  CD1 LEU A 100      15.072  30.569  30.164  1.00 33.06           C
ATOM   1346 1HD1 LEU A 100      15.931  30.093  29.691  1.00 33.06           H
ATOM   1347 2HD1 LEU A 100      15.412  31.400  30.783  1.00 33.06           H
ATOM   1348 3HD1 LEU A 100      14.394  30.941  29.396  1.00 33.06           H
ATOM   1349  CD2 LEU A 100      15.266  29.156  32.193  1.00 34.56           C
ATOM   1350 1HD2 LEU A 100      14.817  28.355  32.780  1.00 34.56           H
ATOM   1351 2HD2 LEU A 100      15.656  29.924  32.862  1.00 34.56           H
ATOM   1352 3HD2 LEU A 100      16.079  28.753  31.589  1.00 34.56           H
ATOM   1353  N   GLN A 101      11.223  30.259  34.415  1.00 44.62           N
ATOM   1354  H   GLN A 101      11.888  29.657  34.878  1.00 44.62           H
ATOM   1355  CA  GLN A 101      10.342  31.023  35.364  1.00 46.82           C
ATOM   1356  HA  GLN A 101       9.294  30.818  35.142  1.00 46.82           H
ATOM   1357  C   GLN A 101      10.488  32.562  35.309  1.00 41.35           C
ATOM   1358  O   GLN A 101       9.482  33.294  35.354  1.00 44.11           O
ATOM   1359  CB  GLN A 101      10.652  30.525  36.784  1.00 56.59           C
ATOM   1360 1HB  GLN A 101      10.643  29.435  36.760  1.00 56.59           H
ATOM   1361 2HB  GLN A 101      11.688  30.799  36.984  1.00 56.59           H
ATOM   1362  CG  GLN A 101       9.722  31.068  37.815  1.00 66.42           C
ATOM   1363 1HG  GLN A 101      10.152  30.750  38.765  1.00 66.42           H
ATOM   1364 2HG  GLN A 101       9.580  32.148  37.789  1.00 66.42           H
ATOM   1365  CD  GLN A 101       8.291  30.431  37.741  1.00 73.96           C
ATOM   1366  OE1 GLN A 101       8.083  29.459  37.010  1.00 77.43           O
ATOM   1367  NE2 GLN A 101       7.348  30.929  38.486  1.00 76.77           N
ATOM   1368 1HE2 GLN A 101       6.554  30.330  38.664  1.00 76.77           H
ATOM   1369 2HE2 GLN A 101       7.527  31.722  39.085  1.00 76.77           H
ATOM   1370  N   ASP A 102      11.776  33.046  35.138  1.00 41.48           N
ATOM   1371  H   ASP A 102      12.556  32.412  35.045  1.00 41.48           H
ATOM   1372  CA  ASP A 102      12.108  34.475  34.854  1.00 52.43           C
ATOM   1373  HA  ASP A 102      11.181  34.911  34.481  1.00 52.43           H
ATOM   1374  C   ASP A 102      13.183  34.743  33.721  1.00 49.61           C
ATOM   1375  O   ASP A 102      13.028  35.613  32.908  1.00 45.86           O
ATOM   1376  CB  ASP A 102      12.643  35.176  36.115  1.00 64.67           C
ATOM   1377 1HB  ASP A 102      13.061  36.158  35.896  1.00 64.67           H
ATOM   1378 2HB  ASP A 102      11.798  35.494  36.726  1.00 64.67           H
ATOM   1379  CG  ASP A 102      13.638  34.429  37.031  1.00 72.68           C
ATOM   1380  OD1 ASP A 102      14.361  33.520  36.599  1.00 74.25           O
ATOM   1381  OD2 ASP A 102      13.659  34.737  38.274  1.00 76.13           O
ATOM   1382  N   GLY A 103      14.220  33.884  33.688  1.00 52.43           N
ATOM   1383  H   GLY A 103      14.338  33.417  34.576  1.00 52.43           H
ATOM   1384  CA  GLY A 103      15.406  34.051  32.858  1.00 53.99           C
ATOM   1385 1HA  GLY A 103      15.820  35.001  33.196  1.00 53.99           H
ATOM   1386 2HA  GLY A 103      16.070  33.245  33.173  1.00 53.99           H
ATOM   1387  C   GLY A 103      15.287  34.054  31.343  1.00 53.16           C
ATOM   1388  O   GLY A 103      16.302  34.329  30.666  1.00 52.25           O
ATOM   1389  N   TYR A 104      14.089  33.875  30.786  1.00 49.33           N
ATOM   1390  H   TYR A 104      13.283  33.943  31.390  1.00 49.33           H
ATOM   1391  CA  TYR A 104      13.791  33.959  29.332  1.00 45.38           C
ATOM   1392  HA  TYR A 104      14.557  33.335  28.873  1.00 45.38           H
ATOM   1393  C   TYR A 104      13.823  35.348  28.731  1.00 54.49           C
ATOM   1394  O   TYR A 104      13.801  35.546  27.495  1.00 60.79           O
ATOM   1395  CB  TYR A 104      12.327  33.435  29.089  1.00 43.91           C
ATOM   1396 1HB  TYR A 104      12.203  33.628  28.024  1.00 43.91           H
ATOM   1397 2HB  TYR A 104      12.307  32.355  29.239  1.00 43.91           H
ATOM   1398  CG  TYR A 104      11.228  34.088  29.869  1.00 47.60           C
ATOM   1399  CD1 TYR A 104      10.668  35.255  29.408  1.00 46.65           C
ATOM   1400  HD1 TYR A 104      10.826  35.612  28.401  1.00 46.65           H
ATOM   1401  CD2 TYR A 104      10.845  33.550  31.166  1.00 37.83           C
ATOM   1402  HD2 TYR A 104      11.270  32.645  31.576  1.00 37.83           H
ATOM   1403  CE1 TYR A 104       9.691  35.937  30.144  1.00 42.37           C
ATOM   1404  HE1 TYR A 104       9.301  36.876  29.781  1.00 42.37           H
ATOM   1405  CE2 TYR A 104       9.971  34.314  31.981  1.00 38.74           C
ATOM   1406  HE2 TYR A 104       9.771  33.992  32.992  1.00 38.74           H
ATOM   1407  CZ  TYR A 104       9.417  35.490  31.475  1.00 40.38           C
ATOM   1408  OH  TYR A 104       8.603  36.253  32.296  1.00 46.24           O
ATOM   1409  HH  TYR A 104       8.626  35.935  33.202  1.00 46.24           H
ATOM   1410  N   ALA A 105      13.698  36.429  29.506  1.00 53.99           N
ATOM   1411  H   ALA A 105      13.714  36.381  30.515  1.00 53.99           H
ATOM   1412  CA  ALA A 105      13.758  37.791  28.932  1.00 49.71           C
ATOM   1413  HA  ALA A 105      14.338  37.728  28.011  1.00 49.71           H
ATOM   1414  C   ALA A 105      14.557  38.697  29.915  1.00 53.06           C
ATOM   1415  O   ALA A 105      15.211  38.211  30.792  1.00 60.99           O
ATOM   1416  CB  ALA A 105      12.311  38.327  28.721  1.00 46.80           C
ATOM   1417 1HB  ALA A 105      12.385  39.347  28.344  1.00 46.80           H
ATOM   1418 2HB  ALA A 105      11.701  38.317  29.625  1.00 46.80           H
ATOM   1419 3HB  ALA A 105      11.850  37.692  27.965  1.00 46.80           H
ATOM   1420  N   PHE A 106      14.548  39.979  29.711  1.00 48.16           N
ATOM   1421  H   PHE A 106      14.159  40.272  28.826  1.00 48.16           H
ATOM   1422  CA  PHE A 106      15.125  40.991  30.571  1.00 54.23           C
ATOM   1423  HA  PHE A 106      15.069  40.636  31.600  1.00 54.23           H
ATOM   1424  C   PHE A 106      14.452  42.340  30.448  1.00 59.82           C
ATOM   1425  O   PHE A 106      13.793  42.533  29.443  1.00 59.60           O
ATOM   1426  CB  PHE A 106      16.663  40.997  30.164  1.00 53.59           C
ATOM   1427 1HB  PHE A 106      17.129  40.019  30.284  1.00 53.59           H
ATOM   1428 2HB  PHE A 106      16.734  41.277  29.113  1.00 53.59           H
ATOM   1429  CG  PHE A 106      17.457  42.011  30.985  1.00 52.28           C
ATOM   1430  CD1 PHE A 106      17.947  41.563  32.239  1.00 57.88           C
ATOM   1431  HD1 PHE A 106      17.668  40.605  32.652  1.00 57.88           H
ATOM   1432  CD2 PHE A 106      17.801  43.263  30.458  1.00 48.34           C
ATOM   1433  HD2 PHE A 106      17.470  43.539  29.467  1.00 48.34           H
ATOM   1434  CE1 PHE A 106      18.754  42.444  32.929  1.00 57.91           C
ATOM   1435  HE1 PHE A 106      19.159  42.126  33.878  1.00 57.91           H
ATOM   1436  CE2 PHE A 106      18.617  44.113  31.181  1.00 51.22           C
ATOM   1437  HE2 PHE A 106      18.754  45.145  30.892  1.00 51.22           H
ATOM   1438  CZ  PHE A 106      19.131  43.708  32.417  1.00 54.72           C
ATOM   1439  HZ  PHE A 106      19.725  44.391  33.007  1.00 54.72           H
ATOM   1440  N   PRO A 107      14.330  43.170  31.528  1.00 61.87           N
ATOM   1441  CA  PRO A 107      13.515  44.370  31.532  1.00 60.43           C
ATOM   1442  HA  PRO A 107      12.450  44.181  31.393  1.00 60.43           H
ATOM   1443  C   PRO A 107      13.941  45.378  30.415  1.00 55.32           C
ATOM   1444  O   PRO A 107      15.156  45.513  30.217  1.00 54.79           O
ATOM   1445  CB  PRO A 107      13.697  45.060  32.953  1.00 64.77           C
ATOM   1446 1HB  PRO A 107      14.470  45.826  32.898  1.00 64.77           H
ATOM   1447 2HB  PRO A 107      12.724  45.481  33.207  1.00 64.77           H
ATOM   1448  CG  PRO A 107      14.074  43.916  33.805  1.00 62.70           C
ATOM   1449 1HG  PRO A 107      14.727  44.159  34.643  1.00 62.70           H
ATOM   1450 2HG  PRO A 107      13.230  43.373  34.230  1.00 62.70           H
ATOM   1451  CD  PRO A 107      14.843  42.943  32.873  1.00 61.22           C
ATOM   1452 1HD  PRO A 107      15.889  43.247  32.910  1.00 61.22           H
ATOM   1453 2HD  PRO A 107      14.672  41.902  33.147  1.00 61.22           H
ATOM   1454  N   GLY A 108      12.995  45.945  29.649  1.00 57.47           N
ATOM   1455  H   GLY A 108      12.113  46.091  30.119  1.00 57.47           H
ATOM   1456  CA  GLY A 108      13.236  46.764  28.451  1.00 64.77           C
ATOM   1457 1HA  GLY A 108      12.398  47.452  28.337  1.00 64.77           H
ATOM   1458 2HA  GLY A 108      14.114  47.400  28.559  1.00 64.77           H
ATOM   1459  C   GLY A 108      13.379  45.956  27.149  1.00 66.70           C
ATOM   1460  O   GLY A 108      13.167  46.500  26.071  1.00 69.90           O
ATOM   1461  N   GLU A 109      13.793  44.663  27.205  1.00 56.10           N
ATOM   1462  H   GLU A 109      13.903  44.242  28.116  1.00 56.10           H
ATOM   1463  CA  GLU A 109      13.903  43.745  26.056  1.00 52.55           C
ATOM   1464  HA  GLU A 109      14.152  44.340  25.178  1.00 52.55           H
ATOM   1465  C   GLU A 109      12.651  43.008  25.832  1.00 50.24           C
ATOM   1466  O   GLU A 109      11.690  43.093  26.591  1.00 44.96           O
ATOM   1467  CB  GLU A 109      15.175  42.891  26.360  1.00 55.67           C
ATOM   1468 1HB  GLU A 109      14.933  42.145  27.117  1.00 55.67           H
ATOM   1469 2HB  GLU A 109      15.484  42.343  25.469  1.00 55.67           H
ATOM   1470  CG  GLU A 109      16.417  43.683  26.870  1.00 65.16           C
ATOM   1471 1HG  GLU A 109      16.326  44.070  27.885  1.00 65.16           H
ATOM   1472 2HG  GLU A 109      17.240  42.969  26.912  1.00 65.16           H
ATOM   1473  CD  GLU A 109      16.781  44.821  25.926  1.00 67.85           C
ATOM   1474  OE1 GLU A 109      16.956  46.018  26.290  1.00 66.63           O
ATOM   1475  OE2 GLU A 109      16.966  44.521  24.751  1.00 69.36           O
ATOM   1476  N   ASP A 110      12.693  42.409  24.638  1.00 53.65           N
ATOM   1477  H   ASP A 110      13.587  42.281  24.185  1.00 53.65           H
ATOM   1478  CA  ASP A 110      11.669  41.384  24.295  1.00 49.83           C
ATOM   1479  HA  ASP A 110      10.723  41.710  24.728  1.00 49.83           H
ATOM   1480  C   ASP A 110      11.993  39.995  24.968  1.00 44.65           C
ATOM   1481  O   ASP A 110      11.172  39.452  25.700  1.00 47.89           O
ATOM   1482  CB  ASP A 110      11.498  41.363  22.764  1.00 46.45           C
ATOM   1483 1HB  ASP A 110      12.453  40.992  22.393  1.00 46.45           H
ATOM   1484 2HB  ASP A 110      10.742  40.631  22.479  1.00 46.45           H
ATOM   1485  CG  ASP A 110      11.183  42.704  22.134  1.00 44.39           C
ATOM   1486  OD1 ASP A 110      11.361  42.886  20.891  1.00 43.15           O
ATOM   1487  OD2 ASP A 110      10.573  43.537  22.869  1.00 46.48           O
ATOM   1488  N   GLY A 111      13.189  39.395  24.668  1.00 40.70           N
ATOM   1489  H   GLY A 111      13.919  39.876  24.162  1.00 40.70           H
ATOM   1490  CA  GLY A 111      13.408  37.974  24.946  1.00 38.55           C
ATOM   1491 1HA  GLY A 111      14.469  37.738  24.865  1.00 38.55           H
ATOM   1492 2HA  GLY A 111      13.169  37.849  26.002  1.00 38.55           H
ATOM   1493  C   GLY A 111      12.597  37.003  24.113  1.00 34.43           C
ATOM   1494  O   GLY A 111      12.025  37.426  23.130  1.00 31.58           O
ATOM   1495  N   MET A 112      12.709  35.717  24.590  1.00 35.18           N
ATOM   1496  H   MET A 112      13.357  35.640  25.361  1.00 35.18           H
ATOM   1497  CA  MET A 112      12.246  34.548  23.922  1.00 33.08           C
ATOM   1498  HA  MET A 112      11.608  34.797  23.074  1.00 33.08           H
ATOM   1499  C   MET A 112      11.319  33.650  24.867  1.00 29.71           C
ATOM   1500  O   MET A 112      11.812  32.660  25.320  1.00 29.07           O
ATOM   1501  CB  MET A 112      13.370  33.695  23.378  1.00 34.97           C
ATOM   1502 1HB  MET A 112      14.188  33.610  24.092  1.00 34.97           H
ATOM   1503 2HB  MET A 112      12.925  32.710  23.234  1.00 34.97           H
ATOM   1504  CG  MET A 112      13.997  34.117  22.010  1.00 34.05           C
ATOM   1505 1HG  MET A 112      13.231  34.754  21.567  1.00 34.05           H
ATOM   1506 2HG  MET A 112      14.785  34.864  22.111  1.00 34.05           H
ATOM   1507  SD  MET A 112      14.504  32.857  20.816  1.00 31.93           S
ATOM   1508  CE  MET A 112      15.912  32.148  21.696  1.00 33.16           C
ATOM   1509 1HE  MET A 112      16.498  32.932  22.175  1.00 33.16           H
ATOM   1510 2HE  MET A 112      16.525  31.638  20.953  1.00 33.16           H
ATOM   1511 3HE  MET A 112      15.579  31.432  22.447  1.00 33.16           H
ATOM   1512  N   PRO A 113      10.098  34.076  25.264  1.00 31.88           N
ATOM   1513  CA  PRO A 113       9.428  33.599  26.478  1.00 36.29           C
ATOM   1514  HA  PRO A 113      10.042  33.669  27.376  1.00 36.29           H
ATOM   1515  C   PRO A 113       8.895  32.139  26.398  1.00 34.51           C
ATOM   1516  O   PRO A 113       8.923  31.453  27.440  1.00 37.13           O
ATOM   1517  CB  PRO A 113       8.302  34.575  26.784  1.00 36.26           C
ATOM   1518 1HB  PRO A 113       7.372  34.147  26.410  1.00 36.26           H
ATOM   1519 2HB  PRO A 113       8.135  34.849  27.825  1.00 36.26           H
ATOM   1520  CG  PRO A 113       8.695  35.786  25.972  1.00 33.00           C
ATOM   1521 1HG  PRO A 113       7.795  36.286  25.614  1.00 33.00           H
ATOM   1522 2HG  PRO A 113       9.440  36.375  26.506  1.00 33.00           H
ATOM   1523  CD  PRO A 113       9.405  35.170  24.725  1.00 31.25           C
ATOM   1524 1HD  PRO A 113       8.621  34.872  24.028  1.00 31.25           H
ATOM   1525 2HD  PRO A 113      10.064  35.897  24.251  1.00 31.25           H
ATOM   1526  N   VAL A 114       8.545  31.699  25.196  1.00 29.98           N
ATOM   1527  H   VAL A 114       8.613  32.312  24.396  1.00 29.98           H
ATOM   1528  CA  VAL A 114       7.995  30.353  24.921  1.00 29.50           C
ATOM   1529  HA  VAL A 114       7.373  30.005  25.746  1.00 29.50           H
ATOM   1530  C   VAL A 114       9.189  29.366  24.794  1.00 32.68           C
ATOM   1531  O   VAL A 114       8.982  28.203  24.532  1.00 37.15           O
ATOM   1532  CB  VAL A 114       7.013  30.318  23.712  1.00 30.98           C
ATOM   1533  HB  VAL A 114       6.722  29.279  23.560  1.00 30.98           H
ATOM   1534  CG1 VAL A 114       5.798  31.154  24.044  1.00 30.01           C
ATOM   1535 1HG1 VAL A 114       5.544  30.808  25.045  1.00 30.01           H
ATOM   1536 2HG1 VAL A 114       5.010  30.866  23.348  1.00 30.01           H
ATOM   1537 3HG1 VAL A 114       5.900  32.240  24.049  1.00 30.01           H
ATOM   1538  CG2 VAL A 114       7.621  30.879  22.418  1.00 31.88           C
ATOM   1539 1HG2 VAL A 114       8.436  30.200  22.169  1.00 31.88           H
ATOM   1540 2HG2 VAL A 114       8.010  31.892  22.520  1.00 31.88           H
ATOM   1541 3HG2 VAL A 114       6.872  30.854  21.627  1.00 31.88           H
ATOM   1542  N   ALA A 115      10.432  29.833  24.879  1.00 31.30           N
ATOM   1543  H   ALA A 115      10.617  30.763  25.227  1.00 31.30           H
ATOM   1544  CA  ALA A 115      11.645  28.935  24.913  1.00 28.57           C
ATOM   1545  HA  ALA A 115      11.826  28.392  23.985  1.00 28.57           H
ATOM   1546  C   ALA A 115      11.571  27.958  26.073  1.00 35.82           C
ATOM   1547  O   ALA A 115      12.109  28.257  27.159  1.00 43.02           O
ATOM   1548  CB  ALA A 115      12.807  29.865  24.955  1.00 25.23           C
ATOM   1549 1HB  ALA A 115      13.665  29.233  25.185  1.00 25.23           H
ATOM   1550 2HB  ALA A 115      12.650  30.575  25.767  1.00 25.23           H
ATOM   1551 3HB  ALA A 115      12.993  30.407  24.028  1.00 25.23           H
ATOM   1552  N   ALA A 116      11.256  26.733  25.871  1.00 38.45           N
ATOM   1553  H   ALA A 116      10.817  26.443  25.009  1.00 38.45           H
ATOM   1554  CA  ALA A 116      11.469  25.657  26.867  1.00 36.41           C
ATOM   1555  HA  ALA A 116      11.384  26.068  27.873  1.00 36.41           H
ATOM   1556  C   ALA A 116      12.881  24.939  26.824  1.00 30.54           C
ATOM   1557  O   ALA A 116      13.652  25.076  25.922  1.00 25.14           O
ATOM   1558  CB  ALA A 116      10.284  24.724  26.559  1.00 36.37           C
ATOM   1559 1HB  ALA A 116       9.403  25.309  26.294  1.00 36.37           H
ATOM   1560 2HB  ALA A 116      10.081  24.149  27.463  1.00 36.37           H
ATOM   1561 3HB  ALA A 116      10.529  24.044  25.743  1.00 36.37           H
ATOM   1562  N   MET A 117      13.074  23.955  27.670  1.00 30.66           N
ATOM   1563  H   MET A 117      12.351  23.900  28.373  1.00 30.66           H
ATOM   1564  CA  MET A 117      14.098  22.922  27.675  1.00 30.74           C
ATOM   1565  HA  MET A 117      14.476  22.674  26.683  1.00 30.74           H
ATOM   1566  C   MET A 117      13.496  21.581  28.250  1.00 30.33           C
ATOM   1567  O   MET A 117      12.304  21.590  28.671  1.00 30.93           O
ATOM   1568  CB  MET A 117      15.291  23.440  28.496  1.00 22.23           C
ATOM   1569 1HB  MET A 117      14.946  23.791  29.468  1.00 22.23           H
ATOM   1570 2HB  MET A 117      15.985  22.616  28.658  1.00 22.23           H
ATOM   1571  CG  MET A 117      16.021  24.578  27.779  1.00 24.76           C
ATOM   1572 1HG  MET A 117      16.036  24.394  26.705  1.00 24.76           H
ATOM   1573 2HG  MET A 117      15.451  25.505  27.848  1.00 24.76           H
ATOM   1574  SD  MET A 117      17.741  24.939  28.310  1.00 25.79           S
ATOM   1575  CE  MET A 117      17.311  26.094  29.623  1.00 31.15           C
ATOM   1576 1HE  MET A 117      16.396  26.618  29.346  1.00 31.15           H
ATOM   1577 2HE  MET A 117      18.113  26.818  29.772  1.00 31.15           H
ATOM   1578 3HE  MET A 117      17.147  25.539  30.547  1.00 31.15           H
ATOM   1579  N   SER A 118      14.344  20.544  28.516  1.00 27.49           N
ATOM   1580  H   SER A 118      15.274  20.633  28.135  1.00 27.49           H
ATOM   1581  CA  SER A 118      13.990  19.285  29.150  1.00 25.75           C
ATOM   1582  HA  SER A 118      13.359  19.508  30.010  1.00 25.75           H
ATOM   1583  C   SER A 118      15.231  18.512  29.670  1.00 26.25           C
ATOM   1584  O   SER A 118      16.377  18.850  29.302  1.00 20.77           O
ATOM   1585  CB  SER A 118      13.259  18.358  28.121  1.00 25.55           C
ATOM   1586 1HB  SER A 118      12.436  18.938  27.704  1.00 25.55           H
ATOM   1587 2HB  SER A 118      13.990  18.099  27.355  1.00 25.55           H
ATOM   1588  OG  SER A 118      12.778  17.205  28.755  1.00 25.82           O
ATOM   1589  HG  SER A 118      11.876  17.357  29.046  1.00 25.82           H
ATOM   1590  N   SER A 119      15.027  17.569  30.592  1.00 28.06           N
ATOM   1591  H   SER A 119      14.108  17.293  30.907  1.00 28.06           H
ATOM   1592  CA  SER A 119      16.139  16.879  31.352  1.00 27.95           C
ATOM   1593  HA  SER A 119      17.000  16.864  30.683  1.00 27.95           H
ATOM   1594  C   SER A 119      15.730  15.460  31.698  1.00 28.91           C
ATOM   1595  O   SER A 119      15.085  15.158  32.699  1.00 28.82           O
ATOM   1596  CB  SER A 119      16.495  17.647  32.585  1.00 27.88           C
ATOM   1597 1HB  SER A 119      15.617  17.859  33.194  1.00 27.88           H
ATOM   1598 2HB  SER A 119      17.055  17.035  33.292  1.00 27.88           H
ATOM   1599  OG  SER A 119      17.252  18.865  32.295  1.00 26.15           O
ATOM   1600  HG  SER A 119      18.071  18.553  31.903  1.00 26.15           H
ATOM   1601  N   ASN A 120      16.277  14.539  30.931  1.00 32.49           N
ATOM   1602  H   ASN A 120      16.876  14.853  30.181  1.00 32.49           H
ATOM   1603  CA  ASN A 120      16.199  13.074  31.116  1.00 31.17           C
ATOM   1604  HA  ASN A 120      16.247  12.719  32.145  1.00 31.17           H
ATOM   1605  C   ASN A 120      17.390  12.494  30.342  1.00 25.94           C
ATOM   1606  O   ASN A 120      17.954  13.208  29.575  1.00 29.39           O
ATOM   1607  CB  ASN A 120      14.886  12.646  30.496  1.00 28.74           C
ATOM   1608 1HB  ASN A 120      14.934  11.558  30.447  1.00 28.74           H
ATOM   1609 2HB  ASN A 120      14.076  12.892  31.183  1.00 28.74           H
ATOM   1610  CG  ASN A 120      14.607  13.221  29.128  1.00 24.17           C
ATOM   1611  OD1 ASN A 120      14.046  14.299  28.962  1.00 20.15           O
ATOM   1612  ND2 ASN A 120      14.911  12.547  28.030  1.00 20.64           N
ATOM   1613 1HD2 ASN A 120      15.104  13.114  27.217  1.00 20.64           H
ATOM   1614 2HD2 ASN A 120      15.213  11.584  28.058  1.00 20.64           H
ATOM   1615  N   VAL A 121      17.546  11.202  30.465  1.00 23.05           N
ATOM   1616  H   VAL A 121      17.128  10.626  31.182  1.00 23.05           H
ATOM   1617  CA  VAL A 121      18.422  10.448  29.512  1.00 22.99           C
ATOM   1618  HA  VAL A 121      19.412  10.900  29.459  1.00 22.99           H
ATOM   1619  C   VAL A 121      17.799  10.376  28.142  1.00 27.42           C
ATOM   1620  O   VAL A 121      16.611  10.008  28.027  1.00 30.75           O
ATOM   1621  CB  VAL A 121      18.665   8.949  29.892  1.00 23.57           C
ATOM   1622  HB  VAL A 121      17.686   8.511  30.088  1.00 23.57           H
ATOM   1623  CG1 VAL A 121      19.315   8.110  28.753  1.00 19.63           C
ATOM   1624 1HG1 VAL A 121      19.996   8.764  28.208  1.00 19.63           H
ATOM   1625 2HG1 VAL A 121      18.502   7.802  28.096  1.00 19.63           H
ATOM   1626 3HG1 VAL A 121      19.856   7.229  29.099  1.00 19.63           H
ATOM   1627  CG2 VAL A 121      19.578   8.866  31.074  1.00 23.37           C
ATOM   1628 1HG2 VAL A 121      19.643   7.804  31.312  1.00 23.37           H
ATOM   1629 2HG2 VAL A 121      19.207   9.411  31.942  1.00 23.37           H
ATOM   1630 3HG2 VAL A 121      20.567   9.239  30.806  1.00 23.37           H
ATOM   1631  N   GLY A 122      18.581  10.861  27.171  1.00 31.70           N
ATOM   1632  H   GLY A 122      19.440  11.331  27.416  1.00 31.70           H
ATOM   1633  CA  GLY A 122      18.198  11.041  25.723  1.00 28.86           C
ATOM   1634 1HA  GLY A 122      19.102  10.828  25.152  1.00 28.86           H
ATOM   1635 2HA  GLY A 122      17.373  10.356  25.524  1.00 28.86           H
ATOM   1636  C   GLY A 122      17.741  12.469  25.407  1.00 24.28           C
ATOM   1637  O   GLY A 122      17.133  12.773  24.385  1.00 21.02           O
ATOM   1638  N   GLY A 123      17.826  13.380  26.345  1.00 23.94           N
ATOM   1639  H   GLY A 123      18.219  13.057  27.218  1.00 23.94           H
ATOM   1640  CA  GLY A 123      17.451  14.771  26.233  1.00 17.93           C
ATOM   1641 1HA  GLY A 123      17.561  15.074  27.274  1.00 17.93           H
ATOM   1642 2HA  GLY A 123      18.168  15.428  25.742  1.00 17.93           H
ATOM   1643  C   GLY A 123      16.045  15.102  25.753  1.00 18.71           C
ATOM   1644  O   GLY A 123      15.134  14.359  25.834  1.00 20.13           O
ATOM   1645  N   MET A 124      15.849  16.384  25.275  1.00 22.21           N
ATOM   1646  H   MET A 124      16.626  17.028  25.278  1.00 22.21           H
ATOM   1647  CA  MET A 124      14.545  16.847  24.917  1.00 21.70           C
ATOM   1648  HA  MET A 124      13.798  16.606  25.674  1.00 21.70           H
ATOM   1649  C   MET A 124      14.107  16.074  23.616  1.00 21.78           C
ATOM   1650  O   MET A 124      12.855  15.915  23.439  1.00 21.86           O
ATOM   1651  CB  MET A 124      14.385  18.411  24.663  1.00 19.51           C
ATOM   1652 1HB  MET A 124      14.860  18.887  25.521  1.00 19.51           H
ATOM   1653 2HB  MET A 124      14.948  18.610  23.751  1.00 19.51           H
ATOM   1654  CG  MET A 124      12.966  18.864  24.459  1.00 21.09           C
ATOM   1655 1HG  MET A 124      12.719  18.915  23.399  1.00 21.09           H
ATOM   1656 2HG  MET A 124      12.279  18.298  25.089  1.00 21.09           H
ATOM   1657  SD  MET A 124      12.769  20.581  24.913  1.00 22.70           S
ATOM   1658  CE  MET A 124      13.831  21.449  23.745  1.00 27.27           C
ATOM   1659 1HE  MET A 124      14.842  21.041  23.752  1.00 27.27           H
ATOM   1660 2HE  MET A 124      13.855  22.487  24.074  1.00 27.27           H
ATOM   1661 3HE  MET A 124      13.425  21.397  22.734  1.00 27.27           H
ATOM   1662  N   ALA A 125      15.095  15.585  22.815  1.00 24.38           N
ATOM   1663  H   ALA A 125      16.048  15.906  22.911  1.00 24.38           H
ATOM   1664  CA  ALA A 125      14.773  14.803  21.626  1.00 28.68           C
ATOM   1665  HA  ALA A 125      14.234  15.365  20.864  1.00 28.68           H
ATOM   1666  C   ALA A 125      14.034  13.528  21.957  1.00 36.48           C
ATOM   1667  O   ALA A 125      13.484  12.944  21.014  1.00 44.11           O
ATOM   1668  CB  ALA A 125      16.066  14.485  20.933  1.00 22.27           C
ATOM   1669 1HB  ALA A 125      16.547  15.425  20.662  1.00 22.27           H
ATOM   1670 2HB  ALA A 125      15.927  13.877  20.039  1.00 22.27           H
ATOM   1671 3HB  ALA A 125      16.692  13.948  21.645  1.00 22.27           H
ATOM   1672  N   ALA A 126      13.810  13.075  23.209  1.00 31.32           N
ATOM   1673  H   ALA A 126      14.316  13.496  23.975  1.00 31.32           H
ATOM   1674  CA  ALA A 126      12.862  11.991  23.558  1.00 27.58           C
ATOM   1675  HA  ALA A 126      13.025  11.179  22.849  1.00 27.58           H
ATOM   1676  C   ALA A 126      11.374  12.340  23.427  1.00 23.32           C
ATOM   1677  O   ALA A 126      10.567  11.425  23.547  1.00 20.30           O
ATOM   1678  CB  ALA A 126      13.265  11.418  24.897  1.00 25.71           C
ATOM   1679 1HB  ALA A 126      14.282  11.037  24.809  1.00 25.71           H
ATOM   1680 2HB  ALA A 126      12.594  10.606  25.177  1.00 25.71           H
ATOM   1681 3HB  ALA A 126      13.232  12.196  25.660  1.00 25.71           H
ATOM   1682  N   HIS A 127      11.069  13.642  23.172  1.00 23.64           N
ATOM   1683  H   HIS A 127      11.856  14.254  23.008  1.00 23.64           H
ATOM   1684  CA  HIS A 127       9.743  14.262  23.193  1.00 23.29           C
ATOM   1685  HA  HIS A 127       8.945  13.610  23.548  1.00 23.29           H
ATOM   1686  C   HIS A 127       9.347  14.828  21.825  1.00 20.79           C
ATOM   1687  O   HIS A 127       8.186  15.116  21.594  1.00 19.06           O
ATOM   1688  CB  HIS A 127       9.740  15.348  24.297  1.00 25.52           C
ATOM   1689 1HB  HIS A 127      10.386  16.192  24.054  1.00 25.52           H
ATOM   1690 2HB  HIS A 127       8.716  15.690  24.448  1.00 25.52           H
ATOM   1691  CG  HIS A 127      10.227  14.785  25.647  1.00 24.09           C
ATOM   1692  ND1 HIS A 127       9.662  13.731  26.368  1.00 25.55           N
ATOM   1693  HD1 HIS A 127       8.715  13.381  26.378  1.00 25.55           H
ATOM   1694  CD2 HIS A 127      11.245  15.259  26.400  1.00 24.57           C
ATOM   1695  HD2 HIS A 127      11.883  16.058  26.053  1.00 24.57           H
ATOM   1696  CE1 HIS A 127      10.412  13.610  27.495  1.00 26.80           C
ATOM   1697  HE1 HIS A 127      10.289  12.941  28.334  1.00 26.80           H
ATOM   1698  NE2 HIS A 127      11.427  14.466  27.439  1.00 20.31           N
ATOM   1699  HE2 HIS A 127      12.217  14.488  28.068  1.00 20.31           H
ATOM   1700  N   TRP A 128      10.308  15.030  20.933  1.00 24.49           N
ATOM   1701  H   TRP A 128      11.244  14.708  21.136  1.00 24.49           H
ATOM   1702  CA  TRP A 128      10.156  15.936  19.792  1.00 22.62           C
ATOM   1703  HA  TRP A 128       9.711  16.850  20.183  1.00 22.62           H
ATOM   1704  C   TRP A 128       9.150  15.352  18.751  1.00 25.95           C
ATOM   1705  O   TRP A 128       8.770  14.163  18.805  1.00 27.94           O
ATOM   1706  CB  TRP A 128      11.507  16.185  19.203  1.00 20.42           C
ATOM   1707 1HB  TRP A 128      11.410  17.075  18.582  1.00 20.42           H
ATOM   1708 2HB  TRP A 128      12.223  16.586  19.921  1.00 20.42           H
ATOM   1709  CG  TRP A 128      12.157  15.095  18.410  1.00 21.52           C
ATOM   1710  CD1 TRP A 128      11.832  13.780  18.327  1.00 23.51           C
ATOM   1711  HD1 TRP A 128      10.979  13.285  18.768  1.00 23.51           H
ATOM   1712  CD2 TRP A 128      13.455  15.208  17.639  1.00 19.89           C
ATOM   1713  NE1 TRP A 128      12.808  13.142  17.673  1.00 22.76           N
ATOM   1714  HE1 TRP A 128      12.772  12.134  17.618  1.00 22.76           H
ATOM   1715  CE2 TRP A 128      13.842  13.898  17.181  1.00 21.72           C
ATOM   1716  CE3 TRP A 128      14.321  16.251  17.329  1.00 17.60           C
ATOM   1717  HE3 TRP A 128      14.196  17.229  17.768  1.00 17.60           H
ATOM   1718  CZ2 TRP A 128      14.888  13.687  16.253  1.00 17.73           C
ATOM   1719  HZ2 TRP A 128      15.077  12.684  15.902  1.00 17.73           H
ATOM   1720  CZ3 TRP A 128      15.376  16.068  16.370  1.00 23.88           C
ATOM   1721  HZ3 TRP A 128      15.908  16.953  16.054  1.00 23.88           H
ATOM   1722  CH2 TRP A 128      15.701  14.806  15.907  1.00 19.35           C
ATOM   1723  HH2 TRP A 128      16.488  14.653  15.182  1.00 19.35           H
ATOM   1724  N   THR A 129       8.965  16.079  17.643  1.00 28.68           N
ATOM   1725  H   THR A 129       9.313  17.026  17.680  1.00 28.68           H
ATOM   1726  CA  THR A 129       8.218  15.726  16.412  1.00 24.29           C
ATOM   1727  HA  THR A 129       7.829  14.728  16.615  1.00 24.29           H
ATOM   1728  C   THR A 129       9.203  15.572  15.197  1.00 17.62           C
ATOM   1729  O   THR A 129       8.692  15.622  14.086  1.00 21.09           O
ATOM   1730  CB  THR A 129       7.042  16.679  16.146  1.00 27.80           C
ATOM   1731  HB  THR A 129       6.487  16.318  15.281  1.00 27.80           H
ATOM   1732  OG1 THR A 129       7.594  17.973  16.065  1.00 34.43           O
ATOM   1733  HG1 THR A 129       7.955  18.097  15.184  1.00 34.43           H
ATOM   1734  CG2 THR A 129       6.116  16.839  17.344  1.00 22.28           C
ATOM   1735 1HG2 THR A 129       6.404  17.661  18.000  1.00 22.28           H
ATOM   1736 2HG2 THR A 129       6.042  15.919  17.925  1.00 22.28           H
ATOM   1737 3HG2 THR A 129       5.151  17.059  16.887  1.00 22.28           H
ATOM   1738  N   ALA A 130      10.546  15.429  15.461  1.00 16.69           N
ATOM   1739  H   ALA A 130      10.715  15.560  16.448  1.00 16.69           H
ATOM   1740  CA  ALA A 130      11.440  14.661  14.670  1.00 27.07           C
ATOM   1741  HA  ALA A 130      12.436  14.835  15.079  1.00 27.07           H
ATOM   1742  C   ALA A 130      11.633  15.032  13.097  1.00 32.08           C
ATOM   1743  O   ALA A 130      12.244  14.309  12.352  1.00 32.08           O
ATOM   1744  CB  ALA A 130      11.218  13.126  14.953  1.00 30.06           C
ATOM   1745 1HB  ALA A 130      10.674  13.006  15.890  1.00 30.06           H
ATOM   1746 2HB  ALA A 130      12.170  12.599  15.014  1.00 30.06           H
ATOM   1747 3HB  ALA A 130      10.627  12.715  14.134  1.00 30.06           H
ATOM   1748  N   ALA A 131      11.046  16.136  12.648  1.00 31.04           N
ATOM   1749  H   ALA A 131      10.658  16.780  13.321  1.00 31.04           H
ATOM   1750  CA  ALA A 131      11.161  16.599  11.270  1.00 23.16           C
ATOM   1751  HA  ALA A 131      10.944  15.764  10.603  1.00 23.16           H
ATOM   1752  C   ALA A 131      12.480  17.245  10.848  1.00 23.10           C
ATOM   1753  O   ALA A 131      13.058  18.007  11.611  1.00 20.01           O
ATOM   1754  CB  ALA A 131      10.078  17.664  11.088  1.00 18.95           C
ATOM   1755 1HB  ALA A 131      10.047  18.061  10.074  1.00 18.95           H
ATOM   1756 2HB  ALA A 131      10.311  18.467  11.787  1.00 18.95           H
ATOM   1757 3HB  ALA A 131       9.110  17.232  11.340  1.00 18.95           H
ATOM   1758  N   CYS A 132      13.109  16.736   9.771  1.00 21.91           N
ATOM   1759  H   CYS A 132      12.592  16.048   9.242  1.00 21.91           H
ATOM   1760  CA  CYS A 132      14.486  16.997   9.325  1.00 18.59           C
ATOM   1761  HA  CYS A 132      14.971  17.723   9.978  1.00 18.59           H
ATOM   1762  C   CYS A 132      14.483  17.469   7.902  1.00 17.82           C
ATOM   1763  O   CYS A 132      15.121  16.831   7.092  1.00 17.55           O
ATOM   1764  CB  CYS A 132      15.226  15.721   9.638  1.00 15.05           C
ATOM   1765 1HB  CYS A 132      14.611  14.851   9.404  1.00 15.05           H
ATOM   1766 2HB  CYS A 132      16.159  15.668   9.077  1.00 15.05           H
ATOM   1767  SG  CYS A 132      15.497  15.551  11.427  1.00 19.30           S
ATOM   1768  HG  CYS A 132      14.322  14.968  11.683  1.00 19.30           H
ATOM   1769  N   PRO A 133      13.858  18.576   7.450  1.00 19.31           N
ATOM   1770  CA  PRO A 133      14.045  19.322   6.165  1.00 21.07           C
ATOM   1771  HA  PRO A 133      13.648  18.733   5.339  1.00 21.07           H
ATOM   1772  C   PRO A 133      15.575  19.516   5.873  1.00 15.19           C
ATOM   1773  O   PRO A 133      16.461  19.716   6.689  1.00 14.91           O
ATOM   1774  CB  PRO A 133      13.336  20.651   6.190  1.00 21.45           C
ATOM   1775 1HB  PRO A 133      13.898  21.467   5.734  1.00 21.45           H
ATOM   1776 2HB  PRO A 133      12.349  20.547   5.740  1.00 21.45           H
ATOM   1777  CG  PRO A 133      13.235  20.833   7.680  1.00 18.57           C
ATOM   1778 1HG  PRO A 133      14.117  21.327   8.086  1.00 18.57           H
ATOM   1779 2HG  PRO A 133      12.384  21.467   7.931  1.00 18.57           H
ATOM   1780  CD  PRO A 133      13.071  19.457   8.275  1.00 21.23           C
ATOM   1781 1HD  PRO A 133      13.441  19.440   9.300  1.00 21.23           H
ATOM   1782 2HD  PRO A 133      12.021  19.165   8.238  1.00 21.23           H
ATOM   1783  N   ARG A 134      15.917  19.429   4.573  1.00 21.51           N
ATOM   1784  H   ARG A 134      15.223  19.253   3.861  1.00 21.51           H
ATOM   1785  CA  ARG A 134      17.321  19.466   4.076  1.00 18.14           C
ATOM   1786  HA  ARG A 134      17.921  19.008   4.862  1.00 18.14           H
ATOM   1787  C   ARG A 134      17.778  20.903   3.861  1.00 18.86           C
ATOM   1788  O   ARG A 134      17.136  21.578   3.034  1.00 19.82           O
ATOM   1789  CB  ARG A 134      17.458  18.454   2.832  1.00 20.13           C
ATOM   1790 1HB  ARG A 134      17.023  17.477   3.040  1.00 20.13           H
ATOM   1791 2HB  ARG A 134      17.035  18.921   1.942  1.00 20.13           H
ATOM   1792  CG  ARG A 134      18.979  18.197   2.511  1.00 25.15           C
ATOM   1793 1HG  ARG A 134      19.378  19.142   2.143  1.00 25.15           H
ATOM   1794 2HG  ARG A 134      19.595  17.879   3.352  1.00 25.15           H
ATOM   1795  CD  ARG A 134      19.095  17.146   1.392  1.00 25.68           C
ATOM   1796 1HD  ARG A 134      18.618  16.226   1.729  1.00 25.68           H
ATOM   1797 2HD  ARG A 134      18.720  17.691   0.526  1.00 25.68           H
ATOM   1798  NE  ARG A 134      20.532  16.813   1.108  1.00 29.56           N
ATOM   1799  HE  ARG A 134      21.122  16.884   1.925  1.00 29.56           H
ATOM   1800  CZ  ARG A 134      21.066  16.454  -0.070  1.00 34.69           C
ATOM   1801  NH1 ARG A 134      20.334  16.107  -1.089  1.00 38.27           N
ATOM   1802 1HH1 ARG A 134      19.347  16.309  -1.030  1.00 38.27           H
ATOM   1803 2HH1 ARG A 134      20.716  15.685  -1.922  1.00 38.27           H
ATOM   1804  NH2 ARG A 134      22.385  16.362  -0.233  1.00 32.23           N
ATOM   1805 1HH2 ARG A 134      22.990  16.385   0.576  1.00 32.23           H
ATOM   1806 2HH2 ARG A 134      22.780  16.275  -1.158  1.00 32.23           H
ATOM   1807  N   PRO A 135      18.841  21.425   4.451  1.00 20.84           N
ATOM   1808  CA  PRO A 135      19.045  22.912   4.471  1.00 23.22           C
ATOM   1809  HA  PRO A 135      18.114  23.376   4.795  1.00 23.22           H
ATOM   1810  C   PRO A 135      19.424  23.379   3.094  1.00 19.98           C
ATOM   1811  O   PRO A 135      20.194  22.655   2.422  1.00 20.95           O
ATOM   1812  CB  PRO A 135      20.096  23.140   5.564  1.00 20.47           C
ATOM   1813 1HB  PRO A 135      20.814  23.937   5.371  1.00 20.47           H
ATOM   1814 2HB  PRO A 135      19.617  23.245   6.537  1.00 20.47           H
ATOM   1815  CG  PRO A 135      20.883  21.797   5.575  1.00 22.36           C
ATOM   1816 1HG  PRO A 135      21.687  21.798   4.839  1.00 22.36           H
ATOM   1817 2HG  PRO A 135      21.174  21.752   6.624  1.00 22.36           H
ATOM   1818  CD  PRO A 135      19.846  20.764   5.251  1.00 22.23           C
ATOM   1819 1HD  PRO A 135      20.317  19.970   4.671  1.00 22.23           H
ATOM   1820 2HD  PRO A 135      19.396  20.375   6.164  1.00 22.23           H
ATOM   1821  N   GLY A 136      18.897  24.552   2.630  1.00 17.79           N
ATOM   1822  H   GLY A 136      18.047  24.921   3.031  1.00 17.79           H
ATOM   1823  CA  GLY A 136      19.376  25.269   1.417  1.00 16.73           C
ATOM   1824 1HA  GLY A 136      19.475  24.547   0.606  1.00 16.73           H
ATOM   1825 2HA  GLY A 136      18.696  26.059   1.096  1.00 16.73           H
ATOM   1826  C   GLY A 136      20.775  25.925   1.618  1.00 17.21           C
ATOM   1827  O   GLY A 136      21.315  26.036   2.717  1.00 20.50           O
ATOM   1828  N   GLY A 137      21.308  26.539   0.569  1.00 18.88           N
ATOM   1829  H   GLY A 137      20.809  26.491  -0.308  1.00 18.88           H
ATOM   1830  CA  GLY A 137      22.653  27.109   0.538  1.00 20.22           C
ATOM   1831 1HA  GLY A 137      23.368  26.424   0.992  1.00 20.22           H
ATOM   1832 2HA  GLY A 137      22.980  27.298  -0.485  1.00 20.22           H
ATOM   1833  C   GLY A 137      22.779  28.464   1.307  1.00 24.67           C
ATOM   1834  O   GLY A 137      23.930  28.753   1.697  1.00 26.12           O
ATOM   1835  N   LYS A 138      21.641  29.179   1.590  1.00 29.31           N
ATOM   1836  H   LYS A 138      20.744  28.966   1.178  1.00 29.31           H
ATOM   1837  CA  LYS A 138      21.588  30.405   2.486  1.00 27.41           C
ATOM   1838  HA  LYS A 138      22.446  30.962   2.109  1.00 27.41           H
ATOM   1839  C   LYS A 138      21.839  30.127   3.992  1.00 24.07           C
ATOM   1840  O   LYS A 138      22.284  31.001   4.737  1.00 22.91           O
ATOM   1841  CB  LYS A 138      20.346  31.180   2.160  1.00 26.06           C
ATOM   1842 1HB  LYS A 138      20.090  31.093   1.104  1.00 26.06           H
ATOM   1843 2HB  LYS A 138      19.510  30.872   2.788  1.00 26.06           H
ATOM   1844  CG  LYS A 138      20.598  32.681   2.468  1.00 26.74           C
ATOM   1845 1HG  LYS A 138      20.823  32.767   3.531  1.00 26.74           H
ATOM   1846 2HG  LYS A 138      21.531  32.966   1.983  1.00 26.74           H
ATOM   1847  CD  LYS A 138      19.436  33.651   2.135  1.00 35.17           C
ATOM   1848 1HD  LYS A 138      19.274  33.622   1.058  1.00 35.17           H
ATOM   1849 2HD  LYS A 138      18.566  33.344   2.716  1.00 35.17           H
ATOM   1850  CE  LYS A 138      19.877  35.027   2.585  1.00 39.16           C
ATOM   1851 1HE  LYS A 138      20.456  34.959   3.506  1.00 39.16           H
ATOM   1852 2HE  LYS A 138      20.509  35.491   1.826  1.00 39.16           H
ATOM   1853  NZ  LYS A 138      18.772  35.972   2.900  1.00 42.91           N
ATOM   1854 1HZ  LYS A 138      18.314  36.163   2.020  1.00 42.91           H
ATOM   1855 2HZ  LYS A 138      19.109  36.837   3.299  1.00 42.91           H
ATOM   1856 3HZ  LYS A 138      18.116  35.541   3.535  1.00 42.91           H
ATOM   1857  N   GLU A 139      21.646  28.860   4.386  1.00 21.39           N
ATOM   1858  H   GLU A 139      21.054  28.281   3.808  1.00 21.39           H
ATOM   1859  CA  GLU A 139      21.792  28.362   5.794  1.00 21.44           C
ATOM   1860  HA  GLU A 139      22.282  29.180   6.323  1.00 21.44           H
ATOM   1861  C   GLU A 139      22.682  27.079   6.125  1.00 23.35           C
ATOM   1862  O   GLU A 139      22.778  26.655   7.283  1.00 27.62           O
ATOM   1863  CB  GLU A 139      20.398  28.172   6.348  1.00 18.02           C
ATOM   1864 1HB  GLU A 139      20.512  27.939   7.406  1.00 18.02           H
ATOM   1865 2HB  GLU A 139      19.823  29.094   6.265  1.00 18.02           H
ATOM   1866  CG  GLU A 139      19.603  27.037   5.678  1.00 23.81           C
ATOM   1867 1HG  GLU A 139      19.574  26.960   4.591  1.00 23.81           H
ATOM   1868 2HG  GLU A 139      20.040  26.087   5.987  1.00 23.81           H
ATOM   1869  CD  GLU A 139      18.114  27.019   6.165  1.00 34.72           C
ATOM   1870  OE1 GLU A 139      17.947  27.383   7.348  1.00 36.31           O
ATOM   1871  OE2 GLU A 139      17.210  26.880   5.336  1.00 40.14           O
ATOM   1872  N   ARG A 140      23.364  26.546   5.156  1.00 18.09           N
ATOM   1873  H   ARG A 140      23.175  26.848   4.211  1.00 18.09           H
ATOM   1874  CA  ARG A 140      24.602  25.711   5.291  1.00 18.69           C
ATOM   1875  HA  ARG A 140      24.470  24.953   6.064  1.00 18.69           H
ATOM   1876  C   ARG A 140      25.832  26.566   5.669  1.00 26.94           C
ATOM   1877  O   ARG A 140      25.900  27.748   5.311  1.00 32.15           O
ATOM   1878  CB  ARG A 140      24.814  25.041   3.892  1.00 17.04           C
ATOM   1879 1HB  ARG A 140      24.733  25.717   3.041  1.00 17.04           H
ATOM   1880 2HB  ARG A 140      25.802  24.580   3.905  1.00 17.04           H
ATOM   1881  CG  ARG A 140      23.783  23.884   3.644  1.00 21.18           C
ATOM   1882 1HG  ARG A 140      23.993  23.084   4.353  1.00 21.18           H
ATOM   1883 2HG  ARG A 140      22.747  24.194   3.781  1.00 21.18           H
ATOM   1884  CD  ARG A 140      23.999  23.395   2.225  1.00 26.31           C
ATOM   1885 1HD  ARG A 140      23.806  24.271   1.605  1.00 26.31           H
ATOM   1886 2HD  ARG A 140      25.014  22.996   2.198  1.00 26.31           H
ATOM   1887  NE  ARG A 140      23.071  22.318   1.799  1.00 28.59           N
ATOM   1888  HE  ARG A 140      22.180  22.656   1.466  1.00 28.59           H
ATOM   1889  CZ  ARG A 140      23.235  21.011   2.056  1.00 31.92           C
ATOM   1890  NH1 ARG A 140      24.379  20.488   2.381  1.00 32.29           N
ATOM   1891 1HH1 ARG A 140      25.188  21.090   2.432  1.00 32.29           H
ATOM   1892 2HH1 ARG A 140      24.496  19.493   2.258  1.00 32.29           H
ATOM   1893  NH2 ARG A 140      22.219  20.182   2.039  1.00 34.08           N
ATOM   1894 1HH2 ARG A 140      21.299  20.576   2.165  1.00 34.08           H
ATOM   1895 2HH2 ARG A 140      22.360  19.186   2.127  1.00 34.08           H
ATOM   1896  N   ILE A 141      26.834  25.991   6.311  1.00 27.70           N
ATOM   1897  H   ILE A 141      26.532  25.143   6.770  1.00 27.70           H
ATOM   1898  CA  ILE A 141      28.044  26.626   6.877  1.00 22.63           C
ATOM   1899  HA  ILE A 141      27.759  27.631   7.186  1.00 22.63           H
ATOM   1900  C   ILE A 141      29.080  26.797   5.713  1.00 20.90           C
ATOM   1901  O   ILE A 141      29.643  25.797   5.337  1.00 21.36           O
ATOM   1902  CB  ILE A 141      28.514  25.957   8.273  1.00 23.54           C
ATOM   1903  HB  ILE A 141      28.561  24.893   8.042  1.00 23.54           H
ATOM   1904  CG1 ILE A 141      27.588  26.166   9.493  1.00 24.56           C
ATOM   1905 1HG1 ILE A 141      28.080  25.744  10.369  1.00 24.56           H
ATOM   1906 2HG1 ILE A 141      27.460  27.238   9.643  1.00 24.56           H
ATOM   1907  CG2 ILE A 141      29.927  26.540   8.650  1.00 20.84           C
ATOM   1908 1HG2 ILE A 141      30.687  26.263   7.919  1.00 20.84           H
ATOM   1909 2HG2 ILE A 141      30.225  26.185   9.637  1.00 20.84           H
ATOM   1910 3HG2 ILE A 141      29.820  27.624   8.670  1.00 20.84           H
ATOM   1911  CD1 ILE A 141      26.213  25.434   9.357  1.00 23.31           C
ATOM   1912 1HD1 ILE A 141      25.791  25.228  10.341  1.00 23.31           H
ATOM   1913 2HD1 ILE A 141      26.429  24.494   8.850  1.00 23.31           H
ATOM   1914 3HD1 ILE A 141      25.499  26.010   8.769  1.00 23.31           H
ATOM   1915  N   PRO A 142      29.235  27.980   5.086  1.00 21.45           N
ATOM   1916  CA  PRO A 142      30.061  28.181   3.929  1.00 27.48           C
ATOM   1917  HA  PRO A 142      29.739  27.534   3.114  1.00 27.48           H
ATOM   1918  C   PRO A 142      31.562  27.810   4.064  1.00 30.20           C
ATOM   1919  O   PRO A 142      32.201  27.428   3.058  1.00 37.25           O
ATOM   1920  CB  PRO A 142      29.862  29.691   3.515  1.00 24.96           C
ATOM   1921 1HB  PRO A 142      30.657  30.153   2.929  1.00 24.96           H
ATOM   1922 2HB  PRO A 142      28.970  29.803   2.898  1.00 24.96           H
ATOM   1923  CG  PRO A 142      29.706  30.329   4.850  1.00 24.08           C
ATOM   1924 1HG  PRO A 142      30.711  30.417   5.261  1.00 24.08           H
ATOM   1925 2HG  PRO A 142      29.255  31.319   4.775  1.00 24.08           H
ATOM   1926  CD  PRO A 142      28.871  29.289   5.575  1.00 21.38           C
ATOM   1927 1HD  PRO A 142      29.094  29.308   6.642  1.00 21.38           H
ATOM   1928 2HD  PRO A 142      27.818  29.411   5.321  1.00 21.38           H
ATOM   1929  N   PHE A 143      32.051  27.833   5.317  1.00 32.77           N
ATOM   1930  H   PHE A 143      31.538  28.176   6.117  1.00 32.77           H
ATOM   1931  CA  PHE A 143      33.456  27.470   5.554  1.00 32.44           C
ATOM   1932  HA  PHE A 143      33.983  27.867   4.687  1.00 32.44           H
ATOM   1933  C   PHE A 143      33.853  25.978   5.699  1.00 29.25           C
ATOM   1934  O   PHE A 143      35.007  25.569   5.876  1.00 30.76           O
ATOM   1935  CB  PHE A 143      34.096  28.255   6.719  1.00 29.83           C
ATOM   1936 1HB  PHE A 143      35.143  27.993   6.871  1.00 29.83           H
ATOM   1937 2HB  PHE A 143      34.070  29.328   6.528  1.00 29.83           H
ATOM   1938  CG  PHE A 143      33.427  28.083   8.142  1.00 29.95           C
ATOM   1939  CD1 PHE A 143      32.419  28.948   8.586  1.00 25.17           C
ATOM   1940  HD1 PHE A 143      32.086  29.721   7.909  1.00 25.17           H
ATOM   1941  CD2 PHE A 143      33.906  27.029   8.974  1.00 31.17           C
ATOM   1942  HD2 PHE A 143      34.716  26.419   8.601  1.00 31.17           H
ATOM   1943  CE1 PHE A 143      32.010  28.850   9.878  1.00 22.20           C
ATOM   1944  HE1 PHE A 143      31.302  29.535  10.321  1.00 22.20           H
ATOM   1945  CE2 PHE A 143      33.322  26.803  10.236  1.00 26.95           C
ATOM   1946  HE2 PHE A 143      33.724  26.028  10.873  1.00 26.95           H
ATOM   1947  CZ  PHE A 143      32.380  27.709  10.700  1.00 22.11           C
ATOM   1948  HZ  PHE A 143      31.948  27.611  11.685  1.00 22.11           H
ATOM   1949  N   LEU A 144      32.836  25.114   5.621  1.00 31.02           N
ATOM   1950  H   LEU A 144      31.901  25.488   5.545  1.00 31.02           H
ATOM   1951  CA  LEU A 144      32.900  23.619   5.627  1.00 31.39           C
ATOM   1952  HA  LEU A 144      33.926  23.274   5.753  1.00 31.39           H
ATOM   1953  C   LEU A 144      32.420  23.243   4.222  1.00 33.70           C
ATOM   1954  O   LEU A 144      31.269  22.868   4.137  1.00 29.12           O
ATOM   1955  CB  LEU A 144      31.994  23.043   6.772  1.00 24.04           C
ATOM   1956 1HB  LEU A 144      30.993  23.441   6.607  1.00 24.04           H
ATOM   1957 2HB  LEU A 144      32.037  21.957   6.685  1.00 24.04           H
ATOM   1958  CG  LEU A 144      32.401  23.407   8.191  1.00 21.03           C
ATOM   1959  HG  LEU A 144      32.273  24.477   8.350  1.00 21.03           H
ATOM   1960  CD1 LEU A 144      31.371  22.675   9.135  1.00 21.01           C
ATOM   1961 1HD1 LEU A 144      30.375  22.973   8.808  1.00 21.01           H
ATOM   1962 2HD1 LEU A 144      31.546  23.039  10.148  1.00 21.01           H
ATOM   1963 3HD1 LEU A 144      31.449  21.588   9.120  1.00 21.01           H
ATOM   1964  CD2 LEU A 144      33.802  23.123   8.766  1.00 19.63           C
ATOM   1965 1HD2 LEU A 144      33.858  23.510   9.784  1.00 19.63           H
ATOM   1966 2HD2 LEU A 144      34.602  23.557   8.167  1.00 19.63           H
ATOM   1967 3HD2 LEU A 144      33.906  22.038   8.783  1.00 19.63           H
ATOM   1968  N   PRO A 145      33.245  23.262   3.171  1.00 34.09           N
ATOM   1969  CA  PRO A 145      32.817  22.860   1.838  1.00 34.28           C
ATOM   1970  HA  PRO A 145      31.931  23.432   1.562  1.00 34.28           H
ATOM   1971  C   PRO A 145      32.395  21.341   1.721  1.00 32.72           C
ATOM   1972  O   PRO A 145      31.908  20.977   0.684  1.00 36.22           O
ATOM   1973  CB  PRO A 145      34.019  23.094   0.898  1.00 33.81           C
ATOM   1974 1HB  PRO A 145      34.118  22.255   0.209  1.00 33.81           H
ATOM   1975 2HB  PRO A 145      33.800  24.045   0.414  1.00 33.81           H
ATOM   1976  CG  PRO A 145      35.164  23.190   1.840  1.00 31.69           C
ATOM   1977 1HG  PRO A 145      35.523  22.167   1.955  1.00 31.69           H
ATOM   1978 2HG  PRO A 145      35.965  23.846   1.499  1.00 31.69           H
ATOM   1979  CD  PRO A 145      34.657  23.692   3.200  1.00 31.01           C
ATOM   1980 1HD  PRO A 145      35.135  23.199   4.048  1.00 31.01           H
ATOM   1981 2HD  PRO A 145      34.670  24.780   3.268  1.00 31.01           H
ATOM   1982  N   ASP A 146      32.802  20.448   2.652  1.00 33.03           N
ATOM   1983  H   ASP A 146      33.339  20.788   3.436  1.00 33.03           H
ATOM   1984  CA  ASP A 146      32.397  19.003   2.788  1.00 36.31           C
ATOM   1985  HA  ASP A 146      31.813  18.743   1.905  1.00 36.31           H
ATOM   1986  C   ASP A 146      31.407  18.874   4.010  1.00 34.44           C
ATOM   1987  O   ASP A 146      31.454  17.871   4.718  1.00 35.26           O
ATOM   1988  CB  ASP A 146      33.669  18.208   2.772  1.00 38.14           C
ATOM   1989 1HB  ASP A 146      33.361  17.171   2.643  1.00 38.14           H
ATOM   1990 2HB  ASP A 146      34.304  18.403   1.908  1.00 38.14           H
ATOM   1991  CG  ASP A 146      34.507  18.326   4.044  1.00 41.39           C
ATOM   1992  OD1 ASP A 146      34.595  19.442   4.621  1.00 42.01           O
ATOM   1993  OD2 ASP A 146      35.063  17.274   4.434  1.00 46.40           O
ATOM   1994  N   LEU A 147      30.586  19.875   4.351  1.00 31.89           N
ATOM   1995  H   LEU A 147      30.609  20.814   3.981  1.00 31.89           H
ATOM   1996  CA  LEU A 147      29.389  19.680   5.293  1.00 27.52           C
ATOM   1997  HA  LEU A 147      29.700  19.320   6.274  1.00 27.52           H
ATOM   1998  C   LEU A 147      28.429  18.576   4.711  1.00 27.55           C
ATOM   1999  O   LEU A 147      27.705  17.943   5.464  1.00 23.99           O
ATOM   2000  CB  LEU A 147      28.656  21.027   5.393  1.00 23.80           C
ATOM   2001 1HB  LEU A 147      29.340  21.769   5.804  1.00 23.80           H
ATOM   2002 2HB  LEU A 147      28.434  21.380   4.386  1.00 23.80           H
ATOM   2003  CG  LEU A 147      27.356  21.066   6.236  1.00 19.09           C
ATOM   2004  HG  LEU A 147      26.570  20.577   5.662  1.00 19.09           H
ATOM   2005  CD1 LEU A 147      27.488  20.531   7.661  1.00 16.94           C
ATOM   2006 1HD1 LEU A 147      26.518  20.629   8.148  1.00 16.94           H
ATOM   2007 2HD1 LEU A 147      28.229  21.116   8.204  1.00 16.94           H
ATOM   2008 3HD1 LEU A 147      27.786  19.482   7.653  1.00 16.94           H
ATOM   2009  CD2 LEU A 147      26.901  22.500   6.355  1.00 18.79           C
ATOM   2010 1HD2 LEU A 147      27.673  23.103   6.833  1.00 18.79           H
ATOM   2011 2HD2 LEU A 147      26.002  22.506   6.971  1.00 18.79           H
ATOM   2012 3HD2 LEU A 147      26.672  22.914   5.373  1.00 18.79           H
ATOM   2013  N   GLU A 148      28.435  18.328   3.350  1.00 31.70           N
ATOM   2014  H   GLU A 148      28.929  18.933   2.709  1.00 31.70           H
ATOM   2015  CA  GLU A 148      27.585  17.294   2.767  1.00 32.07           C
ATOM   2016  HA  GLU A 148      26.563  17.465   3.105  1.00 32.07           H
ATOM   2017  C   GLU A 148      28.007  15.876   3.146  1.00 30.81           C
ATOM   2018  O   GLU A 148      27.243  14.924   3.023  1.00 34.35           O
ATOM   2019  CB  GLU A 148      27.525  17.517   1.218  1.00 25.47           C
ATOM   2020 1HB  GLU A 148      27.374  18.579   1.023  1.00 25.47           H
ATOM   2021 2HB  GLU A 148      28.485  17.312   0.744  1.00 25.47           H
ATOM   2022  CG  GLU A 148      26.431  16.714   0.514  1.00 25.80           C
ATOM   2023 1HG  GLU A 148      26.316  16.972  -0.538  1.00 25.80           H
ATOM   2024 2HG  GLU A 148      26.742  15.672   0.433  1.00 25.80           H
ATOM   2025  CD  GLU A 148      25.126  16.831   1.243  1.00 29.27           C
ATOM   2026  OE1 GLU A 148      24.390  15.860   1.518  1.00 31.15           O
ATOM   2027  OE2 GLU A 148      24.746  18.025   1.468  1.00 32.73           O
ATOM   2028  N   GLU A 149      29.300  15.683   3.524  1.00 32.15           N
ATOM   2029  H   GLU A 149      29.962  16.444   3.574  1.00 32.15           H
ATOM   2030  CA  GLU A 149      29.776  14.397   4.091  1.00 34.94           C
ATOM   2031  HA  GLU A 149      29.364  13.546   3.547  1.00 34.94           H
ATOM   2032  C   GLU A 149      29.441  14.244   5.576  1.00 31.80           C
ATOM   2033  O   GLU A 149      29.020  13.183   5.971  1.00 21.62           O
ATOM   2034  CB  GLU A 149      31.361  14.385   3.939  1.00 40.97           C
ATOM   2035 1HB  GLU A 149      31.712  15.223   4.541  1.00 40.97           H
ATOM   2036 2HB  GLU A 149      31.761  13.498   4.430  1.00 40.97           H
ATOM   2037  CG  GLU A 149      31.889  14.492   2.526  1.00 46.72           C
ATOM   2038 1HG  GLU A 149      31.489  15.403   2.082  1.00 46.72           H
ATOM   2039 2HG  GLU A 149      32.978  14.494   2.564  1.00 46.72           H
ATOM   2040  CD  GLU A 149      31.483  13.318   1.568  1.00 54.05           C
ATOM   2041  OE1 GLU A 149      31.404  13.489   0.322  1.00 53.14           O
ATOM   2042  OE2 GLU A 149      31.230  12.180   2.066  1.00 59.09           O
ATOM   2043  N   LEU A 150      29.352  15.345   6.301  1.00 30.31           N
ATOM   2044  H   LEU A 150      29.727  16.204   5.925  1.00 30.31           H
ATOM   2045  CA  LEU A 150      28.886  15.266   7.630  1.00 28.21           C
ATOM   2046  HA  LEU A 150      29.374  14.424   8.121  1.00 28.21           H
ATOM   2047  C   LEU A 150      27.364  15.121   7.827  1.00 26.36           C
ATOM   2048  O   LEU A 150      26.871  14.385   8.694  1.00 26.28           O
ATOM   2049  CB  LEU A 150      29.289  16.553   8.360  1.00 31.61           C
ATOM   2050 1HB  LEU A 150      28.676  17.376   7.992  1.00 31.61           H
ATOM   2051 2HB  LEU A 150      29.165  16.405   9.433  1.00 31.61           H
ATOM   2052  CG  LEU A 150      30.753  17.003   8.202  1.00 18.30           C
ATOM   2053  HG  LEU A 150      30.982  17.073   7.139  1.00 18.30           H
ATOM   2054  CD1 LEU A 150      31.028  18.456   8.739  1.00 17.57           C
ATOM   2055 1HD1 LEU A 150      30.238  19.055   8.287  1.00 17.57           H
ATOM   2056 2HD1 LEU A 150      32.000  18.843   8.433  1.00 17.57           H
ATOM   2057 3HD1 LEU A 150      30.944  18.502   9.825  1.00 17.57           H
ATOM   2058  CD2 LEU A 150      31.697  16.081   8.914  1.00 18.42           C
ATOM   2059 1HD2 LEU A 150      32.737  16.341   8.716  1.00 18.42           H
ATOM   2060 2HD2 LEU A 150      31.495  15.078   8.538  1.00 18.42           H
ATOM   2061 3HD2 LEU A 150      31.512  16.112   9.987  1.00 18.42           H
ATOM   2062  N   LEU A 151      26.605  15.838   7.014  1.00 24.32           N
ATOM   2063  H   LEU A 151      27.076  16.388   6.309  1.00 24.32           H
ATOM   2064  CA  LEU A 151      25.156  15.780   6.975  1.00 25.94           C
ATOM   2065  HA  LEU A 151      24.783  15.980   7.979  1.00 25.94           H
ATOM   2066  C   LEU A 151      24.718  14.365   6.566  1.00 35.59           C
ATOM   2067  O   LEU A 151      23.674  13.842   7.041  1.00 44.39           O
ATOM   2068  CB  LEU A 151      24.615  16.807   5.936  1.00 21.56           C
ATOM   2069 1HB  LEU A 151      25.227  16.714   5.039  1.00 21.56           H
ATOM   2070 2HB  LEU A 151      23.559  16.587   5.781  1.00 21.56           H
ATOM   2071  CG  LEU A 151      24.721  18.256   6.481  1.00 18.25           C
ATOM   2072  HG  LEU A 151      25.772  18.457   6.691  1.00 18.25           H
ATOM   2073  CD1 LEU A 151      24.281  19.190   5.325  1.00 18.55           C
ATOM   2074 1HD1 LEU A 151      24.575  20.179   5.677  1.00 18.55           H
ATOM   2075 2HD1 LEU A 151      23.220  19.192   5.077  1.00 18.55           H
ATOM   2076 3HD1 LEU A 151      24.861  18.932   4.439  1.00 18.55           H
ATOM   2077  CD2 LEU A 151      23.945  18.717   7.790  1.00 15.21           C
ATOM   2078 1HD2 LEU A 151      23.996  19.795   7.945  1.00 15.21           H
ATOM   2079 2HD2 LEU A 151      24.354  18.204   8.661  1.00 15.21           H
ATOM   2080 3HD2 LEU A 151      22.906  18.419   7.648  1.00 15.21           H
ATOM   2081  N   ASN A 152      25.416  13.714   5.628  1.00 32.11           N
ATOM   2082  H   ASN A 152      26.210  14.186   5.219  1.00 32.11           H
ATOM   2083  CA  ASN A 152      25.225  12.309   5.243  1.00 32.24           C
ATOM   2084  HA  ASN A 152      24.177  12.167   4.979  1.00 32.24           H
ATOM   2085  C   ASN A 152      25.506  11.301   6.426  1.00 32.04           C
ATOM   2086  O   ASN A 152      24.818  10.330   6.566  1.00 30.04           O
ATOM   2087  CB  ASN A 152      26.071  12.131   3.996  1.00 31.97           C
ATOM   2088 1HB  ASN A 152      25.852  12.898   3.254  1.00 31.97           H
ATOM   2089 2HB  ASN A 152      27.111  12.176   4.317  1.00 31.97           H
ATOM   2090  CG  ASN A 152      25.775  10.758   3.413  1.00 31.61           C
ATOM   2091  OD1 ASN A 152      24.659  10.393   3.374  1.00 27.42           O
ATOM   2092  ND2 ASN A 152      26.735   9.912   3.196  1.00 26.74           N
ATOM   2093 1HD2 ASN A 152      26.521   8.960   2.935  1.00 26.74           H
ATOM   2094 2HD2 ASN A 152      27.696  10.210   3.281  1.00 26.74           H
ATOM   2095  N   ASP A 153      26.395  11.676   7.381  1.00 36.25           N
ATOM   2096  H   ASP A 153      26.825  12.584   7.271  1.00 36.25           H
ATOM   2097  CA  ASP A 153      26.431  11.010   8.637  1.00 38.90           C
ATOM   2098  HA  ASP A 153      26.321   9.939   8.470  1.00 38.90           H
ATOM   2099  C   ASP A 153      25.257  11.439   9.579  1.00 38.87           C
ATOM   2100  O   ASP A 153      24.552  10.541   9.997  1.00 40.64           O
ATOM   2101  CB  ASP A 153      27.821  11.225   9.318  1.00 39.12           C
ATOM   2102 1HB  ASP A 153      28.128  12.261   9.179  1.00 39.12           H
ATOM   2103 2HB  ASP A 153      27.645  10.985  10.367  1.00 39.12           H
ATOM   2104  CG  ASP A 153      28.914  10.304   8.774  1.00 43.26           C
ATOM   2105  OD1 ASP A 153      30.084  10.716   8.797  1.00 45.93           O
ATOM   2106  OD2 ASP A 153      28.577   9.200   8.318  1.00 43.00           O
ATOM   2107  N   ALA A 154      25.009  12.706   9.747  1.00 34.28           N
ATOM   2108  H   ALA A 154      25.548  13.444   9.318  1.00 34.28           H
ATOM   2109  CA  ALA A 154      23.866  13.067  10.552  1.00 24.62           C
ATOM   2110  HA  ALA A 154      24.063  12.641  11.536  1.00 24.62           H
ATOM   2111  C   ALA A 154      22.444  12.496  10.132  1.00 27.14           C
ATOM   2112  O   ALA A 154      21.589  12.204  10.935  1.00 31.01           O
ATOM   2113  CB  ALA A 154      23.759  14.621  10.587  1.00 24.40           C
ATOM   2114 1HB  ALA A 154      24.755  14.914  10.918  1.00 24.40           H
ATOM   2115 2HB  ALA A 154      23.023  14.934  11.328  1.00 24.40           H
ATOM   2116 3HB  ALA A 154      23.538  15.097   9.632  1.00 24.40           H
ATOM   2117  N   ASP A 155      22.223  12.269   8.822  1.00 27.32           N
ATOM   2118  H   ASP A 155      23.055  12.175   8.256  1.00 27.32           H
ATOM   2119  CA  ASP A 155      20.987  11.706   8.253  1.00 28.99           C
ATOM   2120  HA  ASP A 155      20.073  12.092   8.704  1.00 28.99           H
ATOM   2121  C   ASP A 155      20.981  10.157   8.498  1.00 23.36           C
ATOM   2122  O   ASP A 155      19.922   9.544   8.748  1.00 26.28           O
ATOM   2123  CB  ASP A 155      20.938  12.158   6.736  1.00 34.62           C
ATOM   2124 1HB  ASP A 155      20.956  13.248   6.744  1.00 34.62           H
ATOM   2125 2HB  ASP A 155      21.830  11.838   6.199  1.00 34.62           H
ATOM   2126  CG  ASP A 155      19.698  11.669   6.012  1.00 35.48           C
ATOM   2127  OD1 ASP A 155      19.776  10.467   5.650  1.00 29.89           O
ATOM   2128  OD2 ASP A 155      18.852  12.513   5.680  1.00 34.79           O
ATOM   2129  N   ARG A 156      22.137   9.525   8.465  1.00 22.69           N
ATOM   2130  H   ARG A 156      22.956  10.113   8.525  1.00 22.69           H
ATOM   2131  CA  ARG A 156      22.362   8.109   8.876  1.00 25.05           C
ATOM   2132  HA  ARG A 156      21.645   7.465   8.367  1.00 25.05           H
ATOM   2133  C   ARG A 156      22.186   7.952  10.387  1.00 32.69           C
ATOM   2134  O   ARG A 156      21.775   6.899  10.825  1.00 34.27           O
ATOM   2135  CB  ARG A 156      23.758   7.665   8.403  1.00 22.13           C
ATOM   2136 1HB  ARG A 156      23.887   7.746   7.323  1.00 22.13           H
ATOM   2137 2HB  ARG A 156      24.497   8.353   8.812  1.00 22.13           H
ATOM   2138  CG  ARG A 156      24.158   6.229   8.825  1.00 23.49           C
ATOM   2139 1HG  ARG A 156      24.174   6.275   9.913  1.00 23.49           H
ATOM   2140 2HG  ARG A 156      23.451   5.511   8.408  1.00 23.49           H
ATOM   2141  CD  ARG A 156      25.580   5.813   8.353  1.00 24.37           C
ATOM   2142 1HD  ARG A 156      25.706   4.798   8.731  1.00 24.37           H
ATOM   2143 2HD  ARG A 156      25.623   5.858   7.265  1.00 24.37           H
ATOM   2144  NE  ARG A 156      26.690   6.642   8.890  1.00 22.91           N
ATOM   2145  HE  ARG A 156      26.852   7.426   8.274  1.00 22.91           H
ATOM   2146  CZ  ARG A 156      27.364   6.487  10.013  1.00 38.61           C
ATOM   2147  NH1 ARG A 156      27.120   5.510  10.895  1.00 37.05           N
ATOM   2148 1HH1 ARG A 156      26.457   4.776  10.693  1.00 37.05           H
ATOM   2149 2HH1 ARG A 156      27.533   5.581  11.813  1.00 37.05           H
ATOM   2150  NH2 ARG A 156      28.255   7.325  10.314  1.00 30.56           N
ATOM   2151 1HH2 ARG A 156      28.545   8.084   9.715  1.00 30.56           H
ATOM   2152 2HH2 ARG A 156      28.640   7.238  11.243  1.00 30.56           H
ATOM   2153  N   LEU A 157      22.548   8.982  11.184  1.00 18.06           N
ATOM   2154  H   LEU A 157      22.896   9.826  10.753  1.00 18.06           H
ATOM   2155  CA  LEU A 157      22.562   8.986  12.671  1.00 23.54           C
ATOM   2156  HA  LEU A 157      22.813   7.969  12.974  1.00 23.54           H
ATOM   2157  C   LEU A 157      21.116   9.268  13.184  1.00 24.57           C
ATOM   2158  O   LEU A 157      20.749   8.644  14.134  1.00 21.38           O
ATOM   2159  CB  LEU A 157      23.685   9.920  13.230  1.00 22.46           C
ATOM   2160 1HB  LEU A 157      23.901  10.764  12.575  1.00 22.46           H
ATOM   2161 2HB  LEU A 157      23.362  10.289  14.203  1.00 22.46           H
ATOM   2162  CG  LEU A 157      25.043   9.137  13.525  1.00 21.22           C
ATOM   2163  HG  LEU A 157      24.777   8.387  14.271  1.00 21.22           H
ATOM   2164  CD1 LEU A 157      25.661   8.384  12.363  1.00 15.60           C
ATOM   2165 1HD1 LEU A 157      26.488   7.780  12.737  1.00 15.60           H
ATOM   2166 2HD1 LEU A 157      26.041   9.126  11.661  1.00 15.60           H
ATOM   2167 3HD1 LEU A 157      24.939   7.741  11.859  1.00 15.60           H
ATOM   2168  CD2 LEU A 157      26.114   9.981  14.133  1.00 19.06           C
ATOM   2169 1HD2 LEU A 157      26.368  10.783  13.440  1.00 19.06           H
ATOM   2170 2HD2 LEU A 157      27.012   9.411  14.374  1.00 19.06           H
ATOM   2171 3HD2 LEU A 157      25.699  10.408  15.046  1.00 19.06           H
ATOM   2172  N   LEU A 158      20.389  10.212  12.649  1.00 27.44           N
ATOM   2173  H   LEU A 158      20.743  10.780  11.892  1.00 27.44           H
ATOM   2174  CA  LEU A 158      18.952  10.516  12.995  1.00 27.91           C
ATOM   2175  HA  LEU A 158      18.793  10.378  14.065  1.00 27.91           H
ATOM   2176  C   LEU A 158      18.035   9.485  12.264  1.00 25.50           C
ATOM   2177  O   LEU A 158      16.862   9.371  12.665  1.00 24.28           O
ATOM   2178  CB  LEU A 158      18.661  12.000  12.609  1.00 28.42           C
ATOM   2179 1HB  LEU A 158      19.028  12.146  11.593  1.00 28.42           H
ATOM   2180 2HB  LEU A 158      17.579  12.126  12.610  1.00 28.42           H
ATOM   2181  CG  LEU A 158      19.173  13.130  13.467  1.00 21.14           C
ATOM   2182  HG  LEU A 158      20.262  13.125  13.503  1.00 21.14           H
ATOM   2183  CD1 LEU A 158      18.589  14.469  12.952  1.00 14.99           C
ATOM   2184 1HD1 LEU A 158      17.511  14.624  12.981  1.00 14.99           H
ATOM   2185 2HD1 LEU A 158      18.940  14.541  11.923  1.00 14.99           H
ATOM   2186 3HD1 LEU A 158      19.082  15.228  13.559  1.00 14.99           H
ATOM   2187  CD2 LEU A 158      18.697  12.852  14.932  1.00 15.72           C
ATOM   2188 1HD2 LEU A 158      17.633  12.668  15.081  1.00 15.72           H
ATOM   2189 2HD2 LEU A 158      19.001  13.721  15.515  1.00 15.72           H
ATOM   2190 3HD2 LEU A 158      19.266  11.980  15.255  1.00 15.72           H
ATOM   2191  N   GLY A 159      18.559   8.751  11.312  1.00 22.82           N
ATOM   2192  H   GLY A 159      19.451   8.897  10.862  1.00 22.82           H
ATOM   2193  CA  GLY A 159      17.654   7.807  10.582  1.00 27.67           C
ATOM   2194 1HA  GLY A 159      18.207   7.223   9.847  1.00 27.67           H
ATOM   2195 2HA  GLY A 159      17.217   7.125  11.311  1.00 27.67           H
ATOM   2196  C   GLY A 159      16.497   8.521   9.847  1.00 25.80           C
ATOM   2197  O   GLY A 159      15.371   8.073   9.870  1.00 29.47           O
ATOM   2198  N   VAL A 160      16.754   9.620   9.180  1.00 23.28           N
ATOM   2199  H   VAL A 160      17.728   9.873   9.103  1.00 23.28           H
ATOM   2200  CA  VAL A 160      15.771  10.392   8.476  1.00 29.66           C
ATOM   2201  HA  VAL A 160      14.895  10.664   9.065  1.00 29.66           H
ATOM   2202  C   VAL A 160      15.271   9.682   7.193  1.00 32.08           C
ATOM   2203  O   VAL A 160      16.100   9.014   6.611  1.00 36.26           O
ATOM   2204  CB  VAL A 160      16.454  11.715   8.042  1.00 25.68           C
ATOM   2205  HB  VAL A 160      17.273  11.462   7.369  1.00 25.68           H
ATOM   2206  CG1 VAL A 160      15.511  12.696   7.296  1.00 20.32           C
ATOM   2207 1HG1 VAL A 160      15.965  13.663   7.078  1.00 20.32           H
ATOM   2208 2HG1 VAL A 160      14.703  12.828   8.016  1.00 20.32           H
ATOM   2209 3HG1 VAL A 160      15.114  12.265   6.377  1.00 20.32           H
ATOM   2210  CG2 VAL A 160      16.989  12.512   9.239  1.00 18.70           C
ATOM   2211 1HG2 VAL A 160      17.748  11.876   9.693  1.00 18.70           H
ATOM   2212 2HG2 VAL A 160      16.211  12.730   9.970  1.00 18.70           H
ATOM   2213 3HG2 VAL A 160      17.446  13.444   8.906  1.00 18.70           H
ATOM   2214  N   THR A 161      13.995   9.818   6.780  1.00 27.79           N
ATOM   2215  H   THR A 161      13.319  10.178   7.438  1.00 27.79           H
ATOM   2216  CA  THR A 161      13.375   9.150   5.584  1.00 31.56           C
ATOM   2217  HA  THR A 161      14.057   9.409   4.774  1.00 31.56           H
ATOM   2218  C   THR A 161      12.007   9.786   5.293  1.00 33.96           C
ATOM   2219  O   THR A 161      11.218  10.167   6.199  1.00 34.70           O
ATOM   2220  CB  THR A 161      13.328   7.607   5.798  1.00 34.01           C
ATOM   2221  HB  THR A 161      14.356   7.246   5.787  1.00 34.01           H
ATOM   2222  OG1 THR A 161      12.688   7.039   4.670  1.00 36.06           O
ATOM   2223  HG1 THR A 161      13.317   7.027   3.945  1.00 36.06           H
ATOM   2224  CG2 THR A 161      12.598   7.175   7.018  1.00 29.30           C
ATOM   2225 1HG2 THR A 161      12.702   6.094   7.114  1.00 29.30           H
ATOM   2226 2HG2 THR A 161      11.541   7.437   6.976  1.00 29.30           H
ATOM   2227 3HG2 THR A 161      13.059   7.663   7.877  1.00 29.30           H
ATOM   2228  N   THR A 162      11.661   9.869   4.047  1.00 30.43           N
ATOM   2229  H   THR A 162      12.357   9.702   3.335  1.00 30.43           H
ATOM   2230  CA  THR A 162      10.292  10.137   3.541  1.00 38.13           C
ATOM   2231  HA  THR A 162       9.816  10.814   4.250  1.00 38.13           H
ATOM   2232  C   THR A 162       9.396   8.894   3.385  1.00 39.52           C
ATOM   2233  O   THR A 162       8.269   9.011   2.947  1.00 35.26           O
ATOM   2234  CB  THR A 162      10.260  10.970   2.246  1.00 34.40           C
ATOM   2235  HB  THR A 162       9.232  11.284   2.062  1.00 34.40           H
ATOM   2236  OG1 THR A 162      10.572  10.169   1.079  1.00 34.53           O
ATOM   2237  HG1 THR A 162       9.763  10.142   0.563  1.00 34.53           H
ATOM   2238  CG2 THR A 162      11.049  12.239   2.306  1.00 29.37           C
ATOM   2239 1HG2 THR A 162      10.682  12.862   3.122  1.00 29.37           H
ATOM   2240 2HG2 THR A 162      10.922  12.766   1.361  1.00 29.37           H
ATOM   2241 3HG2 THR A 162      12.105  12.019   2.462  1.00 29.37           H
ATOM   2242  N   HIS A 163       9.880   7.730   3.823  1.00 37.93           N
ATOM   2243  H   HIS A 163      10.769   7.701   4.301  1.00 37.93           H
ATOM   2244  CA  HIS A 163       8.970   6.595   4.120  1.00 40.93           C
ATOM   2245  HA  HIS A 163       8.117   6.803   3.474  1.00 40.93           H
ATOM   2246  C   HIS A 163       8.533   6.610   5.572  1.00 44.87           C
ATOM   2247  O   HIS A 163       8.541   5.582   6.201  1.00 50.11           O
ATOM   2248  CB  HIS A 163       9.732   5.299   3.702  1.00 41.92           C
ATOM   2249 1HB  HIS A 163      10.491   5.246   4.483  1.00 41.92           H
ATOM   2250 2HB  HIS A 163       9.144   4.406   3.914  1.00 41.92           H
ATOM   2251  CG  HIS A 163      10.313   5.277   2.359  1.00 49.00           C
ATOM   2252  ND1 HIS A 163      11.437   4.568   2.008  1.00 47.95           N
ATOM   2253  HD1 HIS A 163      12.007   3.991   2.610  1.00 47.95           H
ATOM   2254  CD2 HIS A 163       9.787   5.716   1.196  1.00 51.82           C
ATOM   2255  HD2 HIS A 163       8.804   6.124   1.019  1.00 51.82           H
ATOM   2256  CE1 HIS A 163      11.573   4.584   0.702  1.00 52.11           C
ATOM   2257  HE1 HIS A 163      12.358   4.136   0.112  1.00 52.11           H
ATOM   2258  NE2 HIS A 163      10.599   5.270   0.205  1.00 52.50           N
ATOM   2259  N   ALA A 164       8.354   7.825   6.170  1.00 45.85           N
ATOM   2260  H   ALA A 164       8.214   8.643   5.594  1.00 45.85           H
ATOM   2261  CA  ALA A 164       8.008   7.990   7.601  1.00 43.38           C
ATOM   2262  HA  ALA A 164       8.726   7.344   8.106  1.00 43.38           H
ATOM   2263  C   ALA A 164       6.585   7.489   8.036  1.00 51.06           C
ATOM   2264  O   ALA A 164       6.392   6.813   9.035  1.00 53.45           O
ATOM   2265  CB  ALA A 164       8.258   9.402   8.054  1.00 32.94           C
ATOM   2266 1HB  ALA A 164       7.570  10.033   7.491  1.00 32.94           H
ATOM   2267 2HB  ALA A 164       9.284   9.692   7.830  1.00 32.94           H
ATOM   2268 3HB  ALA A 164       8.071   9.521   9.121  1.00 32.94           H
ATOM   2269  N   PHE A 165       5.574   7.813   7.206  1.00 54.99           N
ATOM   2270  H   PHE A 165       5.808   8.138   6.278  1.00 54.99           H
ATOM   2271  CA  PHE A 165       4.147   7.706   7.524  1.00 62.46           C
ATOM   2272  HA  PHE A 165       3.953   7.390   8.549  1.00 62.46           H
ATOM   2273  C   PHE A 165       3.431   6.647   6.603  1.00 63.46           C
ATOM   2274  O   PHE A 165       3.677   6.414   5.428  1.00 64.50           O
ATOM   2275  CB  PHE A 165       3.581   9.098   7.239  1.00 66.95           C
ATOM   2276 1HB  PHE A 165       3.957   9.505   6.301  1.00 66.95           H
ATOM   2277 2HB  PHE A 165       2.501   9.012   7.120  1.00 66.95           H
ATOM   2278  CG  PHE A 165       3.858  10.118   8.346  1.00 66.11           C
ATOM   2279  CD1 PHE A 165       3.469   9.885   9.688  1.00 68.88           C
ATOM   2280  HD1 PHE A 165       3.001   8.940   9.918  1.00 68.88           H
ATOM   2281  CD2 PHE A 165       4.367  11.393   8.069  1.00 60.09           C
ATOM   2282  HD2 PHE A 165       4.778  11.609   7.094  1.00 60.09           H
ATOM   2283  CE1 PHE A 165       3.594  10.868  10.672  1.00 65.95           C
ATOM   2284  HE1 PHE A 165       3.247  10.653  11.672  1.00 65.95           H
ATOM   2285  CE2 PHE A 165       4.492  12.388   9.096  1.00 58.25           C
ATOM   2286  HE2 PHE A 165       4.787  13.380   8.787  1.00 58.25           H
ATOM   2287  CZ  PHE A 165       4.056  12.163  10.366  1.00 60.43           C
ATOM   2288  HZ  PHE A 165       4.042  12.923  11.133  1.00 60.43           H
ATOM   2289  N   ASP A 166       2.397   6.056   7.106  1.00 64.40           N
ATOM   2290  H   ASP A 166       2.125   6.129   8.076  1.00 64.40           H
ATOM   2291  CA  ASP A 166       1.635   5.035   6.328  1.00 70.02           C
ATOM   2292  HA  ASP A 166       2.278   4.482   5.642  1.00 70.02           H
ATOM   2293  C   ASP A 166       0.497   5.675   5.506  1.00 79.92           C
ATOM   2294  O   ASP A 166      -0.171   4.983   4.735  1.00 80.84           O
ATOM   2295  CB  ASP A 166       1.018   4.010   7.278  1.00 66.48           C
ATOM   2296 1HB  ASP A 166       0.265   4.565   7.838  1.00 66.48           H
ATOM   2297 2HB  ASP A 166       0.489   3.247   6.707  1.00 66.48           H
ATOM   2298  CG  ASP A 166       1.963   3.321   8.268  1.00 61.52           C
ATOM   2299  OD1 ASP A 166       1.976   2.022   8.347  1.00 57.76           O
ATOM   2300  OD2 ASP A 166       2.517   3.915   9.241  1.00 61.60           O
ATOM   2301  N   GLY A 167       0.363   7.047   5.621  1.00 73.50           N
ATOM   2302  H   GLY A 167       0.949   7.638   6.194  1.00 73.50           H
ATOM   2303  CA  GLY A 167      -0.606   7.702   4.753  1.00 81.01           C
ATOM   2304 1HA  GLY A 167      -0.339   8.751   4.626  1.00 81.01           H
ATOM   2305 2HA  GLY A 167      -0.563   7.254   3.760  1.00 81.01           H
ATOM   2306  C   GLY A 167      -1.995   7.577   5.327  1.00 80.76           C
ATOM   2307  O   GLY A 167      -2.437   6.826   6.120  1.00 85.24           O
ATOM   2308  N   ALA A 168      -2.750   8.620   4.801  1.00 73.09           N
ATOM   2309  H   ALA A 168      -2.330   9.019   3.974  1.00 73.09           H
ATOM   2310  CA  ALA A 168      -4.138   8.897   5.073  1.00 66.75           C
ATOM   2311  HA  ALA A 168      -4.648   7.933   5.069  1.00 66.75           H
ATOM   2312  C   ALA A 168      -4.799   9.779   3.982  1.00 64.96           C
ATOM   2313  O   ALA A 168      -4.142  10.806   3.686  1.00 60.12           O
ATOM   2314  CB  ALA A 168      -4.149   9.515   6.428  1.00 60.05           C
ATOM   2315 1HB  ALA A 168      -5.159   9.846   6.670  1.00 60.05           H
ATOM   2316 2HB  ALA A 168      -3.463  10.359   6.499  1.00 60.05           H
ATOM   2317 3HB  ALA A 168      -3.843   8.738   7.127  1.00 60.05           H
ATOM   2318  N   PRO A 169      -6.027   9.608   3.499  1.00 67.10           N
ATOM   2319  CA  PRO A 169      -6.616  10.257   2.298  1.00 70.69           C
ATOM   2320  HA  PRO A 169      -6.064  10.042   1.384  1.00 70.69           H
ATOM   2321  C   PRO A 169      -6.564  11.806   2.500  1.00 69.44           C
ATOM   2322  O   PRO A 169      -6.289  12.429   1.520  1.00 68.28           O
ATOM   2323  CB  PRO A 169      -8.045   9.650   2.245  1.00 71.59           C
ATOM   2324 1HB  PRO A 169      -8.762  10.197   2.858  1.00 71.59           H
ATOM   2325 2HB  PRO A 169      -8.380   9.745   1.212  1.00 71.59           H
ATOM   2326  CG  PRO A 169      -7.887   8.241   2.669  1.00 67.50           C
ATOM   2327 1HG  PRO A 169      -8.771   7.748   3.075  1.00 67.50           H
ATOM   2328 2HG  PRO A 169      -7.398   7.585   1.948  1.00 67.50           H
ATOM   2329  CD  PRO A 169      -6.897   8.473   3.842  1.00 65.09           C
ATOM   2330 1HD  PRO A 169      -7.318   8.658   4.830  1.00 65.09           H
ATOM   2331 2HD  PRO A 169      -6.268   7.593   3.971  1.00 65.09           H
ATOM   2332  N   PHE A 170      -6.802  12.353   3.693  1.00 65.00           N
ATOM   2333  H   PHE A 170      -7.200  11.785   4.428  1.00 65.00           H
ATOM   2334  CA  PHE A 170      -6.633  13.790   4.032  1.00 59.39           C
ATOM   2335  HA  PHE A 170      -7.344  14.327   3.405  1.00 59.39           H
ATOM   2336  C   PHE A 170      -5.212  14.278   3.656  1.00 54.27           C
ATOM   2337  O   PHE A 170      -5.147  15.287   2.997  1.00 52.12           O
ATOM   2338  CB  PHE A 170      -6.789  13.852   5.588  1.00 58.75           C
ATOM   2339 1HB  PHE A 170      -7.758  13.457   5.893  1.00 58.75           H
ATOM   2340 2HB  PHE A 170      -6.080  13.153   6.033  1.00 58.75           H
ATOM   2341  CG  PHE A 170      -6.598  15.214   6.257  1.00 61.22           C
ATOM   2342  CD1 PHE A 170      -5.310  15.729   6.550  1.00 62.19           C
ATOM   2343  HD1 PHE A 170      -4.409  15.196   6.285  1.00 62.19           H
ATOM   2344  CD2 PHE A 170      -7.725  15.989   6.625  1.00 60.14           C
ATOM   2345  HD2 PHE A 170      -8.704  15.664   6.304  1.00 60.14           H
ATOM   2346  CE1 PHE A 170      -5.252  16.944   7.220  1.00 59.47           C
ATOM   2347  HE1 PHE A 170      -4.289  17.383   7.436  1.00 59.47           H
ATOM   2348  CE2 PHE A 170      -7.711  17.127   7.391  1.00 58.83           C
ATOM   2349  HE2 PHE A 170      -8.615  17.638   7.688  1.00 58.83           H
ATOM   2350  CZ  PHE A 170      -6.416  17.621   7.674  1.00 59.00           C
ATOM   2351  HZ  PHE A 170      -6.320  18.539   8.235  1.00 59.00           H
ATOM   2352  N   SER A 171      -4.150  13.545   4.024  1.00 51.33           N
ATOM   2353  H   SER A 171      -4.262  12.633   4.442  1.00 51.33           H
ATOM   2354  CA  SER A 171      -2.806  14.041   3.815  1.00 45.75           C
ATOM   2355  HA  SER A 171      -2.704  15.000   4.323  1.00 45.75           H
ATOM   2356  C   SER A 171      -2.434  14.242   2.332  1.00 39.31           C
ATOM   2357  O   SER A 171      -1.603  15.040   1.915  1.00 30.14           O
ATOM   2358  CB  SER A 171      -1.897  13.004   4.496  1.00 48.61           C
ATOM   2359 1HB  SER A 171      -0.934  13.470   4.708  1.00 48.61           H
ATOM   2360 2HB  SER A 171      -2.307  12.774   5.480  1.00 48.61           H
ATOM   2361  OG  SER A 171      -1.722  11.804   3.767  1.00 53.40           O
ATOM   2362  HG  SER A 171      -2.587  11.410   3.630  1.00 53.40           H
ATOM   2363  N   ASP A 172      -3.226  13.594   1.511  1.00 47.17           N
ATOM   2364  H   ASP A 172      -3.844  12.909   1.922  1.00 47.17           H
ATOM   2365  CA  ASP A 172      -3.152  13.563   0.027  1.00 48.64           C
ATOM   2366  HA  ASP A 172      -2.155  13.912  -0.242  1.00 48.64           H
ATOM   2367  C   ASP A 172      -4.171  14.535  -0.641  1.00 46.02           C
ATOM   2368  O   ASP A 172      -4.035  14.949  -1.798  1.00 41.10           O
ATOM   2369  CB  ASP A 172      -3.323  12.126  -0.523  1.00 54.66           C
ATOM   2370 1HB  ASP A 172      -4.146  11.601  -0.036  1.00 54.66           H
ATOM   2371 2HB  ASP A 172      -3.579  12.234  -1.577  1.00 54.66           H
ATOM   2372  CG  ASP A 172      -2.091  11.151  -0.469  1.00 60.08           C
ATOM   2373  OD1 ASP A 172      -2.374   9.917  -0.453  1.00 57.66           O
ATOM   2374  OD2 ASP A 172      -0.936  11.586  -0.577  1.00 66.20           O
ATOM   2375  N   LEU A 173      -5.299  14.744   0.002  1.00 46.54           N
ATOM   2376  H   LEU A 173      -5.505  14.285   0.878  1.00 46.54           H
ATOM   2377  CA  LEU A 173      -6.250  15.781  -0.489  1.00 42.42           C
ATOM   2378  HA  LEU A 173      -6.430  15.567  -1.542  1.00 42.42           H
ATOM   2379  C   LEU A 173      -5.706  17.254  -0.356  1.00 43.42           C
ATOM   2380  O   LEU A 173      -5.639  18.001  -1.273  1.00 44.49           O
ATOM   2381  CB  LEU A 173      -7.594  15.591   0.292  1.00 41.80           C
ATOM   2382 1HB  LEU A 173      -8.055  14.681  -0.092  1.00 41.80           H
ATOM   2383 2HB  LEU A 173      -7.337  15.512   1.348  1.00 41.80           H
ATOM   2384  CG  LEU A 173      -8.510  16.790   0.192  1.00 40.50           C
ATOM   2385  HG  LEU A 173      -8.004  17.687   0.549  1.00 40.50           H
ATOM   2386  CD1 LEU A 173      -9.164  16.947  -1.246  1.00 43.41           C
ATOM   2387 1HD1 LEU A 173      -9.972  16.220  -1.336  1.00 43.41           H
ATOM   2388 2HD1 LEU A 173      -8.467  16.821  -2.074  1.00 43.41           H
ATOM   2389 3HD1 LEU A 173      -9.578  17.955  -1.268  1.00 43.41           H
ATOM   2390  CD2 LEU A 173      -9.677  16.476   1.152  1.00 38.80           C
ATOM   2391 1HD2 LEU A 173     -10.491  17.187   1.007  1.00 38.80           H
ATOM   2392 2HD2 LEU A 173      -9.270  16.589   2.157  1.00 38.80           H
ATOM   2393 3HD2 LEU A 173     -10.053  15.461   1.024  1.00 38.80           H
ATOM   2394  N   VAL A 174      -5.080  17.482   0.890  1.00 41.89           N
ATOM   2395  H   VAL A 174      -5.378  16.843   1.614  1.00 41.89           H
ATOM   2396  CA  VAL A 174      -4.131  18.527   1.287  1.00 35.38           C
ATOM   2397  HA  VAL A 174      -4.663  19.478   1.297  1.00 35.38           H
ATOM   2398  C   VAL A 174      -2.997  18.686   0.198  1.00 29.34           C
ATOM   2399  O   VAL A 174      -2.855  19.748  -0.383  1.00 25.60           O
ATOM   2400  CB  VAL A 174      -3.524  18.218   2.619  1.00 38.08           C
ATOM   2401  HB  VAL A 174      -3.183  17.184   2.675  1.00 38.08           H
ATOM   2402  CG1 VAL A 174      -2.259  19.037   2.964  1.00 23.55           C
ATOM   2403 1HG1 VAL A 174      -2.270  19.190   4.043  1.00 23.55           H
ATOM   2404 2HG1 VAL A 174      -2.196  20.001   2.460  1.00 23.55           H
ATOM   2405 3HG1 VAL A 174      -1.397  18.427   2.692  1.00 23.55           H
ATOM   2406  CG2 VAL A 174      -4.557  18.497   3.731  1.00 38.02           C
ATOM   2407 1HG2 VAL A 174      -5.423  17.855   3.570  1.00 38.02           H
ATOM   2408 2HG2 VAL A 174      -4.876  19.539   3.757  1.00 38.02           H
ATOM   2409 3HG2 VAL A 174      -4.082  18.238   4.677  1.00 38.02           H
ATOM   2410  N   ARG A 175      -2.233  17.654  -0.174  1.00 30.87           N
ATOM   2411  H   ARG A 175      -2.372  16.748   0.249  1.00 30.87           H
ATOM   2412  CA  ARG A 175      -1.176  17.815  -1.196  1.00 32.96           C
ATOM   2413  HA  ARG A 175      -0.503  18.599  -0.848  1.00 32.96           H
ATOM   2414  C   ARG A 175      -1.739  18.292  -2.563  1.00 36.13           C
ATOM   2415  O   ARG A 175      -1.287  19.264  -3.082  1.00 39.84           O
ATOM   2416  CB  ARG A 175      -0.484  16.456  -1.450  1.00 33.84           C
ATOM   2417 1HB  ARG A 175      -1.254  15.686  -1.426  1.00 33.84           H
ATOM   2418 2HB  ARG A 175      -0.104  16.383  -2.469  1.00 33.84           H
ATOM   2419  CG  ARG A 175       0.639  16.062  -0.476  1.00 33.34           C
ATOM   2420 1HG  ARG A 175       1.526  16.681  -0.615  1.00 33.34           H
ATOM   2421 2HG  ARG A 175       0.258  16.254   0.526  1.00 33.34           H
ATOM   2422  CD  ARG A 175       1.049  14.584  -0.575  1.00 32.54           C
ATOM   2423 1HD  ARG A 175       1.764  14.363   0.217  1.00 32.54           H
ATOM   2424 2HD  ARG A 175       0.186  13.920  -0.520  1.00 32.54           H
ATOM   2425  NE  ARG A 175       1.753  14.240  -1.875  1.00 33.32           N
ATOM   2426  HE  ARG A 175       1.976  14.985  -2.519  1.00 33.32           H
ATOM   2427  CZ  ARG A 175       2.406  13.042  -2.064  1.00 38.52           C
ATOM   2428  NH1 ARG A 175       3.320  13.003  -2.998  1.00 36.87           N
ATOM   2429 1HH1 ARG A 175       3.456  13.895  -3.450  1.00 36.87           H
ATOM   2430 2HH1 ARG A 175       4.010  12.272  -3.101  1.00 36.87           H
ATOM   2431  NH2 ARG A 175       2.230  11.968  -1.357  1.00 23.46           N
ATOM   2432 1HH2 ARG A 175       1.336  11.974  -0.889  1.00 23.46           H
ATOM   2433 2HH2 ARG A 175       2.682  11.091  -1.572  1.00 23.46           H
ATOM   2434  N   GLU A 176      -2.807  17.696  -3.076  1.00 35.49           N
ATOM   2435  H   GLU A 176      -3.203  16.886  -2.619  1.00 35.49           H
ATOM   2436  CA  GLU A 176      -3.393  17.959  -4.438  1.00 34.09           C
ATOM   2437  HA  GLU A 176      -2.592  17.862  -5.172  1.00 34.09           H
ATOM   2438  C   GLU A 176      -3.992  19.385  -4.594  1.00 31.12           C
ATOM   2439  O   GLU A 176      -3.671  20.138  -5.583  1.00 32.22           O
ATOM   2440  CB  GLU A 176      -4.585  17.064  -4.641  1.00 40.19           C
ATOM   2441 1HB  GLU A 176      -4.319  16.116  -4.174  1.00 40.19           H
ATOM   2442 2HB  GLU A 176      -5.442  17.338  -4.026  1.00 40.19           H
ATOM   2443  CG  GLU A 176      -5.003  16.853  -6.075  1.00 46.85           C
ATOM   2444 1HG  GLU A 176      -5.754  16.074  -6.215  1.00 46.85           H
ATOM   2445 2HG  GLU A 176      -5.561  17.737  -6.384  1.00 46.85           H
ATOM   2446  CD  GLU A 176      -3.889  16.616  -7.133  1.00 55.60           C
ATOM   2447  OE1 GLU A 176      -2.948  15.813  -6.814  1.00 58.71           O
ATOM   2448  OE2 GLU A 176      -3.972  17.133  -8.252  1.00 61.46           O
ATOM   2449  N   ARG A 177      -4.550  19.898  -3.505  1.00 29.60           N
ATOM   2450  H   ARG A 177      -4.601  19.365  -2.649  1.00 29.60           H
ATOM   2451  CA  ARG A 177      -5.091  21.288  -3.394  1.00 28.66           C
ATOM   2452  HA  ARG A 177      -5.680  21.490  -4.289  1.00 28.66           H
ATOM   2453  C   ARG A 177      -3.982  22.277  -3.236  1.00 28.20           C
ATOM   2454  O   ARG A 177      -4.009  23.293  -3.872  1.00 30.46           O
ATOM   2455  CB  ARG A 177      -5.989  21.373  -2.170  1.00 26.32           C
ATOM   2456 1HB  ARG A 177      -5.574  20.768  -1.364  1.00 26.32           H
ATOM   2457 2HB  ARG A 177      -6.102  22.413  -1.865  1.00 26.32           H
ATOM   2458  CG  ARG A 177      -7.378  20.869  -2.453  1.00 33.05           C
ATOM   2459 1HG  ARG A 177      -7.808  21.374  -3.318  1.00 33.05           H
ATOM   2460 2HG  ARG A 177      -7.366  19.807  -2.699  1.00 33.05           H
ATOM   2461  CD  ARG A 177      -8.453  21.162  -1.326  1.00 35.87           C
ATOM   2462 1HD  ARG A 177      -7.955  20.937  -0.382  1.00 35.87           H
ATOM   2463 2HD  ARG A 177      -8.667  22.229  -1.397  1.00 35.87           H
ATOM   2464  NE  ARG A 177      -9.706  20.461  -1.571  1.00 40.92           N
ATOM   2465  HE  ARG A 177      -9.834  20.195  -2.536  1.00 40.92           H
ATOM   2466  CZ  ARG A 177     -10.725  20.412  -0.713  1.00 48.10           C
ATOM   2467  NH1 ARG A 177     -10.592  20.907   0.480  1.00 53.55           N
ATOM   2468 1HH1 ARG A 177      -9.788  21.443   0.771  1.00 53.55           H
ATOM   2469 2HH1 ARG A 177     -11.421  20.885   1.057  1.00 53.55           H
ATOM   2470  NH2 ARG A 177     -11.869  19.900  -1.037  1.00 49.27           N
ATOM   2471 1HH2 ARG A 177     -11.987  19.832  -2.037  1.00 49.27           H
ATOM   2472 2HH2 ARG A 177     -12.675  19.873  -0.429  1.00 49.27           H
ATOM   2473  N   LEU A 178      -2.933  21.971  -2.471  1.00 29.52           N
ATOM   2474  H   LEU A 178      -3.024  21.239  -1.781  1.00 29.52           H
ATOM   2475  CA  LEU A 178      -1.701  22.741  -2.481  1.00 28.64           C
ATOM   2476  HA  LEU A 178      -1.930  23.771  -2.204  1.00 28.64           H
ATOM   2477  C   LEU A 178      -0.946  22.724  -3.801  1.00 33.88           C
ATOM   2478  O   LEU A 178      -0.559  23.768  -4.308  1.00 38.10           O
ATOM   2479  CB  LEU A 178      -0.742  22.225  -1.345  1.00 25.45           C
ATOM   2480 1HB  LEU A 178      -0.634  21.152  -1.501  1.00 25.45           H
ATOM   2481 2HB  LEU A 178       0.210  22.733  -1.494  1.00 25.45           H
ATOM   2482  CG  LEU A 178      -1.212  22.593   0.040  1.00 24.80           C
ATOM   2483  HG  LEU A 178      -2.297  22.529   0.110  1.00 24.80           H
ATOM   2484  CD1 LEU A 178      -0.517  21.733   1.085  1.00 18.11           C
ATOM   2485 1HD1 LEU A 178      -0.806  22.086   2.074  1.00 18.11           H
ATOM   2486 2HD1 LEU A 178       0.569  21.658   1.029  1.00 18.11           H
ATOM   2487 3HD1 LEU A 178      -0.774  20.685   0.932  1.00 18.11           H
ATOM   2488  CD2 LEU A 178      -0.935  24.034   0.396  1.00 18.62           C
ATOM   2489 1HD2 LEU A 178       0.140  24.145   0.255  1.00 18.62           H
ATOM   2490 2HD2 LEU A 178      -1.189  24.237   1.436  1.00 18.62           H
ATOM   2491 3HD2 LEU A 178      -1.461  24.737  -0.251  1.00 18.62           H
ATOM   2492  N   ALA A 179      -0.776  21.537  -4.411  1.00 34.69           N
ATOM   2493  H   ALA A 179      -1.083  20.669  -3.995  1.00 34.69           H
ATOM   2494  CA  ALA A 179      -0.016  21.462  -5.647  1.00 32.76           C
ATOM   2495  HA  ALA A 179       1.045  21.656  -5.494  1.00 32.76           H
ATOM   2496  C   ALA A 179      -0.507  22.385  -6.787  1.00 33.04           C
ATOM   2497  O   ALA A 179       0.331  22.959  -7.439  1.00 34.92           O
ATOM   2498  CB  ALA A 179      -0.098  20.001  -6.083  1.00 30.53           C
ATOM   2499 1HB  ALA A 179       0.559  19.888  -6.945  1.00 30.53           H
ATOM   2500 2HB  ALA A 179      -1.107  19.685  -6.350  1.00 30.53           H
ATOM   2501 3HB  ALA A 179       0.270  19.387  -5.262  1.00 30.53           H
ATOM   2502  N   ALA A 180      -1.817  22.576  -6.955  1.00 33.49           N
ATOM   2503  H   ALA A 180      -2.373  21.898  -6.452  1.00 33.49           H
ATOM   2504  CA  ALA A 180      -2.507  23.475  -7.863  1.00 35.31           C
ATOM   2505  HA  ALA A 180      -1.968  23.352  -8.803  1.00 35.31           H
ATOM   2506  C   ALA A 180      -2.379  25.002  -7.491  1.00 40.32           C
ATOM   2507  O   ALA A 180      -2.779  25.794  -8.310  1.00 45.88           O
ATOM   2508  CB  ALA A 180      -4.003  23.018  -7.926  1.00 33.74           C
ATOM   2509 1HB  ALA A 180      -4.547  23.754  -8.519  1.00 33.74           H
ATOM   2510 2HB  ALA A 180      -4.472  22.924  -6.946  1.00 33.74           H
ATOM   2511 3HB  ALA A 180      -4.024  22.054  -8.434  1.00 33.74           H
ATOM   2512  N   VAL A 181      -1.752  25.453  -6.383  1.00 39.79           N
ATOM   2513  H   VAL A 181      -1.596  24.815  -5.616  1.00 39.79           H
ATOM   2514  CA  VAL A 181      -1.312  26.865  -6.076  1.00 35.87           C
ATOM   2515  HA  VAL A 181      -1.438  27.388  -7.024  1.00 35.87           H
ATOM   2516  C   VAL A 181       0.155  26.983  -5.642  1.00 28.30           C
ATOM   2517  O   VAL A 181       0.725  28.045  -5.555  1.00 32.64           O
ATOM   2518  CB  VAL A 181      -2.310  27.471  -5.033  1.00 38.13           C
ATOM   2519  HB  VAL A 181      -3.310  27.363  -5.454  1.00 38.13           H
ATOM   2520  CG1 VAL A 181      -2.220  26.808  -3.610  1.00 40.90           C
ATOM   2521 1HG1 VAL A 181      -2.858  27.395  -2.950  1.00 40.90           H
ATOM   2522 2HG1 VAL A 181      -1.178  26.928  -3.312  1.00 40.90           H
ATOM   2523 3HG1 VAL A 181      -2.498  25.756  -3.545  1.00 40.90           H
ATOM   2524  CG2 VAL A 181      -2.112  29.013  -4.862  1.00 37.01           C
ATOM   2525 1HG2 VAL A 181      -3.041  29.454  -4.500  1.00 37.01           H
ATOM   2526 2HG2 VAL A 181      -1.812  29.505  -5.787  1.00 37.01           H
ATOM   2527 3HG2 VAL A 181      -1.332  29.142  -4.111  1.00 37.01           H
ATOM   2528  N   VAL A 182       0.889  25.919  -5.295  1.00 20.47           N
ATOM   2529  H   VAL A 182       0.442  25.014  -5.323  1.00 20.47           H
ATOM   2530  CA  VAL A 182       2.310  25.948  -4.957  1.00 21.83           C
ATOM   2531  HA  VAL A 182       2.594  26.967  -4.694  1.00 21.83           H
ATOM   2532  C   VAL A 182       3.310  25.549  -6.140  1.00 25.05           C
ATOM   2533  O   VAL A 182       4.408  26.118  -6.149  1.00 29.35           O
ATOM   2534  CB  VAL A 182       2.507  25.010  -3.762  1.00 21.49           C
ATOM   2535  HB  VAL A 182       2.250  23.994  -4.060  1.00 21.49           H
ATOM   2536  CG1 VAL A 182       4.016  24.994  -3.356  1.00 19.70           C
ATOM   2537 1HG1 VAL A 182       4.340  26.034  -3.322  1.00 19.70           H
ATOM   2538 2HG1 VAL A 182       4.567  24.466  -4.135  1.00 19.70           H
ATOM   2539 3HG1 VAL A 182       4.206  24.521  -2.392  1.00 19.70           H
ATOM   2540  CG2 VAL A 182       1.680  25.464  -2.579  1.00 21.36           C
ATOM   2541 1HG2 VAL A 182       1.856  24.732  -1.791  1.00 21.36           H
ATOM   2542 2HG2 VAL A 182       0.617  25.493  -2.819  1.00 21.36           H
ATOM   2543 3HG2 VAL A 182       2.004  26.448  -2.241  1.00 21.36           H
ATOM   2544  N   ASP A 183       2.883  24.590  -6.992  1.00 28.12           N
ATOM   2545  H   ASP A 183       2.041  24.042  -6.896  1.00 28.12           H
ATOM   2546  CA  ASP A 183       3.890  23.924  -7.926  1.00 30.22           C
ATOM   2547  HA  ASP A 183       4.817  23.848  -7.358  1.00 30.22           H
ATOM   2548  C   ASP A 183       4.207  24.644  -9.257  1.00 35.68           C
ATOM   2549  O   ASP A 183       5.142  24.376  -9.973  1.00 40.56           O
ATOM   2550  CB  ASP A 183       3.548  22.487  -8.141  1.00 31.33           C
ATOM   2551 1HB  ASP A 183       2.542  22.391  -8.550  1.00 31.33           H
ATOM   2552 2HB  ASP A 183       4.267  22.047  -8.831  1.00 31.33           H
ATOM   2553  CG  ASP A 183       3.594  21.649  -6.831  1.00 30.88           C
ATOM   2554  OD1 ASP A 183       3.238  20.464  -6.973  1.00 28.97           O
ATOM   2555  OD2 ASP A 183       4.075  22.059  -5.762  1.00 32.94           O
ATOM   2556  N   GLN A 184       3.470  25.700  -9.576  1.00 33.59           N
ATOM   2557  H   GLN A 184       2.662  25.943  -9.020  1.00 33.59           H
ATOM   2558  CA  GLN A 184       3.689  26.490 -10.793  1.00 23.73           C
ATOM   2559  HA  GLN A 184       3.613  25.893 -11.702  1.00 23.73           H
ATOM   2560  C   GLN A 184       5.133  27.063 -10.735  1.00 23.01           C
ATOM   2561  O   GLN A 184       5.449  27.955  -9.952  1.00 17.62           O
ATOM   2562  CB  GLN A 184       2.731  27.685 -10.884  1.00 20.42           C
ATOM   2563 1HB  GLN A 184       1.733  27.338 -10.619  1.00 20.42           H
ATOM   2564 2HB  GLN A 184       3.006  28.408 -10.116  1.00 20.42           H
ATOM   2565  CG  GLN A 184       2.624  28.447 -12.233  1.00 21.18           C
ATOM   2566 1HG  GLN A 184       1.710  29.025 -12.098  1.00 21.18           H
ATOM   2567 2HG  GLN A 184       3.415  29.194 -12.299  1.00 21.18           H
ATOM   2568  CD  GLN A 184       2.560  27.615 -13.477  1.00 23.68           C
ATOM   2569  OE1 GLN A 184       1.632  26.858 -13.695  1.00 30.47           O
ATOM   2570  NE2 GLN A 184       3.438  27.835 -14.385  1.00 22.61           N
ATOM   2571 1HE2 GLN A 184       3.339  27.400 -15.291  1.00 22.61           H
ATOM   2572 2HE2 GLN A 184       4.054  28.626 -14.267  1.00 22.61           H
ATOM   2573  N   GLY A 185       5.978  26.574 -11.678  1.00 27.48           N
ATOM   2574  H   GLY A 185       5.675  25.906 -12.372  1.00 27.48           H
ATOM   2575  CA  GLY A 185       7.350  27.081 -11.814  1.00 19.45           C
ATOM   2576 1HA  GLY A 185       7.666  27.094 -12.858  1.00 19.45           H
ATOM   2577 2HA  GLY A 185       7.458  28.101 -11.446  1.00 19.45           H
ATOM   2578  C   GLY A 185       8.491  26.258 -11.060  1.00 18.77           C
ATOM   2579  O   GLY A 185       9.660  26.289 -11.434  1.00 18.57           O
ATOM   2580  N   ARG A 186       8.085  25.507 -10.031  1.00 21.51           N
ATOM   2581  H   ARG A 186       7.114  25.467  -9.755  1.00 21.51           H
ATOM   2582  CA  ARG A 186       9.010  24.682  -9.219  1.00 21.34           C
ATOM   2583  HA  ARG A 186       9.878  25.303  -8.995  1.00 21.34           H
ATOM   2584  C   ARG A 186       9.583  23.406  -9.959  1.00 25.86           C
ATOM   2585  O   ARG A 186       8.877  22.617 -10.569  1.00 32.76           O
ATOM   2586  CB  ARG A 186       8.427  24.226  -7.866  1.00 16.89           C
ATOM   2587 1HB  ARG A 186       7.446  23.802  -8.081  1.00 16.89           H
ATOM   2588 2HB  ARG A 186       9.097  23.505  -7.398  1.00 16.89           H
ATOM   2589  CG  ARG A 186       8.160  25.326  -6.740  1.00 14.56           C
ATOM   2590 1HG  ARG A 186       9.117  25.704  -6.382  1.00 14.56           H
ATOM   2591 2HG  ARG A 186       7.784  26.270  -7.134  1.00 14.56           H
ATOM   2592  CD  ARG A 186       7.309  24.843  -5.596  1.00 13.57           C
ATOM   2593 1HD  ARG A 186       6.358  24.509  -6.012  1.00 13.57           H
ATOM   2594 2HD  ARG A 186       7.843  24.035  -5.096  1.00 13.57           H
ATOM   2595  NE  ARG A 186       7.088  25.943  -4.669  1.00 19.14           N
ATOM   2596  HE  ARG A 186       6.262  26.432  -4.984  1.00 19.14           H
ATOM   2597  CZ  ARG A 186       7.676  26.243  -3.524  1.00 20.20           C
ATOM   2598  NH1 ARG A 186       7.333  27.409  -2.983  1.00 14.03           N
ATOM   2599 1HH1 ARG A 186       6.577  27.955  -3.370  1.00 14.03           H
ATOM   2600 2HH1 ARG A 186       7.948  27.814  -2.292  1.00 14.03           H
ATOM   2601  NH2 ARG A 186       8.472  25.424  -2.943  1.00 23.56           N
ATOM   2602 1HH2 ARG A 186       8.799  24.610  -3.442  1.00 23.56           H
ATOM   2603 2HH2 ARG A 186       8.994  25.779  -2.155  1.00 23.56           H
ATOM   2604  N   THR A 187      10.881  23.129  -9.761  1.00 22.04           N
ATOM   2605  H   THR A 187      11.346  23.834  -9.206  1.00 22.04           H
ATOM   2606  CA  THR A 187      11.596  21.949 -10.145  1.00 22.89           C
ATOM   2607  HA  THR A 187      11.546  21.752 -11.215  1.00 22.89           H
ATOM   2608  C   THR A 187      10.970  20.759  -9.400  1.00 20.60           C
ATOM   2609  O   THR A 187      10.601  21.004  -8.236  1.00 15.48           O
ATOM   2610  CB  THR A 187      13.052  22.158  -9.697  1.00 16.87           C
ATOM   2611  HB  THR A 187      13.056  22.466  -8.652  1.00 16.87           H
ATOM   2612  OG1 THR A 187      13.547  23.255 -10.391  1.00 19.52           O
ATOM   2613  HG1 THR A 187      13.233  24.069  -9.990  1.00 19.52           H
ATOM   2614  CG2 THR A 187      13.954  20.996  -9.869  1.00 18.43           C
ATOM   2615 1HG2 THR A 187      13.539  20.082  -9.444  1.00 18.43           H
ATOM   2616 2HG2 THR A 187      14.914  21.213  -9.400  1.00 18.43           H
ATOM   2617 3HG2 THR A 187      14.094  20.868 -10.942  1.00 18.43           H
ATOM   2618  N   PRO A 188      10.816  19.500  -9.935  1.00 23.80           N
ATOM   2619  CA  PRO A 188      10.280  18.352  -9.227  1.00 23.67           C
ATOM   2620  HA  PRO A 188       9.193  18.422  -9.195  1.00 23.67           H
ATOM   2621  C   PRO A 188      10.844  18.180  -7.814  1.00 24.91           C
ATOM   2622  O   PRO A 188      10.050  17.963  -6.889  1.00 25.50           O
ATOM   2623  CB  PRO A 188      10.671  17.156 -10.142  1.00 24.85           C
ATOM   2624 1HB  PRO A 188      11.675  16.802  -9.909  1.00 24.85           H
ATOM   2625 2HB  PRO A 188       9.962  16.329 -10.106  1.00 24.85           H
ATOM   2626  CG  PRO A 188      10.668  17.754 -11.554  1.00 28.04           C
ATOM   2627 1HG  PRO A 188      11.392  17.287 -12.222  1.00 28.04           H
ATOM   2628 2HG  PRO A 188       9.673  17.691 -11.995  1.00 28.04           H
ATOM   2629  CD  PRO A 188      11.105  19.185 -11.343  1.00 23.92           C
ATOM   2630 1HD  PRO A 188      12.164  19.300 -11.573  1.00 23.92           H
ATOM   2631 2HD  PRO A 188      10.597  19.847 -12.044  1.00 23.92           H
ATOM   2632  N   ALA A 189      12.213  18.204  -7.710  1.00 27.13           N
ATOM   2633  H   ALA A 189      12.808  18.435  -8.492  1.00 27.13           H
ATOM   2634  CA  ALA A 189      12.854  18.076  -6.403  1.00 24.12           C
ATOM   2635  HA  ALA A 189      12.526  17.104  -6.036  1.00 24.12           H
ATOM   2636  C   ALA A 189      12.394  19.116  -5.297  1.00 21.98           C
ATOM   2637  O   ALA A 189      12.901  19.095  -4.156  1.00 16.38           O
ATOM   2638  CB  ALA A 189      14.369  18.096  -6.493  1.00 22.40           C
ATOM   2639 1HB  ALA A 189      14.673  18.925  -7.131  1.00 22.40           H
ATOM   2640 2HB  ALA A 189      14.699  17.156  -6.936  1.00 22.40           H
ATOM   2641 3HB  ALA A 189      14.819  18.211  -5.507  1.00 22.40           H
ATOM   2642  N   PHE A 190      11.650  20.176  -5.660  1.00 24.02           N
ATOM   2643  H   PHE A 190      11.511  20.291  -6.654  1.00 24.02           H
ATOM   2644  CA  PHE A 190      11.403  21.407  -4.854  1.00 20.12           C
ATOM   2645  HA  PHE A 190      11.597  21.123  -3.820  1.00 20.12           H
ATOM   2646  C   PHE A 190       9.907  21.821  -4.946  1.00 18.82           C
ATOM   2647  O   PHE A 190       9.643  22.947  -4.386  1.00 16.06           O
ATOM   2648  CB  PHE A 190      12.380  22.479  -5.280  1.00 16.22           C
ATOM   2649 1HB  PHE A 190      12.229  22.646  -6.347  1.00 16.22           H
ATOM   2650 2HB  PHE A 190      12.117  23.408  -4.773  1.00 16.22           H
ATOM   2651  CG  PHE A 190      13.910  22.285  -5.078  1.00 12.46           C
ATOM   2652  CD1 PHE A 190      14.553  22.720  -3.858  1.00 20.29           C
ATOM   2653  HD1 PHE A 190      13.990  23.208  -3.076  1.00 20.29           H
ATOM   2654  CD2 PHE A 190      14.707  21.644  -6.041  1.00 13.35           C
ATOM   2655  HD2 PHE A 190      14.240  21.178  -6.896  1.00 13.35           H
ATOM   2656  CE1 PHE A 190      15.930  22.471  -3.652  1.00 16.32           C
ATOM   2657  HE1 PHE A 190      16.425  22.839  -2.765  1.00 16.32           H
ATOM   2658  CE2 PHE A 190      16.046  21.406  -5.827  1.00 14.64           C
ATOM   2659  HE2 PHE A 190      16.649  20.850  -6.529  1.00 14.64           H
ATOM   2660  CZ  PHE A 190      16.666  21.847  -4.661  1.00 15.29           C
ATOM   2661  HZ  PHE A 190      17.716  21.658  -4.490  1.00 15.29           H
ATOM   2662  N   ARG A 191       8.994  20.970  -5.456  1.00 23.44           N
ATOM   2663  H   ARG A 191       9.386  20.079  -5.727  1.00 23.44           H
ATOM   2664  CA  ARG A 191       7.534  21.041  -5.352  1.00 22.90           C
ATOM   2665  HA  ARG A 191       7.149  22.020  -5.638  1.00 22.90           H
ATOM   2666  C   ARG A 191       7.149  20.822  -3.856  1.00 20.44           C
ATOM   2667  O   ARG A 191       8.031  20.554  -3.012  1.00 19.56           O
ATOM   2668  CB  ARG A 191       6.902  19.998  -6.276  1.00 19.47           C
ATOM   2669 1HB  ARG A 191       7.368  19.015  -6.200  1.00 19.47           H
ATOM   2670 2HB  ARG A 191       5.851  19.908  -6.004  1.00 19.47           H
ATOM   2671  CG  ARG A 191       7.013  20.502  -7.713  1.00 19.19           C
ATOM   2672 1HG  ARG A 191       6.337  21.318  -7.967  1.00 19.19           H
ATOM   2673 2HG  ARG A 191       7.987  20.876  -8.031  1.00 19.19           H
ATOM   2674  CD  ARG A 191       6.656  19.299  -8.636  1.00 22.81           C
ATOM   2675 1HD  ARG A 191       7.271  18.459  -8.315  1.00 22.81           H
ATOM   2676 2HD  ARG A 191       5.669  18.865  -8.474  1.00 22.81           H
ATOM   2677  NE  ARG A 191       6.863  19.560 -10.050  1.00 28.49           N
ATOM   2678  HE  ARG A 191       7.160  20.508 -10.234  1.00 28.49           H
ATOM   2679  CZ  ARG A 191       6.646  18.691 -11.011  1.00 30.99           C
ATOM   2680  NH1 ARG A 191       6.250  17.488 -10.785  1.00 33.98           N
ATOM   2681 1HH1 ARG A 191       6.009  17.135  -9.870  1.00 33.98           H
ATOM   2682 2HH1 ARG A 191       6.155  16.897 -11.597  1.00 33.98           H
ATOM   2683  NH2 ARG A 191       6.923  19.018 -12.221  1.00 30.26           N
ATOM   2684 1HH2 ARG A 191       7.316  19.917 -12.459  1.00 30.26           H
ATOM   2685 2HH2 ARG A 191       6.898  18.279 -12.908  1.00 30.26           H
ATOM   2686  N   VAL A 192       5.827  20.839  -3.604  1.00 17.40           N
ATOM   2687  H   VAL A 192       5.167  21.097  -4.324  1.00 17.40           H
ATOM   2688  CA  VAL A 192       5.202  20.385  -2.327  1.00 15.59           C
ATOM   2689  HA  VAL A 192       5.750  20.739  -1.455  1.00 15.59           H
ATOM   2690  C   VAL A 192       5.264  18.851  -2.355  1.00 16.08           C
ATOM   2691  O   VAL A 192       4.929  18.189  -3.391  1.00 19.30           O
ATOM   2692  CB  VAL A 192       3.753  20.953  -2.159  1.00 14.83           C
ATOM   2693  HB  VAL A 192       3.784  21.996  -2.476  1.00 14.83           H
ATOM   2694  CG1 VAL A 192       2.677  20.189  -2.990  1.00 15.53           C
ATOM   2695 1HG1 VAL A 192       2.984  20.086  -4.031  1.00 15.53           H
ATOM   2696 2HG1 VAL A 192       1.697  20.663  -2.945  1.00 15.53           H
ATOM   2697 3HG1 VAL A 192       2.627  19.204  -2.526  1.00 15.53           H
ATOM   2698  CG2 VAL A 192       3.271  20.886  -0.716  1.00 15.11           C
ATOM   2699 1HG2 VAL A 192       4.117  21.176  -0.093  1.00 15.11           H
ATOM   2700 2HG2 VAL A 192       2.926  19.895  -0.422  1.00 15.11           H
ATOM   2701 3HG2 VAL A 192       2.462  21.605  -0.590  1.00 15.11           H
ATOM   2702  N   GLN A 193       5.857  18.295  -1.322  1.00 16.55           N
ATOM   2703  H   GLN A 193       5.908  18.861  -0.487  1.00 16.55           H
ATOM   2704  CA  GLN A 193       6.334  16.927  -1.245  1.00 23.47           C
ATOM   2705  HA  GLN A 193       5.762  16.277  -1.907  1.00 23.47           H
ATOM   2706  C   GLN A 193       6.206  16.441   0.188  1.00 25.83           C
ATOM   2707  O   GLN A 193       6.222  17.253   1.100  1.00 22.85           O
ATOM   2708  CB  GLN A 193       7.800  16.937  -1.640  1.00 22.91           C
ATOM   2709 1HB  GLN A 193       8.204  15.941  -1.457  1.00 22.91           H
ATOM   2710 2HB  GLN A 193       7.851  17.103  -2.716  1.00 22.91           H
ATOM   2711  CG  GLN A 193       8.828  17.948  -0.996  1.00 23.73           C
ATOM   2712 1HG  GLN A 193       8.393  18.943  -1.080  1.00 23.73           H
ATOM   2713 2HG  GLN A 193       8.961  17.623   0.036  1.00 23.73           H
ATOM   2714  CD  GLN A 193      10.215  17.972  -1.673  1.00 26.95           C
ATOM   2715  OE1 GLN A 193      11.162  17.279  -1.298  1.00 29.50           O
ATOM   2716  NE2 GLN A 193      10.335  18.632  -2.797  1.00 29.66           N
ATOM   2717 1HE2 GLN A 193      11.176  18.467  -3.331  1.00 29.66           H
ATOM   2718 2HE2 GLN A 193       9.693  19.360  -3.077  1.00 29.66           H
ATOM   2719  N   PRO A 194       6.201  15.133   0.388  1.00 28.61           N
ATOM   2720  CA  PRO A 194       6.278  14.627   1.781  1.00 27.80           C
ATOM   2721  HA  PRO A 194       5.422  15.007   2.339  1.00 27.80           H
ATOM   2722  C   PRO A 194       7.562  15.073   2.513  1.00 26.94           C
ATOM   2723  O   PRO A 194       8.697  14.911   2.037  1.00 32.69           O
ATOM   2724  CB  PRO A 194       6.163  13.142   1.672  1.00 27.20           C
ATOM   2725 1HB  PRO A 194       7.152  12.698   1.790  1.00 27.20           H
ATOM   2726 2HB  PRO A 194       5.477  12.773   2.434  1.00 27.20           H
ATOM   2727  CG  PRO A 194       5.619  12.867   0.290  1.00 30.36           C
ATOM   2728 1HG  PRO A 194       5.982  11.947  -0.168  1.00 30.36           H
ATOM   2729 2HG  PRO A 194       4.532  12.938   0.315  1.00 30.36           H
ATOM   2730  CD  PRO A 194       6.157  14.058  -0.539  1.00 28.94           C
ATOM   2731 1HD  PRO A 194       7.158  13.732  -0.821  1.00 28.94           H
ATOM   2732 2HD  PRO A 194       5.503  14.283  -1.381  1.00 28.94           H
ATOM   2733  N   MET A 195       7.471  15.551   3.762  1.00 22.00           N
ATOM   2734  H   MET A 195       6.527  15.585   4.120  1.00 22.00           H
ATOM   2735  CA  MET A 195       8.518  15.878   4.786  1.00 14.80           C
ATOM   2736  HA  MET A 195       9.115  16.695   4.379  1.00 14.80           H
ATOM   2737  C   MET A 195       9.406  14.680   5.061  1.00 28.05           C
ATOM   2738  O   MET A 195       8.872  13.612   5.363  1.00 26.09           O
ATOM   2739  CB  MET A 195       7.841  16.504   6.055  1.00 15.12           C
ATOM   2740 1HB  MET A 195       7.271  17.363   5.701  1.00 15.12           H
ATOM   2741 2HB  MET A 195       7.193  15.762   6.521  1.00 15.12           H
ATOM   2742  CG  MET A 195       8.853  16.996   7.112  1.00 14.56           C
ATOM   2743 1HG  MET A 195       8.468  17.259   8.097  1.00 14.56           H
ATOM   2744 2HG  MET A 195       9.501  16.139   7.295  1.00 14.56           H
ATOM   2745  SD  MET A 195       9.918  18.384   6.543  1.00 14.64           S
ATOM   2746  CE  MET A 195       9.016  19.750   7.242  1.00 12.92           C
ATOM   2747 1HE  MET A 195       8.955  19.722   8.330  1.00 12.92           H
ATOM   2748 2HE  MET A 195       8.010  19.732   6.821  1.00 12.92           H
ATOM   2749 3HE  MET A 195       9.526  20.661   6.929  1.00 12.92           H
ATOM   2750  N   PRO A 196      10.765  14.817   5.036  1.00 19.67           N
ATOM   2751  CA  PRO A 196      11.752  13.882   5.611  1.00 16.13           C
ATOM   2752  HA  PRO A 196      11.432  12.879   5.328  1.00 16.13           H
ATOM   2753  C   PRO A 196      11.693  14.022   7.128  1.00 16.10           C
ATOM   2754  O   PRO A 196      11.914  15.070   7.683  1.00 15.32           O
ATOM   2755  CB  PRO A 196      13.135  14.259   5.084  1.00 16.06           C
ATOM   2756 1HB  PRO A 196      13.963  14.210   5.790  1.00 16.06           H
ATOM   2757 2HB  PRO A 196      13.426  13.630   4.243  1.00 16.06           H
ATOM   2758  CG  PRO A 196      12.962  15.699   4.604  1.00 15.68           C
ATOM   2759 1HG  PRO A 196      13.224  16.310   5.468  1.00 15.68           H
ATOM   2760 2HG  PRO A 196      13.580  15.818   3.714  1.00 15.68           H
ATOM   2761  CD  PRO A 196      11.506  15.788   4.284  1.00 19.16           C
ATOM   2762 1HD  PRO A 196      11.211  16.798   4.569  1.00 19.16           H
ATOM   2763 2HD  PRO A 196      11.443  15.574   3.217  1.00 19.16           H
ATOM   2764  N   LEU A 197      11.349  12.927   7.817  1.00 18.38           N
ATOM   2765  H   LEU A 197      11.347  12.053   7.312  1.00 18.38           H
ATOM   2766  CA  LEU A 197      11.353  12.792   9.300  1.00 20.38           C
ATOM   2767  HA  LEU A 197      11.783  13.749   9.595  1.00 20.38           H
ATOM   2768  C   LEU A 197      12.226  11.653   9.758  1.00 20.59           C
ATOM   2769  O   LEU A 197      12.496  10.700   9.006  1.00 23.90           O
ATOM   2770  CB  LEU A 197       9.889  12.660   9.866  1.00 20.59           C
ATOM   2771 1HB  LEU A 197       9.597  11.621   9.716  1.00 20.59           H
ATOM   2772 2HB  LEU A 197       9.975  12.737  10.950  1.00 20.59           H
ATOM   2773  CG  LEU A 197       8.859  13.680   9.423  1.00 20.61           C
ATOM   2774  HG  LEU A 197       9.353  14.543   8.977  1.00 20.61           H
ATOM   2775  CD1 LEU A 197       7.918  13.005   8.458  1.00 23.48           C
ATOM   2776 1HD1 LEU A 197       7.252  12.278   8.924  1.00 23.48           H
ATOM   2777 2HD1 LEU A 197       8.535  12.507   7.711  1.00 23.48           H
ATOM   2778 3HD1 LEU A 197       7.326  13.786   7.981  1.00 23.48           H
ATOM   2779  CD2 LEU A 197       7.940  14.010  10.581  1.00 18.95           C
ATOM   2780 1HD2 LEU A 197       7.146  14.671  10.232  1.00 18.95           H
ATOM   2781 2HD2 LEU A 197       8.536  14.523  11.335  1.00 18.95           H
ATOM   2782 3HD2 LEU A 197       7.501  13.111  11.013  1.00 18.95           H
ATOM   2783  N   ALA A 198      12.790  11.792  10.957  1.00 20.30           N
ATOM   2784  H   ALA A 198      12.501  12.653  11.398  1.00 20.30           H
ATOM   2785  CA  ALA A 198      13.564  10.849  11.731  1.00 21.66           C
ATOM   2786  HA  ALA A 198      14.259  10.338  11.065  1.00 21.66           H
ATOM   2787  C   ALA A 198      12.592   9.807  12.310  1.00 38.21           C
ATOM   2788  O   ALA A 198      11.881  10.082  13.268  1.00 24.82           O
ATOM   2789  CB  ALA A 198      14.253  11.616  12.808  1.00 20.92           C
ATOM   2790 1HB  ALA A 198      14.958  12.265  12.288  1.00 20.92           H
ATOM   2791 2HB  ALA A 198      14.798  10.943  13.470  1.00 20.92           H
ATOM   2792 3HB  ALA A 198      13.564  12.224  13.394  1.00 20.92           H
ATOM   2793  N   VAL A 199      12.567   8.566  11.851  1.00 36.14           N
ATOM   2794  H   VAL A 199      13.211   8.298  11.121  1.00 36.14           H
ATOM   2795  CA  VAL A 199      11.631   7.512  12.296  1.00 40.96           C
ATOM   2796  HA  VAL A 199      11.257   7.686  13.305  1.00 40.96           H
ATOM   2797  C   VAL A 199      12.414   6.158  12.335  1.00 52.35           C
ATOM   2798  O   VAL A 199      13.405   6.143  11.566  1.00 58.79           O
ATOM   2799  CB  VAL A 199      10.464   7.499  11.291  1.00 35.58           C
ATOM   2800  HB  VAL A 199      10.833   7.849  10.327  1.00 35.58           H
ATOM   2801  CG1 VAL A 199       9.744   6.158  11.048  1.00 40.21           C
ATOM   2802 1HG1 VAL A 199       8.778   6.303  10.564  1.00 40.21           H
ATOM   2803 2HG1 VAL A 199       9.600   5.665  12.009  1.00 40.21           H
ATOM   2804 3HG1 VAL A 199      10.380   5.541  10.413  1.00 40.21           H
ATOM   2805  CG2 VAL A 199       9.330   8.371  11.900  1.00 32.42           C
ATOM   2806 1HG2 VAL A 199       8.833   7.823  12.701  1.00 32.42           H
ATOM   2807 2HG2 VAL A 199       8.589   8.703  11.173  1.00 32.42           H
ATOM   2808 3HG2 VAL A 199       9.845   9.236  12.317  1.00 32.42           H
ATOM   2809  N   HIS A 200      12.082   5.180  13.209  1.00 52.37           N
ATOM   2810  H   HIS A 200      11.274   5.263  13.809  1.00 52.37           H
ATOM   2811  CA  HIS A 200      12.896   3.960  13.399  1.00 54.55           C
ATOM   2812  HA  HIS A 200      13.377   3.646  12.473  1.00 54.55           H
ATOM   2813  C   HIS A 200      11.928   2.914  13.879  1.00 56.01           C
ATOM   2814  O   HIS A 200      10.929   3.215  14.586  1.00 55.60           O
ATOM   2815  CB  HIS A 200      13.997   4.218  14.371  1.00 55.36           C
ATOM   2816 1HB  HIS A 200      14.580   5.053  13.982  1.00 55.36           H
ATOM   2817 2HB  HIS A 200      13.570   4.565  15.312  1.00 55.36           H
ATOM   2818  CG  HIS A 200      14.857   3.028  14.587  1.00 54.10           C
ATOM   2819  ND1 HIS A 200      15.856   2.546  13.788  1.00 56.05           N
ATOM   2820  HD1 HIS A 200      16.233   2.931  12.934  1.00 56.05           H
ATOM   2821  CD2 HIS A 200      14.852   2.281  15.671  1.00 52.68           C
ATOM   2822  HD2 HIS A 200      14.414   2.493  16.635  1.00 52.68           H
ATOM   2823  CE1 HIS A 200      16.356   1.458  14.347  1.00 57.99           C
ATOM   2824  HE1 HIS A 200      17.222   0.883  14.057  1.00 57.99           H
ATOM   2825  NE2 HIS A 200      15.845   1.282  15.585  1.00 55.37           N
ATOM   2826  N   ARG A 201      12.178   1.637  13.622  1.00  0.00           N
ATOM   2827  H   ARG A 201      12.913   1.400  12.971  1.00  0.00           H
ATOM   2828  CA  ARG A 201      11.409   0.503  14.167  1.00  0.00           C
ATOM   2829  HA  ARG A 201      10.422   0.955  14.072  1.00  0.00           H
ATOM   2830  C   ARG A 201      11.756   0.221  15.587  1.00  0.00           C
ATOM   2831  O   ARG A 201      12.948   0.085  15.954  1.00  0.00           O
ATOM   2832  CB  ARG A 201      11.512  -0.744  13.249  1.00  0.00           C
ATOM   2833 1HB  ARG A 201      11.438  -0.494  12.190  1.00  0.00           H
ATOM   2834 2HB  ARG A 201      12.468  -1.252  13.377  1.00  0.00           H
ATOM   2835  CG  ARG A 201      10.384  -1.740  13.592  1.00  0.00           C
ATOM   2836 1HG  ARG A 201      10.654  -2.175  14.554  1.00  0.00           H
ATOM   2837 2HG  ARG A 201       9.457  -1.166  13.613  1.00  0.00           H
ATOM   2838  CD  ARG A 201      10.310  -2.817  12.529  1.00  0.00           C
ATOM   2839 1HD  ARG A 201      11.167  -3.470  12.693  1.00  0.00           H
ATOM   2840 2HD  ARG A 201       9.426  -3.426  12.718  1.00  0.00           H
ATOM   2841  NE  ARG A 201      10.302  -2.340  11.154  1.00  0.00           N
ATOM   2842  HE  ARG A 201      11.179  -1.937  10.855  1.00  0.00           H
ATOM   2843  CZ  ARG A 201       9.248  -2.325  10.315  1.00  0.00           C
ATOM   2844  NH1 ARG A 201       9.328  -2.030   9.037  1.00  0.00           N
ATOM   2845 1HH1 ARG A 201      10.216  -1.687   8.700  1.00  0.00           H
ATOM   2846 2HH1 ARG A 201       8.521  -2.029   8.430  1.00  0.00           H
ATOM   2847  NH2 ARG A 201       8.068  -2.716  10.749  1.00  0.00           N
ATOM   2848 1HH2 ARG A 201       7.878  -2.732  11.741  1.00  0.00           H
ATOM   2849 2HH2 ARG A 201       7.332  -2.917  10.089  1.00  0.00           H
ATOM   2850  N   ARG A 202      10.689   0.204  16.481  1.00  0.00           N
ATOM   2851  H   ARG A 202       9.769   0.267  16.070  1.00  0.00           H
ATOM   2852  CA  ARG A 202      10.800  -0.085  17.889  1.00  0.00           C
ATOM   2853  HA  ARG A 202      11.861  -0.203  18.111  1.00  0.00           H
ATOM   2854  C   ARG A 202      10.079  -1.399  18.182  1.00  0.00           C
ATOM   2855  O   ARG A 202       9.796  -2.198  17.249  1.00  0.00           O
ATOM   2856  CB  ARG A 202      10.273   1.067  18.722  1.00  0.00           C
ATOM   2857 1HB  ARG A 202       9.265   1.308  18.385  1.00  0.00           H
ATOM   2858 2HB  ARG A 202      10.375   0.847  19.784  1.00  0.00           H
ATOM   2859  CG  ARG A 202      11.164   2.319  18.429  1.00  0.00           C
ATOM   2860 1HG  ARG A 202      12.216   2.066  18.558  1.00  0.00           H
ATOM   2861 2HG  ARG A 202      11.044   2.645  17.396  1.00  0.00           H
ATOM   2862  CD  ARG A 202      10.755   3.411  19.385  1.00  0.00           C
ATOM   2863 1HD  ARG A 202       9.696   3.654  19.309  1.00  0.00           H
ATOM   2864 2HD  ARG A 202      10.981   3.083  20.400  1.00  0.00           H
ATOM   2865  NE  ARG A 202      11.606   4.655  19.190  1.00  0.00           N
ATOM   2866  HE  ARG A 202      11.202   5.390  18.628  1.00  0.00           H
ATOM   2867  CZ  ARG A 202      12.874   4.792  19.634  1.00  0.00           C
ATOM   2868  NH1 ARG A 202      13.480   5.960  19.566  1.00  0.00           N
ATOM   2869 1HH1 ARG A 202      13.076   6.746  19.077  1.00  0.00           H
ATOM   2870 2HH1 ARG A 202      14.417   6.021  19.936  1.00  0.00           H
ATOM   2871  NH2 ARG A 202      13.555   3.854  20.141  1.00  0.00           N
ATOM   2872 1HH2 ARG A 202      13.084   3.013  20.442  1.00  0.00           H
ATOM   2873 2HH2 ARG A 202      14.487   4.057  20.469  1.00  0.00           H
ATOM   2874  N   GLN A 203       9.879  -1.700  19.470  1.00  0.00           N
ATOM   2875  H   GLN A 203      10.180  -1.111  20.234  1.00  0.00           H
ATOM   2876  CA  GLN A 203       9.170  -2.950  19.922  1.00  0.00           C
ATOM   2877  HA  GLN A 203       9.730  -3.762  19.458  1.00  0.00           H
ATOM   2878  C   GLN A 203       7.730  -2.982  19.386  1.00  0.00           C
ATOM   2879  O   GLN A 203       7.147  -1.918  19.058  1.00  0.00           O
ATOM   2880  CB  GLN A 203       9.282  -3.142  21.453  1.00  0.00           C
ATOM   2881 1HB  GLN A 203       8.604  -2.438  21.935  1.00  0.00           H
ATOM   2882 2HB  GLN A 203       8.725  -3.998  21.833  1.00  0.00           H
ATOM   2883  CG  GLN A 203      10.650  -3.078  22.107  1.00  0.00           C
ATOM   2884 1HG  GLN A 203      10.718  -3.606  23.058  1.00  0.00           H
ATOM   2885 2HG  GLN A 203      11.358  -3.532  21.413  1.00  0.00           H
ATOM   2886  CD  GLN A 203      11.226  -1.627  22.396  1.00  0.00           C
ATOM   2887  OE1 GLN A 203      10.895  -0.582  21.854  1.00  0.00           O
ATOM   2888  NE2 GLN A 203      12.169  -1.542  23.322  1.00  0.00           N
ATOM   2889 1HE2 GLN A 203      12.295  -0.629  23.735  1.00  0.00           H
ATOM   2890 2HE2 GLN A 203      12.508  -2.364  23.801  1.00  0.00           H
ATOM   2891  N   ASP A 204       7.058  -4.155  19.447  1.00  0.00           N
ATOM   2892  H   ASP A 204       7.595  -4.955  19.748  1.00  0.00           H
ATOM   2893  CA  ASP A 204       5.742  -4.465  18.843  1.00  0.00           C
ATOM   2894  HA  ASP A 204       5.621  -5.510  19.130  1.00  0.00           H
ATOM   2895  C   ASP A 204       5.822  -4.328  17.348  1.00  0.00           C
ATOM   2896  O   ASP A 204       4.800  -4.164  16.659  1.00  0.00           O
ATOM   2897  CB  ASP A 204       4.518  -3.878  19.639  1.00  0.00           C
ATOM   2898 1HB  ASP A 204       4.419  -2.808  19.456  1.00  0.00           H
ATOM   2899 2HB  ASP A 204       3.645  -4.431  19.293  1.00  0.00           H
ATOM   2900  CG  ASP A 204       4.533  -4.043  21.209  1.00  0.00           C
ATOM   2901  OD1 ASP A 204       5.285  -4.886  21.752  1.00  0.00           O
ATOM   2902  OD2 ASP A 204       3.602  -3.567  21.882  1.00  0.00           O
ATOM   2903  N   GLY A 205       7.027  -4.378  16.744  1.00  0.00           N
ATOM   2904  H   GLY A 205       7.719  -4.780  17.359  1.00  0.00           H
ATOM   2905  CA  GLY A 205       7.399  -4.151  15.360  1.00  0.00           C
ATOM   2906 1HA  GLY A 205       8.482  -4.249  15.292  1.00  0.00           H
ATOM   2907 2HA  GLY A 205       7.097  -4.946  14.677  1.00  0.00           H
ATOM   2908  C   GLY A 205       7.018  -2.800  14.687  1.00  0.00           C
ATOM   2909  O   GLY A 205       7.109  -2.677  13.458  1.00  0.00           O
ATOM   2910  N   ALA A 206       6.527  -1.852  15.446  1.00  0.00           N
ATOM   2911  H   ALA A 206       6.507  -1.965  16.450  1.00  0.00           H
ATOM   2912  CA  ALA A 206       5.946  -0.613  14.916  1.00  0.00           C
ATOM   2913  HA  ALA A 206       5.442  -0.955  14.012  1.00  0.00           H
ATOM   2914  C   ALA A 206       7.027   0.356  14.630  1.00  0.00           C
ATOM   2915  O   ALA A 206       8.087   0.393  15.267  1.00  0.00           O
ATOM   2916  CB  ALA A 206       4.960  -0.069  15.912  1.00  0.00           C
ATOM   2917 1HB  ALA A 206       4.566   0.892  15.581  1.00  0.00           H
ATOM   2918 2HB  ALA A 206       5.439   0.049  16.884  1.00  0.00           H
ATOM   2919 3HB  ALA A 206       4.145  -0.788  15.993  1.00  0.00           H
ATOM   2920  N   LEU A 207       6.775   1.187  13.645  1.00 59.41           N
ATOM   2921  H   LEU A 207       5.868   1.157  13.202  1.00 59.41           H
ATOM   2922  CA  LEU A 207       7.549   2.441  13.347  1.00 67.95           C
ATOM   2923  HA  LEU A 207       8.601   2.213  13.515  1.00 67.95           H
ATOM   2924  C   LEU A 207       7.090   3.591  14.170  1.00 69.89           C
ATOM   2925  O   LEU A 207       5.918   3.918  14.271  1.00 73.08           O
ATOM   2926  CB  LEU A 207       7.519   2.670  11.836  1.00 71.05           C
ATOM   2927 1HB  LEU A 207       6.488   2.822  11.515  1.00 71.05           H
ATOM   2928 2HB  LEU A 207       8.066   3.582  11.599  1.00 71.05           H
ATOM   2929  CG  LEU A 207       8.064   1.471  10.998  1.00 73.38           C
ATOM   2930  HG  LEU A 207       7.910   0.569  11.590  1.00 73.38           H
ATOM   2931  CD1 LEU A 207       7.373   1.410   9.667  1.00 70.23           C
ATOM   2932 1HD1 LEU A 207       7.765   0.604   9.046  1.00 70.23           H
ATOM   2933 2HD1 LEU A 207       7.498   2.361   9.150  1.00 70.23           H
ATOM   2934 3HD1 LEU A 207       6.314   1.237   9.860  1.00 70.23           H
ATOM   2935  CD2 LEU A 207       9.535   1.506  10.680  1.00 79.77           C
ATOM   2936 1HD2 LEU A 207       9.732   0.660  10.021  1.00 79.77           H
ATOM   2937 2HD2 LEU A 207      10.141   1.414  11.581  1.00 79.77           H
ATOM   2938 3HD2 LEU A 207       9.785   2.434  10.166  1.00 79.77           H
ATOM   2939  N   VAL A 208       8.049   4.226  14.883  1.00 67.91           N
ATOM   2940  H   VAL A 208       9.011   4.043  14.638  1.00 67.91           H
ATOM   2941  CA  VAL A 208       7.861   5.268  15.931  1.00 66.37           C
ATOM   2942  HA  VAL A 208       6.936   5.807  15.727  1.00 66.37           H
ATOM   2943  C   VAL A 208       9.034   6.256  15.652  1.00 56.29           C
ATOM   2944  O   VAL A 208      10.142   5.863  15.295  1.00 58.19           O
ATOM   2945  CB  VAL A 208       7.835   4.693  17.452  1.00 74.10           C
ATOM   2946  HB  VAL A 208       8.876   4.424  17.630  1.00 74.10           H
ATOM   2947  CG1 VAL A 208       7.555   5.843  18.450  1.00 72.21           C
ATOM   2948 1HG1 VAL A 208       7.425   5.415  19.444  1.00 72.21           H
ATOM   2949 2HG1 VAL A 208       6.583   6.271  18.206  1.00 72.21           H
ATOM   2950 3HG1 VAL A 208       8.364   6.573  18.473  1.00 72.21           H
ATOM   2951  CG2 VAL A 208       6.684   3.655  17.775  1.00 79.61           C
ATOM   2952 1HG2 VAL A 208       5.722   4.155  17.657  1.00 79.61           H
ATOM   2953 2HG2 VAL A 208       6.829   3.387  18.821  1.00 79.61           H
ATOM   2954 3HG2 VAL A 208       6.702   2.754  17.162  1.00 79.61           H
ATOM   2955  N   TRP A 209       8.816   7.530  16.039  1.00 47.55           N
ATOM   2956  H   TRP A 209       8.018   7.716  16.630  1.00 47.55           H
ATOM   2957  CA  TRP A 209       9.819   8.646  16.008  1.00 44.99           C
ATOM   2958  HA  TRP A 209       9.956   8.940  14.967  1.00 44.99           H
ATOM   2959  C   TRP A 209      11.176   8.188  16.566  1.00 40.71           C
ATOM   2960  O   TRP A 209      11.299   7.661  17.688  1.00 43.07           O
ATOM   2961  CB  TRP A 209       9.369   9.826  16.866  1.00 49.11           C
ATOM   2962 1HB  TRP A 209       9.643   9.504  17.871  1.00 49.11           H
ATOM   2963 2HB  TRP A 209      10.010  10.706  16.804  1.00 49.11           H
ATOM   2964  CG  TRP A 209       7.928  10.293  16.896  1.00 51.31           C
ATOM   2965  CD1 TRP A 209       6.972  10.004  17.773  1.00 48.81           C
ATOM   2966  HD1 TRP A 209       7.071   9.438  18.688  1.00 48.81           H
ATOM   2967  CD2 TRP A 209       7.266  11.129  15.931  1.00 56.69           C
ATOM   2968  NE1 TRP A 209       5.744  10.484  17.381  1.00 51.11           N
ATOM   2969  HE1 TRP A 209       4.930  10.501  17.979  1.00 51.11           H
ATOM   2970  CE2 TRP A 209       5.785  11.205  16.185  1.00 57.50           C
ATOM   2971  CE3 TRP A 209       7.759  11.932  14.836  1.00 62.81           C
ATOM   2972  HE3 TRP A 209       8.828  11.941  14.683  1.00 62.81           H
ATOM   2973  CZ2 TRP A 209       4.908  11.889  15.337  1.00 63.11           C
ATOM   2974  HZ2 TRP A 209       3.861  11.971  15.592  1.00 63.11           H
ATOM   2975  CZ3 TRP A 209       6.817  12.722  14.096  1.00 67.49           C
ATOM   2976  HZ3 TRP A 209       7.207  13.321  13.286  1.00 67.49           H
ATOM   2977  CH2 TRP A 209       5.428  12.684  14.341  1.00 66.39           C
ATOM   2978  HH2 TRP A 209       4.813  13.367  13.774  1.00 66.39           H
ATOM   2979  N   SER A 210      12.239   8.516  15.789  1.00 37.27           N
ATOM   2980  H   SER A 210      11.976   9.002  14.943  1.00 37.27           H
ATOM   2981  CA  SER A 210      13.620   8.417  16.147  1.00 36.87           C
ATOM   2982  HA  SER A 210      13.763   7.488  16.698  1.00 36.87           H
ATOM   2983  C   SER A 210      13.985   9.579  17.133  1.00 36.70           C
ATOM   2984  O   SER A 210      13.126  10.357  17.526  1.00 25.97           O
ATOM   2985  CB  SER A 210      14.402   8.346  14.843  1.00 34.57           C
ATOM   2986 1HB  SER A 210      14.128   7.442  14.298  1.00 34.57           H
ATOM   2987 2HB  SER A 210      14.157   9.205  14.219  1.00 34.57           H
ATOM   2988  OG  SER A 210      15.771   8.357  15.043  1.00 35.17           O
ATOM   2989  HG  SER A 210      16.233   8.456  14.208  1.00 35.17           H
ATOM   2990  N   GLY A 211      15.250   9.718  17.492  1.00 19.43           N
ATOM   2991  H   GLY A 211      15.898   9.119  17.000  1.00 19.43           H
ATOM   2992  CA  GLY A 211      15.788  10.692  18.418  1.00 24.27           C
ATOM   2993 1HA  GLY A 211      15.885  11.659  17.925  1.00 24.27           H
ATOM   2994 2HA  GLY A 211      15.119  10.709  19.278  1.00 24.27           H
ATOM   2995  C   GLY A 211      17.141  10.157  18.808  1.00 26.24           C
ATOM   2996  O   GLY A 211      17.873   9.505  18.070  1.00 23.25           O
ATOM   2997  N   SER A 212      17.503  10.415  20.048  1.00 25.02           N
ATOM   2998  H   SER A 212      16.858  10.942  20.619  1.00 25.02           H
ATOM   2999  CA  SER A 212      18.878  10.301  20.563  1.00 24.84           C
ATOM   3000  HA  SER A 212      19.507  10.937  19.940  1.00 24.84           H
ATOM   3001  C   SER A 212      19.458   8.919  20.672  1.00 25.29           C
ATOM   3002  O   SER A 212      20.599   8.804  20.317  1.00 28.21           O
ATOM   3003  CB  SER A 212      18.998  10.939  21.979  1.00 29.93           C
ATOM   3004 1HB  SER A 212      18.715  10.176  22.704  1.00 29.93           H
ATOM   3005 2HB  SER A 212      19.984  11.399  22.046  1.00 29.93           H
ATOM   3006  OG  SER A 212      18.070  12.008  22.088  1.00 34.21           O
ATOM   3007  HG  SER A 212      17.966  12.211  23.020  1.00 34.21           H
ATOM   3008  N   ASP A 213      18.674   7.918  21.125  1.00 25.52           N
ATOM   3009  H   ASP A 213      17.763   8.178  21.476  1.00 25.52           H
ATOM   3010  CA  ASP A 213      19.090   6.531  21.327  1.00 21.28           C
ATOM   3011  HA  ASP A 213      19.929   6.599  22.019  1.00 21.28           H
ATOM   3012  C   ASP A 213      19.609   5.912  20.010  1.00 20.99           C
ATOM   3013  O   ASP A 213      20.448   5.025  19.917  1.00 19.69           O
ATOM   3014  CB  ASP A 213      18.013   5.615  21.900  1.00 25.06           C
ATOM   3015 1HB  ASP A 213      18.542   4.676  22.065  1.00 25.06           H
ATOM   3016 2HB  ASP A 213      17.654   6.015  22.848  1.00 25.06           H
ATOM   3017  CG  ASP A 213      16.790   5.326  21.006  1.00 35.90           C
ATOM   3018  OD1 ASP A 213      16.205   6.263  20.433  1.00 37.56           O
ATOM   3019  OD2 ASP A 213      16.334   4.143  20.935  1.00 42.68           O
ATOM   3020  N   VAL A 214      19.024   6.371  18.907  1.00 15.25           N
ATOM   3021  H   VAL A 214      18.414   7.174  18.956  1.00 15.25           H
ATOM   3022  CA  VAL A 214      19.314   5.973  17.458  1.00 16.49           C
ATOM   3023  HA  VAL A 214      19.535   4.905  17.456  1.00 16.49           H
ATOM   3024  C   VAL A 214      20.567   6.700  16.885  1.00 18.06           C
ATOM   3025  O   VAL A 214      21.489   6.096  16.330  1.00 22.54           O
ATOM   3026  CB  VAL A 214      18.112   6.211  16.550  1.00 17.84           C
ATOM   3027  HB  VAL A 214      18.033   7.273  16.320  1.00 17.84           H
ATOM   3028  CG1 VAL A 214      18.426   5.502  15.230  1.00 17.75           C
ATOM   3029 1HG1 VAL A 214      17.571   5.652  14.571  1.00 17.75           H
ATOM   3030 2HG1 VAL A 214      18.556   4.436  15.420  1.00 17.75           H
ATOM   3031 3HG1 VAL A 214      19.324   5.901  14.758  1.00 17.75           H
ATOM   3032  CG2 VAL A 214      16.816   5.587  17.164  1.00 14.67           C
ATOM   3033 1HG2 VAL A 214      16.897   4.503  17.095  1.00 14.67           H
ATOM   3034 2HG2 VAL A 214      15.912   5.917  16.652  1.00 14.67           H
ATOM   3035 3HG2 VAL A 214      16.769   5.883  18.212  1.00 14.67           H
ATOM   3036  N   VAL A 215      20.797   8.005  17.216  1.00 16.27           N
ATOM   3037  H   VAL A 215      20.089   8.530  17.708  1.00 16.27           H
ATOM   3038  CA  VAL A 215      22.150   8.541  17.212  1.00 17.73           C
ATOM   3039  HA  VAL A 215      22.497   8.540  16.179  1.00 17.73           H
ATOM   3040  C   VAL A 215      23.112   7.720  18.066  1.00 19.97           C
ATOM   3041  O   VAL A 215      24.102   7.193  17.476  1.00 24.75           O
ATOM   3042  CB  VAL A 215      22.283   9.986  17.685  1.00 23.30           C
ATOM   3043  HB  VAL A 215      22.117  10.032  18.762  1.00 23.30           H
ATOM   3044  CG1 VAL A 215      23.724  10.438  17.415  1.00 24.90           C
ATOM   3045 1HG1 VAL A 215      24.468   9.868  17.971  1.00 24.90           H
ATOM   3046 2HG1 VAL A 215      23.759  11.482  17.726  1.00 24.90           H
ATOM   3047 3HG1 VAL A 215      23.936  10.370  16.348  1.00 24.90           H
ATOM   3048  CG2 VAL A 215      21.343  10.898  16.953  1.00 19.12           C
ATOM   3049 1HG2 VAL A 215      20.312  10.618  17.173  1.00 19.12           H
ATOM   3050 2HG2 VAL A 215      21.505  10.872  15.875  1.00 19.12           H
ATOM   3051 3HG2 VAL A 215      21.534  11.904  17.325  1.00 19.12           H
ATOM   3052  N   MET A 216      22.754   7.489  19.346  1.00 23.80           N
ATOM   3053  H   MET A 216      21.931   7.906  19.756  1.00 23.80           H
ATOM   3054  CA  MET A 216      23.628   6.791  20.366  1.00 23.42           C
ATOM   3055  HA  MET A 216      24.487   7.409  20.628  1.00 23.42           H
ATOM   3056  C   MET A 216      24.203   5.456  19.780  1.00 22.26           C
ATOM   3057  O   MET A 216      25.390   5.216  19.718  1.00 19.82           O
ATOM   3058  CB  MET A 216      22.880   6.536  21.645  1.00 22.14           C
ATOM   3059 1HB  MET A 216      22.311   7.448  21.827  1.00 22.14           H
ATOM   3060 2HB  MET A 216      22.087   5.800  21.517  1.00 22.14           H
ATOM   3061  CG  MET A 216      23.776   6.199  22.788  1.00 23.84           C
ATOM   3062 1HG  MET A 216      23.108   5.818  23.561  1.00 23.84           H
ATOM   3063 2HG  MET A 216      24.533   5.447  22.563  1.00 23.84           H
ATOM   3064  SD  MET A 216      24.495   7.755  23.236  1.00 31.27           S
ATOM   3065  CE  MET A 216      25.040   7.250  24.869  1.00 33.77           C
ATOM   3066 1HE  MET A 216      24.249   6.676  25.351  1.00 33.77           H
ATOM   3067 2HE  MET A 216      25.316   8.093  25.502  1.00 33.77           H
ATOM   3068 3HE  MET A 216      25.910   6.611  24.714  1.00 33.77           H
ATOM   3069  N   GLY A 217      23.311   4.679  19.172  1.00 24.63           N
ATOM   3070  H   GLY A 217      22.343   4.925  19.321  1.00 24.63           H
ATOM   3071  CA  GLY A 217      23.647   3.726  18.156  1.00 26.90           C
ATOM   3072 1HA  GLY A 217      22.840   3.475  17.467  1.00 26.90           H
ATOM   3073 2HA  GLY A 217      24.403   4.240  17.564  1.00 26.90           H
ATOM   3074  C   GLY A 217      24.244   2.434  18.715  1.00 31.14           C
ATOM   3075  O   GLY A 217      24.611   2.404  19.900  1.00 32.92           O
ATOM   3076  N   GLU A 218      24.093   1.315  17.980  1.00 33.85           N
ATOM   3077  H   GLU A 218      23.817   1.322  17.008  1.00 33.85           H
ATOM   3078  CA  GLU A 218      24.417   0.013  18.564  1.00 31.02           C
ATOM   3079  HA  GLU A 218      23.853  -0.156  19.481  1.00 31.02           H
ATOM   3080  C   GLU A 218      25.917  -0.095  18.890  1.00 29.13           C
ATOM   3081  O   GLU A 218      26.198  -0.729  19.878  1.00 28.68           O
ATOM   3082  CB  GLU A 218      23.925  -1.104  17.594  1.00 26.86           C
ATOM   3083 1HB  GLU A 218      23.020  -0.728  17.116  1.00 26.86           H
ATOM   3084 2HB  GLU A 218      24.679  -1.235  16.817  1.00 26.86           H
ATOM   3085  CG  GLU A 218      23.608  -2.495  18.193  1.00 30.72           C
ATOM   3086 1HG  GLU A 218      22.870  -2.932  17.520  1.00 30.72           H
ATOM   3087 2HG  GLU A 218      24.585  -2.907  18.447  1.00 30.72           H
ATOM   3088  CD  GLU A 218      22.846  -2.402  19.601  1.00 43.95           C
ATOM   3089  OE1 GLU A 218      21.808  -1.688  19.714  1.00 49.76           O
ATOM   3090  OE2 GLU A 218      23.172  -3.095  20.591  1.00 48.52           O
ATOM   3091  N   ALA A 219      26.823   0.675  18.272  1.00 28.57           N
ATOM   3092  H   ALA A 219      26.504   1.276  17.525  1.00 28.57           H
ATOM   3093  CA  ALA A 219      28.284   0.677  18.509  1.00 32.43           C
ATOM   3094  HA  ALA A 219      28.756  -0.287  18.318  1.00 32.43           H
ATOM   3095  C   ALA A 219      28.601   1.033  20.005  1.00 33.96           C
ATOM   3096  O   ALA A 219      29.444   0.382  20.612  1.00 40.59           O
ATOM   3097  CB  ALA A 219      28.971   1.669  17.620  1.00 32.37           C
ATOM   3098 1HB  ALA A 219      28.757   1.498  16.565  1.00 32.37           H
ATOM   3099 2HB  ALA A 219      30.048   1.677  17.790  1.00 32.37           H
ATOM   3100 3HB  ALA A 219      28.603   2.653  17.911  1.00 32.37           H
ATOM   3101  N   THR A 220      27.836   2.034  20.480  1.00 31.97           N
ATOM   3102  H   THR A 220      27.112   2.428  19.895  1.00 31.97           H
ATOM   3103  CA  THR A 220      28.021   2.550  21.807  1.00 29.77           C
ATOM   3104  HA  THR A 220      29.072   2.626  22.084  1.00 29.77           H
ATOM   3105  C   THR A 220      27.290   1.783  22.935  1.00 33.64           C
ATOM   3106  O   THR A 220      27.919   1.655  23.983  1.00 38.43           O
ATOM   3107  CB  THR A 220      27.473   3.964  21.909  1.00 26.17           C
ATOM   3108  HB  THR A 220      26.395   3.934  22.066  1.00 26.17           H
ATOM   3109  OG1 THR A 220      27.795   4.704  20.695  1.00 21.81           O
ATOM   3110  HG1 THR A 220      26.973   5.130  20.439  1.00 21.81           H
ATOM   3111  CG2 THR A 220      27.982   4.678  23.143  1.00 19.78           C
ATOM   3112 1HG2 THR A 220      29.063   4.807  23.091  1.00 19.78           H
ATOM   3113 2HG2 THR A 220      27.736   3.990  23.951  1.00 19.78           H
ATOM   3114 3HG2 THR A 220      27.509   5.642  23.328  1.00 19.78           H
ATOM   3115  N   ARG A 221      26.085   1.195  22.748  1.00 33.17           N
ATOM   3116  H   ARG A 221      25.682   1.277  21.826  1.00 33.17           H
ATOM   3117  CA  ARG A 221      25.532   0.241  23.670  1.00 38.30           C
ATOM   3118  HA  ARG A 221      25.459   0.756  24.628  1.00 38.30           H
ATOM   3119  C   ARG A 221      26.329  -1.056  23.872  1.00 42.79           C
ATOM   3120  O   ARG A 221      26.123  -1.780  24.825  1.00 43.68           O
ATOM   3121  CB  ARG A 221      24.125  -0.135  23.162  1.00 39.45           C
ATOM   3122 1HB  ARG A 221      24.152  -0.468  22.124  1.00 39.45           H
ATOM   3123 2HB  ARG A 221      23.776  -0.947  23.799  1.00 39.45           H
ATOM   3124  CG  ARG A 221      23.092   1.019  23.261  1.00 39.89           C
ATOM   3125 1HG  ARG A 221      23.087   1.470  24.253  1.00 39.89           H
ATOM   3126 2HG  ARG A 221      23.294   1.792  22.519  1.00 39.89           H
ATOM   3127  CD  ARG A 221      21.619   0.529  22.994  1.00 38.30           C
ATOM   3128 1HD  ARG A 221      21.461  -0.363  23.599  1.00 38.30           H
ATOM   3129 2HD  ARG A 221      20.984   1.358  23.307  1.00 38.30           H
ATOM   3130  NE  ARG A 221      21.355   0.217  21.588  1.00 34.74           N
ATOM   3131  HE  ARG A 221      21.566  -0.717  21.268  1.00 34.74           H
ATOM   3132  CZ  ARG A 221      20.996   1.154  20.681  1.00 24.61           C
ATOM   3133  NH1 ARG A 221      20.876   2.418  21.036  1.00 18.42           N
ATOM   3134 1HH1 ARG A 221      20.870   2.758  21.987  1.00 18.42           H
ATOM   3135 2HH1 ARG A 221      20.744   3.060  20.269  1.00 18.42           H
ATOM   3136  NH2 ARG A 221      20.832   0.831  19.390  1.00 28.42           N
ATOM   3137 1HH2 ARG A 221      20.911  -0.124  19.072  1.00 28.42           H
ATOM   3138 2HH2 ARG A 221      20.465   1.541  18.774  1.00 28.42           H
ATOM   3139  N   ASP A 222      27.125  -1.429  22.847  1.00 41.69           N
ATOM   3140  H   ASP A 222      26.970  -0.929  21.982  1.00 41.69           H
ATOM   3141  CA  ASP A 222      28.118  -2.488  22.848  1.00 42.11           C
ATOM   3142  HA  ASP A 222      27.746  -3.203  23.581  1.00 42.11           H
ATOM   3143  C   ASP A 222      29.567  -2.081  23.382  1.00 43.29           C
ATOM   3144  O   ASP A 222      30.442  -2.923  23.579  1.00 47.24           O
ATOM   3145  CB  ASP A 222      28.237  -3.169  21.462  1.00 40.98           C
ATOM   3146 1HB  ASP A 222      28.543  -2.487  20.668  1.00 40.98           H
ATOM   3147 2HB  ASP A 222      29.034  -3.905  21.572  1.00 40.98           H
ATOM   3148  CG  ASP A 222      26.940  -3.849  21.099  1.00 39.28           C
ATOM   3149  OD1 ASP A 222      26.062  -4.082  21.947  1.00 36.46           O
ATOM   3150  OD2 ASP A 222      26.877  -4.216  19.896  1.00 38.34           O
ATOM   3151  N   ASN A 223      29.821  -0.765  23.600  1.00 38.71           N
ATOM   3152  H   ASN A 223      29.078  -0.093  23.730  1.00 38.71           H
ATOM   3153  CA  ASN A 223      31.173  -0.279  23.994  1.00 35.84           C
ATOM   3154  HA  ASN A 223      31.844  -0.780  23.297  1.00 35.84           H
ATOM   3155  C   ASN A 223      31.457  -0.687  25.407  1.00 35.55           C
ATOM   3156  O   ASN A 223      30.739  -0.359  26.370  1.00 39.37           O
ATOM   3157  CB  ASN A 223      31.286   1.230  23.742  1.00 38.24           C
ATOM   3158 1HB  ASN A 223      30.998   1.391  22.703  1.00 38.24           H
ATOM   3159 2HB  ASN A 223      30.522   1.750  24.320  1.00 38.24           H
ATOM   3160  CG  ASN A 223      32.632   1.953  23.978  1.00 40.85           C
ATOM   3161  OD1 ASN A 223      33.396   1.596  24.805  1.00 38.58           O
ATOM   3162  ND2 ASN A 223      32.973   2.956  23.223  1.00 39.38           N
ATOM   3163 1HD2 ASN A 223      33.867   3.376  23.432  1.00 39.38           H
ATOM   3164 2HD2 ASN A 223      32.457   3.245  22.405  1.00 39.38           H
ATOM   3165  N   PRO A 224      32.649  -1.374  25.577  1.00 30.54           N
ATOM   3166  CA  PRO A 224      32.953  -1.936  26.887  1.00 28.51           C
ATOM   3167  HA  PRO A 224      31.989  -2.207  27.319  1.00 28.51           H
ATOM   3168  C   PRO A 224      33.654  -0.937  27.796  1.00 33.41           C
ATOM   3169  O   PRO A 224      33.732  -1.218  28.978  1.00 27.94           O
ATOM   3170  CB  PRO A 224      33.874  -3.188  26.515  1.00 29.40           C
ATOM   3171 1HB  PRO A 224      34.608  -3.504  27.257  1.00 29.40           H
ATOM   3172 2HB  PRO A 224      33.328  -4.084  26.221  1.00 29.40           H
ATOM   3173  CG  PRO A 224      34.654  -2.683  25.269  1.00 34.52           C
ATOM   3174 1HG  PRO A 224      35.533  -2.155  25.638  1.00 34.52           H
ATOM   3175 2HG  PRO A 224      34.917  -3.514  24.614  1.00 34.52           H
ATOM   3176  CD  PRO A 224      33.671  -1.760  24.636  1.00 35.77           C
ATOM   3177 1HD  PRO A 224      34.072  -0.878  24.138  1.00 35.77           H
ATOM   3178 2HD  PRO A 224      33.232  -2.343  23.827  1.00 35.77           H
ATOM   3179  N   GLN A 225      34.200   0.176  27.236  1.00 27.07           N
ATOM   3180  H   GLN A 225      34.016   0.400  26.268  1.00 27.07           H
ATOM   3181  CA  GLN A 225      34.827   1.206  28.054  1.00 34.27           C
ATOM   3182  HA  GLN A 225      34.906   0.871  29.088  1.00 34.27           H
ATOM   3183  C   GLN A 225      33.995   2.508  28.038  1.00 27.72           C
ATOM   3184  O   GLN A 225      34.425   3.549  28.453  1.00 29.49           O
ATOM   3185  CB  GLN A 225      36.305   1.432  27.601  1.00 43.86           C
ATOM   3186 1HB  GLN A 225      36.186   2.072  26.727  1.00 43.86           H
ATOM   3187 2HB  GLN A 225      36.730   2.090  28.360  1.00 43.86           H
ATOM   3188  CG  GLN A 225      37.167   0.254  27.327  1.00 50.88           C
ATOM   3189 1HG  GLN A 225      36.820  -0.478  26.598  1.00 50.88           H
ATOM   3190 2HG  GLN A 225      38.099   0.655  26.928  1.00 50.88           H
ATOM   3191  CD  GLN A 225      37.422  -0.422  28.659  1.00 61.06           C
ATOM   3192  OE1 GLN A 225      37.174   0.062  29.732  1.00 65.74           O
ATOM   3193  NE2 GLN A 225      38.120  -1.603  28.672  1.00 65.63           N
ATOM   3194 1HE2 GLN A 225      38.267  -2.162  29.501  1.00 65.63           H
ATOM   3195 2HE2 GLN A 225      38.422  -1.945  27.771  1.00 65.63           H
ATOM   3196  N   PHE A 226      32.718   2.436  27.659  1.00 25.37           N
ATOM   3197  H   PHE A 226      32.382   1.515  27.415  1.00 25.37           H
ATOM   3198  CA  PHE A 226      31.716   3.486  27.827  1.00 23.48           C
ATOM   3199  HA  PHE A 226      32.259   4.429  27.880  1.00 23.48           H
ATOM   3200  C   PHE A 226      30.899   3.328  29.126  1.00 24.76           C
ATOM   3201  O   PHE A 226      30.519   2.201  29.461  1.00 23.88           O
ATOM   3202  CB  PHE A 226      30.856   3.546  26.550  1.00 22.63           C
ATOM   3203 1HB  PHE A 226      31.494   3.862  25.725  1.00 22.63           H
ATOM   3204 2HB  PHE A 226      30.449   2.543  26.419  1.00 22.63           H
ATOM   3205  CG  PHE A 226      29.683   4.525  26.645  1.00 26.25           C
ATOM   3206  CD1 PHE A 226      29.964   5.826  26.154  1.00 24.71           C
ATOM   3207  HD1 PHE A 226      30.947   6.093  25.794  1.00 24.71           H
ATOM   3208  CD2 PHE A 226      28.445   4.242  27.200  1.00 27.65           C
ATOM   3209  HD2 PHE A 226      28.193   3.243  27.525  1.00 27.65           H
ATOM   3210  CE1 PHE A 226      28.980   6.847  26.242  1.00 22.05           C
ATOM   3211  HE1 PHE A 226      29.093   7.830  25.809  1.00 22.05           H
ATOM   3212  CE2 PHE A 226      27.486   5.255  27.382  1.00 20.81           C
ATOM   3213  HE2 PHE A 226      26.572   5.031  27.912  1.00 20.81           H
ATOM   3214  CZ  PHE A 226      27.741   6.544  26.885  1.00 20.29           C
ATOM   3215  HZ  PHE A 226      26.971   7.299  26.940  1.00 20.29           H
ATOM   3216  N   GLU A 227      30.436   4.417  29.744  1.00 28.79           N
ATOM   3217  H   GLU A 227      30.720   5.347  29.471  1.00 28.79           H
ATOM   3218  CA  GLU A 227      29.465   4.347  30.857  1.00 26.17           C
ATOM   3219  HA  GLU A 227      28.845   3.466  30.694  1.00 26.17           H
ATOM   3220  C   GLU A 227      28.633   5.596  30.865  1.00 23.04           C
ATOM   3221  O   GLU A 227      29.145   6.726  30.767  1.00 21.26           O
ATOM   3222  CB  GLU A 227      30.272   4.198  32.197  1.00 28.56           C
ATOM   3223 1HB  GLU A 227      31.064   3.472  32.016  1.00 28.56           H
ATOM   3224 2HB  GLU A 227      30.752   5.145  32.443  1.00 28.56           H
ATOM   3225  CG  GLU A 227      29.315   3.755  33.235  1.00 30.15           C
ATOM   3226 1HG  GLU A 227      29.868   3.830  34.171  1.00 30.15           H
ATOM   3227 2HG  GLU A 227      28.487   4.452  33.362  1.00 30.15           H
ATOM   3228  CD  GLU A 227      28.764   2.340  33.087  1.00 30.58           C
ATOM   3229  OE1 GLU A 227      29.513   1.317  32.925  1.00 29.27           O
ATOM   3230  OE2 GLU A 227      27.489   2.293  32.980  1.00 32.57           O
ATOM   3231  N   LEU A 228      27.275   5.506  30.984  1.00 21.00           N
ATOM   3232  H   LEU A 228      26.929   4.586  31.216  1.00 21.00           H
ATOM   3233  CA  LEU A 228      26.390   6.636  31.151  1.00 20.14           C
ATOM   3234  HA  LEU A 228      26.835   7.564  30.794  1.00 20.14           H
ATOM   3235  C   LEU A 228      26.116   6.799  32.668  1.00 22.58           C
ATOM   3236  O   LEU A 228      25.936   5.808  33.368  1.00 20.66           O
ATOM   3237  CB  LEU A 228      25.119   6.420  30.229  1.00 19.39           C
ATOM   3238 1HB  LEU A 228      25.497   6.414  29.206  1.00 19.39           H
ATOM   3239 2HB  LEU A 228      24.701   5.459  30.527  1.00 19.39           H
ATOM   3240  CG  LEU A 228      24.040   7.493  30.278  1.00 19.78           C
ATOM   3241  HG  LEU A 228      24.495   8.464  30.471  1.00 19.78           H
ATOM   3242  CD1 LEU A 228      23.245   7.485  29.001  1.00 21.28           C
ATOM   3243 1HD1 LEU A 228      23.956   7.649  28.192  1.00 21.28           H
ATOM   3244 2HD1 LEU A 228      22.445   8.223  28.937  1.00 21.28           H
ATOM   3245 3HD1 LEU A 228      22.823   6.484  28.918  1.00 21.28           H
ATOM   3246  CD2 LEU A 228      22.926   7.195  31.417  1.00 26.81           C
ATOM   3247 1HD2 LEU A 228      22.249   6.381  31.158  1.00 26.81           H
ATOM   3248 2HD2 LEU A 228      22.354   8.111  31.565  1.00 26.81           H
ATOM   3249 3HD2 LEU A 228      23.459   6.947  32.335  1.00 26.81           H
ATOM   3250  N   PHE A 229      26.020   7.997  33.236  1.00 24.24           N
ATOM   3251  H   PHE A 229      26.358   8.733  32.631  1.00 24.24           H
ATOM   3252  CA  PHE A 229      25.628   8.386  34.592  1.00 24.28           C
ATOM   3253  HA  PHE A 229      25.304   7.492  35.124  1.00 24.28           H
ATOM   3254  C   PHE A 229      24.444   9.366  34.523  1.00 28.23           C
ATOM   3255  O   PHE A 229      24.633  10.555  34.216  1.00 36.35           O
ATOM   3256  CB  PHE A 229      26.900   8.969  35.305  1.00 24.28           C
ATOM   3257 1HB  PHE A 229      27.132   9.974  34.952  1.00 24.28           H
ATOM   3258 2HB  PHE A 229      26.559   9.038  36.338  1.00 24.28           H
ATOM   3259  CG  PHE A 229      28.207   8.160  35.299  1.00 21.76           C
ATOM   3260  CD1 PHE A 229      28.503   7.244  36.366  1.00 23.61           C
ATOM   3261  HD1 PHE A 229      27.803   7.116  37.178  1.00 23.61           H
ATOM   3262  CD2 PHE A 229      29.052   8.241  34.207  1.00 21.97           C
ATOM   3263  HD2 PHE A 229      28.843   8.906  33.381  1.00 21.97           H
ATOM   3264  CE1 PHE A 229      29.612   6.392  36.260  1.00 29.35           C
ATOM   3265  HE1 PHE A 229      29.779   5.640  37.018  1.00 29.35           H
ATOM   3266  CE2 PHE A 229      30.191   7.431  34.201  1.00 22.93           C
ATOM   3267  HE2 PHE A 229      30.841   7.414  33.339  1.00 22.93           H
ATOM   3268  CZ  PHE A 229      30.492   6.497  35.175  1.00 32.08           C
ATOM   3269  HZ  PHE A 229      31.424   5.951  35.164  1.00 32.08           H
ATOM   3270  N   ASP A 230      23.280   8.898  34.821  1.00 25.68           N
ATOM   3271  H   ASP A 230      23.156   7.919  35.037  1.00 25.68           H
ATOM   3272  CA  ASP A 230      22.115   9.765  34.978  1.00 27.37           C
ATOM   3273  HA  ASP A 230      22.164  10.585  34.262  1.00 27.37           H
ATOM   3274  C   ASP A 230      22.049  10.364  36.395  1.00 33.10           C
ATOM   3275  O   ASP A 230      22.671   9.883  37.333  1.00 37.18           O
ATOM   3276  CB  ASP A 230      20.845   9.066  34.551  1.00 26.94           C
ATOM   3277 1HB  ASP A 230      19.964   9.683  34.372  1.00 26.94           H
ATOM   3278 2HB  ASP A 230      21.089   8.595  33.599  1.00 26.94           H
ATOM   3279  CG  ASP A 230      20.354   7.892  35.490  1.00 33.29           C
ATOM   3280  OD1 ASP A 230      21.131   7.365  36.317  1.00 36.79           O
ATOM   3281  OD2 ASP A 230      19.172   7.510  35.361  1.00 36.73           O
ATOM   3282  N   GLU A 231      21.191  11.371  36.519  1.00 31.55           N
ATOM   3283  H   GLU A 231      20.862  11.947  35.758  1.00 31.55           H
ATOM   3284  CA  GLU A 231      21.033  11.965  37.872  1.00 26.18           C
ATOM   3285  HA  GLU A 231      20.316  12.778  37.760  1.00 26.18           H
ATOM   3286  C   GLU A 231      22.327  12.574  38.486  1.00 25.85           C
ATOM   3287  O   GLU A 231      22.554  12.733  39.673  1.00 28.59           O
ATOM   3288  CB  GLU A 231      20.353  10.959  38.839  1.00 28.85           C
ATOM   3289 1HB  GLU A 231      21.023  10.145  39.119  1.00 28.85           H
ATOM   3290 2HB  GLU A 231      20.156  11.584  39.710  1.00 28.85           H
ATOM   3291  CG  GLU A 231      19.061  10.410  38.278  1.00 30.97           C
ATOM   3292 1HG  GLU A 231      18.323  11.183  38.064  1.00 30.97           H
ATOM   3293 2HG  GLU A 231      19.182   9.827  37.365  1.00 30.97           H
ATOM   3294  CD  GLU A 231      18.342   9.427  39.300  1.00 44.41           C
ATOM   3295  OE1 GLU A 231      17.659   9.906  40.254  1.00 46.94           O
ATOM   3296  OE2 GLU A 231      18.489   8.167  39.154  1.00 51.59           O
ATOM   3297  N   SER A 232      23.191  13.050  37.569  1.00 29.16           N
ATOM   3298  H   SER A 232      22.873  12.922  36.619  1.00 29.16           H
ATOM   3299  CA  SER A 232      24.591  13.483  37.728  1.00 26.56           C
ATOM   3300  HA  SER A 232      24.828  13.401  38.789  1.00 26.56           H
ATOM   3301  C   SER A 232      24.741  14.907  37.260  1.00 25.41           C
ATOM   3302  O   SER A 232      25.131  15.139  36.129  1.00 34.10           O
ATOM   3303  CB  SER A 232      25.479  12.471  36.966  1.00 29.87           C
ATOM   3304 1HB  SER A 232      25.169  12.469  35.921  1.00 29.87           H
ATOM   3305 2HB  SER A 232      26.520  12.684  37.210  1.00 29.87           H
ATOM   3306  OG  SER A 232      25.217  11.182  37.540  1.00 20.35           O
ATOM   3307  HG  SER A 232      24.399  10.869  37.147  1.00 20.35           H
ATOM   3308  N   LEU A 233      24.429  15.886  38.093  1.00 19.36           N
ATOM   3309  H   LEU A 233      24.262  15.606  39.049  1.00 19.36           H
ATOM   3310  CA  LEU A 233      24.506  17.305  37.805  1.00 21.97           C
ATOM   3311  HA  LEU A 233      24.089  17.461  36.810  1.00 21.97           H
ATOM   3312  C   LEU A 233      26.047  17.678  37.666  1.00 19.51           C
ATOM   3313  O   LEU A 233      26.742  17.418  38.604  1.00 20.26           O
ATOM   3314  CB  LEU A 233      23.814  18.086  38.947  1.00 26.06           C
ATOM   3315 1HB  LEU A 233      22.736  17.966  38.834  1.00 26.06           H
ATOM   3316 2HB  LEU A 233      24.141  17.660  39.895  1.00 26.06           H
ATOM   3317  CG  LEU A 233      24.161  19.589  38.977  1.00 25.36           C
ATOM   3318  HG  LEU A 233      25.243  19.690  39.061  1.00 25.36           H
ATOM   3319  CD1 LEU A 233      23.770  20.445  37.723  1.00 25.13           C
ATOM   3320 1HD1 LEU A 233      24.331  21.380  37.730  1.00 25.13           H
ATOM   3321 2HD1 LEU A 233      22.702  20.662  37.711  1.00 25.13           H
ATOM   3322 3HD1 LEU A 233      24.034  19.869  36.836  1.00 25.13           H
ATOM   3323  CD2 LEU A 233      23.451  20.230  40.194  1.00 25.09           C
ATOM   3324 1HD2 LEU A 233      22.419  19.887  40.270  1.00 25.09           H
ATOM   3325 2HD2 LEU A 233      23.471  21.320  40.173  1.00 25.09           H
ATOM   3326 3HD2 LEU A 233      24.017  19.872  41.053  1.00 25.09           H
ATOM   3327  N   VAL A 234      26.512  18.211  36.529  1.00 19.11           N
ATOM   3328  H   VAL A 234      25.912  18.302  35.723  1.00 19.11           H
ATOM   3329  CA  VAL A 234      27.927  18.576  36.322  1.00 21.77           C
ATOM   3330  HA  VAL A 234      28.567  18.078  37.051  1.00 21.77           H
ATOM   3331  C   VAL A 234      27.963  20.080  36.737  1.00 26.59           C
ATOM   3332  O   VAL A 234      27.132  20.891  36.304  1.00 29.85           O
ATOM   3333  CB  VAL A 234      28.520  18.310  34.913  1.00 21.72           C
ATOM   3334  HB  VAL A 234      27.867  18.786  34.182  1.00 21.72           H
ATOM   3335  CG1 VAL A 234      29.899  18.932  34.775  1.00 23.01           C
ATOM   3336 1HG1 VAL A 234      29.939  20.020  34.831  1.00 23.01           H
ATOM   3337 2HG1 VAL A 234      30.232  18.607  33.789  1.00 23.01           H
ATOM   3338 3HG1 VAL A 234      30.549  18.504  35.538  1.00 23.01           H
ATOM   3339  CG2 VAL A 234      28.755  16.796  34.792  1.00 22.03           C
ATOM   3340 1HG2 VAL A 234      29.398  16.413  35.584  1.00 22.03           H
ATOM   3341 2HG2 VAL A 234      29.213  16.599  33.823  1.00 22.03           H
ATOM   3342 3HG2 VAL A 234      27.784  16.303  34.842  1.00 22.03           H
ATOM   3343  N   THR A 235      28.918  20.530  37.594  1.00 27.15           N
ATOM   3344  H   THR A 235      29.641  19.893  37.896  1.00 27.15           H
ATOM   3345  CA  THR A 235      28.924  21.882  38.055  1.00 34.36           C
ATOM   3346  HA  THR A 235      27.969  22.362  37.843  1.00 34.36           H
ATOM   3347  C   THR A 235      30.036  22.854  37.530  1.00 33.73           C
ATOM   3348  O   THR A 235      29.975  24.093  37.587  1.00 37.17           O
ATOM   3349  CB  THR A 235      28.944  21.776  39.654  1.00 21.36           C
ATOM   3350  HB  THR A 235      28.957  22.812  39.994  1.00 21.36           H
ATOM   3351  OG1 THR A 235      30.142  21.102  40.025  1.00 22.06           O
ATOM   3352  HG1 THR A 235      30.401  21.430  40.889  1.00 22.06           H
ATOM   3353  CG2 THR A 235      27.678  21.211  40.343  1.00 21.06           C
ATOM   3354 1HG2 THR A 235      27.682  20.123  40.289  1.00 21.06           H
ATOM   3355 2HG2 THR A 235      26.745  21.593  39.928  1.00 21.06           H
ATOM   3356 3HG2 THR A 235      27.768  21.524  41.384  1.00 21.06           H
ATOM   3357  N   ARG A 236      31.134  22.238  36.966  1.00 39.46           N
ATOM   3358  H   ARG A 236      31.142  21.228  36.926  1.00 39.46           H
ATOM   3359  CA  ARG A 236      32.288  22.886  36.266  1.00 40.34           C
ATOM   3360  HA  ARG A 236      31.898  23.578  35.520  1.00 40.34           H
ATOM   3361  C   ARG A 236      33.199  21.869  35.506  1.00 37.96           C
ATOM   3362  O   ARG A 236      33.405  20.745  35.840  1.00 39.59           O
ATOM   3363  CB  ARG A 236      33.041  23.723  37.342  1.00 47.99           C
ATOM   3364 1HB  ARG A 236      33.903  24.261  36.946  1.00 47.99           H
ATOM   3365 2HB  ARG A 236      32.555  24.614  37.738  1.00 47.99           H
ATOM   3366  CG  ARG A 236      33.551  22.902  38.576  1.00 60.57           C
ATOM   3367 1HG  ARG A 236      32.760  22.371  39.106  1.00 60.57           H
ATOM   3368 2HG  ARG A 236      34.313  22.184  38.273  1.00 60.57           H
ATOM   3369  CD  ARG A 236      34.200  23.903  39.562  1.00 67.75           C
ATOM   3370 1HD  ARG A 236      34.980  24.530  39.130  1.00 67.75           H
ATOM   3371 2HD  ARG A 236      33.457  24.669  39.782  1.00 67.75           H
ATOM   3372  NE  ARG A 236      34.677  23.304  40.804  1.00 71.97           N
ATOM   3373  HE  ARG A 236      33.976  22.815  41.342  1.00 71.97           H
ATOM   3374  CZ  ARG A 236      35.986  23.071  41.092  1.00 76.63           C
ATOM   3375  NH1 ARG A 236      37.008  23.444  40.378  1.00 78.91           N
ATOM   3376 1HH1 ARG A 236      36.888  24.110  39.629  1.00 78.91           H
ATOM   3377 2HH1 ARG A 236      37.890  23.382  40.864  1.00 78.91           H
ATOM   3378  NH2 ARG A 236      36.215  22.617  42.224  1.00 77.79           N
ATOM   3379 1HH2 ARG A 236      35.444  22.269  42.774  1.00 77.79           H
ATOM   3380 2HH2 ARG A 236      37.145  22.252  42.367  1.00 77.79           H
ATOM   3381  N   VAL A 237      33.819  22.459  34.484  1.00 36.60           N
ATOM   3382  H   VAL A 237      33.649  23.430  34.267  1.00 36.60           H
ATOM   3383  CA  VAL A 237      35.069  21.900  33.895  1.00 31.81           C
ATOM   3384  HA  VAL A 237      35.035  20.813  33.812  1.00 31.81           H
ATOM   3385  C   VAL A 237      36.285  22.252  34.803  1.00 32.71           C
ATOM   3386  O   VAL A 237      36.264  23.321  35.364  1.00 35.96           O
ATOM   3387  CB  VAL A 237      35.340  22.438  32.463  1.00 35.30           C
ATOM   3388  HB  VAL A 237      35.436  23.522  32.531  1.00 35.30           H
ATOM   3389  CG1 VAL A 237      36.590  21.760  31.715  1.00 37.20           C
ATOM   3390 1HG1 VAL A 237      36.650  20.718  32.029  1.00 37.20           H
ATOM   3391 2HG1 VAL A 237      37.514  22.274  31.983  1.00 37.20           H
ATOM   3392 3HG1 VAL A 237      36.447  21.808  30.636  1.00 37.20           H
ATOM   3393  CG2 VAL A 237      34.117  22.069  31.476  1.00 31.71           C
ATOM   3394 1HG2 VAL A 237      33.234  22.531  31.918  1.00 31.71           H
ATOM   3395 2HG2 VAL A 237      34.006  20.984  31.489  1.00 31.71           H
ATOM   3396 3HG2 VAL A 237      34.230  22.410  30.447  1.00 31.71           H
ATOM   3397  N   LEU A 238      37.280  21.355  34.911  1.00 34.06           N
ATOM   3398  H   LEU A 238      37.114  20.452  34.490  1.00 34.06           H
ATOM   3399  CA  LEU A 238      38.618  21.540  35.515  1.00 35.27           C
ATOM   3400  HA  LEU A 238      38.617  22.406  36.177  1.00 35.27           H
ATOM   3401  C   LEU A 238      39.685  21.791  34.418  1.00 33.04           C
ATOM   3402  O   LEU A 238      39.803  21.201  33.356  1.00 33.03           O
ATOM   3403  CB  LEU A 238      38.912  20.297  36.369  1.00 29.20           C
ATOM   3404 1HB  LEU A 238      38.877  19.416  35.729  1.00 29.20           H
ATOM   3405 2HB  LEU A 238      39.984  20.246  36.557  1.00 29.20           H
ATOM   3406  CG  LEU A 238      38.205  20.021  37.614  1.00 28.80           C
ATOM   3407  HG  LEU A 238      37.119  20.026  37.526  1.00 28.80           H
ATOM   3408  CD1 LEU A 238      38.637  18.600  38.174  1.00 28.91           C
ATOM   3409 1HD1 LEU A 238      38.040  18.404  39.065  1.00 28.91           H
ATOM   3410 2HD1 LEU A 238      39.696  18.559  38.430  1.00 28.91           H
ATOM   3411 3HD1 LEU A 238      38.417  17.848  37.416  1.00 28.91           H
ATOM   3412  CD2 LEU A 238      38.624  20.949  38.863  1.00 30.54           C
ATOM   3413 1HD2 LEU A 238      39.627  20.749  39.241  1.00 30.54           H
ATOM   3414 2HD2 LEU A 238      37.898  20.795  39.660  1.00 30.54           H
ATOM   3415 3HD2 LEU A 238      38.566  21.979  38.512  1.00 30.54           H
ATOM   3416  N   VAL A 239      40.502  22.788  34.685  1.00 35.34           N
ATOM   3417  H   VAL A 239      40.522  23.235  35.591  1.00 35.34           H
ATOM   3418  CA  VAL A 239      41.488  23.283  33.704  1.00 37.96           C
ATOM   3419  HA  VAL A 239      41.677  22.509  32.959  1.00 37.96           H
ATOM   3420  C   VAL A 239      42.732  23.646  34.445  1.00 42.17           C
ATOM   3421  O   VAL A 239      42.757  24.512  35.304  1.00 36.24           O
ATOM   3422  CB  VAL A 239      40.951  24.548  32.964  1.00 42.09           C
ATOM   3423  HB  VAL A 239      40.805  25.322  33.717  1.00 42.09           H
ATOM   3424  CG1 VAL A 239      42.024  25.058  31.962  1.00 37.29           C
ATOM   3425 1HG1 VAL A 239      41.858  26.114  31.749  1.00 37.29           H
ATOM   3426 2HG1 VAL A 239      41.862  24.474  31.056  1.00 37.29           H
ATOM   3427 3HG1 VAL A 239      43.047  24.914  32.310  1.00 37.29           H
ATOM   3428  CG2 VAL A 239      39.583  24.280  32.328  1.00 37.39           C
ATOM   3429 1HG2 VAL A 239      39.644  23.490  31.580  1.00 37.39           H
ATOM   3430 2HG2 VAL A 239      39.410  25.236  31.835  1.00 37.39           H
ATOM   3431 3HG2 VAL A 239      38.761  24.069  33.013  1.00 37.39           H
ATOM   3432  N   GLU A 240      43.854  22.963  34.030  1.00 50.60           N
ATOM   3433  H   GLU A 240      43.807  22.483  33.142  1.00 50.60           H
ATOM   3434  CA  GLU A 240      45.151  23.208  34.613  1.00 61.00           C
ATOM   3435  HA  GLU A 240      45.069  24.041  35.310  1.00 61.00           H
ATOM   3436  C   GLU A 240      46.237  23.578  33.569  1.00 66.29           C
ATOM   3437  O   GLU A 240      46.183  23.182  32.409  1.00 68.26           O
ATOM   3438  CB  GLU A 240      45.662  22.027  35.350  1.00 66.94           C
ATOM   3439 1HB  GLU A 240      45.882  21.232  34.637  1.00 66.94           H
ATOM   3440 2HB  GLU A 240      46.635  22.227  35.799  1.00 66.94           H
ATOM   3441  CG  GLU A 240      44.773  21.389  36.473  1.00 72.93           C
ATOM   3442 1HG  GLU A 240      43.772  21.125  36.131  1.00 72.93           H
ATOM   3443 2HG  GLU A 240      45.157  20.450  36.873  1.00 72.93           H
ATOM   3444  CD  GLU A 240      44.553  22.323  37.733  1.00 80.67           C
ATOM   3445  OE1 GLU A 240      45.485  22.989  38.269  1.00 83.88           O
ATOM   3446  OE2 GLU A 240      43.435  22.398  38.278  1.00 83.71           O
ATOM   3447  N   ASP A 241      47.196  24.386  34.068  1.00 69.13           N
ATOM   3448  H   ASP A 241      47.053  24.740  35.003  1.00 69.13           H
ATOM   3449  CA  ASP A 241      48.105  25.139  33.206  1.00 72.87           C
ATOM   3450  HA  ASP A 241      48.513  25.976  33.773  1.00 72.87           H
ATOM   3451  C   ASP A 241      47.402  25.787  31.945  1.00 72.10           C
ATOM   3452  O   ASP A 241      48.050  25.998  30.962  1.00 71.98           O
ATOM   3453  CB  ASP A 241      49.290  24.240  32.827  1.00 74.52           C
ATOM   3454 1HB  ASP A 241      48.972  23.355  32.277  1.00 74.52           H
ATOM   3455 2HB  ASP A 241      49.969  24.813  32.196  1.00 74.52           H
ATOM   3456  CG  ASP A 241      50.093  23.760  34.064  1.00 77.84           C
ATOM   3457  OD1 ASP A 241      50.255  22.553  34.348  1.00 80.90           O
ATOM   3458  OD2 ASP A 241      50.583  24.656  34.854  1.00 78.04           O
ATOM   3459  N   GLY A 242      46.095  26.166  32.047  1.00 69.34           N
ATOM   3460  H   GLY A 242      45.755  26.137  32.997  1.00 69.34           H
ATOM   3461  CA  GLY A 242      45.210  26.683  31.022  1.00 65.28           C
ATOM   3462 1HA  GLY A 242      44.511  27.370  31.497  1.00 65.28           H
ATOM   3463 2HA  GLY A 242      45.793  27.305  30.342  1.00 65.28           H
ATOM   3464  C   GLY A 242      44.421  25.659  30.203  1.00 57.60           C
ATOM   3465  O   GLY A 242      43.506  26.023  29.495  1.00 64.00           O
ATOM   3466  N   THR A 243      44.774  24.370  30.174  1.00 48.04           N
ATOM   3467  H   THR A 243      45.388  24.035  30.903  1.00 48.04           H
ATOM   3468  CA  THR A 243      44.220  23.293  29.296  1.00 47.33           C
ATOM   3469  HA  THR A 243      43.683  23.665  28.423  1.00 47.33           H
ATOM   3470  C   THR A 243      43.255  22.386  30.095  1.00 49.92           C
ATOM   3471  O   THR A 243      43.523  22.207  31.260  1.00 47.58           O
ATOM   3472  CB  THR A 243      45.418  22.437  28.806  1.00 45.07           C
ATOM   3473  HB  THR A 243      46.092  22.295  29.651  1.00 45.07           H
ATOM   3474  OG1 THR A 243      46.160  23.300  27.884  1.00 47.17           O
ATOM   3475  HG1 THR A 243      46.955  22.803  27.677  1.00 47.17           H
ATOM   3476  CG2 THR A 243      45.125  21.067  28.121  1.00 47.58           C
ATOM   3477 1HG2 THR A 243      44.716  20.441  28.914  1.00 47.58           H
ATOM   3478 2HG2 THR A 243      46.000  20.582  27.689  1.00 47.58           H
ATOM   3479 3HG2 THR A 243      44.371  21.213  27.347  1.00 47.58           H
ATOM   3480  N   ALA A 244      42.179  21.882  29.506  1.00 49.95           N
ATOM   3481  H   ALA A 244      42.055  22.088  28.526  1.00 49.95           H
ATOM   3482  CA  ALA A 244      41.194  20.907  30.061  1.00 42.87           C
ATOM   3483  HA  ALA A 244      40.620  21.380  30.858  1.00 42.87           H
ATOM   3484  C   ALA A 244      41.840  19.619  30.707  1.00 40.57           C
ATOM   3485  O   ALA A 244      42.752  18.934  30.198  1.00 40.52           O
ATOM   3486  CB  ALA A 244      40.116  20.426  29.099  1.00 39.54           C
ATOM   3487 1HB  ALA A 244      39.507  19.659  29.579  1.00 39.54           H
ATOM   3488 2HB  ALA A 244      40.671  19.984  28.271  1.00 39.54           H
ATOM   3489 3HB  ALA A 244      39.471  21.219  28.722  1.00 39.54           H
ATOM   3490  N   ALA A 245      41.394  19.320  31.933  1.00 37.81           N
ATOM   3491  H   ALA A 245      40.709  19.954  32.322  1.00 37.81           H
ATOM   3492  CA  ALA A 245      42.112  18.475  32.907  1.00 33.38           C
ATOM   3493  HA  ALA A 245      42.669  17.765  32.296  1.00 33.38           H
ATOM   3494  C   ALA A 245      41.078  17.626  33.732  1.00 30.63           C
ATOM   3495  O   ALA A 245      41.462  16.908  34.647  1.00 29.52           O
ATOM   3496  CB  ALA A 245      43.095  19.360  33.737  1.00 30.84           C
ATOM   3497 1HB  ALA A 245      43.844  19.667  33.008  1.00 30.84           H
ATOM   3498 2HB  ALA A 245      43.571  18.774  34.524  1.00 30.84           H
ATOM   3499 3HB  ALA A 245      42.628  20.243  34.173  1.00 30.84           H
ATOM   3500  N   GLY A 246      39.741  17.634  33.482  1.00 27.77           N
ATOM   3501  H   GLY A 246      39.344  18.279  32.814  1.00 27.77           H
ATOM   3502  CA  GLY A 246      38.750  16.981  34.382  1.00 26.68           C
ATOM   3503 1HA  GLY A 246      38.641  15.919  34.163  1.00 26.68           H
ATOM   3504 2HA  GLY A 246      39.149  17.077  35.392  1.00 26.68           H
ATOM   3505  C   GLY A 246      37.368  17.640  34.333  1.00 32.40           C
ATOM   3506  O   GLY A 246      37.123  18.690  33.692  1.00 36.70           O
ATOM   3507  N   VAL A 247      36.413  17.113  35.156  1.00 34.79           N
ATOM   3508  H   VAL A 247      36.643  16.244  35.618  1.00 34.79           H
ATOM   3509  CA  VAL A 247      35.122  17.721  35.577  1.00 33.14           C
ATOM   3510  HA  VAL A 247      35.198  18.806  35.519  1.00 33.14           H
ATOM   3511  C   VAL A 247      34.782  17.364  37.055  1.00 31.91           C
ATOM   3512  O   VAL A 247      35.442  16.608  37.744  1.00 26.92           O
ATOM   3513  CB  VAL A 247      33.873  17.262  34.680  1.00 24.69           C
ATOM   3514  HB  VAL A 247      33.000  17.569  35.256  1.00 24.69           H
ATOM   3515  CG1 VAL A 247      33.722  17.968  33.257  1.00 36.00           C
ATOM   3516 1HG1 VAL A 247      33.163  18.898  33.354  1.00 36.00           H
ATOM   3517 2HG1 VAL A 247      33.219  17.313  32.545  1.00 36.00           H
ATOM   3518 3HG1 VAL A 247      34.730  18.184  32.903  1.00 36.00           H
ATOM   3519  CG2 VAL A 247      33.772  15.726  34.529  1.00 24.08           C
ATOM   3520 1HG2 VAL A 247      34.025  15.313  35.506  1.00 24.08           H
ATOM   3521 2HG2 VAL A 247      34.547  15.459  33.810  1.00 24.08           H
ATOM   3522 3HG2 VAL A 247      32.816  15.321  34.199  1.00 24.08           H
ATOM   3523  N   GLU A 248      33.783  18.096  37.629  1.00 35.53           N
ATOM   3524  H   GLU A 248      33.228  18.697  37.037  1.00 35.53           H
ATOM   3525  CA  GLU A 248      33.222  17.987  39.034  1.00 32.26           C
ATOM   3526  HA  GLU A 248      33.718  17.102  39.434  1.00 32.26           H
ATOM   3527  C   GLU A 248      31.705  17.667  38.946  1.00 31.72           C
ATOM   3528  O   GLU A 248      31.086  18.180  38.026  1.00 33.65           O
ATOM   3529  CB  GLU A 248      33.669  19.148  39.929  1.00 37.13           C
ATOM   3530 1HB  GLU A 248      34.758  19.112  39.913  1.00 37.13           H
ATOM   3531 2HB  GLU A 248      33.386  20.025  39.347  1.00 37.13           H
ATOM   3532  CG  GLU A 248      33.175  19.291  41.358  1.00 41.58           C
ATOM   3533 1HG  GLU A 248      32.120  19.560  41.318  1.00 41.58           H
ATOM   3534 2HG  GLU A 248      33.261  18.298  41.798  1.00 41.58           H
ATOM   3535  CD  GLU A 248      33.929  20.297  42.210  1.00 43.69           C
ATOM   3536  OE1 GLU A 248      35.065  20.008  42.668  1.00 42.60           O
ATOM   3537  OE2 GLU A 248      33.467  21.427  42.478  1.00 46.52           O
ATOM   3538  N   VAL A 249      31.209  16.718  39.766  1.00 25.85           N
ATOM   3539  H   VAL A 249      31.820  16.444  40.523  1.00 25.85           H
ATOM   3540  CA  VAL A 249      29.921  16.111  39.640  1.00 28.81           C
ATOM   3541  HA  VAL A 249      29.335  16.852  39.096  1.00 28.81           H
ATOM   3542  C   VAL A 249      29.228  15.897  41.017  1.00 30.39           C
ATOM   3543  O   VAL A 249      29.753  15.200  41.925  1.00 31.89           O
ATOM   3544  CB  VAL A 249      30.051  14.737  38.916  1.00 29.96           C
ATOM   3545  HB  VAL A 249      30.320  13.997  39.670  1.00 29.96           H
ATOM   3546  CG1 VAL A 249      28.708  14.346  38.279  1.00 23.95           C
ATOM   3547 1HG1 VAL A 249      28.587  14.988  37.407  1.00 23.95           H
ATOM   3548 2HG1 VAL A 249      27.891  14.523  38.978  1.00 23.95           H
ATOM   3549 3HG1 VAL A 249      28.700  13.302  37.966  1.00 23.95           H
ATOM   3550  CG2 VAL A 249      31.065  14.754  37.743  1.00 23.72           C
ATOM   3551 1HG2 VAL A 249      30.885  15.617  37.102  1.00 23.72           H
ATOM   3552 2HG2 VAL A 249      30.925  13.838  37.169  1.00 23.72           H
ATOM   3553 3HG2 VAL A 249      32.084  14.791  38.126  1.00 23.72           H
ATOM   3554  N   GLN A 250      28.001  16.411  41.083  1.00 32.99           N
ATOM   3555  H   GLN A 250      27.616  16.760  40.217  1.00 32.99           H
ATOM   3556  CA  GLN A 250      27.058  16.260  42.200  1.00 30.22           C
ATOM   3557  HA  GLN A 250      27.577  16.031  43.130  1.00 30.22           H
ATOM   3558  C   GLN A 250      26.002  15.247  41.898  1.00 31.93           C
ATOM   3559  O   GLN A 250      25.305  15.323  40.894  1.00 27.19           O
ATOM   3560  CB  GLN A 250      26.454  17.606  42.359  1.00 30.67           C
ATOM   3561 1HB  GLN A 250      27.302  18.274  42.511  1.00 30.67           H
ATOM   3562 2HB  GLN A 250      25.843  17.853  41.491  1.00 30.67           H
ATOM   3563  CG  GLN A 250      25.553  17.682  43.615  1.00 39.96           C
ATOM   3564 1HG  GLN A 250      24.616  17.142  43.482  1.00 39.96           H
ATOM   3565 2HG  GLN A 250      26.047  17.245  44.484  1.00 39.96           H
ATOM   3566  CD  GLN A 250      25.232  19.151  43.921  1.00 41.61           C
ATOM   3567  OE1 GLN A 250      24.233  19.672  43.470  1.00 46.36           O
ATOM   3568  NE2 GLN A 250      26.100  19.994  44.517  1.00 40.85           N
ATOM   3569 1HE2 GLN A 250      25.992  20.998  44.522  1.00 40.85           H
ATOM   3570 2HE2 GLN A 250      26.978  19.579  44.795  1.00 40.85           H
ATOM   3571  N   ASP A 251      26.019  14.240  42.714  1.00 33.93           N
ATOM   3572  H   ASP A 251      26.610  14.313  43.531  1.00 33.93           H
ATOM   3573  CA  ASP A 251      25.135  13.043  42.689  1.00 34.64           C
ATOM   3574  HA  ASP A 251      25.042  12.661  41.672  1.00 34.64           H
ATOM   3575  C   ASP A 251      23.724  13.132  43.301  1.00 37.63           C
ATOM   3576  O   ASP A 251      23.463  12.964  44.498  1.00 41.67           O
ATOM   3577  CB  ASP A 251      25.985  11.978  43.446  1.00 40.39           C
ATOM   3578 1HB  ASP A 251      26.918  11.747  42.931  1.00 40.39           H
ATOM   3579 2HB  ASP A 251      26.302  12.445  44.379  1.00 40.39           H
ATOM   3580  CG  ASP A 251      25.197  10.727  43.714  1.00 46.02           C
ATOM   3581  OD1 ASP A 251      25.418  10.163  44.804  1.00 45.22           O
ATOM   3582  OD2 ASP A 251      24.353  10.275  42.904  1.00 50.01           O
ATOM   3583  N   ARG A 252      22.771  13.544  42.445  1.00 36.60           N
ATOM   3584  H   ARG A 252      22.923  13.629  41.450  1.00 36.60           H
ATOM   3585  CA  ARG A 252      21.585  14.111  43.023  1.00 38.03           C
ATOM   3586  HA  ARG A 252      21.787  15.007  43.610  1.00 38.03           H
ATOM   3587  C   ARG A 252      20.681  13.189  43.900  1.00 35.77           C
ATOM   3588  O   ARG A 252      19.958  13.783  44.674  1.00 33.71           O
ATOM   3589  CB  ARG A 252      20.816  14.543  41.789  1.00 41.45           C
ATOM   3590 1HB  ARG A 252      20.482  13.617  41.320  1.00 41.45           H
ATOM   3591 2HB  ARG A 252      19.847  14.932  42.104  1.00 41.45           H
ATOM   3592  CG  ARG A 252      21.367  15.470  40.679  1.00 44.73           C
ATOM   3593 1HG  ARG A 252      21.799  16.377  41.104  1.00 44.73           H
ATOM   3594 2HG  ARG A 252      22.086  14.944  40.051  1.00 44.73           H
ATOM   3595  CD  ARG A 252      20.195  15.923  39.744  1.00 48.58           C
ATOM   3596 1HD  ARG A 252      20.607  16.399  38.853  1.00 48.58           H
ATOM   3597 2HD  ARG A 252      19.641  15.024  39.476  1.00 48.58           H
ATOM   3598  NE  ARG A 252      19.246  16.875  40.375  1.00 50.51           N
ATOM   3599  HE  ARG A 252      19.530  17.352  41.219  1.00 50.51           H
ATOM   3600  CZ  ARG A 252      18.048  17.231  39.819  1.00 54.86           C
ATOM   3601  NH1 ARG A 252      17.662  16.716  38.683  1.00 59.13           N
ATOM   3602 1HH1 ARG A 252      18.180  15.953  38.272  1.00 59.13           H
ATOM   3603 2HH1 ARG A 252      16.695  16.865  38.433  1.00 59.13           H
ATOM   3604  NH2 ARG A 252      17.285  18.088  40.482  1.00 55.35           N
ATOM   3605 1HH2 ARG A 252      17.718  18.444  41.322  1.00 55.35           H
ATOM   3606 2HH2 ARG A 252      16.371  18.418  40.207  1.00 55.35           H
ATOM   3607  N   ARG A 253      20.777  11.860  43.917  1.00 38.65           N
ATOM   3608  H   ARG A 253      21.463  11.350  43.379  1.00 38.65           H
ATOM   3609  CA  ARG A 253      20.072  11.102  44.959  1.00 43.29           C
ATOM   3610  HA  ARG A 253      19.040  11.440  45.057  1.00 43.29           H
ATOM   3611  C   ARG A 253      20.716  11.174  46.373  1.00 47.99           C
ATOM   3612  O   ARG A 253      20.028  10.874  47.339  1.00 53.40           O
ATOM   3613  CB  ARG A 253      19.914   9.632  44.526  1.00 41.88           C
ATOM   3614 1HB  ARG A 253      20.881   9.296  44.154  1.00 41.88           H
ATOM   3615 2HB  ARG A 253      19.618   9.040  45.392  1.00 41.88           H
ATOM   3616  CG  ARG A 253      18.872   9.253  43.386  1.00 35.78           C
ATOM   3617 1HG  ARG A 253      17.887   9.702  43.514  1.00 35.78           H
ATOM   3618 2HG  ARG A 253      19.328   9.611  42.462  1.00 35.78           H
ATOM   3619  CD  ARG A 253      18.711   7.726  43.297  1.00 38.82           C
ATOM   3620 1HD  ARG A 253      19.713   7.321  43.441  1.00 38.82           H
ATOM   3621 2HD  ARG A 253      17.951   7.382  43.998  1.00 38.82           H
ATOM   3622  NE  ARG A 253      18.262   7.298  41.927  1.00 42.21           N
ATOM   3623  HE  ARG A 253      18.130   8.065  41.284  1.00 42.21           H
ATOM   3624  CZ  ARG A 253      17.989   6.044  41.539  1.00 42.81           C
ATOM   3625  NH1 ARG A 253      17.947   5.076  42.439  1.00 39.72           N
ATOM   3626 1HH1 ARG A 253      18.378   5.171  43.347  1.00 39.72           H
ATOM   3627 2HH1 ARG A 253      17.481   4.216  42.187  1.00 39.72           H
ATOM   3628  NH2 ARG A 253      17.782   5.750  40.283  1.00 45.51           N
ATOM   3629 1HH2 ARG A 253      18.074   6.409  39.576  1.00 45.51           H
ATOM   3630 2HH2 ARG A 253      17.527   4.809  40.023  1.00 45.51           H
ATOM   3631  N   SER A 254      22.001  11.605  46.455  1.00 42.04           N
ATOM   3632  H   SER A 254      22.492  11.747  45.584  1.00 42.04           H
ATOM   3633  CA  SER A 254      22.699  11.866  47.690  1.00 45.37           C
ATOM   3634  HA  SER A 254      22.336  11.403  48.608  1.00 45.37           H
ATOM   3635  C   SER A 254      22.944  13.384  48.045  1.00 43.08           C
ATOM   3636  O   SER A 254      23.031  13.767  49.216  1.00 49.06           O
ATOM   3637  CB  SER A 254      24.118  11.271  47.638  1.00 47.62           C
ATOM   3638 1HB  SER A 254      24.567  11.356  48.628  1.00 47.62           H
ATOM   3639 2HB  SER A 254      24.043  10.211  47.396  1.00 47.62           H
ATOM   3640  OG  SER A 254      25.061  11.818  46.689  1.00 45.55           O
ATOM   3641  HG  SER A 254      25.252  11.110  46.071  1.00 45.55           H
ATOM   3642  N   GLY A 255      23.142  14.223  47.047  1.00 33.49           N
ATOM   3643  H   GLY A 255      23.208  13.839  46.115  1.00 33.49           H
ATOM   3644  CA  GLY A 255      23.616  15.592  47.235  1.00 31.94           C
ATOM   3645 1HA  GLY A 255      23.265  16.054  46.312  1.00 31.94           H
ATOM   3646 2HA  GLY A 255      23.134  16.096  48.073  1.00 31.94           H
ATOM   3647  C   GLY A 255      25.127  15.767  47.343  1.00 37.58           C
ATOM   3648  O   GLY A 255      25.659  16.873  47.287  1.00 41.29           O
ATOM   3649  N   ASP A 256      25.935  14.697  47.561  1.00 36.93           N
ATOM   3650  H   ASP A 256      25.520  13.808  47.323  1.00 36.93           H
ATOM   3651  CA  ASP A 256      27.394  14.759  47.604  1.00 38.83           C
ATOM   3652  HA  ASP A 256      27.729  15.525  48.305  1.00 38.83           H
ATOM   3653  C   ASP A 256      28.045  15.088  46.226  1.00 37.74           C
ATOM   3654  O   ASP A 256      27.454  14.826  45.184  1.00 34.93           O
ATOM   3655  CB  ASP A 256      27.935  13.456  48.098  1.00 43.52           C
ATOM   3656 1HB  ASP A 256      27.662  12.577  47.515  1.00 43.52           H
ATOM   3657 2HB  ASP A 256      29.023  13.528  48.102  1.00 43.52           H
ATOM   3658  CG  ASP A 256      27.508  13.154  49.578  1.00 52.80           C
ATOM   3659  OD1 ASP A 256      26.900  13.915  50.325  1.00 56.22           O
ATOM   3660  OD2 ASP A 256      27.980  12.099  50.055  1.00 58.77           O
ATOM   3661  N   THR A 257      29.243  15.618  46.269  1.00 37.44           N
ATOM   3662  H   THR A 257      29.721  15.834  47.132  1.00 37.44           H
ATOM   3663  CA  THR A 257      30.017  16.103  45.050  1.00 32.62           C
ATOM   3664  HA  THR A 257      29.457  15.888  44.140  1.00 32.62           H
ATOM   3665  C   THR A 257      31.398  15.497  44.971  1.00 33.14           C
ATOM   3666  O   THR A 257      32.039  15.191  46.004  1.00 34.94           O
ATOM   3667  CB  THR A 257      29.947  17.662  45.137  1.00 33.50           C
ATOM   3668  HB  THR A 257      30.529  17.959  46.010  1.00 33.50           H
ATOM   3669  OG1 THR A 257      28.541  18.156  45.215  1.00 39.15           O
ATOM   3670  HG1 THR A 257      28.195  17.679  45.973  1.00 39.15           H
ATOM   3671  CG2 THR A 257      30.595  18.311  43.942  1.00 29.47           C
ATOM   3672 1HG2 THR A 257      30.466  17.628  43.103  1.00 29.47           H
ATOM   3673 2HG2 THR A 257      31.658  18.475  44.117  1.00 29.47           H
ATOM   3674 3HG2 THR A 257      30.112  19.261  43.715  1.00 29.47           H
ATOM   3675  N   TYR A 258      31.797  15.064  43.759  1.00 33.33           N
ATOM   3676  H   TYR A 258      31.129  15.134  43.006  1.00 33.33           H
ATOM   3677  CA  TYR A 258      33.055  14.359  43.434  1.00 34.48           C
ATOM   3678  HA  TYR A 258      33.736  14.468  44.278  1.00 34.48           H
ATOM   3679  C   TYR A 258      33.747  14.913  42.177  1.00 35.86           C
ATOM   3680  O   TYR A 258      33.251  15.846  41.549  1.00 31.68           O
ATOM   3681  CB  TYR A 258      32.726  12.861  43.230  1.00 30.90           C
ATOM   3682 1HB  TYR A 258      32.124  12.768  42.326  1.00 30.90           H
ATOM   3683 2HB  TYR A 258      33.665  12.326  43.086  1.00 30.90           H
ATOM   3684  CG  TYR A 258      31.997  12.242  44.329  1.00 29.56           C
ATOM   3685  CD1 TYR A 258      32.619  11.407  45.290  1.00 29.84           C
ATOM   3686  HD1 TYR A 258      33.686  11.251  45.226  1.00 29.84           H
ATOM   3687  CD2 TYR A 258      30.596  12.242  44.290  1.00 31.70           C
ATOM   3688  HD2 TYR A 258      30.078  12.820  43.539  1.00 31.70           H
ATOM   3689  CE1 TYR A 258      31.812  10.814  46.270  1.00 31.71           C
ATOM   3690  HE1 TYR A 258      32.268  10.348  47.132  1.00 31.71           H
ATOM   3691  CE2 TYR A 258      29.787  11.568  45.194  1.00 33.30           C
ATOM   3692  HE2 TYR A 258      28.710  11.615  45.120  1.00 33.30           H
ATOM   3693  CZ  TYR A 258      30.439  10.960  46.311  1.00 35.35           C
ATOM   3694  OH  TYR A 258      29.729  10.438  47.345  1.00 42.40           O
ATOM   3695  HH  TYR A 258      28.962   9.933  47.066  1.00 42.40           H
ATOM   3696  N   GLN A 259      34.999  14.543  41.912  1.00 37.20           N
ATOM   3697  H   GLN A 259      35.280  13.682  42.360  1.00 37.20           H
ATOM   3698  CA  GLN A 259      35.811  14.927  40.728  1.00 31.91           C
ATOM   3699  HA  GLN A 259      35.169  15.588  40.146  1.00 31.91           H
ATOM   3700  C   GLN A 259      36.174  13.706  39.905  1.00 30.06           C
ATOM   3701  O   GLN A 259      36.405  12.648  40.466  1.00 29.82           O
ATOM   3702  CB  GLN A 259      37.081  15.780  41.184  1.00 29.96           C
ATOM   3703 1HB  GLN A 259      37.740  15.148  41.778  1.00 29.96           H
ATOM   3704 2HB  GLN A 259      37.561  16.127  40.269  1.00 29.96           H
ATOM   3705  CG  GLN A 259      36.681  17.003  42.025  1.00 32.97           C
ATOM   3706 1HG  GLN A 259      35.896  17.546  41.499  1.00 32.97           H
ATOM   3707 2HG  GLN A 259      36.407  16.633  43.013  1.00 32.97           H
ATOM   3708  CD  GLN A 259      37.897  17.934  42.176  1.00 37.76           C
ATOM   3709  OE1 GLN A 259      39.070  17.499  42.076  1.00 32.19           O
ATOM   3710  NE2 GLN A 259      37.742  19.210  42.418  1.00 40.57           N
ATOM   3711 1HE2 GLN A 259      38.511  19.844  42.580  1.00 40.57           H
ATOM   3712 2HE2 GLN A 259      36.791  19.531  42.527  1.00 40.57           H
ATOM   3713  N   VAL A 260      36.281  13.890  38.582  1.00 29.16           N
ATOM   3714  H   VAL A 260      36.011  14.787  38.207  1.00 29.16           H
ATOM   3715  CA  VAL A 260      36.901  12.968  37.581  1.00 33.32           C
ATOM   3716  HA  VAL A 260      37.433  12.096  37.962  1.00 33.32           H
ATOM   3717  C   VAL A 260      37.862  13.835  36.778  1.00 32.91           C
ATOM   3718  O   VAL A 260      37.503  14.674  35.967  1.00 36.23           O
ATOM   3719  CB  VAL A 260      35.737  12.412  36.715  1.00 31.79           C
ATOM   3720  HB  VAL A 260      35.201  13.264  36.296  1.00 31.79           H
ATOM   3721  CG1 VAL A 260      36.307  11.503  35.644  1.00 31.13           C
ATOM   3722 1HG1 VAL A 260      36.898  10.708  36.099  1.00 31.13           H
ATOM   3723 2HG1 VAL A 260      36.954  12.131  35.031  1.00 31.13           H
ATOM   3724 3HG1 VAL A 260      35.527  11.066  35.021  1.00 31.13           H
ATOM   3725  CG2 VAL A 260      34.671  11.652  37.584  1.00 33.62           C
ATOM   3726 1HG2 VAL A 260      33.948  11.222  36.891  1.00 33.62           H
ATOM   3727 2HG2 VAL A 260      34.173  12.384  38.220  1.00 33.62           H
ATOM   3728 3HG2 VAL A 260      35.096  10.861  38.203  1.00 33.62           H
ATOM   3729  N   ALA A 261      39.128  13.385  36.848  1.00 29.51           N
ATOM   3730  H   ALA A 261      39.396  12.652  37.489  1.00 29.51           H
ATOM   3731  CA  ALA A 261      40.110  13.836  35.882  1.00 33.03           C
ATOM   3732  HA  ALA A 261      40.041  14.922  35.818  1.00 33.03           H
ATOM   3733  C   ALA A 261      39.796  13.284  34.452  1.00 37.37           C
ATOM   3734  O   ALA A 261      39.355  12.183  34.220  1.00 34.96           O
ATOM   3735  CB  ALA A 261      41.556  13.659  36.447  1.00 31.20           C
ATOM   3736 1HB  ALA A 261      42.273  14.028  35.713  1.00 31.20           H
ATOM   3737 2HB  ALA A 261      41.742  12.601  36.636  1.00 31.20           H
ATOM   3738 3HB  ALA A 261      41.665  14.219  37.376  1.00 31.20           H
ATOM   3739  N   ALA A 262      40.001  14.134  33.461  1.00 40.56           N
ATOM   3740  H   ALA A 262      40.595  14.942  33.574  1.00 40.56           H
ATOM   3741  CA  ALA A 262      39.666  13.821  32.033  1.00 27.72           C
ATOM   3742  HA  ALA A 262      39.454  12.758  31.916  1.00 27.72           H
ATOM   3743  C   ALA A 262      40.917  14.153  31.192  1.00 28.38           C
ATOM   3744  O   ALA A 262      41.532  15.173  31.526  1.00 28.74           O
ATOM   3745  CB  ALA A 262      38.444  14.632  31.581  1.00 30.12           C
ATOM   3746 1HB  ALA A 262      38.676  15.660  31.300  1.00 30.12           H
ATOM   3747 2HB  ALA A 262      37.689  14.632  32.367  1.00 30.12           H
ATOM   3748 3HB  ALA A 262      38.065  14.094  30.713  1.00 30.12           H
ATOM   3749  N   ARG A 263      41.302  13.478  30.128  1.00 43.46           N
ATOM   3750  H   ARG A 263      40.804  12.639  29.863  1.00 43.46           H
ATOM   3751  CA  ARG A 263      42.255  14.006  29.140  1.00 37.88           C
ATOM   3752  HA  ARG A 263      43.088  14.455  29.680  1.00 37.88           H
ATOM   3753  C   ARG A 263      41.554  15.048  28.299  1.00 37.41           C
ATOM   3754  O   ARG A 263      42.174  16.019  27.925  1.00 41.33           O
ATOM   3755  CB  ARG A 263      42.866  12.979  28.239  1.00 38.46           C
ATOM   3756 1HB  ARG A 263      42.106  12.434  27.678  1.00 38.46           H
ATOM   3757 2HB  ARG A 263      43.585  13.407  27.541  1.00 38.46           H
ATOM   3758  CG  ARG A 263      43.645  11.915  29.089  1.00 46.43           C
ATOM   3759 1HG  ARG A 263      44.564  12.396  29.421  1.00 46.43           H
ATOM   3760 2HG  ARG A 263      43.054  11.653  29.967  1.00 46.43           H
ATOM   3761  CD  ARG A 263      44.059  10.569  28.404  1.00 53.08           C
ATOM   3762 1HD  ARG A 263      44.392   9.831  29.133  1.00 53.08           H
ATOM   3763 2HD  ARG A 263      43.148  10.167  27.961  1.00 53.08           H
ATOM   3764  NE  ARG A 263      45.063  10.817  27.410  1.00 56.11           N
ATOM   3765  HE  ARG A 263      45.660  11.621  27.544  1.00 56.11           H
ATOM   3766  CZ  ARG A 263      45.236  10.084  26.269  1.00 55.05           C
ATOM   3767  NH1 ARG A 263      44.517   9.057  26.056  1.00 51.01           N
ATOM   3768 1HH1 ARG A 263      43.958   8.653  26.794  1.00 51.01           H
ATOM   3769 2HH1 ARG A 263      44.876   8.472  25.315  1.00 51.01           H
ATOM   3770  NH2 ARG A 263      46.141  10.391  25.419  1.00 55.82           N
ATOM   3771 1HH2 ARG A 263      46.649  11.262  25.466  1.00 55.82           H
ATOM   3772 2HH2 ARG A 263      46.027   9.918  24.534  1.00 55.82           H
ATOM   3773  N   TYR A 264      40.308  14.761  27.869  1.00 37.95           N
ATOM   3774  H   TYR A 264      39.932  13.886  28.205  1.00 37.95           H
ATOM   3775  CA  TYR A 264      39.406  15.536  26.981  1.00 31.84           C
ATOM   3776  HA  TYR A 264      39.786  16.550  26.857  1.00 31.84           H
ATOM   3777  C   TYR A 264      37.942  15.590  27.397  1.00 28.45           C
ATOM   3778  O   TYR A 264      37.472  14.646  27.996  1.00 23.81           O
ATOM   3779  CB  TYR A 264      39.480  14.868  25.579  1.00 28.64           C
ATOM   3780 1HB  TYR A 264      38.872  13.965  25.536  1.00 28.64           H
ATOM   3781 2HB  TYR A 264      38.996  15.540  24.870  1.00 28.64           H
ATOM   3782  CG  TYR A 264      40.881  14.567  25.126  1.00 29.40           C
ATOM   3783  CD1 TYR A 264      41.307  13.235  24.940  1.00 33.44           C
ATOM   3784  HD1 TYR A 264      40.666  12.398  25.173  1.00 33.44           H
ATOM   3785  CD2 TYR A 264      41.850  15.583  24.728  1.00 26.27           C
ATOM   3786  HD2 TYR A 264      41.496  16.601  24.663  1.00 26.27           H
ATOM   3787  CE1 TYR A 264      42.712  12.951  24.790  1.00 34.99           C
ATOM   3788  HE1 TYR A 264      43.021  11.916  24.791  1.00 34.99           H
ATOM   3789  CE2 TYR A 264      43.147  15.273  24.280  1.00 28.47           C
ATOM   3790  HE2 TYR A 264      43.842  16.063  24.034  1.00 28.47           H
ATOM   3791  CZ  TYR A 264      43.658  13.964  24.519  1.00 31.40           C
ATOM   3792  OH  TYR A 264      44.968  13.555  24.299  1.00 32.07           O
ATOM   3793  HH  TYR A 264      45.509  14.288  23.996  1.00 32.07           H
ATOM   3794  N   VAL A 265      37.254  16.602  26.927  1.00 25.38           N
ATOM   3795  H   VAL A 265      37.657  17.191  26.213  1.00 25.38           H
ATOM   3796  CA  VAL A 265      35.894  17.088  27.386  1.00 22.18           C
ATOM   3797  HA  VAL A 265      35.449  16.232  27.892  1.00 22.18           H
ATOM   3798  C   VAL A 265      34.946  17.629  26.341  1.00 23.25           C
ATOM   3799  O   VAL A 265      35.370  18.418  25.526  1.00 32.40           O
ATOM   3800  CB  VAL A 265      35.998  18.244  28.513  1.00 25.44           C
ATOM   3801  HB  VAL A 265      36.467  19.074  27.984  1.00 25.44           H
ATOM   3802  CG1 VAL A 265      34.623  18.586  29.230  1.00 21.60           C
ATOM   3803 1HG1 VAL A 265      34.837  19.364  29.963  1.00 21.60           H
ATOM   3804 2HG1 VAL A 265      34.181  17.725  29.732  1.00 21.60           H
ATOM   3805 3HG1 VAL A 265      33.927  18.969  28.485  1.00 21.60           H
ATOM   3806  CG2 VAL A 265      37.008  17.720  29.630  1.00 33.93           C
ATOM   3807 1HG2 VAL A 265      37.949  17.500  29.126  1.00 33.93           H
ATOM   3808 2HG2 VAL A 265      36.646  16.823  30.132  1.00 33.93           H
ATOM   3809 3HG2 VAL A 265      37.164  18.510  30.364  1.00 33.93           H
ATOM   3810  N   VAL A 266      33.679  17.188  26.390  1.00 21.78           N
ATOM   3811  H   VAL A 266      33.495  16.475  27.081  1.00 21.78           H
ATOM   3812  CA  VAL A 266      32.573  17.486  25.462  1.00 22.77           C
ATOM   3813  HA  VAL A 266      32.869  18.264  24.758  1.00 22.77           H
ATOM   3814  C   VAL A 266      31.343  18.053  26.254  1.00 26.36           C
ATOM   3815  O   VAL A 266      30.701  17.273  26.941  1.00 31.88           O
ATOM   3816  CB  VAL A 266      32.164  16.311  24.533  1.00 23.05           C
ATOM   3817  HB  VAL A 266      31.721  15.535  25.156  1.00 23.05           H
ATOM   3818  CG1 VAL A 266      31.117  16.765  23.515  1.00 19.47           C
ATOM   3819 1HG1 VAL A 266      30.866  15.881  22.930  1.00 19.47           H
ATOM   3820 2HG1 VAL A 266      31.561  17.518  22.863  1.00 19.47           H
ATOM   3821 3HG1 VAL A 266      30.213  17.167  23.973  1.00 19.47           H
ATOM   3822  CG2 VAL A 266      33.385  15.813  23.684  1.00 24.83           C
ATOM   3823 1HG2 VAL A 266      33.067  14.986  23.049  1.00 24.83           H
ATOM   3824 2HG2 VAL A 266      34.207  15.488  24.320  1.00 24.83           H
ATOM   3825 3HG2 VAL A 266      33.714  16.644  23.060  1.00 24.83           H
ATOM   3826  N   VAL A 267      31.105  19.348  26.199  1.00 25.83           N
ATOM   3827  H   VAL A 267      31.720  19.943  25.663  1.00 25.83           H
ATOM   3828  CA  VAL A 267      29.951  19.937  26.832  1.00 24.11           C
ATOM   3829  HA  VAL A 267      29.557  19.159  27.486  1.00 24.11           H
ATOM   3830  C   VAL A 267      28.827  20.212  25.762  1.00 20.63           C
ATOM   3831  O   VAL A 267      28.963  21.040  24.890  1.00 21.17           O
ATOM   3832  CB  VAL A 267      30.185  21.261  27.634  1.00 24.69           C
ATOM   3833  HB  VAL A 267      30.431  22.032  26.904  1.00 24.69           H
ATOM   3834  CG1 VAL A 267      29.021  21.604  28.542  1.00 19.36           C
ATOM   3835 1HG1 VAL A 267      28.195  21.795  27.857  1.00 19.36           H
ATOM   3836 2HG1 VAL A 267      29.229  22.504  29.121  1.00 19.36           H
ATOM   3837 3HG1 VAL A 267      28.752  20.791  29.217  1.00 19.36           H
ATOM   3838  CG2 VAL A 267      31.310  21.176  28.598  1.00 27.85           C
ATOM   3839 1HG2 VAL A 267      32.243  20.901  28.105  1.00 27.85           H
ATOM   3840 2HG2 VAL A 267      31.014  20.384  29.285  1.00 27.85           H
ATOM   3841 3HG2 VAL A 267      31.451  22.105  29.152  1.00 27.85           H
ATOM   3842  N   GLY A 268      27.784  19.355  25.824  1.00 20.43           N
ATOM   3843  H   GLY A 268      27.900  18.615  26.501  1.00 20.43           H
ATOM   3844  CA  GLY A 268      26.564  19.312  25.009  1.00 23.09           C
ATOM   3845 1HA  GLY A 268      26.506  20.102  24.261  1.00 23.09           H
ATOM   3846 2HA  GLY A 268      26.543  18.340  24.516  1.00 23.09           H
ATOM   3847  C   GLY A 268      25.339  19.418  25.929  1.00 26.98           C
ATOM   3848  O   GLY A 268      24.490  18.518  25.822  1.00 29.00           O
ATOM   3849  N   ALA A 269      25.235  20.498  26.697  1.00 22.79           N
ATOM   3850  H   ALA A 269      25.935  21.225  26.721  1.00 22.79           H
ATOM   3851  CA  ALA A 269      24.071  20.748  27.612  1.00 25.64           C
ATOM   3852  HA  ALA A 269      23.921  19.727  27.962  1.00 25.64           H
ATOM   3853  C   ALA A 269      22.744  21.303  27.100  1.00 31.22           C
ATOM   3854  O   ALA A 269      21.899  21.695  27.908  1.00 49.59           O
ATOM   3855  CB  ALA A 269      24.701  21.581  28.710  1.00 27.02           C
ATOM   3856 1HB  ALA A 269      25.770  21.368  28.693  1.00 27.02           H
ATOM   3857 2HB  ALA A 269      24.275  21.230  29.651  1.00 27.02           H
ATOM   3858 3HB  ALA A 269      24.542  22.655  28.617  1.00 27.02           H
ATOM   3859  N   ASP A 270      22.629  21.523  25.775  1.00 27.57           N
ATOM   3860  H   ASP A 270      23.315  21.083  25.178  1.00 27.57           H
ATOM   3861  CA  ASP A 270      21.783  22.545  25.056  1.00 34.25           C
ATOM   3862  HA  ASP A 270      21.888  22.204  24.026  1.00 34.25           H
ATOM   3863  C   ASP A 270      22.265  23.974  25.183  1.00 32.21           C
ATOM   3864  O   ASP A 270      23.089  24.326  26.054  1.00 33.78           O
ATOM   3865  CB  ASP A 270      20.329  22.422  25.451  1.00 44.32           C
ATOM   3866 1HB  ASP A 270      20.191  21.372  25.709  1.00 44.32           H
ATOM   3867 2HB  ASP A 270      20.161  23.036  26.336  1.00 44.32           H
ATOM   3868  CG  ASP A 270      19.398  22.824  24.340  1.00 57.38           C
ATOM   3869  OD1 ASP A 270      19.830  23.336  23.297  1.00 58.69           O
ATOM   3870  OD2 ASP A 270      18.169  22.817  24.612  1.00 62.44           O
ATOM   3871  N   ALA A 271      21.872  24.760  24.162  1.00 30.80           N
ATOM   3872  H   ALA A 271      21.188  24.301  23.577  1.00 30.80           H
ATOM   3873  CA  ALA A 271      22.448  26.005  23.639  1.00 20.72           C
ATOM   3874  HA  ALA A 271      23.458  25.778  23.298  1.00 20.72           H
ATOM   3875  C   ALA A 271      22.563  27.131  24.705  1.00 19.85           C
ATOM   3876  O   ALA A 271      23.537  27.923  24.674  1.00 18.40           O
ATOM   3877  CB  ALA A 271      21.530  26.363  22.486  1.00 19.38           C
ATOM   3878 1HB  ALA A 271      21.485  25.626  21.684  1.00 19.38           H
ATOM   3879 2HB  ALA A 271      21.905  27.307  22.092  1.00 19.38           H
ATOM   3880 3HB  ALA A 271      20.533  26.511  22.900  1.00 19.38           H
ATOM   3881  N   LEU A 272      21.653  27.063  25.716  1.00 23.64           N
ATOM   3882  H   LEU A 272      20.847  26.473  25.566  1.00 23.64           H
ATOM   3883  CA  LEU A 272      21.623  27.985  26.834  1.00 26.13           C
ATOM   3884  HA  LEU A 272      21.958  28.962  26.484  1.00 26.13           H
ATOM   3885  C   LEU A 272      22.472  27.542  28.011  1.00 24.49           C
ATOM   3886  O   LEU A 272      23.098  28.377  28.705  1.00 21.25           O
ATOM   3887  CB  LEU A 272      20.190  28.101  27.292  1.00 28.99           C
ATOM   3888 1HB  LEU A 272      19.763  27.115  27.472  1.00 28.99           H
ATOM   3889 2HB  LEU A 272      20.109  28.797  28.127  1.00 28.99           H
ATOM   3890  CG  LEU A 272      19.285  28.829  26.280  1.00 29.96           C
ATOM   3891  HG  LEU A 272      19.411  28.361  25.304  1.00 29.96           H
ATOM   3892  CD1 LEU A 272      17.763  28.871  26.580  1.00 15.55           C
ATOM   3893 1HD1 LEU A 272      17.382  27.892  26.871  1.00 15.55           H
ATOM   3894 2HD1 LEU A 272      17.197  29.243  25.726  1.00 15.55           H
ATOM   3895 3HD1 LEU A 272      17.659  29.564  27.415  1.00 15.55           H
ATOM   3896  CD2 LEU A 272      19.596  30.306  26.013  1.00 23.80           C
ATOM   3897 1HD2 LEU A 272      19.668  30.758  27.003  1.00 23.80           H
ATOM   3898 2HD2 LEU A 272      18.803  30.795  25.447  1.00 23.80           H
ATOM   3899 3HD2 LEU A 272      20.544  30.426  25.490  1.00 23.80           H
ATOM   3900  N   ARG A 273      22.553  26.227  28.337  1.00 18.72           N
ATOM   3901  H   ARG A 273      22.113  25.550  27.730  1.00 18.72           H
ATOM   3902  CA  ARG A 273      23.216  25.675  29.537  1.00 19.21           C
ATOM   3903  HA  ARG A 273      23.142  26.329  30.405  1.00 19.21           H
ATOM   3904  C   ARG A 273      24.696  25.381  29.266  1.00 20.43           C
ATOM   3905  O   ARG A 273      25.489  25.484  30.247  1.00 20.39           O
ATOM   3906  CB  ARG A 273      22.483  24.372  29.907  1.00 16.50           C
ATOM   3907 1HB  ARG A 273      22.508  23.669  29.074  1.00 16.50           H
ATOM   3908 2HB  ARG A 273      22.936  23.869  30.761  1.00 16.50           H
ATOM   3909  CG  ARG A 273      20.979  24.606  30.261  1.00 16.77           C
ATOM   3910 1HG  ARG A 273      20.951  25.302  31.099  1.00 16.77           H
ATOM   3911 2HG  ARG A 273      20.392  25.020  29.440  1.00 16.77           H
ATOM   3912  CD  ARG A 273      20.188  23.322  30.745  1.00 23.26           C
ATOM   3913 1HD  ARG A 273      20.874  22.703  31.324  1.00 23.26           H
ATOM   3914 2HD  ARG A 273      19.363  23.787  31.285  1.00 23.26           H
ATOM   3915  NE  ARG A 273      19.684  22.579  29.603  1.00 23.07           N
ATOM   3916  HE  ARG A 273      20.318  22.528  28.819  1.00 23.07           H
ATOM   3917  CZ  ARG A 273      18.701  21.609  29.660  1.00 23.07           C
ATOM   3918  NH1 ARG A 273      17.950  21.408  30.676  1.00 24.39           N
ATOM   3919 1HH1 ARG A 273      18.025  22.058  31.445  1.00 24.39           H
ATOM   3920 2HH1 ARG A 273      17.403  20.566  30.777  1.00 24.39           H
ATOM   3921  NH2 ARG A 273      18.544  20.688  28.745  1.00 18.36           N
ATOM   3922 1HH2 ARG A 273      19.085  20.794  27.899  1.00 18.36           H
ATOM   3923 2HH2 ARG A 273      17.693  20.145  28.737  1.00 18.36           H
ATOM   3924  N   THR A 274      25.097  25.016  27.982  1.00 19.29           N
ATOM   3925  H   THR A 274      24.434  24.909  27.228  1.00 19.29           H
ATOM   3926  CA  THR A 274      26.514  24.936  27.639  1.00 24.15           C
ATOM   3927  HA  THR A 274      26.981  24.083  28.130  1.00 24.15           H
ATOM   3928  C   THR A 274      27.273  26.210  28.075  1.00 29.82           C
ATOM   3929  O   THR A 274      28.242  26.065  28.869  1.00 32.21           O
ATOM   3930  CB  THR A 274      26.687  24.578  26.151  1.00 23.62           C
ATOM   3931  HB  THR A 274      26.128  25.298  25.554  1.00 23.62           H
ATOM   3932  OG1 THR A 274      26.064  23.294  25.967  1.00 24.37           O
ATOM   3933  HG1 THR A 274      25.119  23.456  25.933  1.00 24.37           H
ATOM   3934  CG2 THR A 274      27.990  24.597  25.554  1.00 25.28           C
ATOM   3935 1HG2 THR A 274      28.429  25.595  25.594  1.00 25.28           H
ATOM   3936 2HG2 THR A 274      27.975  24.248  24.522  1.00 25.28           H
ATOM   3937 3HG2 THR A 274      28.585  23.914  26.161  1.00 25.28           H
ATOM   3938  N   PRO A 275      26.983  27.477  27.637  1.00 24.50           N
ATOM   3939  CA  PRO A 275      27.739  28.663  28.093  1.00 20.69           C
ATOM   3940  HA  PRO A 275      28.771  28.541  27.761  1.00 20.69           H
ATOM   3941  C   PRO A 275      27.640  28.928  29.627  1.00 24.26           C
ATOM   3942  O   PRO A 275      28.565  29.430  30.230  1.00 34.32           O
ATOM   3943  CB  PRO A 275      27.079  29.848  27.365  1.00 18.47           C
ATOM   3944 1HB  PRO A 275      26.925  30.776  27.915  1.00 18.47           H
ATOM   3945 2HB  PRO A 275      27.700  30.146  26.520  1.00 18.47           H
ATOM   3946  CG  PRO A 275      25.724  29.357  26.833  1.00 17.44           C
ATOM   3947 1HG  PRO A 275      24.863  29.606  27.454  1.00 17.44           H
ATOM   3948 2HG  PRO A 275      25.592  29.786  25.840  1.00 17.44           H
ATOM   3949  CD  PRO A 275      25.827  27.850  26.815  1.00 16.70           C
ATOM   3950 1HD  PRO A 275      24.901  27.398  27.170  1.00 16.70           H
ATOM   3951 2HD  PRO A 275      26.076  27.495  25.815  1.00 16.70           H
ATOM   3952  N   GLN A 276      26.509  28.555  30.283  1.00 24.96           N
ATOM   3953  H   GLN A 276      25.758  28.087  29.798  1.00 24.96           H
ATOM   3954  CA  GLN A 276      26.241  28.799  31.736  1.00 27.64           C
ATOM   3955  HA  GLN A 276      26.239  29.839  32.061  1.00 27.64           H
ATOM   3956  C   GLN A 276      27.225  28.002  32.575  1.00 30.27           C
ATOM   3957  O   GLN A 276      28.020  28.656  33.258  1.00 38.12           O
ATOM   3958  CB  GLN A 276      24.841  28.230  31.939  1.00 29.10           C
ATOM   3959 1HB  GLN A 276      24.060  28.686  31.330  1.00 29.10           H
ATOM   3960 2HB  GLN A 276      24.898  27.165  31.716  1.00 29.10           H
ATOM   3961  CG  GLN A 276      24.376  28.352  33.432  1.00 33.91           C
ATOM   3962 1HG  GLN A 276      25.133  27.832  34.018  1.00 33.91           H
ATOM   3963 2HG  GLN A 276      24.364  29.411  33.692  1.00 33.91           H
ATOM   3964  CD  GLN A 276      23.002  27.751  33.765  1.00 39.01           C
ATOM   3965  OE1 GLN A 276      22.548  26.713  33.267  1.00 39.83           O
ATOM   3966  NE2 GLN A 276      22.356  28.339  34.722  1.00 43.85           N
ATOM   3967 1HE2 GLN A 276      21.442  28.005  34.993  1.00 43.85           H
ATOM   3968 2HE2 GLN A 276      22.715  29.199  35.110  1.00 43.85           H
ATOM   3969  N   LEU A 277      27.430  26.699  32.273  1.00 26.19           N
ATOM   3970  H   LEU A 277      26.757  26.341  31.610  1.00 26.19           H
ATOM   3971  CA  LEU A 277      28.367  25.810  32.882  1.00 28.22           C
ATOM   3972  HA  LEU A 277      28.241  26.018  33.945  1.00 28.22           H
ATOM   3973  C   LEU A 277      29.879  26.227  32.572  1.00 30.62           C
ATOM   3974  O   LEU A 277      30.728  25.953  33.410  1.00 31.78           O
ATOM   3975  CB  LEU A 277      27.886  24.443  32.536  1.00 22.87           C
ATOM   3976 1HB  LEU A 277      26.892  24.245  32.937  1.00 22.87           H
ATOM   3977 2HB  LEU A 277      27.767  24.311  31.461  1.00 22.87           H
ATOM   3978  CG  LEU A 277      28.823  23.240  32.945  1.00 22.94           C
ATOM   3979  HG  LEU A 277      29.826  23.517  32.620  1.00 22.94           H
ATOM   3980  CD1 LEU A 277      28.891  23.198  34.415  1.00 20.87           C
ATOM   3981 1HD1 LEU A 277      29.586  22.423  34.741  1.00 20.87           H
ATOM   3982 2HD1 LEU A 277      27.890  22.964  34.776  1.00 20.87           H
ATOM   3983 3HD1 LEU A 277      29.206  24.161  34.816  1.00 20.87           H
ATOM   3984  CD2 LEU A 277      28.293  21.943  32.447  1.00 19.37           C
ATOM   3985 1HD2 LEU A 277      27.270  21.880  32.819  1.00 19.37           H
ATOM   3986 2HD2 LEU A 277      28.896  21.161  32.908  1.00 19.37           H
ATOM   3987 3HD2 LEU A 277      28.295  21.815  31.365  1.00 19.37           H
ATOM   3988  N   LEU A 278      30.166  26.776  31.400  1.00 31.93           N
ATOM   3989  H   LEU A 278      29.447  26.867  30.696  1.00 31.93           H
ATOM   3990  CA  LEU A 278      31.515  27.223  31.007  1.00 22.01           C
ATOM   3991  HA  LEU A 278      32.226  26.421  31.205  1.00 22.01           H
ATOM   3992  C   LEU A 278      31.925  28.449  31.844  1.00 23.20           C
ATOM   3993  O   LEU A 278      32.948  28.419  32.491  1.00 33.53           O
ATOM   3994  CB  LEU A 278      31.540  27.594  29.465  1.00 25.39           C
ATOM   3995 1HB  LEU A 278      30.496  27.615  29.153  1.00 25.39           H
ATOM   3996 2HB  LEU A 278      31.992  28.584  29.411  1.00 25.39           H
ATOM   3997  CG  LEU A 278      32.273  26.627  28.524  1.00 22.83           C
ATOM   3998  HG  LEU A 278      33.300  26.510  28.869  1.00 22.83           H
ATOM   3999  CD1 LEU A 278      31.662  25.163  28.489  1.00 20.80           C
ATOM   4000 1HD1 LEU A 278      31.691  24.836  29.528  1.00 20.80           H
ATOM   4001 2HD1 LEU A 278      32.238  24.473  27.874  1.00 20.80           H
ATOM   4002 3HD1 LEU A 278      30.629  25.183  28.143  1.00 20.80           H
ATOM   4003  CD2 LEU A 278      32.446  27.135  27.080  1.00 21.76           C
ATOM   4004 1HD2 LEU A 278      32.781  28.172  27.103  1.00 21.76           H
ATOM   4005 2HD2 LEU A 278      31.487  27.073  26.566  1.00 21.76           H
ATOM   4006 3HD2 LEU A 278      33.182  26.526  26.554  1.00 21.76           H
ATOM   4007  N   TRP A 279      31.066  29.524  31.808  1.00 25.80           N
ATOM   4008  H   TRP A 279      30.287  29.552  31.166  1.00 25.80           H
ATOM   4009  CA  TRP A 279      31.141  30.700  32.731  1.00 28.13           C
ATOM   4010  HA  TRP A 279      32.006  31.298  32.445  1.00 28.13           H
ATOM   4011  C   TRP A 279      31.282  30.305  34.205  1.00 29.70           C
ATOM   4012  O   TRP A 279      32.085  31.032  34.852  1.00 34.02           O
ATOM   4013  CB  TRP A 279      29.862  31.536  32.491  1.00 31.86           C
ATOM   4014 1HB  TRP A 279      29.904  31.803  31.435  1.00 31.86           H
ATOM   4015 2HB  TRP A 279      29.028  30.883  32.747  1.00 31.86           H
ATOM   4016  CG  TRP A 279      29.653  32.845  33.268  1.00 29.26           C
ATOM   4017  CD1 TRP A 279      29.289  32.944  34.591  1.00 26.59           C
ATOM   4018  HD1 TRP A 279      29.176  32.177  35.343  1.00 26.59           H
ATOM   4019  CD2 TRP A 279      29.852  34.209  32.822  1.00 29.40           C
ATOM   4020  NE1 TRP A 279      29.275  34.278  34.963  1.00 32.89           N
ATOM   4021  HE1 TRP A 279      28.874  34.546  35.850  1.00 32.89           H
ATOM   4022  CE2 TRP A 279      29.628  35.089  33.957  1.00 33.17           C
ATOM   4023  CE3 TRP A 279      30.329  34.788  31.607  1.00 26.37           C
ATOM   4024  HE3 TRP A 279      30.593  34.122  30.798  1.00 26.37           H
ATOM   4025  CZ2 TRP A 279      29.694  36.498  33.764  1.00 33.32           C
ATOM   4026  HZ2 TRP A 279      29.457  37.136  34.603  1.00 33.32           H
ATOM   4027  CZ3 TRP A 279      30.430  36.189  31.494  1.00 40.13           C
ATOM   4028  HZ3 TRP A 279      30.860  36.617  30.600  1.00 40.13           H
ATOM   4029  CH2 TRP A 279      30.113  37.067  32.578  1.00 37.37           C
ATOM   4030  HH2 TRP A 279      30.144  38.138  32.443  1.00 37.37           H
ATOM   4031  N   ALA A 280      30.614  29.225  34.666  1.00 24.63           N
ATOM   4032  H   ALA A 280      29.890  28.834  34.080  1.00 24.63           H
ATOM   4033  CA  ALA A 280      30.670  28.647  36.043  1.00 24.97           C
ATOM   4034  HA  ALA A 280      30.516  29.417  36.799  1.00 24.97           H
ATOM   4035  C   ALA A 280      32.027  27.964  36.333  1.00 25.74           C
ATOM   4036  O   ALA A 280      32.466  27.907  37.510  1.00 28.50           O
ATOM   4037  CB  ALA A 280      29.572  27.599  36.079  1.00 24.05           C
ATOM   4038 1HB  ALA A 280      29.878  26.699  35.545  1.00 24.05           H
ATOM   4039 2HB  ALA A 280      28.693  28.026  35.597  1.00 24.05           H
ATOM   4040 3HB  ALA A 280      29.334  27.346  37.112  1.00 24.05           H
ATOM   4041  N   SER A 281      32.733  27.560  35.276  1.00 25.32           N
ATOM   4042  H   SER A 281      32.286  27.604  34.371  1.00 25.32           H
ATOM   4043  CA  SER A 281      34.145  27.119  35.268  1.00 34.79           C
ATOM   4044  HA  SER A 281      34.378  26.653  36.225  1.00 34.79           H
ATOM   4045  C   SER A 281      35.131  28.331  35.118  1.00 34.28           C
ATOM   4046  O   SER A 281      36.259  28.196  34.684  1.00 33.71           O
ATOM   4047  CB  SER A 281      34.354  26.089  34.170  1.00 34.85           C
ATOM   4048 1HB  SER A 281      34.387  26.582  33.199  1.00 34.85           H
ATOM   4049 2HB  SER A 281      35.331  25.620  34.281  1.00 34.85           H
ATOM   4050  OG  SER A 281      33.267  25.127  34.093  1.00 38.84           O
ATOM   4051  HG  SER A 281      32.479  25.649  33.925  1.00 38.84           H
ATOM   4052  N   GLY A 282      34.674  29.599  35.205  1.00 36.21           N
ATOM   4053  H   GLY A 282      33.777  29.724  35.651  1.00 36.21           H
ATOM   4054  CA  GLY A 282      35.459  30.734  34.848  1.00 37.83           C
ATOM   4055 1HA  GLY A 282      34.872  31.615  35.109  1.00 37.83           H
ATOM   4056 2HA  GLY A 282      36.289  30.752  35.553  1.00 37.83           H
ATOM   4057  C   GLY A 282      35.942  30.800  33.435  1.00 36.28           C
ATOM   4058  O   GLY A 282      36.821  31.670  33.171  1.00 40.90           O
ATOM   4059  N   ILE A 283      35.416  29.973  32.427  1.00 32.03           N
ATOM   4060  H   ILE A 283      34.596  29.430  32.658  1.00 32.03           H
ATOM   4061  CA  ILE A 283      35.665  30.173  30.985  1.00 34.88           C
ATOM   4062  HA  ILE A 283      36.641  30.623  30.800  1.00 34.88           H
ATOM   4063  C   ILE A 283      34.607  31.255  30.523  1.00 33.53           C
ATOM   4064  O   ILE A 283      33.437  30.949  30.284  1.00 30.16           O
ATOM   4065  CB  ILE A 283      35.548  28.829  30.194  1.00 25.96           C
ATOM   4066  HB  ILE A 283      34.550  28.434  30.386  1.00 25.96           H
ATOM   4067  CG1 ILE A 283      36.528  27.787  30.808  1.00 26.61           C
ATOM   4068 1HG1 ILE A 283      37.541  28.150  30.636  1.00 26.61           H
ATOM   4069 2HG1 ILE A 283      36.354  27.768  31.883  1.00 26.61           H
ATOM   4070  CG2 ILE A 283      35.707  29.004  28.637  1.00 25.81           C
ATOM   4071 1HG2 ILE A 283      36.663  29.497  28.461  1.00 25.81           H
ATOM   4072 2HG2 ILE A 283      34.902  29.612  28.224  1.00 25.81           H
ATOM   4073 3HG2 ILE A 283      35.708  28.025  28.157  1.00 25.81           H
ATOM   4074  CD1 ILE A 283      36.292  26.329  30.305  1.00 29.93           C
ATOM   4075 1HD1 ILE A 283      37.118  25.701  30.639  1.00 29.93           H
ATOM   4076 2HD1 ILE A 283      36.311  26.407  29.218  1.00 29.93           H
ATOM   4077 3HD1 ILE A 283      35.348  25.886  30.622  1.00 29.93           H
ATOM   4078  N   ARG A 284      35.092  32.504  30.315  1.00 28.08           N
ATOM   4079  H   ARG A 284      36.080  32.674  30.439  1.00 28.08           H
ATOM   4080  CA  ARG A 284      34.254  33.705  30.125  1.00 28.63           C
ATOM   4081  HA  ARG A 284      33.282  33.322  29.815  1.00 28.63           H
ATOM   4082  C   ARG A 284      34.762  34.614  28.949  1.00 37.74           C
ATOM   4083  O   ARG A 284      34.914  35.866  29.117  1.00 43.06           O
ATOM   4084  CB  ARG A 284      33.987  34.639  31.351  1.00 29.04           C
ATOM   4085 1HB  ARG A 284      34.975  34.994  31.643  1.00 29.04           H
ATOM   4086 2HB  ARG A 284      33.292  35.460  31.176  1.00 29.04           H
ATOM   4087  CG  ARG A 284      33.425  33.794  32.531  1.00 29.11           C
ATOM   4088 1HG  ARG A 284      32.491  33.334  32.207  1.00 29.11           H
ATOM   4089 2HG  ARG A 284      34.171  33.040  32.781  1.00 29.11           H
ATOM   4090  CD  ARG A 284      33.157  34.664  33.762  1.00 29.83           C
ATOM   4091 1HD  ARG A 284      34.035  35.229  34.073  1.00 29.83           H
ATOM   4092 2HD  ARG A 284      32.387  35.355  33.417  1.00 29.83           H
ATOM   4093  NE  ARG A 284      32.637  33.919  34.924  1.00 30.25           N
ATOM   4094  HE  ARG A 284      32.439  32.940  34.779  1.00 30.25           H
ATOM   4095  CZ  ARG A 284      32.188  34.517  36.052  1.00 32.52           C
ATOM   4096  NH1 ARG A 284      32.097  35.834  36.182  1.00 37.34           N
ATOM   4097 1HH1 ARG A 284      32.359  36.488  35.459  1.00 37.34           H
ATOM   4098 2HH1 ARG A 284      31.767  36.171  37.074  1.00 37.34           H
ATOM   4099  NH2 ARG A 284      31.766  33.740  36.979  1.00 30.22           N
ATOM   4100 1HH2 ARG A 284      32.113  32.794  37.045  1.00 30.22           H
ATOM   4101 2HH2 ARG A 284      31.326  34.176  37.777  1.00 30.22           H
ATOM   4102  N   PRO A 285      34.889  34.126  27.742  1.00 40.62           N
ATOM   4103  CA  PRO A 285      35.261  34.992  26.595  1.00 41.75           C
ATOM   4104  HA  PRO A 285      36.125  35.622  26.807  1.00 41.75           H
ATOM   4105  C   PRO A 285      34.097  35.946  26.177  1.00 48.36           C
ATOM   4106  O   PRO A 285      32.877  35.730  26.426  1.00 51.10           O
ATOM   4107  CB  PRO A 285      35.569  34.131  25.372  1.00 31.75           C
ATOM   4108 1HB  PRO A 285      35.187  34.542  24.437  1.00 31.75           H
ATOM   4109 2HB  PRO A 285      36.645  34.074  25.208  1.00 31.75           H
ATOM   4110  CG  PRO A 285      34.968  32.827  25.718  1.00 27.99           C
ATOM   4111 1HG  PRO A 285      33.987  32.788  25.244  1.00 27.99           H
ATOM   4112 2HG  PRO A 285      35.666  32.057  25.390  1.00 27.99           H
ATOM   4113  CD  PRO A 285      34.804  32.754  27.233  1.00 34.32           C
ATOM   4114 1HD  PRO A 285      33.827  32.350  27.497  1.00 34.32           H
ATOM   4115 2HD  PRO A 285      35.553  32.151  27.747  1.00 34.32           H
ATOM   4116  N   ASP A 286      34.417  36.997  25.423  1.00 51.12           N
ATOM   4117  H   ASP A 286      35.338  37.089  25.019  1.00 51.12           H
ATOM   4118  CA  ASP A 286      33.421  37.978  24.849  1.00 52.47           C
ATOM   4119  HA  ASP A 286      33.037  38.500  25.726  1.00 52.47           H
ATOM   4120  C   ASP A 286      32.150  37.454  24.073  1.00 45.85           C
ATOM   4121  O   ASP A 286      31.036  37.758  24.454  1.00 43.42           O
ATOM   4122  CB  ASP A 286      34.131  38.970  23.967  1.00 59.24           C
ATOM   4123 1HB  ASP A 286      35.005  39.428  24.430  1.00 59.24           H
ATOM   4124 2HB  ASP A 286      34.505  38.482  23.067  1.00 59.24           H
ATOM   4125  CG  ASP A 286      33.297  40.226  23.402  1.00 63.74           C
ATOM   4126  OD1 ASP A 286      33.848  41.014  22.629  1.00 62.74           O
ATOM   4127  OD2 ASP A 286      32.088  40.399  23.674  1.00 64.44           O
ATOM   4128  N   ALA A 287      32.411  36.596  23.017  1.00 39.62           N
ATOM   4129  H   ALA A 287      33.375  36.405  22.787  1.00 39.62           H
ATOM   4130  CA  ALA A 287      31.396  35.881  22.235  1.00 34.25           C
ATOM   4131  HA  ALA A 287      30.700  36.599  21.800  1.00 34.25           H
ATOM   4132  C   ALA A 287      30.533  34.847  23.031  1.00 34.09           C
ATOM   4133  O   ALA A 287      29.535  34.326  22.527  1.00 35.11           O
ATOM   4134  CB  ALA A 287      32.113  35.115  21.112  1.00 35.00           C
ATOM   4135 1HB  ALA A 287      31.350  34.623  20.509  1.00 35.00           H
ATOM   4136 2HB  ALA A 287      32.745  34.363  21.585  1.00 35.00           H
ATOM   4137 3HB  ALA A 287      32.724  35.754  20.475  1.00 35.00           H
ATOM   4138  N   LEU A 288      30.876  34.534  24.318  1.00 34.16           N
ATOM   4139  H   LEU A 288      31.601  35.090  24.748  1.00 34.16           H
ATOM   4140  CA  LEU A 288      30.126  33.476  25.028  1.00 29.73           C
ATOM   4141  HA  LEU A 288      30.072  32.612  24.366  1.00 29.73           H
ATOM   4142  C   LEU A 288      28.668  33.969  25.335  1.00 27.29           C
ATOM   4143  O   LEU A 288      28.522  34.935  26.092  1.00 22.44           O
ATOM   4144  CB  LEU A 288      31.009  32.981  26.185  1.00 28.76           C
ATOM   4145 1HB  LEU A 288      31.935  32.580  25.772  1.00 28.76           H
ATOM   4146 2HB  LEU A 288      31.224  33.821  26.845  1.00 28.76           H
ATOM   4147  CG  LEU A 288      30.341  31.844  26.895  1.00 26.82           C
ATOM   4148  HG  LEU A 288      29.314  32.089  27.164  1.00 26.82           H
ATOM   4149  CD1 LEU A 288      30.281  30.593  26.003  1.00 25.49           C
ATOM   4150 1HD1 LEU A 288      31.196  30.365  25.457  1.00 25.49           H
ATOM   4151 2HD1 LEU A 288      29.474  30.787  25.297  1.00 25.49           H
ATOM   4152 3HD1 LEU A 288      30.015  29.747  26.637  1.00 25.49           H
ATOM   4153  CD2 LEU A 288      31.182  31.492  28.180  1.00 29.53           C
ATOM   4154 1HD2 LEU A 288      30.698  30.697  28.747  1.00 29.53           H
ATOM   4155 2HD2 LEU A 288      31.249  32.389  28.795  1.00 29.53           H
ATOM   4156 3HD2 LEU A 288      32.184  31.175  27.890  1.00 29.53           H
ATOM   4157  N   GLY A 289      27.625  33.401  24.728  1.00 20.12           N
ATOM   4158  H   GLY A 289      27.872  32.692  24.053  1.00 20.12           H
ATOM   4159  CA  GLY A 289      26.196  33.703  24.868  1.00 19.52           C
ATOM   4160 1HA  GLY A 289      25.644  32.768  24.969  1.00 19.52           H
ATOM   4161 2HA  GLY A 289      26.016  34.319  25.749  1.00 19.52           H
ATOM   4162  C   GLY A 289      25.548  34.467  23.658  1.00 27.92           C
ATOM   4163  O   GLY A 289      24.310  34.464  23.556  1.00 28.40           O
ATOM   4164  N   ARG A 290      26.384  35.115  22.826  1.00 23.24           N
ATOM   4165  H   ARG A 290      27.381  35.040  22.973  1.00 23.24           H
ATOM   4166  CA  ARG A 290      25.971  36.104  21.798  1.00 26.20           C
ATOM   4167  HA  ARG A 290      25.206  36.757  22.217  1.00 26.20           H
ATOM   4168  C   ARG A 290      25.408  35.447  20.527  1.00 29.13           C
ATOM   4169  O   ARG A 290      25.249  34.239  20.438  1.00 22.16           O
ATOM   4170  CB  ARG A 290      27.180  37.014  21.524  1.00 24.72           C
ATOM   4171 1HB  ARG A 290      27.982  36.420  21.087  1.00 24.72           H
ATOM   4172 2HB  ARG A 290      26.916  37.787  20.802  1.00 24.72           H
ATOM   4173  CG  ARG A 290      27.732  37.709  22.791  1.00 25.74           C
ATOM   4174 1HG  ARG A 290      26.828  38.170  23.190  1.00 25.74           H
ATOM   4175 2HG  ARG A 290      28.222  37.062  23.518  1.00 25.74           H
ATOM   4176  CD  ARG A 290      28.723  38.849  22.432  1.00 27.66           C
ATOM   4177 1HD  ARG A 290      29.593  38.296  22.078  1.00 27.66           H
ATOM   4178 2HD  ARG A 290      28.297  39.430  21.614  1.00 27.66           H
ATOM   4179  NE  ARG A 290      29.075  39.705  23.541  1.00 29.80           N
ATOM   4180  HE  ARG A 290      29.900  39.342  23.998  1.00 29.80           H
ATOM   4181  CZ  ARG A 290      28.401  40.729  24.030  1.00 38.23           C
ATOM   4182  NH1 ARG A 290      27.314  41.210  23.564  1.00 44.85           N
ATOM   4183 1HH1 ARG A 290      26.921  40.924  22.679  1.00 44.85           H
ATOM   4184 2HH1 ARG A 290      26.926  41.999  24.059  1.00 44.85           H
ATOM   4185  NH2 ARG A 290      28.872  41.321  25.061  1.00 41.72           N
ATOM   4186 1HH2 ARG A 290      29.773  41.053  25.428  1.00 41.72           H
ATOM   4187 2HH2 ARG A 290      28.362  42.086  25.481  1.00 41.72           H
ATOM   4188  N   TYR A 291      25.030  36.317  19.525  1.00 36.29           N
ATOM   4189  H   TYR A 291      25.163  37.290  19.758  1.00 36.29           H
ATOM   4190  CA  TYR A 291      24.514  36.033  18.180  1.00 36.44           C
ATOM   4191  HA  TYR A 291      24.281  36.946  17.632  1.00 36.44           H
ATOM   4192  C   TYR A 291      23.262  35.151  18.226  1.00 32.93           C
ATOM   4193  O   TYR A 291      23.023  34.362  17.333  1.00 28.97           O
ATOM   4194  CB  TYR A 291      25.640  35.437  17.330  1.00 36.83           C
ATOM   4195 1HB  TYR A 291      25.756  34.367  17.502  1.00 36.83           H
ATOM   4196 2HB  TYR A 291      25.289  35.407  16.298  1.00 36.83           H
ATOM   4197  CG  TYR A 291      26.968  36.125  17.409  1.00 37.60           C
ATOM   4198  CD1 TYR A 291      27.123  37.508  17.052  1.00 38.30           C
ATOM   4199  HD1 TYR A 291      26.296  38.073  16.647  1.00 38.30           H
ATOM   4200  CD2 TYR A 291      28.056  35.503  18.006  1.00 43.36           C
ATOM   4201  HD2 TYR A 291      27.877  34.516  18.407  1.00 43.36           H
ATOM   4202  CE1 TYR A 291      28.383  38.123  17.175  1.00 47.14           C
ATOM   4203  HE1 TYR A 291      28.469  39.146  16.838  1.00 47.14           H
ATOM   4204  CE2 TYR A 291      29.252  36.170  18.299  1.00 51.01           C
ATOM   4205  HE2 TYR A 291      30.085  35.642  18.740  1.00 51.01           H
ATOM   4206  CZ  TYR A 291      29.439  37.514  17.872  1.00 52.83           C
ATOM   4207  OH  TYR A 291      30.648  38.064  18.149  1.00 53.78           O
ATOM   4208  HH  TYR A 291      31.043  38.519  17.402  1.00 53.78           H
ATOM   4209  N   LEU A 292      22.690  35.196  19.393  1.00 28.61           N
ATOM   4210  H   LEU A 292      23.032  35.805  20.122  1.00 28.61           H
ATOM   4211  CA  LEU A 292      21.649  34.218  19.869  1.00 24.64           C
ATOM   4212  HA  LEU A 292      22.031  33.205  19.744  1.00 24.64           H
ATOM   4213  C   LEU A 292      20.520  34.480  18.904  1.00 27.82           C
ATOM   4214  O   LEU A 292      20.117  35.642  18.734  1.00 27.04           O
ATOM   4215  CB  LEU A 292      21.179  34.561  21.304  1.00 24.12           C
ATOM   4216 1HB  LEU A 292      21.899  34.137  22.004  1.00 24.12           H
ATOM   4217 2HB  LEU A 292      21.056  35.642  21.369  1.00 24.12           H
ATOM   4218  CG  LEU A 292      19.778  34.006  21.631  1.00 26.93           C
ATOM   4219  HG  LEU A 292      19.119  34.219  20.790  1.00 26.93           H
ATOM   4220  CD1 LEU A 292      19.737  32.472  21.875  1.00 15.01           C
ATOM   4221 1HD1 LEU A 292      20.281  32.036  21.037  1.00 15.01           H
ATOM   4222 2HD1 LEU A 292      18.705  32.123  21.861  1.00 15.01           H
ATOM   4223 3HD1 LEU A 292      20.210  32.173  22.811  1.00 15.01           H
ATOM   4224  CD2 LEU A 292      19.159  34.656  22.923  1.00 24.40           C
ATOM   4225 1HD2 LEU A 292      18.110  34.363  22.962  1.00 24.40           H
ATOM   4226 2HD2 LEU A 292      19.233  35.744  22.933  1.00 24.40           H
ATOM   4227 3HD2 LEU A 292      19.683  34.248  23.788  1.00 24.40           H
ATOM   4228  N   ASN A 293      20.066  33.468  18.163  1.00 28.97           N
ATOM   4229  H   ASN A 293      20.437  32.534  18.258  1.00 28.97           H
ATOM   4230  CA  ASN A 293      19.043  33.608  17.075  1.00 28.71           C
ATOM   4231  HA  ASN A 293      18.390  34.454  17.290  1.00 28.71           H
ATOM   4232  C   ASN A 293      18.205  32.330  17.028  1.00 32.80           C
ATOM   4233  O   ASN A 293      18.560  31.279  17.500  1.00 36.40           O
ATOM   4234  CB  ASN A 293      19.796  34.045  15.769  1.00 28.32           C
ATOM   4235 1HB  ASN A 293      19.037  34.444  15.096  1.00 28.32           H
ATOM   4236 2HB  ASN A 293      20.484  34.874  15.929  1.00 28.32           H
ATOM   4237  CG  ASN A 293      20.523  32.894  15.099  1.00 23.25           C
ATOM   4238  OD1 ASN A 293      20.026  32.217  14.245  1.00 21.83           O
ATOM   4239  ND2 ASN A 293      21.623  32.462  15.617  1.00 25.43           N
ATOM   4240 1HD2 ASN A 293      22.200  31.886  15.021  1.00 25.43           H
ATOM   4241 2HD2 ASN A 293      22.020  32.901  16.434  1.00 25.43           H
ATOM   4242  N   ASP A 294      17.127  32.413  16.356  1.00 28.21           N
ATOM   4243  H   ASP A 294      16.880  33.273  15.887  1.00 28.21           H
ATOM   4244  CA  ASP A 294      16.149  31.312  16.226  1.00 16.75           C
ATOM   4245  HA  ASP A 294      16.666  30.355  16.293  1.00 16.75           H
ATOM   4246  C   ASP A 294      15.308  31.336  14.950  1.00 20.94           C
ATOM   4247  O   ASP A 294      15.221  32.430  14.353  1.00 23.41           O
ATOM   4248  CB  ASP A 294      15.152  31.246  17.404  1.00 13.74           C
ATOM   4249 1HB  ASP A 294      14.608  30.309  17.286  1.00 13.74           H
ATOM   4250 2HB  ASP A 294      15.687  31.135  18.347  1.00 13.74           H
ATOM   4251  CG  ASP A 294      14.180  32.403  17.492  1.00 16.79           C
ATOM   4252  OD1 ASP A 294      13.004  31.992  17.685  1.00 20.16           O
ATOM   4253  OD2 ASP A 294      14.590  33.572  17.209  1.00 13.81           O
ATOM   4254  N   GLN A 295      14.629  30.286  14.530  1.00 20.95           N
ATOM   4255  H   GLN A 295      14.887  29.415  14.970  1.00 20.95           H
ATOM   4256  CA  GLN A 295      13.708  30.216  13.401  1.00 15.32           C
ATOM   4257  HA  GLN A 295      14.130  30.656  12.498  1.00 15.32           H
ATOM   4258  C   GLN A 295      12.384  31.007  13.699  1.00 14.39           C
ATOM   4259  O   GLN A 295      11.484  30.437  14.320  1.00 13.05           O
ATOM   4260  CB  GLN A 295      13.528  28.724  13.091  1.00 15.63           C
ATOM   4261 1HB  GLN A 295      13.158  28.242  13.996  1.00 15.63           H
ATOM   4262 2HB  GLN A 295      12.798  28.629  12.287  1.00 15.63           H
ATOM   4263  CG  GLN A 295      14.799  27.923  12.641  1.00 14.51           C
ATOM   4264 1HG  GLN A 295      14.359  27.012  12.236  1.00 14.51           H
ATOM   4265 2HG  GLN A 295      15.341  28.528  11.914  1.00 14.51           H
ATOM   4266  CD  GLN A 295      15.830  27.486  13.727  1.00 12.12           C
ATOM   4267  OE1 GLN A 295      15.847  28.049  14.797  1.00 12.23           O
ATOM   4268  NE2 GLN A 295      16.513  26.357  13.606  1.00 14.54           N
ATOM   4269 1HE2 GLN A 295      17.175  26.205  14.353  1.00 14.54           H
ATOM   4270 2HE2 GLN A 295      16.660  25.926  12.704  1.00 14.54           H
ATOM   4271  N   ALA A 296      12.262  32.279  13.290  1.00 12.90           N
ATOM   4272  H   ALA A 296      12.956  32.704  12.693  1.00 12.90           H
ATOM   4273  CA  ALA A 296      10.920  32.876  13.259  1.00 13.45           C
ATOM   4274  HA  ALA A 296      10.522  32.831  14.272  1.00 13.45           H
ATOM   4275  C   ALA A 296       9.904  32.226  12.306  1.00 13.12           C
ATOM   4276  O   ALA A 296      10.260  31.681  11.266  1.00 12.75           O
ATOM   4277  CB  ALA A 296      11.177  34.398  12.955  1.00 31.03           C
ATOM   4278 1HB  ALA A 296      11.798  34.724  13.789  1.00 31.03           H
ATOM   4279 2HB  ALA A 296      10.264  34.992  12.927  1.00 31.03           H
ATOM   4280 3HB  ALA A 296      11.724  34.527  12.022  1.00 31.03           H
ATOM   4281  N   GLN A 297       8.603  32.370  12.663  1.00 14.60           N
ATOM   4282  H   GLN A 297       8.410  32.847  13.533  1.00 14.60           H
ATOM   4283  CA  GLN A 297       7.386  31.595  12.162  1.00 18.31           C
ATOM   4284  HA  GLN A 297       7.649  31.203  11.179  1.00 18.31           H
ATOM   4285  C   GLN A 297       6.088  32.431  11.996  1.00 14.03           C
ATOM   4286  O   GLN A 297       5.613  33.060  12.916  1.00 14.78           O
ATOM   4287  CB  GLN A 297       7.148  30.394  12.962  1.00 18.40           C
ATOM   4288 1HB  GLN A 297       8.074  29.879  13.220  1.00 18.40           H
ATOM   4289 2HB  GLN A 297       6.682  30.614  13.923  1.00 18.40           H
ATOM   4290  CG  GLN A 297       6.232  29.343  12.247  1.00 23.77           C
ATOM   4291 1HG  GLN A 297       5.290  29.881  12.137  1.00 23.77           H
ATOM   4292 2HG  GLN A 297       6.735  29.061  11.323  1.00 23.77           H
ATOM   4293  CD  GLN A 297       5.989  28.084  13.084  1.00 23.73           C
ATOM   4294  OE1 GLN A 297       5.373  27.187  12.540  1.00 27.21           O
ATOM   4295  NE2 GLN A 297       6.434  27.937  14.279  1.00 20.64           N
ATOM   4296 1HE2 GLN A 297       6.168  27.130  14.824  1.00 20.64           H
ATOM   4297 2HE2 GLN A 297       7.141  28.570  14.625  1.00 20.64           H
ATOM   4298  N   VAL A 298       5.483  32.451  10.845  1.00 13.97           N
ATOM   4299  H   VAL A 298       5.924  31.936  10.096  1.00 13.97           H
ATOM   4300  CA  VAL A 298       4.043  32.765  10.617  1.00 16.45           C
ATOM   4301  HA  VAL A 298       3.730  33.331  11.494  1.00 16.45           H
ATOM   4302  C   VAL A 298       3.156  31.541  10.455  1.00 14.84           C
ATOM   4303  O   VAL A 298       3.602  30.652   9.763  1.00 19.93           O
ATOM   4304  CB  VAL A 298       3.894  33.862   9.589  1.00 17.29           C
ATOM   4305  HB  VAL A 298       4.655  34.629   9.734  1.00 17.29           H
ATOM   4306  CG1 VAL A 298       4.145  33.404   8.151  1.00 19.33           C
ATOM   4307 1HG1 VAL A 298       4.435  34.254   7.534  1.00 19.33           H
ATOM   4308 2HG1 VAL A 298       3.207  32.989   7.780  1.00 19.33           H
ATOM   4309 3HG1 VAL A 298       4.922  32.641   8.108  1.00 19.33           H
ATOM   4310  CG2 VAL A 298       2.443  34.445   9.694  1.00 14.97           C
ATOM   4311 1HG2 VAL A 298       1.699  33.663   9.848  1.00 14.97           H
ATOM   4312 2HG2 VAL A 298       2.226  34.976   8.768  1.00 14.97           H
ATOM   4313 3HG2 VAL A 298       2.414  35.144  10.530  1.00 14.97           H
ATOM   4314  N   VAL A 299       1.977  31.469  11.057  1.00 18.62           N
ATOM   4315  H   VAL A 299       1.667  32.282  11.569  1.00 18.62           H
ATOM   4316  CA  VAL A 299       1.032  30.325  11.059  1.00 22.09           C
ATOM   4317  HA  VAL A 299       1.447  29.607  10.351  1.00 22.09           H
ATOM   4318  C   VAL A 299      -0.390  30.678  10.651  1.00 17.08           C
ATOM   4319  O   VAL A 299      -0.850  31.792  10.971  1.00 17.74           O
ATOM   4320  CB  VAL A 299       1.010  29.601  12.500  1.00 26.37           C
ATOM   4321  HB  VAL A 299       0.392  28.717  12.337  1.00 26.37           H
ATOM   4322  CG1 VAL A 299       2.387  29.118  12.997  1.00 21.07           C
ATOM   4323 1HG1 VAL A 299       2.935  28.570  12.230  1.00 21.07           H
ATOM   4324 2HG1 VAL A 299       2.348  28.526  13.910  1.00 21.07           H
ATOM   4325 3HG1 VAL A 299       2.891  30.064  13.198  1.00 21.07           H
ATOM   4326  CG2 VAL A 299       0.391  30.533  13.594  1.00 36.17           C
ATOM   4327 1HG2 VAL A 299       1.036  31.410  13.658  1.00 36.17           H
ATOM   4328 2HG2 VAL A 299       0.378  30.020  14.555  1.00 36.17           H
ATOM   4329 3HG2 VAL A 299      -0.621  30.845  13.335  1.00 36.17           H
ATOM   4330  N   PHE A 300      -1.098  29.693  10.087  1.00 17.32           N
ATOM   4331  H   PHE A 300      -0.611  28.819   9.949  1.00 17.32           H
ATOM   4332  CA  PHE A 300      -2.489  29.744   9.613  1.00 23.06           C
ATOM   4333  HA  PHE A 300      -2.901  30.555  10.213  1.00 23.06           H
ATOM   4334  C   PHE A 300      -3.375  28.483   9.910  1.00 30.75           C
ATOM   4335  O   PHE A 300      -2.867  27.394  10.089  1.00 35.52           O
ATOM   4336  CB  PHE A 300      -2.467  30.250   8.174  1.00 22.50           C
ATOM   4337 1HB  PHE A 300      -1.673  30.988   8.059  1.00 22.50           H
ATOM   4338 2HB  PHE A 300      -2.180  29.438   7.506  1.00 22.50           H
ATOM   4339  CG  PHE A 300      -3.739  30.837   7.630  1.00 27.51           C
ATOM   4340  CD1 PHE A 300      -3.881  32.263   7.492  1.00 31.43           C
ATOM   4341  HD1 PHE A 300      -2.988  32.855   7.631  1.00 31.43           H
ATOM   4342  CD2 PHE A 300      -4.850  30.035   7.346  1.00 30.21           C
ATOM   4343  HD2 PHE A 300      -4.772  28.959   7.408  1.00 30.21           H
ATOM   4344  CE1 PHE A 300      -5.099  32.875   7.067  1.00 35.92           C
ATOM   4345  HE1 PHE A 300      -5.122  33.952   6.997  1.00 35.92           H
ATOM   4346  CE2 PHE A 300      -6.049  30.631   6.914  1.00 31.63           C
ATOM   4347  HE2 PHE A 300      -6.847  30.006   6.540  1.00 31.63           H
ATOM   4348  CZ  PHE A 300      -6.259  32.063   6.873  1.00 35.10           C
ATOM   4349  HZ  PHE A 300      -7.121  32.525   6.414  1.00 35.10           H
ATOM   4350  N   ALA A 301      -4.689  28.646  10.061  1.00 28.02           N
ATOM   4351  H   ALA A 301      -5.036  29.561   9.812  1.00 28.02           H
ATOM   4352  CA  ALA A 301      -5.549  27.658  10.592  1.00 27.74           C
ATOM   4353  HA  ALA A 301      -5.034  26.700  10.664  1.00 27.74           H
ATOM   4354  C   ALA A 301      -6.747  27.520   9.662  1.00 31.52           C
ATOM   4355  O   ALA A 301      -7.455  28.492   9.393  1.00 21.88           O
ATOM   4356  CB  ALA A 301      -5.927  28.098  12.083  1.00 34.46           C
ATOM   4357 1HB  ALA A 301      -5.008  28.061  12.668  1.00 34.46           H
ATOM   4358 2HB  ALA A 301      -6.641  27.377  12.481  1.00 34.46           H
ATOM   4359 3HB  ALA A 301      -6.353  29.100  12.139  1.00 34.46           H
ATOM   4360  N   SER A 302      -7.063  26.314   9.197  1.00 34.45           N
ATOM   4361  H   SER A 302      -6.556  25.532   9.587  1.00 34.45           H
ATOM   4362  CA  SER A 302      -8.278  25.951   8.421  1.00 33.95           C
ATOM   4363  HA  SER A 302      -9.067  26.628   8.748  1.00 33.95           H
ATOM   4364  C   SER A 302      -8.800  24.497   8.749  1.00 35.28           C
ATOM   4365  O   SER A 302      -8.273  23.724   9.568  1.00 36.24           O
ATOM   4366  CB  SER A 302      -8.082  26.264   6.928  1.00 29.02           C
ATOM   4367 1HB  SER A 302      -9.024  26.089   6.409  1.00 29.02           H
ATOM   4368 2HB  SER A 302      -7.734  27.292   6.830  1.00 29.02           H
ATOM   4369  OG  SER A 302      -7.105  25.453   6.313  1.00 33.56           O
ATOM   4370  HG  SER A 302      -6.959  25.778   5.422  1.00 33.56           H
ATOM   4371  N   ARG A 303      -9.946  24.155   8.055  1.00 35.97           N
ATOM   4372  H   ARG A 303     -10.400  24.847   7.477  1.00 35.97           H
ATOM   4373  CA  ARG A 303     -10.693  22.918   8.306  1.00 40.65           C
ATOM   4374  HA  ARG A 303     -10.010  22.215   8.783  1.00 40.65           H
ATOM   4375  C   ARG A 303     -11.251  22.347   7.035  1.00 39.04           C
ATOM   4376  O   ARG A 303     -11.922  23.074   6.270  1.00 41.65           O
ATOM   4377  CB  ARG A 303     -11.794  23.117   9.399  1.00 46.13           C
ATOM   4378 1HB  ARG A 303     -12.337  22.192   9.589  1.00 46.13           H
ATOM   4379 2HB  ARG A 303     -11.205  23.353  10.285  1.00 46.13           H
ATOM   4380  CG  ARG A 303     -12.786  24.245   9.132  1.00 52.17           C
ATOM   4381 1HG  ARG A 303     -12.323  25.231   9.176  1.00 52.17           H
ATOM   4382 2HG  ARG A 303     -13.218  24.068   8.147  1.00 52.17           H
ATOM   4383  CD  ARG A 303     -13.780  24.044  10.223  1.00 58.67           C
ATOM   4384 1HD  ARG A 303     -14.466  23.236   9.970  1.00 58.67           H
ATOM   4385 2HD  ARG A 303     -13.352  23.775  11.189  1.00 58.67           H
ATOM   4386  NE  ARG A 303     -14.648  25.261  10.479  1.00 63.12           N
ATOM   4387  HE  ARG A 303     -14.252  26.059  10.004  1.00 63.12           H
ATOM   4388  CZ  ARG A 303     -15.579  25.486  11.446  1.00 64.36           C
ATOM   4389  NH1 ARG A 303     -16.059  24.505  12.178  1.00 65.09           N
ATOM   4390 1HH1 ARG A 303     -15.782  23.574  11.905  1.00 65.09           H
ATOM   4391 2HH1 ARG A 303     -16.868  24.641  12.767  1.00 65.09           H
ATOM   4392  NH2 ARG A 303     -16.071  26.646  11.650  1.00 61.87           N
ATOM   4393 1HH2 ARG A 303     -15.594  27.394  11.168  1.00 61.87           H
ATOM   4394 2HH2 ARG A 303     -16.792  26.858  12.325  1.00 61.87           H
ATOM   4395  N   LEU A 304     -11.049  21.009   6.858  1.00 48.70           N
ATOM   4396  H   LEU A 304     -10.704  20.505   7.662  1.00 48.70           H
ATOM   4397  CA  LEU A 304     -11.614  20.267   5.762  1.00 50.23           C
ATOM   4398  HA  LEU A 304     -11.560  20.841   4.837  1.00 50.23           H
ATOM   4399  C   LEU A 304     -13.084  20.055   6.130  1.00 55.92           C
ATOM   4400  O   LEU A 304     -13.419  19.604   7.235  1.00 54.67           O
ATOM   4401  CB  LEU A 304     -10.979  18.836   5.645  1.00 51.89           C
ATOM   4402 1HB  LEU A 304     -10.916  18.442   6.660  1.00 51.89           H
ATOM   4403 2HB  LEU A 304     -11.700  18.220   5.108  1.00 51.89           H
ATOM   4404  CG  LEU A 304      -9.634  18.739   5.016  1.00 53.24           C
ATOM   4405  HG  LEU A 304      -9.224  17.731   5.076  1.00 53.24           H
ATOM   4406  CD1 LEU A 304      -9.786  19.052   3.564  1.00 56.23           C
ATOM   4407 1HD1 LEU A 304     -10.210  20.054   3.485  1.00 56.23           H
ATOM   4408 2HD1 LEU A 304     -10.432  18.342   3.047  1.00 56.23           H
ATOM   4409 3HD1 LEU A 304      -8.796  19.040   3.110  1.00 56.23           H
ATOM   4410  CD2 LEU A 304      -8.680  19.779   5.544  1.00 52.20           C
ATOM   4411 1HD2 LEU A 304      -7.698  19.539   5.136  1.00 52.20           H
ATOM   4412 2HD2 LEU A 304      -8.658  19.678   6.629  1.00 52.20           H
ATOM   4413 3HD2 LEU A 304      -8.943  20.804   5.280  1.00 52.20           H
ATOM   4414  N   ARG A 305     -14.056  20.523   5.340  1.00 64.13           N
ATOM   4415  H   ARG A 305     -13.692  20.992   4.524  1.00 64.13           H
ATOM   4416  CA  ARG A 305     -15.464  20.124   5.298  1.00 67.89           C
ATOM   4417  HA  ARG A 305     -15.805  20.067   6.332  1.00 67.89           H
ATOM   4418  C   ARG A 305     -15.652  18.782   4.619  1.00 74.50           C
ATOM   4419  O   ARG A 305     -16.577  18.050   4.971  1.00 77.08           O
ATOM   4420  CB  ARG A 305     -16.262  21.190   4.497  1.00 67.23           C
ATOM   4421 1HB  ARG A 305     -15.809  21.375   3.523  1.00 67.23           H
ATOM   4422 2HB  ARG A 305     -17.275  20.942   4.180  1.00 67.23           H
ATOM   4423  CG  ARG A 305     -16.329  22.552   5.247  1.00 63.61           C
ATOM   4424 1HG  ARG A 305     -15.347  22.929   5.532  1.00 63.61           H
ATOM   4425 2HG  ARG A 305     -16.789  23.236   4.534  1.00 63.61           H
ATOM   4426  CD  ARG A 305     -17.215  22.525   6.519  1.00 63.55           C
ATOM   4427 1HD  ARG A 305     -18.162  22.162   6.119  1.00 63.55           H
ATOM   4428 2HD  ARG A 305     -16.816  21.820   7.248  1.00 63.55           H
ATOM   4429  NE  ARG A 305     -17.424  23.824   7.161  1.00 61.60           N
ATOM   4430  HE  ARG A 305     -17.074  24.568   6.575  1.00 61.60           H
ATOM   4431  CZ  ARG A 305     -17.843  24.078   8.402  1.00 62.98           C
ATOM   4432  NH1 ARG A 305     -18.217  23.149   9.220  1.00 66.68           N
ATOM   4433 1HH1 ARG A 305     -18.041  22.192   8.953  1.00 66.68           H
ATOM   4434 2HH1 ARG A 305     -18.570  23.361  10.142  1.00 66.68           H
ATOM   4435  NH2 ARG A 305     -17.874  25.271   8.881  1.00 59.63           N
ATOM   4436 1HH2 ARG A 305     -17.428  26.016   8.366  1.00 59.63           H
ATOM   4437 2HH2 ARG A 305     -18.097  25.393   9.858  1.00 59.63           H
ATOM   4438  N   ASP A 306     -14.779  18.495   3.714  1.00 77.49           N
ATOM   4439  H   ASP A 306     -14.086  19.185   3.461  1.00 77.49           H
ATOM   4440  CA  ASP A 306     -14.662  17.188   3.044  1.00 83.08           C
ATOM   4441  HA  ASP A 306     -15.671  16.779   2.990  1.00 83.08           H
ATOM   4442  C   ASP A 306     -13.839  16.153   3.921  1.00 80.04           C
ATOM   4443  O   ASP A 306     -12.794  15.680   3.510  1.00 79.86           O
ATOM   4444  CB  ASP A 306     -14.125  17.331   1.602  1.00 91.21           C
ATOM   4445 1HB  ASP A 306     -13.054  17.531   1.598  1.00 91.21           H
ATOM   4446 2HB  ASP A 306     -14.334  16.447   0.998  1.00 91.21           H
ATOM   4447  CG  ASP A 306     -14.776  18.540   0.805  1.00 96.55           C
ATOM   4448  OD1 ASP A 306     -14.087  19.617   0.617  1.00 97.14           O
ATOM   4449  OD2 ASP A 306     -16.022  18.453   0.621  1.00100.29           O
ATOM   4450  N   VAL A 307     -14.345  15.764   5.102  1.00 79.25           N
ATOM   4451  H   VAL A 307     -15.181  16.207   5.456  1.00 79.25           H
ATOM   4452  CA  VAL A 307     -13.842  14.641   5.955  1.00 75.22           C
ATOM   4453  HA  VAL A 307     -12.863  14.974   6.300  1.00 75.22           H
ATOM   4454  C   VAL A 307     -13.682  13.355   5.152  1.00 72.20           C
ATOM   4455  O   VAL A 307     -14.453  13.044   4.238  1.00 70.27           O
ATOM   4456  CB  VAL A 307     -14.664  14.446   7.263  1.00 76.81           C
ATOM   4457  HB  VAL A 307     -14.232  13.600   7.797  1.00 76.81           H
ATOM   4458  CG1 VAL A 307     -14.523  15.744   8.128  1.00 77.74           C
ATOM   4459 1HG1 VAL A 307     -14.900  16.569   7.523  1.00 77.74           H
ATOM   4460 2HG1 VAL A 307     -13.459  15.886   8.314  1.00 77.74           H
ATOM   4461 3HG1 VAL A 307     -15.058  15.716   9.078  1.00 77.74           H
ATOM   4462  CG2 VAL A 307     -16.167  14.103   6.961  1.00 76.64           C
ATOM   4463 1HG2 VAL A 307     -16.602  14.740   6.190  1.00 76.64           H
ATOM   4464 2HG2 VAL A 307     -16.705  14.249   7.898  1.00 76.64           H
ATOM   4465 3HG2 VAL A 307     -16.242  13.060   6.656  1.00 76.64           H
ATOM   4466  N   GLN A 308     -12.584  12.668   5.491  1.00 71.47           N
ATOM   4467  H   GLN A 308     -12.075  12.980   6.305  1.00 71.47           H
ATOM   4468  CA  GLN A 308     -12.003  11.476   4.812  1.00 72.01           C
ATOM   4469  HA  GLN A 308     -12.080  11.604   3.733  1.00 72.01           H
ATOM   4470  C   GLN A 308     -12.853  10.221   5.183  1.00 72.71           C
ATOM   4471  O   GLN A 308     -13.598  10.211   6.176  1.00 70.15           O
ATOM   4472  CB  GLN A 308     -10.490  11.265   5.134  1.00 68.83           C
ATOM   4473 1HB  GLN A 308     -10.088  10.418   4.577  1.00 68.83           H
ATOM   4474 2HB  GLN A 308      -9.934  12.123   4.756  1.00 68.83           H
ATOM   4475  CG  GLN A 308     -10.193  11.081   6.620  1.00 67.90           C
ATOM   4476 1HG  GLN A 308     -10.634  11.878   7.220  1.00 67.90           H
ATOM   4477 2HG  GLN A 308     -10.613  10.167   7.041  1.00 67.90           H
ATOM   4478  CD  GLN A 308      -8.660  11.060   7.000  1.00 67.30           C
ATOM   4479  OE1 GLN A 308      -7.774  10.656   6.219  1.00 65.48           O
ATOM   4480  NE2 GLN A 308      -8.351  11.452   8.218  1.00 64.45           N
ATOM   4481 1HE2 GLN A 308      -7.399  11.428   8.553  1.00 64.45           H
ATOM   4482 2HE2 GLN A 308      -9.074  11.878   8.779  1.00 64.45           H
ATOM   4483  N   PRO A 309     -12.639   9.075   4.470  1.00  0.00           N
ATOM   4484  CA  PRO A 309     -13.281   7.745   4.748  1.00  0.00           C
ATOM   4485  HA  PRO A 309     -14.366   7.810   4.660  1.00  0.00           H
ATOM   4486  C   PRO A 309     -12.953   7.138   6.131  1.00  0.00           C
ATOM   4487  O   PRO A 309     -11.952   7.435   6.732  1.00  0.00           O
ATOM   4488  CB  PRO A 309     -12.746   6.884   3.648  1.00  0.00           C
ATOM   4489 1HB  PRO A 309     -11.760   6.544   3.963  1.00  0.00           H
ATOM   4490 2HB  PRO A 309     -13.399   6.035   3.448  1.00  0.00           H
ATOM   4491  CG  PRO A 309     -12.655   7.794   2.459  1.00  0.00           C
ATOM   4492 1HG  PRO A 309     -11.930   7.441   1.725  1.00  0.00           H
ATOM   4493 2HG  PRO A 309     -13.610   7.957   1.959  1.00  0.00           H
ATOM   4494  CD  PRO A 309     -12.173   9.073   3.106  1.00  0.00           C
ATOM   4495 1HD  PRO A 309     -11.085   9.130   3.084  1.00  0.00           H
ATOM   4496 2HD  PRO A 309     -12.717   9.816   2.524  1.00  0.00           H
ATOM   4497  N   GLU A 310     -13.731   6.206   6.630  1.00  0.00           N
ATOM   4498  H   GLU A 310     -14.461   5.807   6.058  1.00  0.00           H
ATOM   4499  CA  GLU A 310     -13.631   5.706   8.007  1.00  0.00           C
ATOM   4500  HA  GLU A 310     -13.540   6.515   8.732  1.00  0.00           H
ATOM   4501  C   GLU A 310     -12.425   4.751   8.226  1.00  0.00           C
ATOM   4502  O   GLU A 310     -11.804   4.708   9.308  1.00  0.00           O
ATOM   4503  CB  GLU A 310     -14.919   5.065   8.440  1.00  0.00           C
ATOM   4504 1HB  GLU A 310     -14.959   4.152   7.846  1.00  0.00           H
ATOM   4505 2HB  GLU A 310     -15.064   4.815   9.491  1.00  0.00           H
ATOM   4506  CG  GLU A 310     -16.188   5.909   8.019  1.00  0.00           C
ATOM   4507 1HG  GLU A 310     -16.279   6.223   6.979  1.00  0.00           H
ATOM   4508 2HG  GLU A 310     -17.076   5.293   8.162  1.00  0.00           H
ATOM   4509  CD  GLU A 310     -16.401   7.198   8.889  1.00  0.00           C
ATOM   4510  OE1 GLU A 310     -16.260   7.036  10.101  1.00  0.00           O
ATOM   4511  OE2 GLU A 310     -16.594   8.360   8.337  1.00  0.00           O
ATOM   4512  N   ASP A 311     -12.104   4.091   7.136  1.00  0.00           N
ATOM   4513  H   ASP A 311     -12.615   4.200   6.272  1.00  0.00           H
ATOM   4514  CA  ASP A 311     -10.838   3.302   7.001  1.00  0.00           C
ATOM   4515  HA  ASP A 311     -10.896   2.583   7.818  1.00  0.00           H
ATOM   4516  C   ASP A 311      -9.510   4.097   7.186  1.00  0.00           C
ATOM   4517  O   ASP A 311      -8.423   3.532   7.008  1.00  0.00           O
ATOM   4518  CB  ASP A 311     -10.880   2.547   5.667  1.00  0.00           C
ATOM   4519 1HB  ASP A 311     -10.933   3.282   4.864  1.00  0.00           H
ATOM   4520 2HB  ASP A 311      -9.973   1.943   5.648  1.00  0.00           H
ATOM   4521  CG  ASP A 311     -12.095   1.622   5.576  1.00  0.00           C
ATOM   4522  OD1 ASP A 311     -12.857   1.405   6.537  1.00  0.00           O
ATOM   4523  OD2 ASP A 311     -12.249   0.868   4.575  1.00  0.00           O
ATOM   4524  N   ALA A 312      -9.474   5.425   7.536  1.00  0.00           N
ATOM   4525  H   ALA A 312     -10.338   5.906   7.742  1.00  0.00           H
ATOM   4526  CA  ALA A 312      -8.232   6.139   7.662  1.00  0.00           C
ATOM   4527  HA  ALA A 312      -7.533   5.726   6.935  1.00  0.00           H
ATOM   4528  C   ALA A 312      -7.650   6.006   9.061  1.00  0.00           C
ATOM   4529  O   ALA A 312      -8.369   6.032  10.089  1.00  0.00           O
ATOM   4530  CB  ALA A 312      -8.475   7.650   7.245  1.00  0.00           C
ATOM   4531 1HB  ALA A 312      -8.985   8.055   8.119  1.00  0.00           H
ATOM   4532 2HB  ALA A 312      -9.100   7.788   6.363  1.00  0.00           H
ATOM   4533 3HB  ALA A 312      -7.526   8.168   7.105  1.00  0.00           H
ATOM   4534  N   PRO A 313      -6.308   5.822   9.218  1.00  0.00           N
ATOM   4535  CA  PRO A 313      -5.770   5.613  10.518  1.00  0.00           C
ATOM   4536  HA  PRO A 313      -6.292   4.741  10.912  1.00  0.00           H
ATOM   4537  C   PRO A 313      -5.851   6.767  11.473  1.00  0.00           C
ATOM   4538  O   PRO A 313      -5.456   7.920  11.201  1.00  0.00           O
ATOM   4539  CB  PRO A 313      -4.282   5.282  10.367  1.00  0.00           C
ATOM   4540 1HB  PRO A 313      -3.611   6.140  10.376  1.00  0.00           H
ATOM   4541 2HB  PRO A 313      -3.924   4.476  11.008  1.00  0.00           H
ATOM   4542  CG  PRO A 313      -4.297   4.729   8.905  1.00  0.00           C
ATOM   4543 1HG  PRO A 313      -3.309   5.017   8.545  1.00  0.00           H
ATOM   4544 2HG  PRO A 313      -4.608   3.687   8.828  1.00  0.00           H
ATOM   4545  CD  PRO A 313      -5.348   5.606   8.198  1.00  0.00           C
ATOM   4546 1HD  PRO A 313      -4.817   6.523   7.943  1.00  0.00           H
ATOM   4547 2HD  PRO A 313      -5.740   4.975   7.401  1.00  0.00           H
ATOM   4548  N   ALA A 314      -6.256   6.376  12.672  1.00  0.00           N
ATOM   4549  H   ALA A 314      -6.548   5.417  12.789  1.00  0.00           H
ATOM   4550  CA  ALA A 314      -6.374   7.252  13.837  1.00  0.00           C
ATOM   4551  HA  ALA A 314      -6.238   8.302  13.578  1.00  0.00           H
ATOM   4552  C   ALA A 314      -5.201   6.960  14.895  1.00  0.00           C
ATOM   4553  O   ALA A 314      -4.484   6.022  14.622  1.00  0.00           O
ATOM   4554  CB  ALA A 314      -7.819   7.025  14.446  1.00  0.00           C
ATOM   4555 1HB  ALA A 314      -8.053   5.983  14.660  1.00  0.00           H
ATOM   4556 2HB  ALA A 314      -8.468   7.388  13.649  1.00  0.00           H
ATOM   4557 3HB  ALA A 314      -7.973   7.625  15.343  1.00  0.00           H
ATOM   4558  N   ALA A 315      -5.080   7.723  15.977  1.00  0.00           N
ATOM   4559  H   ALA A 315      -5.676   8.529  16.099  1.00  0.00           H
ATOM   4560  CA  ALA A 315      -4.118   7.444  17.044  1.00  0.00           C
ATOM   4561  HA  ALA A 315      -3.169   7.606  16.532  1.00  0.00           H
ATOM   4562  C   ALA A 315      -4.097   6.043  17.675  1.00  0.00           C
ATOM   4563  O   ALA A 315      -3.098   5.598  18.210  1.00  0.00           O
ATOM   4564  CB  ALA A 315      -4.350   8.440  18.186  1.00  0.00           C
ATOM   4565 1HB  ALA A 315      -4.090   9.455  17.887  1.00  0.00           H
ATOM   4566 2HB  ALA A 315      -3.751   8.150  19.050  1.00  0.00           H
ATOM   4567 3HB  ALA A 315      -5.408   8.396  18.447  1.00  0.00           H
ATOM   4568  N   ALA A 316      -5.218   5.297  17.607  1.00  0.00           N
ATOM   4569  H   ALA A 316      -6.087   5.761  17.384  1.00  0.00           H
ATOM   4570  CA  ALA A 316      -5.321   3.831  17.815  1.00  0.00           C
ATOM   4571  HA  ALA A 316      -5.131   3.665  18.876  1.00  0.00           H
ATOM   4572  C   ALA A 316      -4.404   2.938  16.990  1.00  0.00           C
ATOM   4573  O   ALA A 316      -4.120   1.857  17.371  1.00  0.00           O
ATOM   4574  CB  ALA A 316      -6.702   3.464  17.474  1.00  0.00           C
ATOM   4575 1HB  ALA A 316      -7.381   3.916  18.197  1.00  0.00           H
ATOM   4576 2HB  ALA A 316      -6.782   2.378  17.530  1.00  0.00           H
ATOM   4577 3HB  ALA A 316      -6.965   3.797  16.470  1.00  0.00           H
ATOM   4578  N   ASN A 317      -3.894   3.497  15.845  1.00  0.00           N
ATOM   4579  H   ASN A 317      -4.293   4.327  15.430  1.00  0.00           H
ATOM   4580  CA  ASN A 317      -2.995   2.716  14.966  1.00  0.00           C
ATOM   4581  HA  ASN A 317      -3.160   1.640  15.024  1.00  0.00           H
ATOM   4582  C   ASN A 317      -1.484   2.961  15.268  1.00  0.00           C
ATOM   4583  O   ASN A 317      -0.665   2.715  14.442  1.00  0.00           O
ATOM   4584  CB  ASN A 317      -3.400   3.076  13.547  1.00  0.00           C
ATOM   4585 1HB  ASN A 317      -3.140   4.135  13.554  1.00  0.00           H
ATOM   4586 2HB  ASN A 317      -2.723   2.614  12.829  1.00  0.00           H
ATOM   4587  CG  ASN A 317      -4.828   2.863  13.175  1.00  0.00           C
ATOM   4588  OD1 ASN A 317      -5.858   3.315  13.696  1.00  0.00           O
ATOM   4589  ND2 ASN A 317      -5.042   1.972  12.269  1.00  0.00           N
ATOM   4590 1HD2 ASN A 317      -5.971   2.016  11.876  1.00  0.00           H
ATOM   4591 2HD2 ASN A 317      -4.298   1.517  11.759  1.00  0.00           H
ATOM   4592  N   GLY A 318      -1.188   3.551  16.501  1.00  0.00           N
ATOM   4593  H   GLY A 318      -1.949   4.075  16.911  1.00  0.00           H
ATOM   4594  CA  GLY A 318       0.142   3.740  17.020  1.00  0.00           C
ATOM   4595 1HA  GLY A 318       0.135   3.314  18.023  1.00  0.00           H
ATOM   4596 2HA  GLY A 318       0.831   3.269  16.318  1.00  0.00           H
ATOM   4597  C   GLY A 318       0.598   5.228  17.167  1.00  0.00           C
ATOM   4598  O   GLY A 318      -0.129   6.140  16.776  1.00  0.00           O
ATOM   4599  N   ALA A 319       1.823   5.478  17.619  1.00  0.00           N
ATOM   4600  H   ALA A 319       2.382   4.671  17.856  1.00  0.00           H
ATOM   4601  CA  ALA A 319       2.407   6.789  17.768  1.00  0.00           C
ATOM   4602  HA  ALA A 319       1.908   7.350  18.558  1.00  0.00           H
ATOM   4603  C   ALA A 319       2.326   7.671  16.476  1.00  0.00           C
ATOM   4604  O   ALA A 319       1.840   8.781  16.519  1.00  0.00           O
ATOM   4605  CB  ALA A 319       3.788   6.515  18.269  1.00  0.00           C
ATOM   4606 1HB  ALA A 319       4.320   7.456  18.125  1.00  0.00           H
ATOM   4607 2HB  ALA A 319       4.262   5.735  17.672  1.00  0.00           H
ATOM   4608 3HB  ALA A 319       3.819   6.237  19.322  1.00  0.00           H
ATOM   4609  N   LEU A 320       2.788   7.189  15.358  1.00  0.00           N
ATOM   4610  H   LEU A 320       3.159   6.250  15.330  1.00  0.00           H
ATOM   4611  CA  LEU A 320       2.997   7.978  14.112  1.00  0.00           C
ATOM   4612  HA  LEU A 320       3.436   8.929  14.414  1.00  0.00           H
ATOM   4613  C   LEU A 320       1.617   8.269  13.481  1.00  0.00           C
ATOM   4614  O   LEU A 320       1.366   9.413  13.022  1.00  0.00           O
ATOM   4615  CB  LEU A 320       3.885   7.335  13.050  1.00  0.00           C
ATOM   4616 1HB  LEU A 320       3.440   6.393  12.726  1.00  0.00           H
ATOM   4617 2HB  LEU A 320       3.910   7.969  12.164  1.00  0.00           H
ATOM   4618  CG  LEU A 320       5.281   7.165  13.504  1.00  0.00           C
ATOM   4619  HG  LEU A 320       5.387   6.403  14.276  1.00  0.00           H
ATOM   4620  CD1 LEU A 320       6.183   6.561  12.366  1.00  0.00           C
ATOM   4621 1HD1 LEU A 320       6.340   7.417  11.710  1.00  0.00           H
ATOM   4622 2HD1 LEU A 320       5.652   5.779  11.823  1.00  0.00           H
ATOM   4623 3HD1 LEU A 320       7.146   6.179  12.704  1.00  0.00           H
ATOM   4624  CD2 LEU A 320       5.958   8.337  14.087  1.00  0.00           C
ATOM   4625 1HD2 LEU A 320       7.013   8.247  14.347  1.00  0.00           H
ATOM   4626 2HD2 LEU A 320       5.383   8.581  14.980  1.00  0.00           H
ATOM   4627 3HD2 LEU A 320       5.832   9.127  13.346  1.00  0.00           H
ATOM   4628  N   SER A 321       0.640   7.387  13.614  1.00  0.00           N
ATOM   4629  H   SER A 321       0.845   6.495  14.041  1.00  0.00           H
ATOM   4630  CA  SER A 321      -0.811   7.631  13.362  1.00  0.00           C
ATOM   4631  HA  SER A 321      -0.898   7.921  12.315  1.00  0.00           H
ATOM   4632  C   SER A 321      -1.412   8.722  14.240  1.00  0.00           C
ATOM   4633  O   SER A 321      -2.565   8.946  14.083  1.00  0.00           O
ATOM   4634  CB  SER A 321      -1.641   6.351  13.415  1.00  0.00           C
ATOM   4635 1HB  SER A 321      -1.784   6.054  14.454  1.00  0.00           H
ATOM   4636 2HB  SER A 321      -2.632   6.544  13.005  1.00  0.00           H
ATOM   4637  OG  SER A 321      -1.039   5.262  12.762  1.00  0.00           O
ATOM   4638  HG  SER A 321      -0.497   4.783  13.393  1.00  0.00           H
ATOM   4639  N   GLU A 322      -0.697   9.324  15.202  1.00  0.00           N
ATOM   4640  H   GLU A 322       0.198   8.941  15.468  1.00  0.00           H
ATOM   4641  CA  GLU A 322      -1.134  10.649  15.784  1.00  0.00           C
ATOM   4642  HA  GLU A 322      -2.167  10.500  16.095  1.00  0.00           H
ATOM   4643  C   GLU A 322      -1.103  11.855  14.723  1.00  0.00           C
ATOM   4644  O   GLU A 322      -1.360  12.979  15.155  1.00  0.00           O
ATOM   4645  CB  GLU A 322      -0.358  11.086  17.059  1.00  0.00           C
ATOM   4646 1HB  GLU A 322       0.712  11.022  16.859  1.00  0.00           H
ATOM   4647 2HB  GLU A 322      -0.745  12.085  17.260  1.00  0.00           H
ATOM   4648  CG  GLU A 322      -0.709  10.164  18.227  1.00  0.00           C
ATOM   4649 1HG  GLU A 322      -1.762  10.324  18.460  1.00  0.00           H
ATOM   4650 2HG  GLU A 322      -0.581   9.114  17.965  1.00  0.00           H
ATOM   4651  CD  GLU A 322       0.107  10.434  19.513  1.00  0.00           C
ATOM   4652  OE1 GLU A 322      -0.037   9.715  20.481  1.00  0.00           O
ATOM   4653  OE2 GLU A 322       0.979  11.353  19.534  1.00  0.00           O
ATOM   4654  N   GLN A 323      -0.747  11.595  13.466  1.00  0.00           N
ATOM   4655  H   GLN A 323      -0.397  10.656  13.341  1.00  0.00           H
ATOM   4656  CA  GLN A 323      -0.567  12.586  12.479  1.00  0.00           C
ATOM   4657  HA  GLN A 323      -1.225  13.428  12.695  1.00  0.00           H
ATOM   4658  C   GLN A 323      -0.787  12.050  11.107  1.00  0.00           C
ATOM   4659  O   GLN A 323      -1.315  12.775  10.285  1.00  0.00           O
ATOM   4660  CB  GLN A 323       0.852  13.144  12.694  1.00  0.00           C
ATOM   4661 1HB  GLN A 323       0.978  13.555  13.696  1.00  0.00           H
ATOM   4662 2HB  GLN A 323       1.561  12.318  12.637  1.00  0.00           H
ATOM   4663  CG  GLN A 323       1.299  14.226  11.678  1.00  0.00           C
ATOM   4664 1HG  GLN A 323       2.258  14.649  11.978  1.00  0.00           H
ATOM   4665 2HG  GLN A 323       1.324  13.759  10.693  1.00  0.00           H
ATOM   4666  CD  GLN A 323       0.280  15.398  11.607  1.00  0.00           C
ATOM   4667  OE1 GLN A 323      -0.256  15.829  10.578  1.00  0.00           O
ATOM   4668  NE2 GLN A 323      -0.065  15.973  12.756  1.00  0.00           N
ATOM   4669 1HE2 GLN A 323      -0.871  16.582  12.770  1.00  0.00           H
ATOM   4670 2HE2 GLN A 323       0.356  15.671  13.623  1.00  0.00           H
ATOM   4671  N   SER A 324      -0.318  10.795  10.793  1.00  0.00           N
ATOM   4672  H   SER A 324       0.245  10.306  11.473  1.00  0.00           H
ATOM   4673  CA  SER A 324      -0.368  10.212   9.446  1.00  0.00           C
ATOM   4674  HA  SER A 324       0.120   9.241   9.529  1.00  0.00           H
ATOM   4675  C   SER A 324       0.182  10.970   8.257  1.00  0.00           C
ATOM   4676  O   SER A 324       0.240  10.368   7.173  1.00  0.00           O
ATOM   4677  CB  SER A 324      -1.819   9.842   9.228  1.00  0.00           C
ATOM   4678 1HB  SER A 324      -2.446  10.733   9.250  1.00  0.00           H
ATOM   4679 2HB  SER A 324      -1.959   9.424   8.231  1.00  0.00           H
ATOM   4680  OG  SER A 324      -2.339   8.962  10.241  1.00  0.00           O
ATOM   4681  HG  SER A 324      -2.781   9.521  10.883  1.00  0.00           H
ATOM   4682  N   GLY A 325       0.722  12.166   8.413  1.00 45.63           N
ATOM   4683  H   GLY A 325       0.722  12.662   9.293  1.00 45.63           H
ATOM   4684  CA  GLY A 325       1.326  12.862   7.271  1.00 43.08           C
ATOM   4685 1HA  GLY A 325       2.201  12.330   6.898  1.00 43.08           H
ATOM   4686 2HA  GLY A 325       0.678  12.770   6.400  1.00 43.08           H
ATOM   4687  C   GLY A 325       1.653  14.303   7.544  1.00 40.72           C
ATOM   4688  O   GLY A 325       0.844  15.079   8.012  1.00 45.57           O
ATOM   4689  N   VAL A 326       2.829  14.740   7.049  1.00 34.52           N
ATOM   4690  H   VAL A 326       3.383  14.117   6.478  1.00 34.52           H
ATOM   4691  CA  VAL A 326       3.340  16.151   7.075  1.00 32.55           C
ATOM   4692  HA  VAL A 326       2.463  16.788   7.194  1.00 32.55           H
ATOM   4693  C   VAL A 326       3.916  16.469   5.645  1.00 24.77           C
ATOM   4694  O   VAL A 326       4.772  15.710   5.206  1.00 22.19           O
ATOM   4695  CB  VAL A 326       4.243  16.394   8.274  1.00 32.86           C
ATOM   4696  HB  VAL A 326       5.208  15.914   8.114  1.00 32.86           H
ATOM   4697  CG1 VAL A 326       4.502  17.888   8.282  1.00 34.38           C
ATOM   4698 1HG1 VAL A 326       4.869  18.128   9.280  1.00 34.38           H
ATOM   4699 2HG1 VAL A 326       3.554  18.399   8.110  1.00 34.38           H
ATOM   4700 3HG1 VAL A 326       5.230  18.213   7.538  1.00 34.38           H
ATOM   4701  CG2 VAL A 326       3.399  16.081   9.535  1.00 28.21           C
ATOM   4702 1HG2 VAL A 326       2.419  16.557   9.523  1.00 28.21           H
ATOM   4703 2HG2 VAL A 326       3.991  16.486  10.356  1.00 28.21           H
ATOM   4704 3HG2 VAL A 326       3.280  15.006   9.668  1.00 28.21           H
ATOM   4705  N   ALA A 327       3.456  17.531   4.974  1.00 19.15           N
ATOM   4706  H   ALA A 327       2.740  18.111   5.389  1.00 19.15           H
ATOM   4707  CA  ALA A 327       4.034  17.990   3.713  1.00 18.20           C
ATOM   4708  HA  ALA A 327       4.561  17.163   3.238  1.00 18.20           H
ATOM   4709  C   ALA A 327       5.019  19.123   3.986  1.00 17.36           C
ATOM   4710  O   ALA A 327       4.819  19.843   5.011  1.00 23.10           O
ATOM   4711  CB  ALA A 327       2.871  18.451   2.782  1.00 24.10           C
ATOM   4712 1HB  ALA A 327       3.242  18.965   1.895  1.00 24.10           H
ATOM   4713 2HB  ALA A 327       2.222  19.122   3.346  1.00 24.10           H
ATOM   4714 3HB  ALA A 327       2.309  17.567   2.482  1.00 24.10           H
ATOM   4715  N   TRP A 328       6.029  19.228   3.180  1.00 16.65           N
ATOM   4716  H   TRP A 328       6.117  18.473   2.515  1.00 16.65           H
ATOM   4717  CA  TRP A 328       7.050  20.255   3.185  1.00 20.17           C
ATOM   4718  HA  TRP A 328       6.928  20.911   4.047  1.00 20.17           H
ATOM   4719  C   TRP A 328       6.960  21.196   1.919  1.00 15.43           C
ATOM   4720  O   TRP A 328       6.504  20.834   0.839  1.00 18.41           O
ATOM   4721  CB  TRP A 328       8.435  19.551   3.337  1.00 23.28           C
ATOM   4722 1HB  TRP A 328       8.475  19.143   4.347  1.00 23.28           H
ATOM   4723 2HB  TRP A 328       8.436  18.677   2.686  1.00 23.28           H
ATOM   4724  CG  TRP A 328       9.733  20.308   3.095  1.00 24.44           C
ATOM   4725  CD1 TRP A 328       9.984  21.563   3.457  1.00 23.19           C
ATOM   4726  HD1 TRP A 328       9.292  22.209   3.977  1.00 23.19           H
ATOM   4727  CD2 TRP A 328      10.990  19.819   2.563  1.00 23.34           C
ATOM   4728  NE1 TRP A 328      11.308  21.800   3.400  1.00 21.63           N
ATOM   4729  HE1 TRP A 328      11.720  22.621   3.821  1.00 21.63           H
ATOM   4730  CE2 TRP A 328      12.044  20.838   2.742  1.00 21.20           C
ATOM   4731  CE3 TRP A 328      11.385  18.597   2.045  1.00 25.68           C
ATOM   4732  HE3 TRP A 328      10.688  17.782   1.920  1.00 25.68           H
ATOM   4733  CZ2 TRP A 328      13.405  20.647   2.505  1.00 23.94           C
ATOM   4734  HZ2 TRP A 328      14.118  21.419   2.755  1.00 23.94           H
ATOM   4735  CZ3 TRP A 328      12.766  18.364   1.827  1.00 24.34           C
ATOM   4736  HZ3 TRP A 328      13.083  17.372   1.541  1.00 24.34           H
ATOM   4737  CH2 TRP A 328      13.722  19.369   2.057  1.00 23.45           C
ATOM   4738  HH2 TRP A 328      14.752  19.073   1.919  1.00 23.45           H
ATOM   4739  N   VAL A 329       7.425  22.461   2.081  1.00 15.22           N
ATOM   4740  H   VAL A 329       7.686  22.746   3.014  1.00 15.22           H
ATOM   4741  CA  VAL A 329       7.559  23.467   1.024  1.00 14.83           C
ATOM   4742  HA  VAL A 329       7.396  22.932   0.087  1.00 14.83           H
ATOM   4743  C   VAL A 329       8.987  23.966   1.094  1.00 14.37           C
ATOM   4744  O   VAL A 329       9.292  24.785   1.894  1.00 26.89           O
ATOM   4745  CB  VAL A 329       6.495  24.560   1.117  1.00 23.42           C
ATOM   4746  HB  VAL A 329       6.590  25.075   2.073  1.00 23.42           H
ATOM   4747  CG1 VAL A 329       6.578  25.605  -0.027  1.00 14.90           C
ATOM   4748 1HG1 VAL A 329       7.558  26.049  -0.203  1.00 14.90           H
ATOM   4749 2HG1 VAL A 329       5.863  26.388   0.227  1.00 14.90           H
ATOM   4750 3HG1 VAL A 329       6.246  25.086  -0.927  1.00 14.90           H
ATOM   4751  CG2 VAL A 329       5.097  23.987   1.172  1.00 24.80           C
ATOM   4752 1HG2 VAL A 329       4.986  23.302   0.332  1.00 24.80           H
ATOM   4753 2HG2 VAL A 329       4.334  24.763   1.112  1.00 24.80           H
ATOM   4754 3HG2 VAL A 329       4.985  23.438   2.107  1.00 24.80           H
ATOM   4755  N   PRO A 330       9.907  23.394   0.289  1.00 23.13           N
ATOM   4756  CA  PRO A 330      11.249  23.930   0.193  1.00 22.49           C
ATOM   4757  HA  PRO A 330      11.773  23.774   1.136  1.00 22.49           H
ATOM   4758  C   PRO A 330      11.497  25.366  -0.413  1.00 21.73           C
ATOM   4759  O   PRO A 330      10.834  25.910  -1.315  1.00 18.07           O
ATOM   4760  CB  PRO A 330      11.974  22.925  -0.729  1.00 23.17           C
ATOM   4761 1HB  PRO A 330      12.069  23.300  -1.748  1.00 23.17           H
ATOM   4762 2HB  PRO A 330      12.898  22.695  -0.198  1.00 23.17           H
ATOM   4763  CG  PRO A 330      11.078  21.681  -0.735  1.00 23.66           C
ATOM   4764 1HG  PRO A 330      11.183  21.183  -1.699  1.00 23.66           H
ATOM   4765 2HG  PRO A 330      11.275  20.969   0.066  1.00 23.66           H
ATOM   4766  CD  PRO A 330       9.730  22.264  -0.562  1.00 24.84           C
ATOM   4767 1HD  PRO A 330       9.364  22.759  -1.461  1.00 24.84           H
ATOM   4768 2HD  PRO A 330       8.995  21.536  -0.216  1.00 24.84           H
ATOM   4769  N   TYR A 331      12.625  25.932   0.067  1.00 17.73           N
ATOM   4770  H   TYR A 331      13.226  25.350   0.632  1.00 17.73           H
ATOM   4771  CA  TYR A 331      13.294  27.169  -0.454  1.00 14.08           C
ATOM   4772  HA  TYR A 331      12.564  27.973  -0.544  1.00 14.08           H
ATOM   4773  C   TYR A 331      13.873  26.798  -1.775  1.00 17.47           C
ATOM   4774  O   TYR A 331      14.443  25.738  -1.898  1.00 23.16           O
ATOM   4775  CB  TYR A 331      14.345  27.549   0.602  1.00 17.05           C
ATOM   4776 1HB  TYR A 331      13.985  27.462   1.627  1.00 17.05           H
ATOM   4777 2HB  TYR A 331      15.162  26.835   0.505  1.00 17.05           H
ATOM   4778  CG  TYR A 331      14.889  28.952   0.390  1.00 20.05           C
ATOM   4779  CD1 TYR A 331      14.889  29.877   1.449  1.00 14.32           C
ATOM   4780  HD1 TYR A 331      14.330  29.654   2.346  1.00 14.32           H
ATOM   4781  CD2 TYR A 331      15.756  29.123  -0.765  1.00 20.61           C
ATOM   4782  HD2 TYR A 331      15.955  28.287  -1.420  1.00 20.61           H
ATOM   4783  CE1 TYR A 331      15.531  31.111   1.311  1.00 14.59           C
ATOM   4784  HE1 TYR A 331      15.604  31.842   2.103  1.00 14.59           H
ATOM   4785  CE2 TYR A 331      16.348  30.350  -0.940  1.00 14.18           C
ATOM   4786  HE2 TYR A 331      16.938  30.600  -1.810  1.00 14.18           H
ATOM   4787  CZ  TYR A 331      16.334  31.319   0.137  1.00 14.51           C
ATOM   4788  OH  TYR A 331      16.934  32.536  -0.119  1.00 32.83           O
ATOM   4789  HH  TYR A 331      16.891  32.762  -1.051  1.00 32.83           H
ATOM   4790  N   THR A 332      13.605  27.596  -2.868  1.00 18.31           N
ATOM   4791  H   THR A 332      13.090  28.449  -2.701  1.00 18.31           H
ATOM   4792  CA  THR A 332      14.051  27.317  -4.215  1.00 30.69           C
ATOM   4793  HA  THR A 332      15.069  26.975  -4.034  1.00 30.69           H
ATOM   4794  C   THR A 332      14.033  28.614  -4.957  1.00 32.81           C
ATOM   4795  O   THR A 332      13.528  29.643  -4.474  1.00 41.20           O
ATOM   4796  CB  THR A 332      13.231  26.192  -4.897  1.00 42.56           C
ATOM   4797  HB  THR A 332      13.291  25.305  -4.267  1.00 42.56           H
ATOM   4798  OG1 THR A 332      13.782  25.867  -6.157  1.00 55.06           O
ATOM   4799  HG1 THR A 332      14.541  25.297  -6.015  1.00 55.06           H
ATOM   4800  CG2 THR A 332      11.831  26.637  -5.164  1.00 46.39           C
ATOM   4801 1HG2 THR A 332      11.790  27.520  -5.801  1.00 46.39           H
ATOM   4802 2HG2 THR A 332      11.372  26.861  -4.201  1.00 46.39           H
ATOM   4803 3HG2 THR A 332      11.292  25.819  -5.642  1.00 46.39           H
ATOM   4804  N   ASP A 333      14.410  28.538  -6.224  1.00 27.30           N
ATOM   4805  H   ASP A 333      14.654  27.640  -6.615  1.00 27.30           H
ATOM   4806  CA  ASP A 333      14.537  29.692  -7.133  1.00 23.86           C
ATOM   4807  HA  ASP A 333      15.265  30.290  -6.585  1.00 23.86           H
ATOM   4808  C   ASP A 333      13.200  30.456  -7.151  1.00 27.79           C
ATOM   4809  O   ASP A 333      13.131  31.693  -7.091  1.00 27.92           O
ATOM   4810  CB  ASP A 333      15.097  29.267  -8.533  1.00 25.10           C
ATOM   4811 1HB  ASP A 333      15.002  30.143  -9.175  1.00 25.10           H
ATOM   4812 2HB  ASP A 333      16.115  28.961  -8.291  1.00 25.10           H
ATOM   4813  CG  ASP A 333      14.418  28.079  -9.268  1.00 26.37           C
ATOM   4814  OD1 ASP A 333      14.981  27.565 -10.224  1.00 27.80           O
ATOM   4815  OD2 ASP A 333      13.269  27.670  -8.973  1.00 26.47           O
ATOM   4816  N   GLU A 334      12.087  29.681  -7.388  1.00 32.67           N
ATOM   4817  H   GLU A 334      12.243  28.785  -7.827  1.00 32.67           H
ATOM   4818  CA  GLU A 334      10.778  30.292  -7.549  1.00 34.95           C
ATOM   4819  HA  GLU A 334      10.713  31.039  -8.340  1.00 34.95           H
ATOM   4820  C   GLU A 334      10.321  30.932  -6.232  1.00 34.87           C
ATOM   4821  O   GLU A 334       9.532  31.878  -6.298  1.00 38.16           O
ATOM   4822  CB  GLU A 334       9.625  29.278  -7.868  1.00 35.02           C
ATOM   4823 1HB  GLU A 334       9.816  28.817  -8.837  1.00 35.02           H
ATOM   4824 2HB  GLU A 334       9.801  28.640  -7.002  1.00 35.02           H
ATOM   4825  CG  GLU A 334       8.118  29.685  -7.840  1.00 37.78           C
ATOM   4826 1HG  GLU A 334       7.510  28.781  -7.823  1.00 37.78           H
ATOM   4827 2HG  GLU A 334       7.892  30.271  -6.949  1.00 37.78           H
ATOM   4828  CD  GLU A 334       7.721  30.512  -9.076  1.00 42.03           C
ATOM   4829  OE1 GLU A 334       8.453  30.636 -10.020  1.00 44.33           O
ATOM   4830  OE2 GLU A 334       6.690  31.193  -9.040  1.00 42.85           O
ATOM   4831  N   ALA A 335      10.804  30.610  -5.043  1.00 29.97           N
ATOM   4832  H   ALA A 335      11.469  29.853  -4.968  1.00 29.97           H
ATOM   4833  CA  ALA A 335      10.197  31.027  -3.743  1.00 25.51           C
ATOM   4834  HA  ALA A 335       9.926  32.083  -3.728  1.00 25.51           H
ATOM   4835  C   ALA A 335      11.282  30.790  -2.669  1.00 21.60           C
ATOM   4836  O   ALA A 335      11.529  29.649  -2.361  1.00 18.02           O
ATOM   4837  CB  ALA A 335       8.939  30.204  -3.376  1.00 14.66           C
ATOM   4838 1HB  ALA A 335       8.734  30.229  -2.306  1.00 14.66           H
ATOM   4839 2HB  ALA A 335       9.070  29.171  -3.698  1.00 14.66           H
ATOM   4840 3HB  ALA A 335       8.046  30.628  -3.835  1.00 14.66           H
ATOM   4841  N   PRO A 336      11.962  31.899  -2.207  1.00 22.01           N
ATOM   4842  CA  PRO A 336      12.898  31.779  -1.088  1.00 25.03           C
ATOM   4843  HA  PRO A 336      13.482  30.869  -1.222  1.00 25.03           H
ATOM   4844  C   PRO A 336      12.157  31.816   0.273  1.00 24.47           C
ATOM   4845  O   PRO A 336      12.220  32.776   1.053  1.00 24.22           O
ATOM   4846  CB  PRO A 336      13.793  32.988  -1.271  1.00 27.57           C
ATOM   4847 1HB  PRO A 336      14.251  33.360  -0.355  1.00 27.57           H
ATOM   4848 2HB  PRO A 336      14.525  32.683  -2.019  1.00 27.57           H
ATOM   4849  CG  PRO A 336      12.890  34.071  -1.861  1.00 24.84           C
ATOM   4850 1HG  PRO A 336      12.306  34.526  -1.061  1.00 24.84           H
ATOM   4851 2HG  PRO A 336      13.531  34.667  -2.511  1.00 24.84           H
ATOM   4852  CD  PRO A 336      11.944  33.232  -2.742  1.00 22.33           C
ATOM   4853 1HD  PRO A 336      10.957  33.677  -2.619  1.00 22.33           H
ATOM   4854 2HD  PRO A 336      12.444  33.260  -3.710  1.00 22.33           H
ATOM   4855  N   PHE A 337      11.517  30.723   0.619  1.00 20.99           N
ATOM   4856  H   PHE A 337      11.472  29.967  -0.049  1.00 20.99           H
ATOM   4857  CA  PHE A 337      11.072  30.294   2.008  1.00 18.63           C
ATOM   4858  HA  PHE A 337      11.879  30.647   2.649  1.00 18.63           H
ATOM   4859  C   PHE A 337      10.832  28.804   2.307  1.00 14.91           C
ATOM   4860  O   PHE A 337      10.402  28.019   1.431  1.00 14.37           O
ATOM   4861  CB  PHE A 337       9.711  31.003   2.361  1.00 15.55           C
ATOM   4862 1HB  PHE A 337       9.458  30.771   3.395  1.00 15.55           H
ATOM   4863 2HB  PHE A 337       9.882  32.079   2.322  1.00 15.55           H
ATOM   4864  CG  PHE A 337       8.575  30.627   1.454  1.00 18.77           C
ATOM   4865  CD1 PHE A 337       8.279  31.513   0.407  1.00 26.70           C
ATOM   4866  HD1 PHE A 337       8.909  32.368   0.215  1.00 26.70           H
ATOM   4867  CD2 PHE A 337       7.709  29.560   1.746  1.00 19.50           C
ATOM   4868  HD2 PHE A 337       7.920  28.918   2.589  1.00 19.50           H
ATOM   4869  CE1 PHE A 337       7.094  31.355  -0.346  1.00 34.21           C
ATOM   4870  HE1 PHE A 337       6.846  32.128  -1.059  1.00 34.21           H
ATOM   4871  CE2 PHE A 337       6.493  29.462   1.052  1.00 27.68           C
ATOM   4872  HE2 PHE A 337       5.837  28.624   1.238  1.00 27.68           H
ATOM   4873  CZ  PHE A 337       6.194  30.349  -0.034  1.00 33.05           C
ATOM   4874  HZ  PHE A 337       5.305  30.142  -0.611  1.00 33.05           H
ATOM   4875  N   HIS A 338      11.072  28.421   3.602  1.00 15.43           N
ATOM   4876  H   HIS A 338      11.341  29.136   4.263  1.00 15.43           H
ATOM   4877  CA  HIS A 338      10.873  27.073   4.127  1.00 15.36           C
ATOM   4878  HA  HIS A 338      11.011  26.288   3.383  1.00 15.36           H
ATOM   4879  C   HIS A 338       9.373  26.982   4.586  1.00 22.82           C
ATOM   4880  O   HIS A 338       8.777  27.952   5.021  1.00 21.94           O
ATOM   4881  CB  HIS A 338      11.952  26.747   5.288  1.00 15.74           C
ATOM   4882 1HB  HIS A 338      12.943  26.653   4.844  1.00 15.74           H
ATOM   4883 2HB  HIS A 338      11.919  27.595   5.971  1.00 15.74           H
ATOM   4884  CG  HIS A 338      11.700  25.480   6.118  1.00 17.82           C
ATOM   4885  ND1 HIS A 338      11.529  24.235   5.514  1.00 15.53           N
ATOM   4886  CD2 HIS A 338      11.330  25.391   7.428  1.00 18.12           C
ATOM   4887  HD2 HIS A 338      11.386  26.150   8.194  1.00 18.12           H
ATOM   4888  CE1 HIS A 338      10.946  23.509   6.432  1.00 16.09           C
ATOM   4889  HE1 HIS A 338      10.526  22.536   6.221  1.00 16.09           H
ATOM   4890  NE2 HIS A 338      10.923  24.144   7.623  1.00 16.98           N
ATOM   4891  HE2 HIS A 338      10.541  23.670   8.430  1.00 16.98           H
ATOM   4892  N   GLY A 339       8.780  25.804   4.708  1.00 23.99           N
ATOM   4893  H   GLY A 339       9.231  24.932   4.475  1.00 23.99           H
ATOM   4894  CA  GLY A 339       7.523  25.685   5.480  1.00 25.04           C
ATOM   4895 1HA  GLY A 339       7.720  25.921   6.526  1.00 25.04           H
ATOM   4896 2HA  GLY A 339       6.756  26.356   5.095  1.00 25.04           H
ATOM   4897  C   GLY A 339       6.921  24.304   5.462  1.00 24.59           C
ATOM   4898  O   GLY A 339       7.473  23.375   4.900  1.00 20.07           O
ATOM   4899  N   GLN A 340       5.766  24.217   6.084  1.00 17.61           N
ATOM   4900  H   GLN A 340       5.499  24.977   6.693  1.00 17.61           H
ATOM   4901  CA  GLN A 340       5.013  22.957   6.270  1.00 21.36           C
ATOM   4902  HA  GLN A 340       5.191  22.369   5.370  1.00 21.36           H
ATOM   4903  C   GLN A 340       3.489  23.040   6.494  1.00 19.10           C
ATOM   4904  O   GLN A 340       2.941  24.003   7.081  1.00 20.98           O
ATOM   4905  CB  GLN A 340       5.706  22.077   7.410  1.00 29.30           C
ATOM   4906 1HB  GLN A 340       5.384  21.055   7.209  1.00 29.30           H
ATOM   4907 2HB  GLN A 340       6.794  22.024   7.420  1.00 29.30           H
ATOM   4908  CG  GLN A 340       5.257  22.410   8.874  1.00 38.14           C
ATOM   4909 1HG  GLN A 340       5.139  23.492   8.934  1.00 38.14           H
ATOM   4910 2HG  GLN A 340       4.268  21.996   9.071  1.00 38.14           H
ATOM   4911  CD  GLN A 340       6.234  21.940   9.935  1.00 44.94           C
ATOM   4912  OE1 GLN A 340       7.132  21.100   9.790  1.00 53.25           O
ATOM   4913  NE2 GLN A 340       6.158  22.533  11.084  1.00 43.52           N
ATOM   4914 1HE2 GLN A 340       6.867  22.291  11.761  1.00 43.52           H
ATOM   4915 2HE2 GLN A 340       5.586  23.354  11.222  1.00 43.52           H
ATOM   4916  N   ILE A 341       2.888  21.885   6.270  1.00 20.30           N
ATOM   4917  H   ILE A 341       3.475  21.103   6.017  1.00 20.30           H
ATOM   4918  CA  ILE A 341       1.476  21.618   6.498  1.00 26.01           C
ATOM   4919  HA  ILE A 341       1.086  22.430   7.113  1.00 26.01           H
ATOM   4920  C   ILE A 341       1.275  20.294   7.230  1.00 30.84           C
ATOM   4921  O   ILE A 341       1.710  19.261   6.783  1.00 29.68           O
ATOM   4922  CB  ILE A 341       0.606  21.801   5.186  1.00 25.80           C
ATOM   4923  HB  ILE A 341       1.028  21.109   4.457  1.00 25.80           H
ATOM   4924  CG1 ILE A 341       0.645  23.178   4.604  1.00 26.68           C
ATOM   4925 1HG1 ILE A 341      -0.309  23.451   4.154  1.00 26.68           H
ATOM   4926 2HG1 ILE A 341       0.720  23.940   5.380  1.00 26.68           H
ATOM   4927  CG2 ILE A 341      -0.942  21.548   5.485  1.00 32.84           C
ATOM   4928 1HG2 ILE A 341      -1.223  20.532   5.762  1.00 32.84           H
ATOM   4929 2HG2 ILE A 341      -1.468  21.836   4.575  1.00 32.84           H
ATOM   4930 3HG2 ILE A 341      -1.207  22.231   6.292  1.00 32.84           H
ATOM   4931  CD1 ILE A 341       1.788  23.547   3.617  1.00 33.70           C
ATOM   4932 1HD1 ILE A 341       2.714  23.013   3.828  1.00 33.70           H
ATOM   4933 2HD1 ILE A 341       1.958  24.620   3.704  1.00 33.70           H
ATOM   4934 3HD1 ILE A 341       1.455  23.313   2.605  1.00 33.70           H
ATOM   4935  N   MET A 342       0.526  20.355   8.252  1.00 37.46           N
ATOM   4936  H   MET A 342       0.284  21.278   8.581  1.00 37.46           H
ATOM   4937  CA  MET A 342       0.067  19.255   9.177  1.00 38.36           C
ATOM   4938  HA  MET A 342       0.337  18.329   8.669  1.00 38.36           H
ATOM   4939  C   MET A 342      -1.434  19.176   9.540  1.00 37.99           C
ATOM   4940  O   MET A 342      -2.158  20.157   9.333  1.00 32.86           O
ATOM   4941  CB  MET A 342       0.948  19.301  10.449  1.00 38.96           C
ATOM   4942 1HB  MET A 342       0.794  18.434  11.092  1.00 38.96           H
ATOM   4943 2HB  MET A 342       2.022  19.263  10.268  1.00 38.96           H
ATOM   4944  CG  MET A 342       0.658  20.571  11.295  1.00 43.18           C
ATOM   4945 1HG  MET A 342       0.767  21.478  10.700  1.00 43.18           H
ATOM   4946 2HG  MET A 342      -0.379  20.528  11.630  1.00 43.18           H
ATOM   4947  SD  MET A 342       1.703  20.789  12.805  1.00 45.65           S
ATOM   4948  CE  MET A 342       1.221  19.376  13.846  1.00 48.29           C
ATOM   4949 1HE  MET A 342       0.836  18.578  13.211  1.00 48.29           H
ATOM   4950 2HE  MET A 342       0.426  19.739  14.497  1.00 48.29           H
ATOM   4951 3HE  MET A 342       2.042  18.995  14.452  1.00 48.29           H
ATOM   4952  N   GLN A 343      -1.769  18.019  10.165  1.00 42.17           N
ATOM   4953  H   GLN A 343      -1.034  17.335  10.278  1.00 42.17           H
ATOM   4954  CA  GLN A 343      -3.045  17.787  10.773  1.00 45.70           C
ATOM   4955  HA  GLN A 343      -3.807  18.320  10.205  1.00 45.70           H
ATOM   4956  C   GLN A 343      -3.150  18.166  12.244  1.00 41.18           C
ATOM   4957  O   GLN A 343      -2.135  18.004  12.950  1.00 42.20           O
ATOM   4958  CB  GLN A 343      -3.523  16.331  10.506  1.00 51.97           C
ATOM   4959 1HB  GLN A 343      -3.415  15.908   9.508  1.00 51.97           H
ATOM   4960 2HB  GLN A 343      -2.957  15.748  11.233  1.00 51.97           H
ATOM   4961  CG  GLN A 343      -5.021  16.252  10.896  1.00 50.87           C
ATOM   4962 1HG  GLN A 343      -5.079  16.450  11.967  1.00 50.87           H
ATOM   4963 2HG  GLN A 343      -5.580  16.975  10.303  1.00 50.87           H
ATOM   4964  CD  GLN A 343      -5.554  14.851  10.614  1.00 52.17           C
ATOM   4965  OE1 GLN A 343      -5.506  13.911  11.459  1.00 57.63           O
ATOM   4966  NE2 GLN A 343      -5.853  14.656   9.378  1.00 48.45           N
ATOM   4967 1HE2 GLN A 343      -6.364  13.800   9.215  1.00 48.45           H
ATOM   4968 2HE2 GLN A 343      -5.854  15.386   8.680  1.00 48.45           H
ATOM   4969  N   LEU A 344      -4.223  18.782  12.632  1.00 38.39           N
ATOM   4970  H   LEU A 344      -5.065  18.806  12.074  1.00 38.39           H
ATOM   4971  CA  LEU A 344      -4.457  19.227  14.061  1.00 41.65           C
ATOM   4972  HA  LEU A 344      -3.634  18.855  14.671  1.00 41.65           H
ATOM   4973  C   LEU A 344      -5.760  18.559  14.608  1.00 49.72           C
ATOM   4974  O   LEU A 344      -6.817  18.470  13.952  1.00 49.28           O
ATOM   4975  CB  LEU A 344      -4.487  20.789  14.115  1.00 40.68           C
ATOM   4976 1HB  LEU A 344      -5.360  21.111  13.547  1.00 40.68           H
ATOM   4977 2HB  LEU A 344      -4.633  21.070  15.158  1.00 40.68           H
ATOM   4978  CG  LEU A 344      -3.285  21.637  13.510  1.00 41.22           C
ATOM   4979  HG  LEU A 344      -3.317  21.453  12.436  1.00 41.22           H
ATOM   4980  CD1 LEU A 344      -3.518  23.110  13.731  1.00 38.49           C
ATOM   4981 1HD1 LEU A 344      -4.421  23.410  13.199  1.00 38.49           H
ATOM   4982 2HD1 LEU A 344      -2.672  23.697  13.372  1.00 38.49           H
ATOM   4983 3HD1 LEU A 344      -3.651  23.279  14.799  1.00 38.49           H
ATOM   4984  CD2 LEU A 344      -1.898  21.233  13.974  1.00 44.39           C
ATOM   4985 1HD2 LEU A 344      -1.107  21.847  13.545  1.00 44.39           H
ATOM   4986 2HD2 LEU A 344      -1.723  20.187  13.725  1.00 44.39           H
ATOM   4987 3HD2 LEU A 344      -1.904  21.354  15.058  1.00 44.39           H
ATOM   4988  N   ASP A 345      -5.710  18.167  15.909  1.00 53.00           N
ATOM   4989  H   ASP A 345      -4.810  18.172  16.366  1.00 53.00           H
ATOM   4990  CA  ASP A 345      -6.823  17.584  16.679  1.00 53.87           C
ATOM   4991  HA  ASP A 345      -7.331  16.824  16.086  1.00 53.87           H
ATOM   4992  C   ASP A 345      -7.893  18.570  17.204  1.00 52.90           C
ATOM   4993  O   ASP A 345      -9.041  18.240  17.521  1.00 56.47           O
ATOM   4994  CB  ASP A 345      -6.184  16.811  17.796  1.00 59.64           C
ATOM   4995 1HB  ASP A 345      -5.480  17.505  18.256  1.00 59.64           H
ATOM   4996 2HB  ASP A 345      -6.898  16.475  18.547  1.00 59.64           H
ATOM   4997  CG  ASP A 345      -5.336  15.534  17.413  1.00 62.36           C
ATOM   4998  OD1 ASP A 345      -4.663  15.014  18.309  1.00 63.92           O
ATOM   4999  OD2 ASP A 345      -5.230  15.129  16.254  1.00 60.83           O
ATOM   5000  N   ALA A 346      -7.493  19.820  17.139  1.00 51.75           N
ATOM   5001  H   ALA A 346      -6.617  20.049  16.692  1.00 51.75           H
ATOM   5002  CA  ALA A 346      -8.361  20.845  17.600  1.00 56.54           C
ATOM   5003  HA  ALA A 346      -9.417  20.590  17.518  1.00 56.54           H
ATOM   5004  C   ALA A 346      -8.185  22.183  16.772  1.00 61.48           C
ATOM   5005  O   ALA A 346      -7.167  22.384  16.070  1.00 55.53           O
ATOM   5006  CB  ALA A 346      -8.006  21.049  19.115  1.00 60.12           C
ATOM   5007 1HB  ALA A 346      -8.339  20.184  19.689  1.00 60.12           H
ATOM   5008 2HB  ALA A 346      -8.556  21.934  19.438  1.00 60.12           H
[truncated: 5,226,679 more chars]
