# Supplementary material for: Mechanistic insights into glycoside 3-oxidases involved in C-glycoside metabolism in soil microorganisms
Source: Nat Commun. 2023 Nov 14;14:7289. doi: 10.1038/s41467-023-42000-3 (PMC10646112; doi:10.1038/s41467-023-42000-3)
Supplement: Supplementary file 5 — Supplementary Data 1 [file 41467_2023_42000_MOESM5_ESM.zip › SuppInfo-MD-files/cMDs/Model_IV_cMD_initial.pdb]

REMARK YASARA *************************************************************
REMARK YASARA *                                                           *
REMARK YASARA *                     Y  A  S  A  R  A                      *
REMARK YASARA *                                                           *
REMARK YASARA *   Yet Another Scientific Artificial Reality Application   *
REMARK YASARA *                                                           *
REMARK YASARA *            MOLECULE STRUCTURE FILE, PDB FORMAT            *
REMARK YASARA *                                                           *
REMARK YASARA * Just use YASARA every day to make your questions go away! *
REMARK YASARA *                                                           *
REMARK YASARA *                      www.YASARA.org                       *
REMARK YASARA *                                                           *
REMARK YASARA *************************************************************
REMARK YASARA
REMARK YASARA Written on:        Thu Sep 14 17:31:34 2023
REMARK YASARA Number of models: 1
REMARK YASARA Number of atoms:   71048
REMARK YASARA Please address questions or suggestions to: Eliza@yasara.org
REMARK YASARA
SEQRES   1 A  505  ARG TYR PRO ALA ALA VAL ASP VAL ALA ILE VAL GLY SER 
SEQRES   2 A  505  GLY PRO THR ALA SER ALA TYR ALA ARG ILE LEU SER GLU 
SEQRES   3 A  505  GLU ALA PRO GLY ALA THR ILE ALA MET PHE GLU VAL GLY 
SEQRES   4 A  505  PRO THR VAL SER ASN PRO PRO GLY ALA HIS VAL LYS ASN 
SEQRES   5 A  505  ILE GLU ASP PRO ASP SER ARG SER LEU ALA GLN ARG ALA 
SEQRES   6 A  505  SER GLU GLY PRO GLY ALA GLY ALA ALA THR VAL ASN SER 
SEQRES   7 A  505  PRO GLY ALA VAL LYS SER GLY GLU ARG ARG ALA ARG PRO 
SEQRES   8 A  505  GLY THR TYR LEU LEU GLN ASP GLY TYR ALA PHE PRO GLY 
SEQRES   9 A  505  GLU ASP GLY MET PRO VAL ALA ALA MET SER SER ASN VAL 
SEQRES  10 A  505  GLY GLY MET ALA ALA HIS TRP THR ALA ALA CYS PRO ARG 
SEQRES  11 A  505  PRO GLY GLY LYS GLU ARG ILE PRO PHE LEU PRO ASP LEU 
SEQRES  12 A  505  GLU GLU LEU LEU ASN ASP ALA ASP ARG LEU LEU GLY VAL 
SEQRES  13 A  505  THR THR HIS ALA PHE ASP GLY ALA PRO PHE SER ASP LEU 
SEQRES  14 A  505  VAL ARG GLU ARG LEU ALA ALA VAL VAL ASP GLN GLY ARG 
SEQRES  15 A  505  THR PRO ALA PHE ARG VAL GLN PRO MET PRO LEU ALA VAL 
SEQRES  16 A  505  HIS ARG ARG GLN ASP GLY ALA LEU VAL TRP SER GLY SER 
SEQRES  17 A  505  ASP VAL VAL MET GLY GLU ALA THR ARG ASP ASN PRO GLN 
SEQRES  18 A  505  PHE GLU LEU PHE ASP GLU SER LEU VAL THR ARG VAL LEU 
SEQRES  19 A  505  VAL GLU ASP GLY THR ALA ALA GLY VAL GLU VAL GLN ASP 
SEQRES  20 A  505  ARG ARG SER GLY ASP THR TYR GLN VAL ALA ALA ARG TYR 
SEQRES  21 A  505  VAL VAL VAL GLY ALA ASP ALA LEU ARG THR PRO GLN LEU 
SEQRES  22 A  505  LEU TRP ALA SER GLY ILE ARG PRO ASP ALA LEU GLY ARG 
SEQRES  23 A  505  TYR LEU ASN ASP GLN ALA GLN VAL VAL PHE ALA SER ARG 
SEQRES  24 A  505  LEU ARG ASP VAL GLN PRO GLU ASP ALA PRO ALA ALA ALA 
SEQRES  25 A  505  ASN GLY ALA LEU SER GLU GLN SER GLY VAL ALA TRP VAL 
SEQRES  26 A  505  PRO TYR THR ASP GLU ALA PRO PHE HIS GLY GLN ILE MET 
SEQRES  27 A  505  GLN LEU ASP ALA SER PRO VAL PRO LEU ALA ASP ASP ASP 
SEQRES  28 A  505  PRO ILE VAL PRO GLY SER ILE VAL GLY LEU GLY LEU PHE 
SEQRES  29 A  505  CYS ALA LYS ASP LEU GLN ARG GLU ASP ARG VAL ALA PHE 
SEQRES  30 A  505  ASP ASP ASP THR ARG ASP SER TYR GLY LEU PRO ALA MET 
SEQRES  31 A  505  ARG ILE HIS TYR ARG LEU THR GLU ARG ASP HIS VAL VAL 
SEQRES  32 A  505  LEU ASP ARG ALA ARG GLN GLU ILE VAL ARG LEU GLY LYS 
SEQRES  33 A  505  ALA VAL GLY GLU PRO LEU ASP GLU ARG PRO PHE VAL LEU 
SEQRES  34 A  505  PRO PRO GLY ALA SER LEU HIS TYR GLN GLY THR THR ARG 
SEQRES  35 A  505  MET GLY GLU THR ASP ASP GLY GLU SER VAL CYS SER PRO 
SEQRES  36 A  505  ASP SER GLN VAL TRP GLN VAL PRO GLY LEU PHE VAL ALA 
SEQRES  37 A  505  GLY ASN GLY VAL ILE PRO THR ALA THR ALA CYS ASN PRO 
SEQRES  38 A  505  THR LEU THR SER VAL ALA LEU ALA VAL ARG GLY ALA ARG 
SEQRES  39 A  505  LYS ILE ALA GLU GLU ILE THR SER SER LEU LEU 
LINK         C   LEU A 508                 N   LEU A 509                  1.38
CRYST1   76.650   78.858  147.348  90.00  90.00  90.00 C 2 2 21      0
SCALE1      0.013046  0.000000  0.000000        0.00000
SCALE2      0.000000  0.012681  0.000000        0.00000
SCALE3      0.000000  0.000000  0.006787        0.00000
ATOM      1  N   ARG A   5      15.017  -6.296  35.255  1.00 27.50           N
ATOM      2 1H   ARG A   5      15.764  -6.488  35.914  1.00 27.50           H
ATOM      3 2H   ARG A   5      15.297  -6.631  34.342  1.00 27.50           H
ATOM      4 3H   ARG A   5      14.201  -6.829  35.537  1.00 27.50           H
ATOM      5  CA  ARG A   5      14.700  -4.844  35.255  1.00 31.48           C
ATOM      6  HA  ARG A   5      14.320  -4.614  36.250  1.00 31.48           H
ATOM      7  C   ARG A   5      13.568  -4.478  34.292  1.00 32.13           C
ATOM      8  O   ARG A   5      12.681  -3.717  34.672  1.00 29.48           O
ATOM      9  CB  ARG A   5      15.946  -3.953  35.037  1.00 33.44           C
ATOM     10 1HB  ARG A   5      16.733  -4.258  35.728  1.00 33.44           H
ATOM     11 2HB  ARG A   5      16.313  -4.062  34.015  1.00 33.44           H
ATOM     12  CG  ARG A   5      15.595  -2.478  35.311  1.00 35.98           C
ATOM     13 1HG  ARG A   5      14.880  -2.138  34.561  1.00 35.98           H
ATOM     14 2HG  ARG A   5      15.119  -2.409  36.290  1.00 35.98           H
ATOM     15  CD  ARG A   5      16.785  -1.509  35.292  1.00 38.95           C
ATOM     16 1HD  ARG A   5      17.475  -1.762  36.099  1.00 38.95           H
ATOM     17 2HD  ARG A   5      17.307  -1.601  34.338  1.00 38.95           H
ATOM     18  NE  ARG A   5      16.295  -0.131  35.470  1.00 41.58           N
ATOM     19  HE  ARG A   5      15.369  -0.014  35.869  1.00 41.58           H
ATOM     20  CZ  ARG A   5      16.834   0.988  35.038  1.00 37.06           C
ATOM     21  NH1 ARG A   5      18.017   1.086  34.513  1.00 38.43           N
ATOM     22 1HH1 ARG A   5      18.672   0.311  34.607  1.00 38.43           H
ATOM     23 2HH1 ARG A   5      18.339   1.949  34.104  1.00 38.43           H
ATOM     24  NH2 ARG A   5      16.151   2.077  35.164  1.00 31.25           N
ATOM     25 1HH2 ARG A   5      15.195   2.011  35.499  1.00 31.25           H
ATOM     26 2HH2 ARG A   5      16.455   2.909  34.670  1.00 31.25           H
ATOM     27  N   TYR A   6      13.619  -4.932  33.038  1.00 33.04           N
ATOM     28  H   TYR A   6      14.322  -5.619  32.798  1.00 33.04           H
ATOM     29  CA  TYR A   6      12.714  -4.535  31.949  1.00 31.92           C
ATOM     30  HA  TYR A   6      12.175  -3.632  32.242  1.00 31.92           H
ATOM     31  C   TYR A   6      11.677  -5.628  31.608  1.00 32.50           C
ATOM     32  O   TYR A   6      11.911  -6.800  31.926  1.00 38.64           O
ATOM     33  CB  TYR A   6      13.576  -4.206  30.717  1.00 28.67           C
ATOM     34 1HB  TYR A   6      13.975  -5.141  30.319  1.00 28.67           H
ATOM     35 2HB  TYR A   6      12.954  -3.769  29.936  1.00 28.67           H
ATOM     36  CG  TYR A   6      14.730  -3.257  30.992  1.00 25.53           C
ATOM     37  CD1 TYR A   6      14.482  -1.979  31.531  1.00 21.86           C
ATOM     38  HD1 TYR A   6      13.468  -1.658  31.730  1.00 21.86           H
ATOM     39  CD2 TYR A   6      16.053  -3.662  30.726  1.00 24.60           C
ATOM     40  HD2 TYR A   6      16.248  -4.639  30.308  1.00 24.60           H
ATOM     41  CE1 TYR A   6      15.555  -1.108  31.798  1.00 21.10           C
ATOM     42  HE1 TYR A   6      15.373  -0.129  32.210  1.00 21.10           H
ATOM     43  CE2 TYR A   6      17.126  -2.790  30.990  1.00 26.80           C
ATOM     44  HE2 TYR A   6      18.143  -3.080  30.774  1.00 26.80           H
ATOM     45  CZ  TYR A   6      16.878  -1.511  31.522  1.00 24.95           C
ATOM     46  OH  TYR A   6      17.912  -0.674  31.781  1.00 22.58           O
ATOM     47  HH  TYR A   6      17.611   0.249  31.801  1.00 22.58           H
ATOM     48  N   PRO A   7      10.558  -5.301  30.932  1.00 28.00           N
ATOM     49  CA  PRO A   7       9.692  -6.304  30.309  1.00 29.73           C
ATOM     50  HA  PRO A   7       9.327  -6.997  31.066  1.00 29.73           H
ATOM     51  C   PRO A   7      10.446  -7.087  29.220  1.00 30.87           C
ATOM     52  O   PRO A   7      11.212  -6.502  28.458  1.00 36.92           O
ATOM     53  CB  PRO A   7       8.512  -5.518  29.725  1.00 32.12           C
ATOM     54 1HB  PRO A   7       8.138  -5.958  28.801  1.00 32.12           H
ATOM     55 2HB  PRO A   7       7.716  -5.452  30.468  1.00 32.12           H
ATOM     56  CG  PRO A   7       9.090  -4.125  29.475  1.00 31.47           C
ATOM     57 1HG  PRO A   7       9.629  -4.114  28.526  1.00 31.47           H
ATOM     58 2HG  PRO A   7       8.318  -3.356  29.489  1.00 31.47           H
ATOM     59  CD  PRO A   7      10.074  -3.962  30.629  1.00 29.18           C
ATOM     60 1HD  PRO A   7      10.870  -3.277  30.342  1.00 29.18           H
ATOM     61 2HD  PRO A   7       9.550  -3.578  31.504  1.00 29.18           H
ATOM     62  N   ALA A   8      10.222  -8.401  29.116  1.00 28.32           N
ATOM     63  H   ALA A   8       9.623  -8.846  29.801  1.00 28.32           H
ATOM     64  CA  ALA A   8      10.924  -9.258  28.149  1.00 30.75           C
ATOM     65  HA  ALA A   8      11.997  -9.083  28.246  1.00 30.75           H
ATOM     66  C   ALA A   8      10.548  -8.989  26.676  1.00 35.27           C
ATOM     67  O   ALA A   8      11.350  -9.247  25.772  1.00 35.01           O
ATOM     68  CB  ALA A   8      10.639 -10.721  28.512  1.00 25.82           C
ATOM     69 1HB  ALA A   8      10.973 -10.929  29.528  1.00 25.82           H
ATOM     70 2HB  ALA A   8      11.176 -11.380  27.829  1.00 25.82           H
ATOM     71 3HB  ALA A   8       9.570 -10.927  28.436  1.00 25.82           H
ATOM     72  N   ALA A   9       9.334  -8.486  26.432  1.00 40.11           N
ATOM     73  H   ALA A   9       8.737  -8.286  27.220  1.00 40.11           H
ATOM     74  CA  ALA A   9       8.794  -8.191  25.108  1.00 39.15           C
ATOM     75  HA  ALA A   9       9.602  -7.815  24.483  1.00 39.15           H
ATOM     76  C   ALA A   9       7.694  -7.112  25.168  1.00 37.59           C
ATOM     77  O   ALA A   9       7.053  -6.931  26.206  1.00 39.77           O
ATOM     78  CB  ALA A   9       8.259  -9.492  24.494  1.00 37.18           C
ATOM     79 1HB  ALA A   9       9.049 -10.244  24.453  1.00 37.18           H
ATOM     80 2HB  ALA A   9       7.901  -9.304  23.482  1.00 37.18           H
ATOM     81 3HB  ALA A   9       7.436  -9.877  25.098  1.00 37.18           H
ATOM     82  N   VAL A  10       7.469  -6.417  24.051  1.00 35.92           N
ATOM     83  H   VAL A  10       8.078  -6.608  23.260  1.00 35.92           H
ATOM     84  CA  VAL A  10       6.454  -5.362  23.846  1.00 37.81           C
ATOM     85  HA  VAL A  10       5.596  -5.558  24.488  1.00 37.81           H
ATOM     86  C   VAL A  10       5.951  -5.382  22.392  1.00 39.76           C
ATOM     87  O   VAL A  10       6.473  -6.127  21.563  1.00 38.38           O
ATOM     88  CB  VAL A  10       7.016  -3.966  24.208  1.00 33.06           C
ATOM     89  HB  VAL A  10       6.265  -3.224  23.950  1.00 33.06           H
ATOM     90  CG1 VAL A  10       7.269  -3.807  25.711  1.00 29.89           C
ATOM     91 1HG1 VAL A  10       7.473  -2.762  25.933  1.00 29.89           H
ATOM     92 2HG1 VAL A  10       8.121  -4.412  26.022  1.00 29.89           H
ATOM     93 3HG1 VAL A  10       6.384  -4.114  26.269  1.00 29.89           H
ATOM     94  CG2 VAL A  10       8.296  -3.601  23.445  1.00 32.64           C
ATOM     95 1HG2 VAL A  10       8.601  -2.589  23.707  1.00 32.64           H
ATOM     96 2HG2 VAL A  10       8.112  -3.644  22.372  1.00 32.64           H
ATOM     97 3HG2 VAL A  10       9.102  -4.289  23.699  1.00 32.64           H
ATOM     98  N   ASP A  11       4.949  -4.570  22.044  1.00 41.90           N
ATOM     99  H   ASP A  11       4.513  -3.997  22.761  1.00 41.90           H
ATOM    100  CA  ASP A  11       4.612  -4.286  20.640  1.00 42.21           C
ATOM    101  HA  ASP A  11       4.703  -5.206  20.060  1.00 42.21           H
ATOM    102  C   ASP A  11       5.595  -3.274  20.022  1.00 39.72           C
ATOM    103  O   ASP A  11       6.078  -3.487  18.906  1.00 36.33           O
ATOM    104  CB  ASP A  11       3.153  -3.804  20.518  1.00 42.66           C
ATOM    105 1HB  ASP A  11       3.027  -2.872  21.069  1.00 42.66           H
ATOM    106 2HB  ASP A  11       2.943  -3.597  19.467  1.00 42.66           H
ATOM    107  CG  ASP A  11       2.135  -4.835  21.014  1.00 49.35           C
ATOM    108  OD1 ASP A  11       2.229  -6.021  20.619  1.00 53.51           O
ATOM    109  OD2 ASP A  11       1.223  -4.475  21.795  1.00 50.48           O
ATOM    110  N   VAL A  12       5.941  -2.208  20.762  1.00 34.43           N
ATOM    111  H   VAL A  12       5.505  -2.106  21.675  1.00 34.43           H
ATOM    112  CA  VAL A  12       6.808  -1.111  20.291  1.00 28.16           C
ATOM    113  HA  VAL A  12       7.308  -1.437  19.381  1.00 28.16           H
ATOM    114  C   VAL A  12       7.894  -0.758  21.316  1.00 26.41           C
ATOM    115  O   VAL A  12       7.593  -0.370  22.446  1.00 27.65           O
ATOM    116  CB  VAL A  12       5.988   0.150  19.931  1.00 24.27           C
ATOM    117  HB  VAL A  12       5.608   0.601  20.848  1.00 24.27           H
ATOM    118  CG1 VAL A  12       6.871   1.186  19.220  1.00 18.20           C
ATOM    119 1HG1 VAL A  12       6.280   2.062  18.956  1.00 18.20           H
ATOM    120 2HG1 VAL A  12       7.301   0.760  18.314  1.00 18.20           H
ATOM    121 3HG1 VAL A  12       7.677   1.513  19.876  1.00 18.20           H
ATOM    122  CG2 VAL A  12       4.779  -0.154  19.033  1.00 26.25           C
ATOM    123 1HG2 VAL A  12       4.306   0.772  18.709  1.00 26.25           H
ATOM    124 2HG2 VAL A  12       4.041  -0.732  19.589  1.00 26.25           H
ATOM    125 3HG2 VAL A  12       5.089  -0.724  18.159  1.00 26.25           H
ATOM    126  N   ALA A  13       9.164  -0.838  20.914  1.00 21.62           N
ATOM    127  H   ALA A  13       9.346  -1.136  19.960  1.00 21.62           H
ATOM    128  CA  ALA A  13      10.284  -0.274  21.672  1.00 20.95           C
ATOM    129  HA  ALA A  13      10.029  -0.246  22.734  1.00 20.95           H
ATOM    130  C   ALA A  13      10.576   1.167  21.217  1.00 25.92           C
ATOM    131  O   ALA A  13      10.567   1.451  20.017  1.00 27.07           O
ATOM    132  CB  ALA A  13      11.509  -1.180  21.510  1.00 19.60           C
ATOM    133 1HB  ALA A  13      11.284  -2.178  21.888  1.00 19.60           H
ATOM    134 2HB  ALA A  13      12.346  -0.767  22.074  1.00 19.60           H
ATOM    135 3HB  ALA A  13      11.787  -1.244  20.458  1.00 19.60           H
ATOM    136  N   ILE A  14      10.866   2.072  22.157  1.00 26.35           N
ATOM    137  H   ILE A  14      10.823   1.789  23.132  1.00 26.35           H
ATOM    138  CA  ILE A  14      11.163   3.487  21.885  1.00 22.59           C
ATOM    139  HA  ILE A  14      11.305   3.617  20.813  1.00 22.59           H
ATOM    140  C   ILE A  14      12.482   3.879  22.564  1.00 17.63           C
ATOM    141  O   ILE A  14      12.657   3.667  23.764  1.00 16.36           O
ATOM    142  CB  ILE A  14       9.978   4.396  22.303  1.00 22.30           C
ATOM    143  HB  ILE A  14       9.836   4.305  23.380  1.00 22.30           H
ATOM    144  CG1 ILE A  14       8.660   3.963  21.611  1.00 22.65           C
ATOM    145 1HG1 ILE A  14       8.803   3.941  20.532  1.00 22.65           H
ATOM    146 2HG1 ILE A  14       8.410   2.952  21.935  1.00 22.65           H
ATOM    147  CG2 ILE A  14      10.315   5.866  21.993  1.00 16.45           C
ATOM    148 1HG2 ILE A  14       9.505   6.522  22.310  1.00 16.45           H
ATOM    149 2HG2 ILE A  14      10.483   5.999  20.924  1.00 16.45           H
ATOM    150 3HG2 ILE A  14      11.207   6.178  22.538  1.00 16.45           H
ATOM    151  CD1 ILE A  14       7.439   4.840  21.920  1.00 19.47           C
ATOM    152 1HD1 ILE A  14       6.541   4.359  21.531  1.00 19.47           H
ATOM    153 2HD1 ILE A  14       7.539   5.815  21.443  1.00 19.47           H
ATOM    154 3HD1 ILE A  14       7.338   4.966  22.998  1.00 19.47           H
ATOM    155  N   VAL A  15      13.412   4.445  21.794  1.00 17.09           N
ATOM    156  H   VAL A  15      13.207   4.549  20.806  1.00 17.09           H
ATOM    157  CA  VAL A  15      14.746   4.864  22.247  1.00 18.57           C
ATOM    158  HA  VAL A  15      14.925   4.461  23.245  1.00 18.57           H
ATOM    159  C   VAL A  15      14.831   6.389  22.325  1.00 21.76           C
ATOM    160  O   VAL A  15      14.595   7.075  21.326  1.00 16.93           O
ATOM    161  CB  VAL A  15      15.851   4.320  21.320  1.00 15.26           C
ATOM    162  HB  VAL A  15      15.818   4.860  20.379  1.00 15.26           H
ATOM    163  CG1 VAL A  15      17.236   4.552  21.933  1.00 13.21           C
ATOM    164 1HG1 VAL A  15      18.005   4.124  21.291  1.00 13.21           H
ATOM    165 2HG1 VAL A  15      17.290   4.095  22.920  1.00 13.21           H
ATOM    166 3HG1 VAL A  15      17.434   5.619  22.030  1.00 13.21           H
ATOM    167  CG2 VAL A  15      15.669   2.831  20.988  1.00 14.54           C
ATOM    168 1HG2 VAL A  15      16.551   2.454  20.472  1.00 14.54           H
ATOM    169 2HG2 VAL A  15      14.813   2.701  20.327  1.00 14.54           H
ATOM    170 3HG2 VAL A  15      15.491   2.259  21.894  1.00 14.54           H
ATOM    171  N   GLY A  16      15.212   6.896  23.498  1.00 24.14           N
ATOM    172  H   GLY A  16      15.362   6.252  24.270  1.00 24.14           H
ATOM    173  CA  GLY A  16      15.303   8.316  23.820  1.00 19.29           C
ATOM    174 1HA  GLY A  16      16.078   8.442  24.576  1.00 19.29           H
ATOM    175 2HA  GLY A  16      15.593   8.884  22.936  1.00 19.29           H
ATOM    176  C   GLY A  16      13.991   8.893  24.361  1.00 20.42           C
ATOM    177  O   GLY A  16      12.904   8.595  23.873  1.00 23.77           O
ATOM    178  N   SER A  17      14.089   9.760  25.370  1.00 18.15           N
ATOM    179  H   SER A  17      15.008   9.900  25.783  1.00 18.15           H
ATOM    180  CA  SER A  17      12.951  10.476  25.983  1.00 22.32           C
ATOM    181  HA  SER A  17      12.060   9.856  25.890  1.00 22.32           H
ATOM    182  C   SER A  17      12.620  11.830  25.324  1.00 19.72           C
ATOM    183  O   SER A  17      11.940  12.678  25.914  1.00 17.35           O
ATOM    184  CB  SER A  17      13.230  10.666  27.471  1.00 20.37           C
ATOM    185 1HB  SER A  17      12.357  11.112  27.951  1.00 20.37           H
ATOM    186 2HB  SER A  17      13.428   9.702  27.939  1.00 20.37           H
ATOM    187  OG  SER A  17      14.343  11.522  27.626  1.00 14.37           O
ATOM    188  HG  SER A  17      15.159  11.030  27.378  1.00 14.37           H
ATOM    189  N   GLY A  18      13.127  12.065  24.111  1.00 18.03           N
ATOM    190  H   GLY A  18      13.617  11.310  23.656  1.00 18.03           H
ATOM    191  CA  GLY A  18      12.962  13.321  23.377  1.00 10.33           C
ATOM    192 1HA  GLY A  18      13.389  14.136  23.962  1.00 10.33           H
ATOM    193 2HA  GLY A  18      13.505  13.234  22.441  1.00 10.33           H
ATOM    194  C   GLY A  18      11.506  13.650  23.020  1.00 16.28           C
ATOM    195  O   GLY A  18      10.661  12.749  23.019  1.00 11.81           O
ATOM    196  N   PRO A  19      11.167  14.911  22.696  1.00 15.47           N
ATOM    197  CA  PRO A  19       9.823  15.294  22.264  1.00 15.02           C
ATOM    198  HA  PRO A  19       9.119  15.102  23.073  1.00 15.02           H
ATOM    199  C   PRO A  19       9.338  14.534  21.018  1.00 16.80           C
ATOM    200  O   PRO A  19       8.147  14.244  20.930  1.00 29.80           O
ATOM    201  CB  PRO A  19       9.883  16.809  22.019  1.00 14.10           C
ATOM    202 1HB  PRO A  19       9.266  17.119  21.175  1.00 14.10           H
ATOM    203 2HB  PRO A  19       9.576  17.335  22.925  1.00 14.10           H
ATOM    204  CG  PRO A  19      11.366  17.069  21.761  1.00 10.76           C
ATOM    205 1HG  PRO A  19      11.607  16.809  20.729  1.00 10.76           H
ATOM    206 2HG  PRO A  19      11.643  18.101  21.971  1.00 10.76           H
ATOM    207  CD  PRO A  19      12.026  16.081  22.720  1.00  9.49           C
ATOM    208 1HD  PRO A  19      13.043  15.853  22.410  1.00  9.49           H
ATOM    209 2HD  PRO A  19      12.036  16.491  23.730  1.00  9.49           H
ATOM    210  N   THR A  20      10.208  14.144  20.078  1.00 12.14           N
ATOM    211  H   THR A  20      11.200  14.358  20.180  1.00 12.14           H
ATOM    212  CA  THR A  20       9.775  13.338  18.919  1.00 16.34           C
ATOM    213  HA  THR A  20       8.853  13.767  18.529  1.00 16.34           H
ATOM    214  C   THR A  20       9.443  11.900  19.313  1.00 20.96           C
ATOM    215  O   THR A  20       8.351  11.423  19.013  1.00 26.77           O
ATOM    216  CB  THR A  20      10.788  13.358  17.771  1.00 16.75           C
ATOM    217  HB  THR A  20      10.359  12.784  16.951  1.00 16.75           H
ATOM    218  OG1 THR A  20      12.007  12.756  18.135  1.00 20.56           O
ATOM    219  HG1 THR A  20      12.483  13.347  18.761  1.00 20.56           H
ATOM    220  CG2 THR A  20      11.037  14.775  17.267  1.00 14.76           C
ATOM    221 1HG2 THR A  20      11.472  14.712  16.274  1.00 14.76           H
ATOM    222 2HG2 THR A  20      11.710  15.312  17.936  1.00 14.76           H
ATOM    223 3HG2 THR A  20      10.095  15.313  17.191  1.00 14.76           H
ATOM    224  N   ALA A  21      10.308  11.229  20.076  1.00 19.07           N
ATOM    225  H   ALA A  21      11.208  11.655  20.252  1.00 19.07           H
ATOM    226  CA  ALA A  21      10.038   9.904  20.640  1.00 19.40           C
ATOM    227  HA  ALA A  21       9.847   9.201  19.827  1.00 19.40           H
ATOM    228  C   ALA A  21       8.801   9.902  21.567  1.00 23.20           C
ATOM    229  O   ALA A  21       7.999   8.965  21.562  1.00 28.39           O
ATOM    230  CB  ALA A  21      11.305   9.465  21.377  1.00 25.25           C
ATOM    231 1HB  ALA A  21      12.146   9.415  20.686  1.00 25.25           H
ATOM    232 2HB  ALA A  21      11.156   8.480  21.813  1.00 25.25           H
ATOM    233 3HB  ALA A  21      11.538  10.171  22.176  1.00 25.25           H
ATOM    234  N   SER A  22       8.588  10.999  22.299  1.00 20.59           N
ATOM    235  H   SER A  22       9.314  11.706  22.295  1.00 20.59           H
ATOM    236  CA  SER A  22       7.379  11.252  23.090  1.00 20.23           C
ATOM    237  HA  SER A  22       7.218  10.418  23.772  1.00 20.23           H
ATOM    238  C   SER A  22       6.130  11.386  22.220  1.00 27.57           C
ATOM    239  O   SER A  22       5.074  10.907  22.621  1.00 41.66           O
ATOM    240  CB  SER A  22       7.537  12.523  23.926  1.00 21.62           C
ATOM    241 1HB  SER A  22       7.694  13.380  23.275  1.00 21.62           H
ATOM    242 2HB  SER A  22       6.624  12.688  24.498  1.00 21.62           H
ATOM    243  OG  SER A  22       8.626  12.399  24.815  1.00 18.28           O
ATOM    244  HG  SER A  22       9.450  12.443  24.297  1.00 18.28           H
ATOM    245  N   ALA A  23       6.222  11.978  21.024  1.00 17.22           N
ATOM    246  H   ALA A  23       7.102  12.395  20.745  1.00 17.22           H
ATOM    247  CA  ALA A  23       5.106  12.034  20.079  1.00 22.93           C
ATOM    248  HA  ALA A  23       4.239  12.434  20.605  1.00 22.93           H
ATOM    249  C   ALA A  23       4.721  10.636  19.556  1.00 27.07           C
ATOM    250  O   ALA A  23       3.531  10.347  19.440  1.00 30.38           O
ATOM    251  CB  ALA A  23       5.440  13.011  18.947  1.00 23.95           C
ATOM    252 1HB  ALA A  23       5.739  13.970  19.371  1.00 23.95           H
ATOM    253 2HB  ALA A  23       4.560  13.157  18.319  1.00 23.95           H
ATOM    254 3HB  ALA A  23       6.248  12.622  18.330  1.00 23.95           H
ATOM    255  N   TYR A  24       5.688   9.733  19.336  1.00 28.89           N
ATOM    256  H   TYR A  24       6.654  10.029  19.418  1.00 28.89           H
ATOM    257  CA  TYR A  24       5.389   8.320  19.056  1.00 26.58           C
ATOM    258  HA  TYR A  24       4.705   8.279  18.215  1.00 26.58           H
ATOM    259  C   TYR A  24       4.647   7.652  20.226  1.00 29.39           C
ATOM    260  O   TYR A  24       3.587   7.062  20.014  1.00 36.82           O
ATOM    261  CB  TYR A  24       6.655   7.534  18.667  1.00 22.72           C
ATOM    262 1HB  TYR A  24       7.469   7.788  19.345  1.00 22.72           H
ATOM    263 2HB  TYR A  24       6.452   6.472  18.807  1.00 22.72           H
ATOM    264  CG  TYR A  24       7.126   7.726  17.232  1.00 21.45           C
ATOM    265  CD1 TYR A  24       7.983   8.791  16.895  1.00 17.46           C
ATOM    266  HD1 TYR A  24       8.303   9.482  17.656  1.00 17.46           H
ATOM    267  CD2 TYR A  24       6.756   6.798  16.238  1.00 22.38           C
ATOM    268  HD2 TYR A  24       6.115   5.967  16.493  1.00 22.38           H
ATOM    269  CE1 TYR A  24       8.440   8.953  15.573  1.00 16.21           C
ATOM    270  HE1 TYR A  24       9.089   9.778  15.320  1.00 16.21           H
ATOM    271  CE2 TYR A  24       7.227   6.942  14.917  1.00 21.71           C
ATOM    272  HE2 TYR A  24       6.957   6.227  14.154  1.00 21.71           H
ATOM    273  CZ  TYR A  24       8.055   8.033  14.577  1.00 19.99           C
ATOM    274  OH  TYR A  24       8.481   8.195  13.298  1.00 26.11           O
ATOM    275  HH  TYR A  24       8.987   9.014  13.185  1.00 26.11           H
ATOM    276  N   ALA A  25       5.138   7.795  21.464  1.00 21.48           N
ATOM    277  H   ALA A  25       6.021   8.281  21.584  1.00 21.48           H
ATOM    278  CA  ALA A  25       4.463   7.254  22.651  1.00 21.70           C
ATOM    279  HA  ALA A  25       4.360   6.174  22.528  1.00 21.70           H
ATOM    280  C   ALA A  25       3.044   7.832  22.849  1.00 25.74           C
ATOM    281  O   ALA A  25       2.110   7.096  23.182  1.00 28.74           O
ATOM    282  CB  ALA A  25       5.351   7.517  23.873  1.00 21.89           C
ATOM    283 1HB  ALA A  25       6.342   7.093  23.715  1.00 21.89           H
ATOM    284 2HB  ALA A  25       4.903   7.054  24.753  1.00 21.89           H
ATOM    285 3HB  ALA A  25       5.445   8.590  24.049  1.00 21.89           H
ATOM    286  N   ARG A  26       2.868   9.133  22.588  1.00 28.46           N
ATOM    287  H   ARG A  26       3.703   9.672  22.382  1.00 28.46           H
ATOM    288  CA  ARG A  26       1.597   9.868  22.664  1.00 27.20           C
ATOM    289  HA  ARG A  26       1.148   9.680  23.641  1.00 27.20           H
ATOM    290  C   ARG A  26       0.587   9.400  21.623  1.00 25.07           C
ATOM    291  O   ARG A  26      -0.521   9.040  22.005  1.00 25.85           O
ATOM    292  CB  ARG A  26       1.910  11.368  22.541  1.00 24.27           C
ATOM    293 1HB  ARG A  26       2.554  11.651  23.375  1.00 24.27           H
ATOM    294 2HB  ARG A  26       2.474  11.528  21.623  1.00 24.27           H
ATOM    295  CG  ARG A  26       0.713  12.328  22.504  1.00 22.08           C
ATOM    296 1HG  ARG A  26       1.123  13.327  22.377  1.00 22.08           H
ATOM    297 2HG  ARG A  26       0.083  12.108  21.642  1.00 22.08           H
ATOM    298  CD  ARG A  26      -0.146  12.316  23.773  1.00 22.71           C
ATOM    299 1HD  ARG A  26      -0.634  11.343  23.859  1.00 22.71           H
ATOM    300 2HD  ARG A  26       0.496  12.448  24.645  1.00 22.71           H
ATOM    301  NE  ARG A  26      -1.181  13.371  23.735  1.00 27.42           N
ATOM    302  HE  ARG A  26      -2.048  13.142  23.257  1.00 27.42           H
ATOM    303  CZ  ARG A  26      -1.084  14.610  24.188  1.00 29.44           C
ATOM    304  NH1 ARG A  26       0.025  15.114  24.645  1.00 30.97           N
ATOM    305 1HH1 ARG A  26       0.864  14.546  24.661  1.00 30.97           H
ATOM    306 2HH1 ARG A  26       0.059  16.085  24.923  1.00 30.97           H
ATOM    307  NH2 ARG A  26      -2.112  15.405  24.186  1.00 24.60           N
ATOM    308 1HH2 ARG A  26      -3.026  15.029  23.972  1.00 24.60           H
ATOM    309 2HH2 ARG A  26      -2.000  16.343  24.536  1.00 24.60           H
ATOM    310  N   ILE A  27       0.946   9.360  20.336  1.00 22.78           N
ATOM    311  H   ILE A  27       1.881   9.662  20.083  1.00 22.78           H
ATOM    312  CA  ILE A  27       0.026   8.914  19.273  1.00 28.75           C
ATOM    313  HA  ILE A  27      -0.907   9.470  19.371  1.00 28.75           H
ATOM    314  C   ILE A  27      -0.352   7.443  19.467  1.00 31.24           C
ATOM    315  O   ILE A  27      -1.518   7.108  19.285  1.00 30.51           O
ATOM    316  CB  ILE A  27       0.602   9.216  17.866  1.00 19.39           C
ATOM    317  HB  ILE A  27       1.689   9.153  17.911  1.00 19.39           H
ATOM    318  CG1 ILE A  27       0.207  10.623  17.363  1.00 19.09           C
ATOM    319 1HG1 ILE A  27       0.710  10.806  16.412  1.00 19.09           H
ATOM    320 2HG1 ILE A  27      -0.867  10.646  17.179  1.00 19.09           H
ATOM    321  CG2 ILE A  27       0.115   8.232  16.783  1.00 20.10           C
ATOM    322 1HG2 ILE A  27       0.483   8.545  15.808  1.00 20.10           H
ATOM    323 2HG2 ILE A  27      -0.976   8.208  16.753  1.00 20.10           H
ATOM    324 3HG2 ILE A  27       0.495   7.228  16.976  1.00 20.10           H
ATOM    325  CD1 ILE A  27       0.549  11.786  18.298  1.00 18.14           C
ATOM    326 1HD1 ILE A  27       0.271  12.719  17.812  1.00 18.14           H
ATOM    327 2HD1 ILE A  27       1.618  11.802  18.505  1.00 18.14           H
ATOM    328 3HD1 ILE A  27      -0.011  11.709  19.229  1.00 18.14           H
ATOM    329  N   LEU A  28       0.564   6.574  19.908  1.00 30.38           N
ATOM    330  H   LEU A  28       1.526   6.878  20.029  1.00 30.38           H
ATOM    331  CA  LEU A  28       0.200   5.199  20.267  1.00 32.19           C
ATOM    332  HA  LEU A  28      -0.343   4.756  19.431  1.00 32.19           H
ATOM    333  C   LEU A  28      -0.768   5.165  21.464  1.00 36.92           C
ATOM    334  O   LEU A  28      -1.781   4.476  21.402  1.00 39.09           O
ATOM    335  CB  LEU A  28       1.466   4.365  20.523  1.00 27.27           C
ATOM    336 1HB  LEU A  28       2.065   4.874  21.280  1.00 27.27           H
ATOM    337 2HB  LEU A  28       1.167   3.395  20.922  1.00 27.27           H
ATOM    338  CG  LEU A  28       2.328   4.126  19.267  1.00 28.68           C
ATOM    339  HG  LEU A  28       2.460   5.059  18.721  1.00 28.68           H
ATOM    340  CD1 LEU A  28       3.708   3.607  19.670  1.00 28.66           C
ATOM    341 1HD1 LEU A  28       4.314   3.457  18.778  1.00 28.66           H
ATOM    342 2HD1 LEU A  28       3.611   2.666  20.212  1.00 28.66           H
ATOM    343 3HD1 LEU A  28       4.201   4.339  20.307  1.00 28.66           H
ATOM    344  CD2 LEU A  28       1.693   3.100  18.325  1.00 28.04           C
ATOM    345 1HD2 LEU A  28       2.325   2.978  17.448  1.00 28.04           H
ATOM    346 2HD2 LEU A  28       0.716   3.447  17.996  1.00 28.04           H
ATOM    347 3HD2 LEU A  28       1.582   2.141  18.831  1.00 28.04           H
ATOM    348  N   SER A  29      -0.535   5.965  22.508  1.00 34.44           N
ATOM    349  H   SER A  29       0.314   6.516  22.513  1.00 34.44           H
ATOM    350  CA  SER A  29      -1.434   6.040  23.674  1.00 29.50           C
ATOM    351  HA  SER A  29      -1.613   5.024  24.028  1.00 29.50           H
ATOM    352  C   SER A  29      -2.813   6.654  23.368  1.00 31.72           C
ATOM    353  O   SER A  29      -3.778   6.396  24.096  1.00 39.89           O
ATOM    354  CB  SER A  29      -0.769   6.823  24.810  1.00 29.57           C
ATOM    355 1HB  SER A  29      -0.618   7.862  24.511  1.00 29.57           H
ATOM    356 2HB  SER A  29      -1.429   6.795  25.676  1.00 29.57           H
ATOM    357  OG  SER A  29       0.473   6.246  25.171  1.00 26.34           O
ATOM    358  HG  SER A  29       1.129   6.523  24.503  1.00 26.34           H
ATOM    359  N   GLU A  30      -2.933   7.477  22.321  1.00 26.89           N
ATOM    360  H   GLU A  30      -2.082   7.745  21.839  1.00 26.89           H
ATOM    361  CA  GLU A  30      -4.207   7.999  21.803  1.00 24.68           C
ATOM    362  HA  GLU A  30      -4.892   8.177  22.631  1.00 24.68           H
ATOM    363  C   GLU A  30      -4.914   7.013  20.855  1.00 38.02           C
ATOM    364  O   GLU A  30      -6.108   6.748  21.003  1.00 31.94           O
ATOM    365  CB  GLU A  30      -3.979   9.339  21.070  1.00 23.82           C
ATOM    366 1HB  GLU A  30      -3.183   9.224  20.333  1.00 23.82           H
ATOM    367 2HB  GLU A  30      -4.899   9.592  20.541  1.00 23.82           H
ATOM    368  CG  GLU A  30      -3.632  10.504  22.012  1.00 26.60           C
ATOM    369 1HG  GLU A  30      -4.370  10.535  22.812  1.00 26.60           H
ATOM    370 2HG  GLU A  30      -2.660  10.330  22.474  1.00 26.60           H
ATOM    371  CD  GLU A  30      -3.627  11.882  21.333  1.00 26.64           C
ATOM    372  OE1 GLU A  30      -3.885  12.008  20.113  1.00 27.44           O
ATOM    373  OE2 GLU A  30      -3.411  12.888  22.054  1.00 26.14           O
ATOM    374  N   GLU A  31      -4.197   6.484  19.862  1.00 37.81           N
ATOM    375  H   GLU A  31      -3.213   6.730  19.818  1.00 37.81           H
ATOM    376  CA  GLU A  31      -4.764   5.835  18.669  1.00 33.22           C
ATOM    377  HA  GLU A  31      -5.838   6.024  18.634  1.00 33.22           H
ATOM    378  C   GLU A  31      -4.603   4.304  18.637  1.00 30.99           C
ATOM    379  O   GLU A  31      -5.258   3.633  17.832  1.00 38.23           O
ATOM    380  CB  GLU A  31      -4.142   6.470  17.412  1.00 30.69           C
ATOM    381 1HB  GLU A  31      -3.071   6.271  17.379  1.00 30.69           H
ATOM    382 2HB  GLU A  31      -4.587   5.983  16.550  1.00 30.69           H
ATOM    383  CG  GLU A  31      -4.389   7.989  17.329  1.00 23.63           C
ATOM    384 1HG  GLU A  31      -5.432   8.185  17.588  1.00 23.63           H
ATOM    385 2HG  GLU A  31      -3.761   8.495  18.064  1.00 23.63           H
ATOM    386  CD  GLU A  31      -4.125   8.603  15.947  1.00 22.91           C
ATOM    387  OE1 GLU A  31      -4.131   7.882  14.919  1.00 23.41           O
ATOM    388  OE2 GLU A  31      -3.995   9.851  15.866  1.00 23.94           O
ATOM    389  N   ALA A  32      -3.767   3.745  19.513  1.00 26.24           N
ATOM    390  H   ALA A  32      -3.256   4.360  20.139  1.00 26.24           H
ATOM    391  CA  ALA A  32      -3.524   2.312  19.682  1.00 29.63           C
ATOM    392  HA  ALA A  32      -4.381   1.762  19.294  1.00 29.63           H
ATOM    393  C   ALA A  32      -3.382   1.942  21.185  1.00 36.01           C
ATOM    394  O   ALA A  32      -2.318   1.494  21.624  1.00 40.23           O
ATOM    395  CB  ALA A  32      -2.308   1.919  18.827  1.00 24.80           C
ATOM    396 1HB  ALA A  32      -2.481   2.195  17.786  1.00 24.80           H
ATOM    397 2HB  ALA A  32      -2.160   0.840  18.884  1.00 24.80           H
ATOM    398 3HB  ALA A  32      -1.415   2.425  19.195  1.00 24.80           H
ATOM    399  N   PRO A  33      -4.432   2.139  22.012  1.00 40.62           N
ATOM    400  CA  PRO A  33      -4.392   1.931  23.466  1.00 44.34           C
ATOM    401  HA  PRO A  33      -3.607   2.554  23.898  1.00 44.34           H
ATOM    402  C   PRO A  33      -4.133   0.480  23.917  1.00 46.80           C
ATOM    403  O   PRO A  33      -3.901   0.253  25.104  1.00 51.05           O
ATOM    404  CB  PRO A  33      -5.753   2.429  23.969  1.00 45.41           C
ATOM    405 1HB  PRO A  33      -6.098   1.894  24.854  1.00 45.41           H
ATOM    406 2HB  PRO A  33      -5.687   3.496  24.177  1.00 45.41           H
ATOM    407  CG  PRO A  33      -6.677   2.200  22.777  1.00 46.46           C
ATOM    408 1HG  PRO A  33      -6.956   1.149  22.715  1.00 46.46           H
ATOM    409 2HG  PRO A  33      -7.563   2.832  22.814  1.00 46.46           H
ATOM    410  CD  PRO A  33      -5.766   2.555  21.609  1.00 45.03           C
ATOM    411 1HD  PRO A  33      -6.090   2.025  20.716  1.00 45.03           H
ATOM    412 2HD  PRO A  33      -5.782   3.633  21.443  1.00 45.03           H
ATOM    413  N   GLY A  34      -4.179  -0.506  23.015  1.00 40.53           N
ATOM    414  H   GLY A  34      -4.425  -0.267  22.060  1.00 40.53           H
ATOM    415  CA  GLY A  34      -3.751  -1.890  23.262  1.00 38.37           C
ATOM    416 1HA  GLY A  34      -3.934  -2.159  24.303  1.00 38.37           H
ATOM    417 2HA  GLY A  34      -4.347  -2.551  22.633  1.00 38.37           H
ATOM    418  C   GLY A  34      -2.271  -2.154  22.944  1.00 28.26           C
ATOM    419  O   GLY A  34      -1.735  -3.191  23.348  1.00 28.62           O
ATOM    420  N   ALA A  35      -1.590  -1.241  22.241  1.00 27.94           N
ATOM    421  H   ALA A  35      -2.058  -0.387  21.964  1.00 27.94           H
ATOM    422  CA  ALA A  35      -0.173  -1.371  21.913  1.00 28.30           C
ATOM    423  HA  ALA A  35      -0.010  -2.362  21.490  1.00 28.30           H
ATOM    424  C   ALA A  35       0.682  -1.222  23.180  1.00 32.20           C
ATOM    425  O   ALA A  35       0.704  -0.159  23.800  1.00 28.34           O
ATOM    426  CB  ALA A  35       0.217  -0.346  20.839  1.00 27.90           C
ATOM    427 1HB  ALA A  35      -0.431  -0.458  19.971  1.00 27.90           H
ATOM    428 2HB  ALA A  35       1.251  -0.512  20.536  1.00 27.90           H
ATOM    429 3HB  ALA A  35       0.124   0.667  21.231  1.00 27.90           H
ATOM    430  N   THR A  36       1.379  -2.291  23.557  1.00 37.20           N
ATOM    431  H   THR A  36       1.308  -3.116  22.971  1.00 37.20           H
ATOM    432  CA  THR A  36       2.325  -2.316  24.680  1.00 31.34           C
ATOM    433  HA  THR A  36       1.908  -1.725  25.491  1.00 31.34           H
ATOM    434  C   THR A  36       3.651  -1.666  24.284  1.00 28.20           C
ATOM    435  O   THR A  36       4.204  -1.955  23.220  1.00 24.02           O
ATOM    436  CB  THR A  36       2.530  -3.738  25.226  1.00 31.46           C
ATOM    437  HB  THR A  36       3.328  -3.715  25.969  1.00 31.46           H
ATOM    438  OG1 THR A  36       2.886  -4.654  24.211  1.00 31.37           O
ATOM    439  HG1 THR A  36       2.147  -4.690  23.583  1.00 31.37           H
ATOM    440  CG2 THR A  36       1.267  -4.273  25.898  1.00 27.12           C
ATOM    441 1HG2 THR A  36       1.448  -5.281  26.271  1.00 27.12           H
ATOM    442 2HG2 THR A  36       0.435  -4.292  25.194  1.00 27.12           H
ATOM    443 3HG2 THR A  36       1.007  -3.633  26.741  1.00 27.12           H
ATOM    444  N   ILE A  37       4.150  -0.760  25.129  1.00 29.94           N
ATOM    445  H   ILE A  37       3.627  -0.574  25.980  1.00 29.94           H
ATOM    446  CA  ILE A  37       5.258   0.154  24.824  1.00 28.78           C
ATOM    447  HA  ILE A  37       5.735  -0.165  23.900  1.00 28.78           H
ATOM    448  C   ILE A  37       6.302   0.115  25.944  1.00 28.58           C
ATOM    449  O   ILE A  37       5.951   0.102  27.126  1.00 28.10           O
ATOM    450  CB  ILE A  37       4.736   1.600  24.618  1.00 24.88           C
ATOM    451  HB  ILE A  37       4.258   1.900  25.552  1.00 24.88           H
ATOM    452  CG1 ILE A  37       3.688   1.732  23.487  1.00 21.65           C
ATOM    453 1HG1 ILE A  37       4.185   1.840  22.523  1.00 21.65           H
ATOM    454 2HG1 ILE A  37       3.072   0.839  23.435  1.00 21.65           H
ATOM    455  CG2 ILE A  37       5.887   2.588  24.338  1.00 19.61           C
ATOM    456 1HG2 ILE A  37       5.493   3.574  24.094  1.00 19.61           H
ATOM    457 2HG2 ILE A  37       6.485   2.232  23.497  1.00 19.61           H
ATOM    458 3HG2 ILE A  37       6.523   2.697  25.216  1.00 19.61           H
ATOM    459  CD1 ILE A  37       2.734   2.912  23.719  1.00 26.52           C
ATOM    460 1HD1 ILE A  37       1.935   2.876  22.982  1.00 26.52           H
ATOM    461 2HD1 ILE A  37       3.263   3.861  23.626  1.00 26.52           H
ATOM    462 3HD1 ILE A  37       2.283   2.842  24.710  1.00 26.52           H
ATOM    463  N   ALA A  38       7.585   0.181  25.587  1.00 24.49           N
ATOM    464  H   ALA A  38       7.807   0.162  24.597  1.00 24.49           H
ATOM    465  CA  ALA A  38       8.669   0.497  26.520  1.00 24.25           C
ATOM    466  HA  ALA A  38       8.249   0.837  27.468  1.00 24.25           H
ATOM    467  C   ALA A  38       9.531   1.641  25.966  1.00 23.90           C
ATOM    468  O   ALA A  38      10.056   1.532  24.856  1.00 19.76           O
ATOM    469  CB  ALA A  38       9.488  -0.767  26.805  1.00 22.97           C
ATOM    470 1HB  ALA A  38       8.868  -1.502  27.319  1.00 22.97           H
ATOM    471 2HB  ALA A  38      10.337  -0.515  27.442  1.00 22.97           H
ATOM    472 3HB  ALA A  38       9.860  -1.191  25.871  1.00 22.97           H
ATOM    473  N   MET A  39       9.664   2.730  26.731  1.00 22.54           N
ATOM    474  H   MET A  39       9.202   2.740  27.637  1.00 22.54           H
ATOM    475  CA  MET A  39      10.570   3.843  26.425  1.00 25.17           C
ATOM    476  HA  MET A  39      10.877   3.774  25.384  1.00 25.17           H
ATOM    477  C   MET A  39      11.832   3.756  27.289  1.00 25.31           C
ATOM    478  O   MET A  39      11.737   3.705  28.516  1.00 27.60           O
ATOM    479  CB  MET A  39       9.841   5.187  26.591  1.00 23.99           C
ATOM    480 1HB  MET A  39       9.034   5.240  25.859  1.00 23.99           H
ATOM    481 2HB  MET A  39       9.407   5.241  27.591  1.00 23.99           H
ATOM    482  CG  MET A  39      10.772   6.393  26.397  1.00 21.33           C
ATOM    483 1HG  MET A  39      11.541   6.369  27.170  1.00 21.33           H
ATOM    484 2HG  MET A  39      11.269   6.317  25.429  1.00 21.33           H
ATOM    485  SD  MET A  39       9.945   8.005  26.507  1.00 27.38           S
ATOM    486  CE  MET A  39       9.355   8.188  24.805  1.00 25.99           C
ATOM    487 1HE  MET A  39       8.830   9.137  24.710  1.00 25.99           H
ATOM    488 2HE  MET A  39       8.678   7.371  24.556  1.00 25.99           H
ATOM    489 3HE  MET A  39      10.205   8.180  24.123  1.00 25.99           H
ATOM    490  N   PHE A  40      13.003   3.780  26.655  1.00 20.12           N
ATOM    491  H   PHE A  40      12.997   3.832  25.641  1.00 20.12           H
ATOM    492  CA  PHE A  40      14.310   3.701  27.311  1.00 25.48           C
ATOM    493  HA  PHE A  40      14.175   3.527  28.379  1.00 25.48           H
ATOM    494  C   PHE A  40      15.095   5.006  27.136  1.00 28.57           C
ATOM    495  O   PHE A  40      15.171   5.543  26.031  1.00 27.54           O
ATOM    496  CB  PHE A  40      15.099   2.515  26.737  1.00 25.66           C
ATOM    497 1HB  PHE A  40      15.332   2.731  25.694  1.00 25.66           H
ATOM    498 2HB  PHE A  40      16.048   2.434  27.270  1.00 25.66           H
ATOM    499  CG  PHE A  40      14.385   1.176  26.803  1.00 27.12           C
ATOM    500  CD1 PHE A  40      14.453   0.392  27.970  1.00 21.66           C
ATOM    501  HD1 PHE A  40      15.006   0.746  28.829  1.00 21.66           H
ATOM    502  CD2 PHE A  40      13.651   0.711  25.694  1.00 16.42           C
ATOM    503  HD2 PHE A  40      13.580   1.317  24.802  1.00 16.42           H
ATOM    504  CE1 PHE A  40      13.806  -0.855  28.021  1.00 18.11           C
ATOM    505  HE1 PHE A  40      13.871  -1.459  28.913  1.00 18.11           H
ATOM    506  CE2 PHE A  40      12.999  -0.534  25.747  1.00 17.43           C
ATOM    507  HE2 PHE A  40      12.432  -0.883  24.896  1.00 17.43           H
ATOM    508  CZ  PHE A  40      13.084  -1.322  26.909  1.00 18.28           C
ATOM    509  HZ  PHE A  40      12.589  -2.282  26.949  1.00 18.28           H
ATOM    510  N   GLU A  41      15.711   5.495  28.212  1.00 31.32           N
ATOM    511  H   GLU A  41      15.558   5.033  29.104  1.00 31.32           H
ATOM    512  CA  GLU A  41      16.546   6.700  28.230  1.00 29.49           C
ATOM    513  HA  GLU A  41      16.772   7.003  27.208  1.00 29.49           H
ATOM    514  C   GLU A  41      17.876   6.426  28.947  1.00 28.26           C
ATOM    515  O   GLU A  41      17.893   5.926  30.071  1.00 31.92           O
ATOM    516  CB  GLU A  41      15.751   7.840  28.890  1.00 27.51           C
ATOM    517 1HB  GLU A  41      14.907   8.084  28.246  1.00 27.51           H
ATOM    518 2HB  GLU A  41      15.350   7.486  29.841  1.00 27.51           H
ATOM    519  CG  GLU A  41      16.551   9.119  29.171  1.00 26.77           C
ATOM    520 1HG  GLU A  41      15.875   9.851  29.609  1.00 26.77           H
ATOM    521 2HG  GLU A  41      17.319   8.909  29.914  1.00 26.77           H
ATOM    522  CD  GLU A  41      17.187   9.731  27.922  1.00 24.00           C
ATOM    523  OE1 GLU A  41      16.445  10.124  26.989  1.00 20.03           O
ATOM    524  OE2 GLU A  41      18.431   9.858  27.877  1.00 21.09           O
ATOM    525  N   VAL A  42      18.998   6.778  28.314  1.00 22.02           N
ATOM    526  H   VAL A  42      18.911   7.163  27.379  1.00 22.02           H
ATOM    527  CA  VAL A  42      20.357   6.605  28.862  1.00 18.30           C
ATOM    528  HA  VAL A  42      20.453   5.575  29.202  1.00 18.30           H
ATOM    529  C   VAL A  42      20.636   7.502  30.078  1.00 19.21           C
ATOM    530  O   VAL A  42      21.345   7.091  31.004  1.00 21.76           O
ATOM    531  CB  VAL A  42      21.394   6.818  27.739  1.00 11.46           C
ATOM    532  HB  VAL A  42      21.201   6.077  26.964  1.00 11.46           H
ATOM    533  CG1 VAL A  42      21.328   8.201  27.091  1.00  9.92           C
ATOM    534 1HG1 VAL A  42      21.986   8.230  26.224  1.00  9.92           H
ATOM    535 2HG1 VAL A  42      21.626   8.980  27.791  1.00  9.92           H
ATOM    536 3HG1 VAL A  42      20.318   8.397  26.742  1.00  9.92           H
ATOM    537  CG2 VAL A  42      22.830   6.627  28.224  1.00 10.72           C
ATOM    538 1HG2 VAL A  42      23.513   6.742  27.383  1.00 10.72           H
ATOM    539 2HG2 VAL A  42      22.937   5.631  28.641  1.00 10.72           H
ATOM    540 3HG2 VAL A  42      23.086   7.370  28.978  1.00 10.72           H
ATOM    541  N   GLY A  43      20.081   8.716  30.101  1.00 16.35           N
ATOM    542  H   GLY A  43      19.500   8.991  29.311  1.00 16.35           H
ATOM    543  CA  GLY A  43      20.226   9.654  31.215  1.00 10.91           C
ATOM    544 1HA  GLY A  43      21.270   9.672  31.526  1.00 10.91           H
ATOM    545 2HA  GLY A  43      19.960  10.647  30.866  1.00 10.91           H
ATOM    546  C   GLY A  43      19.341   9.335  32.434  1.00 12.44           C
ATOM    547  O   GLY A  43      18.406   8.539  32.337  1.00 12.64           O
ATOM    548  N   PRO A  44      19.600   9.963  33.594  1.00 12.94           N
ATOM    549  CA  PRO A  44      18.734   9.872  34.770  1.00 20.21           C
ATOM    550  HA  PRO A  44      18.466   8.834  34.964  1.00 20.21           H
ATOM    551  C   PRO A  44      17.440  10.688  34.603  1.00 26.41           C
ATOM    552  O   PRO A  44      17.365  11.620  33.795  1.00 32.21           O
ATOM    553  CB  PRO A  44      19.593  10.401  35.924  1.00 17.49           C
ATOM    554 1HB  PRO A  44      18.994  10.836  36.725  1.00 17.49           H
ATOM    555 2HB  PRO A  44      20.214   9.593  36.314  1.00 17.49           H
ATOM    556  CG  PRO A  44      20.483  11.444  35.247  1.00 11.54           C
ATOM    557 1HG  PRO A  44      19.940  12.385  35.151  1.00 11.54           H
ATOM    558 2HG  PRO A  44      21.416  11.595  35.790  1.00 11.54           H
ATOM    559  CD  PRO A  44      20.726  10.850  33.860  1.00 11.06           C
ATOM    560 1HD  PRO A  44      20.784  11.649  33.122  1.00 11.06           H
ATOM    561 2HD  PRO A  44      21.652  10.273  33.864  1.00 11.06           H
ATOM    562  N   THR A  45      16.419  10.387  35.412  1.00 24.70           N
ATOM    563  H   THR A  45      16.507   9.585  36.026  1.00 24.70           H
ATOM    564  CA  THR A  45      15.251  11.274  35.572  1.00 20.24           C
ATOM    565  HA  THR A  45      14.945  11.627  34.592  1.00 20.24           H
ATOM    566  C   THR A  45      15.646  12.490  36.422  1.00 21.38           C
ATOM    567  O   THR A  45      16.146  12.315  37.537  1.00 21.91           O
ATOM    568  CB  THR A  45      14.053  10.550  36.212  1.00 21.38           C
ATOM    569  HB  THR A  45      14.275  10.373  37.262  1.00 21.38           H
ATOM    570  OG1 THR A  45      13.780   9.305  35.607  1.00 18.75           O
ATOM    571  HG1 THR A  45      14.523   8.711  35.828  1.00 18.75           H
ATOM    572  CG2 THR A  45      12.770  11.374  36.086  1.00 15.56           C
ATOM    573 1HG2 THR A  45      11.946  10.840  36.558  1.00 15.56           H
ATOM    574 2HG2 THR A  45      12.533  11.535  35.034  1.00 15.56           H
ATOM    575 3HG2 THR A  45      12.884  12.339  36.577  1.00 15.56           H
ATOM    576  N   VAL A  46      15.428  13.721  35.938  1.00 23.51           N
ATOM    577  H   VAL A  46      14.965  13.812  35.039  1.00 23.51           H
ATOM    578  CA  VAL A  46      15.927  14.963  36.584  1.00 21.72           C
ATOM    579  HA  VAL A  46      16.434  14.696  37.511  1.00 21.72           H
ATOM    580  C   VAL A  46      14.830  15.947  37.016  1.00 28.85           C
ATOM    581  O   VAL A  46      15.134  16.954  37.654  1.00 32.46           O
ATOM    582  CB  VAL A  46      16.983  15.681  35.712  1.00 15.91           C
ATOM    583  HB  VAL A  46      17.351  16.540  36.270  1.00 15.91           H
ATOM    584  CG1 VAL A  46      18.199  14.790  35.430  1.00 17.31           C
ATOM    585 1HG1 VAL A  46      18.971  15.374  34.926  1.00 17.31           H
ATOM    586 2HG1 VAL A  46      17.919  13.953  34.793  1.00 17.31           H
ATOM    587 3HG1 VAL A  46      18.603  14.410  36.368  1.00 17.31           H
ATOM    588  CG2 VAL A  46      16.422  16.197  34.380  1.00 14.72           C
ATOM    589 1HG2 VAL A  46      17.205  16.728  33.837  1.00 14.72           H
ATOM    590 2HG2 VAL A  46      15.600  16.890  34.560  1.00 14.72           H
ATOM    591 3HG2 VAL A  46      16.068  15.367  33.770  1.00 14.72           H
ATOM    592  N   SER A  47      13.565  15.675  36.693  1.00 31.18           N
ATOM    593  H   SER A  47      13.375  14.834  36.166  1.00 31.18           H
ATOM    594  CA  SER A  47      12.424  16.573  36.927  1.00 24.33           C
ATOM    595  HA  SER A  47      12.591  17.122  37.854  1.00 24.33           H
ATOM    596  C   SER A  47      11.110  15.795  37.097  1.00 27.67           C
ATOM    597  O   SER A  47      11.040  14.600  36.793  1.00 31.39           O
ATOM    598  CB  SER A  47      12.338  17.600  35.786  1.00 22.59           C
ATOM    599 1HB  SER A  47      11.455  18.226  35.925  1.00 22.59           H
ATOM    600 2HB  SER A  47      13.217  18.245  35.828  1.00 22.59           H
ATOM    601  OG  SER A  47      12.289  16.981  34.509  1.00 23.62           O
ATOM    602  HG  SER A  47      12.235  17.705  33.851  1.00 23.62           H
ATOM    603  N   ASN A  48      10.080  16.458  37.636  1.00 30.54           N
ATOM    604  H   ASN A  48      10.233  17.415  37.925  1.00 30.54           H
ATOM    605  CA  ASN A  48       8.783  15.871  37.983  1.00 30.21           C
ATOM    606  HA  ASN A  48       8.671  14.917  37.471  1.00 30.21           H
ATOM    607  C   ASN A  48       7.627  16.824  37.583  1.00 30.17           C
ATOM    608  O   ASN A  48       7.534  17.920  38.154  1.00 37.81           O
ATOM    609  CB  ASN A  48       8.790  15.566  39.492  1.00 31.30           C
ATOM    610 1HB  ASN A  48       9.666  14.968  39.740  1.00 31.30           H
ATOM    611 2HB  ASN A  48       8.852  16.498  40.047  1.00 31.30           H
ATOM    612  CG  ASN A  48       7.565  14.810  39.973  1.00 32.83           C
ATOM    613  OD1 ASN A  48       6.695  14.415  39.210  1.00 24.68           O
ATOM    614  ND2 ASN A  48       7.464  14.599  41.261  1.00 43.63           N
ATOM    615 1HD2 ASN A  48       6.668  14.067  41.595  1.00 43.63           H
ATOM    616 2HD2 ASN A  48       8.172  14.938  41.893  1.00 43.63           H
ATOM    617  N   PRO A  49       6.724  16.460  36.648  1.00 26.58           N
ATOM    618  CA  PRO A  49       6.628  15.182  35.928  1.00 27.75           C
ATOM    619  HA  PRO A  49       6.466  14.399  36.663  1.00 27.75           H
ATOM    620  C   PRO A  49       7.868  14.824  35.082  1.00 28.20           C
ATOM    621  O   PRO A  49       8.634  15.717  34.713  1.00 28.41           O
ATOM    622  CB  PRO A  49       5.368  15.290  35.055  1.00 23.43           C
ATOM    623 1HB  PRO A  49       5.499  14.826  34.078  1.00 23.43           H
ATOM    624 2HB  PRO A  49       4.527  14.831  35.574  1.00 23.43           H
ATOM    625  CG  PRO A  49       5.126  16.792  34.928  1.00 23.36           C
ATOM    626 1HG  PRO A  49       5.747  17.208  34.138  1.00 23.36           H
ATOM    627 2HG  PRO A  49       4.075  17.026  34.758  1.00 23.36           H
ATOM    628  CD  PRO A  49       5.624  17.328  36.261  1.00 21.38           C
ATOM    629 1HD  PRO A  49       5.945  18.365  36.150  1.00 21.38           H
ATOM    630 2HD  PRO A  49       4.839  17.256  37.013  1.00 21.38           H
ATOM    631  N   PRO A  50       8.094  13.529  34.773  1.00 27.59           N
ATOM    632  CA  PRO A  50       9.265  13.082  34.023  1.00 25.09           C
ATOM    633  HA  PRO A  50      10.151  13.276  34.630  1.00 25.09           H
ATOM    634  C   PRO A  50       9.398  13.803  32.679  1.00 24.77           C
ATOM    635  O   PRO A  50       8.458  13.841  31.881  1.00 24.88           O
ATOM    636  CB  PRO A  50       9.106  11.565  33.853  1.00 24.26           C
ATOM    637 1HB  PRO A  50       8.565  11.338  32.933  1.00 24.26           H
ATOM    638 2HB  PRO A  50      10.068  11.053  33.867  1.00 24.26           H
ATOM    639  CG  PRO A  50       8.249  11.168  35.051  1.00 24.81           C
ATOM    640 1HG  PRO A  50       7.687  10.253  34.861  1.00 24.81           H
ATOM    641 2HG  PRO A  50       8.881  11.057  35.934  1.00 24.81           H
ATOM    642  CD  PRO A  50       7.329  12.375  35.224  1.00 27.77           C
ATOM    643 1HD  PRO A  50       6.440  12.257  34.603  1.00 27.77           H
ATOM    644 2HD  PRO A  50       7.054  12.461  36.273  1.00 27.77           H
ATOM    645  N   GLY A  51      10.575  14.377  32.428  1.00 24.23           N
ATOM    646  H   GLY A  51      11.299  14.314  33.135  1.00 24.23           H
ATOM    647  CA  GLY A  51      10.861  15.133  31.207  1.00 24.51           C
ATOM    648 1HA  GLY A  51      11.939  15.170  31.084  1.00 24.51           H
ATOM    649 2HA  GLY A  51      10.432  14.615  30.349  1.00 24.51           H
ATOM    650  C   GLY A  51      10.363  16.582  31.194  1.00 21.46           C
ATOM    651  O   GLY A  51      10.358  17.198  30.128  1.00 11.96           O
ATOM    652  N   ALA A  52       9.961  17.129  32.345  1.00 18.85           N
ATOM    653  H   ALA A  52       9.898  16.540  33.167  1.00 18.85           H
ATOM    654  CA  ALA A  52       9.658  18.549  32.519  1.00 12.75           C
ATOM    655  HA  ALA A  52       9.028  18.870  31.690  1.00 12.75           H
ATOM    656  C   ALA A  52      10.923  19.434  32.497  1.00 20.59           C
ATOM    657  O   ALA A  52      12.037  18.949  32.726  1.00 24.54           O
ATOM    658  CB  ALA A  52       8.859  18.707  33.816  1.00 13.53           C
ATOM    659 1HB  ALA A  52       7.956  18.100  33.772  1.00 13.53           H
ATOM    660 2HB  ALA A  52       8.563  19.744  33.938  1.00 13.53           H
ATOM    661 3HB  ALA A  52       9.459  18.401  34.673  1.00 13.53           H
ATOM    662  N   HIS A  53      10.760  20.730  32.216  1.00 23.19           N
ATOM    663  H   HIS A  53       9.814  21.079  32.104  1.00 23.19           H
ATOM    664  CA  HIS A  53      11.870  21.680  32.045  1.00 20.89           C
ATOM    665  HA  HIS A  53      12.613  21.216  31.399  1.00 20.89           H
ATOM    666  C   HIS A  53      12.581  22.038  33.362  1.00 22.06           C
ATOM    667  O   HIS A  53      11.949  22.139  34.413  1.00 27.97           O
ATOM    668  CB  HIS A  53      11.346  22.934  31.330  1.00 18.76           C
ATOM    669 1HB  HIS A  53      10.650  22.632  30.545  1.00 18.76           H
ATOM    670 2HB  HIS A  53      10.799  23.558  32.036  1.00 18.76           H
ATOM    671  CG  HIS A  53      12.433  23.758  30.692  1.00 21.70           C
ATOM    672  ND1 HIS A  53      13.391  24.522  31.362  1.00 26.60           N
ATOM    673  CD2 HIS A  53      12.631  23.876  29.350  1.00 23.22           C
ATOM    674  HD2 HIS A  53      12.036  23.410  28.576  1.00 23.22           H
ATOM    675  CE1 HIS A  53      14.149  25.079  30.406  1.00 27.36           C
ATOM    676  HE1 HIS A  53      14.970  25.761  30.587  1.00 27.36           H
ATOM    677  NE2 HIS A  53      13.705  24.720  29.191  1.00 24.72           N
ATOM    678  HE2 HIS A  53      14.029  25.112  28.309  1.00 24.72           H
ATOM    679  N   VAL A  54      13.897  22.287  33.323  1.00 18.82           N
ATOM    680  H   VAL A  54      14.369  22.239  32.424  1.00 18.82           H
ATOM    681  CA  VAL A  54      14.675  22.682  34.517  1.00 19.37           C
ATOM    682  HA  VAL A  54      14.514  21.919  35.280  1.00 19.37           H
ATOM    683  C   VAL A  54      14.200  24.002  35.144  1.00 26.52           C
ATOM    684  O   VAL A  54      14.250  24.139  36.367  1.00 29.67           O
ATOM    685  CB  VAL A  54      16.193  22.736  34.240  1.00 19.01           C
ATOM    686  HB  VAL A  54      16.688  23.032  35.164  1.00 19.01           H
ATOM    687  CG1 VAL A  54      16.744  21.351  33.875  1.00 17.69           C
ATOM    688 1HG1 VAL A  54      17.828  21.395  33.794  1.00 17.69           H
ATOM    689 2HG1 VAL A  54      16.323  21.009  32.930  1.00 17.69           H
ATOM    690 3HG1 VAL A  54      16.482  20.637  34.656  1.00 17.69           H
ATOM    691  CG2 VAL A  54      16.593  23.752  33.162  1.00 22.21           C
ATOM    692 1HG2 VAL A  54      17.672  23.742  33.027  1.00 22.21           H
ATOM    693 2HG2 VAL A  54      16.305  24.759  33.465  1.00 22.21           H
ATOM    694 3HG2 VAL A  54      16.114  23.515  32.213  1.00 22.21           H
ATOM    695  N   LYS A  55      13.667  24.955  34.361  1.00 29.20           N
ATOM    696  H   LYS A  55      13.615  24.775  33.361  1.00 29.20           H
ATOM    697  CA  LYS A  55      13.096  26.215  34.884  1.00 33.73           C
ATOM    698  HA  LYS A  55      13.814  26.648  35.581  1.00 33.73           H
ATOM    699  C   LYS A  55      11.828  26.028  35.726  1.00 34.43           C
ATOM    700  O   LYS A  55      11.378  26.984  36.359  1.00 37.56           O
ATOM    701  CB  LYS A  55      12.866  27.235  33.753  1.00 35.83           C
ATOM    702 1HB  LYS A  55      12.341  26.768  32.918  1.00 35.83           H
ATOM    703 2HB  LYS A  55      12.227  28.032  34.136  1.00 35.83           H
ATOM    704  CG  LYS A  55      14.185  27.860  33.266  1.00 39.75           C
ATOM    705 1HG  LYS A  55      14.929  27.804  34.061  1.00 39.75           H
ATOM    706 2HG  LYS A  55      14.552  27.306  32.402  1.00 39.75           H
ATOM    707  CD  LYS A  55      14.000  29.341  32.908  1.00 43.30           C
ATOM    708 1HD  LYS A  55      13.231  29.441  32.142  1.00 43.30           H
ATOM    709 2HD  LYS A  55      13.665  29.868  33.804  1.00 43.30           H
ATOM    710  CE  LYS A  55      15.309  29.972  32.416  1.00 44.91           C
ATOM    711 1HE  LYS A  55      16.126  29.638  33.063  1.00 44.91           H
ATOM    712 2HE  LYS A  55      15.519  29.621  31.402  1.00 44.91           H
ATOM    713  NZ  LYS A  55      15.221  31.451  32.455  1.00 45.91           N
ATOM    714 1HZ  LYS A  55      16.027  31.897  32.030  1.00 45.91           H
ATOM    715 2HZ  LYS A  55      15.154  31.750  33.424  1.00 45.91           H
ATOM    716 3HZ  LYS A  55      14.380  31.782  31.993  1.00 45.91           H
ATOM    717  N   ASN A  56      11.281  24.815  35.803  1.00 33.79           N
ATOM    718  H   ASN A  56      11.643  24.078  35.210  1.00 33.79           H
ATOM    719  CA  ASN A  56      10.179  24.488  36.705  1.00 40.06           C
ATOM    720  HA  ASN A  56       9.434  25.281  36.638  1.00 40.06           H
ATOM    721  C   ASN A  56      10.623  24.396  38.177  1.00 38.19           C
ATOM    722  O   ASN A  56       9.767  24.345  39.064  1.00 34.93           O
ATOM    723  CB  ASN A  56       9.513  23.177  36.259  1.00 50.24           C
ATOM    724 1HB  ASN A  56      10.220  22.354  36.357  1.00 50.24           H
ATOM    725 2HB  ASN A  56       8.675  22.974  36.924  1.00 50.24           H
ATOM    726  CG  ASN A  56       8.978  23.175  34.837  1.00 55.43           C
ATOM    727  OD1 ASN A  56       9.226  24.049  34.022  1.00 57.21           O
ATOM    728  ND2 ASN A  56       8.198  22.178  34.510  1.00 53.95           N
ATOM    729 1HD2 ASN A  56       7.931  22.104  33.539  1.00 53.95           H
ATOM    730 2HD2 ASN A  56       7.995  21.460  35.192  1.00 53.95           H
ATOM    731  N   ILE A  57      11.932  24.333  38.450  1.00 40.53           N
ATOM    732  H   ILE A  57      12.584  24.351  37.673  1.00 40.53           H
ATOM    733  CA  ILE A  57      12.508  24.309  39.801  1.00 43.21           C
ATOM    734  HA  ILE A  57      11.759  23.930  40.497  1.00 43.21           H
ATOM    735  C   ILE A  57      12.864  25.743  40.233  1.00 47.67           C
ATOM    736  O   ILE A  57      13.537  26.477  39.504  1.00 55.17           O
ATOM    737  CB  ILE A  57      13.712  23.339  39.859  1.00 37.27           C
ATOM    738  HB  ILE A  57      14.464  23.689  39.151  1.00 37.27           H
ATOM    739  CG1 ILE A  57      13.305  21.896  39.462  1.00 29.81           C
ATOM    740 1HG1 ILE A  57      12.664  21.472  40.236  1.00 29.81           H
ATOM    741 2HG1 ILE A  57      12.734  21.917  38.535  1.00 29.81           H
ATOM    742  CG2 ILE A  57      14.325  23.345  41.270  1.00 42.38           C
ATOM    743 1HG2 ILE A  57      15.151  22.643  41.322  1.00 42.38           H
ATOM    744 2HG2 ILE A  57      13.575  23.060  42.010  1.00 42.38           H
ATOM    745 3HG2 ILE A  57      14.716  24.332  41.513  1.00 42.38           H
ATOM    746  CD1 ILE A  57      14.492  20.952  39.218  1.00 25.74           C
ATOM    747 1HD1 ILE A  57      14.119  19.997  38.846  1.00 25.74           H
ATOM    748 2HD1 ILE A  57      15.039  20.768  40.142  1.00 25.74           H
ATOM    749 3HD1 ILE A  57      15.162  21.382  38.473  1.00 25.74           H
ATOM    750  N   GLU A  58      12.397  26.142  41.420  1.00 44.08           N
ATOM    751  H   GLU A  58      11.861  25.486  41.970  1.00 44.08           H
ATOM    752  CA  GLU A  58      12.534  27.510  41.952  1.00 43.90           C
ATOM    753  HA  GLU A  58      12.700  28.197  41.120  1.00 43.90           H
ATOM    754  C   GLU A  58      13.747  27.682  42.891  1.00 44.24           C
ATOM    755  O   GLU A  58      14.219  28.805  43.079  1.00 47.33           O
ATOM    756  CB  GLU A  58      11.212  27.933  42.630  1.00 49.03           C
ATOM    757 1HB  GLU A  58      10.953  27.208  43.402  1.00 49.03           H
ATOM    758 2HB  GLU A  58      11.345  28.908  43.101  1.00 49.03           H
ATOM    759  CG  GLU A  58      10.059  28.028  41.613  1.00 54.16           C
ATOM    760 1HG  GLU A  58      10.263  28.853  40.929  1.00 54.16           H
ATOM    761 2HG  GLU A  58      10.018  27.112  41.021  1.00 54.16           H
ATOM    762  CD  GLU A  58       8.679  28.243  42.248  1.00 62.56           C
ATOM    763  OE1 GLU A  58       8.505  29.087  43.163  1.00 68.38           O
ATOM    764  OE2 GLU A  58       7.707  27.592  41.792  1.00 65.07           O
ATOM    765  N   ASP A  59      14.275  26.596  43.464  1.00 43.05           N
ATOM    766  H   ASP A  59      13.764  25.728  43.365  1.00 43.05           H
ATOM    767  CA  ASP A  59      15.566  26.536  44.165  1.00 41.90           C
ATOM    768  HA  ASP A  59      15.638  27.389  44.837  1.00 41.90           H
ATOM    769  C   ASP A  59      16.735  26.550  43.152  1.00 41.35           C
ATOM    770  O   ASP A  59      16.872  25.595  42.375  1.00 35.80           O
ATOM    771  CB  ASP A  59      15.593  25.278  45.052  1.00 45.59           C
ATOM    772 1HB  ASP A  59      14.738  25.323  45.729  1.00 45.59           H
ATOM    773 2HB  ASP A  59      15.465  24.398  44.424  1.00 45.59           H
ATOM    774  CG  ASP A  59      16.864  25.098  45.897  1.00 55.00           C
ATOM    775  OD1 ASP A  59      17.990  25.473  45.495  1.00 57.40           O
ATOM    776  OD2 ASP A  59      16.742  24.619  47.050  1.00 59.47           O
ATOM    777  N   PRO A  60      17.602  27.585  43.144  1.00 43.53           N
ATOM    778  CA  PRO A  60      18.678  27.707  42.160  1.00 38.57           C
ATOM    779  HA  PRO A  60      18.233  27.752  41.165  1.00 38.57           H
ATOM    780  C   PRO A  60      19.686  26.554  42.196  1.00 39.68           C
ATOM    781  O   PRO A  60      20.226  26.184  41.153  1.00 40.41           O
ATOM    782  CB  PRO A  60      19.368  29.043  42.463  1.00 41.46           C
ATOM    783 1HB  PRO A  60      20.209  28.891  43.143  1.00 41.46           H
ATOM    784 2HB  PRO A  60      19.698  29.541  41.551  1.00 41.46           H
ATOM    785  CG  PRO A  60      18.291  29.856  43.171  1.00 43.13           C
ATOM    786 1HG  PRO A  60      18.718  30.621  43.819  1.00 43.13           H
ATOM    787 2HG  PRO A  60      17.622  30.298  42.432  1.00 43.13           H
ATOM    788  CD  PRO A  60      17.546  28.789  43.963  1.00 47.74           C
ATOM    789 1HD  PRO A  60      18.053  28.607  44.912  1.00 47.74           H
ATOM    790 2HD  PRO A  60      16.525  29.125  44.137  1.00 47.74           H
ATOM    791  N   ASP A  61      19.932  25.952  43.364  1.00 48.66           N
ATOM    792  H   ASP A  61      19.344  26.190  44.159  1.00 48.66           H
ATOM    793  CA  ASP A  61      20.841  24.808  43.483  1.00 50.22           C
ATOM    794  HA  ASP A  61      21.728  24.996  42.875  1.00 50.22           H
ATOM    795  C   ASP A  61      20.179  23.533  42.962  1.00 46.23           C
ATOM    796  O   ASP A  61      20.752  22.859  42.113  1.00 41.83           O
ATOM    797  CB  ASP A  61      21.306  24.597  44.926  1.00 56.61           C
ATOM    798 1HB  ASP A  61      20.469  24.202  45.500  1.00 56.61           H
ATOM    799 2HB  ASP A  61      22.099  23.849  44.931  1.00 56.61           H
ATOM    800  CG  ASP A  61      21.821  25.855  45.616  1.00 66.56           C
ATOM    801  OD1 ASP A  61      22.583  26.646  45.006  1.00 66.80           O
ATOM    802  OD2 ASP A  61      21.454  26.037  46.801  1.00 73.56           O
ATOM    803  N   SER A  62      18.946  23.221  43.383  1.00 47.34           N
ATOM    804  H   SER A  62      18.492  23.823  44.063  1.00 47.34           H
ATOM    805  CA  SER A  62      18.245  22.025  42.884  1.00 45.90           C
ATOM    806  HA  SER A  62      18.869  21.155  43.085  1.00 45.90           H
ATOM    807  C   SER A  62      18.029  22.077  41.365  1.00 41.93           C
ATOM    808  O   SER A  62      18.133  21.047  40.693  1.00 39.70           O
ATOM    809  CB  SER A  62      16.903  21.811  43.590  1.00 46.71           C
ATOM    810 1HB  SER A  62      16.243  22.650  43.373  1.00 46.71           H
ATOM    811 2HB  SER A  62      16.446  20.904  43.193  1.00 46.71           H
ATOM    812  OG  SER A  62      17.050  21.686  44.997  1.00 54.06           O
ATOM    813  HG  SER A  62      17.893  21.216  45.182  1.00 54.06           H
ATOM    814  N   ARG A  63      17.813  23.272  40.796  1.00 38.88           N
ATOM    815  H   ARG A  63      17.683  24.075  41.410  1.00 38.88           H
ATOM    816  CA  ARG A  63      17.802  23.493  39.343  1.00 32.01           C
ATOM    817  HA  ARG A  63      17.107  22.788  38.886  1.00 32.01           H
ATOM    818  C   ARG A  63      19.171  23.232  38.710  1.00 31.67           C
ATOM    819  O   ARG A  63      19.263  22.511  37.719  1.00 34.34           O
ATOM    820  CB  ARG A  63      17.306  24.921  39.070  1.00 32.10           C
ATOM    821 1HB  ARG A  63      16.335  25.052  39.549  1.00 32.10           H
ATOM    822 2HB  ARG A  63      17.998  25.645  39.503  1.00 32.10           H
ATOM    823  CG  ARG A  63      17.164  25.185  37.565  1.00 31.83           C
ATOM    824 1HG  ARG A  63      18.147  25.306  37.109  1.00 31.83           H
ATOM    825 2HG  ARG A  63      16.680  24.328  37.103  1.00 31.83           H
ATOM    826  CD  ARG A  63      16.314  26.427  37.290  1.00 25.75           C
ATOM    827 1HD  ARG A  63      16.199  26.532  36.209  1.00 25.75           H
ATOM    828 2HD  ARG A  63      15.325  26.266  37.720  1.00 25.75           H
ATOM    829  NE  ARG A  63      16.929  27.657  37.823  1.00 29.61           N
ATOM    830  HE  ARG A  63      17.933  27.734  37.746  1.00 29.61           H
ATOM    831  CZ  ARG A  63      16.282  28.749  38.187  1.00 30.58           C
ATOM    832  NH1 ARG A  63      14.992  28.782  38.374  1.00 29.08           N
ATOM    833 1HH1 ARG A  63      14.481  27.914  38.463  1.00 29.08           H
ATOM    834 2HH1 ARG A  63      14.534  29.655  38.557  1.00 29.08           H
ATOM    835  NH2 ARG A  63      16.937  29.858  38.361  1.00 36.68           N
ATOM    836 1HH2 ARG A  63      17.948  29.847  38.313  1.00 36.68           H
ATOM    837 2HH2 ARG A  63      16.417  30.715  38.493  1.00 36.68           H
ATOM    838  N   SER A  64      20.238  23.758  39.311  1.00 32.84           N
ATOM    839  H   SER A  64      20.085  24.318  40.140  1.00 32.84           H
ATOM    840  CA  SER A  64      21.617  23.567  38.841  1.00 35.53           C
ATOM    841  HA  SER A  64      21.668  23.845  37.788  1.00 35.53           H
ATOM    842  C   SER A  64      22.094  22.109  38.952  1.00 39.79           C
ATOM    843  O   SER A  64      22.840  21.653  38.087  1.00 42.15           O
ATOM    844  CB  SER A  64      22.563  24.492  39.609  1.00 44.53           C
ATOM    845 1HB  SER A  64      22.526  24.227  40.663  1.00 44.53           H
ATOM    846 2HB  SER A  64      23.580  24.363  39.238  1.00 44.53           H
ATOM    847  OG  SER A  64      22.179  25.850  39.468  1.00 54.64           O
ATOM    848  HG  SER A  64      21.490  26.010  40.148  1.00 54.64           H
ATOM    849  N   LEU A  65      21.631  21.340  39.947  1.00 43.04           N
ATOM    850  H   LEU A  65      21.100  21.788  40.687  1.00 43.04           H
ATOM    851  CA  LEU A  65      21.848  19.888  40.029  1.00 43.13           C
ATOM    852  HA  LEU A  65      22.915  19.691  39.927  1.00 43.13           H
ATOM    853  C   LEU A  65      21.163  19.158  38.863  1.00 39.76           C
ATOM    854  O   LEU A  65      21.802  18.328  38.219  1.00 39.15           O
ATOM    855  CB  LEU A  65      21.342  19.320  41.379  1.00 47.37           C
ATOM    856 1HB  LEU A  65      20.479  19.896  41.713  1.00 47.37           H
ATOM    857 2HB  LEU A  65      20.984  18.305  41.201  1.00 47.37           H
ATOM    858  CG  LEU A  65      22.348  19.215  42.543  1.00 60.69           C
ATOM    859  HG  LEU A  65      21.844  18.695  43.359  1.00 60.69           H
ATOM    860  CD1 LEU A  65      23.585  18.388  42.182  1.00 66.31           C
ATOM    861 1HD1 LEU A  65      24.160  18.195  43.087  1.00 66.31           H
ATOM    862 2HD1 LEU A  65      24.215  18.925  41.475  1.00 66.31           H
ATOM    863 3HD1 LEU A  65      23.277  17.434  41.753  1.00 66.31           H
ATOM    864  CD2 LEU A  65      22.794  20.569  43.084  1.00 64.02           C
ATOM    865 1HD2 LEU A  65      23.548  20.431  43.857  1.00 64.02           H
ATOM    866 2HD2 LEU A  65      21.940  21.079  43.524  1.00 64.02           H
ATOM    867 3HD2 LEU A  65      23.203  21.183  42.286  1.00 64.02           H
ATOM    868  N   ALA A  66      19.904  19.487  38.546  1.00 36.38           N
ATOM    869  H   ALA A  66      19.424  20.170  39.118  1.00 36.38           H
ATOM    870  CA  ALA A  66      19.181  18.893  37.416  1.00 35.70           C
ATOM    871  HA  ALA A  66      19.189  17.807  37.530  1.00 35.70           H
ATOM    872  C   ALA A  66      19.844  19.221  36.061  1.00 37.22           C
ATOM    873  O   ALA A  66      19.901  18.376  35.161  1.00 36.14           O
ATOM    874  CB  ALA A  66      17.724  19.373  37.465  1.00 34.59           C
ATOM    875 1HB  ALA A  66      17.269  19.081  38.412  1.00 34.59           H
ATOM    876 2HB  ALA A  66      17.157  18.918  36.652  1.00 34.59           H
ATOM    877 3HB  ALA A  66      17.675  20.457  37.364  1.00 34.59           H
ATOM    878  N   GLN A  67      20.404  20.428  35.925  1.00 37.05           N
ATOM    879  H   GLN A  67      20.272  21.102  36.673  1.00 37.05           H
ATOM    880  CA  GLN A  67      21.255  20.797  34.792  1.00 30.05           C
ATOM    881  HA  GLN A  67      20.716  20.572  33.872  1.00 30.05           H
ATOM    882  C   GLN A  67      22.536  19.949  34.756  1.00 26.30           C
ATOM    883  O   GLN A  67      22.740  19.224  33.784  1.00 25.60           O
ATOM    884  CB  GLN A  67      21.542  22.308  34.804  1.00 27.45           C
ATOM    885 1HB  GLN A  67      21.936  22.601  35.776  1.00 27.45           H
ATOM    886 2HB  GLN A  67      22.291  22.536  34.045  1.00 27.45           H
ATOM    887  CG  GLN A  67      20.273  23.117  34.489  1.00 21.85           C
ATOM    888 1HG  GLN A  67      19.955  22.878  33.476  1.00 21.85           H
ATOM    889 2HG  GLN A  67      19.468  22.835  35.164  1.00 21.85           H
ATOM    890  CD  GLN A  67      20.478  24.621  34.624  1.00 24.63           C
ATOM    891  OE1 GLN A  67      20.783  25.144  35.683  1.00 24.32           O
ATOM    892  NE2 GLN A  67      20.280  25.379  33.570  1.00 29.17           N
ATOM    893 1HE2 GLN A  67      20.385  26.376  33.678  1.00 29.17           H
ATOM    894 2HE2 GLN A  67      19.992  24.969  32.695  1.00 29.17           H
ATOM    895  N   ARG A  68      23.355  19.938  35.815  1.00 30.94           N
ATOM    896  H   ARG A  68      23.134  20.552  36.595  1.00 30.94           H
ATOM    897  CA  ARG A  68      24.648  19.226  35.834  1.00 35.59           C
ATOM    898  HA  ARG A  68      25.206  19.546  34.953  1.00 35.59           H
ATOM    899  C   ARG A  68      24.517  17.700  35.710  1.00 33.99           C
ATOM    900  O   ARG A  68      25.341  17.073  35.053  1.00 35.42           O
ATOM    901  CB  ARG A  68      25.438  19.686  37.069  1.00 43.74           C
ATOM    902 1HB  ARG A  68      25.399  20.777  37.101  1.00 43.74           H
ATOM    903 2HB  ARG A  68      24.966  19.302  37.975  1.00 43.74           H
ATOM    904  CG  ARG A  68      26.919  19.263  37.034  1.00 51.37           C
ATOM    905 1HG  ARG A  68      27.009  18.219  37.337  1.00 51.37           H
ATOM    906 2HG  ARG A  68      27.300  19.362  36.017  1.00 51.37           H
ATOM    907  CD  ARG A  68      27.783  20.147  37.949  1.00 55.39           C
ATOM    908 1HD  ARG A  68      28.823  19.828  37.878  1.00 55.39           H
ATOM    909 2HD  ARG A  68      27.740  21.174  37.580  1.00 55.39           H
ATOM    910  NE  ARG A  68      27.328  20.129  39.351  1.00 57.47           N
ATOM    911  HE  ARG A  68      26.597  20.784  39.613  1.00 57.47           H
ATOM    912  CZ  ARG A  68      27.759  19.371  40.339  1.00 61.93           C
ATOM    913  NH1 ARG A  68      27.189  19.486  41.498  1.00 67.52           N
ATOM    914 1HH1 ARG A  68      26.441  20.159  41.584  1.00 67.52           H
ATOM    915 2HH1 ARG A  68      27.383  18.840  42.254  1.00 67.52           H
ATOM    916  NH2 ARG A  68      28.733  18.521  40.222  1.00 60.48           N
ATOM    917 1HH2 ARG A  68      29.171  18.378  39.317  1.00 60.48           H
ATOM    918 2HH2 ARG A  68      29.023  17.987  41.026  1.00 60.48           H
ATOM    919  N   ALA A  69      23.444  17.104  36.234  1.00 31.93           N
ATOM    920  H   ALA A  69      22.808  17.668  36.785  1.00 31.93           H
ATOM    921  CA  ALA A  69      23.120  15.681  36.052  1.00 29.18           C
ATOM    922  HA  ALA A  69      23.968  15.081  36.390  1.00 29.18           H
ATOM    923  C   ALA A  69      22.837  15.291  34.584  1.00 26.33           C
ATOM    924  O   ALA A  69      22.956  14.121  34.216  1.00 27.15           O
ATOM    925  CB  ALA A  69      21.907  15.350  36.931  1.00 22.71           C
ATOM    926 1HB  ALA A  69      22.127  15.570  37.976  1.00 22.71           H
ATOM    927 2HB  ALA A  69      21.669  14.289  36.842  1.00 22.71           H
ATOM    928 3HB  ALA A  69      21.043  15.937  36.616  1.00 22.71           H
ATOM    929  N   SER A  70      22.476  16.260  33.734  1.00 27.63           N
ATOM    930  H   SER A  70      22.451  17.212  34.079  1.00 27.63           H
ATOM    931  CA  SER A  70      22.211  16.050  32.302  1.00 24.35           C
ATOM    932  HA  SER A  70      21.648  15.127  32.178  1.00 24.35           H
ATOM    933  C   SER A  70      23.483  15.938  31.443  1.00 19.53           C
ATOM    934  O   SER A  70      23.399  15.642  30.251  1.00 18.41           O
ATOM    935  CB  SER A  70      21.367  17.205  31.756  1.00 20.99           C
ATOM    936 1HB  SER A  70      21.957  18.117  31.781  1.00 20.99           H
ATOM    937 2HB  SER A  70      21.134  17.002  30.712  1.00 20.99           H
ATOM    938  OG  SER A  70      20.158  17.399  32.481  1.00 21.01           O
ATOM    939  HG  SER A  70      20.358  17.583  33.414  1.00 21.01           H
ATOM    940  N   GLU A  71      24.664  16.206  32.010  1.00 31.10           N
ATOM    941  H   GLU A  71      24.682  16.424  33.000  1.00 31.10           H
ATOM    942  CA  GLU A  71      25.926  16.386  31.273  1.00 28.67           C
ATOM    943  HA  GLU A  71      25.670  16.755  30.281  1.00 28.67           H
ATOM    944  C   GLU A  71      26.706  15.073  31.030  1.00 31.69           C
ATOM    945  O   GLU A  71      27.920  15.074  30.813  1.00 32.75           O
ATOM    946  CB  GLU A  71      26.767  17.501  31.927  1.00 30.86           C
ATOM    947 1HB  GLU A  71      27.118  17.173  32.906  1.00 30.86           H
ATOM    948 2HB  GLU A  71      27.628  17.702  31.290  1.00 30.86           H
ATOM    949  CG  GLU A  71      25.948  18.799  32.074  1.00 33.32           C
ATOM    950 1HG  GLU A  71      25.469  19.020  31.119  1.00 33.32           H
ATOM    951 2HG  GLU A  71      25.155  18.646  32.805  1.00 33.32           H
ATOM    952  CD  GLU A  71      26.762  20.024  32.505  1.00 39.32           C
ATOM    953  OE1 GLU A  71      26.208  21.154  32.443  1.00 43.21           O
ATOM    954  OE2 GLU A  71      27.945  19.905  32.897  1.00 43.88           O
ATOM    955  N   GLY A  72      26.016  13.928  31.051  1.00 33.20           N
ATOM    956  H   GLY A  72      25.028  13.976  31.255  1.00 33.20           H
ATOM    957  CA  GLY A  72      26.604  12.602  30.840  1.00 37.35           C
ATOM    958 1HA  GLY A  72      25.808  11.911  30.578  1.00 37.35           H
ATOM    959 2HA  GLY A  72      27.290  12.645  29.996  1.00 37.35           H
ATOM    960  C   GLY A  72      27.354  12.040  32.062  1.00 43.30           C
ATOM    961  O   GLY A  72      27.408  12.683  33.118  1.00 49.76           O
ATOM    962  N   PRO A  73      27.938  10.831  31.953  1.00 40.06           N
ATOM    963  CA  PRO A  73      28.676  10.187  33.041  1.00 42.99           C
ATOM    964  HA  PRO A  73      28.033  10.102  33.918  1.00 42.99           H
ATOM    965  C   PRO A  73      29.933  10.978  33.436  1.00 53.54           C
ATOM    966  O   PRO A  73      30.462  11.785  32.666  1.00 57.63           O
ATOM    967  CB  PRO A  73      29.004   8.779  32.530  1.00 38.45           C
ATOM    968 1HB  PRO A  73      29.931   8.388  32.948  1.00 38.45           H
ATOM    969 2HB  PRO A  73      28.175   8.107  32.758  1.00 38.45           H
ATOM    970  CG  PRO A  73      29.095   8.979  31.018  1.00 36.44           C
ATOM    971 1HG  PRO A  73      30.060   9.416  30.760  1.00 36.44           H
ATOM    972 2HG  PRO A  73      28.926   8.051  30.471  1.00 36.44           H
ATOM    973  CD  PRO A  73      27.990  10.000  30.760  1.00 38.24           C
ATOM    974 1HD  PRO A  73      28.216  10.580  29.864  1.00 38.24           H
ATOM    975 2HD  PRO A  73      27.040   9.480  30.651  1.00 38.24           H
ATOM    976  N   GLY A  74      30.411  10.764  34.661  1.00  0.00           N
ATOM    977  H   GLY A  74      29.935  10.081  35.242  1.00  0.00           H
ATOM    978  CA  GLY A  74      31.506  11.518  35.285  1.00  0.00           C
ATOM    979 1HA  GLY A  74      32.001  10.876  36.014  1.00  0.00           H
ATOM    980 2HA  GLY A  74      32.241  11.795  34.528  1.00  0.00           H
ATOM    981  C   GLY A  74      31.060  12.801  35.999  1.00  0.00           C
ATOM    982  O   GLY A  74      31.755  13.251  36.913  1.00  0.00           O
ATOM    983  N   ALA A  75      29.888  13.357  35.665  1.00  0.00           N
ATOM    984  H   ALA A  75      29.366  12.964  34.896  1.00  0.00           H
ATOM    985  CA  ALA A  75      29.293  14.489  36.377  1.00  0.00           C
ATOM    986  HA  ALA A  75      30.014  15.309  36.395  1.00  0.00           H
ATOM    987  C   ALA A  75      28.939  14.114  37.830  1.00  0.00           C
ATOM    988  O   ALA A  75      28.182  13.164  38.072  1.00  0.00           O
ATOM    989  CB  ALA A  75      28.055  14.969  35.607  1.00  0.00           C
ATOM    990 1HB  ALA A  75      28.330  15.256  34.592  1.00  0.00           H
ATOM    991 2HB  ALA A  75      27.625  15.836  36.110  1.00  0.00           H
ATOM    992 3HB  ALA A  75      27.305  14.177  35.564  1.00  0.00           H
ATOM    993  N   GLY A  76      29.483  14.852  38.800  1.00  0.00           N
ATOM    994  H   GLY A  76      30.103  15.609  38.535  1.00  0.00           H
ATOM    995  CA  GLY A  76      29.177  14.677  40.224  1.00  0.00           C
ATOM    996 1HA  GLY A  76      29.170  13.614  40.467  1.00  0.00           H
ATOM    997 2HA  GLY A  76      29.957  15.144  40.824  1.00  0.00           H
ATOM    998  C   GLY A  76      27.825  15.278  40.630  1.00  0.00           C
ATOM    999  O   GLY A  76      27.167  15.964  39.846  1.00  0.00           O
ATOM   1000  N   ALA A  77      27.422  15.044  41.878  1.00  0.00           N
ATOM   1001  H   ALA A  77      28.022  14.479  42.469  1.00  0.00           H
ATOM   1002  CA  ALA A  77      26.234  15.625  42.506  1.00  0.00           C
ATOM   1003  HA  ALA A  77      25.756  16.313  41.808  1.00  0.00           H
ATOM   1004  C   ALA A  77      26.643  16.469  43.724  1.00  0.00           C
ATOM   1005  O   ALA A  77      26.830  17.679  43.592  1.00  0.00           O
ATOM   1006  CB  ALA A  77      25.216  14.517  42.812  1.00  0.00           C
ATOM   1007 1HB  ALA A  77      24.909  14.035  41.883  1.00  0.00           H
ATOM   1008 2HB  ALA A  77      24.335  14.946  43.291  1.00  0.00           H
ATOM   1009 3HB  ALA A  77      25.652  13.763  43.469  1.00  0.00           H
ATOM   1010  N   ALA A  78      26.857  15.844  44.885  1.00  0.00           N
ATOM   1011  H   ALA A  78      26.727  14.844  44.925  1.00  0.00           H
ATOM   1012  CA  ALA A  78      27.377  16.520  46.077  1.00  0.00           C
ATOM   1013  HA  ALA A  78      26.739  17.374  46.308  1.00  0.00           H
ATOM   1014  C   ALA A  78      28.813  17.037  45.872  1.00  0.00           C
ATOM   1015  O   ALA A  78      29.160  18.130  46.333  1.00  0.00           O
ATOM   1016  CB  ALA A  78      27.316  15.530  47.240  1.00  0.00           C
ATOM   1017 1HB  ALA A  78      26.298  15.157  47.347  1.00  0.00           H
ATOM   1018 2HB  ALA A  78      27.616  16.027  48.164  1.00  0.00           H
ATOM   1019 3HB  ALA A  78      27.990  14.693  47.053  1.00  0.00           H
ATOM   1020  N   THR A  79      29.630  16.277  45.136  1.00  0.00           N
ATOM   1021  H   THR A  79      29.289  15.376  44.813  1.00  0.00           H
ATOM   1022  CA  THR A  79      30.933  16.717  44.631  1.00  0.00           C
ATOM   1023  HA  THR A  79      31.464  17.239  45.427  1.00  0.00           H
ATOM   1024  C   THR A  79      30.738  17.672  43.451  1.00  0.00           C
ATOM   1025  O   THR A  79      30.008  17.355  42.504  1.00  0.00           O
ATOM   1026  CB  THR A  79      31.778  15.512  44.186  1.00  0.00           C
ATOM   1027  HB  THR A  79      31.334  15.074  43.290  1.00  0.00           H
ATOM   1028  OG1 THR A  79      31.824  14.513  45.186  1.00  0.00           O
ATOM   1029  HG1 THR A  79      32.015  14.956  46.034  1.00  0.00           H
ATOM   1030  CG2 THR A  79      33.214  15.910  43.872  1.00  0.00           C
ATOM   1031 1HG2 THR A  79      33.782  15.015  43.628  1.00  0.00           H
ATOM   1032 2HG2 THR A  79      33.659  16.405  44.733  1.00  0.00           H
ATOM   1033 3HG2 THR A  79      33.245  16.578  43.012  1.00  0.00           H
ATOM   1034  N   VAL A  80      31.419  18.821  43.458  1.00  0.00           N
ATOM   1035  H   VAL A  80      32.023  19.010  44.254  1.00  0.00           H
ATOM   1036  CA  VAL A  80      31.326  19.859  42.418  1.00  0.00           C
ATOM   1037  HA  VAL A  80      30.736  19.458  41.598  1.00  0.00           H
ATOM   1038  C   VAL A  80      32.693  20.204  41.813  1.00  0.00           C
ATOM   1039  O   VAL A  80      33.639  20.582  42.508  1.00  0.00           O
ATOM   1040  CB  VAL A  80      30.530  21.083  42.923  1.00  0.00           C
ATOM   1041  HB  VAL A  80      29.549  20.725  43.237  1.00  0.00           H
ATOM   1042  CG1 VAL A  80      31.162  21.804  44.121  1.00  0.00           C
ATOM   1043 1HG1 VAL A  80      30.507  22.611  44.451  1.00  0.00           H
ATOM   1044 2HG1 VAL A  80      32.128  22.228  43.852  1.00  0.00           H
ATOM   1045 3HG1 VAL A  80      31.291  21.110  44.951  1.00  0.00           H
ATOM   1046  CG2 VAL A  80      30.302  22.102  41.801  1.00  0.00           C
ATOM   1047 1HG2 VAL A  80      29.626  22.882  42.150  1.00  0.00           H
ATOM   1048 2HG2 VAL A  80      29.848  21.612  40.940  1.00  0.00           H
ATOM   1049 3HG2 VAL A  80      31.244  22.563  41.502  1.00  0.00           H
ATOM   1050  N   ASN A  81      32.786  20.066  40.491  1.00  0.00           N
ATOM   1051  H   ASN A  81      32.000  19.650  40.012  1.00  0.00           H
ATOM   1052  CA  ASN A  81      33.920  20.469  39.663  1.00  0.00           C
ATOM   1053  HA  ASN A  81      34.851  20.187  40.161  1.00  0.00           H
ATOM   1054  C   ASN A  81      33.934  21.990  39.413  1.00  0.00           C
ATOM   1055  O   ASN A  81      32.877  22.597  39.233  1.00  0.00           O
ATOM   1056  CB  ASN A  81      33.802  19.694  38.339  1.00  0.00           C
ATOM   1057 1HB  ASN A  81      33.825  18.622  38.537  1.00  0.00           H
ATOM   1058 2HB  ASN A  81      32.846  19.926  37.872  1.00  0.00           H
ATOM   1059  CG  ASN A  81      34.922  20.024  37.374  1.00  0.00           C
ATOM   1060  OD1 ASN A  81      36.055  19.599  37.555  1.00  0.00           O
ATOM   1061  ND2 ASN A  81      34.656  20.788  36.341  1.00  0.00           N
ATOM   1062 1HD2 ASN A  81      35.415  20.992  35.701  1.00  0.00           H
ATOM   1063 2HD2 ASN A  81      33.715  21.103  36.167  1.00  0.00           H
ATOM   1064  N   SER A  82      35.121  22.592  39.314  1.00  0.00           N
ATOM   1065  H   SER A  82      35.960  22.046  39.462  1.00  0.00           H
ATOM   1066  CA  SER A  82      35.324  23.982  38.875  1.00  0.00           C
ATOM   1067  HA  SER A  82      34.601  24.204  38.090  1.00  0.00           H
ATOM   1068  C   SER A  82      36.741  24.166  38.289  1.00  0.00           C
ATOM   1069  O   SER A  82      37.567  23.257  38.433  1.00  0.00           O
ATOM   1070  CB  SER A  82      35.067  24.949  40.044  1.00  0.00           C
ATOM   1071 1HB  SER A  82      35.088  25.976  39.686  1.00  0.00           H
ATOM   1072 2HB  SER A  82      34.073  24.760  40.450  1.00  0.00           H
ATOM   1073  OG  SER A  82      36.026  24.807  41.075  1.00  0.00           O
ATOM   1074  HG  SER A  82      35.748  24.028  41.606  1.00  0.00           H
ATOM   1075  N   PRO A  83      37.049  25.301  37.625  1.00  0.00           N
ATOM   1076  CA  PRO A  83      38.391  25.604  37.115  1.00  0.00           C
ATOM   1077  HA  PRO A  83      38.626  24.886  36.328  1.00  0.00           H
ATOM   1078  C   PRO A  83      39.499  25.544  38.182  1.00  0.00           C
ATOM   1079  O   PRO A  83      39.243  25.671  39.383  1.00  0.00           O
ATOM   1080  CB  PRO A  83      38.283  27.001  36.491  1.00  0.00           C
ATOM   1081 1HB  PRO A  83      38.482  27.767  37.243  1.00  0.00           H
ATOM   1082 2HB  PRO A  83      38.947  27.122  35.637  1.00  0.00           H
ATOM   1083  CG  PRO A  83      36.822  27.077  36.063  1.00  0.00           C
ATOM   1084 1HG  PRO A  83      36.484  28.109  35.984  1.00  0.00           H
ATOM   1085 2HG  PRO A  83      36.682  26.545  35.120  1.00  0.00           H
ATOM   1086  CD  PRO A  83      36.114  26.332  37.191  1.00  0.00           C
ATOM   1087 1HD  PRO A  83      35.922  27.024  38.010  1.00  0.00           H
ATOM   1088 2HD  PRO A  83      35.178  25.909  36.823  1.00  0.00           H
ATOM   1089  N   GLY A  84      40.750  25.381  37.750  1.00  0.00           N
ATOM   1090  H   GLY A  84      40.928  25.385  36.751  1.00  0.00           H
ATOM   1091  CA  GLY A  84      41.903  25.235  38.644  1.00  0.00           C
ATOM   1092 1HA  GLY A  84      41.971  26.119  39.279  1.00  0.00           H
ATOM   1093 2HA  GLY A  84      41.759  24.366  39.287  1.00  0.00           H
ATOM   1094  C   GLY A  84      43.229  25.068  37.899  1.00  0.00           C
ATOM   1095  O   GLY A  84      43.248  24.678  36.730  1.00  0.00           O
ATOM   1096  N   ALA A  85      44.331  25.360  38.597  1.00  0.00           N
ATOM   1097  H   ALA A  85      44.200  25.602  39.570  1.00  0.00           H
ATOM   1098  CA  ALA A  85      45.696  25.462  38.069  1.00  0.00           C
ATOM   1099  HA  ALA A  85      46.329  25.831  38.877  1.00  0.00           H
ATOM   1100  C   ALA A  85      45.835  26.480  36.912  1.00  0.00           C
ATOM   1101  O   ALA A  85      44.896  27.193  36.556  1.00  0.00           O
ATOM   1102  CB  ALA A  85      46.199  24.050  37.719  1.00  0.00           C
ATOM   1103 1HB  ALA A  85      46.030  23.379  38.562  1.00  0.00           H
ATOM   1104 2HB  ALA A  85      47.266  24.066  37.499  1.00  0.00           H
ATOM   1105 3HB  ALA A  85      45.665  23.668  36.849  1.00  0.00           H
ATOM   1106  N   VAL A  86      47.026  26.566  36.314  1.00  0.00           N
ATOM   1107  H   VAL A  86      47.797  26.056  36.735  1.00  0.00           H
ATOM   1108  CA  VAL A  86      47.326  27.446  35.167  1.00  0.00           C
ATOM   1109  HA  VAL A  86      46.972  28.447  35.420  1.00  0.00           H
ATOM   1110  C   VAL A  86      46.598  27.040  33.869  1.00  0.00           C
ATOM   1111  O   VAL A  86      46.538  27.826  32.926  1.00  0.00           O
ATOM   1112  CB  VAL A  86      48.860  27.533  34.986  1.00  0.00           C
ATOM   1113  HB  VAL A  86      49.291  27.761  35.962  1.00  0.00           H
ATOM   1114  CG1 VAL A  86      49.480  26.215  34.500  1.00  0.00           C
ATOM   1115 1HG1 VAL A  86      50.566  26.309  34.485  1.00  0.00           H
ATOM   1116 2HG1 VAL A  86      49.138  25.979  33.493  1.00  0.00           H
ATOM   1117 3HG1 VAL A  86      49.219  25.399  35.173  1.00  0.00           H
ATOM   1118  CG2 VAL A  86      49.299  28.656  34.040  1.00  0.00           C
ATOM   1119 1HG2 VAL A  86      50.382  28.773  34.095  1.00  0.00           H
ATOM   1120 2HG2 VAL A  86      48.834  29.595  34.340  1.00  0.00           H
ATOM   1121 3HG2 VAL A  86      49.023  28.431  33.010  1.00  0.00           H
ATOM   1122  N   LYS A  87      46.029  25.829  33.791  1.00  0.00           N
ATOM   1123  H   LYS A  87      46.035  25.258  34.622  1.00  0.00           H
ATOM   1124  CA  LYS A  87      45.351  25.302  32.593  1.00  0.00           C
ATOM   1125  HA  LYS A  87      45.763  25.777  31.706  1.00  0.00           H
ATOM   1126  C   LYS A  87      43.860  25.652  32.557  1.00  0.00           C
ATOM   1127  O   LYS A  87      43.088  25.194  33.400  1.00  0.00           O
ATOM   1128  CB  LYS A  87      45.602  23.786  32.475  1.00  0.00           C
ATOM   1129 1HB  LYS A  87      45.225  23.303  33.378  1.00  0.00           H
ATOM   1130 2HB  LYS A  87      45.024  23.398  31.634  1.00  0.00           H
ATOM   1131  CG  LYS A  87      47.080  23.374  32.288  1.00  0.00           C
ATOM   1132 1HG  LYS A  87      47.694  23.802  33.081  1.00  0.00           H
ATOM   1133 2HG  LYS A  87      47.122  22.289  32.397  1.00  0.00           H
ATOM   1134  CD  LYS A  87      47.693  23.715  30.916  1.00  0.00           C
ATOM   1135 1HD  LYS A  87      48.580  23.098  30.767  1.00  0.00           H
ATOM   1136 2HD  LYS A  87      46.974  23.442  30.143  1.00  0.00           H
ATOM   1137  CE  LYS A  87      48.114  25.187  30.765  1.00  0.00           C
ATOM   1138 1HE  LYS A  87      47.546  25.809  31.455  1.00  0.00           H
ATOM   1139 2HE  LYS A  87      49.165  25.293  31.048  1.00  0.00           H
ATOM   1140  NZ  LYS A  87      47.904  25.678  29.383  1.00  0.00           N
ATOM   1141 1HZ  LYS A  87      47.867  26.695  29.369  1.00  0.00           H
ATOM   1142 2HZ  LYS A  87      46.992  25.394  29.033  1.00  0.00           H
ATOM   1143 3HZ  LYS A  87      48.645  25.376  28.763  1.00  0.00           H
ATOM   1144  N   SER A  88      43.485  26.429  31.541  1.00  0.00           N
ATOM   1145  H   SER A  88      44.215  26.726  30.912  1.00  0.00           H
ATOM   1146  CA  SER A  88      42.112  26.782  31.145  1.00  0.00           C
ATOM   1147  HA  SER A  88      41.405  26.088  31.597  1.00  0.00           H
ATOM   1148  C   SER A  88      41.971  26.703  29.619  1.00  0.00           C
ATOM   1149  O   SER A  88      42.978  26.757  28.903  1.00  0.00           O
ATOM   1150  CB  SER A  88      41.760  28.209  31.584  1.00  0.00           C
ATOM   1151 1HB  SER A  88      42.446  28.904  31.098  1.00  0.00           H
ATOM   1152 2HB  SER A  88      40.744  28.449  31.266  1.00  0.00           H
ATOM   1153  OG  SER A  88      41.851  28.380  32.984  1.00  0.00           O
ATOM   1154  HG  SER A  88      41.986  29.335  33.129  1.00  0.00           H
ATOM   1155  N   GLY A  89      40.740  26.654  29.101  1.00  0.00           N
ATOM   1156  H   GLY A  89      39.944  26.619  29.730  1.00  0.00           H
ATOM   1157  CA  GLY A  89      40.469  26.675  27.659  1.00  0.00           C
ATOM   1158 1HA  GLY A  89      41.259  27.221  27.143  1.00  0.00           H
ATOM   1159 2HA  GLY A  89      40.462  25.654  27.276  1.00  0.00           H
ATOM   1160  C   GLY A  89      39.129  27.324  27.314  1.00  0.00           C
ATOM   1161  O   GLY A  89      38.134  27.150  28.020  1.00  0.00           O
ATOM   1162  N   GLU A  90      39.086  28.095  26.228  1.00  0.00           N
ATOM   1163  H   GLU A  90      39.942  28.243  25.713  1.00  0.00           H
ATOM   1164  CA  GLU A  90      37.863  28.720  25.707  1.00  0.00           C
ATOM   1165  HA  GLU A  90      37.203  28.929  26.552  1.00  0.00           H
ATOM   1166  C   GLU A  90      37.098  27.750  24.782  1.00  0.00           C
ATOM   1167  O   GLU A  90      36.948  27.982  23.576  1.00  0.00           O
ATOM   1168  CB  GLU A  90      38.207  30.071  25.056  1.00  0.00           C
ATOM   1169 1HB  GLU A  90      38.975  30.570  25.642  1.00  0.00           H
ATOM   1170 2HB  GLU A  90      38.625  29.895  24.065  1.00  0.00           H
ATOM   1171  CG  GLU A  90      36.987  31.001  24.943  1.00  0.00           C
ATOM   1172 1HG  GLU A  90      37.238  31.812  24.257  1.00  0.00           H
ATOM   1173 2HG  GLU A  90      36.147  30.450  24.517  1.00  0.00           H
ATOM   1174  CD  GLU A  90      36.568  31.625  26.283  1.00  0.00           C
ATOM   1175  OE1 GLU A  90      37.434  32.160  27.014  1.00  0.00           O
ATOM   1176  OE2 GLU A  90      35.352  31.624  26.606  1.00  0.00           O
ATOM   1177  N   ARG A  91      36.674  26.612  25.346  1.00 71.30           N
ATOM   1178  H   ARG A  91      36.922  26.471  26.321  1.00 71.30           H
ATOM   1179  CA  ARG A  91      35.826  25.597  24.699  1.00 69.20           C
ATOM   1180  HA  ARG A  91      35.151  26.101  24.003  1.00 69.20           H
ATOM   1181  C   ARG A  91      34.971  24.883  25.746  1.00 67.67           C
ATOM   1182  O   ARG A  91      35.391  23.874  26.316  1.00 68.35           O
ATOM   1183  CB  ARG A  91      36.689  24.601  23.903  1.00 56.62           C
ATOM   1184 1HB  ARG A  91      37.324  25.143  23.209  1.00 56.62           H
ATOM   1185 2HB  ARG A  91      37.329  24.033  24.580  1.00 56.62           H
ATOM   1186  CG  ARG A  91      35.797  23.649  23.097  1.00 51.41           C
ATOM   1187 1HG  ARG A  91      35.110  23.130  23.764  1.00 51.41           H
ATOM   1188 2HG  ARG A  91      35.211  24.228  22.380  1.00 51.41           H
ATOM   1189  CD  ARG A  91      36.611  22.599  22.344  1.00 53.45           C
ATOM   1190 1HD  ARG A  91      37.262  23.099  21.624  1.00 53.45           H
ATOM   1191 2HD  ARG A  91      37.239  22.042  23.040  1.00 53.45           H
ATOM   1192  NE  ARG A  91      35.699  21.697  21.631  1.00 47.56           N
ATOM   1193  HE  ARG A  91      35.304  22.035  20.762  1.00 47.56           H
ATOM   1194  CZ  ARG A  91      35.224  20.534  22.026  1.00 47.21           C
ATOM   1195  NH1 ARG A  91      35.509  19.971  23.164  1.00 50.87           N
ATOM   1196 1HH1 ARG A  91      36.024  20.489  23.865  1.00 50.87           H
ATOM   1197 2HH1 ARG A  91      35.084  19.083  23.372  1.00 50.87           H
ATOM   1198  NH2 ARG A  91      34.395  19.904  21.256  1.00 45.20           N
ATOM   1199 1HH2 ARG A  91      34.100  20.356  20.404  1.00 45.20           H
ATOM   1200 2HH2 ARG A  91      34.110  18.973  21.516  1.00 45.20           H
ATOM   1201  N   ARG A  92      33.778  25.425  25.999  1.00 65.45           N
ATOM   1202  H   ARG A  92      33.519  26.247  25.463  1.00 65.45           H
ATOM   1203  CA  ARG A  92      32.872  25.000  27.075  1.00 60.81           C
ATOM   1204  HA  ARG A  92      33.272  24.094  27.527  1.00 60.81           H
ATOM   1205  C   ARG A  92      31.470  24.673  26.571  1.00 55.81           C
ATOM   1206  O   ARG A  92      30.917  25.401  25.746  1.00 57.55           O
ATOM   1207  CB  ARG A  92      32.806  26.074  28.171  1.00 68.35           C
ATOM   1208 1HB  ARG A  92      32.457  27.014  27.739  1.00 68.35           H
ATOM   1209 2HB  ARG A  92      32.083  25.756  28.925  1.00 68.35           H
ATOM   1210  CG  ARG A  92      34.161  26.297  28.858  1.00 77.60           C
ATOM   1211 1HG  ARG A  92      34.518  25.349  29.258  1.00 77.60           H
ATOM   1212 2HG  ARG A  92      34.889  26.683  28.143  1.00 77.60           H
ATOM   1213  CD  ARG A  92      34.000  27.303  29.997  1.00 83.65           C
ATOM   1214 1HD  ARG A  92      33.680  28.256  29.571  1.00 83.65           H
ATOM   1215 2HD  ARG A  92      33.231  26.941  30.683  1.00 83.65           H
ATOM   1216  NE  ARG A  92      35.253  27.496  30.740  1.00 90.24           N
ATOM   1217  HE  ARG A  92      35.998  26.830  30.579  1.00 90.24           H
ATOM   1218  CZ  ARG A  92      35.451  28.394  31.686  1.00 96.25           C
ATOM   1219  NH1 ARG A  92      36.606  28.499  32.274  1.00100.36           N
ATOM   1220 1HH1 ARG A  92      37.377  27.928  31.958  1.00100.36           H
ATOM   1221 2HH1 ARG A  92      36.755  29.285  32.893  1.00100.36           H
ATOM   1222  NH2 ARG A  92      34.507  29.198  32.083  1.00 98.30           N
ATOM   1223 1HH2 ARG A  92      33.590  29.119  31.668  1.00 98.30           H
ATOM   1224 2HH2 ARG A  92      34.641  29.690  32.953  1.00 98.30           H
ATOM   1225  N   ALA A  93      30.880  23.616  27.120  1.00 52.55           N
ATOM   1226  H   ALA A  93      31.420  23.071  27.779  1.00 52.55           H
ATOM   1227  CA  ALA A  93      29.448  23.342  27.013  1.00 47.15           C
ATOM   1228  HA  ALA A  93      29.154  23.403  25.963  1.00 47.15           H
ATOM   1229  C   ALA A  93      28.604  24.371  27.801  1.00 49.94           C
ATOM   1230  O   ALA A  93      29.133  25.154  28.599  1.00 55.27           O
ATOM   1231  CB  ALA A  93      29.201  21.911  27.501  1.00 43.65           C
ATOM   1232 1HB  ALA A  93      29.796  21.202  26.932  1.00 43.65           H
ATOM   1233 2HB  ALA A  93      28.151  21.655  27.377  1.00 43.65           H
ATOM   1234 3HB  ALA A  93      29.470  21.825  28.551  1.00 43.65           H
ATOM   1235  N   ARG A  94      27.283  24.359  27.583  1.00 38.50           N
ATOM   1236  H   ARG A  94      26.928  23.651  26.950  1.00 38.50           H
ATOM   1237  CA  ARG A  94      26.290  25.177  28.310  1.00 50.70           C
ATOM   1238  HA  ARG A  94      26.832  25.947  28.856  1.00 50.70           H
ATOM   1239  C   ARG A  94      25.507  24.335  29.338  1.00 46.39           C
ATOM   1240  O   ARG A  94      25.250  23.163  29.048  1.00 47.15           O
ATOM   1241  CB  ARG A  94      25.367  25.893  27.305  1.00 52.87           C
ATOM   1242 1HB  ARG A  94      24.684  26.542  27.856  1.00 52.87           H
ATOM   1243 2HB  ARG A  94      25.978  26.521  26.655  1.00 52.87           H
ATOM   1244  CG  ARG A  94      24.544  24.926  26.437  1.00 53.90           C
ATOM   1245 1HG  ARG A  94      25.209  24.298  25.845  1.00 53.90           H
ATOM   1246 2HG  ARG A  94      23.944  24.286  27.079  1.00 53.90           H
ATOM   1247  CD  ARG A  94      23.598  25.657  25.485  1.00 60.44           C
ATOM   1248 1HD  ARG A  94      22.829  24.951  25.167  1.00 60.44           H
ATOM   1249 2HD  ARG A  94      23.117  26.485  26.010  1.00 60.44           H
ATOM   1250  NE  ARG A  94      24.317  26.139  24.298  1.00 61.53           N
ATOM   1251  HE  ARG A  94      25.303  25.908  24.204  1.00 61.53           H
ATOM   1252  CZ  ARG A  94      23.802  26.760  23.262  1.00 62.26           C
ATOM   1253  NH1 ARG A  94      22.567  27.160  23.227  1.00 62.87           N
ATOM   1254 1HH1 ARG A  94      21.968  26.997  24.013  1.00 62.87           H
ATOM   1255 2HH1 ARG A  94      22.313  27.789  22.482  1.00 62.87           H
ATOM   1256  NH2 ARG A  94      24.547  26.969  22.224  1.00 64.88           N
ATOM   1257 1HH2 ARG A  94      25.496  26.626  22.279  1.00 64.88           H
ATOM   1258 2HH2 ARG A  94      24.145  27.221  21.330  1.00 64.88           H
ATOM   1259  N   PRO A  95      25.067  24.889  30.488  1.00 41.41           N
ATOM   1260  CA  PRO A  95      24.416  24.134  31.565  1.00 38.38           C
ATOM   1261  HA  PRO A  95      25.183  23.534  32.053  1.00 38.38           H
ATOM   1262  C   PRO A  95      23.286  23.214  31.091  1.00 31.34           C
ATOM   1263  O   PRO A  95      22.278  23.674  30.545  1.00 30.93           O
ATOM   1264  CB  PRO A  95      23.915  25.185  32.561  1.00 40.13           C
ATOM   1265 1HB  PRO A  95      22.945  25.579  32.253  1.00 40.13           H
ATOM   1266 2HB  PRO A  95      23.865  24.796  33.578  1.00 40.13           H
ATOM   1267  CG  PRO A  95      24.967  26.279  32.423  1.00 45.64           C
ATOM   1268 1HG  PRO A  95      24.594  27.249  32.751  1.00 45.64           H
ATOM   1269 2HG  PRO A  95      25.856  25.993  32.985  1.00 45.64           H
ATOM   1270  CD  PRO A  95      25.272  26.262  30.926  1.00 43.61           C
ATOM   1271 1HD  PRO A  95      24.569  26.907  30.399  1.00 43.61           H
ATOM   1272 2HD  PRO A  95      26.297  26.598  30.765  1.00 43.61           H
ATOM   1273  N   GLY A  96      23.450  21.906  31.308  1.00 28.66           N
ATOM   1274  H   GLY A  96      24.304  21.607  31.773  1.00 28.66           H
ATOM   1275  CA  GLY A  96      22.540  20.871  30.802  1.00 26.25           C
ATOM   1276 1HA  GLY A  96      22.428  20.116  31.572  1.00 26.25           H
ATOM   1277 2HA  GLY A  96      21.559  21.302  30.609  1.00 26.25           H
ATOM   1278  C   GLY A  96      22.992  20.161  29.518  1.00 24.63           C
ATOM   1279  O   GLY A  96      22.263  19.305  29.016  1.00 21.07           O
ATOM   1280  N   THR A  97      24.175  20.487  28.990  1.00 28.50           N
ATOM   1281  H   THR A  97      24.710  21.221  29.441  1.00 28.50           H
ATOM   1282  CA  THR A  97      24.768  19.881  27.783  1.00 30.42           C
ATOM   1283  HA  THR A  97      24.210  18.981  27.534  1.00 30.42           H
ATOM   1284  C   THR A  97      26.227  19.467  28.010  1.00 33.61           C
ATOM   1285  O   THR A  97      26.873  19.930  28.953  1.00 33.00           O
ATOM   1286  CB  THR A  97      24.705  20.823  26.563  1.00 25.43           C
ATOM   1287  HB  THR A  97      25.018  20.265  25.681  1.00 25.43           H
ATOM   1288  OG1 THR A  97      25.597  21.898  26.734  1.00 28.77           O
ATOM   1289  HG1 THR A  97      25.377  22.310  27.589  1.00 28.77           H
ATOM   1290  CG2 THR A  97      23.328  21.421  26.274  1.00 24.57           C
ATOM   1291 1HG2 THR A  97      23.392  22.058  25.392  1.00 24.57           H
ATOM   1292 2HG2 THR A  97      22.975  22.013  27.117  1.00 24.57           H
ATOM   1293 3HG2 THR A  97      22.620  20.621  26.069  1.00 24.57           H
ATOM   1294  N   TYR A  98      26.762  18.633  27.120  1.00 36.35           N
ATOM   1295  H   TYR A  98      26.154  18.255  26.399  1.00 36.35           H
ATOM   1296  CA  TYR A  98      28.177  18.264  27.035  1.00 35.94           C
ATOM   1297  HA  TYR A  98      28.770  19.036  27.525  1.00 35.94           H
ATOM   1298  C   TYR A  98      28.628  18.192  25.567  1.00 35.33           C
ATOM   1299  O   TYR A  98      27.823  17.901  24.682  1.00 25.40           O
ATOM   1300  CB  TYR A  98      28.427  16.944  27.781  1.00 32.06           C
ATOM   1301 1HB  TYR A  98      29.498  16.739  27.775  1.00 32.06           H
ATOM   1302 2HB  TYR A  98      28.139  17.077  28.824  1.00 32.06           H
ATOM   1303  CG  TYR A  98      27.698  15.731  27.225  1.00 28.43           C
ATOM   1304  CD1 TYR A  98      28.364  14.829  26.370  1.00 25.77           C
ATOM   1305  HD1 TYR A  98      29.388  15.016  26.075  1.00 25.77           H
ATOM   1306  CD2 TYR A  98      26.354  15.499  27.575  1.00 30.20           C
ATOM   1307  HD2 TYR A  98      25.828  16.202  28.202  1.00 30.20           H
ATOM   1308  CE1 TYR A  98      27.687  13.693  25.883  1.00 28.17           C
ATOM   1309  HE1 TYR A  98      28.182  13.000  25.220  1.00 28.17           H
ATOM   1310  CE2 TYR A  98      25.676  14.369  27.087  1.00 28.10           C
ATOM   1311  HE2 TYR A  98      24.645  14.203  27.351  1.00 28.10           H
ATOM   1312  CZ  TYR A  98      26.340  13.464  26.235  1.00 25.36           C
ATOM   1313  OH  TYR A  98      25.678  12.388  25.741  1.00 23.67           O
ATOM   1314  HH  TYR A  98      24.792  12.305  26.118  1.00 23.67           H
ATOM   1315  N   LEU A  99      29.906  18.476  25.299  1.00 29.22           N
ATOM   1316  H   LEU A  99      30.518  18.664  26.084  1.00 29.22           H
ATOM   1317  CA  LEU A  99      30.507  18.404  23.962  1.00 28.25           C
ATOM   1318  HA  LEU A  99      29.723  18.559  23.222  1.00 28.25           H
ATOM   1319  C   LEU A  99      31.139  17.031  23.680  1.00 29.70           C
ATOM   1320  O   LEU A  99      31.479  16.272  24.595  1.00 29.85           O
ATOM   1321  CB  LEU A  99      31.573  19.507  23.761  1.00 28.98           C
ATOM   1322 1HB  LEU A  99      32.453  19.242  24.347  1.00 28.98           H
ATOM   1323 2HB  LEU A  99      31.869  19.492  22.711  1.00 28.98           H
ATOM   1324  CG  LEU A  99      31.180  20.952  24.117  1.00 29.07           C
ATOM   1325  HG  LEU A  99      31.038  21.025  25.191  1.00 29.07           H
ATOM   1326  CD1 LEU A  99      32.303  21.915  23.729  1.00 28.79           C
ATOM   1327 1HD1 LEU A  99      32.025  22.934  23.999  1.00 28.79           H
ATOM   1328 2HD1 LEU A  99      32.493  21.865  22.658  1.00 28.79           H
ATOM   1329 3HD1 LEU A  99      33.208  21.647  24.273  1.00 28.79           H
ATOM   1330  CD2 LEU A  99      29.899  21.398  23.415  1.00 32.63           C
ATOM   1331 1HD2 LEU A  99      29.712  22.454  23.607  1.00 32.63           H
ATOM   1332 2HD2 LEU A  99      29.057  20.825  23.798  1.00 32.63           H
ATOM   1333 3HD2 LEU A  99      29.984  21.233  22.342  1.00 32.63           H
ATOM   1334  N   LEU A 100      31.416  16.766  22.400  1.00 35.91           N
ATOM   1335  H   LEU A 100      31.052  17.405  21.702  1.00 35.91           H
ATOM   1336  CA  LEU A 100      32.448  15.800  22.003  1.00 32.58           C
ATOM   1337  HA  LEU A 100      32.225  14.838  22.465  1.00 32.58           H
ATOM   1338  C   LEU A 100      33.835  16.238  22.513  1.00 35.30           C
ATOM   1339  O   LEU A 100      34.155  17.430  22.523  1.00 33.79           O
ATOM   1340  CB  LEU A 100      32.459  15.639  20.470  1.00 33.43           C
ATOM   1341 1HB  LEU A 100      32.589  16.626  20.023  1.00 33.43           H
ATOM   1342 2HB  LEU A 100      33.319  15.031  20.186  1.00 33.43           H
ATOM   1343  CG  LEU A 100      31.193  14.991  19.877  1.00 32.43           C
ATOM   1344  HG  LEU A 100      30.314  15.559  20.180  1.00 32.43           H
ATOM   1345  CD1 LEU A 100      31.274  15.001  18.350  1.00 33.06           C
ATOM   1346 1HD1 LEU A 100      30.384  14.532  17.929  1.00 33.06           H
ATOM   1347 2HD1 LEU A 100      32.157  14.456  18.012  1.00 33.06           H
ATOM   1348 3HD1 LEU A 100      31.323  16.027  17.989  1.00 33.06           H
ATOM   1349  CD2 LEU A 100      31.032  13.538  20.327  1.00 34.56           C
ATOM   1350 1HD2 LEU A 100      30.130  13.123  19.881  1.00 34.56           H
ATOM   1351 2HD2 LEU A 100      30.929  13.479  21.408  1.00 34.56           H
ATOM   1352 3HD2 LEU A 100      31.891  12.950  20.011  1.00 34.56           H
ATOM   1353  N   GLN A 101      34.678  15.277  22.899  1.00 44.62           N
ATOM   1354  H   GLN A 101      34.371  14.314  22.800  1.00 44.62           H
ATOM   1355  CA  GLN A 101      36.085  15.507  23.263  1.00 46.82           C
ATOM   1356  HA  GLN A 101      36.192  16.537  23.604  1.00 46.82           H
ATOM   1357  C   GLN A 101      37.036  15.322  22.067  1.00 41.35           C
ATOM   1358  O   GLN A 101      38.183  15.775  22.106  1.00 44.11           O
ATOM   1359  CB  GLN A 101      36.472  14.568  24.421  1.00 56.59           C
ATOM   1360 1HB  GLN A 101      35.627  14.471  25.105  1.00 56.59           H
ATOM   1361 2HB  GLN A 101      36.684  13.577  24.017  1.00 56.59           H
ATOM   1362  CG  GLN A 101      37.696  15.056  25.222  1.00 66.42           C
ATOM   1363 1HG  GLN A 101      38.014  14.254  25.888  1.00 66.42           H
ATOM   1364 2HG  GLN A 101      38.529  15.283  24.560  1.00 66.42           H
ATOM   1365  CD  GLN A 101      37.368  16.267  26.089  1.00 73.96           C
ATOM   1366  OE1 GLN A 101      36.539  16.197  26.984  1.00 77.43           O
ATOM   1367  NE2 GLN A 101      37.987  17.414  25.890  1.00 76.77           N
ATOM   1368 1HE2 GLN A 101      37.645  18.232  26.389  1.00 76.77           H
ATOM   1369 2HE2 GLN A 101      38.650  17.529  25.128  1.00 76.77           H
ATOM   1370  N   ASP A 102      36.590  14.650  21.001  1.00 41.48           N
ATOM   1371  H   ASP A 102      35.666  14.233  21.040  1.00 41.48           H
ATOM   1372  CA  ASP A 102      37.424  14.344  19.837  1.00 52.43           C
ATOM   1373  HA  ASP A 102      38.053  15.212  19.649  1.00 52.43           H
ATOM   1374  C   ASP A 102      36.636  14.094  18.542  1.00 49.61           C
ATOM   1375  O   ASP A 102      35.418  13.912  18.575  1.00 45.86           O
ATOM   1376  CB  ASP A 102      38.299  13.125  20.171  1.00 64.67           C
ATOM   1377 1HB  ASP A 102      38.536  13.118  21.235  1.00 64.67           H
ATOM   1378 2HB  ASP A 102      37.746  12.208  19.960  1.00 64.67           H
ATOM   1379  CG  ASP A 102      39.619  13.117  19.408  1.00 72.68           C
ATOM   1380  OD1 ASP A 102      39.938  14.091  18.691  1.00 74.25           O
ATOM   1381  OD2 ASP A 102      40.371  12.128  19.549  1.00 76.13           O
ATOM   1382  N   GLY A 103      37.334  14.083  17.403  1.00 52.43           N
ATOM   1383  H   GLY A 103      38.329  14.286  17.468  1.00 52.43           H
ATOM   1384  CA  GLY A 103      36.793  13.777  16.070  1.00 53.99           C
ATOM   1385 1HA  GLY A 103      37.621  13.717  15.364  1.00 53.99           H
ATOM   1386 2HA  GLY A 103      36.300  12.805  16.104  1.00 53.99           H
ATOM   1387  C   GLY A 103      35.787  14.795  15.518  1.00 53.16           C
ATOM   1388  O   GLY A 103      35.256  14.601  14.426  1.00 52.25           O
ATOM   1389  N   TYR A 104      35.508  15.870  16.257  1.00 49.33           N
ATOM   1390  H   TYR A 104      36.048  15.997  17.101  1.00 49.33           H
ATOM   1391  CA  TYR A 104      34.553  16.917  15.894  1.00 45.38           C
ATOM   1392  HA  TYR A 104      33.667  16.440  15.476  1.00 45.38           H
ATOM   1393  C   TYR A 104      35.092  17.880  14.823  1.00 54.49           C
ATOM   1394  O   TYR A 104      34.313  18.616  14.218  1.00 60.79           O
ATOM   1395  CB  TYR A 104      34.125  17.659  17.170  1.00 43.91           C
ATOM   1396 1HB  TYR A 104      33.403  18.427  16.899  1.00 43.91           H
ATOM   1397 2HB  TYR A 104      33.601  16.951  17.811  1.00 43.91           H
ATOM   1398  CG  TYR A 104      35.248  18.297  17.972  1.00 47.60           C
ATOM   1399  CD1 TYR A 104      35.777  19.546  17.588  1.00 46.65           C
ATOM   1400  HD1 TYR A 104      35.381  20.049  16.716  1.00 46.65           H
ATOM   1401  CD2 TYR A 104      35.770  17.637  19.102  1.00 37.83           C
ATOM   1402  HD2 TYR A 104      35.362  16.682  19.406  1.00 37.83           H
ATOM   1403  CE1 TYR A 104      36.827  20.132  18.324  1.00 42.37           C
ATOM   1404  HE1 TYR A 104      37.237  21.087  18.023  1.00 42.37           H
ATOM   1405  CE2 TYR A 104      36.823  18.218  19.835  1.00 38.74           C
ATOM   1406  HE2 TYR A 104      37.226  17.729  20.707  1.00 38.74           H
ATOM   1407  CZ  TYR A 104      37.350  19.468  19.455  1.00 40.38           C
ATOM   1408  OH  TYR A 104      38.356  20.015  20.184  1.00 46.24           O
ATOM   1409  HH  TYR A 104      38.508  20.951  19.947  1.00 46.24           H
ATOM   1410  N   ALA A 105      36.403  17.881  14.568  1.00 53.99           N
ATOM   1411  H   ALA A 105      36.999  17.287  15.134  1.00 53.99           H
ATOM   1412  CA  ALA A 105      37.046  18.661  13.515  1.00 49.71           C
ATOM   1413  HA  ALA A 105      36.361  18.746  12.669  1.00 49.71           H
ATOM   1414  C   ALA A 105      38.331  17.983  13.013  1.00 53.06           C
ATOM   1415  O   ALA A 105      39.069  17.391  13.803  1.00 60.99           O
ATOM   1416  CB  ALA A 105      37.349  20.065  14.055  1.00 46.80           C
ATOM   1417 1HB  ALA A 105      36.432  20.548  14.392  1.00 46.80           H
ATOM   1418 2HB  ALA A 105      37.801  20.669  13.268  1.00 46.80           H
ATOM   1419 3HB  ALA A 105      38.041  19.994  14.895  1.00 46.80           H
ATOM   1420  N   PHE A 106      38.623  18.131  11.719  1.00 48.16           N
ATOM   1421  H   PHE A 106      37.930  18.579  11.129  1.00 48.16           H
ATOM   1422  CA  PHE A 106      39.823  17.610  11.052  1.00 54.23           C
ATOM   1423  HA  PHE A 106      40.522  17.261  11.812  1.00 54.23           H
ATOM   1424  C   PHE A 106      40.546  18.696  10.220  1.00 59.82           C
ATOM   1425  O   PHE A 106      39.975  19.764   9.969  1.00 59.60           O
ATOM   1426  CB  PHE A 106      39.421  16.407  10.182  1.00 53.59           C
ATOM   1427 1HB  PHE A 106      38.551  16.668   9.577  1.00 53.59           H
ATOM   1428 2HB  PHE A 106      40.226  16.187   9.485  1.00 53.59           H
ATOM   1429  CG  PHE A 106      39.137  15.136  10.960  1.00 52.28           C
ATOM   1430  CD1 PHE A 106      40.202  14.296  11.336  1.00 57.88           C
ATOM   1431  HD1 PHE A 106      41.219  14.560  11.080  1.00 57.88           H
ATOM   1432  CD2 PHE A 106      37.820  14.786  11.310  1.00 48.34           C
ATOM   1433  HD2 PHE A 106      36.998  15.429  11.034  1.00 48.34           H
ATOM   1434  CE1 PHE A 106      39.952  13.114  12.053  1.00 57.91           C
ATOM   1435  HE1 PHE A 106      40.775  12.480  12.353  1.00 57.91           H
ATOM   1436  CE2 PHE A 106      37.569  13.608  12.034  1.00 51.22           C
ATOM   1437  HE2 PHE A 106      36.556  13.365  12.319  1.00 51.22           H
ATOM   1438  CZ  PHE A 106      38.636  12.771  12.406  1.00 54.72           C
ATOM   1439  HZ  PHE A 106      38.455  11.870  12.974  1.00 54.72           H
ATOM   1440  N   PRO A 107      41.796  18.453   9.769  1.00 61.87           N
ATOM   1441  CA  PRO A 107      42.531  19.368   8.893  1.00 60.43           C
ATOM   1442  HA  PRO A 107      42.688  20.300   9.436  1.00 60.43           H
ATOM   1443  C   PRO A 107      41.803  19.672   7.574  1.00 55.32           C
ATOM   1444  O   PRO A 107      41.187  18.787   6.971  1.00 54.79           O
ATOM   1445  CB  PRO A 107      43.892  18.704   8.645  1.00 64.77           C
ATOM   1446 1HB  PRO A 107      43.847  18.066   7.760  1.00 64.77           H
ATOM   1447 2HB  PRO A 107      44.692  19.436   8.546  1.00 64.77           H
ATOM   1448  CG  PRO A 107      44.084  17.833   9.884  1.00 62.70           C
ATOM   1449 1HG  PRO A 107      44.763  17.001   9.697  1.00 62.70           H
ATOM   1450 2HG  PRO A 107      44.437  18.446  10.715  1.00 62.70           H
ATOM   1451  CD  PRO A 107      42.665  17.352  10.166  1.00 61.22           C
ATOM   1452 1HD  PRO A 107      42.451  16.475   9.554  1.00 61.22           H
ATOM   1453 2HD  PRO A 107      42.566  17.109  11.225  1.00 61.22           H
ATOM   1454  N   GLY A 108      41.898  20.922   7.112  1.00 57.47           N
ATOM   1455  H   GLY A 108      42.396  21.598   7.678  1.00 57.47           H
ATOM   1456  CA  GLY A 108      41.306  21.422   5.861  1.00 64.77           C
ATOM   1457 1HA  GLY A 108      41.828  22.331   5.563  1.00 64.77           H
ATOM   1458 2HA  GLY A 108      41.451  20.677   5.080  1.00 64.77           H
ATOM   1459  C   GLY A 108      39.806  21.743   5.919  1.00 66.70           C
ATOM   1460  O   GLY A 108      39.282  22.420   5.036  1.00 69.90           O
ATOM   1461  N   GLU A 109      39.104  21.307   6.964  1.00 56.10           N
ATOM   1462  H   GLU A 109      39.598  20.807   7.690  1.00 56.10           H
ATOM   1463  CA  GLU A 109      37.651  21.445   7.126  1.00 52.55           C
ATOM   1464  HA  GLU A 109      37.228  21.940   6.252  1.00 52.55           H
ATOM   1465  C   GLU A 109      37.315  22.343   8.334  1.00 50.24           C
ATOM   1466  O   GLU A 109      38.167  22.572   9.196  1.00 44.96           O
ATOM   1467  CB  GLU A 109      37.043  20.029   7.191  1.00 55.67           C
ATOM   1468 1HB  GLU A 109      37.599  19.440   7.923  1.00 55.67           H
ATOM   1469 2HB  GLU A 109      36.003  20.079   7.507  1.00 55.67           H
ATOM   1470  CG  GLU A 109      37.111  19.345   5.809  1.00 65.16           C
ATOM   1471 1HG  GLU A 109      36.267  19.690   5.208  1.00 65.16           H
ATOM   1472 2HG  GLU A 109      38.018  19.649   5.286  1.00 65.16           H
ATOM   1473  CD  GLU A 109      37.104  17.813   5.861  1.00 67.85           C
ATOM   1474  OE1 GLU A 109      36.315  17.211   6.623  1.00 66.63           O
ATOM   1475  OE2 GLU A 109      37.822  17.181   5.044  1.00 69.36           O
ATOM   1476  N   ASP A 110      36.107  22.913   8.405  1.00 53.65           N
ATOM   1477  H   ASP A 110      35.397  22.657   7.731  1.00 53.65           H
ATOM   1478  CA  ASP A 110      35.707  23.751   9.551  1.00 49.83           C
ATOM   1479  HA  ASP A 110      36.516  24.448   9.778  1.00 49.83           H
ATOM   1480  C   ASP A 110      35.457  22.920  10.820  1.00 44.65           C
ATOM   1481  O   ASP A 110      35.750  23.382  11.929  1.00 47.89           O
ATOM   1482  CB  ASP A 110      34.455  24.584   9.220  1.00 46.45           C
ATOM   1483 1HB  ASP A 110      33.655  23.925   8.884  1.00 46.45           H
ATOM   1484 2HB  ASP A 110      34.110  25.070  10.135  1.00 46.45           H
ATOM   1485  CG  ASP A 110      34.718  25.675   8.180  1.00 44.39           C
ATOM   1486  OD1 ASP A 110      34.404  25.478   6.985  1.00 43.15           O
ATOM   1487  OD2 ASP A 110      35.232  26.751   8.569  1.00 46.48           O
ATOM   1488  N   GLY A 111      34.931  21.702  10.659  1.00 40.70           N
ATOM   1489  H   GLY A 111      34.719  21.413   9.710  1.00 40.70           H
ATOM   1490  CA  GLY A 111      34.411  20.867  11.740  1.00 38.55           C
ATOM   1491 1HA  GLY A 111      34.112  19.897  11.342  1.00 38.55           H
ATOM   1492 2HA  GLY A 111      35.198  20.705  12.472  1.00 38.55           H
ATOM   1493  C   GLY A 111      33.212  21.498  12.455  1.00 34.43           C
ATOM   1494  O   GLY A 111      32.670  22.514  12.025  1.00 31.58           O
ATOM   1495  N   MET A 112      32.818  20.913  13.585  1.00 35.18           N
ATOM   1496  H   MET A 112      33.287  20.057  13.861  1.00 35.18           H
ATOM   1497  CA  MET A 112      31.877  21.503  14.542  1.00 33.08           C
ATOM   1498  HA  MET A 112      31.627  22.513  14.236  1.00 33.08           H
ATOM   1499  C   MET A 112      32.526  21.615  15.928  1.00 29.71           C
ATOM   1500  O   MET A 112      32.334  20.728  16.764  1.00 29.07           O
ATOM   1501  CB  MET A 112      30.555  20.726  14.566  1.00 34.97           C
ATOM   1502 1HB  MET A 112      30.753  19.669  14.744  1.00 34.97           H
ATOM   1503 2HB  MET A 112      29.941  21.114  15.380  1.00 34.97           H
ATOM   1504  CG  MET A 112      29.768  20.886  13.265  1.00 34.05           C
ATOM   1505 1HG  MET A 112      29.682  21.947  13.029  1.00 34.05           H
ATOM   1506 2HG  MET A 112      30.312  20.398  12.456  1.00 34.05           H
ATOM   1507  SD  MET A 112      28.101  20.187  13.359  1.00 31.93           S
ATOM   1508  CE  MET A 112      27.594  20.443  11.643  1.00 33.16           C
ATOM   1509 1HE  MET A 112      26.547  20.164  11.525  1.00 33.16           H
ATOM   1510 2HE  MET A 112      28.210  19.830  10.988  1.00 33.16           H
ATOM   1511 3HE  MET A 112      27.728  21.490  11.372  1.00 33.16           H
ATOM   1512  N   PRO A 113      33.307  22.686  16.195  1.00 31.88           N
ATOM   1513  CA  PRO A 113      34.041  22.861  17.449  1.00 36.29           C
ATOM   1514  HA  PRO A 113      34.853  22.136  17.476  1.00 36.29           H
ATOM   1515  C   PRO A 113      33.195  22.687  18.713  1.00 34.51           C
ATOM   1516  O   PRO A 113      33.723  22.213  19.718  1.00 37.13           O
ATOM   1517  CB  PRO A 113      34.649  24.265  17.380  1.00 36.26           C
ATOM   1518 1HB  PRO A 113      33.939  25.005  17.754  1.00 36.26           H
ATOM   1519 2HB  PRO A 113      35.589  24.325  17.930  1.00 36.26           H
ATOM   1520  CG  PRO A 113      34.856  24.471  15.883  1.00 33.00           C
ATOM   1521 1HG  PRO A 113      34.888  25.529  15.621  1.00 33.00           H
ATOM   1522 2HG  PRO A 113      35.768  23.965  15.564  1.00 33.00           H
ATOM   1523  CD  PRO A 113      33.641  23.770  15.280  1.00 31.25           C
ATOM   1524 1HD  PRO A 113      32.803  24.464  15.230  1.00 31.25           H
ATOM   1525 2HD  PRO A 113      33.888  23.404  14.284  1.00 31.25           H
ATOM   1526  N   VAL A 114      31.895  23.005  18.665  1.00 29.98           N
ATOM   1527  H   VAL A 114      31.527  23.370  17.793  1.00 29.98           H
ATOM   1528  CA  VAL A 114      30.965  22.902  19.804  1.00 29.50           C
ATOM   1529  HA  VAL A 114      31.487  22.400  20.616  1.00 29.50           H
ATOM   1530  C   VAL A 114      29.761  21.986  19.523  1.00 32.68           C
ATOM   1531  O   VAL A 114      28.663  22.235  20.015  1.00 37.15           O
ATOM   1532  CB  VAL A 114      30.582  24.294  20.360  1.00 30.98           C
ATOM   1533  HB  VAL A 114      29.936  24.152  21.227  1.00 30.98           H
ATOM   1534  CG1 VAL A 114      31.819  25.061  20.847  1.00 30.01           C
ATOM   1535 1HG1 VAL A 114      31.508  25.983  21.340  1.00 30.01           H
ATOM   1536 2HG1 VAL A 114      32.471  25.317  20.012  1.00 30.01           H
ATOM   1537 3HG1 VAL A 114      32.373  24.455  21.564  1.00 30.01           H
ATOM   1538  CG2 VAL A 114      29.831  25.157  19.342  1.00 31.88           C
ATOM   1539 1HG2 VAL A 114      29.604  26.130  19.777  1.00 31.88           H
ATOM   1540 2HG2 VAL A 114      28.896  24.674  19.073  1.00 31.88           H
ATOM   1541 3HG2 VAL A 114      30.426  25.298  18.441  1.00 31.88           H
ATOM   1542  N   ALA A 115      29.948  20.902  18.758  1.00 31.30           N
ATOM   1543  H   ALA A 115      30.852  20.757  18.326  1.00 31.30           H
ATOM   1544  CA  ALA A 115      28.947  19.831  18.649  1.00 28.57           C
ATOM   1545  HA  ALA A 115      28.043  20.243  18.199  1.00 28.57           H
ATOM   1546  C   ALA A 115      28.585  19.260  20.038  1.00 35.82           C
ATOM   1547  O   ALA A 115      29.475  18.823  20.778  1.00 43.02           O
ATOM   1548  CB  ALA A 115      29.484  18.733  17.724  1.00 25.23           C
ATOM   1549 1HB  ALA A 115      29.635  19.133  16.724  1.00 25.23           H
ATOM   1550 2HB  ALA A 115      28.764  17.915  17.667  1.00 25.23           H
ATOM   1551 3HB  ALA A 115      30.430  18.350  18.107  1.00 25.23           H
ATOM   1552  N   ALA A 116      27.291  19.280  20.386  1.00 38.45           N
ATOM   1553  H   ALA A 116      26.619  19.624  19.710  1.00 38.45           H
ATOM   1554  CA  ALA A 116      26.803  19.127  21.760  1.00 36.41           C
ATOM   1555  HA  ALA A 116      27.607  18.723  22.372  1.00 36.41           H
ATOM   1556  C   ALA A 116      25.600  18.173  21.902  1.00 30.54           C
ATOM   1557  O   ALA A 116      24.804  18.001  20.979  1.00 25.14           O
ATOM   1558  CB  ALA A 116      26.458  20.523  22.298  1.00 36.37           C
ATOM   1559 1HB  ALA A 116      27.321  21.182  22.208  1.00 36.37           H
ATOM   1560 2HB  ALA A 116      26.169  20.457  23.347  1.00 36.37           H
ATOM   1561 3HB  ALA A 116      25.635  20.945  21.721  1.00 36.37           H
ATOM   1562  N   MET A 117      25.458  17.579  23.090  1.00 30.66           N
ATOM   1563  H   MET A 117      26.168  17.773  23.788  1.00 30.66           H
ATOM   1564  CA  MET A 117      24.446  16.577  23.457  1.00 30.74           C
ATOM   1565  HA  MET A 117      23.605  16.632  22.767  1.00 30.74           H
ATOM   1566  C   MET A 117      23.912  16.819  24.885  1.00 30.33           C
ATOM   1567  O   MET A 117      24.553  17.499  25.685  1.00 30.93           O
ATOM   1568  CB  MET A 117      25.070  15.173  23.342  1.00 22.23           C
ATOM   1569 1HB  MET A 117      25.988  15.154  23.929  1.00 22.23           H
ATOM   1570 2HB  MET A 117      24.387  14.434  23.760  1.00 22.23           H
ATOM   1571  CG  MET A 117      25.384  14.761  21.896  1.00 24.76           C
ATOM   1572 1HG  MET A 117      24.444  14.651  21.357  1.00 24.76           H
ATOM   1573 2HG  MET A 117      25.956  15.547  21.406  1.00 24.76           H
ATOM   1574  SD  MET A 117      26.324  13.217  21.736  1.00 25.79           S
ATOM   1575  CE  MET A 117      27.980  13.816  22.163  1.00 31.15           C
ATOM   1576 1HE  MET A 117      28.675  12.977  22.168  1.00 31.15           H
ATOM   1577 2HE  MET A 117      27.967  14.280  23.148  1.00 31.15           H
ATOM   1578 3HE  MET A 117      28.302  14.550  21.425  1.00 31.15           H
ATOM   1579  N   SER A 118      22.761  16.227  25.224  1.00 27.49           N
ATOM   1580  H   SER A 118      22.293  15.676  24.519  1.00 27.49           H
ATOM   1581  CA  SER A 118      22.183  16.179  26.584  1.00 25.75           C
ATOM   1582  HA  SER A 118      22.930  16.479  27.320  1.00 25.75           H
ATOM   1583  C   SER A 118      21.727  14.757  26.905  1.00 26.25           C
ATOM   1584  O   SER A 118      21.131  14.111  26.042  1.00 20.77           O
ATOM   1585  CB  SER A 118      20.959  17.097  26.725  1.00 25.55           C
ATOM   1586 1HB  SER A 118      20.232  16.844  25.952  1.00 25.55           H
ATOM   1587 2HB  SER A 118      20.495  16.929  27.698  1.00 25.55           H
ATOM   1588  OG  SER A 118      21.289  18.464  26.617  1.00 25.82           O
ATOM   1589  HG  SER A 118      21.702  18.744  27.455  1.00 25.82           H
ATOM   1590  N   SER A 119      21.965  14.281  28.129  1.00 28.06           N
ATOM   1591  H   SER A 119      22.455  14.871  28.795  1.00 28.06           H
ATOM   1592  CA  SER A 119      21.593  12.931  28.577  1.00 27.95           C
ATOM   1593  HA  SER A 119      20.986  12.446  27.817  1.00 27.95           H
ATOM   1594  C   SER A 119      20.755  12.990  29.852  1.00 28.91           C
ATOM   1595  O   SER A 119      21.289  12.964  30.962  1.00 28.82           O
ATOM   1596  CB  SER A 119      22.837  12.059  28.795  1.00 27.88           C
ATOM   1597 1HB  SER A 119      23.490  12.534  29.529  1.00 27.88           H
ATOM   1598 2HB  SER A 119      22.523  11.089  29.185  1.00 27.88           H
ATOM   1599  OG  SER A 119      23.564  11.853  27.599  1.00 26.15           O
ATOM   1600  HG  SER A 119      24.219  11.160  27.801  1.00 26.15           H
ATOM   1601  N   ASN A 120      19.432  13.063  29.706  1.00 32.49           N
ATOM   1602  H   ASN A 120      19.050  13.039  28.766  1.00 32.49           H
ATOM   1603  CA  ASN A 120      18.465  13.141  30.805  1.00 31.17           C
ATOM   1604  HA  ASN A 120      18.749  12.450  31.600  1.00 31.17           H
ATOM   1605  C   ASN A 120      17.071  12.751  30.305  1.00 25.94           C
ATOM   1606  O   ASN A 120      16.768  12.940  29.128  1.00 29.39           O
ATOM   1607  CB  ASN A 120      18.432  14.575  31.375  1.00 28.74           C
ATOM   1608 1HB  ASN A 120      17.682  14.635  32.160  1.00 28.74           H
ATOM   1609 2HB  ASN A 120      19.395  14.800  31.828  1.00 28.74           H
ATOM   1610  CG  ASN A 120      18.142  15.639  30.326  1.00 24.17           C
ATOM   1611  OD1 ASN A 120      19.030  16.241  29.743  1.00 20.15           O
ATOM   1612  ND2 ASN A 120      16.897  15.946  30.056  1.00 20.64           N
ATOM   1613 1HD2 ASN A 120      16.760  16.527  29.238  1.00 20.64           H
ATOM   1614 2HD2 ASN A 120      16.130  15.469  30.507  1.00 20.64           H
ATOM   1615  N   VAL A 121      16.170  12.329  31.198  1.00 23.05           N
ATOM   1616  H   VAL A 121      16.460  12.149  32.155  1.00 23.05           H
ATOM   1617  CA  VAL A 121      14.746  12.253  30.834  1.00 22.99           C
ATOM   1618  HA  VAL A 121      14.671  11.620  29.957  1.00 22.99           H
ATOM   1619  C   VAL A 121      14.249  13.654  30.448  1.00 27.42           C
ATOM   1620  O   VAL A 121      14.422  14.613  31.207  1.00 30.75           O
ATOM   1621  CB  VAL A 121      13.874  11.586  31.909  1.00 23.57           C
ATOM   1622  HB  VAL A 121      13.923  12.176  32.820  1.00 23.57           H
ATOM   1623  CG1 VAL A 121      12.408  11.492  31.469  1.00 19.63           C
ATOM   1624 1HG1 VAL A 121      11.815  11.083  32.285  1.00 19.63           H
ATOM   1625 2HG1 VAL A 121      12.316  10.844  30.596  1.00 19.63           H
ATOM   1626 3HG1 VAL A 121      12.014  12.473  31.223  1.00 19.63           H
ATOM   1627  CG2 VAL A 121      14.337  10.154  32.206  1.00 23.37           C
ATOM   1628 1HG2 VAL A 121      13.709   9.716  32.981  1.00 23.37           H
ATOM   1629 2HG2 VAL A 121      15.370  10.145  32.552  1.00 23.37           H
ATOM   1630 3HG2 VAL A 121      14.264   9.537  31.310  1.00 23.37           H
ATOM   1631  N   GLY A 122      13.674  13.778  29.250  1.00 31.70           N
ATOM   1632  H   GLY A 122      13.665  12.949  28.663  1.00 31.70           H
ATOM   1633  CA  GLY A 122      13.280  15.036  28.606  1.00 28.86           C
ATOM   1634 1HA  GLY A 122      12.336  14.875  28.091  1.00 28.86           H
ATOM   1635 2HA  GLY A 122      13.127  15.809  29.356  1.00 28.86           H
ATOM   1636  C   GLY A 122      14.278  15.584  27.576  1.00 24.28           C
ATOM   1637  O   GLY A 122      14.003  16.627  26.985  1.00 21.02           O
ATOM   1638  N   GLY A 123      15.425  14.931  27.357  1.00 23.94           N
ATOM   1639  H   GLY A 123      15.620  14.085  27.885  1.00 23.94           H
ATOM   1640  CA  GLY A 123      16.407  15.311  26.334  1.00 17.93           C
ATOM   1641 1HA  GLY A 123      17.305  14.712  26.463  1.00 17.93           H
ATOM   1642 2HA  GLY A 123      15.987  15.095  25.353  1.00 17.93           H
ATOM   1643  C   GLY A 123      16.851  16.774  26.374  1.00 18.71           C
ATOM   1644  O   GLY A 123      16.943  17.389  27.443  1.00 20.13           O
ATOM   1645  N   MET A 124      17.107  17.351  25.195  1.00 22.21           N
ATOM   1646  H   MET A 124      16.921  16.825  24.342  1.00 22.21           H
ATOM   1647  CA  MET A 124      17.399  18.781  25.053  1.00 21.70           C
ATOM   1648  HA  MET A 124      18.173  19.054  25.768  1.00 21.70           H
ATOM   1649  C   MET A 124      16.158  19.646  25.358  1.00 21.78           C
ATOM   1650  O   MET A 124      16.303  20.769  25.839  1.00 21.86           O
ATOM   1651  CB  MET A 124      17.947  19.081  23.650  1.00 19.51           C
ATOM   1652 1HB  MET A 124      17.204  18.798  22.910  1.00 19.51           H
ATOM   1653 2HB  MET A 124      18.124  20.155  23.576  1.00 19.51           H
ATOM   1654  CG  MET A 124      19.253  18.368  23.287  1.00 21.09           C
ATOM   1655 1HG  MET A 124      20.022  18.647  24.008  1.00 21.09           H
ATOM   1656 2HG  MET A 124      19.100  17.289  23.334  1.00 21.09           H
ATOM   1657  SD  MET A 124      19.823  18.800  21.616  1.00 22.70           S
ATOM   1658  CE  MET A 124      21.374  17.863  21.562  1.00 27.27           C
ATOM   1659 1HE  MET A 124      21.865  18.018  20.600  1.00 27.27           H
ATOM   1660 2HE  MET A 124      21.171  16.800  21.694  1.00 27.27           H
ATOM   1661 3HE  MET A 124      22.036  18.213  22.354  1.00 27.27           H
ATOM   1662  N   ALA A 125      14.936  19.123  25.187  1.00 24.38           N
ATOM   1663  H   ALA A 125      14.863  18.193  24.796  1.00 24.38           H
ATOM   1664  CA  ALA A 125      13.689  19.826  25.522  1.00 28.68           C
ATOM   1665  HA  ALA A 125      13.700  20.789  25.010  1.00 28.68           H
ATOM   1666  C   ALA A 125      13.520  20.124  27.030  1.00 36.48           C
ATOM   1667  O   ALA A 125      12.828  21.070  27.397  1.00 44.11           O
ATOM   1668  CB  ALA A 125      12.504  19.029  24.972  1.00 22.27           C
ATOM   1669 1HB  ALA A 125      12.638  18.879  23.902  1.00 22.27           H
ATOM   1670 2HB  ALA A 125      11.581  19.587  25.137  1.00 22.27           H
ATOM   1671 3HB  ALA A 125      12.430  18.063  25.472  1.00 22.27           H
ATOM   1672  N   ALA A 126      14.219  19.414  27.921  1.00 31.32           N
ATOM   1673  H   ALA A 126      14.692  18.575  27.601  1.00 31.32           H
ATOM   1674  CA  ALA A 126      14.334  19.806  29.331  1.00 27.58           C
ATOM   1675  HA  ALA A 126      13.329  19.994  29.712  1.00 27.58           H
ATOM   1676  C   ALA A 126      15.165  21.095  29.551  1.00 23.32           C
ATOM   1677  O   ALA A 126      15.220  21.603  30.672  1.00 20.30           O
ATOM   1678  CB  ALA A 126      14.927  18.633  30.115  1.00 25.71           C
ATOM   1679 1HB  ALA A 126      14.336  17.733  29.945  1.00 25.71           H
ATOM   1680 2HB  ALA A 126      14.915  18.862  31.182  1.00 25.71           H
ATOM   1681 3HB  ALA A 126      15.956  18.467  29.799  1.00 25.71           H
ATOM   1682  N   HIS A 127      15.833  21.602  28.503  1.00 23.64           N
ATOM   1683  H   HIS A 127      15.758  21.088  27.634  1.00 23.64           H
ATOM   1684  CA  HIS A 127      16.781  22.730  28.519  1.00 23.29           C
ATOM   1685  HA  HIS A 127      16.759  23.202  29.503  1.00 23.29           H
ATOM   1686  C   HIS A 127      16.458  23.837  27.500  1.00 20.79           C
ATOM   1687  O   HIS A 127      16.928  24.958  27.675  1.00 19.06           O
ATOM   1688  CB  HIS A 127      18.201  22.180  28.271  1.00 25.52           C
ATOM   1689 1HB  HIS A 127      18.277  21.825  27.242  1.00 25.52           H
ATOM   1690 2HB  HIS A 127      18.923  22.992  28.386  1.00 25.52           H
ATOM   1691  CG  HIS A 127      18.584  21.055  29.202  1.00 24.09           C
ATOM   1692  ND1 HIS A 127      18.741  21.166  30.569  1.00 25.55           N
ATOM   1693  HD1 HIS A 127      18.750  22.057  31.070  1.00 25.55           H
ATOM   1694  CD2 HIS A 127      18.734  19.737  28.869  1.00 24.57           C
ATOM   1695  HD2 HIS A 127      18.649  19.304  27.881  1.00 24.57           H
ATOM   1696  CE1 HIS A 127      18.969  19.930  31.064  1.00 26.80           C
ATOM   1697  HE1 HIS A 127      19.126  19.672  32.107  1.00 26.80           H
ATOM   1698  NE2 HIS A 127      18.976  19.047  30.042  1.00 20.31           N
ATOM   1699  HE2 HIS A 127      19.118  18.033  30.114  1.00 20.31           H
ATOM   1700  N   TRP A 128      15.662  23.556  26.463  1.00 24.49           N
ATOM   1701  H   TRP A 128      15.379  22.593  26.350  1.00 24.49           H
ATOM   1702  CA  TRP A 128      15.433  24.453  25.318  1.00 22.62           C
ATOM   1703  HA  TRP A 128      16.417  24.714  24.941  1.00 22.62           H
ATOM   1704  C   TRP A 128      14.712  25.778  25.634  1.00 25.95           C
ATOM   1705  O   TRP A 128      14.192  25.971  26.732  1.00 27.94           O
ATOM   1706  CB  TRP A 128      14.702  23.688  24.202  1.00 20.42           C
ATOM   1707 1HB  TRP A 128      14.874  24.214  23.266  1.00 20.42           H
ATOM   1708 2HB  TRP A 128      15.166  22.708  24.094  1.00 20.42           H
ATOM   1709  CG  TRP A 128      13.217  23.492  24.322  1.00 21.52           C
ATOM   1710  CD1 TRP A 128      12.511  23.329  25.464  1.00 23.51           C
ATOM   1711  HD1 TRP A 128      12.931  23.334  26.462  1.00 23.51           H
ATOM   1712  CD2 TRP A 128      12.231  23.394  23.246  1.00 19.89           C
ATOM   1713  NE1 TRP A 128      11.186  23.078  25.169  1.00 22.76           N
ATOM   1714  HE1 TRP A 128      10.482  22.825  25.864  1.00 22.76           H
ATOM   1715  CE2 TRP A 128      10.952  23.125  23.816  1.00 21.72           C
ATOM   1716  CE3 TRP A 128      12.285  23.543  21.844  1.00 17.60           C
ATOM   1717  HE3 TRP A 128      13.233  23.746  21.379  1.00 17.60           H
ATOM   1718  CZ2 TRP A 128       9.793  22.983  23.041  1.00 17.73           C
ATOM   1719  HZ2 TRP A 128       8.848  22.767  23.518  1.00 17.73           H
ATOM   1720  CZ3 TRP A 128      11.120  23.453  21.057  1.00 23.88           C
ATOM   1721  HZ3 TRP A 128      11.172  23.619  19.990  1.00 23.88           H
ATOM   1722  CH2 TRP A 128       9.879  23.157  21.650  1.00 19.35           C
ATOM   1723  HH2 TRP A 128       8.993  23.077  21.036  1.00 19.35           H
ATOM   1724  N   THR A 129      14.649  26.688  24.657  1.00 28.68           N
ATOM   1725  H   THR A 129      15.192  26.530  23.815  1.00 28.68           H
ATOM   1726  CA  THR A 129      13.932  27.982  24.724  1.00 24.29           C
ATOM   1727  HA  THR A 129      13.527  28.091  25.730  1.00 24.29           H
ATOM   1728  C   THR A 129      12.683  28.056  23.827  1.00 17.62           C
ATOM   1729  O   THR A 129      12.218  29.142  23.479  1.00 21.09           O
ATOM   1730  CB  THR A 129      14.902  29.162  24.526  1.00 27.80           C
ATOM   1731  HB  THR A 129      14.353  30.079  24.314  1.00 27.80           H
ATOM   1732  OG1 THR A 129      15.812  28.893  23.487  1.00 34.43           O
ATOM   1733  HG1 THR A 129      15.440  29.215  22.653  1.00 34.43           H
ATOM   1734  CG2 THR A 129      15.736  29.392  25.785  1.00 22.28           C
ATOM   1735 1HG2 THR A 129      16.312  30.305  25.661  1.00 22.28           H
ATOM   1736 2HG2 THR A 129      16.413  28.554  25.952  1.00 22.28           H
ATOM   1737 3HG2 THR A 129      15.084  29.514  26.649  1.00 22.28           H
ATOM   1738  N   ALA A 130      12.087  26.894  23.530  1.00 16.69           N
ATOM   1739  H   ALA A 130      12.562  26.058  23.833  1.00 16.69           H
ATOM   1740  CA  ALA A 130      10.676  26.720  23.155  1.00 27.07           C
ATOM   1741  HA  ALA A 130      10.550  25.656  22.965  1.00 27.07           H
ATOM   1742  C   ALA A 130      10.154  27.385  21.856  1.00 32.08           C
ATOM   1743  O   ALA A 130       8.936  27.469  21.685  1.00 32.08           O
ATOM   1744  CB  ALA A 130       9.819  27.035  24.392  1.00 30.06           C
ATOM   1745 1HB  ALA A 130      10.173  26.457  25.246  1.00 30.06           H
ATOM   1746 2HB  ALA A 130       8.778  26.776  24.208  1.00 30.06           H
ATOM   1747 3HB  ALA A 130       9.876  28.098  24.626  1.00 30.06           H
ATOM   1748  N   ALA A 131      11.017  27.837  20.937  1.00 31.04           N
ATOM   1749  H   ALA A 131      12.010  27.769  21.126  1.00 31.04           H
ATOM   1750  CA  ALA A 131      10.599  28.420  19.656  1.00 23.16           C
ATOM   1751  HA  ALA A 131       9.774  29.105  19.843  1.00 23.16           H
ATOM   1752  C   ALA A 131      10.091  27.367  18.649  1.00 23.10           C
ATOM   1753  O   ALA A 131      10.828  26.448  18.270  1.00 20.01           O
ATOM   1754  CB  ALA A 131      11.752  29.254  19.081  1.00 18.95           C
ATOM   1755 1HB  ALA A 131      12.043  30.028  19.792  1.00 18.95           H
ATOM   1756 2HB  ALA A 131      11.438  29.727  18.151  1.00 18.95           H
ATOM   1757 3HB  ALA A 131      12.612  28.618  18.877  1.00 18.95           H
ATOM   1758  N   CYS A 132       8.855  27.555  18.169  1.00 21.91           N
ATOM   1759  H   CYS A 132       8.318  28.324  18.560  1.00 21.91           H
ATOM   1760  CA  CYS A 132       8.120  26.655  17.268  1.00 18.59           C
ATOM   1761  HA  CYS A 132       8.767  25.832  16.970  1.00 18.59           H
ATOM   1762  C   CYS A 132       7.665  27.342  15.954  1.00 17.82           C
ATOM   1763  O   CYS A 132       6.463  27.387  15.674  1.00 17.55           O
ATOM   1764  CB  CYS A 132       6.944  26.044  18.053  1.00 15.05           C
ATOM   1765 1HB  CYS A 132       6.332  26.844  18.474  1.00 15.05           H
ATOM   1766 2HB  CYS A 132       6.321  25.455  17.380  1.00 15.05           H
ATOM   1767  SG  CYS A 132       7.545  24.964  19.381  1.00 19.30           S
ATOM   1768  HG  CYS A 132       6.340  24.553  19.790  1.00 19.30           H
ATOM   1769  N   PRO A 133       8.579  27.904  15.135  1.00 19.31           N
ATOM   1770  CA  PRO A 133       8.232  28.509  13.848  1.00 21.07           C
ATOM   1771  HA  PRO A 133       7.423  29.229  13.976  1.00 21.07           H
ATOM   1772  C   PRO A 133       7.820  27.469  12.794  1.00 15.19           C
ATOM   1773  O   PRO A 133       8.213  26.298  12.842  1.00 14.91           O
ATOM   1774  CB  PRO A 133       9.495  29.240  13.395  1.00 21.45           C
ATOM   1775 1HB  PRO A 133       9.558  29.346  12.311  1.00 21.45           H
ATOM   1776 2HB  PRO A 133       9.551  30.216  13.881  1.00 21.45           H
ATOM   1777  CG  PRO A 133      10.588  28.327  13.935  1.00 18.57           C
ATOM   1778 1HG  PRO A 133      10.700  27.451  13.294  1.00 18.57           H
ATOM   1779 2HG  PRO A 133      11.529  28.860  14.014  1.00 18.57           H
ATOM   1780  CD  PRO A 133      10.028  27.907  15.294  1.00 21.23           C
ATOM   1781 1HD  PRO A 133      10.401  26.919  15.561  1.00 21.23           H
ATOM   1782 2HD  PRO A 133      10.314  28.641  16.047  1.00 21.23           H
ATOM   1783  N   ARG A 134       7.080  27.934  11.783  1.00 21.51           N
ATOM   1784  H   ARG A 134       6.847  28.917  11.799  1.00 21.51           H
ATOM   1785  CA  ARG A 134       6.715  27.155  10.589  1.00 18.14           C
ATOM   1786  HA  ARG A 134       6.642  26.110  10.884  1.00 18.14           H
ATOM   1787  C   ARG A 134       7.793  27.278   9.494  1.00 18.86           C
ATOM   1788  O   ARG A 134       8.246  28.399   9.239  1.00 19.82           O
ATOM   1789  CB  ARG A 134       5.349  27.623  10.047  1.00 20.13           C
ATOM   1790 1HB  ARG A 134       5.437  28.653   9.700  1.00 20.13           H
ATOM   1791 2HB  ARG A 134       5.088  27.013   9.180  1.00 20.13           H
ATOM   1792  CG  ARG A 134       4.194  27.554  11.064  1.00 25.15           C
ATOM   1793 1HG  ARG A 134       4.446  28.119  11.963  1.00 25.15           H
ATOM   1794 2HG  ARG A 134       3.312  28.012  10.619  1.00 25.15           H
ATOM   1795  CD  ARG A 134       3.855  26.110  11.441  1.00 25.68           C
ATOM   1796 1HD  ARG A 134       3.556  25.582  10.536  1.00 25.68           H
ATOM   1797 2HD  ARG A 134       4.741  25.625  11.853  1.00 25.68           H
ATOM   1798  NE  ARG A 134       2.786  26.043  12.448  1.00 29.56           N
ATOM   1799  HE  ARG A 134       3.026  26.318  13.397  1.00 29.56           H
ATOM   1800  CZ  ARG A 134       1.564  25.578  12.286  1.00 34.69           C
ATOM   1801  NH1 ARG A 134       1.068  25.216  11.134  1.00 38.27           N
ATOM   1802 1HH1 ARG A 134       1.558  25.369  10.268  1.00 38.27           H
ATOM   1803 2HH1 ARG A 134       0.109  24.904  11.101  1.00 38.27           H
ATOM   1804  NH2 ARG A 134       0.776  25.442  13.302  1.00 32.23           N
ATOM   1805 1HH2 ARG A 134       1.076  25.688  14.248  1.00 32.23           H
ATOM   1806 2HH2 ARG A 134      -0.144  25.067  13.147  1.00 32.23           H
ATOM   1807  N   PRO A 135       8.179  26.190   8.801  1.00 20.84           N
ATOM   1808  CA  PRO A 135       9.058  26.266   7.632  1.00 23.22           C
ATOM   1809  HA  PRO A 135       9.973  26.792   7.898  1.00 23.22           H
ATOM   1810  C   PRO A 135       8.382  27.003   6.461  1.00 19.98           C
ATOM   1811  O   PRO A 135       7.168  26.892   6.282  1.00 20.95           O
ATOM   1812  CB  PRO A 135       9.407  24.813   7.289  1.00 20.47           C
ATOM   1813 1HB  PRO A 135       9.539  24.658   6.218  1.00 20.47           H
ATOM   1814 2HB  PRO A 135      10.312  24.524   7.827  1.00 20.47           H
ATOM   1815  CG  PRO A 135       8.221  24.013   7.830  1.00 22.36           C
ATOM   1816 1HG  PRO A 135       7.411  24.009   7.101  1.00 22.36           H
ATOM   1817 2HG  PRO A 135       8.506  22.993   8.091  1.00 22.36           H
ATOM   1818  CD  PRO A 135       7.790  24.810   9.058  1.00 22.23           C
ATOM   1819 1HD  PRO A 135       6.713  24.715   9.196  1.00 22.23           H
ATOM   1820 2HD  PRO A 135       8.319  24.448   9.940  1.00 22.23           H
ATOM   1821  N   GLY A 136       9.153  27.729   5.646  1.00 17.79           N
ATOM   1822  H   GLY A 136      10.149  27.790   5.858  1.00 17.79           H
ATOM   1823  CA  GLY A 136       8.665  28.479   4.477  1.00 16.73           C
ATOM   1824 1HA  GLY A 136       7.630  28.216   4.262  1.00 16.73           H
ATOM   1825 2HA  GLY A 136       8.692  29.545   4.704  1.00 16.73           H
ATOM   1826  C   GLY A 136       9.494  28.241   3.208  1.00 17.21           C
ATOM   1827  O   GLY A 136      10.650  27.833   3.276  1.00 20.50           O
ATOM   1828  N   GLY A 137       8.911  28.481   2.032  1.00 18.88           N
ATOM   1829  H   GLY A 137       7.922  28.712   2.019  1.00 18.88           H
ATOM   1830  CA  GLY A 137       9.604  28.360   0.742  1.00 20.22           C
ATOM   1831 1HA  GLY A 137       8.890  28.520  -0.064  1.00 20.22           H
ATOM   1832 2HA  GLY A 137      10.369  29.134   0.672  1.00 20.22           H
ATOM   1833  C   GLY A 137      10.260  26.986   0.537  1.00 24.67           C
ATOM   1834  O   GLY A 137       9.626  25.945   0.747  1.00 26.12           O
ATOM   1835  N   LYS A 138      11.548  26.967   0.167  1.00 29.31           N
ATOM   1836  H   LYS A 138      12.004  27.862  -0.008  1.00 29.31           H
ATOM   1837  CA  LYS A 138      12.336  25.732  -0.012  1.00 27.41           C
ATOM   1838  HA  LYS A 138      11.784  25.081  -0.688  1.00 27.41           H
ATOM   1839  C   LYS A 138      12.530  24.911   1.272  1.00 24.07           C
ATOM   1840  O   LYS A 138      12.831  23.723   1.161  1.00 22.91           O
ATOM   1841  CB  LYS A 138      13.690  26.041  -0.680  1.00 26.06           C
ATOM   1842 1HB  LYS A 138      14.205  26.818  -0.116  1.00 26.06           H
ATOM   1843 2HB  LYS A 138      14.303  25.138  -0.653  1.00 26.06           H
ATOM   1844  CG  LYS A 138      13.538  26.466  -2.153  1.00 26.74           C
ATOM   1845 1HG  LYS A 138      12.909  25.737  -2.666  1.00 26.74           H
ATOM   1846 2HG  LYS A 138      13.042  27.435  -2.206  1.00 26.74           H
ATOM   1847  CD  LYS A 138      14.878  26.543  -2.905  1.00 35.17           C
ATOM   1848 1HD  LYS A 138      15.360  25.564  -2.879  1.00 35.17           H
ATOM   1849 2HD  LYS A 138      14.674  26.795  -3.947  1.00 35.17           H
ATOM   1850  CE  LYS A 138      15.822  27.596  -2.309  1.00 39.16           C
ATOM   1851 1HE  LYS A 138      15.328  28.572  -2.343  1.00 39.16           H
ATOM   1852 2HE  LYS A 138      16.017  27.352  -1.262  1.00 39.16           H
ATOM   1853  NZ  LYS A 138      17.108  27.667  -3.044  1.00 42.91           N
ATOM   1854 1HZ  LYS A 138      17.722  28.353  -2.617  1.00 42.91           H
ATOM   1855 2HZ  LYS A 138      16.961  27.932  -4.015  1.00 42.91           H
ATOM   1856 3HZ  LYS A 138      17.597  26.777  -3.035  1.00 42.91           H
ATOM   1857  N   GLU A 139      12.313  25.471   2.470  1.00 21.39           N
ATOM   1858  H   GLU A 139      12.027  26.444   2.515  1.00 21.39           H
ATOM   1859  CA  GLU A 139      12.361  24.698   3.725  1.00 21.44           C
ATOM   1860  HA  GLU A 139      13.328  24.200   3.805  1.00 21.44           H
ATOM   1861  C   GLU A 139      11.263  23.625   3.798  1.00 23.35           C
ATOM   1862  O   GLU A 139      11.493  22.549   4.357  1.00 27.62           O
ATOM   1863  CB  GLU A 139      12.163  25.588   4.963  1.00 18.02           C
ATOM   1864 1HB  GLU A 139      11.145  25.974   4.954  1.00 18.02           H
ATOM   1865 2HB  GLU A 139      12.250  24.949   5.842  1.00 18.02           H
ATOM   1866  CG  GLU A 139      13.130  26.758   5.146  1.00 23.81           C
ATOM   1867 1HG  GLU A 139      14.155  26.405   5.050  1.00 23.81           H
ATOM   1868 2HG  GLU A 139      12.965  27.499   4.367  1.00 23.81           H
ATOM   1869  CD  GLU A 139      12.893  27.383   6.527  1.00 34.72           C
ATOM   1870  OE1 GLU A 139      11.797  27.949   6.748  1.00 36.31           O
ATOM   1871  OE2 GLU A 139      13.754  27.218   7.423  1.00 40.14           O
ATOM   1872  N   ARG A 140      10.064  23.913   3.265  1.00 18.09           N
ATOM   1873  H   ARG A 140       9.971  24.777   2.740  1.00 18.09           H
ATOM   1874  CA  ARG A 140       8.902  23.016   3.364  1.00 18.69           C
ATOM   1875  HA  ARG A 140       8.791  22.722   4.408  1.00 18.69           H
ATOM   1876  C   ARG A 140       9.156  21.746   2.556  1.00 26.94           C
ATOM   1877  O   ARG A 140       9.502  21.812   1.376  1.00 32.15           O
ATOM   1878  CB  ARG A 140       7.604  23.722   2.920  1.00 17.04           C
ATOM   1879 1HB  ARG A 140       7.708  24.076   1.892  1.00 17.04           H
ATOM   1880 2HB  ARG A 140       6.787  23.001   2.951  1.00 17.04           H
ATOM   1881  CG  ARG A 140       7.258  24.907   3.836  1.00 21.18           C
ATOM   1882 1HG  ARG A 140       7.294  24.582   4.875  1.00 21.18           H
ATOM   1883 2HG  ARG A 140       8.015  25.677   3.692  1.00 21.18           H
ATOM   1884  CD  ARG A 140       5.884  25.537   3.561  1.00 26.31           C
ATOM   1885 1HD  ARG A 140       5.893  26.560   3.942  1.00 26.31           H
ATOM   1886 2HD  ARG A 140       5.734  25.600   2.482  1.00 26.31           H
ATOM   1887  NE  ARG A 140       4.761  24.791   4.173  1.00 28.59           N
ATOM   1888  HE  ARG A 140       4.354  24.053   3.607  1.00 28.59           H
ATOM   1889  CZ  ARG A 140       4.120  25.094   5.295  1.00 31.92           C
ATOM   1890  NH1 ARG A 140       4.532  26.010   6.124  1.00 32.29           N
ATOM   1891 1HH1 ARG A 140       5.431  26.456   5.973  1.00 32.29           H
ATOM   1892 2HH1 ARG A 140       3.918  26.349   6.850  1.00 32.29           H
ATOM   1893  NH2 ARG A 140       3.025  24.478   5.626  1.00 34.08           N
ATOM   1894 1HH2 ARG A 140       2.593  23.821   4.988  1.00 34.08           H
ATOM   1895 2HH2 ARG A 140       2.545  24.741   6.484  1.00 34.08           H
ATOM   1896  N   ILE A 141       8.973  20.584   3.186  1.00 27.70           N
ATOM   1897  H   ILE A 141       8.706  20.606   4.156  1.00 27.70           H
ATOM   1898  CA  ILE A 141       9.178  19.281   2.541  1.00 22.63           C
ATOM   1899  HA  ILE A 141      10.163  19.297   2.078  1.00 22.63           H
ATOM   1900  C   ILE A 141       8.097  19.100   1.455  1.00 20.90           C
ATOM   1901  O   ILE A 141       6.908  19.054   1.790  1.00 21.36           O
ATOM   1902  CB  ILE A 141       9.191  18.143   3.587  1.00 23.54           C
ATOM   1903  HB  ILE A 141       8.279  18.214   4.182  1.00 23.54           H
ATOM   1904  CG1 ILE A 141      10.417  18.301   4.520  1.00 24.56           C
ATOM   1905 1HG1 ILE A 141      11.324  18.022   3.983  1.00 24.56           H
ATOM   1906 2HG1 ILE A 141      10.524  19.343   4.822  1.00 24.56           H
ATOM   1907  CG2 ILE A 141       9.220  16.764   2.902  1.00 20.84           C
ATOM   1908 1HG2 ILE A 141       9.269  15.967   3.644  1.00 20.84           H
ATOM   1909 2HG2 ILE A 141      10.091  16.683   2.250  1.00 20.84           H
ATOM   1910 3HG2 ILE A 141       8.316  16.603   2.315  1.00 20.84           H
ATOM   1911  CD1 ILE A 141      10.320  17.480   5.811  1.00 23.31           C
ATOM   1912 1HD1 ILE A 141      11.173  17.709   6.450  1.00 23.31           H
ATOM   1913 2HD1 ILE A 141      10.327  16.412   5.592  1.00 23.31           H
ATOM   1914 3HD1 ILE A 141       9.406  17.742   6.343  1.00 23.31           H
ATOM   1915  N   PRO A 142       8.467  19.025   0.162  1.00 21.45           N
ATOM   1916  CA  PRO A 142       7.509  19.148  -0.941  1.00 27.48           C
ATOM   1917  HA  PRO A 142       6.895  20.039  -0.809  1.00 27.48           H
ATOM   1918  C   PRO A 142       6.577  17.933  -1.038  1.00 30.20           C
ATOM   1919  O   PRO A 142       5.366  18.073  -1.200  1.00 37.25           O
ATOM   1920  CB  PRO A 142       8.377  19.324  -2.194  1.00 24.96           C
ATOM   1921 1HB  PRO A 142       7.927  18.873  -3.077  1.00 24.96           H
ATOM   1922 2HB  PRO A 142       8.552  20.388  -2.364  1.00 24.96           H
ATOM   1923  CG  PRO A 142       9.697  18.644  -1.838  1.00 24.08           C
ATOM   1924 1HG  PRO A 142       9.616  17.570  -2.006  1.00 24.08           H
ATOM   1925 2HG  PRO A 142      10.535  19.057  -2.399  1.00 24.08           H
ATOM   1926  CD  PRO A 142       9.829  18.926  -0.348  1.00 21.38           C
ATOM   1927 1HD  PRO A 142      10.381  18.120   0.137  1.00 21.38           H
ATOM   1928 2HD  PRO A 142      10.346  19.875  -0.202  1.00 21.38           H
ATOM   1929  N   PHE A 143       7.127  16.734  -0.833  1.00 32.77           N
ATOM   1930  H   PHE A 143       8.123  16.700  -0.686  1.00 32.77           H
ATOM   1931  CA  PHE A 143       6.430  15.453  -0.954  1.00 32.44           C
ATOM   1932  HA  PHE A 143       5.782  15.516  -1.831  1.00 32.44           H
ATOM   1933  C   PHE A 143       5.502  15.090   0.224  1.00 29.25           C
ATOM   1934  O   PHE A 143       5.052  13.944   0.304  1.00 30.76           O
ATOM   1935  CB  PHE A 143       7.476  14.368  -1.243  1.00 29.83           C
ATOM   1936 1HB  PHE A 143       6.975  13.407  -1.336  1.00 29.83           H
ATOM   1937 2HB  PHE A 143       7.907  14.586  -2.218  1.00 29.83           H
ATOM   1938  CG  PHE A 143       8.608  14.225  -0.240  1.00 29.95           C
ATOM   1939  CD1 PHE A 143       9.885  14.738  -0.543  1.00 25.17           C
ATOM   1940  HD1 PHE A 143      10.051  15.262  -1.473  1.00 25.17           H
ATOM   1941  CD2 PHE A 143       8.413  13.517   0.961  1.00 31.17           C
ATOM   1942  HD2 PHE A 143       7.443  13.107   1.197  1.00 31.17           H
ATOM   1943  CE1 PHE A 143      10.963  14.528   0.334  1.00 22.20           C
ATOM   1944  HE1 PHE A 143      11.948  14.899   0.082  1.00 22.20           H
ATOM   1945  CE2 PHE A 143       9.490  13.312   1.842  1.00 26.95           C
ATOM   1946  HE2 PHE A 143       9.341  12.754   2.756  1.00 26.95           H
ATOM   1947  CZ  PHE A 143      10.766  13.809   1.525  1.00 22.11           C
ATOM   1948  HZ  PHE A 143      11.596  13.625   2.191  1.00 22.11           H
ATOM   1949  N   LEU A 144       5.198  16.034   1.125  1.00 31.02           N
ATOM   1950  H   LEU A 144       5.581  16.957   0.973  1.00 31.02           H
ATOM   1951  CA  LEU A 144       4.251  15.869   2.237  1.00 31.39           C
ATOM   1952  HA  LEU A 144       3.844  14.859   2.226  1.00 31.39           H
ATOM   1953  C   LEU A 144       3.057  16.840   2.102  1.00 33.70           C
ATOM   1954  O   LEU A 144       3.146  17.982   2.562  1.00 29.12           O
ATOM   1955  CB  LEU A 144       4.987  16.047   3.581  1.00 24.04           C
ATOM   1956 1HB  LEU A 144       5.576  16.965   3.537  1.00 24.04           H
ATOM   1957 2HB  LEU A 144       4.244  16.171   4.371  1.00 24.04           H
ATOM   1958  CG  LEU A 144       5.906  14.874   3.970  1.00 21.03           C
ATOM   1959  HG  LEU A 144       6.636  14.697   3.181  1.00 21.03           H
ATOM   1960  CD1 LEU A 144       6.653  15.227   5.254  1.00 21.01           C
ATOM   1961 1HD1 LEU A 144       7.351  14.427   5.501  1.00 21.01           H
ATOM   1962 2HD1 LEU A 144       5.950  15.356   6.077  1.00 21.01           H
ATOM   1963 3HD1 LEU A 144       7.218  16.147   5.118  1.00 21.01           H
ATOM   1964  CD2 LEU A 144       5.120  13.585   4.233  1.00 19.63           C
ATOM   1965 1HD2 LEU A 144       5.775  12.836   4.679  1.00 19.63           H
ATOM   1966 2HD2 LEU A 144       4.732  13.181   3.300  1.00 19.63           H
ATOM   1967 3HD2 LEU A 144       4.295  13.779   4.918  1.00 19.63           H
ATOM   1968  N   PRO A 145       1.922  16.399   1.521  1.00 34.09           N
ATOM   1969  CA  PRO A 145       0.678  17.181   1.450  1.00 34.28           C
ATOM   1970  HA  PRO A 145       0.849  18.078   0.853  1.00 34.28           H
ATOM   1971  C   PRO A 145       0.122  17.581   2.826  1.00 32.72           C
ATOM   1972  O   PRO A 145      -0.507  18.627   2.988  1.00 36.22           O
ATOM   1973  CB  PRO A 145      -0.316  16.261   0.730  1.00 33.81           C
ATOM   1974 1HB  PRO A 145      -0.847  15.647   1.459  1.00 33.81           H
ATOM   1975 2HB  PRO A 145      -1.028  16.817   0.124  1.00 33.81           H
ATOM   1976  CG  PRO A 145       0.573  15.362  -0.124  1.00 31.69           C
ATOM   1977 1HG  PRO A 145       0.089  14.419  -0.376  1.00 31.69           H
ATOM   1978 2HG  PRO A 145       0.890  15.891  -1.023  1.00 31.69           H
ATOM   1979  CD  PRO A 145       1.769  15.148   0.791  1.00 31.01           C
ATOM   1980 1HD  PRO A 145       1.561  14.336   1.490  1.00 31.01           H
ATOM   1981 2HD  PRO A 145       2.647  14.916   0.189  1.00 31.01           H
ATOM   1982  N   ASP A 146       0.376  16.747   3.834  1.00 33.03           N
ATOM   1983  H   ASP A 146       0.772  15.853   3.579  1.00 33.03           H
ATOM   1984  CA  ASP A 146      -0.136  16.854   5.203  1.00 36.31           C
ATOM   1985  HA  ASP A 146      -1.214  17.013   5.160  1.00 36.31           H
ATOM   1986  C   ASP A 146       0.481  17.996   6.035  1.00 34.44           C
ATOM   1987  O   ASP A 146       0.138  18.135   7.205  1.00 35.26           O
ATOM   1988  CB  ASP A 146       0.135  15.543   5.974  1.00 38.14           C
ATOM   1989 1HB  ASP A 146       1.171  15.582   6.308  1.00 38.14           H
ATOM   1990 2HB  ASP A 146      -0.507  15.521   6.855  1.00 38.14           H
ATOM   1991  CG  ASP A 146      -0.024  14.210   5.244  1.00 41.39           C
ATOM   1992  OD1 ASP A 146       0.470  13.204   5.801  1.00 42.01           O
ATOM   1993  OD2 ASP A 146      -0.587  14.159   4.126  1.00 46.40           O
ATOM   1994  N   LEU A 147       1.449  18.754   5.509  1.00 31.89           N
ATOM   1995  H   LEU A 147       1.686  18.609   4.538  1.00 31.89           H
ATOM   1996  CA  LEU A 147       2.390  19.507   6.347  1.00 27.52           C
ATOM   1997  HA  LEU A 147       2.872  18.772   6.993  1.00 27.52           H
ATOM   1998  C   LEU A 147       1.737  20.527   7.308  1.00 27.55           C
ATOM   1999  O   LEU A 147       2.134  20.573   8.469  1.00 23.99           O
ATOM   2000  CB  LEU A 147       3.482  20.105   5.440  1.00 23.80           C
ATOM   2001 1HB  LEU A 147       3.915  19.297   4.848  1.00 23.80           H
ATOM   2002 2HB  LEU A 147       3.013  20.807   4.752  1.00 23.80           H
ATOM   2003  CG  LEU A 147       4.625  20.829   6.176  1.00 19.09           C
ATOM   2004  HG  LEU A 147       4.223  21.691   6.704  1.00 19.09           H
ATOM   2005  CD1 LEU A 147       5.366  19.924   7.164  1.00 16.94           C
ATOM   2006 1HD1 LEU A 147       6.213  20.458   7.595  1.00 16.94           H
ATOM   2007 2HD1 LEU A 147       5.724  19.026   6.661  1.00 16.94           H
ATOM   2008 3HD1 LEU A 147       4.703  19.641   7.981  1.00 16.94           H
ATOM   2009  CD2 LEU A 147       5.653  21.326   5.158  1.00 18.79           C
ATOM   2010 1HD2 LEU A 147       6.432  21.893   5.668  1.00 18.79           H
ATOM   2011 2HD2 LEU A 147       5.160  21.975   4.438  1.00 18.79           H
ATOM   2012 3HD2 LEU A 147       6.096  20.482   4.628  1.00 18.79           H
ATOM   2013  N   GLU A 148       0.709  21.285   6.903  1.00 31.70           N
ATOM   2014  H   GLU A 148       0.368  21.188   5.953  1.00 31.70           H
ATOM   2015  CA  GLU A 148      -0.045  22.138   7.847  1.00 32.07           C
ATOM   2016  HA  GLU A 148       0.664  22.722   8.435  1.00 32.07           H
ATOM   2017  C   GLU A 148      -0.855  21.331   8.866  1.00 30.81           C
ATOM   2018  O   GLU A 148      -0.890  21.696  10.039  1.00 34.35           O
ATOM   2019  CB  GLU A 148      -1.004  23.092   7.108  1.00 25.47           C
ATOM   2020 1HB  GLU A 148      -1.449  22.580   6.255  1.00 25.47           H
ATOM   2021 2HB  GLU A 148      -1.816  23.369   7.781  1.00 25.47           H
ATOM   2022  CG  GLU A 148      -0.336  24.388   6.640  1.00 25.80           C
ATOM   2023 1HG  GLU A 148       0.435  24.145   5.910  1.00 25.80           H
ATOM   2024 2HG  GLU A 148      -1.086  25.004   6.141  1.00 25.80           H
ATOM   2025  CD  GLU A 148       0.259  25.179   7.813  1.00 29.27           C
ATOM   2026  OE1 GLU A 148      -0.515  25.689   8.657  1.00 31.15           O
ATOM   2027  OE2 GLU A 148       1.508  25.273   7.905  1.00 32.73           O
ATOM   2028  N   GLU A 149      -1.472  20.221   8.452  1.00 32.15           N
ATOM   2029  H   GLU A 149      -1.307  19.908   7.506  1.00 32.15           H
ATOM   2030  CA  GLU A 149      -2.225  19.341   9.351  1.00 34.94           C
ATOM   2031  HA  GLU A 149      -3.006  19.928   9.834  1.00 34.94           H
ATOM   2032  C   GLU A 149      -1.312  18.786  10.457  1.00 31.80           C
ATOM   2033  O   GLU A 149      -1.670  18.853  11.635  1.00 21.62           O
ATOM   2034  CB  GLU A 149      -2.899  18.221   8.532  1.00 40.97           C
ATOM   2035 1HB  GLU A 149      -3.565  18.664   7.793  1.00 40.97           H
ATOM   2036 2HB  GLU A 149      -2.136  17.657   8.001  1.00 40.97           H
ATOM   2037  CG  GLU A 149      -3.695  17.228   9.385  1.00 46.72           C
ATOM   2038 1HG  GLU A 149      -3.116  16.950  10.267  1.00 46.72           H
ATOM   2039 2HG  GLU A 149      -4.616  17.707   9.724  1.00 46.72           H
ATOM   2040  CD  GLU A 149      -4.030  15.947   8.612  1.00 54.05           C
ATOM   2041  OE1 GLU A 149      -3.745  14.846   9.146  1.00 53.14           O
ATOM   2042  OE2 GLU A 149      -4.649  16.024   7.518  1.00 59.09           O
ATOM   2043  N   LEU A 150      -0.123  18.300  10.086  1.00 30.31           N
ATOM   2044  H   LEU A 150       0.092  18.304   9.093  1.00 30.31           H
ATOM   2045  CA  LEU A 150       0.874  17.758  11.012  1.00 28.21           C
ATOM   2046  HA  LEU A 150       0.381  17.049  11.678  1.00 28.21           H
ATOM   2047  C   LEU A 150       1.504  18.836  11.905  1.00 26.36           C
ATOM   2048  O   LEU A 150       1.702  18.586  13.090  1.00 26.28           O
ATOM   2049  CB  LEU A 150       1.972  17.022  10.227  1.00 31.61           C
ATOM   2050 1HB  LEU A 150       2.428  17.730   9.532  1.00 31.61           H
ATOM   2051 2HB  LEU A 150       2.734  16.701  10.935  1.00 31.61           H
ATOM   2052  CG  LEU A 150       1.521  15.778   9.446  1.00 18.30           C
ATOM   2053  HG  LEU A 150       0.683  16.032   8.803  1.00 18.30           H
ATOM   2054  CD1 LEU A 150       2.682  15.292   8.575  1.00 17.57           C
ATOM   2055 1HD1 LEU A 150       2.361  14.432   7.988  1.00 17.57           H
ATOM   2056 2HD1 LEU A 150       3.529  15.012   9.201  1.00 17.57           H
ATOM   2057 3HD1 LEU A 150       2.987  16.086   7.894  1.00 17.57           H
ATOM   2058  CD2 LEU A 150       1.102  14.637  10.374  1.00 18.42           C
ATOM   2059 1HD2 LEU A 150       0.837  13.762   9.781  1.00 18.42           H
ATOM   2060 2HD2 LEU A 150       0.229  14.929  10.954  1.00 18.42           H
ATOM   2061 3HD2 LEU A 150       1.919  14.384  11.048  1.00 18.42           H
ATOM   2062  N   LEU A 151       1.800  20.032  11.379  1.00 24.32           N
ATOM   2063  H   LEU A 151       1.650  20.179  10.385  1.00 24.32           H
ATOM   2064  CA  LEU A 151       2.322  21.145  12.186  1.00 25.94           C
ATOM   2065  HA  LEU A 151       3.150  20.778  12.792  1.00 25.94           H
ATOM   2066  C   LEU A 151       1.267  21.672  13.177  1.00 35.59           C
ATOM   2067  O   LEU A 151       1.600  21.955  14.326  1.00 44.39           O
ATOM   2068  CB  LEU A 151       2.853  22.263  11.266  1.00 21.56           C
ATOM   2069 1HB  LEU A 151       2.069  22.511  10.548  1.00 21.56           H
ATOM   2070 2HB  LEU A 151       3.045  23.149  11.871  1.00 21.56           H
ATOM   2071  CG  LEU A 151       4.149  21.907  10.506  1.00 18.25           C
ATOM   2072  HG  LEU A 151       4.079  20.899  10.102  1.00 18.25           H
ATOM   2073  CD1 LEU A 151       4.384  22.882   9.350  1.00 18.55           C
ATOM   2074 1HD1 LEU A 151       5.249  22.557   8.773  1.00 18.55           H
ATOM   2075 2HD1 LEU A 151       4.569  23.881   9.730  1.00 18.55           H
ATOM   2076 3HD1 LEU A 151       3.511  22.899   8.698  1.00 18.55           H
ATOM   2077  CD2 LEU A 151       5.384  21.979  11.403  1.00 15.21           C
ATOM   2078 1HD2 LEU A 151       6.277  21.746  10.822  1.00 15.21           H
ATOM   2079 2HD2 LEU A 151       5.301  21.255  12.210  1.00 15.21           H
ATOM   2080 3HD2 LEU A 151       5.489  22.977  11.827  1.00 15.21           H
ATOM   2081  N   ASN A 152      -0.011  21.737  12.785  1.00 32.11           N
ATOM   2082  H   ASN A 152      -0.234  21.519  11.818  1.00 32.11           H
ATOM   2083  CA  ASN A 152      -1.112  22.068  13.698  1.00 32.24           C
ATOM   2084  HA  ASN A 152      -0.851  22.976  14.244  1.00 32.24           H
ATOM   2085  C   ASN A 152      -1.345  20.969  14.758  1.00 32.04           C
ATOM   2086  O   ASN A 152      -1.641  21.286  15.912  1.00 30.04           O
ATOM   2087  CB  ASN A 152      -2.397  22.336  12.889  1.00 31.97           C
ATOM   2088 1HB  ASN A 152      -2.617  21.464  12.278  1.00 31.97           H
ATOM   2089 2HB  ASN A 152      -3.222  22.486  13.582  1.00 31.97           H
ATOM   2090  CG  ASN A 152      -2.358  23.556  11.984  1.00 31.61           C
ATOM   2091  OD1 ASN A 152      -1.531  24.448  12.108  1.00 27.42           O
ATOM   2092  ND2 ASN A 152      -3.293  23.672  11.076  1.00 26.74           N
ATOM   2093 1HD2 ASN A 152      -3.237  24.429  10.408  1.00 26.74           H
ATOM   2094 2HD2 ASN A 152      -3.994  22.948  10.995  1.00 26.74           H
ATOM   2095  N   ASP A 153      -1.190  19.688  14.406  1.00 36.25           N
ATOM   2096  H   ASP A 153      -1.017  19.468  13.430  1.00 36.25           H
ATOM   2097  CA  ASP A 153      -1.233  18.580  15.373  1.00 38.90           C
ATOM   2098  HA  ASP A 153      -2.117  18.702  16.001  1.00 38.90           H
ATOM   2099  C   ASP A 153      -0.023  18.592  16.328  1.00 38.87           C
ATOM   2100  O   ASP A 153      -0.185  18.304  17.516  1.00 40.64           O
ATOM   2101  CB  ASP A 153      -1.357  17.224  14.645  1.00 39.12           C
ATOM   2102 1HB  ASP A 153      -0.629  17.178  13.834  1.00 39.12           H
ATOM   2103 2HB  ASP A 153      -1.109  16.432  15.351  1.00 39.12           H
ATOM   2104  CG  ASP A 153      -2.759  16.923  14.090  1.00 43.26           C
ATOM   2105  OD1 ASP A 153      -3.713  17.700  14.316  1.00 45.93           O
ATOM   2106  OD2 ASP A 153      -2.967  15.845  13.484  1.00 43.00           O
ATOM   2107  N   ALA A 154       1.171  18.964  15.857  1.00 34.28           N
ATOM   2108  H   ALA A 154       1.262  19.125  14.859  1.00 34.28           H
ATOM   2109  CA  ALA A 154       2.372  19.118  16.681  1.00 24.62           C
ATOM   2110  HA  ALA A 154       2.503  18.213  17.274  1.00 24.62           H
ATOM   2111  C   ALA A 154       2.262  20.301  17.665  1.00 27.14           C
ATOM   2112  O   ALA A 154       2.596  20.151  18.843  1.00 31.01           O
ATOM   2113  CB  ALA A 154       3.578  19.256  15.745  1.00 24.40           C
ATOM   2114 1HB  ALA A 154       3.646  18.380  15.101  1.00 24.40           H
ATOM   2115 2HB  ALA A 154       4.493  19.335  16.331  1.00 24.40           H
ATOM   2116 3HB  ALA A 154       3.476  20.146  15.124  1.00 24.40           H
ATOM   2117  N   ASP A 155       1.712  21.439  17.222  1.00 27.32           N
ATOM   2118  H   ASP A 155       1.535  21.524  16.224  1.00 27.32           H
ATOM   2119  CA  ASP A 155       1.370  22.589  18.074  1.00 28.99           C
ATOM   2120  HA  ASP A 155       2.282  23.008  18.503  1.00 28.99           H
ATOM   2121  C   ASP A 155       0.440  22.197  19.239  1.00 23.36           C
ATOM   2122  O   ASP A 155       0.601  22.707  20.354  1.00 26.28           O
ATOM   2123  CB  ASP A 155       0.659  23.669  17.235  1.00 34.62           C
ATOM   2124 1HB  ASP A 155       0.101  23.193  16.429  1.00 34.62           H
ATOM   2125 2HB  ASP A 155      -0.079  24.156  17.869  1.00 34.62           H
ATOM   2126  CG  ASP A 155       1.530  24.780  16.638  1.00 35.48           C
ATOM   2127  OD1 ASP A 155       2.768  24.807  16.798  1.00 29.89           O
ATOM   2128  OD2 ASP A 155       0.930  25.693  16.024  1.00 34.79           O
ATOM   2129  N   ARG A 156      -0.518  21.279  19.011  1.00 22.69           N
ATOM   2130  H   ARG A 156      -0.614  20.932  18.062  1.00 22.69           H
ATOM   2131  CA  ARG A 156      -1.402  20.735  20.060  1.00 25.05           C
ATOM   2132  HA  ARG A 156      -1.871  21.565  20.589  1.00 25.05           H
ATOM   2133  C   ARG A 156      -0.606  19.945  21.101  1.00 32.69           C
ATOM   2134  O   ARG A 156      -0.742  20.203  22.298  1.00 34.27           O
ATOM   2135  CB  ARG A 156      -2.522  19.878  19.437  1.00 22.13           C
ATOM   2136 1HB  ARG A 156      -2.973  20.420  18.605  1.00 22.13           H
ATOM   2137 2HB  ARG A 156      -2.095  18.955  19.050  1.00 22.13           H
ATOM   2138  CG  ARG A 156      -3.625  19.540  20.459  1.00 23.49           C
ATOM   2139 1HG  ARG A 156      -3.183  19.127  21.367  1.00 23.49           H
ATOM   2140 2HG  ARG A 156      -4.147  20.460  20.723  1.00 23.49           H
ATOM   2141  CD  ARG A 156      -4.646  18.530  19.917  1.00 24.37           C
ATOM   2142 1HD  ARG A 156      -5.509  18.502  20.582  1.00 24.37           H
ATOM   2143 2HD  ARG A 156      -4.996  18.867  18.939  1.00 24.37           H
ATOM   2144  NE  ARG A 156      -4.058  17.185  19.783  1.00 22.91           N
ATOM   2145  HE  ARG A 156      -3.471  17.026  18.972  1.00 22.91           H
ATOM   2146  CZ  ARG A 156      -4.154  16.141  20.585  1.00 38.61           C
ATOM   2147  NH1 ARG A 156      -4.841  16.142  21.693  1.00 37.05           N
ATOM   2148 1HH1 ARG A 156      -5.359  16.969  21.956  1.00 37.05           H
ATOM   2149 2HH1 ARG A 156      -4.888  15.312  22.263  1.00 37.05           H
ATOM   2150  NH2 ARG A 156      -3.507  15.064  20.261  1.00 30.56           N
ATOM   2151 1HH2 ARG A 156      -2.945  15.096  19.423  1.00 30.56           H
ATOM   2152 2HH2 ARG A 156      -3.567  14.208  20.809  1.00 30.56           H
ATOM   2153  N   LEU A 157       0.256  19.022  20.657  1.00 18.06           N
ATOM   2154  H   LEU A 157       0.332  18.891  19.655  1.00 18.06           H
ATOM   2155  CA  LEU A 157       1.068  18.190  21.557  1.00 23.54           C
ATOM   2156  HA  LEU A 157       0.399  17.667  22.242  1.00 23.54           H
ATOM   2157  C   LEU A 157       2.028  19.017  22.419  1.00 24.57           C
ATOM   2158  O   LEU A 157       2.166  18.738  23.610  1.00 21.38           O
ATOM   2159  CB  LEU A 157       1.891  17.151  20.774  1.00 22.46           C
ATOM   2160 1HB  LEU A 157       2.586  17.672  20.112  1.00 22.46           H
ATOM   2161 2HB  LEU A 157       2.484  16.605  21.507  1.00 22.46           H
ATOM   2162  CG  LEU A 157       1.112  16.123  19.940  1.00 21.22           C
ATOM   2163  HG  LEU A 157       0.718  16.603  19.050  1.00 21.22           H
ATOM   2164  CD1 LEU A 157       2.077  15.022  19.501  1.00 15.60           C
ATOM   2165 1HD1 LEU A 157       1.565  14.350  18.818  1.00 15.60           H
ATOM   2166 2HD1 LEU A 157       2.435  14.460  20.364  1.00 15.60           H
ATOM   2167 3HD1 LEU A 157       2.924  15.461  18.975  1.00 15.60           H
ATOM   2168  CD2 LEU A 157      -0.047  15.499  20.716  1.00 19.06           C
ATOM   2169 1HD2 LEU A 157      -0.434  14.633  20.178  1.00 19.06           H
ATOM   2170 2HD2 LEU A 157      -0.851  16.227  20.816  1.00 19.06           H
ATOM   2171 3HD2 LEU A 157       0.287  15.205  21.707  1.00 19.06           H
ATOM   2172  N   LEU A 158       2.676  20.019  21.820  1.00 27.44           N
ATOM   2173  H   LEU A 158       2.519  20.146  20.823  1.00 27.44           H
ATOM   2174  CA  LEU A 158       3.652  20.899  22.469  1.00 27.91           C
ATOM   2175  HA  LEU A 158       4.230  20.312  23.184  1.00 27.91           H
ATOM   2176  C   LEU A 158       3.019  22.047  23.281  1.00 25.50           C
ATOM   2177  O   LEU A 158       3.744  22.748  23.986  1.00 24.28           O
ATOM   2178  CB  LEU A 158       4.605  21.440  21.383  1.00 28.42           C
ATOM   2179 1HB  LEU A 158       3.996  21.795  20.551  1.00 28.42           H
ATOM   2180 2HB  LEU A 158       5.163  22.292  21.774  1.00 28.42           H
ATOM   2181  CG  LEU A 158       5.613  20.404  20.849  1.00 21.14           C
ATOM   2182  HG  LEU A 158       5.118  19.444  20.702  1.00 21.14           H
ATOM   2183  CD1 LEU A 158       6.174  20.865  19.505  1.00 14.99           C
ATOM   2184 1HD1 LEU A 158       6.895  20.139  19.130  1.00 14.99           H
ATOM   2185 2HD1 LEU A 158       6.659  21.836  19.607  1.00 14.99           H
ATOM   2186 3HD1 LEU A 158       5.358  20.945  18.789  1.00 14.99           H
ATOM   2187  CD2 LEU A 158       6.788  20.221  21.813  1.00 15.72           C
ATOM   2188 1HD2 LEU A 158       7.463  19.457  21.427  1.00 15.72           H
ATOM   2189 2HD2 LEU A 158       6.429  19.907  22.791  1.00 15.72           H
ATOM   2190 3HD2 LEU A 158       7.335  21.157  21.922  1.00 15.72           H
ATOM   2191  N   GLY A 159       1.703  22.274  23.203  1.00 22.82           N
ATOM   2192  H   GLY A 159       1.143  21.685  22.601  1.00 22.82           H
ATOM   2193  CA  GLY A 159       1.037  23.376  23.916  1.00 27.67           C
ATOM   2194 1HA  GLY A 159      -0.041  23.257  23.819  1.00 27.67           H
ATOM   2195 2HA  GLY A 159       1.293  23.329  24.975  1.00 27.67           H
ATOM   2196  C   GLY A 159       1.415  24.770  23.390  1.00 25.80           C
ATOM   2197  O   GLY A 159       1.519  25.721  24.167  1.00 29.47           O
ATOM   2198  N   VAL A 160       1.693  24.893  22.089  1.00 23.28           N
ATOM   2199  H   VAL A 160       1.534  24.085  21.497  1.00 23.28           H
ATOM   2200  CA  VAL A 160       2.198  26.126  21.460  1.00 29.66           C
ATOM   2201  HA  VAL A 160       3.023  26.492  22.062  1.00 29.66           H
ATOM   2202  C   VAL A 160       1.139  27.231  21.420  1.00 32.08           C
ATOM   2203  O   VAL A 160      -0.022  26.972  21.104  1.00 36.26           O
ATOM   2204  CB  VAL A 160       2.744  25.833  20.048  1.00 25.68           C
ATOM   2205  HB  VAL A 160       1.970  25.327  19.472  1.00 25.68           H
ATOM   2206  CG1 VAL A 160       3.176  27.092  19.287  1.00 20.32           C
ATOM   2207 1HG1 VAL A 160       3.632  26.804  18.339  1.00 20.32           H
ATOM   2208 2HG1 VAL A 160       3.896  27.658  19.876  1.00 20.32           H
ATOM   2209 3HG1 VAL A 160       2.309  27.710  19.057  1.00 20.32           H
ATOM   2210  CG2 VAL A 160       3.974  24.923  20.138  1.00 18.70           C
ATOM   2211 1HG2 VAL A 160       4.302  24.657  19.133  1.00 18.70           H
ATOM   2212 2HG2 VAL A 160       3.717  24.011  20.668  1.00 18.70           H
ATOM   2213 3HG2 VAL A 160       4.778  25.435  20.666  1.00 18.70           H
ATOM   2214  N   THR A 161       1.542  28.480  21.670  1.00 27.79           N
ATOM   2215  H   THR A 161       2.498  28.620  21.987  1.00 27.79           H
ATOM   2216  CA  THR A 161       0.721  29.681  21.435  1.00 31.56           C
ATOM   2217  HA  THR A 161      -0.009  29.441  20.663  1.00 31.56           H
ATOM   2218  C   THR A 161       1.559  30.850  20.910  1.00 33.96           C
ATOM   2219  O   THR A 161       2.731  30.985  21.263  1.00 34.70           O
ATOM   2220  CB  THR A 161      -0.070  30.079  22.698  1.00 34.01           C
ATOM   2221  HB  THR A 161      -0.697  29.240  22.995  1.00 34.01           H
ATOM   2222  OG1 THR A 161      -0.904  31.184  22.417  1.00 36.06           O
ATOM   2223  HG1 THR A 161      -1.668  31.114  23.030  1.00 36.06           H
ATOM   2224  CG2 THR A 161       0.800  30.486  23.888  1.00 29.30           C
ATOM   2225 1HG2 THR A 161       0.163  30.718  24.742  1.00 29.30           H
ATOM   2226 2HG2 THR A 161       1.397  31.362  23.640  1.00 29.30           H
ATOM   2227 3HG2 THR A 161       1.461  29.664  24.163  1.00 29.30           H
ATOM   2228  N   THR A 162       0.970  31.721  20.086  1.00 30.43           N
ATOM   2229  H   THR A 162       0.022  31.524  19.776  1.00 30.43           H
ATOM   2230  CA  THR A 162       1.518  33.032  19.675  1.00 38.13           C
ATOM   2231  HA  THR A 162       2.606  32.986  19.685  1.00 38.13           H
ATOM   2232  C   THR A 162       1.123  34.175  20.629  1.00 39.52           C
ATOM   2233  O   THR A 162       1.560  35.314  20.451  1.00 35.26           O
ATOM   2234  CB  THR A 162       1.093  33.360  18.233  1.00 34.40           C
ATOM   2235  HB  THR A 162       1.421  34.367  17.976  1.00 34.40           H
ATOM   2236  OG1 THR A 162      -0.307  33.284  18.102  1.00 34.53           O
ATOM   2237  HG1 THR A 162      -0.531  33.513  17.188  1.00 34.53           H
ATOM   2238  CG2 THR A 162       1.722  32.378  17.244  1.00 29.37           C
ATOM   2239 1HG2 THR A 162       1.393  32.601  16.231  1.00 29.37           H
ATOM   2240 2HG2 THR A 162       1.436  31.353  17.481  1.00 29.37           H
ATOM   2241 3HG2 THR A 162       2.806  32.478  17.283  1.00 29.37           H
ATOM   2242  N   HIS A 163       0.346  33.882  21.680  1.00 37.93           N
ATOM   2243  H   HIS A 163       0.024  32.925  21.764  1.00 37.93           H
ATOM   2244  CA  HIS A 163      -0.204  34.849  22.643  1.00 40.93           C
ATOM   2245  HA  HIS A 163       0.186  35.839  22.410  1.00 40.93           H
ATOM   2246  C   HIS A 163       0.240  34.579  24.093  1.00 44.87           C
ATOM   2247  O   HIS A 163      -0.568  34.602  25.032  1.00 50.11           O
ATOM   2248  CB  HIS A 163      -1.726  34.922  22.463  1.00 41.92           C
ATOM   2249 1HB  HIS A 163      -2.161  33.924  22.535  1.00 41.92           H
ATOM   2250 2HB  HIS A 163      -2.145  35.539  23.256  1.00 41.92           H
ATOM   2251  CG  HIS A 163      -2.122  35.561  21.160  1.00 49.00           C
ATOM   2252  ND1 HIS A 163      -2.126  36.910  20.911  1.00 47.95           N
ATOM   2253  HD1 HIS A 163      -1.870  37.629  21.591  1.00 47.95           H
ATOM   2254  CD2 HIS A 163      -2.423  34.932  19.986  1.00 51.82           C
ATOM   2255  HD2 HIS A 163      -2.431  33.864  19.832  1.00 51.82           H
ATOM   2256  CE1 HIS A 163      -2.456  37.100  19.624  1.00 52.11           C
ATOM   2257  HE1 HIS A 163      -2.528  38.066  19.138  1.00 52.11           H
ATOM   2258  NE2 HIS A 163      -2.673  35.917  19.019  1.00 52.50           N
ATOM   2259  N   ALA A 164       1.534  34.309  24.286  1.00 45.85           N
ATOM   2260  H   ALA A 164       2.151  34.354  23.482  1.00 45.85           H
ATOM   2261  CA  ALA A 164       2.173  34.182  25.597  1.00 43.38           C
ATOM   2262  HA  ALA A 164       1.488  33.681  26.280  1.00 43.38           H
ATOM   2263  C   ALA A 164       2.548  35.537  26.244  1.00 51.06           C
ATOM   2264  O   ALA A 164       2.721  35.583  27.463  1.00 53.45           O
ATOM   2265  CB  ALA A 164       3.406  33.284  25.433  1.00 32.94           C
ATOM   2266 1HB  ALA A 164       3.104  32.292  25.095  1.00 32.94           H
ATOM   2267 2HB  ALA A 164       3.920  33.184  26.390  1.00 32.94           H
ATOM   2268 3HB  ALA A 164       4.092  33.715  24.704  1.00 32.94           H
ATOM   2269  N   PHE A 165       2.648  36.627  25.468  1.00 54.99           N
ATOM   2270  H   PHE A 165       2.536  36.487  24.469  1.00 54.99           H
ATOM   2271  CA  PHE A 165       3.209  37.923  25.894  1.00 62.46           C
ATOM   2272  HA  PHE A 165       3.194  37.964  26.984  1.00 62.46           H
ATOM   2273  C   PHE A 165       2.395  39.156  25.442  1.00 63.46           C
ATOM   2274  O   PHE A 165       2.956  40.216  25.145  1.00 64.50           O
ATOM   2275  CB  PHE A 165       4.683  37.994  25.458  1.00 66.95           C
ATOM   2276 1HB  PHE A 165       4.750  37.851  24.378  1.00 66.95           H
ATOM   2277 2HB  PHE A 165       5.083  38.983  25.683  1.00 66.95           H
ATOM   2278  CG  PHE A 165       5.564  36.985  26.162  1.00 66.11           C
ATOM   2279  CD1 PHE A 165       5.976  37.246  27.479  1.00 68.88           C
ATOM   2280  HD1 PHE A 165       5.665  38.157  27.968  1.00 68.88           H
ATOM   2281  CD2 PHE A 165       5.952  35.788  25.530  1.00 60.09           C
ATOM   2282  HD2 PHE A 165       5.638  35.584  24.516  1.00 60.09           H
ATOM   2283  CE1 PHE A 165       6.783  36.324  28.163  1.00 65.95           C
ATOM   2284  HE1 PHE A 165       7.094  36.541  29.171  1.00 65.95           H
ATOM   2285  CE2 PHE A 165       6.750  34.859  26.222  1.00 58.25           C
ATOM   2286  HE2 PHE A 165       7.044  33.936  25.748  1.00 58.25           H
ATOM   2287  CZ  PHE A 165       7.170  35.129  27.536  1.00 60.43           C
ATOM   2288  HZ  PHE A 165       7.792  34.418  28.059  1.00 60.43           H
ATOM   2289  N   ASP A 166       1.063  39.051  25.397  1.00 64.40           N
ATOM   2290  H   ASP A 166       0.636  38.173  25.673  1.00 64.40           H
ATOM   2291  CA  ASP A 166       0.182  40.147  24.957  1.00 70.02           C
ATOM   2292  HA  ASP A 166       0.494  40.457  23.959  1.00 70.02           H
ATOM   2293  C   ASP A 166       0.233  41.402  25.856  1.00 79.92           C
ATOM   2294  O   ASP A 166      -0.155  42.481  25.409  1.00 80.84           O
ATOM   2295  CB  ASP A 166      -1.283  39.683  24.869  1.00 66.48           C
ATOM   2296 1HB  ASP A 166      -1.571  39.266  25.834  1.00 66.48           H
ATOM   2297 2HB  ASP A 166      -1.910  40.560  24.697  1.00 66.48           H
ATOM   2298  CG  ASP A 166      -1.628  38.674  23.769  1.00 61.52           C
ATOM   2299  OD1 ASP A 166      -0.742  38.184  23.034  1.00 57.76           O
ATOM   2300  OD2 ASP A 166      -2.845  38.392  23.621  1.00 61.60           O
ATOM   2301  N   GLY A 167       0.689  41.306  27.111  1.00 73.50           N
ATOM   2302  H   GLY A 167       0.987  40.398  27.448  1.00 73.50           H
ATOM   2303  CA  GLY A 167       0.748  42.432  28.057  1.00 81.01           C
ATOM   2304 1HA  GLY A 167      -0.041  43.148  27.828  1.00 81.01           H
ATOM   2305 2HA  GLY A 167       0.561  42.047  29.057  1.00 81.01           H
ATOM   2306  C   GLY A 167       2.082  43.192  28.104  1.00 80.76           C
ATOM   2307  O   GLY A 167       2.223  44.118  28.909  1.00 85.24           O
ATOM   2308  N   ALA A 168       3.070  42.799  27.294  1.00 73.09           N
ATOM   2309  H   ALA A 168       2.886  42.038  26.654  1.00 73.09           H
ATOM   2310  CA  ALA A 168       4.445  43.290  27.393  1.00 66.75           C
ATOM   2311  HA  ALA A 168       4.737  43.200  28.439  1.00 66.75           H
ATOM   2312  C   ALA A 168       4.627  44.764  26.938  1.00 64.96           C
ATOM   2313  O   ALA A 168       4.053  45.168  25.915  1.00 60.12           O
ATOM   2314  CB  ALA A 168       5.341  42.347  26.586  1.00 60.05           C
ATOM   2315 1HB  ALA A 168       5.264  41.334  26.985  1.00 60.05           H
ATOM   2316 2HB  ALA A 168       6.377  42.677  26.661  1.00 60.05           H
ATOM   2317 3HB  ALA A 168       5.027  42.348  25.542  1.00 60.05           H
ATOM   2318  N   PRO A 169       5.455  45.570  27.639  1.00 67.10           N
ATOM   2319  CA  PRO A 169       5.676  46.980  27.307  1.00 70.69           C
ATOM   2320  HA  PRO A 169       4.719  47.473  27.141  1.00 70.69           H
ATOM   2321  C   PRO A 169       6.525  47.171  26.043  1.00 69.44           C
ATOM   2322  O   PRO A 169       6.061  47.777  25.076  1.00 68.28           O
ATOM   2323  CB  PRO A 169       6.327  47.601  28.551  1.00 71.59           C
ATOM   2324 1HB  PRO A 169       7.025  48.402  28.300  1.00 71.59           H
ATOM   2325 2HB  PRO A 169       5.547  47.981  29.213  1.00 71.59           H
ATOM   2326  CG  PRO A 169       7.033  46.426  29.229  1.00 67.50           C
ATOM   2327 1HG  PRO A 169       8.025  46.288  28.797  1.00 67.50           H
ATOM   2328 2HG  PRO A 169       7.110  46.568  30.307  1.00 67.50           H
ATOM   2329  CD  PRO A 169       6.142  45.233  28.883  1.00 65.09           C
ATOM   2330 1HD  PRO A 169       6.748  44.332  28.775  1.00 65.09           H
ATOM   2331 2HD  PRO A 169       5.404  45.093  29.675  1.00 65.09           H
ATOM   2332  N   PHE A 170       7.748  46.633  26.013  1.00 65.00           N
ATOM   2333  H   PHE A 170       8.058  46.082  26.806  1.00 65.00           H
ATOM   2334  CA  PHE A 170       8.704  46.843  24.922  1.00 59.39           C
ATOM   2335  HA  PHE A 170       8.420  47.740  24.372  1.00 59.39           H
ATOM   2336  C   PHE A 170       8.727  45.709  23.892  1.00 54.27           C
ATOM   2337  O   PHE A 170       9.121  45.943  22.753  1.00 52.12           O
ATOM   2338  CB  PHE A 170      10.104  47.079  25.502  1.00 58.75           C
ATOM   2339 1HB  PHE A 170      10.405  46.197  26.066  1.00 58.75           H
ATOM   2340 2HB  PHE A 170      10.803  47.172  24.675  1.00 58.75           H
ATOM   2341  CG  PHE A 170      10.252  48.311  26.379  1.00 61.22           C
ATOM   2342  CD1 PHE A 170       9.814  49.571  25.923  1.00 62.19           C
ATOM   2343  HD1 PHE A 170       9.359  49.676  24.949  1.00 62.19           H
ATOM   2344  CD2 PHE A 170      10.858  48.210  27.646  1.00 60.14           C
ATOM   2345  HD2 PHE A 170      11.208  47.257  28.009  1.00 60.14           H
ATOM   2346  CE1 PHE A 170       9.964  50.708  26.734  1.00 59.47           C
ATOM   2347  HE1 PHE A 170       9.611  51.666  26.387  1.00 59.47           H
ATOM   2348  CE2 PHE A 170      11.012  49.349  28.454  1.00 58.83           C
ATOM   2349  HE2 PHE A 170      11.462  49.256  29.433  1.00 58.83           H
ATOM   2350  CZ  PHE A 170      10.563  50.600  28.000  1.00 59.00           C
ATOM   2351  HZ  PHE A 170      10.672  51.474  28.626  1.00 59.00           H
ATOM   2352  N   SER A 171       8.283  44.495  24.230  1.00 51.33           N
ATOM   2353  H   SER A 171       8.114  44.302  25.213  1.00 51.33           H
ATOM   2354  CA  SER A 171       8.251  43.378  23.265  1.00 45.75           C
ATOM   2355  HA  SER A 171       9.245  43.272  22.830  1.00 45.75           H
ATOM   2356  C   SER A 171       7.300  43.651  22.086  1.00 39.31           C
ATOM   2357  O   SER A 171       7.638  43.335  20.945  1.00 30.14           O
ATOM   2358  CB  SER A 171       7.939  42.058  23.980  1.00 48.61           C
ATOM   2359 1HB  SER A 171       6.932  42.091  24.390  1.00 48.61           H
ATOM   2360 2HB  SER A 171       8.001  41.238  23.264  1.00 48.61           H
ATOM   2361  OG  SER A 171       8.888  41.849  25.020  1.00 53.40           O
ATOM   2362  HG  SER A 171       8.444  41.626  25.857  1.00 53.40           H
ATOM   2363  N   ASP A 172       6.181  44.350  22.319  1.00 47.17           N
ATOM   2364  H   ASP A 172       5.959  44.585  23.274  1.00 47.17           H
ATOM   2365  CA  ASP A 172       5.334  44.915  21.252  1.00 48.64           C
ATOM   2366  HA  ASP A 172       5.011  44.123  20.577  1.00 48.64           H
ATOM   2367  C   ASP A 172       6.059  45.974  20.399  1.00 46.02           C
ATOM   2368  O   ASP A 172       5.869  46.028  19.182  1.00 41.10           O
ATOM   2369  CB  ASP A 172       4.098  45.584  21.874  1.00 54.66           C
ATOM   2370 1HB  ASP A 172       4.436  46.230  22.684  1.00 54.66           H
ATOM   2371 2HB  ASP A 172       3.625  46.214  21.121  1.00 54.66           H
ATOM   2372  CG  ASP A 172       3.017  44.651  22.414  1.00 60.08           C
ATOM   2373  OD1 ASP A 172       3.022  43.433  22.130  1.00 57.66           O
ATOM   2374  OD2 ASP A 172       2.101  45.163  23.097  1.00 66.20           O
ATOM   2375  N   LEU A 173       6.878  46.823  21.030  1.00 46.54           N
ATOM   2376  H   LEU A 173       7.013  46.704  22.022  1.00 46.54           H
ATOM   2377  CA  LEU A 173       7.575  47.932  20.375  1.00 42.42           C
ATOM   2378  HA  LEU A 173       6.848  48.462  19.764  1.00 42.42           H
ATOM   2379  C   LEU A 173       8.704  47.443  19.456  1.00 43.42           C
ATOM   2380  O   LEU A 173       8.851  47.919  18.333  1.00 44.49           O
ATOM   2381  CB  LEU A 173       8.094  48.902  21.451  1.00 41.80           C
ATOM   2382 1HB  LEU A 173       7.267  49.182  22.106  1.00 41.80           H
ATOM   2383 2HB  LEU A 173       8.846  48.392  22.053  1.00 41.80           H
ATOM   2384  CG  LEU A 173       8.728  50.180  20.875  1.00 40.50           C
ATOM   2385  HG  LEU A 173       9.538  49.922  20.194  1.00 40.50           H
ATOM   2386  CD1 LEU A 173       7.697  51.028  20.130  1.00 43.41           C
ATOM   2387 1HD1 LEU A 173       8.129  51.988  19.864  1.00 43.41           H
ATOM   2388 2HD1 LEU A 173       6.825  51.195  20.761  1.00 43.41           H
ATOM   2389 3HD1 LEU A 173       7.390  50.530  19.212  1.00 43.41           H
ATOM   2390  CD2 LEU A 173       9.318  51.001  22.018  1.00 38.80           C
ATOM   2391 1HD2 LEU A 173       9.769  51.912  21.625  1.00 38.80           H
ATOM   2392 2HD2 LEU A 173      10.088  50.428  22.529  1.00 38.80           H
ATOM   2393 3HD2 LEU A 173       8.538  51.265  22.731  1.00 38.80           H
ATOM   2394  N   VAL A 174       9.478  46.451  19.907  1.00 41.89           N
ATOM   2395  H   VAL A 174       9.319  46.126  20.856  1.00 41.89           H
ATOM   2396  CA  VAL A 174      10.520  45.797  19.096  1.00 35.38           C
ATOM   2397  HA  VAL A 174      11.245  46.546  18.778  1.00 35.38           H
ATOM   2398  C   VAL A 174       9.911  45.197  17.827  1.00 29.34           C
ATOM   2399  O   VAL A 174      10.437  45.405  16.733  1.00 25.60           O
ATOM   2400  CB  VAL A 174      11.256  44.726  19.930  1.00 38.08           C
ATOM   2401  HB  VAL A 174      10.520  44.066  20.390  1.00 38.08           H
ATOM   2402  CG1 VAL A 174      12.212  43.867  19.093  1.00 23.55           C
ATOM   2403 1HG1 VAL A 174      12.770  43.195  19.745  1.00 23.55           H
ATOM   2404 2HG1 VAL A 174      12.910  44.501  18.546  1.00 23.55           H
ATOM   2405 3HG1 VAL A 174      11.648  43.252  18.393  1.00 23.55           H
ATOM   2406  CG2 VAL A 174      12.077  45.392  21.040  1.00 38.02           C
ATOM   2407 1HG2 VAL A 174      12.544  44.628  21.662  1.00 38.02           H
ATOM   2408 2HG2 VAL A 174      11.436  45.999  21.674  1.00 38.02           H
ATOM   2409 3HG2 VAL A 174      12.849  46.028  20.607  1.00 38.02           H
ATOM   2410  N   ARG A 175       8.765  44.515  17.961  1.00 30.87           N
ATOM   2411  H   ARG A 175       8.377  44.427  18.893  1.00 30.87           H
ATOM   2412  CA  ARG A 175       8.046  43.877  16.852  1.00 32.96           C
ATOM   2413  HA  ARG A 175       8.720  43.171  16.367  1.00 32.96           H
ATOM   2414  C   ARG A 175       7.641  44.882  15.765  1.00 36.13           C
ATOM   2415  O   ARG A 175       7.961  44.667  14.597  1.00 39.84           O
ATOM   2416  CB  ARG A 175       6.861  43.091  17.443  1.00 33.84           C
ATOM   2417 1HB  ARG A 175       7.245  42.401  18.197  1.00 33.84           H
ATOM   2418 2HB  ARG A 175       6.165  43.776  17.928  1.00 33.84           H
ATOM   2419  CG  ARG A 175       6.109  42.281  16.383  1.00 33.34           C
ATOM   2420 1HG  ARG A 175       5.580  42.960  15.715  1.00 33.34           H
ATOM   2421 2HG  ARG A 175       6.833  41.716  15.801  1.00 33.34           H
ATOM   2422  CD  ARG A 175       5.118  41.275  16.981  1.00 32.54           C
ATOM   2423 1HD  ARG A 175       4.691  40.712  16.152  1.00 32.54           H
ATOM   2424 2HD  ARG A 175       5.653  40.569  17.612  1.00 32.54           H
ATOM   2425  NE  ARG A 175       4.010  41.915  17.714  1.00 33.32           N
ATOM   2426  HE  ARG A 175       3.242  42.246  17.145  1.00 33.32           H
ATOM   2427  CZ  ARG A 175       3.831  42.020  19.019  1.00 38.52           C
ATOM   2428  NH1 ARG A 175       2.783  42.634  19.470  1.00 36.87           N
ATOM   2429 1HH1 ARG A 175       2.071  42.955  18.824  1.00 36.87           H
ATOM   2430 2HH1 ARG A 175       2.677  42.773  20.469  1.00 36.87           H
ATOM   2431  NH2 ARG A 175       4.653  41.527  19.901  1.00 23.46           N
ATOM   2432 1HH2 ARG A 175       5.428  40.947  19.597  1.00 23.46           H
ATOM   2433 2HH2 ARG A 175       4.429  41.582  20.883  1.00 23.46           H
ATOM   2434  N   GLU A 176       7.014  46.002  16.132  1.00 35.49           N
ATOM   2435  H   GLU A 176       6.767  46.123  17.108  1.00 35.49           H
ATOM   2436  CA  GLU A 176       6.603  47.023  15.152  1.00 34.09           C
ATOM   2437  HA  GLU A 176       6.117  46.508  14.321  1.00 34.09           H
ATOM   2438  C   GLU A 176       7.781  47.809  14.545  1.00 31.12           C
ATOM   2439  O   GLU A 176       7.724  48.175  13.368  1.00 32.22           O
ATOM   2440  CB  GLU A 176       5.553  47.975  15.747  1.00 40.19           C
ATOM   2441 1HB  GLU A 176       5.218  48.636  14.950  1.00 40.19           H
ATOM   2442 2HB  GLU A 176       4.696  47.390  16.080  1.00 40.19           H
ATOM   2443  CG  GLU A 176       6.046  48.835  16.917  1.00 46.85           C
ATOM   2444 1HG  GLU A 176       6.323  48.172  17.731  1.00 46.85           H
ATOM   2445 2HG  GLU A 176       6.922  49.409  16.614  1.00 46.85           H
ATOM   2446  CD  GLU A 176       4.972  49.815  17.392  1.00 55.60           C
ATOM   2447  OE1 GLU A 176       4.505  50.634  16.561  1.00 58.71           O
ATOM   2448  OE2 GLU A 176       4.584  49.766  18.585  1.00 61.46           O
ATOM   2449  N   ARG A 177       8.865  48.052  15.298  1.00 29.60           N
ATOM   2450  H   ARG A 177       8.852  47.766  16.275  1.00 29.60           H
ATOM   2451  CA  ARG A 177      10.045  48.773  14.781  1.00 28.66           C
ATOM   2452  HA  ARG A 177       9.705  49.664  14.249  1.00 28.66           H
ATOM   2453  C   ARG A 177      10.814  47.957  13.739  1.00 28.20           C
ATOM   2454  O   ARG A 177      11.231  48.509  12.726  1.00 30.46           O
ATOM   2455  CB  ARG A 177      10.954  49.220  15.937  1.00 26.32           C
ATOM   2456 1HB  ARG A 177      11.144  48.382  16.610  1.00 26.32           H
ATOM   2457 2HB  ARG A 177      11.905  49.546  15.518  1.00 26.32           H
ATOM   2458  CG  ARG A 177      10.340  50.395  16.719  1.00 33.05           C
ATOM   2459 1HG  ARG A 177      10.093  51.200  16.027  1.00 33.05           H
ATOM   2460 2HG  ARG A 177       9.413  50.077  17.192  1.00 33.05           H
ATOM   2461  CD  ARG A 177      11.288  50.927  17.805  1.00 35.87           C
ATOM   2462 1HD  ARG A 177      10.739  51.609  18.454  1.00 35.87           H
ATOM   2463 2HD  ARG A 177      11.625  50.091  18.420  1.00 35.87           H
ATOM   2464  NE  ARG A 177      12.461  51.620  17.236  1.00 40.92           N
ATOM   2465  HE  ARG A 177      13.362  51.163  17.321  1.00 40.92           H
ATOM   2466  CZ  ARG A 177      12.488  52.795  16.636  1.00 48.10           C
ATOM   2467  NH1 ARG A 177      11.448  53.573  16.553  1.00 53.55           N
ATOM   2468 1HH1 ARG A 177      10.613  53.343  17.068  1.00 53.55           H
ATOM   2469 2HH1 ARG A 177      11.490  54.383  15.948  1.00 53.55           H
ATOM   2470  NH2 ARG A 177      13.581  53.237  16.100  1.00 49.27           N
ATOM   2471 1HH2 ARG A 177      14.400  52.655  16.040  1.00 49.27           H
ATOM   2472 2HH2 ARG A 177      13.641  54.213  15.845  1.00 49.27           H
ATOM   2473  N   LEU A 178      10.927  46.638  13.926  1.00 29.52           N
ATOM   2474  H   LEU A 178      10.575  46.253  14.796  1.00 29.52           H
ATOM   2475  CA  LEU A 178      11.465  45.720  12.909  1.00 28.64           C
ATOM   2476  HA  LEU A 178      12.454  46.062  12.601  1.00 28.64           H
ATOM   2477  C   LEU A 178      10.578  45.682  11.647  1.00 33.88           C
ATOM   2478  O   LEU A 178      11.081  45.697  10.521  1.00 38.10           O
ATOM   2479  CB  LEU A 178      11.577  44.314  13.524  1.00 25.45           C
ATOM   2480 1HB  LEU A 178      10.596  44.055  13.921  1.00 25.45           H
ATOM   2481 2HB  LEU A 178      11.819  43.597  12.738  1.00 25.45           H
ATOM   2482  CG  LEU A 178      12.616  44.173  14.653  1.00 24.80           C
ATOM   2483  HG  LEU A 178      12.575  45.034  15.319  1.00 24.80           H
ATOM   2484  CD1 LEU A 178      12.313  42.914  15.464  1.00 18.11           C
ATOM   2485 1HD1 LEU A 178      13.020  42.835  16.287  1.00 18.11           H
ATOM   2486 2HD1 LEU A 178      12.376  42.030  14.829  1.00 18.11           H
ATOM   2487 3HD1 LEU A 178      11.308  42.980  15.881  1.00 18.11           H
ATOM   2488  CD2 LEU A 178      14.037  44.053  14.102  1.00 18.62           C
ATOM   2489 1HD2 LEU A 178      14.742  43.935  14.925  1.00 18.62           H
ATOM   2490 2HD2 LEU A 178      14.300  44.951  13.545  1.00 18.62           H
ATOM   2491 3HD2 LEU A 178      14.106  43.184  13.451  1.00 18.62           H
ATOM   2492  N   ALA A 179       9.253  45.678  11.823  1.00 34.69           N
ATOM   2493  H   ALA A 179       8.891  45.632  12.769  1.00 34.69           H
ATOM   2494  CA  ALA A 179       8.284  45.650  10.726  1.00 32.76           C
ATOM   2495  HA  ALA A 179       8.482  44.772  10.108  1.00 32.76           H
ATOM   2496  C   ALA A 179       8.336  46.889   9.807  1.00 33.04           C
ATOM   2497  O   ALA A 179       7.979  46.792   8.632  1.00 34.92           O
ATOM   2498  CB  ALA A 179       6.894  45.493  11.337  1.00 30.53           C
ATOM   2499 1HB  ALA A 179       6.861  44.605  11.969  1.00 30.53           H
ATOM   2500 2HB  ALA A 179       6.163  45.393  10.537  1.00 30.53           H
ATOM   2501 3HB  ALA A 179       6.639  46.368  11.932  1.00 30.53           H
ATOM   2502  N   ALA A 180       8.829  48.033  10.297  1.00 33.49           N
ATOM   2503  H   ALA A 180       9.075  48.065  11.278  1.00 33.49           H
ATOM   2504  CA  ALA A 180       9.053  49.248   9.500  1.00 35.31           C
ATOM   2505  HA  ALA A 180       8.135  49.474   8.955  1.00 35.31           H
ATOM   2506  C   ALA A 180      10.186  49.118   8.450  1.00 40.32           C
ATOM   2507  O   ALA A 180      10.414  50.042   7.660  1.00 45.88           O
ATOM   2508  CB  ALA A 180       9.329  50.404  10.467  1.00 33.74           C
ATOM   2509 1HB  ALA A 180       8.541  50.464  11.218  1.00 33.74           H
ATOM   2510 2HB  ALA A 180       9.355  51.343   9.914  1.00 33.74           H
ATOM   2511 3HB  ALA A 180      10.288  50.254  10.963  1.00 33.74           H
ATOM   2512  N   VAL A 181      10.907  47.990   8.437  1.00 39.79           N
ATOM   2513  H   VAL A 181      10.718  47.316   9.169  1.00 39.79           H
ATOM   2514  CA  VAL A 181      11.967  47.665   7.465  1.00 35.87           C
ATOM   2515  HA  VAL A 181      11.952  48.393   6.654  1.00 35.87           H
ATOM   2516  C   VAL A 181      11.733  46.297   6.809  1.00 28.30           C
ATOM   2517  O   VAL A 181      11.883  46.161   5.595  1.00 32.64           O
ATOM   2518  CB  VAL A 181      13.354  47.755   8.143  1.00 38.13           C
ATOM   2519  HB  VAL A 181      13.375  47.080   9.000  1.00 38.13           H
ATOM   2520  CG1 VAL A 181      14.495  47.362   7.201  1.00 40.90           C
ATOM   2521 1HG1 VAL A 181      15.452  47.486   7.708  1.00 40.90           H
ATOM   2522 2HG1 VAL A 181      14.478  47.991   6.312  1.00 40.90           H
ATOM   2523 3HG1 VAL A 181      14.407  46.314   6.914  1.00 40.90           H
ATOM   2524  CG2 VAL A 181      13.639  49.181   8.638  1.00 37.01           C
ATOM   2525 1HG2 VAL A 181      14.648  49.242   9.046  1.00 37.01           H
ATOM   2526 2HG2 VAL A 181      12.939  49.456   9.427  1.00 37.01           H
ATOM   2527 3HG2 VAL A 181      13.553  49.889   7.814  1.00 37.01           H
ATOM   2528  N   VAL A 182      11.335  45.280   7.581  1.00 20.47           N
ATOM   2529  H   VAL A 182      11.250  45.441   8.579  1.00 20.47           H
ATOM   2530  CA  VAL A 182      11.199  43.892   7.093  1.00 21.83           C
ATOM   2531  HA  VAL A 182      12.030  43.674   6.422  1.00 21.83           H
ATOM   2532  C   VAL A 182       9.917  43.639   6.292  1.00 25.05           C
ATOM   2533  O   VAL A 182       9.970  42.931   5.289  1.00 29.35           O
ATOM   2534  CB  VAL A 182      11.291  42.912   8.274  1.00 21.49           C
ATOM   2535  HB  VAL A 182      10.574  43.234   9.024  1.00 21.49           H
ATOM   2536  CG1 VAL A 182      10.993  41.454   7.888  1.00 19.70           C
ATOM   2537 1HG1 VAL A 182      11.153  40.799   8.742  1.00 19.70           H
ATOM   2538 2HG1 VAL A 182      11.644  41.142   7.070  1.00 19.70           H
ATOM   2539 3HG1 VAL A 182       9.952  41.348   7.586  1.00 19.70           H
ATOM   2540  CG2 VAL A 182      12.687  42.949   8.903  1.00 21.36           C
ATOM   2541 1HG2 VAL A 182      12.713  42.290   9.771  1.00 21.36           H
ATOM   2542 2HG2 VAL A 182      12.929  43.958   9.237  1.00 21.36           H
ATOM   2543 3HG2 VAL A 182      13.430  42.624   8.175  1.00 21.36           H
ATOM   2544  N   ASP A 183       8.768  44.197   6.688  1.00 28.12           N
ATOM   2545  H   ASP A 183       8.760  44.782   7.512  1.00 28.12           H
ATOM   2546  CA  ASP A 183       7.476  43.861   6.058  1.00 30.22           C
ATOM   2547  HA  ASP A 183       7.442  42.777   5.938  1.00 30.22           H
ATOM   2548  C   ASP A 183       7.301  44.447   4.642  1.00 35.68           C
ATOM   2549  O   ASP A 183       6.327  44.125   3.957  1.00 40.56           O
ATOM   2550  CB  ASP A 183       6.288  44.246   6.961  1.00 31.33           C
ATOM   2551 1HB  ASP A 183       6.343  45.310   7.183  1.00 31.33           H
ATOM   2552 2HB  ASP A 183       5.362  44.076   6.410  1.00 31.33           H
ATOM   2553  CG  ASP A 183       6.182  43.464   8.276  1.00 30.88           C
ATOM   2554  OD1 ASP A 183       7.083  42.661   8.605  1.00 28.97           O
ATOM   2555  OD2 ASP A 183       5.136  43.613   8.953  1.00 32.94           O
ATOM   2556  N   GLN A 184       8.247  45.276   4.189  1.00 33.59           N
ATOM   2557  H   GLN A 184       9.029  45.448   4.803  1.00 33.59           H
ATOM   2558  CA  GLN A 184       8.288  45.902   2.867  1.00 23.73           C
ATOM   2559  HA  GLN A 184       7.444  46.588   2.790  1.00 23.73           H
ATOM   2560  C   GLN A 184       8.171  44.834   1.760  1.00 23.01           C
ATOM   2561  O   GLN A 184       9.069  44.012   1.574  1.00 17.62           O
ATOM   2562  CB  GLN A 184       9.596  46.721   2.787  1.00 20.42           C
ATOM   2563 1HB  GLN A 184       9.734  47.236   3.740  1.00 20.42           H
ATOM   2564 2HB  GLN A 184      10.446  46.050   2.656  1.00 20.42           H
ATOM   2565  CG  GLN A 184       9.628  47.808   1.700  1.00 21.18           C
ATOM   2566 1HG  GLN A 184       8.768  48.464   1.830  1.00 21.18           H
ATOM   2567 2HG  GLN A 184      10.522  48.414   1.845  1.00 21.18           H
ATOM   2568  CD  GLN A 184       9.661  47.269   0.275  1.00 23.68           C
ATOM   2569  OE1 GLN A 184      10.622  46.656  -0.178  1.00 30.47           O
ATOM   2570  NE2 GLN A 184       8.614  47.478  -0.488  1.00 22.61           N
ATOM   2571 1HE2 GLN A 184       8.667  47.169  -1.447  1.00 22.61           H
ATOM   2572 2HE2 GLN A 184       7.826  48.015  -0.137  1.00 22.61           H
ATOM   2573  N   GLY A 185       7.044  44.812   1.040  1.00 27.48           N
ATOM   2574  H   GLY A 185       6.343  45.515   1.226  1.00 27.48           H
ATOM   2575  CA  GLY A 185       6.782  43.849  -0.038  1.00 19.45           C
ATOM   2576 1HA  GLY A 185       5.846  44.128  -0.521  1.00 19.45           H
ATOM   2577 2HA  GLY A 185       7.577  43.921  -0.781  1.00 19.45           H
ATOM   2578  C   GLY A 185       6.653  42.374   0.385  1.00 18.77           C
ATOM   2579  O   GLY A 185       6.829  41.487  -0.456  1.00 18.57           O
ATOM   2580  N   ARG A 186       6.388  42.069   1.665  1.00 21.51           N
ATOM   2581  H   ARG A 186       6.290  42.835   2.324  1.00 21.51           H
ATOM   2582  CA  ARG A 186       6.157  40.691   2.150  1.00 21.34           C
ATOM   2583  HA  ARG A 186       6.609  39.987   1.449  1.00 21.34           H
ATOM   2584  C   ARG A 186       4.672  40.330   2.223  1.00 25.86           C
ATOM   2585  O   ARG A 186       3.873  41.071   2.797  1.00 32.76           O
ATOM   2586  CB  ARG A 186       6.832  40.468   3.513  1.00 16.89           C
ATOM   2587 1HB  ARG A 186       6.516  41.238   4.218  1.00 16.89           H
ATOM   2588 2HB  ARG A 186       6.507  39.498   3.895  1.00 16.89           H
ATOM   2589  CG  ARG A 186       8.364  40.467   3.400  1.00 14.56           C
ATOM   2590 1HG  ARG A 186       8.651  39.907   2.511  1.00 14.56           H
ATOM   2591 2HG  ARG A 186       8.730  41.489   3.302  1.00 14.56           H
ATOM   2592  CD  ARG A 186       9.002  39.790   4.620  1.00 13.57           C
ATOM   2593 1HD  ARG A 186       8.819  40.390   5.513  1.00 13.57           H
ATOM   2594 2HD  ARG A 186       8.534  38.814   4.733  1.00 13.57           H
ATOM   2595  NE  ARG A 186      10.445  39.598   4.421  1.00 19.14           N
ATOM   2596  HE  ARG A 186      10.894  40.202   3.743  1.00 19.14           H
ATOM   2597  CZ  ARG A 186      11.239  38.705   4.978  1.00 20.20           C
ATOM   2598  NH1 ARG A 186      12.445  38.578   4.518  1.00 14.03           N
ATOM   2599 1HH1 ARG A 186      12.691  39.089   3.679  1.00 14.03           H
ATOM   2600 2HH1 ARG A 186      13.083  37.899   4.904  1.00 14.03           H
ATOM   2601  NH2 ARG A 186      10.867  37.919   5.950  1.00 23.56           N
ATOM   2602 1HH2 ARG A 186       9.915  37.974   6.289  1.00 23.56           H
ATOM   2603 2HH2 ARG A 186      11.507  37.230   6.321  1.00 23.56           H
ATOM   2604  N   THR A 187       4.314  39.143   1.735  1.00 22.04           N
ATOM   2605  H   THR A 187       5.026  38.568   1.306  1.00 22.04           H
ATOM   2606  CA  THR A 187       3.001  38.524   1.997  1.00 22.89           C
ATOM   2607  HA  THR A 187       2.252  39.284   1.784  1.00 22.89           H
ATOM   2608  C   THR A 187       2.865  38.132   3.483  1.00 20.60           C
ATOM   2609  O   THR A 187       3.884  37.886   4.141  1.00 15.48           O
ATOM   2610  CB  THR A 187       2.721  37.335   1.059  1.00 16.87           C
ATOM   2611  HB  THR A 187       1.807  36.833   1.378  1.00 16.87           H
ATOM   2612  OG1 THR A 187       3.781  36.401   1.045  1.00 19.52           O
ATOM   2613  HG1 THR A 187       3.506  35.655   0.482  1.00 19.52           H
ATOM   2614  CG2 THR A 187       2.532  37.820  -0.374  1.00 18.43           C
ATOM   2615 1HG2 THR A 187       2.205  36.987  -0.992  1.00 18.43           H
ATOM   2616 2HG2 THR A 187       3.465  38.221  -0.767  1.00 18.43           H
ATOM   2617 3HG2 THR A 187       1.762  38.591  -0.408  1.00 18.43           H
ATOM   2618  N   PRO A 188       1.641  38.120   4.058  1.00 23.80           N
ATOM   2619  CA  PRO A 188       1.434  38.171   5.510  1.00 23.67           C
ATOM   2620  HA  PRO A 188       1.748  39.156   5.850  1.00 23.67           H
ATOM   2621  C   PRO A 188       2.186  37.133   6.350  1.00 24.91           C
ATOM   2622  O   PRO A 188       2.701  37.493   7.409  1.00 25.50           O
ATOM   2623  CB  PRO A 188      -0.078  38.060   5.717  1.00 24.85           C
ATOM   2624 1HB  PRO A 188      -0.383  37.012   5.739  1.00 24.85           H
ATOM   2625 2HB  PRO A 188      -0.400  38.573   6.624  1.00 24.85           H
ATOM   2626  CG  PRO A 188      -0.638  38.725   4.466  1.00 28.04           C
ATOM   2627 1HG  PRO A 188      -1.644  38.374   4.242  1.00 28.04           H
ATOM   2628 2HG  PRO A 188      -0.629  39.808   4.586  1.00 28.04           H
ATOM   2629  CD  PRO A 188       0.360  38.316   3.385  1.00 23.92           C
ATOM   2630 1HD  PRO A 188       0.041  37.378   2.931  1.00 23.92           H
ATOM   2631 2HD  PRO A 188       0.399  39.099   2.628  1.00 23.92           H
ATOM   2632  N   ALA A 189       2.303  35.879   5.897  1.00 27.13           N
ATOM   2633  H   ALA A 189       1.858  35.630   5.017  1.00 27.13           H
ATOM   2634  CA  ALA A 189       2.975  34.820   6.659  1.00 24.12           C
ATOM   2635  HA  ALA A 189       2.531  34.778   7.654  1.00 24.12           H
ATOM   2636  C   ALA A 189       4.493  35.046   6.847  1.00 21.98           C
ATOM   2637  O   ALA A 189       5.096  34.487   7.767  1.00 16.38           O
ATOM   2638  CB  ALA A 189       2.697  33.483   5.961  1.00 22.40           C
ATOM   2639 1HB  ALA A 189       1.621  33.327   5.870  1.00 22.40           H
ATOM   2640 2HB  ALA A 189       3.116  32.667   6.550  1.00 22.40           H
ATOM   2641 3HB  ALA A 189       3.146  33.476   4.967  1.00 22.40           H
ATOM   2642  N   PHE A 190       5.125  35.867   6.002  1.00 24.02           N
ATOM   2643  H   PHE A 190       4.572  36.327   5.287  1.00 24.02           H
ATOM   2644  CA  PHE A 190       6.576  36.111   6.001  1.00 20.12           C
ATOM   2645  HA  PHE A 190       7.071  35.292   6.524  1.00 20.12           H
ATOM   2646  C   PHE A 190       6.992  37.401   6.732  1.00 18.82           C
ATOM   2647  O   PHE A 190       8.184  37.701   6.827  1.00 16.06           O
ATOM   2648  CB  PHE A 190       7.076  36.084   4.549  1.00 16.22           C
ATOM   2649 1HB  PHE A 190       6.595  36.888   3.989  1.00 16.22           H
ATOM   2650 2HB  PHE A 190       8.150  36.276   4.539  1.00 16.22           H
ATOM   2651  CG  PHE A 190       6.819  34.763   3.843  1.00 12.46           C
ATOM   2652  CD1 PHE A 190       7.785  33.740   3.889  1.00 20.29           C
ATOM   2653  HD1 PHE A 190       8.705  33.890   4.435  1.00 20.29           H
ATOM   2654  CD2 PHE A 190       5.615  34.549   3.145  1.00 13.35           C
ATOM   2655  HD2 PHE A 190       4.862  35.324   3.118  1.00 13.35           H
ATOM   2656  CE1 PHE A 190       7.560  32.523   3.222  1.00 16.32           C
ATOM   2657  HE1 PHE A 190       8.314  31.747   3.251  1.00 16.32           H
ATOM   2658  CE2 PHE A 190       5.386  33.329   2.485  1.00 14.64           C
ATOM   2659  HE2 PHE A 190       4.462  33.172   1.944  1.00 14.64           H
ATOM   2660  CZ  PHE A 190       6.361  32.316   2.518  1.00 15.29           C
ATOM   2661  HZ  PHE A 190       6.193  31.384   1.994  1.00 15.29           H
ATOM   2662  N   ARG A 191       6.028  38.176   7.240  1.00 23.44           N
ATOM   2663  H   ARG A 191       5.076  37.841   7.153  1.00 23.44           H
ATOM   2664  CA  ARG A 191       6.237  39.428   7.989  1.00 22.90           C
ATOM   2665  HA  ARG A 191       6.982  40.047   7.485  1.00 22.90           H
ATOM   2666  C   ARG A 191       6.762  39.195   9.406  1.00 20.44           C
ATOM   2667  O   ARG A 191       6.695  38.080   9.924  1.00 19.56           O
ATOM   2668  CB  ARG A 191       4.906  40.188   8.026  1.00 19.47           C
ATOM   2669 1HB  ARG A 191       4.116  39.527   8.385  1.00 19.47           H
ATOM   2670 2HB  ARG A 191       4.972  41.024   8.719  1.00 19.47           H
ATOM   2671  CG  ARG A 191       4.556  40.717   6.630  1.00 19.19           C
ATOM   2672 1HG  ARG A 191       5.339  41.390   6.283  1.00 19.19           H
ATOM   2673 2HG  ARG A 191       4.465  39.884   5.932  1.00 19.19           H
ATOM   2674  CD  ARG A 191       3.231  41.467   6.675  1.00 22.81           C
ATOM   2675 1HD  ARG A 191       2.505  40.822   7.168  1.00 22.81           H
ATOM   2676 2HD  ARG A 191       3.347  42.383   7.257  1.00 22.81           H
ATOM   2677  NE  ARG A 191       2.765  41.784   5.319  1.00 28.49           N
ATOM   2678  HE  ARG A 191       3.437  41.755   4.558  1.00 28.49           H
ATOM   2679  CZ  ARG A 191       1.524  42.012   4.953  1.00 30.99           C
ATOM   2680  NH1 ARG A 191       0.548  42.068   5.814  1.00 33.98           N
ATOM   2681 1HH1 ARG A 191       0.757  41.943   6.800  1.00 33.98           H
ATOM   2682 2HH1 ARG A 191      -0.412  42.210   5.537  1.00 33.98           H
ATOM   2683  NH2 ARG A 191       1.273  42.158   3.689  1.00 30.26           N
ATOM   2684 1HH2 ARG A 191       2.061  42.126   3.057  1.00 30.26           H
ATOM   2685 2HH2 ARG A 191       0.341  42.374   3.361  1.00 30.26           H
ATOM   2686  N   VAL A 192       7.250  40.250  10.061  1.00 17.40           N
ATOM   2687  H   VAL A 192       7.244  41.152   9.587  1.00 17.40           H
ATOM   2688  CA  VAL A 192       7.584  40.202  11.494  1.00 15.59           C
ATOM   2689  HA  VAL A 192       8.256  39.359  11.646  1.00 15.59           H
ATOM   2690  C   VAL A 192       6.308  39.955  12.300  1.00 16.08           C
ATOM   2691  O   VAL A 192       5.278  40.589  12.053  1.00 19.30           O
ATOM   2692  CB  VAL A 192       8.301  41.470  11.992  1.00 14.83           C
ATOM   2693  HB  VAL A 192       7.606  42.309  11.967  1.00 14.83           H
ATOM   2694  CG1 VAL A 192       8.820  41.297  13.425  1.00 15.53           C
ATOM   2695 1HG1 VAL A 192       9.260  42.230  13.770  1.00 15.53           H
ATOM   2696 2HG1 VAL A 192       9.569  40.505  13.463  1.00 15.53           H
ATOM   2697 3HG1 VAL A 192       8.004  41.042  14.094  1.00 15.53           H
ATOM   2698  CG2 VAL A 192       9.507  41.807  11.118  1.00 15.11           C
ATOM   2699 1HG2 VAL A 192       9.998  42.703  11.492  1.00 15.11           H
ATOM   2700 2HG2 VAL A 192       9.159  42.007  10.108  1.00 15.11           H
ATOM   2701 3HG2 VAL A 192      10.210  40.975  11.104  1.00 15.11           H
ATOM   2702  N   GLN A 193       6.371  39.020  13.246  1.00 16.55           N
ATOM   2703  H   GLN A 193       7.261  38.557  13.400  1.00 16.55           H
ATOM   2704  CA  GLN A 193       5.213  38.501  13.982  1.00 23.47           C
ATOM   2705  HA  GLN A 193       4.510  39.318  14.145  1.00 23.47           H
ATOM   2706  C   GLN A 193       5.640  37.942  15.356  1.00 25.83           C
ATOM   2707  O   GLN A 193       6.827  37.660  15.545  1.00 22.85           O
ATOM   2708  CB  GLN A 193       4.518  37.433  13.110  1.00 22.91           C
ATOM   2709 1HB  GLN A 193       3.607  37.104  13.603  1.00 22.91           H
ATOM   2710 2HB  GLN A 193       4.229  37.899  12.166  1.00 22.91           H
ATOM   2711  CG  GLN A 193       5.373  36.189  12.807  1.00 23.73           C
ATOM   2712 1HG  GLN A 193       6.399  36.481  12.582  1.00 23.73           H
ATOM   2713 2HG  GLN A 193       5.388  35.546  13.685  1.00 23.73           H
ATOM   2714  CD  GLN A 193       4.837  35.402  11.614  1.00 26.95           C
ATOM   2715  OE1 GLN A 193       3.996  34.520  11.734  1.00 29.50           O
ATOM   2716  NE2 GLN A 193       5.271  35.704  10.412  1.00 29.66           N
ATOM   2717 1HE2 GLN A 193       4.955  35.170   9.615  1.00 29.66           H
ATOM   2718 2HE2 GLN A 193       5.892  36.498  10.288  1.00 29.66           H
ATOM   2719  N   PRO A 194       4.720  37.750  16.324  1.00 28.61           N
ATOM   2720  CA  PRO A 194       5.031  37.047  17.567  1.00 27.80           C
ATOM   2721  HA  PRO A 194       5.840  37.567  18.081  1.00 27.80           H
ATOM   2722  C   PRO A 194       5.440  35.598  17.280  1.00 26.94           C
ATOM   2723  O   PRO A 194       4.754  34.897  16.528  1.00 32.69           O
ATOM   2724  CB  PRO A 194       3.759  37.107  18.426  1.00 27.20           C
ATOM   2725 1HB  PRO A 194       3.184  36.186  18.321  1.00 27.20           H
ATOM   2726 2HB  PRO A 194       3.993  37.285  19.475  1.00 27.20           H
ATOM   2727  CG  PRO A 194       2.961  38.262  17.822  1.00 30.36           C
ATOM   2728 1HG  PRO A 194       1.889  38.142  17.980  1.00 30.36           H
ATOM   2729 2HG  PRO A 194       3.309  39.205  18.243  1.00 30.36           H
ATOM   2730  CD  PRO A 194       3.332  38.180  16.343  1.00 28.94           C
ATOM   2731 1HD  PRO A 194       2.716  37.424  15.860  1.00 28.94           H
ATOM   2732 2HD  PRO A 194       3.187  39.145  15.862  1.00 28.94           H
ATOM   2733  N   MET A 195       6.538  35.142  17.886  1.00 22.00           N
ATOM   2734  H   MET A 195       7.072  35.784  18.467  1.00 22.00           H
ATOM   2735  CA  MET A 195       6.999  33.755  17.785  1.00 14.80           C
ATOM   2736  HA  MET A 195       7.134  33.517  16.731  1.00 14.80           H
ATOM   2737  C   MET A 195       5.971  32.791  18.415  1.00 28.05           C
ATOM   2738  O   MET A 195       5.530  33.052  19.543  1.00 26.09           O
ATOM   2739  CB  MET A 195       8.368  33.637  18.481  1.00 15.12           C
ATOM   2740 1HB  MET A 195       9.055  34.365  18.049  1.00 15.12           H
ATOM   2741 2HB  MET A 195       8.238  33.881  19.536  1.00 15.12           H
ATOM   2742  CG  MET A 195       8.999  32.241  18.392  1.00 14.56           C
ATOM   2743 1HG  MET A 195       9.869  32.215  19.049  1.00 14.56           H
ATOM   2744 2HG  MET A 195       8.292  31.508  18.772  1.00 14.56           H
ATOM   2745  SD  MET A 195       9.530  31.731  16.733  1.00 14.64           S
ATOM   2746  CE  MET A 195      11.071  32.675  16.596  1.00 12.92           C
ATOM   2747 1HE  MET A 195      11.510  32.516  15.612  1.00 12.92           H
ATOM   2748 2HE  MET A 195      11.772  32.339  17.361  1.00 12.92           H
ATOM   2749 3HE  MET A 195      10.873  33.739  16.728  1.00 12.92           H
ATOM   2750  N   PRO A 196       5.605  31.666  17.771  1.00 19.67           N
ATOM   2751  CA  PRO A 196       4.887  30.583  18.436  1.00 16.13           C
ATOM   2752  HA  PRO A 196       3.998  30.983  18.923  1.00 16.13           H
ATOM   2753  C   PRO A 196       5.809  29.929  19.475  1.00 16.10           C
ATOM   2754  O   PRO A 196       6.900  29.468  19.135  1.00 15.32           O
ATOM   2755  CB  PRO A 196       4.459  29.607  17.329  1.00 16.06           C
ATOM   2756 1HB  PRO A 196       5.069  28.706  17.364  1.00 16.06           H
ATOM   2757 2HB  PRO A 196       3.405  29.343  17.421  1.00 16.06           H
ATOM   2758  CG  PRO A 196       4.715  30.350  16.017  1.00 15.68           C
ATOM   2759 1HG  PRO A 196       5.018  29.673  15.218  1.00 15.68           H
ATOM   2760 2HG  PRO A 196       3.821  30.900  15.725  1.00 15.68           H
ATOM   2761  CD  PRO A 196       5.825  31.333  16.374  1.00 19.16           C
ATOM   2762 1HD  PRO A 196       6.797  30.852  16.258  1.00 19.16           H
ATOM   2763 2HD  PRO A 196       5.748  32.213  15.739  1.00 19.16           H
ATOM   2764  N   LEU A 197       5.389  29.907  20.742  1.00 18.38           N
ATOM   2765  H   LEU A 197       4.469  30.276  20.952  1.00 18.38           H
ATOM   2766  CA  LEU A 197       6.180  29.401  21.868  1.00 20.38           C
ATOM   2767  HA  LEU A 197       7.109  28.981  21.487  1.00 20.38           H
ATOM   2768  C   LEU A 197       5.442  28.272  22.594  1.00 20.59           C
ATOM   2769  O   LEU A 197       4.248  28.385  22.876  1.00 23.90           O
ATOM   2770  CB  LEU A 197       6.538  30.548  22.837  1.00 20.59           C
ATOM   2771 1HB  LEU A 197       5.608  31.008  23.176  1.00 20.59           H
ATOM   2772 2HB  LEU A 197       7.033  30.122  23.712  1.00 20.59           H
ATOM   2773  CG  LEU A 197       7.452  31.646  22.257  1.00 20.61           C
ATOM   2774  HG  LEU A 197       7.033  32.020  21.326  1.00 20.61           H
ATOM   2775  CD1 LEU A 197       7.559  32.814  23.232  1.00 23.48           C
ATOM   2776 1HD1 LEU A 197       8.163  33.609  22.793  1.00 23.48           H
ATOM   2777 2HD1 LEU A 197       8.021  32.484  24.162  1.00 23.48           H
ATOM   2778 3HD1 LEU A 197       6.564  33.211  23.436  1.00 23.48           H
ATOM   2779  CD2 LEU A 197       8.867  31.138  21.986  1.00 18.95           C
ATOM   2780 1HD2 LEU A 197       9.496  31.953  21.630  1.00 18.95           H
ATOM   2781 2HD2 LEU A 197       8.828  30.369  21.220  1.00 18.95           H
ATOM   2782 3HD2 LEU A 197       9.303  30.718  22.893  1.00 18.95           H
ATOM   2783  N   ALA A 198       6.155  27.189  22.910  1.00 20.30           N
ATOM   2784  H   ALA A 198       7.125  27.157  22.610  1.00 20.30           H
ATOM   2785  CA  ALA A 198       5.638  26.059  23.683  1.00 21.66           C
ATOM   2786  HA  ALA A 198       4.620  25.840  23.359  1.00 21.66           H
ATOM   2787  C   ALA A 198       5.585  26.390  25.193  1.00 38.21           C
ATOM   2788  O   ALA A 198       6.567  26.207  25.917  1.00 24.82           O
ATOM   2789  CB  ALA A 198       6.495  24.830  23.346  1.00 20.92           C
ATOM   2790 1HB  ALA A 198       6.544  24.693  22.266  1.00 20.92           H
ATOM   2791 2HB  ALA A 198       6.043  23.944  23.783  1.00 20.92           H
ATOM   2792 3HB  ALA A 198       7.505  24.947  23.736  1.00 20.92           H
ATOM   2793  N   VAL A 199       4.444  26.914  25.660  1.00 36.14           N
ATOM   2794  H   VAL A 199       3.672  27.014  25.012  1.00 36.14           H
ATOM   2795  CA  VAL A 199       4.244  27.433  27.030  1.00 40.96           C
ATOM   2796  HA  VAL A 199       5.123  27.210  27.635  1.00 40.96           H
ATOM   2797  C   VAL A 199       3.042  26.751  27.682  1.00 52.35           C
ATOM   2798  O   VAL A 199       1.914  26.892  27.209  1.00 58.79           O
ATOM   2799  CB  VAL A 199       4.063  28.968  27.029  1.00 35.58           C
ATOM   2800  HB  VAL A 199       3.187  29.222  26.430  1.00 35.58           H
ATOM   2801  CG1 VAL A 199       3.848  29.510  28.448  1.00 40.21           C
ATOM   2802 1HG1 VAL A 199       3.811  30.599  28.428  1.00 40.21           H
ATOM   2803 2HG1 VAL A 199       4.668  29.196  29.096  1.00 40.21           H
ATOM   2804 3HG1 VAL A 199       2.907  29.148  28.859  1.00 40.21           H
ATOM   2805  CG2 VAL A 199       5.273  29.689  26.423  1.00 32.42           C
ATOM   2806 1HG2 VAL A 199       5.109  30.766  26.441  1.00 32.42           H
ATOM   2807 2HG2 VAL A 199       5.413  29.381  25.389  1.00 32.42           H
ATOM   2808 3HG2 VAL A 199       6.167  29.457  26.999  1.00 32.42           H
ATOM   2809  N   HIS A 200       3.263  26.038  28.786  1.00 52.37           N
ATOM   2810  H   HIS A 200       4.190  26.072  29.199  1.00 52.37           H
ATOM   2811  CA  HIS A 200       2.262  25.187  29.433  1.00 54.55           C
ATOM   2812  HA  HIS A 200       1.435  25.012  28.743  1.00 54.55           H
ATOM   2813  C   HIS A 200       1.691  25.835  30.702  1.00 56.01           C
ATOM   2814  O   HIS A 200       2.417  26.093  31.665  1.00 55.60           O
ATOM   2815  CB  HIS A 200       2.916  23.832  29.715  1.00 55.36           C
ATOM   2816 1HB  HIS A 200       3.197  23.392  28.760  1.00 55.36           H
ATOM   2817 2HB  HIS A 200       3.828  23.988  30.292  1.00 55.36           H
ATOM   2818  CG  HIS A 200       2.042  22.855  30.460  1.00 54.10           C
ATOM   2819  ND1 HIS A 200       0.960  22.169  29.954  1.00 56.05           N
ATOM   2820  HD1 HIS A 200       0.587  22.217  29.007  1.00 56.05           H
ATOM   2821  CD2 HIS A 200       2.161  22.509  31.780  1.00 52.68           C
ATOM   2822  HD2 HIS A 200       2.909  22.883  32.467  1.00 52.68           H
ATOM   2823  CE1 HIS A 200       0.468  21.397  30.934  1.00 57.99           C
ATOM   2824  HE1 HIS A 200      -0.374  20.727  30.821  1.00 57.99           H
ATOM   2825  NE2 HIS A 200       1.156  21.578  32.076  1.00 55.37           N
ATOM   2826  N   ARG A 201       0.375  26.081  30.728  1.00  0.00           N
ATOM   2827  H   ARG A 201      -0.170  25.809  29.914  1.00  0.00           H
ATOM   2828  CA  ARG A 201      -0.339  26.707  31.854  1.00  0.00           C
ATOM   2829  HA  ARG A 201       0.361  27.351  32.388  1.00  0.00           H
ATOM   2830  C   ARG A 201      -0.868  25.657  32.839  1.00  0.00           C
ATOM   2831  O   ARG A 201      -1.589  24.736  32.441  1.00  0.00           O
ATOM   2832  CB  ARG A 201      -1.460  27.595  31.286  1.00  0.00           C
ATOM   2833 1HB  ARG A 201      -1.034  28.220  30.499  1.00  0.00           H
ATOM   2834 2HB  ARG A 201      -2.228  26.962  30.839  1.00  0.00           H
ATOM   2835  CG  ARG A 201      -2.122  28.507  32.333  1.00  0.00           C
ATOM   2836 1HG  ARG A 201      -2.629  27.891  33.077  1.00  0.00           H
ATOM   2837 2HG  ARG A 201      -1.361  29.105  32.837  1.00  0.00           H
ATOM   2838  CD  ARG A 201      -3.156  29.441  31.683  1.00  0.00           C
ATOM   2839 1HD  ARG A 201      -3.859  28.841  31.102  1.00  0.00           H
ATOM   2840 2HD  ARG A 201      -3.728  29.942  32.466  1.00  0.00           H
ATOM   2841  NE  ARG A 201      -2.533  30.443  30.795  1.00  0.00           N
ATOM   2842  HE  ARG A 201      -2.496  30.222  29.805  1.00  0.00           H
ATOM   2843  CZ  ARG A 201      -2.064  31.632  31.131  1.00  0.00           C
ATOM   2844  NH1 ARG A 201      -1.566  32.402  30.212  1.00  0.00           N
ATOM   2845 1HH1 ARG A 201      -1.531  32.074  29.263  1.00  0.00           H
ATOM   2846 2HH1 ARG A 201      -1.234  33.338  30.437  1.00  0.00           H
ATOM   2847  NH2 ARG A 201      -2.065  32.075  32.354  1.00  0.00           N
ATOM   2848 1HH2 ARG A 201      -2.463  31.521  33.105  1.00  0.00           H
ATOM   2849 2HH2 ARG A 201      -1.765  33.021  32.556  1.00  0.00           H
ATOM   2850  N   ARG A 202      -0.548  25.826  34.126  1.00  0.00           N
ATOM   2851  H   ARG A 202       0.146  26.532  34.333  1.00  0.00           H
ATOM   2852  CA  ARG A 202      -1.005  25.011  35.266  1.00  0.00           C
ATOM   2853  HA  ARG A 202      -1.908  24.457  34.999  1.00  0.00           H
ATOM   2854  C   ARG A 202      -1.328  25.931  36.445  1.00  0.00           C
ATOM   2855  O   ARG A 202      -0.422  26.588  36.966  1.00  0.00           O
ATOM   2856  CB  ARG A 202       0.112  24.014  35.627  1.00  0.00           C
ATOM   2857 1HB  ARG A 202       0.404  23.455  34.737  1.00  0.00           H
ATOM   2858 2HB  ARG A 202       0.978  24.584  35.958  1.00  0.00           H
ATOM   2859  CG  ARG A 202      -0.267  23.026  36.739  1.00  0.00           C
ATOM   2860 1HG  ARG A 202      -0.586  23.580  37.621  1.00  0.00           H
ATOM   2861 2HG  ARG A 202      -1.100  22.405  36.411  1.00  0.00           H
ATOM   2862  CD  ARG A 202       0.932  22.143  37.132  1.00  0.00           C
ATOM   2863 1HD  ARG A 202       1.809  22.775  37.274  1.00  0.00           H
ATOM   2864 2HD  ARG A 202       0.732  21.667  38.091  1.00  0.00           H
ATOM   2865  NE  ARG A 202       1.233  21.109  36.122  1.00  0.00           N
ATOM   2866  HE  ARG A 202       2.072  21.250  35.567  1.00  0.00           H
ATOM   2867  CZ  ARG A 202       0.553  19.991  35.932  1.00  0.00           C
ATOM   2868  NH1 ARG A 202       0.872  19.155  34.988  1.00  0.00           N
ATOM   2869 1HH1 ARG A 202       1.585  19.386  34.302  1.00  0.00           H
ATOM   2870 2HH1 ARG A 202       0.215  18.403  34.789  1.00  0.00           H
ATOM   2871  NH2 ARG A 202      -0.456  19.656  36.687  1.00  0.00           N
ATOM   2872 1HH2 ARG A 202      -0.719  20.248  37.465  1.00  0.00           H
ATOM   2873 2HH2 ARG A 202      -0.960  18.792  36.533  1.00  0.00           H
ATOM   2874  N   GLN A 203      -2.597  25.990  36.851  1.00  0.00           N
ATOM   2875  H   GLN A 203      -3.277  25.430  36.349  1.00  0.00           H
ATOM   2876  CA  GLN A 203      -3.108  26.908  37.878  1.00  0.00           C
ATOM   2877  HA  GLN A 203      -4.194  26.857  37.830  1.00  0.00           H
ATOM   2878  C   GLN A 203      -2.757  28.369  37.523  1.00  0.00           C
ATOM   2879  O   GLN A 203      -3.335  28.906  36.573  1.00  0.00           O
ATOM   2880  CB  GLN A 203      -2.713  26.386  39.277  1.00  0.00           C
ATOM   2881 1HB  GLN A 203      -3.023  25.343  39.352  1.00  0.00           H
ATOM   2882 2HB  GLN A 203      -1.630  26.408  39.341  1.00  0.00           H
ATOM   2883  CG  GLN A 203      -3.284  27.132  40.498  1.00  0.00           C
ATOM   2884 1HG  GLN A 203      -3.150  28.203  40.372  1.00  0.00           H
ATOM   2885 2HG  GLN A 203      -4.352  26.934  40.578  1.00  0.00           H
ATOM   2886  CD  GLN A 203      -2.602  26.721  41.808  1.00  0.00           C
ATOM   2887  OE1 GLN A 203      -1.826  25.773  41.886  1.00  0.00           O
ATOM   2888  NE2 GLN A 203      -2.834  27.416  42.899  1.00  0.00           N
ATOM   2889 1HE2 GLN A 203      -2.364  27.140  43.742  1.00  0.00           H
ATOM   2890 2HE2 GLN A 203      -3.435  28.229  42.878  1.00  0.00           H
ATOM   2891  N   ASP A 204      -1.782  28.995  38.193  1.00  0.00           N
ATOM   2892  H   ASP A 204      -1.320  28.496  38.948  1.00  0.00           H
ATOM   2893  CA  ASP A 204      -1.339  30.379  37.944  1.00  0.00           C
ATOM   2894  HA  ASP A 204      -1.990  30.830  37.197  1.00  0.00           H
ATOM   2895  C   ASP A 204       0.098  30.481  37.386  1.00  0.00           C
ATOM   2896  O   ASP A 204       0.621  31.586  37.220  1.00  0.00           O
ATOM   2897  CB  ASP A 204      -1.495  31.219  39.223  1.00  0.00           C
ATOM   2898 1HB  ASP A 204      -0.656  30.997  39.882  1.00  0.00           H
ATOM   2899 2HB  ASP A 204      -1.437  32.276  38.962  1.00  0.00           H
ATOM   2900  CG  ASP A 204      -2.806  30.973  39.976  1.00  0.00           C
ATOM   2901  OD1 ASP A 204      -3.894  31.004  39.348  1.00  0.00           O
ATOM   2902  OD2 ASP A 204      -2.752  30.738  41.205  1.00  0.00           O
ATOM   2903  N   GLY A 205       0.760  29.353  37.107  1.00  0.00           N
ATOM   2904  H   GLY A 205       0.268  28.476  37.249  1.00  0.00           H
ATOM   2905  CA  GLY A 205       2.190  29.270  36.776  1.00  0.00           C
ATOM   2906 1HA  GLY A 205       2.742  29.955  37.422  1.00  0.00           H
ATOM   2907 2HA  GLY A 205       2.539  28.260  36.993  1.00  0.00           H
ATOM   2908  C   GLY A 205       2.546  29.597  35.321  1.00  0.00           C
ATOM   2909  O   GLY A 205       3.107  28.745  34.626  1.00  0.00           O
ATOM   2910  N   ALA A 206       2.221  30.799  34.835  1.00  0.00           N
ATOM   2911  H   ALA A 206       1.767  31.447  35.468  1.00  0.00           H
ATOM   2912  CA  ALA A 206       2.499  31.264  33.465  1.00  0.00           C
ATOM   2913  HA  ALA A 206       2.248  30.451  32.782  1.00  0.00           H
ATOM   2914  C   ALA A 206       3.996  31.593  33.225  1.00  0.00           C
ATOM   2915  O   ALA A 206       4.383  32.729  32.938  1.00  0.00           O
ATOM   2916  CB  ALA A 206       1.555  32.427  33.140  1.00  0.00           C
ATOM   2917 1HB  ALA A 206       0.525  32.137  33.344  1.00  0.00           H
ATOM   2918 2HB  ALA A 206       1.644  32.694  32.086  1.00  0.00           H
ATOM   2919 3HB  ALA A 206       1.811  33.293  33.746  1.00  0.00           H
ATOM   2920  N   LEU A 207       4.841  30.570  33.364  1.00 59.41           N
ATOM   2921  H   LEU A 207       4.412  29.696  33.639  1.00 59.41           H
ATOM   2922  CA  LEU A 207       6.309  30.626  33.320  1.00 67.95           C
ATOM   2923  HA  LEU A 207       6.622  31.485  32.729  1.00 67.95           H
ATOM   2924  C   LEU A 207       6.931  29.368  32.677  1.00 69.89           C
ATOM   2925  O   LEU A 207       7.984  29.443  32.038  1.00 73.08           O
ATOM   2926  CB  LEU A 207       6.785  30.816  34.778  1.00 71.05           C
ATOM   2927 1HB  LEU A 207       6.396  31.766  35.151  1.00 71.05           H
ATOM   2928 2HB  LEU A 207       6.346  30.021  35.383  1.00 71.05           H
ATOM   2929  CG  LEU A 207       8.308  30.788  35.001  1.00 73.38           C
ATOM   2930  HG  LEU A 207       8.718  29.848  34.632  1.00 73.38           H
ATOM   2931  CD1 LEU A 207       9.009  31.950  34.299  1.00 70.23           C
ATOM   2932 1HD1 LEU A 207      10.081  31.899  34.491  1.00 70.23           H
ATOM   2933 2HD1 LEU A 207       8.624  32.901  34.667  1.00 70.23           H
ATOM   2934 3HD1 LEU A 207       8.850  31.881  33.226  1.00 70.23           H
ATOM   2935  CD2 LEU A 207       8.600  30.868  36.497  1.00 79.77           C
ATOM   2936 1HD2 LEU A 207       9.676  30.813  36.662  1.00 79.77           H
ATOM   2937 2HD2 LEU A 207       8.124  30.038  37.017  1.00 79.77           H
ATOM   2938 3HD2 LEU A 207       8.220  31.806  36.903  1.00 79.77           H
ATOM   2939  N   VAL A 208       6.273  28.216  32.837  1.00 67.91           N
ATOM   2940  H   VAL A 208       5.399  28.239  33.336  1.00 67.91           H
ATOM   2941  CA  VAL A 208       6.758  26.894  32.416  1.00 66.37           C
ATOM   2942  HA  VAL A 208       7.791  26.782  32.748  1.00 66.37           H
ATOM   2943  C   VAL A 208       6.743  26.717  30.896  1.00 56.29           C
ATOM   2944  O   VAL A 208       5.691  26.763  30.257  1.00 58.19           O
ATOM   2945  CB  VAL A 208       5.928  25.798  33.114  1.00 74.10           C
ATOM   2946  HB  VAL A 208       4.870  26.025  32.994  1.00 74.10           H
ATOM   2947  CG1 VAL A 208       6.160  24.392  32.556  1.00 72.21           C
ATOM   2948 1HG1 VAL A 208       5.646  23.662  33.178  1.00 72.21           H
ATOM   2949 2HG1 VAL A 208       7.224  24.167  32.532  1.00 72.21           H
ATOM   2950 3HG1 VAL A 208       5.762  24.315  31.546  1.00 72.21           H
ATOM   2951  CG2 VAL A 208       6.255  25.796  34.614  1.00 79.61           C
ATOM   2952 1HG2 VAL A 208       5.772  24.952  35.102  1.00 79.61           H
ATOM   2953 2HG2 VAL A 208       5.902  26.715  35.079  1.00 79.61           H
ATOM   2954 3HG2 VAL A 208       7.330  25.709  34.765  1.00 79.61           H
ATOM   2955  N   TRP A 209       7.916  26.437  30.326  1.00 47.55           N
ATOM   2956  H   TRP A 209       8.736  26.406  30.911  1.00 47.55           H
ATOM   2957  CA  TRP A 209       8.034  25.899  28.971  1.00 44.99           C
ATOM   2958  HA  TRP A 209       7.331  26.423  28.324  1.00 44.99           H
ATOM   2959  C   TRP A 209       7.677  24.410  28.934  1.00 40.71           C
ATOM   2960  O   TRP A 209       7.976  23.646  29.859  1.00 43.07           O
ATOM   2961  CB  TRP A 209       9.449  26.130  28.423  1.00 49.11           C
ATOM   2962 1HB  TRP A 209      10.171  25.696  29.117  1.00 49.11           H
ATOM   2963 2HB  TRP A 209       9.544  25.593  27.479  1.00 49.11           H
ATOM   2964  CG  TRP A 209       9.820  27.560  28.164  1.00 51.31           C
ATOM   2965  CD1 TRP A 209       9.065  28.456  27.489  1.00 48.81           C
ATOM   2966  HD1 TRP A 209       8.087  28.245  27.072  1.00 48.81           H
ATOM   2967  CD2 TRP A 209      11.046  28.270  28.521  1.00 56.69           C
ATOM   2968  NE1 TRP A 209       9.722  29.669  27.426  1.00 51.11           N
ATOM   2969  HE1 TRP A 209       9.306  30.511  27.050  1.00 51.11           H
ATOM   2970  CE2 TRP A 209      10.961  29.603  28.019  1.00 57.50           C
ATOM   2971  CE3 TRP A 209      12.217  27.931  29.230  1.00 62.81           C
ATOM   2972  HE3 TRP A 209      12.298  26.940  29.649  1.00 62.81           H
ATOM   2973  CZ2 TRP A 209      11.988  30.541  28.195  1.00 63.11           C
ATOM   2974  HZ2 TRP A 209      11.880  31.542  27.807  1.00 63.11           H
ATOM   2975  CZ3 TRP A 209      13.263  28.858  29.398  1.00 67.49           C
ATOM   2976  HZ3 TRP A 209      14.156  28.566  29.933  1.00 67.49           H
ATOM   2977  CH2 TRP A 209      13.155  30.159  28.877  1.00 66.39           C
ATOM   2978  HH2 TRP A 209      13.964  30.867  29.003  1.00 66.39           H
ATOM   2979  N   SER A 210       7.066  23.977  27.836  1.00 37.27           N
ATOM   2980  H   SER A 210       6.822  24.644  27.110  1.00 37.27           H
ATOM   2981  CA  SER A 210       6.780  22.563  27.598  1.00 36.87           C
ATOM   2982  HA  SER A 210       6.209  22.172  28.439  1.00 36.87           H
ATOM   2983  C   SER A 210       8.074  21.759  27.456  1.00 36.70           C
ATOM   2984  O   SER A 210       8.923  22.091  26.625  1.00 25.97           O
ATOM   2985  CB  SER A 210       5.954  22.396  26.324  1.00 34.57           C
ATOM   2986 1HB  SER A 210       6.549  22.725  25.473  1.00 34.57           H
ATOM   2987 2HB  SER A 210       5.707  21.344  26.185  1.00 34.57           H
ATOM   2988  OG  SER A 210       4.765  23.158  26.397  1.00 35.17           O
ATOM   2989  HG  SER A 210       4.319  23.079  25.532  1.00 35.17           H
ATOM   2990  N   GLY A 211       8.213  20.684  28.234  1.00 19.43           N
ATOM   2991  H   GLY A 211       7.486  20.465  28.906  1.00 19.43           H
ATOM   2992  CA  GLY A 211       9.184  19.623  27.973  1.00 24.27           C
ATOM   2993 1HA  GLY A 211       9.988  19.972  27.325  1.00 24.27           H
ATOM   2994 2HA  GLY A 211       9.623  19.310  28.920  1.00 24.27           H
ATOM   2995  C   GLY A 211       8.504  18.419  27.318  1.00 26.24           C
ATOM   2996  O   GLY A 211       7.350  18.490  26.876  1.00 23.25           O
ATOM   2997  N   SER A 212       9.177  17.266  27.336  1.00 25.02           N
ATOM   2998  H   SER A 212      10.111  17.247  27.724  1.00 25.02           H
ATOM   2999  CA  SER A 212       8.543  15.985  26.992  1.00 24.84           C
ATOM   3000  HA  SER A 212       8.169  16.042  25.970  1.00 24.84           H
ATOM   3001  C   SER A 212       7.349  15.664  27.906  1.00 25.29           C
ATOM   3002  O   SER A 212       6.473  14.899  27.513  1.00 28.21           O
ATOM   3003  CB  SER A 212       9.554  14.837  27.056  1.00 29.93           C
ATOM   3004 1HB  SER A 212       9.943  14.746  28.070  1.00 29.93           H
ATOM   3005 2HB  SER A 212       9.049  13.909  26.792  1.00 29.93           H
ATOM   3006  OG  SER A 212      10.624  15.048  26.156  1.00 34.21           O
ATOM   3007  HG  SER A 212      11.096  14.199  26.056  1.00 34.21           H
ATOM   3008  N   ASP A 213       7.254  16.288  29.089  1.00 25.52           N
ATOM   3009  H   ASP A 213       7.994  16.926  29.355  1.00 25.52           H
ATOM   3010  CA  ASP A 213       6.136  16.118  30.026  1.00 21.28           C
ATOM   3011  HA  ASP A 213       6.062  15.058  30.269  1.00 21.28           H
ATOM   3012  C   ASP A 213       4.773  16.567  29.475  1.00 20.99           C
ATOM   3013  O   ASP A 213       3.735  16.060  29.912  1.00 19.69           O
ATOM   3014  CB  ASP A 213       6.408  16.890  31.323  1.00 25.06           C
ATOM   3015 1HB  ASP A 213       5.746  16.468  32.079  1.00 25.06           H
ATOM   3016 2HB  ASP A 213       7.430  16.709  31.648  1.00 25.06           H
ATOM   3017  CG  ASP A 213       6.143  18.403  31.223  1.00 35.90           C
ATOM   3018  OD1 ASP A 213       6.902  19.130  30.537  1.00 37.56           O
ATOM   3019  OD2 ASP A 213       5.142  18.853  31.831  1.00 42.68           O
ATOM   3020  N   VAL A 214       4.754  17.519  28.538  1.00 15.25           N
ATOM   3021  H   VAL A 214       5.642  17.934  28.270  1.00 15.25           H
ATOM   3022  CA  VAL A 214       3.526  17.998  27.882  1.00 16.49           C
ATOM   3023  HA  VAL A 214       2.692  17.910  28.578  1.00 16.49           H
ATOM   3024  C   VAL A 214       3.196  17.128  26.671  1.00 18.06           C
ATOM   3025  O   VAL A 214       2.035  16.767  26.475  1.00 22.54           O
ATOM   3026  CB  VAL A 214       3.642  19.484  27.495  1.00 17.84           C
ATOM   3027  HB  VAL A 214       4.416  19.592  26.734  1.00 17.84           H
ATOM   3028  CG1 VAL A 214       2.327  20.046  26.941  1.00 17.75           C
ATOM   3029 1HG1 VAL A 214       2.453  21.099  26.688  1.00 17.75           H
ATOM   3030 2HG1 VAL A 214       1.532  19.946  27.681  1.00 17.75           H
ATOM   3031 3HG1 VAL A 214       2.040  19.516  26.036  1.00 17.75           H
ATOM   3032  CG2 VAL A 214       4.021  20.337  28.710  1.00 14.67           C
ATOM   3033 1HG2 VAL A 214       4.031  21.387  28.428  1.00 14.67           H
ATOM   3034 2HG2 VAL A 214       5.017  20.078  29.061  1.00 14.67           H
ATOM   3035 3HG2 VAL A 214       3.306  20.188  29.519  1.00 14.67           H
ATOM   3036  N   VAL A 215       4.217  16.721  25.905  1.00 16.27           N
ATOM   3037  H   VAL A 215       5.145  17.042  26.145  1.00 16.27           H
ATOM   3038  CA  VAL A 215       4.053  15.846  24.733  1.00 17.73           C
ATOM   3039  HA  VAL A 215       3.274  16.276  24.101  1.00 17.73           H
ATOM   3040  C   VAL A 215       3.577  14.452  25.146  1.00 19.97           C
ATOM   3041  O   VAL A 215       2.591  13.968  24.594  1.00 24.75           O
ATOM   3042  CB  VAL A 215       5.341  15.763  23.893  1.00 23.30           C
ATOM   3043  HB  VAL A 215       6.131  15.301  24.486  1.00 23.30           H
ATOM   3044  CG1 VAL A 215       5.115  14.918  22.634  1.00 24.90           C
ATOM   3045 1HG1 VAL A 215       6.020  14.908  22.031  1.00 24.90           H
ATOM   3046 2HG1 VAL A 215       4.307  15.337  22.037  1.00 24.90           H
ATOM   3047 3HG1 VAL A 215       4.866  13.892  22.898  1.00 24.90           H
ATOM   3048  CG2 VAL A 215       5.816  17.152  23.448  1.00 19.12           C
ATOM   3049 1HG2 VAL A 215       6.693  17.056  22.807  1.00 19.12           H
ATOM   3050 2HG2 VAL A 215       6.097  17.753  24.314  1.00 19.12           H
ATOM   3051 3HG2 VAL A 215       5.023  17.660  22.899  1.00 19.12           H
ATOM   3052  N   MET A 216       4.203  13.836  26.156  1.00 23.80           N
ATOM   3053  H   MET A 216       5.016  14.283  26.567  1.00 23.80           H
ATOM   3054  CA  MET A 216       3.698  12.611  26.789  1.00 23.42           C
ATOM   3055  HA  MET A 216       3.530  11.859  26.017  1.00 23.42           H
ATOM   3056  C   MET A 216       2.351  12.876  27.476  1.00 22.26           C
ATOM   3057  O   MET A 216       1.344  12.255  27.128  1.00 19.82           O
ATOM   3058  CB  MET A 216       4.721  12.055  27.798  1.00 22.14           C
ATOM   3059 1HB  MET A 216       5.037  12.842  28.484  1.00 22.14           H
ATOM   3060 2HB  MET A 216       4.246  11.275  28.391  1.00 22.14           H
ATOM   3061  CG  MET A 216       5.948  11.441  27.116  1.00 23.84           C
ATOM   3062 1HG  MET A 216       5.605  10.753  26.343  1.00 23.84           H
ATOM   3063 2HG  MET A 216       6.527  12.231  26.640  1.00 23.84           H
ATOM   3064  SD  MET A 216       7.038  10.515  28.235  1.00 31.27           S
ATOM   3065  CE  MET A 216       7.925  11.886  29.026  1.00 33.77           C
ATOM   3066 1HE  MET A 216       8.583  11.495  29.802  1.00 33.77           H
ATOM   3067 2HE  MET A 216       7.217  12.582  29.475  1.00 33.77           H
ATOM   3068 3HE  MET A 216       8.522  12.405  28.280  1.00 33.77           H
ATOM   3069  N   GLY A 217       2.320  13.831  28.409  1.00 24.63           N
ATOM   3070  H   GLY A 217       3.178  14.315  28.638  1.00 24.63           H
ATOM   3071  CA  GLY A 217       1.099  14.275  29.076  1.00 26.90           C
ATOM   3072 1HA  GLY A 217       1.319  15.138  29.701  1.00 26.90           H
ATOM   3073 2HA  GLY A 217       0.399  14.594  28.308  1.00 26.90           H
ATOM   3074  C   GLY A 217       0.404  13.220  29.942  1.00 31.14           C
ATOM   3075  O   GLY A 217       0.882  12.099  30.126  1.00 32.92           O
ATOM   3076  N   GLU A 218      -0.780  13.578  30.440  1.00 33.85           N
ATOM   3077  H   GLU A 218      -1.152  14.475  30.152  1.00 33.85           H
ATOM   3078  CA  GLU A 218      -1.718  12.643  31.075  1.00 31.02           C
ATOM   3079  HA  GLU A 218      -1.255  12.181  31.948  1.00 31.02           H
ATOM   3080  C   GLU A 218      -2.132  11.515  30.114  1.00 29.13           C
ATOM   3081  O   GLU A 218      -2.385  10.390  30.549  1.00 28.68           O
ATOM   3082  CB  GLU A 218      -2.984  13.406  31.501  1.00 26.86           C
ATOM   3083 1HB  GLU A 218      -3.439  13.857  30.618  1.00 26.86           H
ATOM   3084 2HB  GLU A 218      -3.690  12.680  31.895  1.00 26.86           H
ATOM   3085  CG  GLU A 218      -2.771  14.511  32.548  1.00 30.72           C
ATOM   3086 1HG  GLU A 218      -2.140  15.294  32.121  1.00 30.72           H
ATOM   3087 2HG  GLU A 218      -3.739  14.956  32.782  1.00 30.72           H
ATOM   3088  CD  GLU A 218      -2.143  13.991  33.844  1.00 43.95           C
ATOM   3089  OE1 GLU A 218      -2.643  13.001  34.426  1.00 49.76           O
ATOM   3090  OE2 GLU A 218      -1.109  14.543  34.289  1.00 48.52           O
ATOM   3091  N   ALA A 219      -2.163  11.800  28.808  1.00 28.57           N
ATOM   3092  H   ALA A 219      -1.992  12.763  28.532  1.00 28.57           H
ATOM   3093  CA  ALA A 219      -2.487  10.845  27.752  1.00 32.43           C
ATOM   3094  HA  ALA A 219      -3.481  10.440  27.937  1.00 32.43           H
ATOM   3095  C   ALA A 219      -1.514   9.655  27.679  1.00 33.96           C
ATOM   3096  O   ALA A 219      -1.950   8.553  27.344  1.00 40.59           O
ATOM   3097  CB  ALA A 219      -2.522  11.610  26.425  1.00 32.37           C
ATOM   3098 1HB  ALA A 219      -3.300  12.373  26.462  1.00 32.37           H
ATOM   3099 2HB  ALA A 219      -2.744  10.923  25.607  1.00 32.37           H
ATOM   3100 3HB  ALA A 219      -1.557  12.086  26.251  1.00 32.37           H
ATOM   3101  N   THR A 220      -0.228   9.854  27.993  1.00 31.97           N
ATOM   3102  H   THR A 220       0.066  10.799  28.215  1.00 31.97           H
ATOM   3103  CA  THR A 220       0.782   8.776  28.016  1.00 29.77           C
ATOM   3104  HA  THR A 220       0.416   7.919  27.449  1.00 29.77           H
ATOM   3105  C   THR A 220       1.058   8.286  29.438  1.00 33.64           C
ATOM   3106  O   THR A 220       1.101   7.080  29.666  1.00 38.43           O
ATOM   3107  CB  THR A 220       2.093   9.221  27.354  1.00 26.17           C
ATOM   3108  HB  THR A 220       2.559   9.973  27.987  1.00 26.17           H
ATOM   3109  OG1 THR A 220       1.834   9.797  26.096  1.00 21.81           O
ATOM   3110  HG1 THR A 220       1.464  10.674  26.284  1.00 21.81           H
ATOM   3111  CG2 THR A 220       3.093   8.089  27.136  1.00 19.78           C
ATOM   3112 1HG2 THR A 220       3.977   8.477  26.632  1.00 19.78           H
ATOM   3113 2HG2 THR A 220       2.644   7.305  26.527  1.00 19.78           H
ATOM   3114 3HG2 THR A 220       3.398   7.668  28.093  1.00 19.78           H
ATOM   3115  N   ARG A 221       1.184   9.186  30.428  1.00 33.17           N
ATOM   3116  H   ARG A 221       1.105  10.176  30.208  1.00 33.17           H
ATOM   3117  CA  ARG A 221       1.453   8.799  31.827  1.00 38.30           C
ATOM   3118  HA  ARG A 221       2.377   8.217  31.870  1.00 38.30           H
ATOM   3119  C   ARG A 221       0.364   7.898  32.407  1.00 42.79           C
ATOM   3120  O   ARG A 221       0.684   6.924  33.088  1.00 43.68           O
ATOM   3121  CB  ARG A 221       1.604  10.041  32.716  1.00 39.45           C
ATOM   3122 1HB  ARG A 221       0.791  10.733  32.497  1.00 39.45           H
ATOM   3123 2HB  ARG A 221       1.517   9.725  33.758  1.00 39.45           H
ATOM   3124  CG  ARG A 221       2.948  10.764  32.562  1.00 39.89           C
ATOM   3125 1HG  ARG A 221       3.748  10.033  32.651  1.00 39.89           H
ATOM   3126 2HG  ARG A 221       3.014  11.235  31.581  1.00 39.89           H
ATOM   3127  CD  ARG A 221       3.137  11.815  33.667  1.00 38.30           C
ATOM   3128 1HD  ARG A 221       3.050  11.323  34.637  1.00 38.30           H
ATOM   3129 2HD  ARG A 221       4.145  12.224  33.605  1.00 38.30           H
ATOM   3130  NE  ARG A 221       2.136  12.894  33.586  1.00 34.74           N
ATOM   3131  HE  ARG A 221       1.265  12.734  34.086  1.00 34.74           H
ATOM   3132  CZ  ARG A 221       2.219  14.000  32.869  1.00 24.61           C
ATOM   3133  NH1 ARG A 221       3.258  14.287  32.132  1.00 18.42           N
ATOM   3134 1HH1 ARG A 221       4.071  13.678  32.145  1.00 18.42           H
ATOM   3135 2HH1 ARG A 221       3.265  15.093  31.531  1.00 18.42           H
ATOM   3136  NH2 ARG A 221       1.241  14.853  32.864  1.00 28.42           N
ATOM   3137 1HH2 ARG A 221       0.427  14.685  33.453  1.00 28.42           H
ATOM   3138 2HH2 ARG A 221       1.319  15.711  32.335  1.00 28.42           H
ATOM   3139  N   ASP A 222      -0.907   8.185  32.122  1.00 41.69           N
ATOM   3140  H   ASP A 222      -1.103   9.004  31.559  1.00 41.69           H
ATOM   3141  CA  ASP A 222      -2.042   7.368  32.570  1.00 42.11           C
ATOM   3142  HA  ASP A 222      -1.771   6.913  33.525  1.00 42.11           H
ATOM   3143  C   ASP A 222      -2.371   6.196  31.616  1.00 43.29           C
ATOM   3144  O   ASP A 222      -3.415   5.558  31.769  1.00 47.24           O
ATOM   3145  CB  ASP A 222      -3.286   8.233  32.842  1.00 40.98           C
ATOM   3146 1HB  ASP A 222      -3.675   8.591  31.889  1.00 40.98           H
ATOM   3147 2HB  ASP A 222      -4.054   7.595  33.281  1.00 40.98           H
ATOM   3148  CG  ASP A 222      -3.109   9.433  33.782  1.00 39.28           C
ATOM   3149  OD1 ASP A 222      -2.123   9.543  34.553  1.00 36.46           O
ATOM   3150  OD2 ASP A 222      -4.035  10.277  33.825  1.00 38.34           O
ATOM   3151  N   ASN A 223      -1.528   5.890  30.621  1.00 38.71           N
ATOM   3152  H   ASN A 223      -0.676   6.428  30.512  1.00 38.71           H
ATOM   3153  CA  ASN A 223      -1.652   4.670  29.819  1.00 35.84           C
ATOM   3154  HA  ASN A 223      -2.708   4.473  29.638  1.00 35.84           H
ATOM   3155  C   ASN A 223      -1.026   3.473  30.575  1.00 35.55           C
ATOM   3156  O   ASN A 223       0.188   3.488  30.809  1.00 39.37           O
ATOM   3157  CB  ASN A 223      -0.992   4.896  28.442  1.00 38.24           C
ATOM   3158 1HB  ASN A 223      -1.416   5.786  27.977  1.00 38.24           H
ATOM   3159 2HB  ASN A 223       0.077   5.051  28.565  1.00 38.24           H
ATOM   3160  CG  ASN A 223      -1.187   3.727  27.492  1.00 40.85           C
ATOM   3161  OD1 ASN A 223      -1.864   2.757  27.798  1.00 38.58           O
ATOM   3162  ND2 ASN A 223      -0.615   3.792  26.315  1.00 39.38           N
ATOM   3163 1HD2 ASN A 223      -0.776   3.044  25.646  1.00 39.38           H
ATOM   3164 2HD2 ASN A 223      -0.088   4.612  26.043  1.00 39.38           H
ATOM   3165  N   PRO A 224      -1.792   2.427  30.956  1.00 30.54           N
ATOM   3166  CA  PRO A 224      -1.216   1.248  31.604  1.00 28.51           C
ATOM   3167  HA  PRO A 224      -0.603   1.561  32.450  1.00 28.51           H
ATOM   3168  C   PRO A 224      -0.316   0.437  30.655  1.00 33.41           C
ATOM   3169  O   PRO A 224       0.692  -0.107  31.101  1.00 27.94           O
ATOM   3170  CB  PRO A 224      -2.406   0.444  32.139  1.00 29.40           C
ATOM   3171 1HB  PRO A 224      -2.236  -0.632  32.085  1.00 29.40           H
ATOM   3172 2HB  PRO A 224      -2.604   0.740  33.169  1.00 29.40           H
ATOM   3173  CG  PRO A 224      -3.588   0.874  31.275  1.00 34.52           C
ATOM   3174 1HG  PRO A 224      -3.657   0.223  30.408  1.00 34.52           H
ATOM   3175 2HG  PRO A 224      -4.523   0.845  31.835  1.00 34.52           H
ATOM   3176  CD  PRO A 224      -3.240   2.297  30.839  1.00 35.77           C
ATOM   3177 1HD  PRO A 224      -3.576   2.459  29.814  1.00 35.77           H
ATOM   3178 2HD  PRO A 224      -3.724   3.008  31.508  1.00 35.77           H
ATOM   3179  N   GLN A 225      -0.595   0.415  29.345  1.00 27.07           N
ATOM   3180  H   GLN A 225      -1.422   0.901  29.013  1.00 27.07           H
ATOM   3181  CA  GLN A 225       0.242  -0.263  28.341  1.00 34.27           C
ATOM   3182  HA  GLN A 225       0.522  -1.239  28.740  1.00 34.27           H
ATOM   3183  C   GLN A 225       1.581   0.451  28.038  1.00 27.72           C
ATOM   3184  O   GLN A 225       2.382  -0.063  27.256  1.00 29.49           O
ATOM   3185  CB  GLN A 225      -0.579  -0.500  27.057  1.00 43.86           C
ATOM   3186 1HB  GLN A 225      -1.071   0.421  26.742  1.00 43.86           H
ATOM   3187 2HB  GLN A 225       0.103  -0.788  26.262  1.00 43.86           H
ATOM   3188  CG  GLN A 225      -1.603  -1.641  27.183  1.00 50.88           C
ATOM   3189 1HG  GLN A 225      -1.954  -1.902  26.185  1.00 50.88           H
ATOM   3190 2HG  GLN A 225      -1.108  -2.520  27.596  1.00 50.88           H
ATOM   3191  CD  GLN A 225      -2.832  -1.306  28.024  1.00 61.06           C
ATOM   3192  OE1 GLN A 225      -3.363  -0.209  28.003  1.00 65.74           O
ATOM   3193  NE2 GLN A 225      -3.346  -2.248  28.778  1.00 65.63           N
ATOM   3194 1HE2 GLN A 225      -4.194  -2.059  29.299  1.00 65.63           H
ATOM   3195 2HE2 GLN A 225      -2.895  -3.153  28.848  1.00 65.63           H
ATOM   3196  N   PHE A 226       1.855   1.609  28.651  1.00 25.37           N
ATOM   3197  H   PHE A 226       1.179   1.963  29.311  1.00 25.37           H
ATOM   3198  CA  PHE A 226       3.147   2.302  28.590  1.00 23.48           C
ATOM   3199  HA  PHE A 226       3.711   1.941  27.730  1.00 23.48           H
ATOM   3200  C   PHE A 226       4.006   2.034  29.841  1.00 24.76           C
ATOM   3201  O   PHE A 226       3.474   1.816  30.932  1.00 23.88           O
ATOM   3202  CB  PHE A 226       2.882   3.804  28.387  1.00 22.63           C
ATOM   3203 1HB  PHE A 226       2.326   3.939  27.458  1.00 22.63           H
ATOM   3204 2HB  PHE A 226       2.249   4.159  29.201  1.00 22.63           H
ATOM   3205  CG  PHE A 226       4.125   4.674  28.336  1.00 26.25           C
ATOM   3206  CD1 PHE A 226       4.868   4.775  27.146  1.00 24.71           C
ATOM   3207  HD1 PHE A 226       4.537   4.252  26.261  1.00 24.71           H
ATOM   3208  CD2 PHE A 226       4.543   5.380  29.480  1.00 27.65           C
ATOM   3209  HD2 PHE A 226       3.968   5.319  30.394  1.00 27.65           H
ATOM   3210  CE1 PHE A 226       6.030   5.567  27.102  1.00 22.05           C
ATOM   3211  HE1 PHE A 226       6.599   5.645  26.187  1.00 22.05           H
ATOM   3212  CE2 PHE A 226       5.701   6.176  29.436  1.00 20.81           C
ATOM   3213  HE2 PHE A 226       6.010   6.723  30.317  1.00 20.81           H
ATOM   3214  CZ  PHE A 226       6.446   6.270  28.247  1.00 20.29           C
ATOM   3215  HZ  PHE A 226       7.331   6.889  28.209  1.00 20.29           H
ATOM   3216  N   GLU A 227       5.337   2.101  29.705  1.00 28.79           N
ATOM   3217  H   GLU A 227       5.716   2.219  28.775  1.00 28.79           H
ATOM   3218  CA  GLU A 227       6.270   2.321  30.821  1.00 26.17           C
ATOM   3219  HA  GLU A 227       5.787   3.009  31.517  1.00 26.17           H
ATOM   3220  C   GLU A 227       7.582   2.984  30.346  1.00 23.04           C
ATOM   3221  O   GLU A 227       8.109   2.648  29.281  1.00 21.26           O
ATOM   3222  CB  GLU A 227       6.546   1.009  31.581  1.00 28.56           C
ATOM   3223 1HB  GLU A 227       5.592   0.531  31.798  1.00 28.56           H
ATOM   3224 2HB  GLU A 227       7.131   0.337  30.951  1.00 28.56           H
ATOM   3225  CG  GLU A 227       7.288   1.238  32.911  1.00 30.15           C
ATOM   3226 1HG  GLU A 227       8.317   1.533  32.703  1.00 30.15           H
ATOM   3227 2HG  GLU A 227       6.804   2.062  33.439  1.00 30.15           H
ATOM   3228  CD  GLU A 227       7.291   0.008  33.835  1.00 30.58           C
ATOM   3229  OE1 GLU A 227       6.851  -1.090  33.423  1.00 29.27           O
ATOM   3230  OE2 GLU A 227       7.713   0.139  35.013  1.00 32.57           O
ATOM   3231  N   LEU A 228       8.105   3.914  31.153  1.00 21.00           N
ATOM   3232  H   LEU A 228       7.601   4.129  32.001  1.00 21.00           H
ATOM   3233  CA  LEU A 228       9.389   4.603  30.968  1.00 20.14           C
ATOM   3234  HA  LEU A 228       9.715   4.490  29.934  1.00 20.14           H
ATOM   3235  C   LEU A 228      10.479   4.010  31.881  1.00 22.58           C
ATOM   3236  O   LEU A 228      10.214   3.747  33.059  1.00 20.66           O
ATOM   3237  CB  LEU A 228       9.156   6.106  31.247  1.00 19.39           C
ATOM   3238 1HB  LEU A 228       8.528   6.512  30.454  1.00 19.39           H
ATOM   3239 2HB  LEU A 228       8.598   6.191  32.181  1.00 19.39           H
ATOM   3240  CG  LEU A 228      10.413   6.988  31.384  1.00 19.78           C
ATOM   3241  HG  LEU A 228      11.068   6.580  32.154  1.00 19.78           H
ATOM   3242  CD1 LEU A 228      11.196   7.107  30.077  1.00 21.28           C
ATOM   3243 1HD1 LEU A 228      12.079   7.727  30.232  1.00 21.28           H
ATOM   3244 2HD1 LEU A 228      10.569   7.559  29.310  1.00 21.28           H
ATOM   3245 3HD1 LEU A 228      11.525   6.127  29.736  1.00 21.28           H
ATOM   3246  CD2 LEU A 228      10.007   8.394  31.819  1.00 26.81           C
ATOM   3247 1HD2 LEU A 228      10.901   8.993  31.975  1.00 26.81           H
ATOM   3248 2HD2 LEU A 228       9.454   8.346  32.758  1.00 26.81           H
ATOM   3249 3HD2 LEU A 228       9.379   8.860  31.059  1.00 26.81           H
ATOM   3250  N   PHE A 229      11.710   3.893  31.372  1.00 24.24           N
ATOM   3251  H   PHE A 229      11.829   4.065  30.378  1.00 24.24           H
ATOM   3252  CA  PHE A 229      12.901   3.447  32.104  1.00 24.28           C
ATOM   3253  HA  PHE A 229      12.683   3.440  33.172  1.00 24.28           H
ATOM   3254  C   PHE A 229      14.093   4.395  31.865  1.00 28.23           C
ATOM   3255  O   PHE A 229      14.531   4.578  30.729  1.00 36.35           O
ATOM   3256  CB  PHE A 229      13.256   2.009  31.690  1.00 24.28           C
ATOM   3257 1HB  PHE A 229      13.653   2.021  30.674  1.00 24.28           H
ATOM   3258 2HB  PHE A 229      14.053   1.661  32.347  1.00 24.28           H
ATOM   3259  CG  PHE A 229      12.106   1.017  31.740  1.00 21.76           C
ATOM   3260  CD1 PHE A 229      11.797   0.345  32.937  1.00 23.61           C
ATOM   3261  HD1 PHE A 229      12.384   0.525  33.825  1.00 23.61           H
ATOM   3262  CD2 PHE A 229      11.327   0.782  30.589  1.00 21.97           C
ATOM   3263  HD2 PHE A 229      11.553   1.301  29.668  1.00 21.97           H
ATOM   3264  CE1 PHE A 229      10.712  -0.549  32.988  1.00 29.35           C
ATOM   3265  HE1 PHE A 229      10.466  -1.052  33.912  1.00 29.35           H
ATOM   3266  CE2 PHE A 229      10.234  -0.101  30.643  1.00 22.93           C
ATOM   3267  HE2 PHE A 229       9.619  -0.250  29.769  1.00 22.93           H
ATOM   3268  CZ  PHE A 229       9.927  -0.765  31.843  1.00 32.08           C
ATOM   3269  HZ  PHE A 229       9.071  -1.423  31.894  1.00 32.08           H
ATOM   3270  N   ASP A 230      14.629   4.985  32.937  1.00 25.68           N
ATOM   3271  H   ASP A 230      14.259   4.730  33.844  1.00 25.68           H
ATOM   3272  CA  ASP A 230      15.818   5.860  32.908  1.00 27.37           C
ATOM   3273  HA  ASP A 230      15.887   6.327  31.924  1.00 27.37           H
ATOM   3274  C   ASP A 230      17.123   5.071  33.117  1.00 33.10           C
ATOM   3275  O   ASP A 230      17.087   3.872  33.392  1.00 37.18           O
ATOM   3276  CB  ASP A 230      15.659   6.994  33.937  1.00 26.94           C
ATOM   3277 1HB  ASP A 230      16.417   7.749  33.737  1.00 26.94           H
ATOM   3278 2HB  ASP A 230      14.692   7.468  33.769  1.00 26.94           H
ATOM   3279  CG  ASP A 230      15.761   6.619  35.423  1.00 33.29           C
ATOM   3280  OD1 ASP A 230      15.897   5.433  35.803  1.00 36.79           O
ATOM   3281  OD2 ASP A 230      15.692   7.559  36.251  1.00 36.73           O
ATOM   3282  N   GLU A 231      18.292   5.703  32.997  1.00 31.55           N
ATOM   3283  H   GLU A 231      18.279   6.670  32.678  1.00 31.55           H
ATOM   3284  CA  GLU A 231      19.606   5.060  33.209  1.00 26.18           C
ATOM   3285  HA  GLU A 231      20.354   5.719  32.773  1.00 26.18           H
ATOM   3286  C   GLU A 231      19.740   3.721  32.441  1.00 25.85           C
ATOM   3287  O   GLU A 231      20.173   2.701  32.983  1.00 28.59           O
ATOM   3288  CB  GLU A 231      19.934   4.962  34.716  1.00 28.85           C
ATOM   3289 1HB  GLU A 231      19.280   4.233  35.197  1.00 28.85           H
ATOM   3290 2HB  GLU A 231      20.965   4.623  34.821  1.00 28.85           H
ATOM   3291  CG  GLU A 231      19.780   6.318  35.426  1.00 30.97           C
ATOM   3292 1HG  GLU A 231      20.171   7.103  34.774  1.00 30.97           H
ATOM   3293 2HG  GLU A 231      18.721   6.518  35.596  1.00 30.97           H
ATOM   3294  CD  GLU A 231      20.540   6.389  36.755  1.00 44.41           C
ATOM   3295  OE1 GLU A 231      19.905   6.370  37.837  1.00 46.94           O
ATOM   3296  OE2 GLU A 231      21.784   6.530  36.734  1.00 51.59           O
ATOM   3297  N   SER A 232      19.262   3.712  31.193  1.00 29.16           N
ATOM   3298  H   SER A 232      18.871   4.587  30.853  1.00 29.16           H
ATOM   3299  CA  SER A 232      19.017   2.534  30.350  1.00 26.56           C
ATOM   3300  HA  SER A 232      19.538   1.663  30.749  1.00 26.56           H
ATOM   3301  C   SER A 232      19.524   2.797  28.930  1.00 25.41           C
ATOM   3302  O   SER A 232      18.817   3.373  28.105  1.00 34.10           O
ATOM   3303  CB  SER A 232      17.512   2.228  30.310  1.00 29.87           C
ATOM   3304 1HB  SER A 232      16.966   3.098  29.939  1.00 29.87           H
ATOM   3305 2HB  SER A 232      17.337   1.390  29.635  1.00 29.87           H
ATOM   3306  OG  SER A 232      17.033   1.892  31.599  1.00 20.35           O
ATOM   3307  HG  SER A 232      17.030   2.712  32.128  1.00 20.35           H
ATOM   3308  N   LEU A 233      20.769   2.407  28.651  1.00 19.36           N
ATOM   3309  H   LEU A 233      21.248   1.817  29.321  1.00 19.36           H
ATOM   3310  CA  LEU A 233      21.391   2.605  27.341  1.00 21.97           C
ATOM   3311  HA  LEU A 233      21.087   3.573  26.937  1.00 21.97           H
ATOM   3312  C   LEU A 233      20.938   1.511  26.372  1.00 19.51           C
ATOM   3313  O   LEU A 233      21.291   0.347  26.550  1.00 20.26           O
ATOM   3314  CB  LEU A 233      22.920   2.596  27.512  1.00 26.06           C
ATOM   3315 1HB  LEU A 233      23.203   3.391  28.194  1.00 26.06           H
ATOM   3316 2HB  LEU A 233      23.198   1.650  27.974  1.00 26.06           H
ATOM   3317  CG  LEU A 233      23.720   2.767  26.207  1.00 25.36           C
ATOM   3318  HG  LEU A 233      23.295   2.154  25.413  1.00 25.36           H
ATOM   3319  CD1 LEU A 233      23.758   4.224  25.757  1.00 25.13           C
ATOM   3320 1HD1 LEU A 233      24.237   4.296  24.781  1.00 25.13           H
ATOM   3321 2HD1 LEU A 233      24.323   4.823  26.468  1.00 25.13           H
ATOM   3322 3HD1 LEU A 233      22.748   4.621  25.676  1.00 25.13           H
ATOM   3323  CD2 LEU A 233      25.158   2.320  26.438  1.00 25.09           C
ATOM   3324 1HD2 LEU A 233      25.727   2.426  25.514  1.00 25.09           H
ATOM   3325 2HD2 LEU A 233      25.164   1.276  26.739  1.00 25.09           H
ATOM   3326 3HD2 LEU A 233      25.622   2.916  27.223  1.00 25.09           H
ATOM   3327  N   VAL A 234      20.218   1.870  25.313  1.00 19.11           N
ATOM   3328  H   VAL A 234      19.930   2.842  25.220  1.00 19.11           H
ATOM   3329  CA  VAL A 234      19.967   0.951  24.196  1.00 21.77           C
ATOM   3330  HA  VAL A 234      19.712  -0.028  24.598  1.00 21.77           H
ATOM   3331  C   VAL A 234      21.251   0.815  23.382  1.00 26.59           C
ATOM   3332  O   VAL A 234      21.683   1.771  22.741  1.00 29.85           O
ATOM   3333  CB  VAL A 234      18.781   1.419  23.341  1.00 21.72           C
ATOM   3334  HB  VAL A 234      18.976   2.422  22.963  1.00 21.72           H
ATOM   3335  CG1 VAL A 234      18.566   0.485  22.145  1.00 23.01           C
ATOM   3336 1HG1 VAL A 234      17.626   0.720  21.649  1.00 23.01           H
ATOM   3337 2HG1 VAL A 234      18.547  -0.549  22.485  1.00 23.01           H
ATOM   3338 3HG1 VAL A 234      19.376   0.608  21.427  1.00 23.01           H
ATOM   3339  CG2 VAL A 234      17.514   1.449  24.207  1.00 22.03           C
ATOM   3340 1HG2 VAL A 234      16.655   1.743  23.613  1.00 22.03           H
ATOM   3341 2HG2 VAL A 234      17.629   2.178  25.010  1.00 22.03           H
ATOM   3342 3HG2 VAL A 234      17.324   0.470  24.639  1.00 22.03           H
ATOM   3343  N   THR A 235      21.898  -0.349  23.443  1.00 27.15           N
ATOM   3344  H   THR A 235      21.475  -1.109  23.968  1.00 27.15           H
ATOM   3345  CA  THR A 235      23.228  -0.575  22.856  1.00 34.36           C
ATOM   3346  HA  THR A 235      23.771   0.369  22.854  1.00 34.36           H
ATOM   3347  C   THR A 235      23.194  -1.052  21.410  1.00 33.73           C
ATOM   3348  O   THR A 235      24.171  -0.838  20.690  1.00 37.17           O
ATOM   3349  CB  THR A 235      24.041  -1.576  23.689  1.00 21.36           C
ATOM   3350  HB  THR A 235      24.940  -1.850  23.138  1.00 21.36           H
ATOM   3351  OG1 THR A 235      23.306  -2.746  23.977  1.00 22.06           O
ATOM   3352  HG1 THR A 235      23.458  -3.409  23.282  1.00 22.06           H
ATOM   3353  CG2 THR A 235      24.472  -0.971  25.020  1.00 21.06           C
ATOM   3354 1HG2 THR A 235      25.075  -1.689  25.573  1.00 21.06           H
ATOM   3355 2HG2 THR A 235      23.599  -0.698  25.612  1.00 21.06           H
ATOM   3356 3HG2 THR A 235      25.075  -0.086  24.826  1.00 21.06           H
ATOM   3357  N   ARG A 236      22.114  -1.717  20.973  1.00 39.46           N
ATOM   3358  H   ARG A 236      21.358  -1.876  21.631  1.00 39.46           H
ATOM   3359  CA  ARG A 236      21.982  -2.247  19.605  1.00 40.34           C
ATOM   3360  HA  ARG A 236      22.367  -1.491  18.919  1.00 40.34           H
ATOM   3361  C   ARG A 236      20.520  -2.513  19.234  1.00 37.96           C
ATOM   3362  O   ARG A 236      19.762  -3.028  20.053  1.00 39.59           O
ATOM   3363  CB  ARG A 236      22.861  -3.512  19.481  1.00 47.99           C
ATOM   3364 1HB  ARG A 236      23.794  -3.351  20.023  1.00 47.99           H
ATOM   3365 2HB  ARG A 236      22.358  -4.368  19.934  1.00 47.99           H
ATOM   3366  CG  ARG A 236      23.223  -3.830  18.025  1.00 60.57           C
ATOM   3367 1HG  ARG A 236      22.388  -4.348  17.555  1.00 60.57           H
ATOM   3368 2HG  ARG A 236      23.400  -2.896  17.494  1.00 60.57           H
ATOM   3369  CD  ARG A 236      24.505  -4.667  17.903  1.00 67.75           C
ATOM   3370 1HD  ARG A 236      24.743  -4.796  16.845  1.00 67.75           H
ATOM   3371 2HD  ARG A 236      25.330  -4.102  18.342  1.00 67.75           H
ATOM   3372  NE  ARG A 236      24.416  -5.977  18.579  1.00 71.97           N
ATOM   3373  HE  ARG A 236      24.733  -6.000  19.543  1.00 71.97           H
ATOM   3374  CZ  ARG A 236      24.146  -7.138  18.012  1.00 76.63           C
ATOM   3375  NH1 ARG A 236      23.817  -7.238  16.763  1.00 78.91           N
ATOM   3376 1HH1 ARG A 236      23.618  -6.398  16.249  1.00 78.91           H
ATOM   3377 2HH1 ARG A 236      23.730  -8.145  16.327  1.00 78.91           H
ATOM   3378  NH2 ARG A 236      24.177  -8.250  18.674  1.00 77.79           N
ATOM   3379 1HH2 ARG A 236      24.393  -8.267  19.662  1.00 77.79           H
ATOM   3380 2HH2 ARG A 236      23.843  -9.087  18.218  1.00 77.79           H
ATOM   3381  N   VAL A 237      20.113  -2.190  18.006  1.00 36.60           N
ATOM   3382  H   VAL A 237      20.793  -1.804  17.362  1.00 36.60           H
ATOM   3383  CA  VAL A 237      18.803  -2.589  17.455  1.00 31.81           C
ATOM   3384  HA  VAL A 237      18.049  -2.503  18.239  1.00 31.81           H
ATOM   3385  C   VAL A 237      18.872  -4.053  17.023  1.00 32.71           C
ATOM   3386  O   VAL A 237      19.817  -4.456  16.338  1.00 35.96           O
ATOM   3387  CB  VAL A 237      18.363  -1.686  16.284  1.00 35.30           C
ATOM   3388  HB  VAL A 237      19.118  -1.717  15.499  1.00 35.30           H
ATOM   3389  CG1 VAL A 237      17.023  -2.128  15.678  1.00 37.20           C
ATOM   3390 1HG1 VAL A 237      16.719  -1.428  14.900  1.00 37.20           H
ATOM   3391 2HG1 VAL A 237      16.254  -2.164  16.451  1.00 37.20           H
ATOM   3392 3HG1 VAL A 237      17.117  -3.113  15.223  1.00 37.20           H
ATOM   3393  CG2 VAL A 237      18.199  -0.233  16.747  1.00 31.71           C
ATOM   3394 1HG2 VAL A 237      17.898   0.395  15.909  1.00 31.71           H
ATOM   3395 2HG2 VAL A 237      19.147   0.140  17.130  1.00 31.71           H
ATOM   3396 3HG2 VAL A 237      17.447  -0.169  17.534  1.00 31.71           H
ATOM   3397  N   LEU A 238      17.882  -4.849  17.427  1.00 34.06           N
ATOM   3398  H   LEU A 238      17.100  -4.433  17.921  1.00 34.06           H
ATOM   3399  CA  LEU A 238      17.777  -6.268  17.092  1.00 35.27           C
ATOM   3400  HA  LEU A 238      18.770  -6.640  16.837  1.00 35.27           H
ATOM   3401  C   LEU A 238      16.897  -6.462  15.853  1.00 33.04           C
ATOM   3402  O   LEU A 238      15.855  -5.818  15.693  1.00 33.03           O
ATOM   3403  CB  LEU A 238      17.284  -7.072  18.310  1.00 29.20           C
ATOM   3404 1HB  LEU A 238      16.265  -6.771  18.536  1.00 29.20           H
ATOM   3405 2HB  LEU A 238      17.253  -8.130  18.051  1.00 29.20           H
ATOM   3406  CG  LEU A 238      18.151  -6.891  19.572  1.00 28.80           C
ATOM   3407  HG  LEU A 238      18.181  -5.838  19.846  1.00 28.80           H
ATOM   3408  CD1 LEU A 238      17.542  -7.657  20.742  1.00 28.91           C
ATOM   3409 1HD1 LEU A 238      18.093  -7.420  21.650  1.00 28.91           H
ATOM   3410 2HD1 LEU A 238      17.591  -8.729  20.553  1.00 28.91           H
ATOM   3411 3HD1 LEU A 238      16.502  -7.364  20.884  1.00 28.91           H
ATOM   3412  CD2 LEU A 238      19.585  -7.385  19.364  1.00 30.54           C
ATOM   3413 1HD2 LEU A 238      20.125  -7.378  20.308  1.00 30.54           H
ATOM   3414 2HD2 LEU A 238      20.107  -6.731  18.666  1.00 30.54           H
ATOM   3415 3HD2 LEU A 238      19.576  -8.399  18.969  1.00 30.54           H
ATOM   3416  N   VAL A 239      17.337  -7.354  14.968  1.00 35.34           N
ATOM   3417  H   VAL A 239      18.123  -7.933  15.243  1.00 35.34           H
ATOM   3418  CA  VAL A 239      16.808  -7.555  13.613  1.00 37.96           C
ATOM   3419  HA  VAL A 239      15.791  -7.172  13.576  1.00 37.96           H
ATOM   3420  C   VAL A 239      16.758  -9.049  13.310  1.00 42.17           C
ATOM   3421  O   VAL A 239      17.735  -9.771  13.506  1.00 36.24           O
ATOM   3422  CB  VAL A 239      17.656  -6.784  12.572  1.00 42.09           C
ATOM   3423  HB  VAL A 239      18.704  -6.957  12.802  1.00 42.09           H
ATOM   3424  CG1 VAL A 239      17.441  -7.208  11.112  1.00 37.29           C
ATOM   3425 1HG1 VAL A 239      18.080  -6.615  10.458  1.00 37.29           H
ATOM   3426 2HG1 VAL A 239      16.404  -7.054  10.825  1.00 37.29           H
ATOM   3427 3HG1 VAL A 239      17.709  -8.255  10.976  1.00 37.29           H
ATOM   3428  CG2 VAL A 239      17.402  -5.273  12.652  1.00 37.39           C
ATOM   3429 1HG2 VAL A 239      18.028  -4.752  11.928  1.00 37.39           H
ATOM   3430 2HG2 VAL A 239      17.653  -4.905  13.646  1.00 37.39           H
ATOM   3431 3HG2 VAL A 239      16.355  -5.059  12.440  1.00 37.39           H
ATOM   3432  N   GLU A 240      15.622  -9.517  12.807  1.00 50.60           N
ATOM   3433  H   GLU A 240      14.890  -8.844  12.591  1.00 50.60           H
ATOM   3434  CA  GLU A 240      15.396 -10.897  12.380  1.00 61.00           C
ATOM   3435  HA  GLU A 240      16.344 -11.434  12.341  1.00 61.00           H
ATOM   3436  C   GLU A 240      14.814 -10.885  10.965  1.00 66.29           C
ATOM   3437  O   GLU A 240      13.891 -10.128  10.657  1.00 68.26           O
ATOM   3438  CB  GLU A 240      14.465 -11.632  13.362  1.00 66.94           C
ATOM   3439 1HB  GLU A 240      13.624 -10.979  13.592  1.00 66.94           H
ATOM   3440 2HB  GLU A 240      14.057 -12.517  12.874  1.00 66.94           H
ATOM   3441  CG  GLU A 240      15.139 -12.046  14.685  1.00 72.93           C
ATOM   3442 1HG  GLU A 240      15.721 -11.211  15.080  1.00 72.93           H
ATOM   3443 2HG  GLU A 240      14.353 -12.267  15.409  1.00 72.93           H
ATOM   3444  CD  GLU A 240      16.024 -13.295  14.555  1.00 80.67           C
ATOM   3445  OE1 GLU A 240      15.615 -14.276  13.887  1.00 83.88           O
ATOM   3446  OE2 GLU A 240      17.136 -13.327  15.139  1.00 83.71           O
ATOM   3447  N   ASP A 241      15.367 -11.724  10.089  1.00 69.13           N
ATOM   3448  H   ASP A 241      16.092 -12.350  10.414  1.00 69.13           H
ATOM   3449  CA  ASP A 241      14.901 -11.897   8.705  1.00 72.87           C
ATOM   3450  HA  ASP A 241      15.616 -12.552   8.211  1.00 72.87           H
ATOM   3451  C   ASP A 241      14.927 -10.580   7.891  1.00 72.10           C
ATOM   3452  O   ASP A 241      14.133 -10.372   6.974  1.00 71.98           O
ATOM   3453  CB  ASP A 241      13.551 -12.645   8.687  1.00 74.52           C
ATOM   3454 1HB  ASP A 241      12.755 -11.937   8.922  1.00 74.52           H
ATOM   3455 2HB  ASP A 241      13.372 -13.023   7.680  1.00 74.52           H
ATOM   3456  CG  ASP A 241      13.457 -13.819   9.676  1.00 77.84           C
ATOM   3457  OD1 ASP A 241      14.486 -14.441  10.048  1.00 80.90           O
ATOM   3458  OD2 ASP A 241      12.328 -14.143  10.118  1.00 78.04           O
ATOM   3459  N   GLY A 242      15.830  -9.662   8.254  1.00 69.34           N
ATOM   3460  H   GLY A 242      16.462  -9.916   8.998  1.00 69.34           H
ATOM   3461  CA  GLY A 242      15.971  -8.316   7.683  1.00 65.28           C
ATOM   3462 1HA  GLY A 242      17.000  -7.987   7.822  1.00 65.28           H
ATOM   3463 2HA  GLY A 242      15.770  -8.361   6.612  1.00 65.28           H
ATOM   3464  C   GLY A 242      15.045  -7.251   8.290  1.00 57.60           C
ATOM   3465  O   GLY A 242      15.253  -6.064   8.038  1.00 64.00           O
ATOM   3466  N   THR A 243      14.066  -7.655   9.106  1.00 48.04           N
ATOM   3467  H   THR A 243      14.029  -8.645   9.321  1.00 48.04           H
ATOM   3468  CA  THR A 243      13.063  -6.794   9.764  1.00 47.33           C
ATOM   3469  HA  THR A 243      12.974  -5.862   9.208  1.00 47.33           H
ATOM   3470  C   THR A 243      13.452  -6.447  11.204  1.00 49.92           C
ATOM   3471  O   THR A 243      14.126  -7.227  11.876  1.00 47.58           O
ATOM   3472  CB  THR A 243      11.676  -7.465   9.776  1.00 45.07           C
ATOM   3473  HB  THR A 243      10.948  -6.726  10.116  1.00 45.07           H
ATOM   3474  OG1 THR A 243      11.624  -8.564  10.665  1.00 47.17           O
ATOM   3475  HG1 THR A 243      12.413  -9.119  10.521  1.00 47.17           H
ATOM   3476  CG2 THR A 243      11.233  -7.960   8.401  1.00 47.58           C
ATOM   3477 1HG2 THR A 243      10.204  -8.311   8.464  1.00 47.58           H
ATOM   3478 2HG2 THR A 243      11.863  -8.784   8.066  1.00 47.58           H
ATOM   3479 3HG2 THR A 243      11.285  -7.146   7.678  1.00 47.58           H
ATOM   3480  N   ALA A 244      12.992  -5.307  11.724  1.00 49.95           N
ATOM   3481  H   ALA A 244      12.431  -4.693  11.144  1.00 49.95           H
ATOM   3482  CA  ALA A 244      13.140  -4.967  13.140  1.00 42.87           C
ATOM   3483  HA  ALA A 244      14.203  -4.973  13.385  1.00 42.87           H
ATOM   3484  C   ALA A 244      12.434  -5.999  14.041  1.00 40.57           C
ATOM   3485  O   ALA A 244      11.329  -6.461  13.727  1.00 40.52           O
ATOM   3486  CB  ALA A 244      12.605  -3.551  13.374  1.00 39.54           C
ATOM   3487 1HB  ALA A 244      13.105  -2.852  12.702  1.00 39.54           H
ATOM   3488 2HB  ALA A 244      12.796  -3.249  14.404  1.00 39.54           H
ATOM   3489 3HB  ALA A 244      11.531  -3.527  13.188  1.00 39.54           H
ATOM   3490  N   ALA A 245      13.082  -6.363  15.152  1.00 37.81           N
ATOM   3491  H   ALA A 245      14.016  -5.992  15.294  1.00 37.81           H
ATOM   3492  CA  ALA A 245      12.646  -7.439  16.046  1.00 33.38           C
ATOM   3493  HA  ALA A 245      11.576  -7.597  15.910  1.00 33.38           H
ATOM   3494  C   ALA A 245      12.852  -7.156  17.550  1.00 30.63           C
ATOM   3495  O   ALA A 245      12.399  -7.948  18.384  1.00 29.52           O
ATOM   3496  CB  ALA A 245      13.369  -8.722  15.614  1.00 30.84           C
ATOM   3497 1HB  ALA A 245      13.174  -8.912  14.558  1.00 30.84           H
ATOM   3498 2HB  ALA A 245      13.004  -9.569  16.197  1.00 30.84           H
ATOM   3499 3HB  ALA A 245      14.444  -8.619  15.768  1.00 30.84           H
ATOM   3500  N   GLY A 246      13.526  -6.064  17.932  1.00 27.77           N
ATOM   3501  H   GLY A 246      13.948  -5.472  17.230  1.00 27.77           H
ATOM   3502  CA  GLY A 246      13.735  -5.702  19.338  1.00 26.68           C
ATOM   3503 1HA  GLY A 246      12.822  -5.274  19.748  1.00 26.68           H
ATOM   3504 2HA  GLY A 246      13.965  -6.608  19.899  1.00 26.68           H
ATOM   3505  C   GLY A 246      14.877  -4.713  19.579  1.00 32.40           C
ATOM   3506  O   GLY A 246      15.386  -4.088  18.647  1.00 36.70           O
ATOM   3507  N   VAL A 247      15.311  -4.613  20.836  1.00 34.79           N
ATOM   3508  H   VAL A 247      14.840  -5.176  21.540  1.00 34.79           H
ATOM   3509  CA  VAL A 247      16.434  -3.778  21.293  1.00 33.14           C
ATOM   3510  HA  VAL A 247      17.095  -3.588  20.448  1.00 33.14           H
ATOM   3511  C   VAL A 247      17.272  -4.499  22.353  1.00 31.91           C
ATOM   3512  O   VAL A 247      16.745  -5.164  23.245  1.00 26.92           O
ATOM   3513  CB  VAL A 247      15.962  -2.407  21.825  1.00 24.69           C
ATOM   3514  HB  VAL A 247      16.822  -1.919  22.278  1.00 24.69           H
ATOM   3515  CG1 VAL A 247      15.470  -1.498  20.692  1.00 36.00           C
ATOM   3516 1HG1 VAL A 247      15.253  -0.505  21.085  1.00 36.00           H
ATOM   3517 2HG1 VAL A 247      14.567  -1.907  20.240  1.00 36.00           H
ATOM   3518 3HG1 VAL A 247      16.244  -1.409  19.929  1.00 36.00           H
ATOM   3519  CG2 VAL A 247      14.867  -2.487  22.898  1.00 24.08           C
ATOM   3520 1HG2 VAL A 247      14.636  -1.486  23.261  1.00 24.08           H
ATOM   3521 2HG2 VAL A 247      15.216  -3.079  23.743  1.00 24.08           H
ATOM   3522 3HG2 VAL A 247      13.963  -2.941  22.493  1.00 24.08           H
ATOM   3523  N   GLU A 248      18.593  -4.361  22.265  1.00 35.53           N
ATOM   3524  H   GLU A 248      18.966  -3.810  21.499  1.00 35.53           H
ATOM   3525  CA  GLU A 248      19.532  -4.710  23.331  1.00 32.26           C
ATOM   3526  HA  GLU A 248      19.124  -5.541  23.902  1.00 32.26           H
ATOM   3527  C   GLU A 248      19.714  -3.509  24.271  1.00 31.72           C
ATOM   3528  O   GLU A 248      19.927  -2.391  23.796  1.00 33.65           O
ATOM   3529  CB  GLU A 248      20.865  -5.160  22.712  1.00 37.13           C
ATOM   3530 1HB  GLU A 248      20.670  -5.929  21.965  1.00 37.13           H
ATOM   3531 2HB  GLU A 248      21.335  -4.309  22.218  1.00 37.13           H
ATOM   3532  CG  GLU A 248      21.822  -5.736  23.758  1.00 41.58           C
ATOM   3533 1HG  GLU A 248      21.978  -5.000  24.545  1.00 41.58           H
ATOM   3534 2HG  GLU A 248      21.378  -6.621  24.213  1.00 41.58           H
ATOM   3535  CD  GLU A 248      23.174  -6.099  23.147  1.00 43.69           C
ATOM   3536  OE1 GLU A 248      23.929  -5.169  22.769  1.00 42.60           O
ATOM   3537  OE2 GLU A 248      23.511  -7.306  23.089  1.00 46.52           O
ATOM   3538  N   VAL A 249      19.623  -3.720  25.588  1.00 25.85           N
ATOM   3539  H   VAL A 249      19.497  -4.674  25.911  1.00 25.85           H
ATOM   3540  CA  VAL A 249      19.578  -2.640  26.592  1.00 28.81           C
ATOM   3541  HA  VAL A 249      19.911  -1.718  26.121  1.00 28.81           H
ATOM   3542  C   VAL A 249      20.521  -2.931  27.757  1.00 30.39           C
ATOM   3543  O   VAL A 249      20.340  -3.916  28.475  1.00 31.89           O
ATOM   3544  CB  VAL A 249      18.144  -2.391  27.115  1.00 29.96           C
ATOM   3545  HB  VAL A 249      17.864  -3.198  27.794  1.00 29.96           H
ATOM   3546  CG1 VAL A 249      18.078  -1.068  27.892  1.00 23.95           C
ATOM   3547 1HG1 VAL A 249      17.072  -0.926  28.287  1.00 23.95           H
ATOM   3548 2HG1 VAL A 249      18.326  -0.234  27.236  1.00 23.95           H
ATOM   3549 3HG1 VAL A 249      18.772  -1.084  28.733  1.00 23.95           H
ATOM   3550  CG2 VAL A 249      17.093  -2.353  25.996  1.00 23.72           C
ATOM   3551 1HG2 VAL A 249      16.132  -2.024  26.392  1.00 23.72           H
ATOM   3552 2HG2 VAL A 249      16.964  -3.351  25.576  1.00 23.72           H
ATOM   3553 3HG2 VAL A 249      17.413  -1.676  25.207  1.00 23.72           H
ATOM   3554  N   GLN A 250      21.513  -2.065  27.963  1.00 32.99           N
ATOM   3555  H   GLN A 250      21.566  -1.257  27.352  1.00 32.99           H
ATOM   3556  CA  GLN A 250      22.410  -2.083  29.115  1.00 30.22           C
ATOM   3557  HA  GLN A 250      22.537  -3.116  29.436  1.00 30.22           H
ATOM   3558  C   GLN A 250      21.813  -1.275  30.280  1.00 31.93           C
ATOM   3559  O   GLN A 250      21.609  -0.061  30.181  1.00 27.19           O
ATOM   3560  CB  GLN A 250      23.795  -1.568  28.689  1.00 30.67           C
ATOM   3561 1HB  GLN A 250      24.150  -2.166  27.848  1.00 30.67           H
ATOM   3562 2HB  GLN A 250      23.697  -0.535  28.358  1.00 30.67           H
ATOM   3563  CG  GLN A 250      24.838  -1.647  29.816  1.00 39.96           C
ATOM   3564 1HG  GLN A 250      24.471  -1.134  30.705  1.00 39.96           H
ATOM   3565 2HG  GLN A 250      25.000  -2.695  30.073  1.00 39.96           H
ATOM   3566  CD  GLN A 250      26.170  -1.005  29.434  1.00 41.61           C
ATOM   3567  OE1 GLN A 250      26.255   0.010  28.754  1.00 46.36           O
ATOM   3568  NE2 GLN A 250      27.288  -1.548  29.856  1.00 40.85           N
ATOM   3569 1HE2 GLN A 250      28.150  -1.051  29.661  1.00 40.85           H
ATOM   3570 2HE2 GLN A 250      27.305  -2.448  30.326  1.00 40.85           H
ATOM   3571  N   ASP A 251      21.570  -1.944  31.406  1.00 33.93           N
ATOM   3572  H   ASP A 251      21.835  -2.925  31.438  1.00 33.93           H
ATOM   3573  CA  ASP A 251      21.137  -1.314  32.653  1.00 34.64           C
ATOM   3574  HA  ASP A 251      20.369  -0.571  32.437  1.00 34.64           H
ATOM   3575  C   ASP A 251      22.316  -0.599  33.328  1.00 37.63           C
ATOM   3576  O   ASP A 251      23.163  -1.234  33.964  1.00 41.67           O
ATOM   3577  CB  ASP A 251      20.533  -2.378  33.586  1.00 40.39           C
ATOM   3578 1HB  ASP A 251      19.598  -2.739  33.156  1.00 40.39           H
ATOM   3579 2HB  ASP A 251      21.223  -3.220  33.670  1.00 40.39           H
ATOM   3580  CG  ASP A 251      20.254  -1.825  34.987  1.00 46.02           C
ATOM   3581  OD1 ASP A 251      20.066  -0.597  35.124  1.00 45.22           O
ATOM   3582  OD2 ASP A 251      20.258  -2.615  35.958  1.00 50.01           O
ATOM   3583  N   ARG A 252      22.368   0.735  33.253  1.00 36.60           N
ATOM   3584  H   ARG A 252      21.605   1.230  32.798  1.00 36.60           H
ATOM   3585  CA  ARG A 252      23.495   1.510  33.802  1.00 38.03           C
ATOM   3586  HA  ARG A 252      24.410   1.001  33.498  1.00 38.03           H
ATOM   3587  C   ARG A 252      23.543   1.530  35.337  1.00 35.77           C
ATOM   3588  O   ARG A 252      24.532   2.011  35.899  1.00 33.71           O
ATOM   3589  CB  ARG A 252      23.543   2.922  33.191  1.00 41.45           C
ATOM   3590 1HB  ARG A 252      22.689   3.508  33.529  1.00 41.45           H
ATOM   3591 2HB  ARG A 252      24.447   3.407  33.553  1.00 41.45           H
ATOM   3592  CG  ARG A 252      23.564   2.888  31.650  1.00 44.73           C
ATOM   3593 1HG  ARG A 252      24.181   2.057  31.303  1.00 44.73           H
ATOM   3594 2HG  ARG A 252      22.547   2.723  31.292  1.00 44.73           H
ATOM   3595  CD  ARG A 252      24.097   4.185  31.027  1.00 48.58           C
ATOM   3596 1HD  ARG A 252      23.813   4.193  29.982  1.00 48.58           H
ATOM   3597 2HD  ARG A 252      23.622   5.046  31.488  1.00 48.58           H
ATOM   3598  NE  ARG A 252      25.567   4.265  31.084  1.00 50.51           N
ATOM   3599  HE  ARG A 252      26.068   3.665  30.441  1.00 50.51           H
ATOM   3600  CZ  ARG A 252      26.336   4.850  31.979  1.00 54.86           C
ATOM   3601  NH1 ARG A 252      25.876   5.632  32.912  1.00 59.13           N
ATOM   3602 1HH1 ARG A 252      24.895   5.896  32.912  1.00 59.13           H
ATOM   3603 2HH1 ARG A 252      26.454   5.829  33.713  1.00 59.13           H
ATOM   3604  NH2 ARG A 252      27.616   4.614  31.938  1.00 55.35           N
ATOM   3605 1HH2 ARG A 252      27.961   3.984  31.228  1.00 55.35           H
ATOM   3606 2HH2 ARG A 252      28.258   5.051  32.584  1.00 55.35           H
ATOM   3607  N   ARG A 253      22.531   0.977  36.022  1.00 38.65           N
ATOM   3608  H   ARG A 253      21.746   0.618  35.483  1.00 38.65           H
ATOM   3609  CA  ARG A 253      22.506   0.771  37.484  1.00 43.29           C
ATOM   3610  HA  ARG A 253      22.969   1.626  37.980  1.00 43.29           H
ATOM   3611  C   ARG A 253      23.300  -0.471  37.926  1.00 47.99           C
ATOM   3612  O   ARG A 253      23.865  -0.466  39.022  1.00 53.40           O
ATOM   3613  CB  ARG A 253      21.042   0.680  37.965  1.00 41.88           C
ATOM   3614 1HB  ARG A 253      20.586  -0.224  37.562  1.00 41.88           H
ATOM   3615 2HB  ARG A 253      21.042   0.592  39.052  1.00 41.88           H
ATOM   3616  CG  ARG A 253      20.184   1.901  37.577  1.00 35.78           C
ATOM   3617 1HG  ARG A 253      20.558   2.775  38.111  1.00 35.78           H
ATOM   3618 2HG  ARG A 253      20.253   2.092  36.506  1.00 35.78           H
ATOM   3619  CD  ARG A 253      18.703   1.684  37.917  1.00 38.82           C
ATOM   3620 1HD  ARG A 253      18.314   0.885  37.286  1.00 38.82           H
ATOM   3621 2HD  ARG A 253      18.610   1.339  38.946  1.00 38.82           H
ATOM   3622  NE  ARG A 253      17.907   2.917  37.717  1.00 42.21           N
ATOM   3623  HE  ARG A 253      17.458   3.048  36.824  1.00 42.21           H
ATOM   3624  CZ  ARG A 253      17.698   3.866  38.612  1.00 42.81           C
ATOM   3625  NH1 ARG A 253      18.170   3.789  39.821  1.00 39.72           N
ATOM   3626 1HH1 ARG A 253      18.646   2.949  40.122  1.00 39.72           H
ATOM   3627 2HH1 ARG A 253      17.972   4.520  40.478  1.00 39.72           H
ATOM   3628  NH2 ARG A 253      16.996   4.923  38.323  1.00 45.51           N
ATOM   3629 1HH2 ARG A 253      16.604   5.050  37.392  1.00 45.51           H
ATOM   3630 2HH2 ARG A 253      16.873   5.641  39.023  1.00 45.51           H
ATOM   3631  N   SER A 254      23.388  -1.508  37.081  1.00 42.04           N
ATOM   3632  H   SER A 254      22.900  -1.424  36.198  1.00 42.04           H
ATOM   3633  CA  SER A 254      23.989  -2.821  37.416  1.00 45.37           C
ATOM   3634  HA  SER A 254      24.509  -2.742  38.371  1.00 45.37           H
ATOM   3635  C   SER A 254      25.018  -3.361  36.409  1.00 43.08           C
ATOM   3636  O   SER A 254      25.698  -4.354  36.687  1.00 49.06           O
ATOM   3637  CB  SER A 254      22.878  -3.862  37.591  1.00 47.62           C
ATOM   3638 1HB  SER A 254      23.317  -4.778  37.985  1.00 47.62           H
ATOM   3639 2HB  SER A 254      22.139  -3.493  38.304  1.00 47.62           H
ATOM   3640  OG  SER A 254      22.254  -4.152  36.353  1.00 45.55           O
ATOM   3641  HG  SER A 254      21.526  -3.497  36.219  1.00 45.55           H
ATOM   3642  N   GLY A 255      25.145  -2.738  35.235  1.00 33.49           N
ATOM   3643  H   GLY A 255      24.499  -1.985  35.023  1.00 33.49           H
ATOM   3644  CA  GLY A 255      26.009  -3.184  34.138  1.00 31.94           C
ATOM   3645 1HA  GLY A 255      26.091  -2.375  33.412  1.00 31.94           H
ATOM   3646 2HA  GLY A 255      27.005  -3.397  34.526  1.00 31.94           H
ATOM   3647  C   GLY A 255      25.506  -4.426  33.391  1.00 37.58           C
ATOM   3648  O   GLY A 255      26.168  -4.879  32.460  1.00 41.29           O
ATOM   3649  N   ASP A 256      24.350  -4.984  33.758  1.00 36.93           N
ATOM   3650  H   ASP A 256      23.816  -4.550  34.497  1.00 36.93           H
ATOM   3651  CA  ASP A 256      23.733  -6.086  33.011  1.00 38.83           C
ATOM   3652  HA  ASP A 256      24.483  -6.863  32.859  1.00 38.83           H
ATOM   3653  C   ASP A 256      23.234  -5.642  31.633  1.00 37.74           C
ATOM   3654  O   ASP A 256      22.896  -4.475  31.435  1.00 34.93           O
ATOM   3655  CB  ASP A 256      22.565  -6.692  33.797  1.00 43.52           C
ATOM   3656 1HB  ASP A 256      21.833  -5.908  33.998  1.00 43.52           H
ATOM   3657 2HB  ASP A 256      22.080  -7.450  33.179  1.00 43.52           H
ATOM   3658  CG  ASP A 256      22.964  -7.352  35.111  1.00 52.80           C
ATOM   3659  OD1 ASP A 256      24.172  -7.474  35.431  1.00 56.22           O
ATOM   3660  OD2 ASP A 256      22.042  -7.816  35.820  1.00 58.77           O
ATOM   3661  N   THR A 257      23.138  -6.584  30.691  1.00 37.44           N
ATOM   3662  H   THR A 257      23.392  -7.537  30.932  1.00 37.44           H
ATOM   3663  CA  THR A 257      22.581  -6.338  29.354  1.00 32.62           C
ATOM   3664  HA  THR A 257      22.128  -5.348  29.351  1.00 32.62           H
ATOM   3665  C   THR A 257      21.464  -7.327  29.020  1.00 33.14           C
ATOM   3666  O   THR A 257      21.617  -8.548  29.132  1.00 34.94           O
ATOM   3667  CB  THR A 257      23.678  -6.295  28.283  1.00 33.50           C
ATOM   3668  HB  THR A 257      24.232  -7.234  28.280  1.00 33.50           H
ATOM   3669  OG1 THR A 257      24.555  -5.229  28.568  1.00 39.15           O
ATOM   3670  HG1 THR A 257      24.919  -5.394  29.442  1.00 39.15           H
ATOM   3671  CG2 THR A 257      23.127  -6.027  26.887  1.00 29.47           C
ATOM   3672 1HG2 THR A 257      23.955  -5.896  26.193  1.00 29.47           H
ATOM   3673 2HG2 THR A 257      22.519  -5.122  26.895  1.00 29.47           H
ATOM   3674 3HG2 THR A 257      22.526  -6.871  26.550  1.00 29.47           H
ATOM   3675  N   TYR A 258      20.327  -6.774  28.614  1.00 33.33           N
ATOM   3676  H   TYR A 258      20.316  -5.763  28.527  1.00 33.33           H
ATOM   3677  CA  TYR A 258      19.076  -7.451  28.284  1.00 34.48           C
ATOM   3678  HA  TYR A 258      19.110  -8.495  28.599  1.00 34.48           H
ATOM   3679  C   TYR A 258      18.816  -7.407  26.771  1.00 35.86           C
ATOM   3680  O   TYR A 258      19.358  -6.550  26.073  1.00 31.68           O
ATOM   3681  CB  TYR A 258      17.945  -6.745  29.045  1.00 30.90           C
ATOM   3682 1HB  TYR A 258      17.920  -5.697  28.740  1.00 30.90           H
ATOM   3683 2HB  TYR A 258      16.991  -7.181  28.745  1.00 30.90           H
ATOM   3684  CG  TYR A 258      18.044  -6.806  30.561  1.00 29.56           C
ATOM   3685  CD1 TYR A 258      17.328  -7.794  31.263  1.00 29.84           C
ATOM   3686  HD1 TYR A 258      16.754  -8.537  30.725  1.00 29.84           H
ATOM   3687  CD2 TYR A 258      18.803  -5.853  31.275  1.00 31.70           C
ATOM   3688  HD2 TYR A 258      19.368  -5.102  30.739  1.00 31.70           H
ATOM   3689  CE1 TYR A 258      17.333  -7.802  32.670  1.00 31.71           C
ATOM   3690  HE1 TYR A 258      16.777  -8.554  33.211  1.00 31.71           H
ATOM   3691  CE2 TYR A 258      18.803  -5.856  32.685  1.00 33.30           C
ATOM   3692  HE2 TYR A 258      19.357  -5.109  33.231  1.00 33.30           H
ATOM   3693  CZ  TYR A 258      18.046  -6.820  33.384  1.00 35.35           C
ATOM   3694  OH  TYR A 258      17.937  -6.772  34.737  1.00 42.40           O
ATOM   3695  HH  TYR A 258      18.738  -6.432  35.172  1.00 42.40           H
ATOM   3696  N   GLN A 259      17.947  -8.283  26.263  1.00 37.20           N
ATOM   3697  H   GLN A 259      17.505  -8.937  26.904  1.00 37.20           H
ATOM   3698  CA  GLN A 259      17.448  -8.251  24.882  1.00 31.91           C
ATOM   3699  HA  GLN A 259      17.683  -7.281  24.443  1.00 31.91           H
ATOM   3700  C   GLN A 259      15.913  -8.355  24.885  1.00 30.06           C
ATOM   3701  O   GLN A 259      15.334  -9.392  25.223  1.00 29.82           O
ATOM   3702  CB  GLN A 259      18.155  -9.319  24.018  1.00 29.96           C
ATOM   3703 1HB  GLN A 259      18.094 -10.294  24.501  1.00 29.96           H
ATOM   3704 2HB  GLN A 259      17.644  -9.375  23.057  1.00 29.96           H
ATOM   3705  CG  GLN A 259      19.634  -8.946  23.781  1.00 32.97           C
ATOM   3706 1HG  GLN A 259      19.674  -7.896  23.501  1.00 32.97           H
ATOM   3707 2HG  GLN A 259      20.191  -9.070  24.710  1.00 32.97           H
ATOM   3708  CD  GLN A 259      20.356  -9.722  22.678  1.00 37.76           C
ATOM   3709  OE1 GLN A 259      19.832 -10.610  22.012  1.00 32.19           O
ATOM   3710  NE2 GLN A 259      21.602  -9.390  22.408  1.00 40.57           N
ATOM   3711 1HE2 GLN A 259      22.107  -9.914  21.717  1.00 40.57           H
ATOM   3712 2HE2 GLN A 259      22.081  -8.653  22.915  1.00 40.57           H
ATOM   3713  N   VAL A 260      15.255  -7.239  24.558  1.00 29.16           N
ATOM   3714  H   VAL A 260      15.804  -6.448  24.234  1.00 29.16           H
ATOM   3715  CA  VAL A 260      13.798  -7.042  24.630  1.00 33.32           C
ATOM   3716  HA  VAL A 260      13.358  -7.826  25.244  1.00 33.32           H
ATOM   3717  C   VAL A 260      13.198  -7.125  23.229  1.00 32.91           C
ATOM   3718  O   VAL A 260      13.599  -6.371  22.342  1.00 36.23           O
ATOM   3719  CB  VAL A 260      13.460  -5.688  25.290  1.00 31.79           C
ATOM   3720  HB  VAL A 260      13.922  -4.886  24.714  1.00 31.79           H
ATOM   3721  CG1 VAL A 260      11.948  -5.430  25.331  1.00 31.13           C
ATOM   3722 1HG1 VAL A 260      11.743  -4.506  25.871  1.00 31.13           H
ATOM   3723 2HG1 VAL A 260      11.442  -6.252  25.836  1.00 31.13           H
ATOM   3724 3HG1 VAL A 260      11.549  -5.327  24.322  1.00 31.13           H
ATOM   3725  CG2 VAL A 260      14.011  -5.619  26.722  1.00 33.62           C
ATOM   3726 1HG2 VAL A 260      13.721  -4.677  27.187  1.00 33.62           H
ATOM   3727 2HG2 VAL A 260      15.100  -5.672  26.712  1.00 33.62           H
ATOM   3728 3HG2 VAL A 260      13.616  -6.445  27.314  1.00 33.62           H
ATOM   3729  N   ALA A 261      12.234  -8.021  23.017  1.00 29.51           N
ATOM   3730  H   ALA A 261      11.904  -8.577  23.794  1.00 29.51           H
ATOM   3731  CA  ALA A 261      11.582  -8.183  21.717  1.00 33.03           C
ATOM   3732  HA  ALA A 261      12.344  -8.093  20.942  1.00 33.03           H
ATOM   3733  C   ALA A 261      10.516  -7.104  21.449  1.00 37.37           C
ATOM   3734  O   ALA A 261       9.802  -6.684  22.358  1.00 34.96           O
ATOM   3735  CB  ALA A 261      11.001  -9.595  21.620  1.00 31.20           C
ATOM   3736 1HB  ALA A 261      11.808 -10.325  21.687  1.00 31.20           H
ATOM   3737 2HB  ALA A 261      10.493  -9.718  20.664  1.00 31.20           H
ATOM   3738 3HB  ALA A 261      10.286  -9.765  22.424  1.00 31.20           H
ATOM   3739  N   ALA A 262      10.376  -6.694  20.187  1.00 40.56           N
ATOM   3740  H   ALA A 262      10.988  -7.095  19.483  1.00 40.56           H
ATOM   3741  CA  ALA A 262       9.346  -5.762  19.724  1.00 27.72           C
ATOM   3742  HA  ALA A 262       8.446  -5.918  20.314  1.00 27.72           H
ATOM   3743  C   ALA A 262       8.988  -6.014  18.252  1.00 28.38           C
ATOM   3744  O   ALA A 262       9.828  -6.511  17.495  1.00 28.74           O
ATOM   3745  CB  ALA A 262       9.822  -4.322  19.947  1.00 30.12           C
ATOM   3746 1HB  ALA A 262      10.115  -4.184  20.988  1.00 30.12           H
ATOM   3747 2HB  ALA A 262       9.009  -3.632  19.719  1.00 30.12           H
ATOM   3748 3HB  ALA A 262      10.672  -4.101  19.300  1.00 30.12           H
ATOM   3749  N   ARG A 263       7.764  -5.668  17.827  1.00 43.46           N
ATOM   3750  H   ARG A 263       7.121  -5.247  18.492  1.00 43.46           H
ATOM   3751  CA  ARG A 263       7.364  -5.711  16.404  1.00 37.88           C
ATOM   3752  HA  ARG A 263       7.872  -6.551  15.928  1.00 37.88           H
ATOM   3753  C   ARG A 263       7.804  -4.450  15.650  1.00 37.41           C
ATOM   3754  O   ARG A 263       8.112  -4.526  14.462  1.00 41.33           O
ATOM   3755  CB  ARG A 263       5.843  -5.932  16.293  1.00 38.46           C
ATOM   3756 1HB  ARG A 263       5.511  -6.523  17.145  1.00 38.46           H
ATOM   3757 2HB  ARG A 263       5.329  -4.971  16.321  1.00 38.46           H
ATOM   3758  CG  ARG A 263       5.465  -6.703  15.014  1.00 46.43           C
ATOM   3759 1HG  ARG A 263       6.057  -6.332  14.176  1.00 46.43           H
ATOM   3760 2HG  ARG A 263       5.711  -7.757  15.158  1.00 46.43           H
ATOM   3761  CD  ARG A 263       3.984  -6.587  14.618  1.00 53.08           C
ATOM   3762 1HD  ARG A 263       3.816  -5.582  14.230  1.00 53.08           H
ATOM   3763 2HD  ARG A 263       3.790  -7.298  13.813  1.00 53.08           H
ATOM   3764  NE  ARG A 263       3.050  -6.843  15.731  1.00 56.11           N
ATOM   3765  HE  ARG A 263       3.427  -7.191  16.610  1.00 56.11           H
ATOM   3766  CZ  ARG A 263       1.760  -6.569  15.743  1.00 55.05           C
ATOM   3767  NH1 ARG A 263       1.111  -6.145  14.699  1.00 51.01           N
ATOM   3768 1HH1 ARG A 263       1.545  -6.210  13.786  1.00 51.01           H
ATOM   3769 2HH1 ARG A 263       0.119  -5.983  14.803  1.00 51.01           H
ATOM   3770  NH2 ARG A 263       1.047  -6.710  16.816  1.00 55.82           N
ATOM   3771 1HH2 ARG A 263       1.475  -7.071  17.660  1.00 55.82           H
ATOM   3772 2HH2 ARG A 263       0.071  -6.455  16.788  1.00 55.82           H
ATOM   3773  N   TYR A 264       7.886  -3.319  16.355  1.00 37.95           N
ATOM   3774  H   TYR A 264       7.576  -3.352  17.318  1.00 37.95           H
ATOM   3775  CA  TYR A 264       8.374  -2.031  15.853  1.00 31.84           C
ATOM   3776  HA  TYR A 264       8.846  -2.178  14.881  1.00 31.84           H
ATOM   3777  C   TYR A 264       9.422  -1.424  16.796  1.00 28.45           C
ATOM   3778  O   TYR A 264       9.380  -1.640  18.010  1.00 23.81           O
ATOM   3779  CB  TYR A 264       7.203  -1.055  15.670  1.00 28.64           C
ATOM   3780 1HB  TYR A 264       6.721  -0.905  16.634  1.00 28.64           H
ATOM   3781 2HB  TYR A 264       7.599  -0.089  15.355  1.00 28.64           H
ATOM   3782  CG  TYR A 264       6.157  -1.492  14.663  1.00 29.40           C
ATOM   3783  CD1 TYR A 264       5.065  -2.285  15.066  1.00 33.44           C
ATOM   3784  HD1 TYR A 264       4.968  -2.584  16.101  1.00 33.44           H
ATOM   3785  CD2 TYR A 264       6.276  -1.090  13.320  1.00 26.27           C
ATOM   3786  HD2 TYR A 264       7.112  -0.474  13.023  1.00 26.27           H
ATOM   3787  CE1 TYR A 264       4.102  -2.686  14.120  1.00 34.99           C
ATOM   3788  HE1 TYR A 264       3.266  -3.300  14.414  1.00 34.99           H
ATOM   3789  CE2 TYR A 264       5.308  -1.477  12.374  1.00 28.47           C
ATOM   3790  HE2 TYR A 264       5.401  -1.170  11.344  1.00 28.47           H
ATOM   3791  CZ  TYR A 264       4.216  -2.275  12.775  1.00 31.40           C
ATOM   3792  OH  TYR A 264       3.305  -2.708  11.864  1.00 32.07           O
ATOM   3793  HH  TYR A 264       3.330  -2.193  11.034  1.00 32.07           H
ATOM   3794  N   VAL A 265      10.342  -0.630  16.242  1.00 25.38           N
ATOM   3795  H   VAL A 265      10.305  -0.484  15.236  1.00 25.38           H
ATOM   3796  CA  VAL A 265      11.388   0.086  16.989  1.00 22.18           C
ATOM   3797  HA  VAL A 265      11.133   0.084  18.048  1.00 22.18           H
ATOM   3798  C   VAL A 265      11.444   1.541  16.522  1.00 23.25           C
ATOM   3799  O   VAL A 265      11.555   1.799  15.326  1.00 32.40           O
ATOM   3800  CB  VAL A 265      12.764  -0.600  16.840  1.00 25.44           C
ATOM   3801  HB  VAL A 265      13.050  -0.596  15.788  1.00 25.44           H
ATOM   3802  CG1 VAL A 265      13.851   0.135  17.637  1.00 21.60           C
ATOM   3803 1HG1 VAL A 265      14.797  -0.401  17.559  1.00 21.60           H
ATOM   3804 2HG1 VAL A 265      13.565   0.203  18.688  1.00 21.60           H
ATOM   3805 3HG1 VAL A 265      14.000   1.140  17.241  1.00 21.60           H
ATOM   3806  CG2 VAL A 265      12.742  -2.060  17.318  1.00 33.93           C
ATOM   3807 1HG2 VAL A 265      13.734  -2.499  17.211  1.00 33.93           H
ATOM   3808 2HG2 VAL A 265      12.046  -2.644  16.719  1.00 33.93           H
ATOM   3809 3HG2 VAL A 265      12.440  -2.108  18.363  1.00 33.93           H
ATOM   3810  N   VAL A 266      11.388   2.490  17.456  1.00 21.78           N
ATOM   3811  H   VAL A 266      11.267   2.195  18.421  1.00 21.78           H
ATOM   3812  CA  VAL A 266      11.503   3.937  17.206  1.00 22.77           C
ATOM   3813  HA  VAL A 266      11.531   4.129  16.135  1.00 22.77           H
ATOM   3814  C   VAL A 266      12.794   4.460  17.833  1.00 26.36           C
ATOM   3815  O   VAL A 266      13.051   4.172  19.000  1.00 31.88           O
ATOM   3816  CB  VAL A 266      10.293   4.688  17.797  1.00 23.05           C
ATOM   3817  HB  VAL A 266      10.271   4.509  18.871  1.00 23.05           H
ATOM   3818  CG1 VAL A 266      10.385   6.204  17.582  1.00 19.47           C
ATOM   3819 1HG1 VAL A 266       9.524   6.685  18.040  1.00 19.47           H
ATOM   3820 2HG1 VAL A 266      10.400   6.434  16.515  1.00 19.47           H
ATOM   3821 3HG1 VAL A 266      11.277   6.613  18.056  1.00 19.47           H
ATOM   3822  CG2 VAL A 266       8.961   4.199  17.212  1.00 24.83           C
ATOM   3823 1HG2 VAL A 266       8.137   4.729  17.688  1.00 24.83           H
ATOM   3824 2HG2 VAL A 266       8.831   3.134  17.400  1.00 24.83           H
ATOM   3825 3HG2 VAL A 266       8.934   4.382  16.138  1.00 24.83           H
ATOM   3826  N   VAL A 267      13.581   5.264  17.111  1.00 25.83           N
ATOM   3827  H   VAL A 267      13.343   5.421  16.135  1.00 25.83           H
ATOM   3828  CA  VAL A 267      14.805   5.892  17.643  1.00 24.11           C
ATOM   3829  HA  VAL A 267      14.848   5.713  18.715  1.00 24.11           H
ATOM   3830  C   VAL A 267      14.773   7.409  17.461  1.00 20.63           C
ATOM   3831  O   VAL A 267      14.943   7.906  16.349  1.00 21.17           O
ATOM   3832  CB  VAL A 267      16.084   5.274  17.035  1.00 24.69           C
ATOM   3833  HB  VAL A 267      16.143   5.538  15.978  1.00 24.69           H
ATOM   3834  CG1 VAL A 267      17.338   5.807  17.744  1.00 19.36           C
ATOM   3835 1HG1 VAL A 267      18.230   5.394  17.276  1.00 19.36           H
ATOM   3836 2HG1 VAL A 267      17.332   5.526  18.797  1.00 19.36           H
ATOM   3837 3HG1 VAL A 267      17.387   6.892  17.668  1.00 19.36           H
ATOM   3838  CG2 VAL A 267      16.112   3.742  17.138  1.00 27.85           C
ATOM   3839 1HG2 VAL A 267      17.050   3.359  16.735  1.00 27.85           H
ATOM   3840 2HG2 VAL A 267      15.293   3.315  16.561  1.00 27.85           H
ATOM   3841 3HG2 VAL A 267      16.014   3.436  18.178  1.00 27.85           H
ATOM   3842  N   GLY A 268      14.583   8.139  18.565  1.00 20.43           N
ATOM   3843  H   GLY A 268      14.459   7.644  19.445  1.00 20.43           H
ATOM   3844  CA  GLY A 268      14.690   9.600  18.658  1.00 23.09           C
ATOM   3845 1HA  GLY A 268      14.909  10.032  17.682  1.00 23.09           H
ATOM   3846 2HA  GLY A 268      13.752  10.020  19.022  1.00 23.09           H
ATOM   3847  C   GLY A 268      15.810   9.991  19.618  1.00 26.98           C
ATOM   3848  O   GLY A 268      15.569  10.628  20.641  1.00 29.00           O
ATOM   3849  N   ALA A 269      17.032   9.542  19.323  1.00 22.79           N
ATOM   3850  H   ALA A 269      17.170   9.087  18.428  1.00 22.79           H
ATOM   3851  CA  ALA A 269      18.176   9.571  20.237  1.00 25.64           C
ATOM   3852  HA  ALA A 269      17.794   9.460  21.251  1.00 25.64           H
ATOM   3853  C   ALA A 269      18.998  10.881  20.215  1.00 31.22           C
ATOM   3854  O   ALA A 269      20.051  10.948  20.837  1.00 49.59           O
ATOM   3855  CB  ALA A 269      19.031   8.333  19.947  1.00 27.02           C
ATOM   3856 1HB  ALA A 269      18.458   7.430  20.161  1.00 27.02           H
ATOM   3857 2HB  ALA A 269      19.923   8.342  20.569  1.00 27.02           H
ATOM   3858 3HB  ALA A 269      19.349   8.322  18.909  1.00 27.02           H
ATOM   3859  N   ASP A 270      18.511  11.928  19.543  1.00 27.57           N
ATOM   3860  H   ASP A 270      17.578  11.808  19.180  1.00 27.57           H
ATOM   3861  CA  ASP A 270      19.280  13.037  18.941  1.00 34.25           C
ATOM   3862  HA  ASP A 270      18.511  13.758  18.665  1.00 34.25           H
ATOM   3863  C   ASP A 270      19.966  12.671  17.609  1.00 32.21           C
ATOM   3864  O   ASP A 270      20.173  11.497  17.279  1.00 33.78           O
ATOM   3865  CB  ASP A 270      20.172  13.823  19.937  1.00 44.32           C
ATOM   3866 1HB  ASP A 270      20.227  14.850  19.578  1.00 44.32           H
ATOM   3867 2HB  ASP A 270      19.683  13.858  20.909  1.00 44.32           H
ATOM   3868  CG  ASP A 270      21.627  13.366  20.129  1.00 57.38           C
ATOM   3869  OD1 ASP A 270      22.273  12.908  19.158  1.00 58.69           O
ATOM   3870  OD2 ASP A 270      22.141  13.563  21.256  1.00 62.44           O
ATOM   3871  N   ALA A 271      20.272  13.699  16.813  1.00 30.80           N
ATOM   3872  H   ALA A 271      20.055  14.628  17.139  1.00 30.80           H
ATOM   3873  CA  ALA A 271      20.754  13.567  15.436  1.00 20.72           C
ATOM   3874  HA  ALA A 271      20.109  12.852  14.927  1.00 20.72           H
ATOM   3875  C   ALA A 271      22.205  13.058  15.298  1.00 19.85           C
ATOM   3876  O   ALA A 271      22.628  12.723  14.185  1.00 18.40           O
ATOM   3877  CB  ALA A 271      20.588  14.931  14.757  1.00 19.38           C
ATOM   3878 1HB  ALA A 271      19.553  15.268  14.835  1.00 19.38           H
ATOM   3879 2HB  ALA A 271      20.852  14.857  13.701  1.00 19.38           H
ATOM   3880 3HB  ALA A 271      21.240  15.659  15.238  1.00 19.38           H
ATOM   3881  N   LEU A 272      22.976  13.008  16.392  1.00 23.64           N
ATOM   3882  H   LEU A 272      22.549  13.240  17.288  1.00 23.64           H
ATOM   3883  CA  LEU A 272      24.347  12.488  16.432  1.00 26.13           C
ATOM   3884  HA  LEU A 272      24.773  12.491  15.427  1.00 26.13           H
ATOM   3885  C   LEU A 272      24.376  11.035  16.926  1.00 24.49           C
ATOM   3886  O   LEU A 272      25.124  10.214  16.386  1.00 21.25           O
ATOM   3887  CB  LEU A 272      25.217  13.387  17.337  1.00 28.99           C
ATOM   3888 1HB  LEU A 272      24.817  13.351  18.351  1.00 28.99           H
ATOM   3889 2HB  LEU A 272      26.225  12.972  17.369  1.00 28.99           H
ATOM   3890  CG  LEU A 272      25.313  14.865  16.908  1.00 29.96           C
ATOM   3891  HG  LEU A 272      24.317  15.308  16.901  1.00 29.96           H
ATOM   3892  CD1 LEU A 272      26.172  15.638  17.910  1.00 15.55           C
ATOM   3893 1HD1 LEU A 272      26.223  16.687  17.619  1.00 15.55           H
ATOM   3894 2HD1 LEU A 272      27.178  15.221  17.946  1.00 15.55           H
ATOM   3895 3HD1 LEU A 272      25.720  15.576  18.900  1.00 15.55           H
ATOM   3896  CD2 LEU A 272      25.935  15.032  15.519  1.00 23.80           C
ATOM   3897 1HD2 LEU A 272      26.040  16.092  15.289  1.00 23.80           H
ATOM   3898 2HD2 LEU A 272      25.291  14.582  14.765  1.00 23.80           H
ATOM   3899 3HD2 LEU A 272      26.917  14.558  15.487  1.00 23.80           H
ATOM   3900  N   ARG A 273      23.552  10.701  17.925  1.00 18.72           N
ATOM   3901  H   ARG A 273      23.007  11.455  18.347  1.00 18.72           H
ATOM   3902  CA  ARG A 273      23.472   9.366  18.540  1.00 19.21           C
ATOM   3903  HA  ARG A 273      24.453   8.892  18.488  1.00 19.21           H
ATOM   3904  C   ARG A 273      22.526   8.404  17.824  1.00 20.43           C
ATOM   3905  O   ARG A 273      22.805   7.205  17.816  1.00 20.39           O
ATOM   3906  CB  ARG A 273      23.116   9.532  20.023  1.00 16.50           C
ATOM   3907 1HB  ARG A 273      22.305  10.250  20.128  1.00 16.50           H
ATOM   3908 2HB  ARG A 273      22.791   8.578  20.438  1.00 16.50           H
ATOM   3909  CG  ARG A 273      24.347  10.017  20.800  1.00 16.77           C
ATOM   3910 1HG  ARG A 273      25.149   9.294  20.658  1.00 16.77           H
ATOM   3911 2HG  ARG A 273      24.670  10.985  20.417  1.00 16.77           H
ATOM   3912  CD  ARG A 273      24.083  10.141  22.297  1.00 23.26           C
ATOM   3913 1HD  ARG A 273      23.558   9.248  22.633  1.00 23.26           H
ATOM   3914 2HD  ARG A 273      25.041  10.204  22.818  1.00 23.26           H
ATOM   3915  NE  ARG A 273      23.293  11.337  22.605  1.00 23.07           N
ATOM   3916  HE  ARG A 273      23.132  12.015  21.859  1.00 23.07           H
ATOM   3917  CZ  ARG A 273      22.733  11.635  23.752  1.00 23.07           C
ATOM   3918  NH1 ARG A 273      22.770  10.859  24.798  1.00 24.39           N
ATOM   3919 1HH1 ARG A 273      23.284   9.984  24.751  1.00 24.39           H
ATOM   3920 2HH1 ARG A 273      22.149  11.045  25.574  1.00 24.39           H
ATOM   3921  NH2 ARG A 273      22.088  12.751  23.835  1.00 18.36           N
ATOM   3922 1HH2 ARG A 273      21.996  13.267  22.957  1.00 18.36           H
ATOM   3923 2HH2 ARG A 273      21.630  13.024  24.696  1.00 18.36           H
ATOM   3924  N   THR A 274      21.484   8.885  17.141  1.00 19.29           N
ATOM   3925  H   THR A 274      21.266   9.873  17.224  1.00 19.29           H
ATOM   3926  CA  THR A 274      20.634   8.022  16.291  1.00 24.15           C
ATOM   3927  HA  THR A 274      20.220   7.244  16.933  1.00 24.15           H
ATOM   3928  C   THR A 274      21.438   7.294  15.197  1.00 29.82           C
ATOM   3929  O   THR A 274      21.381   6.061  15.153  1.00 32.21           O
ATOM   3930  CB  THR A 274      19.434   8.768  15.679  1.00 23.62           C
ATOM   3931  HB  THR A 274      19.783   9.553  15.010  1.00 23.62           H
ATOM   3932  OG1 THR A 274      18.653   9.363  16.687  1.00 24.37           O
ATOM   3933  HG1 THR A 274      19.126  10.175  16.947  1.00 24.37           H
ATOM   3934  CG2 THR A 274      18.529   7.813  14.899  1.00 25.28           C
ATOM   3935 1HG2 THR A 274      17.596   8.311  14.639  1.00 25.28           H
ATOM   3936 2HG2 THR A 274      18.299   6.937  15.496  1.00 25.28           H
ATOM   3937 3HG2 THR A 274      19.024   7.484  13.989  1.00 25.28           H
ATOM   3938  N   PRO A 275      22.242   7.970  14.343  1.00 24.50           N
ATOM   3939  CA  PRO A 275      23.051   7.273  13.342  1.00 20.69           C
ATOM   3940  HA  PRO A 275      22.406   6.626  12.751  1.00 20.69           H
ATOM   3941  C   PRO A 275      24.143   6.392  13.968  1.00 24.26           C
ATOM   3942  O   PRO A 275      24.474   5.362  13.387  1.00 34.32           O
ATOM   3943  CB  PRO A 275      23.627   8.364  12.431  1.00 18.47           C
ATOM   3944 1HB  PRO A 275      24.613   8.104  12.043  1.00 18.47           H
ATOM   3945 2HB  PRO A 275      22.935   8.554  11.609  1.00 18.47           H
ATOM   3946  CG  PRO A 275      23.676   9.586  13.342  1.00 17.44           C
ATOM   3947 1HG  PRO A 275      24.566   9.541  13.968  1.00 17.44           H
ATOM   3948 2HG  PRO A 275      23.656  10.518  12.780  1.00 17.44           H
ATOM   3949  CD  PRO A 275      22.424   9.411  14.199  1.00 16.70           C
ATOM   3950 1HD  PRO A 275      22.560   9.921  15.149  1.00 16.70           H
ATOM   3951 2HD  PRO A 275      21.569   9.828  13.672  1.00 16.70           H
ATOM   3952  N   GLN A 276      24.649   6.733  15.162  1.00 24.96           N
ATOM   3953  H   GLN A 276      24.334   7.590  15.594  1.00 24.96           H
ATOM   3954  CA  GLN A 276      25.608   5.904  15.906  1.00 27.64           C
ATOM   3955  HA  GLN A 276      26.475   5.724  15.268  1.00 27.64           H
ATOM   3956  C   GLN A 276      25.007   4.533  16.269  1.00 30.27           C
ATOM   3957  O   GLN A 276      25.650   3.506  16.053  1.00 38.12           O
ATOM   3958  CB  GLN A 276      26.074   6.673  17.158  1.00 29.10           C
ATOM   3959 1HB  GLN A 276      26.331   7.694  16.879  1.00 29.10           H
ATOM   3960 2HB  GLN A 276      25.247   6.713  17.862  1.00 29.10           H
ATOM   3961  CG  GLN A 276      27.285   6.045  17.869  1.00 33.91           C
ATOM   3962 1HG  GLN A 276      27.106   4.984  18.033  1.00 33.91           H
ATOM   3963 2HG  GLN A 276      28.163   6.145  17.231  1.00 33.91           H
ATOM   3964  CD  GLN A 276      27.574   6.680  19.233  1.00 39.01           C
ATOM   3965  OE1 GLN A 276      26.701   7.182  19.925  1.00 39.83           O
ATOM   3966  NE2 GLN A 276      28.808   6.673  19.681  1.00 43.85           N
ATOM   3967 1HE2 GLN A 276      28.972   6.948  20.647  1.00 43.85           H
ATOM   3968 2HE2 GLN A 276      29.563   6.319  19.105  1.00 43.85           H
ATOM   3969  N   LEU A 277      23.757   4.497  16.753  1.00 26.19           N
ATOM   3970  H   LEU A 277      23.281   5.377  16.922  1.00 26.19           H
ATOM   3971  CA  LEU A 277      23.050   3.251  17.077  1.00 28.22           C
ATOM   3972  HA  LEU A 277      23.709   2.650  17.707  1.00 28.22           H
ATOM   3973  C   LEU A 277      22.732   2.413  15.825  1.00 30.62           C
ATOM   3974  O   LEU A 277      22.900   1.191  15.844  1.00 31.78           O
ATOM   3975  CB  LEU A 277      21.783   3.585  17.891  1.00 22.87           C
ATOM   3976 1HB  LEU A 277      22.082   4.078  18.816  1.00 22.87           H
ATOM   3977 2HB  LEU A 277      21.173   4.286  17.319  1.00 22.87           H
ATOM   3978  CG  LEU A 277      20.911   2.364  18.247  1.00 22.94           C
ATOM   3979  HG  LEU A 277      20.583   1.885  17.325  1.00 22.94           H
ATOM   3980  CD1 LEU A 277      21.652   1.337  19.104  1.00 20.87           C
ATOM   3981 1HD1 LEU A 277      20.969   0.539  19.391  1.00 20.87           H
ATOM   3982 2HD1 LEU A 277      22.037   1.814  20.006  1.00 20.87           H
ATOM   3983 3HD1 LEU A 277      22.483   0.905  18.549  1.00 20.87           H
ATOM   3984  CD2 LEU A 277      19.665   2.789  19.020  1.00 19.37           C
ATOM   3985 1HD2 LEU A 277      19.010   1.932  19.173  1.00 19.37           H
ATOM   3986 2HD2 LEU A 277      19.124   3.549  18.461  1.00 19.37           H
ATOM   3987 3HD2 LEU A 277      19.952   3.196  19.989  1.00 19.37           H
ATOM   3988  N   LEU A 278      22.308   3.045  14.724  1.00 31.93           N
ATOM   3989  H   LEU A 278      22.159   4.047  14.775  1.00 31.93           H
ATOM   3990  CA  LEU A 278      22.077   2.352  13.446  1.00 22.01           C
ATOM   3991  HA  LEU A 278      21.395   1.517  13.615  1.00 22.01           H
ATOM   3992  C   LEU A 278      23.384   1.741  12.908  1.00 23.20           C
ATOM   3993  O   LEU A 278      23.427   0.544  12.608  1.00 33.53           O
ATOM   3994  CB  LEU A 278      21.433   3.316  12.427  1.00 25.39           C
ATOM   3995 1HB  LEU A 278      21.776   4.335  12.609  1.00 25.39           H
ATOM   3996 2HB  LEU A 278      21.774   3.033  11.430  1.00 25.39           H
ATOM   3997  CG  LEU A 278      19.892   3.274  12.409  1.00 22.83           C
ATOM   3998  HG  LEU A 278      19.576   2.250  12.213  1.00 22.83           H
ATOM   3999  CD1 LEU A 278      19.243   3.737  13.715  1.00 20.80           C
ATOM   4000 1HD1 LEU A 278      18.158   3.698  13.625  1.00 20.80           H
ATOM   4001 2HD1 LEU A 278      19.540   4.761  13.937  1.00 20.80           H
ATOM   4002 3HD1 LEU A 278      19.544   3.088  14.536  1.00 20.80           H
ATOM   4003  CD2 LEU A 278      19.364   4.160  11.280  1.00 21.76           C
ATOM   4004 1HD2 LEU A 278      18.277   4.093  11.235  1.00 21.76           H
ATOM   4005 2HD2 LEU A 278      19.774   3.825  10.327  1.00 21.76           H
ATOM   4006 3HD2 LEU A 278      19.653   5.197  11.452  1.00 21.76           H
ATOM   4007  N   TRP A 279      24.472   2.518  12.888  1.00 25.80           N
ATOM   4008  H   TRP A 279      24.374   3.491  13.160  1.00 25.80           H
ATOM   4009  CA  TRP A 279      25.804   2.057  12.486  1.00 28.13           C
ATOM   4010  HA  TRP A 279      25.754   1.707  11.456  1.00 28.13           H
ATOM   4011  C   TRP A 279      26.303   0.886  13.349  1.00 29.70           C
ATOM   4012  O   TRP A 279      26.779  -0.115  12.804  1.00 34.02           O
ATOM   4013  CB  TRP A 279      26.783   3.236  12.549  1.00 31.86           C
ATOM   4014 1HB  TRP A 279      26.457   4.003  11.845  1.00 31.86           H
ATOM   4015 2HB  TRP A 279      26.757   3.675  13.548  1.00 31.86           H
ATOM   4016  CG  TRP A 279      28.200   2.876  12.234  1.00 29.26           C
ATOM   4017  CD1 TRP A 279      29.104   2.438  13.137  1.00 26.59           C
ATOM   4018  HD1 TRP A 279      28.920   2.321  14.198  1.00 26.59           H
ATOM   4019  CD2 TRP A 279      28.876   2.832  10.940  1.00 29.40           C
ATOM   4020  NE1 TRP A 279      30.279   2.110  12.497  1.00 32.89           N
ATOM   4021  HE1 TRP A 279      31.056   1.653  12.982  1.00 32.89           H
ATOM   4022  CE2 TRP A 279      30.207   2.354  11.143  1.00 33.17           C
ATOM   4023  CE3 TRP A 279      28.500   3.141   9.613  1.00 26.37           C
ATOM   4024  HE3 TRP A 279      27.504   3.514   9.419  1.00 26.37           H
ATOM   4025  CZ2 TRP A 279      31.113   2.186  10.088  1.00 33.32           C
ATOM   4026  HZ2 TRP A 279      32.108   1.813  10.282  1.00 33.32           H
ATOM   4027  CZ3 TRP A 279      29.398   2.960   8.544  1.00 40.13           C
ATOM   4028  HZ3 TRP A 279      29.086   3.185   7.532  1.00 40.13           H
ATOM   4029  CH2 TRP A 279      30.704   2.496   8.780  1.00 37.37           C
ATOM   4030  HH2 TRP A 279      31.392   2.375   7.953  1.00 37.37           H
ATOM   4031  N   ALA A 280      26.132   0.975  14.674  1.00 24.63           N
ATOM   4032  H   ALA A 280      25.777   1.849  15.051  1.00 24.63           H
ATOM   4033  CA  ALA A 280      26.455  -0.082  15.637  1.00 24.97           C
ATOM   4034  HA  ALA A 280      27.488  -0.387  15.478  1.00 24.97           H
ATOM   4035  C   ALA A 280      25.580  -1.346  15.503  1.00 25.74           C
ATOM   4036  O   ALA A 280      25.925  -2.392  16.051  1.00 28.50           O
ATOM   4037  CB  ALA A 280      26.340   0.503  17.051  1.00 24.05           C
ATOM   4038 1HB  ALA A 280      26.969   1.388  17.141  1.00 24.05           H
ATOM   4039 2HB  ALA A 280      26.666  -0.237  17.783  1.00 24.05           H
ATOM   4040 3HB  ALA A 280      25.306   0.777  17.261  1.00 24.05           H
ATOM   4041  N   SER A 281      24.463  -1.263  14.774  1.00 25.32           N
ATOM   4042  H   SER A 281      24.231  -0.358  14.384  1.00 25.32           H
ATOM   4043  CA  SER A 281      23.550  -2.379  14.482  1.00 34.79           C
ATOM   4044  HA  SER A 281      23.719  -3.176  15.204  1.00 34.79           H
ATOM   4045  C   SER A 281      23.772  -2.998  13.090  1.00 34.28           C
ATOM   4046  O   SER A 281      22.993  -3.852  12.656  1.00 33.71           O
ATOM   4047  CB  SER A 281      22.097  -1.907  14.646  1.00 34.85           C
ATOM   4048 1HB  SER A 281      21.853  -1.193  13.859  1.00 34.85           H
ATOM   4049 2HB  SER A 281      21.428  -2.764  14.561  1.00 34.85           H
ATOM   4050  OG  SER A 281      21.902  -1.288  15.907  1.00 38.84           O
ATOM   4051  HG  SER A 281      22.335  -0.411  15.880  1.00 38.84           H
ATOM   4052  N   GLY A 282      24.796  -2.554  12.347  1.00 36.21           N
ATOM   4053  H   GLY A 282      25.431  -1.883  12.764  1.00 36.21           H
ATOM   4054  CA  GLY A 282      25.035  -2.947  10.950  1.00 37.83           C
ATOM   4055 1HA  GLY A 282      26.035  -2.624  10.660  1.00 37.83           H
ATOM   4056 2HA  GLY A 282      24.994  -4.034  10.867  1.00 37.83           H
ATOM   4057  C   GLY A 282      24.030  -2.351   9.951  1.00 36.28           C
ATOM   4058  O   GLY A 282      24.089  -2.641   8.754  1.00 40.90           O
ATOM   4059  N   ILE A 283      23.121  -1.492  10.420  1.00 32.03           N
ATOM   4060  H   ILE A 283      23.200  -1.208  11.388  1.00 32.03           H
ATOM   4061  CA  ILE A 283      22.102  -0.809   9.618  1.00 34.88           C
ATOM   4062  HA  ILE A 283      21.762  -1.483   8.830  1.00 34.88           H
ATOM   4063  C   ILE A 283      22.780   0.394   8.955  1.00 33.53           C
ATOM   4064  O   ILE A 283      22.731   1.514   9.457  1.00 30.16           O
ATOM   4065  CB  ILE A 283      20.872  -0.448  10.490  1.00 25.96           C
ATOM   4066  HB  ILE A 283      21.182   0.251  11.267  1.00 25.96           H
ATOM   4067  CG1 ILE A 283      20.319  -1.719  11.186  1.00 26.61           C
ATOM   4068 1HG1 ILE A 283      20.021  -2.448  10.432  1.00 26.61           H
ATOM   4069 2HG1 ILE A 283      21.105  -2.173  11.785  1.00 26.61           H
ATOM   4070  CG2 ILE A 283      19.794   0.242   9.632  1.00 25.81           C
ATOM   4071 1HG2 ILE A 283      18.928   0.500  10.240  1.00 25.81           H
ATOM   4072 2HG2 ILE A 283      19.486  -0.411   8.817  1.00 25.81           H
ATOM   4073 3HG2 ILE A 283      20.178   1.171   9.212  1.00 25.81           H
ATOM   4074  CD1 ILE A 283      19.146  -1.474  12.140  1.00 29.93           C
ATOM   4075 1HD1 ILE A 283      18.950  -2.382  12.712  1.00 29.93           H
ATOM   4076 2HD1 ILE A 283      18.252  -1.227  11.572  1.00 29.93           H
ATOM   4077 3HD1 ILE A 283      19.385  -0.664  12.830  1.00 29.93           H
ATOM   4078  N   ARG A 284      23.501   0.122   7.860  1.00 28.08           N
ATOM   4079  H   ARG A 284      23.512  -0.844   7.559  1.00 28.08           H
ATOM   4080  CA  ARG A 284      24.464   1.033   7.219  1.00 28.63           C
ATOM   4081  HA  ARG A 284      24.468   1.992   7.740  1.00 28.63           H
ATOM   4082  C   ARG A 284      24.082   1.364   5.760  1.00 37.74           C
ATOM   4083  O   ARG A 284      24.835   1.009   4.851  1.00 43.06           O
ATOM   4084  CB  ARG A 284      25.885   0.432   7.353  1.00 29.04           C
ATOM   4085 1HB  ARG A 284      25.895  -0.565   6.908  1.00 29.04           H
ATOM   4086 2HB  ARG A 284      26.590   1.055   6.802  1.00 29.04           H
ATOM   4087  CG  ARG A 284      26.376   0.342   8.808  1.00 29.11           C
ATOM   4088 1HG  ARG A 284      26.401   1.343   9.237  1.00 29.11           H
ATOM   4089 2HG  ARG A 284      25.690  -0.266   9.394  1.00 29.11           H
ATOM   4090  CD  ARG A 284      27.775  -0.285   8.886  1.00 29.83           C
ATOM   4091 1HD  ARG A 284      27.758  -1.256   8.388  1.00 29.83           H
ATOM   4092 2HD  ARG A 284      28.482   0.360   8.360  1.00 29.83           H
ATOM   4093  NE  ARG A 284      28.213  -0.466  10.283  1.00 30.25           N
ATOM   4094  HE  ARG A 284      27.561  -0.254  11.027  1.00 30.25           H
ATOM   4095  CZ  ARG A 284      29.402  -0.868  10.693  1.00 32.52           C
ATOM   4096  NH1 ARG A 284      30.374  -1.157   9.877  1.00 37.34           N
ATOM   4097 1HH1 ARG A 284      30.286  -0.972   8.887  1.00 37.34           H
ATOM   4098 2HH1 ARG A 284      31.230  -1.558  10.237  1.00 37.34           H
ATOM   4099  NH2 ARG A 284      29.626  -0.998  11.964  1.00 30.22           N
ATOM   4100 1HH2 ARG A 284      28.894  -0.781  12.621  1.00 30.22           H
ATOM   4101 2HH2 ARG A 284      30.574  -1.158  12.294  1.00 30.22           H
ATOM   4102  N   PRO A 285      22.923   2.004   5.495  1.00 40.62           N
ATOM   4103  CA  PRO A 285      22.592   2.523   4.166  1.00 41.75           C
ATOM   4104  HA  PRO A 285      22.710   1.740   3.417  1.00 41.75           H
ATOM   4105  C   PRO A 285      23.499   3.709   3.794  1.00 48.36           C
ATOM   4106  O   PRO A 285      24.021   4.405   4.671  1.00 51.10           O
ATOM   4107  CB  PRO A 285      21.118   2.929   4.245  1.00 31.75           C
ATOM   4108 1HB  PRO A 285      20.873   3.747   3.569  1.00 31.75           H
ATOM   4109 2HB  PRO A 285      20.488   2.066   4.034  1.00 31.75           H
ATOM   4110  CG  PRO A 285      20.945   3.334   5.705  1.00 27.99           C
ATOM   4111 1HG  PRO A 285      21.265   4.367   5.838  1.00 27.99           H
ATOM   4112 2HG  PRO A 285      19.916   3.203   6.036  1.00 27.99           H
ATOM   4113  CD  PRO A 285      21.893   2.394   6.449  1.00 34.32           C
ATOM   4114 1HD  PRO A 285      22.320   2.907   7.310  1.00 34.32           H
ATOM   4115 2HD  PRO A 285      21.342   1.509   6.766  1.00 34.32           H
ATOM   4116  N   ASP A 286      23.682   3.956   2.496  1.00 51.12           N
ATOM   4117  H   ASP A 286      23.238   3.338   1.834  1.00 51.12           H
ATOM   4118  CA  ASP A 286      24.678   4.908   1.972  1.00 52.47           C
ATOM   4119  HA  ASP A 286      25.668   4.560   2.272  1.00 52.47           H
ATOM   4120  C   ASP A 286      24.512   6.335   2.518  1.00 45.85           C
ATOM   4121  O   ASP A 286      25.503   6.968   2.882  1.00 43.42           O
ATOM   4122  CB  ASP A 286      24.641   4.954   0.432  1.00 59.24           C
ATOM   4123 1HB  ASP A 286      23.682   5.370   0.118  1.00 59.24           H
ATOM   4124 2HB  ASP A 286      25.425   5.631   0.088  1.00 59.24           H
ATOM   4125  CG  ASP A 286      24.830   3.612  -0.278  1.00 63.74           C
ATOM   4126  OD1 ASP A 286      25.078   2.577   0.378  1.00 62.74           O
ATOM   4127  OD2 ASP A 286      24.704   3.585  -1.528  1.00 64.44           O
ATOM   4128  N   ALA A 287      23.276   6.830   2.622  1.00 39.62           N
ATOM   4129  H   ALA A 287      22.506   6.266   2.272  1.00 39.62           H
ATOM   4130  CA  ALA A 287      22.978   8.177   3.108  1.00 34.25           C
ATOM   4131  HA  ALA A 287      23.635   8.878   2.590  1.00 34.25           H
ATOM   4132  C   ALA A 287      23.204   8.385   4.622  1.00 34.09           C
ATOM   4133  O   ALA A 287      23.136   9.524   5.085  1.00 35.11           O
ATOM   4134  CB  ALA A 287      21.531   8.507   2.725  1.00 35.00           C
ATOM   4135 1HB  ALA A 287      21.407   8.422   1.647  1.00 35.00           H
ATOM   4136 2HB  ALA A 287      21.288   9.526   3.029  1.00 35.00           H
ATOM   4137 3HB  ALA A 287      20.852   7.811   3.217  1.00 35.00           H
ATOM   4138  N   LEU A 288      23.446   7.329   5.413  1.00 34.16           N
ATOM   4139  H   LEU A 288      23.572   6.419   4.984  1.00 34.16           H
ATOM   4140  CA  LEU A 288      23.535   7.438   6.873  1.00 29.73           C
ATOM   4141  HA  LEU A 288      22.598   7.871   7.224  1.00 29.73           H
ATOM   4142  C   LEU A 288      24.677   8.378   7.297  1.00 27.29           C
ATOM   4143  O   LEU A 288      25.849   8.126   7.012  1.00 22.44           O
ATOM   4144  CB  LEU A 288      23.685   6.038   7.497  1.00 28.76           C
ATOM   4145 1HB  LEU A 288      22.911   5.381   7.104  1.00 28.76           H
ATOM   4146 2HB  LEU A 288      24.648   5.633   7.188  1.00 28.76           H
ATOM   4147  CG  LEU A 288      23.612   6.035   9.037  1.00 26.82           C
ATOM   4148  HG  LEU A 288      24.229   6.836   9.445  1.00 26.82           H
ATOM   4149  CD1 LEU A 288      22.170   6.223   9.516  1.00 25.49           C
ATOM   4150 1HD1 LEU A 288      22.131   6.136  10.599  1.00 25.49           H
ATOM   4151 2HD1 LEU A 288      21.528   5.459   9.079  1.00 25.49           H
ATOM   4152 3HD1 LEU A 288      21.807   7.210   9.236  1.00 25.49           H
ATOM   4153  CD2 LEU A 288      24.139   4.714   9.588  1.00 29.53           C
ATOM   4154 1HD2 LEU A 288      24.099   4.723  10.678  1.00 29.53           H
ATOM   4155 2HD2 LEU A 288      25.175   4.573   9.280  1.00 29.53           H
ATOM   4156 3HD2 LEU A 288      23.537   3.889   9.213  1.00 29.53           H
ATOM   4157  N   GLY A 289      24.327   9.454   8.001  1.00 20.12           N
ATOM   4158  H   GLY A 289      23.341   9.584   8.202  1.00 20.12           H
ATOM   4159  CA  GLY A 289      25.252  10.490   8.461  1.00 19.52           C
ATOM   4160 1HA  GLY A 289      24.812  11.001   9.315  1.00 19.52           H
ATOM   4161 2HA  GLY A 289      26.172  10.009   8.796  1.00 19.52           H
ATOM   4162  C   GLY A 289      25.640  11.553   7.423  1.00 27.92           C
ATOM   4163  O   GLY A 289      26.292  12.525   7.799  1.00 28.40           O
ATOM   4164  N   ARG A 290      25.255  11.405   6.148  1.00 23.24           N
ATOM   4165  H   ARG A 290      24.633  10.635   5.924  1.00 23.24           H
ATOM   4166  CA  ARG A 290      25.618  12.334   5.060  1.00 26.20           C
ATOM   4167  HA  ARG A 290      26.600  12.755   5.281  1.00 26.20           H
ATOM   4168  C   ARG A 290      24.672  13.535   4.976  1.00 29.13           C
ATOM   4169  O   ARG A 290      23.606  13.545   5.589  1.00 22.16           O
ATOM   4170  CB  ARG A 290      25.718  11.566   3.728  1.00 24.72           C
ATOM   4171 1HB  ARG A 290      24.781  11.048   3.521  1.00 24.72           H
ATOM   4172 2HB  ARG A 290      25.904  12.275   2.921  1.00 24.72           H
ATOM   4173  CG  ARG A 290      26.876  10.556   3.773  1.00 25.74           C
ATOM   4174 1HG  ARG A 290      27.776  11.070   4.116  1.00 25.74           H
ATOM   4175 2HG  ARG A 290      26.634   9.755   4.471  1.00 25.74           H
ATOM   4176  CD  ARG A 290      27.161   9.929   2.408  1.00 27.66           C
ATOM   4177 1HD  ARG A 290      26.346   9.251   2.151  1.00 27.66           H
ATOM   4178 2HD  ARG A 290      27.185  10.713   1.653  1.00 27.66           H
ATOM   4179  NE  ARG A 290      28.438   9.188   2.414  1.00 29.80           N
ATOM   4180  HE  ARG A 290      28.409   8.224   2.718  1.00 29.80           H
ATOM   4181  CZ  ARG A 290      29.611   9.603   1.977  1.00 38.23           C
ATOM   4182  NH1 ARG A 290      29.803  10.804   1.535  1.00 44.85           N
ATOM   4183 1HH1 ARG A 290      29.067  11.488   1.645  1.00 44.85           H
ATOM   4184 2HH1 ARG A 290      30.755  11.082   1.316  1.00 44.85           H
ATOM   4185  NH2 ARG A 290      30.647   8.827   1.978  1.00 41.72           N
ATOM   4186 1HH2 ARG A 290      30.614   7.934   2.463  1.00 41.72           H
ATOM   4187 2HH2 ARG A 290      31.489   9.087   1.481  1.00 41.72           H
ATOM   4188  N   TYR A 291      25.061  14.548   4.196  1.00 36.29           N
ATOM   4189  H   TYR A 291      25.963  14.475   3.749  1.00 36.29           H
ATOM   4190  CA  TYR A 291      24.313  15.802   4.014  1.00 36.44           C
ATOM   4191  HA  TYR A 291      24.957  16.466   3.440  1.00 36.44           H
ATOM   4192  C   TYR A 291      24.037  16.548   5.342  1.00 32.93           C
ATOM   4193  O   TYR A 291      22.988  17.187   5.505  1.00 28.97           O
ATOM   4194  CB  TYR A 291      23.043  15.576   3.170  1.00 36.83           C
ATOM   4195 1HB  TYR A 291      22.305  15.067   3.789  1.00 36.83           H
ATOM   4196 2HB  TYR A 291      22.626  16.552   2.918  1.00 36.83           H
ATOM   4197  CG  TYR A 291      23.194  14.788   1.878  1.00 37.60           C
ATOM   4198  CD1 TYR A 291      23.461  15.453   0.664  1.00 38.30           C
ATOM   4199  HD1 TYR A 291      23.620  16.522   0.659  1.00 38.30           H
ATOM   4200  CD2 TYR A 291      22.968  13.396   1.877  1.00 43.36           C
ATOM   4201  HD2 TYR A 291      22.747  12.886   2.807  1.00 43.36           H
ATOM   4202  CE1 TYR A 291      23.480  14.736  -0.550  1.00 47.14           C
ATOM   4203  HE1 TYR A 291      23.657  15.251  -1.482  1.00 47.14           H
ATOM   4204  CE2 TYR A 291      22.988  12.676   0.667  1.00 51.01           C
ATOM   4205  HE2 TYR A 291      22.806  11.612   0.658  1.00 51.01           H
ATOM   4206  CZ  TYR A 291      23.229  13.346  -0.551  1.00 52.83           C
ATOM   4207  OH  TYR A 291      23.217  12.642  -1.713  1.00 53.78           O
ATOM   4208  HH  TYR A 291      23.591  13.124  -2.466  1.00 53.78           H
ATOM   4209  N   LEU A 292      24.976  16.455   6.295  1.00 28.61           N
ATOM   4210  H   LEU A 292      25.811  15.914   6.093  1.00 28.61           H
ATOM   4211  CA  LEU A 292      24.898  17.098   7.610  1.00 24.64           C
ATOM   4212  HA  LEU A 292      24.021  16.703   8.124  1.00 24.64           H
ATOM   4213  C   LEU A 292      24.744  18.622   7.485  1.00 27.82           C
ATOM   4214  O   LEU A 292      25.397  19.260   6.655  1.00 27.04           O
ATOM   4215  CB  LEU A 292      26.159  16.730   8.424  1.00 24.12           C
ATOM   4216 1HB  LEU A 292      26.208  15.645   8.533  1.00 24.12           H
ATOM   4217 2HB  LEU A 292      27.030  17.044   7.846  1.00 24.12           H
ATOM   4218  CG  LEU A 292      26.255  17.385   9.820  1.00 26.93           C
ATOM   4219  HG  LEU A 292      26.114  18.461   9.735  1.00 26.93           H
ATOM   4220  CD1 LEU A 292      25.213  16.835  10.793  1.00 15.01           C
ATOM   4221 1HD1 LEU A 292      25.290  17.356  11.747  1.00 15.01           H
ATOM   4222 2HD1 LEU A 292      25.388  15.773  10.956  1.00 15.01           H
ATOM   4223 3HD1 LEU A 292      24.208  16.983  10.402  1.00 15.01           H
ATOM   4224  CD2 LEU A 292      27.638  17.163  10.428  1.00 24.40           C
ATOM   4225 1HD2 LEU A 292      27.662  17.527  11.455  1.00 24.40           H
ATOM   4226 2HD2 LEU A 292      28.377  17.713   9.847  1.00 24.40           H
ATOM   4227 3HD2 LEU A 292      27.894  16.107  10.423  1.00 24.40           H
ATOM   4228  N   ASN A 293      23.917  19.222   8.345  1.00 28.97           N
ATOM   4229  H   ASN A 293      23.338  18.647   8.950  1.00 28.97           H
ATOM   4230  CA  ASN A 293      23.839  20.676   8.480  1.00 28.71           C
ATOM   4231  HA  ASN A 293      24.825  21.077   8.248  1.00 28.71           H
ATOM   4232  C   ASN A 293      23.524  21.144   9.909  1.00 32.80           C
ATOM   4233  O   ASN A 293      22.539  20.715  10.503  1.00 36.40           O
ATOM   4234  CB  ASN A 293      22.876  21.269   7.436  1.00 28.32           C
ATOM   4235 1HB  ASN A 293      22.822  22.345   7.590  1.00 28.32           H
ATOM   4236 2HB  ASN A 293      23.292  21.083   6.449  1.00 28.32           H
ATOM   4237  CG  ASN A 293      21.460  20.729   7.426  1.00 23.25           C
ATOM   4238  OD1 ASN A 293      20.515  21.420   7.790  1.00 21.83           O
ATOM   4239  ND2 ASN A 293      21.250  19.530   6.931  1.00 25.43           N
ATOM   4240 1HD2 ASN A 293      20.300  19.218   6.780  1.00 25.43           H
ATOM   4241 2HD2 ASN A 293      22.026  18.958   6.633  1.00 25.43           H
ATOM   4242  N   ASP A 294      24.357  22.061  10.412  1.00 28.21           N
ATOM   4243  H   ASP A 294      25.129  22.354   9.829  1.00 28.21           H
ATOM   4244  CA  ASP A 294      24.115  22.920  11.579  1.00 16.75           C
ATOM   4245  HA  ASP A 294      23.316  22.511  12.200  1.00 16.75           H
ATOM   4246  C   ASP A 294      23.695  24.308  11.074  1.00 20.94           C
ATOM   4247  O   ASP A 294      24.298  24.844  10.139  1.00 23.41           O
ATOM   4248  CB  ASP A 294      25.408  23.000  12.414  1.00 13.74           C
ATOM   4249 1HB  ASP A 294      25.527  22.068  12.968  1.00 13.74           H
ATOM   4250 2HB  ASP A 294      26.252  23.100  11.730  1.00 13.74           H
ATOM   4251  CG  ASP A 294      25.468  24.175  13.395  1.00 16.79           C
ATOM   4252  OD1 ASP A 294      24.674  24.230  14.357  1.00 20.16           O
ATOM   4253  OD2 ASP A 294      26.341  25.055  13.214  1.00 13.81           O
ATOM   4254  N   GLN A 295      22.678  24.923  11.673  1.00 20.95           N
ATOM   4255  H   GLN A 295      22.228  24.484  12.469  1.00 20.95           H
ATOM   4256  CA  GLN A 295      22.231  26.254  11.250  1.00 15.32           C
ATOM   4257  HA  GLN A 295      22.178  26.278  10.162  1.00 15.32           H
ATOM   4258  C   GLN A 295      23.250  27.323  11.693  1.00 14.39           C
ATOM   4259  O   GLN A 295      23.389  27.598  12.885  1.00 13.05           O
ATOM   4260  CB  GLN A 295      20.811  26.511  11.770  1.00 15.63           C
ATOM   4261 1HB  GLN A 295      20.798  26.404  12.856  1.00 15.63           H
ATOM   4262 2HB  GLN A 295      20.531  27.530  11.510  1.00 15.63           H
ATOM   4263  CG  GLN A 295      19.788  25.546  11.134  1.00 14.51           C
ATOM   4264 1HG  GLN A 295      19.783  25.696  10.055  1.00 14.51           H
ATOM   4265 2HG  GLN A 295      20.071  24.513  11.334  1.00 14.51           H
ATOM   4266  CD  GLN A 295      18.371  25.745  11.661  1.00 12.12           C
ATOM   4267  OE1 GLN A 295      18.136  26.418  12.654  1.00 12.23           O
ATOM   4268  NE2 GLN A 295      17.372  25.162  11.038  1.00 14.54           N
ATOM   4269 1HE2 GLN A 295      16.445  25.309  11.418  1.00 14.54           H
ATOM   4270 2HE2 GLN A 295      17.520  24.576  10.232  1.00 14.54           H
ATOM   4271  N   ALA A 296      24.005  27.899  10.747  1.00 12.90           N
ATOM   4272  H   ALA A 296      23.880  27.626   9.782  1.00 12.90           H
ATOM   4273  CA  ALA A 296      25.088  28.839  11.048  1.00 13.45           C
ATOM   4274  HA  ALA A 296      25.771  28.353  11.745  1.00 13.45           H
ATOM   4275  C   ALA A 296      24.536  30.107  11.714  1.00 13.12           C
ATOM   4276  O   ALA A 296      23.638  30.750  11.161  1.00 12.75           O
ATOM   4277  CB  ALA A 296      25.873  29.156   9.767  1.00 31.03           C
ATOM   4278 1HB  ALA A 296      26.232  28.236   9.306  1.00 31.03           H
ATOM   4279 2HB  ALA A 296      26.730  29.784  10.011  1.00 31.03           H
ATOM   4280 3HB  ALA A 296      25.243  29.689   9.057  1.00 31.03           H
ATOM   4281  N   GLN A 297      25.043  30.437  12.906  1.00 14.60           N
ATOM   4282  H   GLN A 297      25.830  29.902  13.257  1.00 14.60           H
ATOM   4283  CA  GLN A 297      24.396  31.379  13.821  1.00 18.31           C
ATOM   4284  HA  GLN A 297      23.420  31.624  13.408  1.00 18.31           H
ATOM   4285  C   GLN A 297      25.178  32.691  13.974  1.00 14.03           C
ATOM   4286  O   GLN A 297      26.290  32.717  14.509  1.00 14.78           O
ATOM   4287  CB  GLN A 297      24.117  30.690  15.166  1.00 18.40           C
ATOM   4288 1HB  GLN A 297      23.553  29.774  14.981  1.00 18.40           H
ATOM   4289 2HB  GLN A 297      25.063  30.426  15.642  1.00 18.40           H
ATOM   4290  CG  GLN A 297      23.304  31.593  16.111  1.00 23.77           C
ATOM   4291 1HG  GLN A 297      23.854  32.514  16.298  1.00 23.77           H
ATOM   4292 2HG  GLN A 297      22.356  31.853  15.640  1.00 23.77           H
ATOM   4293  CD  GLN A 297      23.011  30.937  17.456  1.00 23.73           C
ATOM   4294  OE1 GLN A 297      23.142  29.740  17.656  1.00 27.21           O
ATOM   4295  NE2 GLN A 297      22.618  31.702  18.452  1.00 20.64           N
ATOM   4296 1HE2 GLN A 297      22.519  31.271  19.353  1.00 20.64           H
ATOM   4297 2HE2 GLN A 297      22.484  32.693  18.329  1.00 20.64           H
ATOM   4298  N   VAL A 298      24.558  33.793  13.549  1.00 13.97           N
ATOM   4299  H   VAL A 298      23.609  33.680  13.204  1.00 13.97           H
ATOM   4300  CA  VAL A 298      25.055  35.166  13.714  1.00 16.45           C
ATOM   4301  HA  VAL A 298      26.128  35.138  13.909  1.00 16.45           H
ATOM   4302  C   VAL A 298      24.367  35.822  14.910  1.00 14.84           C
ATOM   4303  O   VAL A 298      23.150  35.700  15.066  1.00 19.93           O
ATOM   4304  CB  VAL A 298      24.825  36.001  12.439  1.00 17.29           C
ATOM   4305  HB  VAL A 298      23.755  36.154  12.295  1.00 17.29           H
ATOM   4306  CG1 VAL A 298      25.500  37.371  12.554  1.00 19.33           C
ATOM   4307 1HG1 VAL A 298      25.323  37.939  11.642  1.00 19.33           H
ATOM   4308 2HG1 VAL A 298      26.571  37.248  12.713  1.00 19.33           H
ATOM   4309 3HG1 VAL A 298      25.083  37.931  13.388  1.00 19.33           H
ATOM   4310  CG2 VAL A 298      25.381  35.312  11.187  1.00 14.97           C
ATOM   4311 1HG2 VAL A 298      25.317  35.983  10.331  1.00 14.97           H
ATOM   4312 2HG2 VAL A 298      24.801  34.417  10.962  1.00 14.97           H
ATOM   4313 3HG2 VAL A 298      26.420  35.032  11.343  1.00 14.97           H
ATOM   4314  N   VAL A 299      25.122  36.546  15.741  1.00 18.62           N
ATOM   4315  H   VAL A 299      26.115  36.638  15.543  1.00 18.62           H
ATOM   4316  CA  VAL A 299      24.617  37.180  16.970  1.00 22.09           C
ATOM   4317  HA  VAL A 299      23.529  37.128  16.961  1.00 22.09           H
ATOM   4318  C   VAL A 299      24.968  38.667  17.034  1.00 17.08           C
ATOM   4319  O   VAL A 299      26.051  39.090  16.626  1.00 17.74           O
ATOM   4320  CB  VAL A 299      25.076  36.422  18.232  1.00 26.37           C
ATOM   4321  HB  VAL A 299      24.657  36.934  19.095  1.00 26.37           H
ATOM   4322  CG1 VAL A 299      24.537  34.987  18.236  1.00 21.07           C
ATOM   4323 1HG1 VAL A 299      24.734  34.524  19.202  1.00 21.07           H
ATOM   4324 2HG1 VAL A 299      25.015  34.401  17.452  1.00 21.07           H
ATOM   4325 3HG1 VAL A 299      23.461  35.001  18.063  1.00 21.07           H
ATOM   4326  CG2 VAL A 299      26.597  36.375  18.413  1.00 36.17           C
ATOM   4327 1HG2 VAL A 299      26.835  35.867  19.347  1.00 36.17           H
ATOM   4328 2HG2 VAL A 299      26.998  37.385  18.467  1.00 36.17           H
ATOM   4329 3HG2 VAL A 299      27.064  35.838  17.588  1.00 36.17           H
ATOM   4330  N   PHE A 300      24.043  39.485  17.540  1.00 17.32           N
ATOM   4331  H   PHE A 300      23.171  39.082  17.865  1.00 17.32           H
ATOM   4332  CA  PHE A 300      24.196  40.944  17.634  1.00 23.06           C
ATOM   4333  HA  PHE A 300      25.241  41.171  17.827  1.00 23.06           H
ATOM   4334  C   PHE A 300      23.367  41.515  18.799  1.00 30.75           C
ATOM   4335  O   PHE A 300      22.581  40.790  19.420  1.00 35.52           O
ATOM   4336  CB  PHE A 300      23.809  41.562  16.278  1.00 22.50           C
ATOM   4337 1HB  PHE A 300      24.200  40.927  15.484  1.00 22.50           H
ATOM   4338 2HB  PHE A 300      22.725  41.554  16.207  1.00 22.50           H
ATOM   4339  CG  PHE A 300      24.311  42.960  15.964  1.00 27.51           C
ATOM   4340  CD1 PHE A 300      25.688  43.244  16.013  1.00 31.43           C
ATOM   4341  HD1 PHE A 300      26.383  42.493  16.357  1.00 31.43           H
ATOM   4342  CD2 PHE A 300      23.418  43.947  15.501  1.00 30.21           C
ATOM   4343  HD2 PHE A 300      22.363  43.732  15.415  1.00 30.21           H
ATOM   4344  CE1 PHE A 300      26.172  44.502  15.614  1.00 35.92           C
ATOM   4345  HE1 PHE A 300      27.231  44.717  15.654  1.00 35.92           H
ATOM   4346  CE2 PHE A 300      23.901  45.210  15.114  1.00 31.63           C
ATOM   4347  HE2 PHE A 300      23.215  45.961  14.750  1.00 31.63           H
ATOM   4348  CZ  PHE A 300      25.277  45.489  15.174  1.00 35.10           C
ATOM   4349  HZ  PHE A 300      25.654  46.456  14.868  1.00 35.10           H
ATOM   4350  N   ALA A 301      23.504  42.811  19.085  1.00 28.02           N
ATOM   4351  H   ALA A 301      24.182  43.349  18.564  1.00 28.02           H
ATOM   4352  CA  ALA A 301      22.759  43.502  20.138  1.00 27.74           C
ATOM   4353  HA  ALA A 301      21.827  42.967  20.319  1.00 27.74           H
ATOM   4354  C   ALA A 301      22.389  44.940  19.735  1.00 31.52           C
ATOM   4355  O   ALA A 301      23.136  45.610  19.021  1.00 21.88           O
ATOM   4356  CB  ALA A 301      23.574  43.454  21.437  1.00 34.46           C
ATOM   4357 1HB  ALA A 301      23.807  42.419  21.690  1.00 34.46           H
ATOM   4358 2HB  ALA A 301      22.988  43.885  22.248  1.00 34.46           H
ATOM   4359 3HB  ALA A 301      24.505  44.011  21.319  1.00 34.46           H
ATOM   4360  N   SER A 302      21.247  45.432  20.220  1.00 34.45           N
ATOM   4361  H   SER A 302      20.703  44.846  20.851  1.00 34.45           H
ATOM   4362  CA  SER A 302      20.743  46.798  19.987  1.00 33.95           C
ATOM   4363  HA  SER A 302      21.582  47.486  19.904  1.00 33.95           H
ATOM   4364  C   SER A 302      19.900  47.277  21.178  1.00 35.28           C
ATOM   4365  O   SER A 302      19.528  46.470  22.033  1.00 36.24           O
ATOM   4366  CB  SER A 302      19.973  46.855  18.658  1.00 29.02           C
ATOM   4367 1HB  SER A 302      20.617  46.483  17.860  1.00 29.02           H
ATOM   4368 2HB  SER A 302      19.084  46.225  18.717  1.00 29.02           H
ATOM   4369  OG  SER A 302      19.590  48.179  18.352  1.00 33.56           O
ATOM   4370  HG  SER A 302      19.411  48.265  17.398  1.00 33.56           H
ATOM   4371  N   ARG A 303      19.611  48.578  21.267  1.00 35.97           N
ATOM   4372  H   ARG A 303      19.930  49.178  20.508  1.00 35.97           H
ATOM   4373  CA  ARG A 303      18.826  49.188  22.355  1.00 40.65           C
ATOM   4374  HA  ARG A 303      18.393  48.400  22.974  1.00 40.65           H
ATOM   4375  C   ARG A 303      17.670  50.021  21.806  1.00 39.04           C
ATOM   4376  O   ARG A 303      17.793  50.613  20.735  1.00 41.65           O
ATOM   4377  CB  ARG A 303      19.759  50.042  23.231  1.00 46.13           C
ATOM   4378 1HB  ARG A 303      20.724  49.541  23.332  1.00 46.13           H
ATOM   4379 2HB  ARG A 303      19.929  51.001  22.738  1.00 46.13           H
ATOM   4380  CG  ARG A 303      19.197  50.264  24.644  1.00 52.17           C
ATOM   4381 1HG  ARG A 303      18.147  50.552  24.611  1.00 52.17           H
ATOM   4382 2HG  ARG A 303      19.277  49.331  25.198  1.00 52.17           H
ATOM   4383  CD  ARG A 303      19.975  51.355  25.379  1.00 58.67           C
ATOM   4384 1HD  ARG A 303      19.816  51.231  26.451  1.00 58.67           H
ATOM   4385 2HD  ARG A 303      21.038  51.226  25.182  1.00 58.67           H
ATOM   4386  NE  ARG A 303      19.513  52.697  24.978  1.00 63.12           N
ATOM   4387  HE  ARG A 303      18.512  52.863  24.978  1.00 63.12           H
ATOM   4388  CZ  ARG A 303      20.246  53.743  24.656  1.00 64.36           C
ATOM   4389  NH1 ARG A 303      21.543  53.697  24.544  1.00 65.09           N
ATOM   4390 1HH1 ARG A 303      22.031  52.819  24.653  1.00 65.09           H
ATOM   4391 2HH1 ARG A 303      22.060  54.531  24.307  1.00 65.09           H
ATOM   4392  NH2 ARG A 303      19.663  54.880  24.448  1.00 61.87           N
ATOM   4393 1HH2 ARG A 303      18.665  54.939  24.634  1.00 61.87           H
ATOM   4394 2HH2 ARG A 303      20.224  55.711  24.310  1.00 61.87           H
ATOM   4395  N   LEU A 304      16.577  50.124  22.557  1.00 48.70           N
ATOM   4396  H   LEU A 304      16.555  49.608  23.430  1.00 48.70           H
ATOM   4397  CA  LEU A 304      15.481  51.066  22.287  1.00 50.23           C
ATOM   4398  HA  LEU A 304      15.266  51.061  21.218  1.00 50.23           H
ATOM   4399  C   LEU A 304      15.851  52.527  22.638  1.00 55.92           C
ATOM   4400  O   LEU A 304      16.982  52.820  23.042  1.00 54.67           O
ATOM   4401  CB  LEU A 304      14.233  50.562  23.038  1.00 51.89           C
ATOM   4402 1HB  LEU A 304      14.500  50.410  24.086  1.00 51.89           H
ATOM   4403 2HB  LEU A 304      13.443  51.313  23.006  1.00 51.89           H
ATOM   4404  CG  LEU A 304      13.676  49.247  22.459  1.00 53.24           C
ATOM   4405  HG  LEU A 304      14.478  48.522  22.323  1.00 53.24           H
ATOM   4406  CD1 LEU A 304      12.673  48.650  23.438  1.00 56.23           C
ATOM   4407 1HD1 LEU A 304      12.272  47.727  23.025  1.00 56.23           H
ATOM   4408 2HD1 LEU A 304      11.865  49.355  23.629  1.00 56.23           H
ATOM   4409 3HD1 LEU A 304      13.174  48.418  24.378  1.00 56.23           H
ATOM   4410  CD2 LEU A 304      12.974  49.464  21.113  1.00 52.20           C
ATOM   4411 1HD2 LEU A 304      12.516  48.533  20.780  1.00 52.20           H
ATOM   4412 2HD2 LEU A 304      13.694  49.781  20.360  1.00 52.20           H
ATOM   4413 3HD2 LEU A 304      12.204  50.230  21.211  1.00 52.20           H
ATOM   4414  N   ARG A 305      14.905  53.454  22.427  1.00 64.13           N
ATOM   4415  H   ARG A 305      14.022  53.128  22.038  1.00 64.13           H
ATOM   4416  CA  ARG A 305      15.018  54.910  22.671  1.00 67.89           C
ATOM   4417  HA  ARG A 305      15.997  55.130  23.098  1.00 67.89           H
ATOM   4418  C   ARG A 305      13.994  55.438  23.692  1.00 74.50           C
ATOM   4419  O   ARG A 305      13.794  56.652  23.779  1.00 77.08           O
ATOM   4420  CB  ARG A 305      14.868  55.663  21.329  1.00 67.23           C
ATOM   4421 1HB  ARG A 305      13.893  55.422  20.907  1.00 67.23           H
ATOM   4422 2HB  ARG A 305      14.883  56.738  21.510  1.00 67.23           H
ATOM   4423  CG  ARG A 305      15.926  55.359  20.261  1.00 63.61           C
ATOM   4424 1HG  ARG A 305      16.022  54.283  20.113  1.00 63.61           H
ATOM   4425 2HG  ARG A 305      15.587  55.798  19.322  1.00 63.61           H
ATOM   4426  CD  ARG A 305      17.288  55.962  20.617  1.00 63.55           C
ATOM   4427 1HD  ARG A 305      17.179  57.032  20.795  1.00 63.55           H
ATOM   4428 2HD  ARG A 305      17.655  55.507  21.537  1.00 63.55           H
ATOM   4429  NE  ARG A 305      18.263  55.721  19.540  1.00 61.60           N
ATOM   4430  HE  ARG A 305      18.797  54.868  19.624  1.00 61.60           H
ATOM   4431  CZ  ARG A 305      18.451  56.459  18.458  1.00 62.98           C
ATOM   4432  NH1 ARG A 305      17.805  57.576  18.267  1.00 66.68           N
ATOM   4433 1HH1 ARG A 305      17.113  57.875  18.936  1.00 66.68           H
ATOM   4434 2HH1 ARG A 305      18.021  58.163  17.477  1.00 66.68           H
ATOM   4435  NH2 ARG A 305      19.305  56.097  17.542  1.00 59.63           N
ATOM   4436 1HH2 ARG A 305      19.807  55.238  17.640  1.00 59.63           H
ATOM   4437 2HH2 ARG A 305      19.345  56.609  16.670  1.00 59.63           H
ATOM   4438  N   ASP A 306      13.273  54.564  24.391  1.00 77.49           N
ATOM   4439  H   ASP A 306      13.572  53.600  24.360  1.00 77.49           H
ATOM   4440  CA  ASP A 306      12.191  54.920  25.327  1.00 83.08           C
ATOM   4441  HA  ASP A 306      11.800  55.901  25.056  1.00 83.08           H
ATOM   4442  C   ASP A 306      12.663  55.026  26.788  1.00 80.04           C
ATOM   4443  O   ASP A 306      13.617  54.361  27.199  1.00 79.86           O
ATOM   4444  CB  ASP A 306      11.020  53.926  25.224  1.00 91.21           C
ATOM   4445 1HB  ASP A 306      11.414  52.910  25.282  1.00 91.21           H
ATOM   4446 2HB  ASP A 306      10.365  54.077  26.084  1.00 91.21           H
ATOM   4447  CG  ASP A 306      10.161  54.054  23.961  1.00 96.55           C
ATOM   4448  OD1 ASP A 306      10.619  54.597  22.925  1.00 97.14           O
ATOM   4449  OD2 ASP A 306       8.987  53.622  24.010  1.00100.29           O
ATOM   4450  N   VAL A 307      11.958  55.843  27.577  1.00 79.25           N
ATOM   4451  H   VAL A 307      11.166  56.325  27.171  1.00 79.25           H
ATOM   4452  CA  VAL A 307      12.237  56.104  29.003  1.00 75.22           C
ATOM   4453  HA  VAL A 307      13.215  55.690  29.251  1.00 75.22           H
ATOM   4454  C   VAL A 307      11.220  55.429  29.932  1.00 72.20           C
ATOM   4455  O   VAL A 307      10.065  55.226  29.546  1.00 70.27           O
ATOM   4456  CB  VAL A 307      12.305  57.621  29.284  1.00 76.81           C
ATOM   4457  HB  VAL A 307      12.562  57.761  30.334  1.00 76.81           H
ATOM   4458  CG1 VAL A 307      13.402  58.285  28.443  1.00 77.74           C
ATOM   4459 1HG1 VAL A 307      13.512  59.324  28.751  1.00 77.74           H
ATOM   4460 2HG1 VAL A 307      13.152  58.251  27.383  1.00 77.74           H
ATOM   4461 3HG1 VAL A 307      14.349  57.767  28.601  1.00 77.74           H
ATOM   4462  CG2 VAL A 307      10.987  58.363  29.028  1.00 76.64           C
ATOM   4463 1HG2 VAL A 307      11.109  59.421  29.267  1.00 76.64           H
ATOM   4464 2HG2 VAL A 307      10.198  57.965  29.665  1.00 76.64           H
ATOM   4465 3HG2 VAL A 307      10.688  58.266  27.985  1.00 76.64           H
ATOM   4466  N   GLN A 308      11.636  55.101  31.164  1.00 71.47           N
ATOM   4467  H   GLN A 308      12.616  55.270  31.381  1.00 71.47           H
ATOM   4468  CA  GLN A 308      10.759  54.735  32.293  1.00 72.01           C
ATOM   4469  HA  GLN A 308       9.979  55.491  32.351  1.00 72.01           H
ATOM   4470  C   GLN A 308      11.558  54.694  33.622  1.00 72.71           C
ATOM   4471  O   GLN A 308      12.715  54.269  33.610  1.00 70.15           O
ATOM   4472  CB  GLN A 308      10.111  53.351  32.053  1.00 68.83           C
ATOM   4473 1HB  GLN A 308       9.921  53.193  30.994  1.00 68.83           H
ATOM   4474 2HB  GLN A 308      10.818  52.582  32.359  1.00 68.83           H
ATOM   4475  CG  GLN A 308       8.789  53.128  32.809  1.00 67.90           C
ATOM   4476 1HG  GLN A 308       8.432  52.123  32.581  1.00 67.90           H
ATOM   4477 2HG  GLN A 308       8.968  53.181  33.882  1.00 67.90           H
ATOM   4478  CD  GLN A 308       7.682  54.116  32.435  1.00 67.30           C
ATOM   4479  OE1 GLN A 308       7.149  54.836  33.267  1.00 65.48           O
ATOM   4480  NE2 GLN A 308       7.301  54.245  31.187  1.00 64.45           N
ATOM   4481 1HE2 GLN A 308       6.592  54.917  30.955  1.00 64.45           H
ATOM   4482 2HE2 GLN A 308       7.742  53.696  30.457  1.00 64.45           H
ATOM   4483  N   PRO A 309      10.993  55.067  34.787  1.00  0.00           N
ATOM   4484  CA  PRO A 309      11.615  54.816  36.097  1.00  0.00           C
ATOM   4485  HA  PRO A 309      12.637  55.193  36.090  1.00  0.00           H
ATOM   4486  C   PRO A 309      11.625  53.324  36.473  1.00  0.00           C
ATOM   4487  O   PRO A 309      10.688  52.601  36.125  1.00  0.00           O
ATOM   4488  CB  PRO A 309      10.795  55.625  37.110  1.00  0.00           C
ATOM   4489 1HB  PRO A 309      10.060  54.986  37.601  1.00  0.00           H
ATOM   4490 2HB  PRO A 309      11.433  56.101  37.854  1.00  0.00           H
ATOM   4491  CG  PRO A 309      10.067  56.660  36.253  1.00  0.00           C
ATOM   4492 1HG  PRO A 309       9.133  56.985  36.710  1.00  0.00           H
ATOM   4493 2HG  PRO A 309      10.728  57.505  36.064  1.00  0.00           H
ATOM   4494  CD  PRO A 309       9.818  55.906  34.953  1.00  0.00           C
ATOM   4495 1HD  PRO A 309       8.931  55.281  35.058  1.00  0.00           H
ATOM   4496 2HD  PRO A 309       9.696  56.617  34.135  1.00  0.00           H
ATOM   4497  N   GLU A 310      12.614  52.865  37.249  1.00  0.00           N
ATOM   4498  H   GLU A 310      13.342  53.506  37.540  1.00  0.00           H
ATOM   4499  CA  GLU A 310      12.581  51.525  37.866  1.00  0.00           C
ATOM   4500  HA  GLU A 310      12.178  50.820  37.138  1.00  0.00           H
ATOM   4501  C   GLU A 310      11.636  51.505  39.080  1.00  0.00           C
ATOM   4502  O   GLU A 310      10.689  50.720  39.095  1.00  0.00           O
ATOM   4503  CB  GLU A 310      13.983  51.004  38.262  1.00  0.00           C
ATOM   4504 1HB  GLU A 310      14.384  51.620  39.064  1.00  0.00           H
ATOM   4505 2HB  GLU A 310      13.871  49.988  38.643  1.00  0.00           H
ATOM   4506  CG  GLU A 310      14.987  50.984  37.099  1.00  0.00           C
ATOM   4507 1HG  GLU A 310      14.523  50.485  36.250  1.00  0.00           H
ATOM   4508 2HG  GLU A 310      15.184  52.014  36.812  1.00  0.00           H
ATOM   4509  CD  GLU A 310      16.326  50.298  37.433  1.00  0.00           C
ATOM   4510  OE1 GLU A 310      17.358  51.004  37.560  1.00  0.00           O
ATOM   4511  OE2 GLU A 310      16.386  49.055  37.590  1.00  0.00           O
ATOM   4512  N   ASP A 311      11.853  52.377  40.076  1.00  0.00           N
ATOM   4513  H   ASP A 311      12.579  53.070  39.954  1.00  0.00           H
ATOM   4514  CA  ASP A 311      11.124  52.377  41.359  1.00  0.00           C
ATOM   4515  HA  ASP A 311      10.168  51.869  41.216  1.00  0.00           H
ATOM   4516  C   ASP A 311      10.823  53.801  41.869  1.00  0.00           C
ATOM   4517  O   ASP A 311      11.701  54.672  41.867  1.00  0.00           O
ATOM   4518  CB  ASP A 311      11.901  51.612  42.451  1.00  0.00           C
ATOM   4519 1HB  ASP A 311      12.672  52.273  42.852  1.00  0.00           H
ATOM   4520 2HB  ASP A 311      11.216  51.379  43.267  1.00  0.00           H
ATOM   4521  CG  ASP A 311      12.586  50.318  42.004  1.00  0.00           C
ATOM   4522  OD1 ASP A 311      11.913  49.371  41.537  1.00  0.00           O
ATOM   4523  OD2 ASP A 311      13.826  50.218  42.168  1.00  0.00           O
ATOM   4524  N   ALA A 312       9.596  54.029  42.347  1.00  0.00           N
ATOM   4525  H   ALA A 312       8.911  53.282  42.285  1.00  0.00           H
ATOM   4526  CA  ALA A 312       9.133  55.312  42.892  1.00  0.00           C
ATOM   4527  HA  ALA A 312       9.565  56.106  42.286  1.00  0.00           H
ATOM   4528  C   ALA A 312       9.503  55.638  44.365  1.00  0.00           C
ATOM   4529  O   ALA A 312       9.769  56.819  44.628  1.00  0.00           O
ATOM   4530  CB  ALA A 312       7.615  55.399  42.700  1.00  0.00           C
ATOM   4531 1HB  ALA A 312       7.359  55.213  41.658  1.00  0.00           H
ATOM   4532 2HB  ALA A 312       7.276  56.398  42.971  1.00  0.00           H
ATOM   4533 3HB  ALA A 312       7.105  54.673  43.331  1.00  0.00           H
ATOM   4534  N   PRO A 313       9.495  54.696  45.338  1.00  0.00           N
ATOM   4535  CA  PRO A 313       9.560  55.041  46.766  1.00  0.00           C
ATOM   4536  HA  PRO A 313       8.733  55.720  46.980  1.00  0.00           H
ATOM   4537  C   PRO A 313      10.864  55.709  47.227  1.00  0.00           C
ATOM   4538  O   PRO A 313      11.923  55.543  46.623  1.00  0.00           O
ATOM   4539  CB  PRO A 313       9.315  53.739  47.533  1.00  0.00           C
ATOM   4540 1HB  PRO A 313      10.265  53.253  47.757  1.00  0.00           H
ATOM   4541 2HB  PRO A 313       8.745  53.910  48.445  1.00  0.00           H
ATOM   4542  CG  PRO A 313       8.527  52.887  46.547  1.00  0.00           C
ATOM   4543 1HG  PRO A 313       8.642  51.821  46.744  1.00  0.00           H
ATOM   4544 2HG  PRO A 313       7.476  53.178  46.572  1.00  0.00           H
ATOM   4545  CD  PRO A 313       9.137  53.288  45.209  1.00  0.00           C
ATOM   4546 1HD  PRO A 313      10.039  52.702  45.025  1.00  0.00           H
ATOM   4547 2HD  PRO A 313       8.406  53.114  44.423  1.00  0.00           H
ATOM   4548  N   ALA A 314      10.790  56.440  48.340  1.00  0.00           N
ATOM   4549  H   ALA A 314       9.886  56.525  48.788  1.00  0.00           H
ATOM   4550  CA  ALA A 314      11.913  57.135  48.977  1.00  0.00           C
ATOM   4551  HA  ALA A 314      12.472  57.677  48.213  1.00  0.00           H
ATOM   4552  C   ALA A 314      12.908  56.201  49.701  1.00  0.00           C
ATOM   4553  O   ALA A 314      14.058  56.591  49.917  1.00  0.00           O
ATOM   4554  CB  ALA A 314      11.316  58.153  49.956  1.00  0.00           C
ATOM   4555 1HB  ALA A 314      10.697  58.869  49.414  1.00  0.00           H
ATOM   4556 2HB  ALA A 314      12.113  58.692  50.466  1.00  0.00           H
ATOM   4557 3HB  ALA A 314      10.712  57.643  50.707  1.00  0.00           H
ATOM   4558  N   ALA A 315      12.479  54.990  50.082  1.00  0.00           N
ATOM   4559  H   ALA A 315      11.503  54.774  49.933  1.00  0.00           H
ATOM   4560  CA  ALA A 315      13.310  53.981  50.747  1.00  0.00           C
ATOM   4561  HA  ALA A 315      14.342  54.095  50.410  1.00  0.00           H
ATOM   4562  C   ALA A 315      12.899  52.526  50.438  1.00  0.00           C
ATOM   4563  O   ALA A 315      13.771  51.663  50.344  1.00  0.00           O
ATOM   4564  CB  ALA A 315      13.270  54.239  52.260  1.00  0.00           C
ATOM   4565 1HB  ALA A 315      13.604  55.254  52.474  1.00  0.00           H
ATOM   4566 2HB  ALA A 315      13.933  53.538  52.769  1.00  0.00           H
ATOM   4567 3HB  ALA A 315      12.256  54.106  52.640  1.00  0.00           H
ATOM   4568  N   ALA A 316      11.603  52.232  50.268  1.00  0.00           N
ATOM   4569  H   ALA A 316      10.910  52.955  50.414  1.00  0.00           H
ATOM   4570  CA  ALA A 316      11.136  50.873  49.973  1.00  0.00           C
ATOM   4571  HA  ALA A 316      11.573  50.207  50.715  1.00  0.00           H
ATOM   4572  C   ALA A 316      11.580  50.357  48.588  1.00  0.00           C
ATOM   4573  O   ALA A 316      11.776  51.128  47.644  1.00  0.00           O
ATOM   4574  CB  ALA A 316       9.616  50.812  50.138  1.00  0.00           C
ATOM   4575 1HB  ALA A 316       9.134  51.466  49.411  1.00  0.00           H
ATOM   4576 2HB  ALA A 316       9.349  51.123  51.148  1.00  0.00           H
ATOM   4577 3HB  ALA A 316       9.269  49.790  49.981  1.00  0.00           H
ATOM   4578  N   ASN A 317      11.720  49.034  48.455  1.00  0.00           N
ATOM   4579  H   ASN A 317      11.493  48.445  49.249  1.00  0.00           H
ATOM   4580  CA  ASN A 317      12.178  48.387  47.223  1.00  0.00           C
ATOM   4581  HA  ASN A 317      12.732  49.126  46.648  1.00  0.00           H
ATOM   4582  C   ASN A 317      11.025  47.925  46.316  1.00  0.00           C
ATOM   4583  O   ASN A 317       9.985  47.475  46.799  1.00  0.00           O
ATOM   4584  CB  ASN A 317      13.154  47.252  47.574  1.00  0.00           C
ATOM   4585 1HB  ASN A 317      12.672  46.539  48.243  1.00  0.00           H
ATOM   4586 2HB  ASN A 317      13.440  46.727  46.662  1.00  0.00           H
ATOM   4587  CG  ASN A 317      14.421  47.773  48.228  1.00  0.00           C
ATOM   4588  OD1 ASN A 317      14.743  47.458  49.364  1.00  0.00           O
ATOM   4589  ND2 ASN A 317      15.173  48.594  47.537  1.00  0.00           N
ATOM   4590 1HD2 ASN A 317      16.028  48.940  47.945  1.00  0.00           H
ATOM   4591 2HD2 ASN A 317      14.925  48.837  46.591  1.00  0.00           H
ATOM   4592  N   GLY A 318      11.231  48.017  44.999  1.00  0.00           N
ATOM   4593  H   GLY A 318      12.134  48.357  44.688  1.00  0.00           H
ATOM   4594  CA  GLY A 318      10.270  47.614  43.962  1.00  0.00           C
ATOM   4595 1HA  GLY A 318       9.297  47.396  44.405  1.00  0.00           H
ATOM   4596 2HA  GLY A 318      10.139  48.449  43.278  1.00  0.00           H
ATOM   4597  C   GLY A 318      10.715  46.391  43.151  1.00  0.00           C
ATOM   4598  O   GLY A 318      11.758  45.796  43.442  1.00  0.00           O
ATOM   4599  N   ALA A 319       9.924  45.991  42.149  1.00  0.00           N
ATOM   4600  H   ALA A 319       9.076  46.513  41.967  1.00  0.00           H
ATOM   4601  CA  ALA A 319      10.246  44.911  41.206  1.00  0.00           C
ATOM   4602  HA  ALA A 319      11.286  45.018  40.893  1.00  0.00           H
ATOM   4603  C   ALA A 319       9.363  44.947  39.941  1.00  0.00           C
ATOM   4604  O   ALA A 319       8.203  45.369  39.987  1.00  0.00           O
ATOM   4605  CB  ALA A 319      10.081  43.549  41.903  1.00  0.00           C
ATOM   4606 1HB  ALA A 319      10.747  43.473  42.762  1.00  0.00           H
ATOM   4607 2HB  ALA A 319      10.327  42.745  41.207  1.00  0.00           H
ATOM   4608 3HB  ALA A 319       9.051  43.423  42.235  1.00  0.00           H
ATOM   4609  N   LEU A 320       9.881  44.414  38.832  1.00  0.00           N
ATOM   4610  H   LEU A 320      10.857  44.138  38.854  1.00  0.00           H
ATOM   4611  CA  LEU A 320       9.173  44.169  37.569  1.00  0.00           C
ATOM   4612  HA  LEU A 320       8.096  44.207  37.737  1.00  0.00           H
ATOM   4613  C   LEU A 320       9.529  42.766  37.051  1.00  0.00           C
ATOM   4614  O   LEU A 320      10.702  42.389  37.070  1.00  0.00           O
ATOM   4615  CB  LEU A 320       9.559  45.289  36.577  1.00  0.00           C
ATOM   4616 1HB  LEU A 320       9.181  46.237  36.960  1.00  0.00           H
ATOM   4617 2HB  LEU A 320      10.648  45.355  36.553  1.00  0.00           H
ATOM   4618  CG  LEU A 320       9.072  45.108  35.126  1.00  0.00           C
ATOM   4619  HG  LEU A 320       9.419  44.150  34.740  1.00  0.00           H
ATOM   4620  CD1 LEU A 320       7.548  45.165  35.020  1.00  0.00           C
ATOM   4621 1HD1 LEU A 320       7.250  45.065  33.976  1.00  0.00           H
ATOM   4622 2HD1 LEU A 320       7.179  46.115  35.406  1.00  0.00           H
ATOM   4623 3HD1 LEU A 320       7.098  44.350  35.581  1.00  0.00           H
ATOM   4624  CD2 LEU A 320       9.653  46.213  34.245  1.00  0.00           C
ATOM   4625 1HD2 LEU A 320      10.742  46.177  34.275  1.00  0.00           H
ATOM   4626 2HD2 LEU A 320       9.313  47.189  34.590  1.00  0.00           H
ATOM   4627 3HD2 LEU A 320       9.334  46.063  33.213  1.00  0.00           H
ATOM   4628  N   SER A 321       8.549  41.993  36.575  1.00  0.00           N
ATOM   4629  H   SER A 321       7.597  42.346  36.590  1.00  0.00           H
ATOM   4630  CA  SER A 321       8.764  40.617  36.103  1.00  0.00           C
ATOM   4631  HA  SER A 321       9.816  40.354  36.218  1.00  0.00           H
ATOM   4632  C   SER A 321       8.407  40.441  34.624  1.00  0.00           C
ATOM   4633  O   SER A 321       7.242  40.558  34.234  1.00  0.00           O
ATOM   4634  CB  SER A 321       7.979  39.639  36.978  1.00  0.00           C
ATOM   4635 1HB  SER A 321       8.305  39.725  38.016  1.00  0.00           H
ATOM   4636 2HB  SER A 321       6.916  39.875  36.918  1.00  0.00           H
ATOM   4637  OG  SER A 321       8.187  38.319  36.520  1.00  0.00           O
ATOM   4638  HG  SER A 321       9.014  37.980  36.910  1.00  0.00           H
ATOM   4639  N   GLU A 322       9.402  40.083  33.809  1.00  0.00           N
ATOM   4640  H   GLU A 322      10.329  39.998  34.199  1.00  0.00           H
ATOM   4641  CA  GLU A 322       9.251  39.799  32.378  1.00  0.00           C
ATOM   4642  HA  GLU A 322       8.207  39.575  32.153  1.00  0.00           H
ATOM   4643  C   GLU A 322      10.115  38.610  31.927  1.00  0.00           C
ATOM   4644  O   GLU A 322      11.346  38.686  31.938  1.00  0.00           O
ATOM   4645  CB  GLU A 322       9.674  41.010  31.538  1.00  0.00           C
ATOM   4646 1HB  GLU A 322      10.696  41.281  31.804  1.00  0.00           H
ATOM   4647 2HB  GLU A 322       9.680  40.679  30.498  1.00  0.00           H
ATOM   4648  CG  GLU A 322       8.806  42.268  31.636  1.00  0.00           C
ATOM   4649 1HG  GLU A 322       7.758  42.005  31.479  1.00  0.00           H
ATOM   4650 2HG  GLU A 322       8.917  42.723  32.623  1.00  0.00           H
ATOM   4651  CD  GLU A 322       9.264  43.234  30.540  1.00  0.00           C
ATOM   4652  OE1 GLU A 322       9.108  42.875  29.344  1.00  0.00           O
ATOM   4653  OE2 GLU A 322       9.943  44.243  30.845  1.00  0.00           O
ATOM   4654  N   GLN A 323       9.480  37.551  31.427  1.00  0.00           N
ATOM   4655  H   GLN A 323       8.466  37.547  31.472  1.00  0.00           H
ATOM   4656  CA  GLN A 323      10.121  36.369  30.828  1.00  0.00           C
ATOM   4657  HA  GLN A 323      11.068  36.197  31.341  1.00  0.00           H
ATOM   4658  C   GLN A 323      10.447  36.548  29.321  1.00  0.00           C
ATOM   4659  O   GLN A 323      10.777  35.587  28.628  1.00  0.00           O
ATOM   4660  CB  GLN A 323       9.202  35.176  31.126  1.00  0.00           C
ATOM   4661 1HB  GLN A 323       8.918  35.216  32.177  1.00  0.00           H
ATOM   4662 2HB  GLN A 323       8.298  35.315  30.537  1.00  0.00           H
ATOM   4663  CG  GLN A 323       9.768  33.769  30.866  1.00  0.00           C
ATOM   4664 1HG  GLN A 323      10.677  33.806  30.272  1.00  0.00           H
ATOM   4665 2HG  GLN A 323      10.031  33.332  31.827  1.00  0.00           H
ATOM   4666  CD  GLN A 323       8.762  32.851  30.177  1.00  0.00           C
ATOM   4667  OE1 GLN A 323       9.069  32.148  29.223  1.00  0.00           O
ATOM   4668  NE2 GLN A 323       7.512  32.833  30.591  1.00  0.00           N
ATOM   4669 1HE2 GLN A 323       6.882  32.191  30.132  1.00  0.00           H
ATOM   4670 2HE2 GLN A 323       7.205  33.451  31.333  1.00  0.00           H
ATOM   4671  N   SER A 324      10.367  37.785  28.816  1.00  0.00           N
ATOM   4672  H   SER A 324      10.065  38.503  29.456  1.00  0.00           H
ATOM   4673  CA  SER A 324      10.616  38.207  27.428  1.00  0.00           C
ATOM   4674  HA  SER A 324      10.491  39.290  27.408  1.00  0.00           H
ATOM   4675  C   SER A 324       9.673  37.626  26.365  1.00  0.00           C
ATOM   4676  O   SER A 324       9.779  36.457  25.985  1.00  0.00           O
ATOM   4677  CB  SER A 324      12.074  37.947  27.025  1.00  0.00           C
ATOM   4678 1HB  SER A 324      12.742  38.411  27.751  1.00  0.00           H
ATOM   4679 2HB  SER A 324      12.271  36.875  27.000  1.00  0.00           H
ATOM   4680  OG  SER A 324      12.326  38.492  25.744  1.00  0.00           O
ATOM   4681  HG  SER A 324      11.682  38.144  25.103  1.00  0.00           H
ATOM   4682  N   GLY A 325       8.884  38.508  25.745  1.00 45.63           N
ATOM   4683  H   GLY A 325       8.821  39.442  26.132  1.00 45.63           H
ATOM   4684  CA  GLY A 325       8.341  38.276  24.402  1.00 43.08           C
ATOM   4685 1HA  GLY A 325       7.756  37.358  24.405  1.00 43.08           H
ATOM   4686 2HA  GLY A 325       7.681  39.095  24.118  1.00 43.08           H
ATOM   4687  C   GLY A 325       9.442  38.134  23.341  1.00 40.72           C
ATOM   4688  O   GLY A 325      10.596  38.523  23.561  1.00 45.57           O
ATOM   4689  N   VAL A 326       9.096  37.551  22.190  1.00 34.52           N
ATOM   4690  H   VAL A 326       8.112  37.357  22.033  1.00 34.52           H
ATOM   4691  CA  VAL A 326      10.047  37.158  21.137  1.00 32.55           C
ATOM   4692  HA  VAL A 326      10.958  37.741  21.256  1.00 32.55           H
ATOM   4693  C   VAL A 326       9.471  37.461  19.752  1.00 24.77           C
ATOM   4694  O   VAL A 326       8.507  36.822  19.321  1.00 22.19           O
ATOM   4695  CB  VAL A 326      10.437  35.665  21.245  1.00 32.86           C
ATOM   4696  HB  VAL A 326       9.556  35.053  21.053  1.00 32.86           H
ATOM   4697  CG1 VAL A 326      11.513  35.291  20.213  1.00 34.38           C
ATOM   4698 1HG1 VAL A 326      11.772  34.236  20.317  1.00 34.38           H
ATOM   4699 2HG1 VAL A 326      12.404  35.898  20.369  1.00 34.38           H
ATOM   4700 3HG1 VAL A 326      11.142  35.450  19.201  1.00 34.38           H
ATOM   4701  CG2 VAL A 326      10.962  35.282  22.635  1.00 28.21           C
ATOM   4702 1HG2 VAL A 326      11.318  34.252  22.629  1.00 28.21           H
ATOM   4703 2HG2 VAL A 326      10.162  35.355  23.371  1.00 28.21           H
ATOM   4704 3HG2 VAL A 326      11.775  35.943  22.927  1.00 28.21           H
ATOM   4705  N   ALA A 327      10.083  38.402  19.032  1.00 19.15           N
ATOM   4706  H   ALA A 327      10.890  38.866  19.432  1.00 19.15           H
ATOM   4707  CA  ALA A 327       9.739  38.678  17.640  1.00 18.20           C
ATOM   4708  HA  ALA A 327       8.656  38.592  17.524  1.00 18.20           H
ATOM   4709  C   ALA A 327      10.409  37.652  16.713  1.00 17.36           C
ATOM   4710  O   ALA A 327      11.627  37.459  16.755  1.00 23.10           O
ATOM   4711  CB  ALA A 327      10.127  40.117  17.273  1.00 24.10           C
ATOM   4712 1HB  ALA A 327       9.593  40.820  17.913  1.00 24.10           H
ATOM   4713 2HB  ALA A 327       9.859  40.314  16.235  1.00 24.10           H
ATOM   4714 3HB  ALA A 327      11.199  40.259  17.397  1.00 24.10           H
ATOM   4715  N   TRP A 328       9.610  37.013  15.860  1.00 16.65           N
ATOM   4716  H   TRP A 328       8.621  37.239  15.882  1.00 16.65           H
ATOM   4717  CA  TRP A 328      10.057  36.166  14.753  1.00 20.17           C
ATOM   4718  HA  TRP A 328      11.001  35.686  15.013  1.00 20.17           H
ATOM   4719  C   TRP A 328      10.265  37.028  13.500  1.00 15.43           C
ATOM   4720  O   TRP A 328       9.381  37.799  13.120  1.00 18.41           O
ATOM   4721  CB  TRP A 328       8.993  35.078  14.542  1.00 23.28           C
ATOM   4722 1HB  TRP A 328       8.901  34.515  15.470  1.00 23.28           H
ATOM   4723 2HB  TRP A 328       8.034  35.572  14.378  1.00 23.28           H
ATOM   4724  CG  TRP A 328       9.158  34.080  13.432  1.00 24.44           C
ATOM   4725  CD1 TRP A 328      10.280  33.800  12.726  1.00 23.19           C
ATOM   4726  HD1 TRP A 328      11.252  34.258  12.865  1.00 23.19           H
ATOM   4727  CD2 TRP A 328       8.137  33.167  12.920  1.00 23.34           C
ATOM   4728  NE1 TRP A 328      10.000  32.836  11.777  1.00 21.63           N
ATOM   4729  HE1 TRP A 328      10.676  32.506  11.091  1.00 21.63           H
ATOM   4730  CE2 TRP A 328       8.698  32.401  11.858  1.00 21.20           C
ATOM   4731  CE3 TRP A 328       6.785  32.916  13.240  1.00 25.68           C
ATOM   4732  HE3 TRP A 328       6.325  33.478  14.039  1.00 25.68           H
ATOM   4733  CZ2 TRP A 328       7.958  31.452  11.138  1.00 23.94           C
ATOM   4734  HZ2 TRP A 328       8.421  30.908  10.329  1.00 23.94           H
ATOM   4735  CZ3 TRP A 328       6.030  31.961  12.531  1.00 24.34           C
ATOM   4736  HZ3 TRP A 328       4.990  31.802  12.783  1.00 24.34           H
ATOM   4737  CH2 TRP A 328       6.612  31.238  11.474  1.00 23.45           C
ATOM   4738  HH2 TRP A 328       6.015  30.536  10.909  1.00 23.45           H
ATOM   4739  N   VAL A 329      11.426  36.888  12.852  1.00 15.22           N
ATOM   4740  H   VAL A 329      12.118  36.268  13.263  1.00 15.22           H
ATOM   4741  CA  VAL A 329      11.796  37.539  11.583  1.00 14.83           C
ATOM   4742  HA  VAL A 329      11.001  38.214  11.270  1.00 14.83           H
ATOM   4743  C   VAL A 329      11.983  36.446  10.510  1.00 14.37           C
ATOM   4744  O   VAL A 329      13.049  35.823  10.465  1.00 26.89           O
ATOM   4745  CB  VAL A 329      13.063  38.404  11.768  1.00 23.42           C
ATOM   4746  HB  VAL A 329      13.904  37.765  12.039  1.00 23.42           H
ATOM   4747  CG1 VAL A 329      13.418  39.157  10.481  1.00 14.90           C
ATOM   4748 1HG1 VAL A 329      14.340  39.720  10.625  1.00 14.90           H
ATOM   4749 2HG1 VAL A 329      12.616  39.844  10.219  1.00 14.90           H
ATOM   4750 3HG1 VAL A 329      13.575  38.462   9.657  1.00 14.90           H
ATOM   4751  CG2 VAL A 329      12.889  39.454  12.877  1.00 24.80           C
ATOM   4752 1HG2 VAL A 329      13.786  40.068  12.952  1.00 24.80           H
ATOM   4753 2HG2 VAL A 329      12.733  38.964  13.839  1.00 24.80           H
ATOM   4754 3HG2 VAL A 329      12.032  40.092  12.660  1.00 24.80           H
ATOM   4755  N   PRO A 330      10.961  36.134   9.686  1.00 23.13           N
ATOM   4756  CA  PRO A 330      10.958  34.901   8.895  1.00 22.49           C
ATOM   4757  HA  PRO A 330      11.116  34.091   9.603  1.00 22.49           H
ATOM   4758  C   PRO A 330      12.015  34.776   7.788  1.00 21.73           C
ATOM   4759  O   PRO A 330      12.404  35.754   7.140  1.00 18.07           O
ATOM   4760  CB  PRO A 330       9.544  34.753   8.327  1.00 23.17           C
ATOM   4761 1HB  PRO A 330       9.472  35.255   7.361  1.00 23.17           H
ATOM   4762 2HB  PRO A 330       9.251  33.706   8.237  1.00 23.17           H
ATOM   4763  CG  PRO A 330       8.694  35.490   9.355  1.00 23.66           C
ATOM   4764 1HG  PRO A 330       7.750  35.827   8.932  1.00 23.66           H
ATOM   4765 2HG  PRO A 330       8.516  34.850  10.220  1.00 23.66           H
ATOM   4766  CD  PRO A 330       9.599  36.655   9.751  1.00 24.84           C
ATOM   4767 1HD  PRO A 330       9.490  37.475   9.041  1.00 24.84           H
ATOM   4768 2HD  PRO A 330       9.321  36.989  10.748  1.00 24.84           H
ATOM   4769  N   TYR A 331      12.402  33.526   7.525  1.00 17.73           N
ATOM   4770  H   TYR A 331      12.033  32.806   8.135  1.00 17.73           H
ATOM   4771  CA  TYR A 331      13.090  33.063   6.317  1.00 14.08           C
ATOM   4772  HA  TYR A 331      14.070  33.535   6.256  1.00 14.08           H
ATOM   4773  C   TYR A 331      12.304  33.426   5.047  1.00 17.47           C
ATOM   4774  O   TYR A 331      11.074  33.400   5.030  1.00 23.16           O
ATOM   4775  CB  TYR A 331      13.287  31.535   6.425  1.00 17.05           C
ATOM   4776 1HB  TYR A 331      14.032  31.332   7.196  1.00 17.05           H
ATOM   4777 2HB  TYR A 331      12.350  31.089   6.762  1.00 17.05           H
ATOM   4778  CG  TYR A 331      13.683  30.815   5.143  1.00 20.05           C
ATOM   4779  CD1 TYR A 331      15.020  30.437   4.908  1.00 14.32           C
ATOM   4780  HD1 TYR A 331      15.781  30.663   5.639  1.00 14.32           H
ATOM   4781  CD2 TYR A 331      12.696  30.502   4.186  1.00 20.61           C
ATOM   4782  HD2 TYR A 331      11.660  30.749   4.376  1.00 20.61           H
ATOM   4783  CE1 TYR A 331      15.366  29.753   3.725  1.00 14.59           C
ATOM   4784  HE1 TYR A 331      16.384  29.441   3.551  1.00 14.59           H
ATOM   4785  CE2 TYR A 331      13.048  29.874   2.978  1.00 14.18           C
ATOM   4786  HE2 TYR A 331      12.291  29.650   2.243  1.00 14.18           H
ATOM   4787  CZ  TYR A 331      14.383  29.489   2.747  1.00 14.51           C
ATOM   4788  OH  TYR A 331      14.714  28.857   1.589  1.00 32.83           O
ATOM   4789  HH  TYR A 331      14.026  29.030   0.911  1.00 32.83           H
ATOM   4790  N   THR A 332      13.028  33.701   3.962  1.00 18.31           N
ATOM   4791  H   THR A 332      14.037  33.665   4.040  1.00 18.31           H
ATOM   4792  CA  THR A 332      12.518  33.794   2.585  1.00 30.69           C
ATOM   4793  HA  THR A 332      11.609  33.201   2.486  1.00 30.69           H
ATOM   4794  C   THR A 332      13.573  33.207   1.650  1.00 32.81           C
ATOM   4795  O   THR A 332      14.759  33.251   1.968  1.00 41.20           O
ATOM   4796  CB  THR A 332      12.200  35.243   2.178  1.00 42.56           C
ATOM   4797  HB  THR A 332      11.963  35.266   1.116  1.00 42.56           H
ATOM   4798  OG1 THR A 332      13.313  36.079   2.371  1.00 55.06           O
ATOM   4799  HG1 THR A 332      13.514  36.093   3.315  1.00 55.06           H
ATOM   4800  CG2 THR A 332      11.020  35.839   2.941  1.00 46.39           C
ATOM   4801 1HG2 THR A 332      10.837  36.853   2.593  1.00 46.39           H
ATOM   4802 2HG2 THR A 332      11.228  35.859   4.009  1.00 46.39           H
ATOM   4803 3HG2 THR A 332      10.131  35.237   2.759  1.00 46.39           H
ATOM   4804  N   ASP A 333      13.192  32.663   0.492  1.00 27.30           N
ATOM   4805  H   ASP A 333      12.209  32.663   0.246  1.00 27.30           H
ATOM   4806  CA  ASP A 333      14.170  32.000  -0.393  1.00 23.86           C
ATOM   4807  HA  ASP A 333      14.670  31.214   0.175  1.00 23.86           H
ATOM   4808  C   ASP A 333      15.280  32.952  -0.881  1.00 27.79           C
ATOM   4809  O   ASP A 333      16.435  32.546  -1.012  1.00 27.92           O
ATOM   4810  CB  ASP A 333      13.460  31.348  -1.589  1.00 25.10           C
ATOM   4811 1HB  ASP A 333      12.852  32.099  -2.097  1.00 25.10           H
ATOM   4812 2HB  ASP A 333      14.218  30.999  -2.290  1.00 25.10           H
ATOM   4813  CG  ASP A 333      12.587  30.146  -1.218  1.00 26.37           C
ATOM   4814  OD1 ASP A 333      12.915  29.421  -0.252  1.00 27.80           O
ATOM   4815  OD2 ASP A 333      11.585  29.908  -1.936  1.00 26.47           O
ATOM   4816  N   GLU A 334      14.949  34.228  -1.096  1.00 32.67           N
ATOM   4817  H   GLU A 334      13.986  34.487  -0.940  1.00 32.67           H
ATOM   4818  CA  GLU A 334      15.883  35.291  -1.499  1.00 34.95           C
ATOM   4819  HA  GLU A 334      16.632  34.856  -2.163  1.00 34.95           H
ATOM   4820  C   GLU A 334      16.669  35.935  -0.337  1.00 34.87           C
ATOM   4821  O   GLU A 334      17.617  36.683  -0.581  1.00 38.16           O
ATOM   4822  CB  GLU A 334      15.122  36.343  -2.319  1.00 35.02           C
ATOM   4823 1HB  GLU A 334      15.843  37.060  -2.713  1.00 35.02           H
ATOM   4824 2HB  GLU A 334      14.651  35.834  -3.162  1.00 35.02           H
ATOM   4825  CG  GLU A 334      14.038  37.103  -1.539  1.00 37.78           C
ATOM   4826 1HG  GLU A 334      13.373  36.386  -1.053  1.00 37.78           H
ATOM   4827 2HG  GLU A 334      14.511  37.711  -0.764  1.00 37.78           H
ATOM   4828  CD  GLU A 334      13.202  38.012  -2.450  1.00 42.03           C
ATOM   4829  OE1 GLU A 334      12.027  38.290  -2.108  1.00 44.33           O
ATOM   4830  OE2 GLU A 334      13.705  38.492  -3.495  1.00 42.85           O
ATOM   4831  N   ALA A 335      16.328  35.624   0.917  1.00 29.97           N
ATOM   4832  H   ALA A 335      15.543  34.998   1.050  1.00 29.97           H
ATOM   4833  CA  ALA A 335      17.085  35.985   2.119  1.00 25.51           C
ATOM   4834  HA  ALA A 335      18.131  36.143   1.853  1.00 25.51           H
ATOM   4835  C   ALA A 335      17.029  34.805   3.124  1.00 21.60           C
ATOM   4836  O   ALA A 335      16.267  34.852   4.103  1.00 18.02           O
ATOM   4837  CB  ALA A 335      16.566  37.326   2.659  1.00 14.66           C
ATOM   4838 1HB  ALA A 335      16.679  38.101   1.901  1.00 14.66           H
ATOM   4839 2HB  ALA A 335      17.135  37.613   3.542  1.00 14.66           H
ATOM   4840 3HB  ALA A 335      15.515  37.252   2.923  1.00 14.66           H
ATOM   4841  N   PRO A 336      17.772  33.708   2.837  1.00 22.01           N
ATOM   4842  CA  PRO A 336      17.585  32.366   3.405  1.00 25.03           C
ATOM   4843  HA  PRO A 336      16.516  32.173   3.466  1.00 25.03           H
ATOM   4844  C   PRO A 336      18.152  32.186   4.826  1.00 24.47           C
ATOM   4845  O   PRO A 336      18.879  31.237   5.133  1.00 24.22           O
ATOM   4846  CB  PRO A 336      18.182  31.407   2.367  1.00 27.57           C
ATOM   4847 1HB  PRO A 336      18.523  30.464   2.793  1.00 27.57           H
ATOM   4848 2HB  PRO A 336      17.445  31.216   1.586  1.00 27.57           H
ATOM   4849  CG  PRO A 336      19.333  32.221   1.791  1.00 24.84           C
ATOM   4850 1HG  PRO A 336      20.177  32.210   2.482  1.00 24.84           H
ATOM   4851 2HG  PRO A 336      19.631  31.864   0.805  1.00 24.84           H
ATOM   4852  CD  PRO A 336      18.720  33.617   1.732  1.00 22.33           C
ATOM   4853 1HD  PRO A 336      19.489  34.378   1.827  1.00 22.33           H
ATOM   4854 2HD  PRO A 336      18.194  33.731   0.785  1.00 22.33           H
ATOM   4855  N   PHE A 337      17.777  33.099   5.717  1.00 20.99           N
ATOM   4856  H   PHE A 337      17.196  33.861   5.389  1.00 20.99           H
ATOM   4857  CA  PHE A 337      18.066  33.058   7.145  1.00 18.63           C
ATOM   4858  HA  PHE A 337      18.350  32.037   7.397  1.00 18.63           H
ATOM   4859  C   PHE A 337      16.808  33.377   7.959  1.00 14.91           C
ATOM   4860  O   PHE A 337      16.039  34.291   7.649  1.00 14.37           O
ATOM   4861  CB  PHE A 337      19.260  33.961   7.514  1.00 15.55           C
ATOM   4862 1HB  PHE A 337      19.132  34.337   8.530  1.00 15.55           H
ATOM   4863 2HB  PHE A 337      20.154  33.336   7.526  1.00 15.55           H
ATOM   4864  CG  PHE A 337      19.515  35.130   6.579  1.00 18.77           C
ATOM   4865  CD1 PHE A 337      20.584  35.072   5.664  1.00 26.70           C
ATOM   4866  HD1 PHE A 337      21.242  34.215   5.657  1.00 26.70           H
ATOM   4867  CD2 PHE A 337      18.669  36.254   6.590  1.00 19.50           C
ATOM   4868  HD2 PHE A 337      17.839  36.303   7.280  1.00 19.50           H
ATOM   4869  CE1 PHE A 337      20.804  36.126   4.762  1.00 34.21           C
ATOM   4870  HE1 PHE A 337      21.624  36.067   4.061  1.00 34.21           H
ATOM   4871  CE2 PHE A 337      18.891  37.310   5.688  1.00 27.68           C
ATOM   4872  HE2 PHE A 337      18.231  38.165   5.687  1.00 27.68           H
ATOM   4873  CZ  PHE A 337      19.961  37.250   4.777  1.00 33.05           C
ATOM   4874  HZ  PHE A 337      20.132  38.069   4.092  1.00 33.05           H
ATOM   4875  N   HIS A 338      16.599  32.595   9.011  1.00 15.43           N
ATOM   4876  H   HIS A 338      17.333  31.925   9.221  1.00 15.43           H
ATOM   4877  CA  HIS A 338      15.612  32.821  10.065  1.00 15.36           C
ATOM   4878  HA  HIS A 338      14.689  33.237   9.657  1.00 15.36           H
ATOM   4879  C   HIS A 338      16.181  33.780  11.110  1.00 22.82           C
ATOM   4880  O   HIS A 338      17.397  33.833  11.287  1.00 21.94           O
ATOM   4881  CB  HIS A 338      15.327  31.461  10.701  1.00 15.74           C
ATOM   4882 1HB  HIS A 338      14.861  30.814   9.958  1.00 15.74           H
ATOM   4883 2HB  HIS A 338      16.284  31.029  10.983  1.00 15.74           H
ATOM   4884  CG  HIS A 338      14.462  31.481  11.930  1.00 17.82           C
ATOM   4885  ND1 HIS A 338      13.079  31.653  11.939  1.00 15.53           N
ATOM   4886  CD2 HIS A 338      14.880  31.181  13.193  1.00 18.12           C
ATOM   4887  HD2 HIS A 338      15.886  30.920  13.496  1.00 18.12           H
ATOM   4888  CE1 HIS A 338      12.696  31.460  13.211  1.00 16.09           C
ATOM   4889  HE1 HIS A 338      11.669  31.466  13.555  1.00 16.09           H
ATOM   4890  NE2 HIS A 338      13.755  31.168  13.980  1.00 16.98           N
ATOM   4891  HE2 HIS A 338      13.697  30.787  14.924  1.00 16.98           H
ATOM   4892  N   GLY A 339      15.324  34.493  11.839  1.00 23.99           N
ATOM   4893  H   GLY A 339      14.332  34.423  11.650  1.00 23.99           H
ATOM   4894  CA  GLY A 339      15.744  35.352  12.941  1.00 25.04           C
ATOM   4895 1HA  GLY A 339      16.712  35.020  13.308  1.00 25.04           H
ATOM   4896 2HA  GLY A 339      15.852  36.376  12.585  1.00 25.04           H
ATOM   4897  C   GLY A 339      14.765  35.343  14.109  1.00 24.59           C
ATOM   4898  O   GLY A 339      13.548  35.270  13.917  1.00 20.07           O
ATOM   4899  N   GLN A 340      15.303  35.467  15.323  1.00 17.61           N
ATOM   4900  H   GLN A 340      16.317  35.498  15.399  1.00 17.61           H
ATOM   4901  CA  GLN A 340      14.533  35.701  16.543  1.00 21.36           C
ATOM   4902  HA  GLN A 340      13.560  36.090  16.246  1.00 21.36           H
ATOM   4903  C   GLN A 340      15.192  36.787  17.406  1.00 19.10           C
ATOM   4904  O   GLN A 340      16.419  36.873  17.493  1.00 20.98           O
ATOM   4905  CB  GLN A 340      14.263  34.385  17.295  1.00 29.30           C
ATOM   4906 1HB  GLN A 340      13.603  34.612  18.133  1.00 29.30           H
ATOM   4907 2HB  GLN A 340      13.727  33.712  16.625  1.00 29.30           H
ATOM   4908  CG  GLN A 340      15.504  33.644  17.826  1.00 38.14           C
ATOM   4909 1HG  GLN A 340      16.113  33.307  16.988  1.00 38.14           H
ATOM   4910 2HG  GLN A 340      16.101  34.317  18.441  1.00 38.14           H
ATOM   4911  CD  GLN A 340      15.109  32.437  18.675  1.00 44.94           C
ATOM   4912  OE1 GLN A 340      15.248  31.287  18.277  1.00 53.25           O
ATOM   4913  NE2 GLN A 340      14.570  32.662  19.857  1.00 43.52           N
ATOM   4914 1HE2 GLN A 340      14.259  31.870  20.413  1.00 43.52           H
ATOM   4915 2HE2 GLN A 340      14.457  33.594  20.207  1.00 43.52           H
ATOM   4916  N   ILE A 341      14.363  37.639  18.013  1.00 20.30           N
ATOM   4917  H   ILE A 341      13.366  37.517  17.864  1.00 20.30           H
ATOM   4918  CA  ILE A 341      14.781  38.856  18.724  1.00 26.01           C
ATOM   4919  HA  ILE A 341      15.861  38.830  18.878  1.00 26.01           H
ATOM   4920  C   ILE A 341      14.094  38.893  20.095  1.00 30.84           C
ATOM   4921  O   ILE A 341      12.874  38.741  20.161  1.00 29.68           O
ATOM   4922  CB  ILE A 341      14.428  40.124  17.902  1.00 25.80           C
ATOM   4923  HB  ILE A 341      13.357  40.289  18.015  1.00 25.80           H
ATOM   4924  CG1 ILE A 341      14.671  40.029  16.374  1.00 26.68           C
ATOM   4925 1HG1 ILE A 341      14.138  39.168  15.970  1.00 26.68           H
ATOM   4926 2HG1 ILE A 341      14.229  40.903  15.903  1.00 26.68           H
ATOM   4927  CG2 ILE A 341      15.130  41.352  18.507  1.00 32.84           C
ATOM   4928 1HG2 ILE A 341      14.927  42.234  17.899  1.00 32.84           H
ATOM   4929 2HG2 ILE A 341      16.206  41.187  18.558  1.00 32.84           H
ATOM   4930 3HG2 ILE A 341      14.752  41.539  19.512  1.00 32.84           H
ATOM   4931  CD1 ILE A 341      16.129  39.962  15.913  1.00 33.70           C
ATOM   4932 1HD1 ILE A 341      16.161  39.764  14.841  1.00 33.70           H
ATOM   4933 2HD1 ILE A 341      16.664  39.174  16.434  1.00 33.70           H
ATOM   4934 3HD1 ILE A 341      16.606  40.920  16.102  1.00 33.70           H
ATOM   4935  N   MET A 342      14.852  39.073  21.183  1.00 37.46           N
ATOM   4936  H   MET A 342      15.852  39.196  21.064  1.00 37.46           H
ATOM   4937  CA  MET A 342      14.330  38.972  22.560  1.00 38.36           C
ATOM   4938  HA  MET A 342      13.295  39.317  22.556  1.00 38.36           H
ATOM   4939  C   MET A 342      15.075  39.875  23.562  1.00 37.99           C
ATOM   4940  O   MET A 342      16.131  40.424  23.243  1.00 32.86           O
ATOM   4941  CB  MET A 342      14.297  37.493  22.976  1.00 38.96           C
ATOM   4942 1HB  MET A 342      13.772  37.389  23.923  1.00 38.96           H
ATOM   4943 2HB  MET A 342      13.723  36.952  22.224  1.00 38.96           H
ATOM   4944  CG  MET A 342      15.666  36.822  23.102  1.00 43.18           C
ATOM   4945 1HG  MET A 342      16.317  37.194  22.311  1.00 43.18           H
ATOM   4946 2HG  MET A 342      16.114  37.085  24.061  1.00 43.18           H
ATOM   4947  SD  MET A 342      15.587  35.016  22.937  1.00 45.65           S
ATOM   4948  CE  MET A 342      14.615  34.565  24.404  1.00 48.29           C
ATOM   4949 1HE  MET A 342      14.529  33.479  24.463  1.00 48.29           H
ATOM   4950 2HE  MET A 342      13.615  34.992  24.337  1.00 48.29           H
ATOM   4951 3HE  MET A 342      15.107  34.934  25.304  1.00 48.29           H
ATOM   4952  N   GLN A 343      14.483  40.097  24.739  1.00 42.17           N
ATOM   4953  H   GLN A 343      13.657  39.557  24.967  1.00 42.17           H
ATOM   4954  CA  GLN A 343      14.908  41.081  25.744  1.00 45.70           C
ATOM   4955  HA  GLN A 343      15.324  41.950  25.231  1.00 45.70           H
ATOM   4956  C   GLN A 343      15.988  40.506  26.676  1.00 41.18           C
ATOM   4957  O   GLN A 343      15.788  39.459  27.304  1.00 42.20           O
ATOM   4958  CB  GLN A 343      13.695  41.553  26.578  1.00 51.97           C
ATOM   4959 1HB  GLN A 343      13.462  40.775  27.306  1.00 51.97           H
ATOM   4960 2HB  GLN A 343      13.988  42.441  27.138  1.00 51.97           H
ATOM   4961  CG  GLN A 343      12.382  41.858  25.824  1.00 50.87           C
ATOM   4962 1HG  GLN A 343      12.047  40.986  25.267  1.00 50.87           H
ATOM   4963 2HG  GLN A 343      11.608  42.066  26.560  1.00 50.87           H
ATOM   4964  CD  GLN A 343      12.435  43.032  24.859  1.00 52.17           C
ATOM   4965  OE1 GLN A 343      13.468  43.444  24.357  1.00 57.63           O
ATOM   4966  NE2 GLN A 343      11.300  43.562  24.475  1.00 48.45           N
ATOM   4967 1HE2 GLN A 343      11.342  44.313  23.811  1.00 48.45           H
ATOM   4968 2HE2 GLN A 343      10.431  43.135  24.773  1.00 48.45           H
ATOM   4969  N   LEU A 344      17.130  41.189  26.802  1.00 38.39           N
ATOM   4970  H   LEU A 344      17.212  42.092  26.343  1.00 38.39           H
ATOM   4971  CA  LEU A 344      18.247  40.725  27.635  1.00 41.65           C
ATOM   4972  HA  LEU A 344      18.185  39.641  27.718  1.00 41.65           H
ATOM   4973  C   LEU A 344      18.185  41.276  29.061  1.00 49.72           C
ATOM   4974  O   LEU A 344      17.894  42.454  29.272  1.00 49.28           O
ATOM   4975  CB  LEU A 344      19.600  41.051  26.984  1.00 40.68           C
ATOM   4976 1HB  LEU A 344      19.721  42.134  26.951  1.00 40.68           H
ATOM   4977 2HB  LEU A 344      20.387  40.646  27.622  1.00 40.68           H
ATOM   4978  CG  LEU A 344      19.783  40.487  25.565  1.00 41.22           C
ATOM   4979  HG  LEU A 344      19.096  40.996  24.893  1.00 41.22           H
ATOM   4980  CD1 LEU A 344      21.216  40.745  25.102  1.00 38.49           C
ATOM   4981 1HD1 LEU A 344      21.347  40.404  24.076  1.00 38.49           H
ATOM   4982 2HD1 LEU A 344      21.905  40.202  25.746  1.00 38.49           H
ATOM   4983 3HD1 LEU A 344      21.434  41.810  25.145  1.00 38.49           H
ATOM   4984  CD2 LEU A 344      19.538  38.978  25.483  1.00 44.39           C
ATOM   4985 1HD2 LEU A 344      19.785  38.612  24.489  1.00 44.39           H
ATOM   4986 2HD2 LEU A 344      18.488  38.756  25.669  1.00 44.39           H
ATOM   4987 3HD2 LEU A 344      20.157  38.458  26.213  1.00 44.39           H
ATOM   4988  N   ASP A 345      18.541  40.438  30.039  1.00 53.00           N
ATOM   4989  H   ASP A 345      18.759  39.477  29.799  1.00 53.00           H
ATOM   4990  CA  ASP A 345      18.626  40.845  31.448  1.00 53.87           C
ATOM   4991  HA  ASP A 345      17.699  41.356  31.706  1.00 53.87           H
ATOM   4992  C   ASP A 345      19.759  41.847  31.728  1.00 52.90           C
ATOM   4993  O   ASP A 345      19.671  42.585  32.710  1.00 56.47           O
ATOM   4994  CB  ASP A 345      18.748  39.616  32.366  1.00 59.64           C
ATOM   4995 1HB  ASP A 345      19.625  39.038  32.073  1.00 59.64           H
ATOM   4996 2HB  ASP A 345      18.902  39.959  33.390  1.00 59.64           H
ATOM   4997  CG  ASP A 345      17.518  38.703  32.365  1.00 62.36           C
ATOM   4998  OD1 ASP A 345      16.416  39.141  31.952  1.00 63.92           O
ATOM   4999  OD2 ASP A 345      17.671  37.526  32.778  1.00 60.83           O
ATOM   5000  N   ALA A 346      20.781  41.926  30.871  1.00 51.75           N
ATOM   5001  H   ALA A 346      20.801  41.265  30.107  1.00 51.75           H
ATOM   5002  CA  ALA A 346      21.855  42.921  30.920  1.00 56.54           C
ATOM   5003  HA  ALA A 346      21.446  43.868  31.278  1.00 56.54           H
ATOM   5004  C   ALA A 346      22.478  43.161  29.531  1.00 61.48           C
ATOM   5005  O   ALA A 346      22.354  42.324  28.629  1.00 55.53           O
ATOM   5006  CB  ALA A 346      22.922  42.443  31.910  1.00 60.12           C
ATOM   5007 1HB  ALA A 346      22.460  42.208  32.869  1.00 60.12           H
ATOM   5008 2HB  ALA A 346      23.668  43.223  32.060  1.00 60.12           H
[truncated: 5,226,679 more chars]
