# Supplementary material for: Mechanistic insights into glycoside 3-oxidases involved in C-glycoside metabolism in soil microorganisms
Source: Nat Commun. 2023 Nov 14;14:7289. doi: 10.1038/s41467-023-42000-3 (PMC10646112; doi:10.1038/s41467-023-42000-3)
Supplement: Supplementary file 5 — Supplementary Data 1 [file 41467_2023_42000_MOESM5_ESM.zip › SuppInfo-MD-files/cMDs-for-MMPBSA/01-heat.in]

&cntrl
  imin   = 0, 
  irest  = 0, 
  ntx    = 1, 
  ntb    = 1, 
  cut    = 14.0,
  ntc    = 2, 
  ntf    = 2, 
  tempi  = 0.0,
  temp0  = 300.0,
  ntt    = 3,
  gamma_ln = 1.0,
  nstlim = 50000, dt = 0.002
  ntwx =1000, ntwr =1000, ntwv=1000, ntwe=1000 
  ntr=1, ibelly=0,
  restraintmask=':1-510 & !@H=',
  restraint_wt=20.0,
 /
