# Supplementary material for: Mechanistic insights into glycoside 3-oxidases involved in C-glycoside metabolism in soil microorganisms
Source: Nat Commun. 2023 Nov 14;14:7289. doi: 10.1038/s41467-023-42000-3 (PMC10646112; doi:10.1038/s41467-023-42000-3)
Supplement: Supplementary file 5 — Supplementary Data 1 [file 41467_2023_42000_MOESM5_ESM.zip › SuppInfo-MD-files/cMDs-for-MMPBSA/02-Eq_NVT.in]

Equilibration NVT-100 ps with restr on bb
 &cntrl
  imin=0, irest=1,
  ntx=5, 
  ntpr=10000,
  ntc=2, ntf=2,
  dt=0.002, tol=0.000001,
  cut=14.0, iwrap=1,
  ntb=1, ntp=0,
  nstlim=50000,
  ntt=3, gamma_ln=3.0, ig=-1,
  temp0=300.0, 
  ntwv=5000, ntwe=5000, ntwx=5000, ntwr=5000,
  ntr=1, ibelly=0,
  restraintmask=':1-507@C,CA,N',
  restraintmask=':508-510 & !@H=',
  restraint_wt=5.0,
 /
