# Supplementary material for: Mechanistic insights into glycoside 3-oxidases involved in C-glycoside metabolism in soil microorganisms
Source: Nat Commun. 2023 Nov 14;14:7289. doi: 10.1038/s41467-023-42000-3 (PMC10646112; doi:10.1038/s41467-023-42000-3)
Supplement: Supplementary file 5 — Supplementary Data 1 [file 41467_2023_42000_MOESM5_ESM.zip › SuppInfo-MD-files/cMDs-for-MMPBSA/03-Eq_NPT_01.in]

Production: constant pressure NPT system 500ps
 &cntrl
  imin=0, irest=1,
  ntx=5, 
  ntpr=1000,
  ntc=2, ntf=2,
  dt=0.002, tol=0.000001,
  cut=14.0,
  ntb=2, ntp=1,
  nstlim=250000,
  ntt=1, tautp=1.0,
  temp0=300.0, pres0=1.0,
  ntwv=5000, ntwe=5000, ntwx=5000, ntwr=5000,
  restraintmask=':1-507@C,CA,N', 
  restraintmask=':508-510 & !@H=',
  restraint_wt=2.0,
 /
