# Supplementary material for: Mechanistic insights into glycoside 3-oxidases involved in C-glycoside metabolism in soil microorganisms
Source: Nat Commun. 2023 Nov 14;14:7289. doi: 10.1038/s41467-023-42000-3 (PMC10646112; doi:10.1038/s41467-023-42000-3)
Supplement: Supplementary file 5 — Supplementary Data 1 [file 41467_2023_42000_MOESM5_ESM.zip › SuppInfo-MD-files/cMDs-for-MMPBSA/05-Prod.in]

Production NPT 100 ns
 &cntrl
  imin=0, irest=1,
  ntx=7, 
  ntpr=50000,
  ntc=2, ntf=2,
  dt=0.002, tol=0.000001,
  cut=14.0, iwrap=1,
  ntb=1, ntp=0,
  nstlim=50000000,
  ntt=3, gamma_ln=3.0, ig=-1,
  temp0=300.0, tempI = 300.0
  ntwe=50000, ntwx=5000, ntwr=50000,
 /
