# Supplementary material for: Mechanistic insights into glycoside 3-oxidases involved in C-glycoside metabolism in soil microorganisms
Source: Nat Commun. 2023 Nov 14;14:7289. doi: 10.1038/s41467-023-42000-3 (PMC10646112; doi:10.1038/s41467-023-42000-3)
Supplement: Supplementary file 5 — Supplementary Data 1 [file 41467_2023_42000_MOESM5_ESM.zip › SuppInfo-MD-files/cMDs-for-MMPBSA/glc_end_1.pdb]

CRYST1   78.689   82.252   72.521  90.00  90.00  90.00               1
ATOM      1  N   ARG     1      48.838  61.154  30.552  1.00  0.00           N  
ATOM      2  H1  ARG     1      48.641  61.763  29.771  1.00  0.00           H  
ATOM      3  H2  ARG     1      48.409  61.520  31.389  1.00  0.00           H  
ATOM      4  H3  ARG     1      49.833  61.314  30.619  1.00  0.00           H  
ATOM      5  CA  ARG     1      48.432  59.718  30.271  1.00  0.00           C  
ATOM      6  HA  ARG     1      49.030  59.410  29.414  1.00  0.00           H  
ATOM      7  CB  ARG     1      48.502  58.691  31.437  1.00  0.00           C  
ATOM      8  HB2 ARG     1      48.092  57.737  31.105  1.00  0.00           H  
ATOM      9  HB3 ARG     1      47.980  59.100  32.302  1.00  0.00           H  
ATOM     10  CG  ARG     1      49.970  58.547  31.924  1.00  0.00           C  
ATOM     11  HG2 ARG     1      50.691  58.410  31.117  1.00  0.00           H  
ATOM     12  HG3 ARG     1      50.232  59.481  32.422  1.00  0.00           H  
ATOM     13  CD  ARG     1      50.174  57.304  32.855  1.00  0.00           C  
ATOM     14  HD2 ARG     1      49.443  57.282  33.663  1.00  0.00           H  
ATOM     15  HD3 ARG     1      51.149  57.437  33.324  1.00  0.00           H  
ATOM     16  NE  ARG     1      50.149  56.055  32.032  1.00  0.00           N  
ATOM     17  HE  ARG     1      50.519  56.103  31.094  1.00  0.00           H  
ATOM     18  CZ  ARG     1      49.906  54.857  32.416  1.00  0.00           C  
ATOM     19  NH1 ARG     1      50.012  54.434  33.686  1.00  0.00           N  
ATOM     20 HH11 ARG     1      50.390  55.056  34.386  1.00  0.00           H  
ATOM     21 HH12 ARG     1      49.715  53.514  33.980  1.00  0.00           H  
ATOM     22  NH2 ARG     1      49.523  54.015  31.542  1.00  0.00           N  
ATOM     23 HH21 ARG     1      49.570  54.291  30.571  1.00  0.00           H  
ATOM     24 HH22 ARG     1      49.422  53.035  31.763  1.00  0.00           H  
ATOM     25  C   ARG     1      47.032  59.663  29.609  1.00  0.00           C  
ATOM     26  O   ARG     1      46.875  59.244  28.474  1.00  0.00           O  
ATOM     27  N   TYR     2      45.999  60.008  30.332  1.00  0.00           N  
ATOM     28  H   TYR     2      46.158  60.406  31.247  1.00  0.00           H  
ATOM     29  CA  TYR     2      44.643  59.705  29.860  1.00  0.00           C  
ATOM     30  HA  TYR     2      44.679  58.998  29.032  1.00  0.00           H  
ATOM     31  CB  TYR     2      43.826  59.091  31.030  1.00  0.00           C  
ATOM     32  HB2 TYR     2      42.927  58.586  30.677  1.00  0.00           H  
ATOM     33  HB3 TYR     2      43.490  59.888  31.693  1.00  0.00           H  
ATOM     34  CG  TYR     2      44.589  58.154  31.957  1.00  0.00           C  
ATOM     35  CD1 TYR     2      45.139  56.904  31.407  1.00  0.00           C  
ATOM     36  HD1 TYR     2      44.856  56.521  30.438  1.00  0.00           H  
ATOM     37  CE1 TYR     2      46.092  56.161  32.178  1.00  0.00           C  
ATOM     38  HE1 TYR     2      46.450  55.189  31.872  1.00  0.00           H  
ATOM     39  CZ  TYR     2      46.384  56.607  33.458  1.00  0.00           C  
ATOM     40  OH  TYR     2      47.232  55.882  34.241  1.00  0.00           O  
ATOM     41  HH  TYR     2      47.246  54.947  34.020  1.00  0.00           H  
ATOM     42  CE2 TYR     2      45.857  57.833  33.994  1.00  0.00           C  
ATOM     43  HE2 TYR     2      46.065  58.179  34.996  1.00  0.00           H  
ATOM     44  CD2 TYR     2      44.915  58.613  33.221  1.00  0.00           C  
ATOM     45  HD2 TYR     2      44.636  59.604  33.548  1.00  0.00           H  
ATOM     46  C   TYR     2      43.952  60.939  29.391  1.00  0.00           C  
ATOM     47  O   TYR     2      44.331  62.025  29.869  1.00  0.00           O  
ATOM     48  N   PRO     3      43.052  60.814  28.394  1.00  0.00           N  
ATOM     49  CD  PRO     3      42.620  59.577  27.700  1.00  0.00           C  
ATOM     50  HD2 PRO     3      43.374  59.103  27.072  1.00  0.00           H  
ATOM     51  HD3 PRO     3      42.364  58.862  28.482  1.00  0.00           H  
ATOM     52  CG  PRO     3      41.349  59.868  26.908  1.00  0.00           C  
ATOM     53  HG2 PRO     3      40.480  59.738  27.553  1.00  0.00           H  
ATOM     54  HG3 PRO     3      41.238  59.297  25.986  1.00  0.00           H  
ATOM     55  CB  PRO     3      41.492  61.367  26.696  1.00  0.00           C  
ATOM     56  HB2 PRO     3      40.558  61.898  26.512  1.00  0.00           H  
ATOM     57  HB3 PRO     3      42.088  61.445  25.786  1.00  0.00           H  
ATOM     58  CA  PRO     3      42.134  61.929  27.976  1.00  0.00           C  
ATOM     59  HA  PRO     3      42.711  62.815  27.708  1.00  0.00           H  
ATOM     60  C   PRO     3      41.108  62.330  29.055  1.00  0.00           C  
ATOM     61  O   PRO     3      40.930  61.643  30.048  1.00  0.00           O  
ATOM     62  N   ALA     4      40.478  63.563  28.923  1.00  0.00           N  
ATOM     63  H   ALA     4      40.720  64.195  28.173  1.00  0.00           H  
ATOM     64  CA  ALA     4      39.481  64.106  29.904  1.00  0.00           C  
ATOM     65  HA  ALA     4      39.902  63.837  30.873  1.00  0.00           H  
ATOM     66  CB  ALA     4      39.507  65.654  29.726  1.00  0.00           C  
ATOM     67  HB1 ALA     4      38.999  65.797  28.772  1.00  0.00           H  
ATOM     68  HB2 ALA     4      39.136  66.227  30.576  1.00  0.00           H  
ATOM     69  HB3 ALA     4      40.550  65.964  29.661  1.00  0.00           H  
ATOM     70  C   ALA     4      38.042  63.579  29.773  1.00  0.00           C  
ATOM     71  O   ALA     4      37.280  63.578  30.717  1.00  0.00           O  
ATOM     72  N   ALA     5      37.755  63.092  28.534  1.00  0.00           N  
ATOM     73  H   ALA     5      38.426  63.115  27.779  1.00  0.00           H  
ATOM     74  CA  ALA     5      36.481  62.519  28.244  1.00  0.00           C  
ATOM     75  HA  ALA     5      36.165  61.933  29.107  1.00  0.00           H  
ATOM     76  CB  ALA     5      35.509  63.579  28.080  1.00  0.00           C  
ATOM     77  HB1 ALA     5      35.876  64.125  27.211  1.00  0.00           H  
ATOM     78  HB2 ALA     5      34.528  63.146  27.885  1.00  0.00           H  
ATOM     79  HB3 ALA     5      35.399  64.233  28.945  1.00  0.00           H  
ATOM     80  C   ALA     5      36.571  61.463  27.152  1.00  0.00           C  
ATOM     81  O   ALA     5      37.425  61.466  26.286  1.00  0.00           O  
ATOM     82  N   VAL     6      35.598  60.511  27.068  1.00  0.00           N  
ATOM     83  H   VAL     6      34.934  60.451  27.827  1.00  0.00           H  
ATOM     84  CA  VAL     6      35.599  59.365  26.137  1.00  0.00           C  
ATOM     85  HA  VAL     6      35.891  59.734  25.154  1.00  0.00           H  
ATOM     86  CB  VAL     6      36.586  58.284  26.611  1.00  0.00           C  
ATOM     87  HB  VAL     6      37.583  58.684  26.794  1.00  0.00           H  
ATOM     88  CG1 VAL     6      36.206  57.453  27.882  1.00  0.00           C  
ATOM     89 HG11 VAL     6      36.994  56.783  28.225  1.00  0.00           H  
ATOM     90 HG12 VAL     6      35.322  56.856  27.653  1.00  0.00           H  
ATOM     91 HG13 VAL     6      35.879  58.057  28.729  1.00  0.00           H  
ATOM     92  CG2 VAL     6      36.655  57.256  25.499  1.00  0.00           C  
ATOM     93 HG21 VAL     6      37.444  56.525  25.677  1.00  0.00           H  
ATOM     94 HG22 VAL     6      35.650  56.855  25.365  1.00  0.00           H  
ATOM     95 HG23 VAL     6      36.931  57.736  24.560  1.00  0.00           H  
ATOM     96  C   VAL     6      34.115  58.937  26.066  1.00  0.00           C  
ATOM     97  O   VAL     6      33.401  59.153  27.023  1.00  0.00           O  
ATOM     98  N   ASP     7      33.607  58.327  24.949  1.00  0.00           N  
ATOM     99  H   ASP     7      34.149  58.188  24.108  1.00  0.00           H  
ATOM    100  CA  ASP     7      32.203  57.856  24.919  1.00  0.00           C  
ATOM    101  HA  ASP     7      31.503  58.642  25.202  1.00  0.00           H  
ATOM    102  CB  ASP     7      31.703  57.448  23.482  1.00  0.00           C  
ATOM    103  HB2 ASP     7      32.313  56.607  23.151  1.00  0.00           H  
ATOM    104  HB3 ASP     7      30.679  57.112  23.644  1.00  0.00           H  
ATOM    105  CG  ASP     7      31.664  58.544  22.358  1.00  0.00           C  
ATOM    106  OD1 ASP     7      32.448  58.464  21.350  1.00  0.00           O  
ATOM    107  OD2 ASP     7      30.987  59.584  22.540  1.00  0.00           O  
ATOM    108  C   ASP     7      31.994  56.674  25.858  1.00  0.00           C  
ATOM    109  O   ASP     7      31.078  56.743  26.591  1.00  0.00           O  
ATOM    110  N   VAL     8      32.809  55.626  25.736  1.00  0.00           N  
ATOM    111  H   VAL     8      33.528  55.669  25.029  1.00  0.00           H  
ATOM    112  CA  VAL     8      32.655  54.401  26.551  1.00  0.00           C  
ATOM    113  HA  VAL     8      31.956  54.494  27.382  1.00  0.00           H  
ATOM    114  CB  VAL     8      32.180  53.223  25.627  1.00  0.00           C  
ATOM    115  HB  VAL     8      33.027  52.863  25.043  1.00  0.00           H  
ATOM    116  CG1 VAL     8      31.739  51.999  26.487  1.00  0.00           C  
ATOM    117 HG11 VAL     8      32.612  51.350  26.556  1.00  0.00           H  
ATOM    118 HG12 VAL     8      31.352  52.192  27.488  1.00  0.00           H  
ATOM    119 HG13 VAL     8      30.963  51.424  25.981  1.00  0.00           H  
ATOM    120  CG2 VAL     8      31.013  53.520  24.648  1.00  0.00           C  
ATOM    121 HG21 VAL     8      30.156  53.899  25.205  1.00  0.00           H  
ATOM    122 HG22 VAL     8      30.673  52.541  24.310  1.00  0.00           H  
ATOM    123 HG23 VAL     8      31.369  54.217  23.889  1.00  0.00           H  
ATOM    124  C   VAL     8      33.991  54.069  27.212  1.00  0.00           C  
ATOM    125  O   VAL     8      35.059  54.130  26.588  1.00  0.00           O  
ATOM    126  N   ALA     9      33.931  53.793  28.486  1.00  0.00           N  
ATOM    127  H   ALA     9      33.025  53.797  28.931  1.00  0.00           H  
ATOM    128  CA  ALA     9      35.090  53.404  29.298  1.00  0.00           C  
ATOM    129  HA  ALA     9      36.017  53.478  28.730  1.00  0.00           H  
ATOM    130  CB  ALA     9      35.271  54.449  30.411  1.00  0.00           C  
ATOM    131  HB1 ALA     9      35.485  55.427  29.980  1.00  0.00           H  
ATOM    132  HB2 ALA     9      34.386  54.419  31.046  1.00  0.00           H  
ATOM    133  HB3 ALA     9      36.074  54.250  31.120  1.00  0.00           H  
ATOM    134  C   ALA     9      34.951  51.898  29.877  1.00  0.00           C  
ATOM    135  O   ALA     9      33.969  51.525  30.648  1.00  0.00           O  
ATOM    136  N   ILE    10      35.963  51.075  29.486  1.00  0.00           N  
ATOM    137  H   ILE    10      36.740  51.518  29.018  1.00  0.00           H  
ATOM    138  CA  ILE    10      36.116  49.600  29.815  1.00  0.00           C  
ATOM    139  HA  ILE    10      35.163  49.260  30.221  1.00  0.00           H  
ATOM    140  CB  ILE    10      36.318  48.621  28.572  1.00  0.00           C  
ATOM    141  HB  ILE    10      37.330  48.863  28.247  1.00  0.00           H  
ATOM    142  CG2 ILE    10      36.235  47.106  28.927  1.00  0.00           C  
ATOM    143 HG21 ILE    10      36.519  46.423  28.126  1.00  0.00           H  
ATOM    144 HG22 ILE    10      35.192  46.900  29.163  1.00  0.00           H  
ATOM    145 HG23 ILE    10      36.908  46.857  29.747  1.00  0.00           H  
ATOM    146  CG1 ILE    10      35.483  49.025  27.361  1.00  0.00           C  
ATOM    147 HG12 ILE    10      34.425  49.055  27.624  1.00  0.00           H  
ATOM    148 HG13 ILE    10      35.634  50.076  27.119  1.00  0.00           H  
ATOM    149  CD1 ILE    10      35.593  48.167  26.125  1.00  0.00           C  
ATOM    150 HD11 ILE    10      35.023  47.265  26.347  1.00  0.00           H  
ATOM    151 HD12 ILE    10      36.643  48.016  25.875  1.00  0.00           H  
ATOM    152 HD13 ILE    10      35.210  48.734  25.277  1.00  0.00           H  
ATOM    153  C   ILE    10      37.140  49.351  30.939  1.00  0.00           C  
ATOM    154  O   ILE    10      38.164  50.096  31.043  1.00  0.00           O  
ATOM    155  N   VAL    11      36.842  48.437  31.817  1.00  0.00           N  
ATOM    156  H   VAL    11      35.973  47.921  31.801  1.00  0.00           H  
ATOM    157  CA  VAL    11      37.602  48.208  33.083  1.00  0.00           C  
ATOM    158  HA  VAL    11      38.572  48.678  32.918  1.00  0.00           H  
ATOM    159  CB  VAL    11      37.026  48.826  34.328  1.00  0.00           C  
ATOM    160  HB  VAL    11      36.113  48.366  34.705  1.00  0.00           H  
ATOM    161  CG1 VAL    11      38.116  48.658  35.407  1.00  0.00           C  
ATOM    162 HG11 VAL    11      39.060  49.060  35.039  1.00  0.00           H  
ATOM    163 HG12 VAL    11      37.732  49.265  36.227  1.00  0.00           H  
ATOM    164 HG13 VAL    11      38.169  47.689  35.902  1.00  0.00           H  
ATOM    165  CG2 VAL    11      36.849  50.360  34.080  1.00  0.00           C  
ATOM    166 HG21 VAL    11      36.222  50.504  33.200  1.00  0.00           H  
ATOM    167 HG22 VAL    11      37.815  50.767  33.780  1.00  0.00           H  
ATOM    168 HG23 VAL    11      36.467  50.796  35.004  1.00  0.00           H  
ATOM    169  C   VAL    11      38.024  46.752  33.254  1.00  0.00           C  
ATOM    170  O   VAL    11      37.084  45.972  33.441  1.00  0.00           O  
ATOM    171  N   GLY    12      39.315  46.495  33.221  1.00  0.00           N  
ATOM    172  H   GLY    12      39.874  47.311  33.016  1.00  0.00           H  
ATOM    173  CA  GLY    12      39.891  45.156  33.077  1.00  0.00           C  
ATOM    174  HA2 GLY    12      40.877  45.145  33.541  1.00  0.00           H  
ATOM    175  HA3 GLY    12      39.220  44.432  33.541  1.00  0.00           H  
ATOM    176  C   GLY    12      40.161  44.830  31.599  1.00  0.00           C  
ATOM    177  O   GLY    12      39.487  45.470  30.815  1.00  0.00           O  
ATOM    178  N   SER    13      41.092  43.929  31.303  1.00  0.00           N  
ATOM    179  H   SER    13      41.510  43.434  32.078  1.00  0.00           H  
ATOM    180  CA  SER    13      41.609  43.537  29.968  1.00  0.00           C  
ATOM    181  HA  SER    13      41.102  44.217  29.284  1.00  0.00           H  
ATOM    182  CB  SER    13      43.054  43.823  29.759  1.00  0.00           C  
ATOM    183  HB2 SER    13      43.439  43.535  28.781  1.00  0.00           H  
ATOM    184  HB3 SER    13      43.184  44.881  29.985  1.00  0.00           H  
ATOM    185  OG  SER    13      43.781  43.036  30.745  1.00  0.00           O  
ATOM    186  HG  SER    13      43.552  43.334  31.628  1.00  0.00           H  
ATOM    187  C   SER    13      41.277  42.120  29.533  1.00  0.00           C  
ATOM    188  O   SER    13      41.753  41.633  28.469  1.00  0.00           O  
ATOM    189  N   GLY    14      40.514  41.381  30.333  1.00  0.00           N  
ATOM    190  H   GLY    14      40.042  41.846  31.095  1.00  0.00           H  
ATOM    191  CA  GLY    14      40.111  39.998  30.119  1.00  0.00           C  
ATOM    192  HA2 GLY    14      41.008  39.380  30.161  1.00  0.00           H  
ATOM    193  HA3 GLY    14      39.501  39.697  30.970  1.00  0.00           H  
ATOM    194  C   GLY    14      39.308  39.693  28.831  1.00  0.00           C  
ATOM    195  O   GLY    14      38.945  40.629  28.094  1.00  0.00           O  
ATOM    196  N   PRO    15      38.887  38.446  28.713  1.00  0.00           N  
ATOM    197  CD  PRO    15      39.118  37.375  29.677  1.00  0.00           C  
ATOM    198  HD2 PRO    15      38.819  37.765  30.650  1.00  0.00           H  
ATOM    199  HD3 PRO    15      40.131  36.975  29.717  1.00  0.00           H  
ATOM    200  CG  PRO    15      38.206  36.215  29.266  1.00  0.00           C  
ATOM    201  HG2 PRO    15      38.612  35.206  29.336  1.00  0.00           H  
ATOM    202  HG3 PRO    15      37.294  36.290  29.860  1.00  0.00           H  
ATOM    203  CB  PRO    15      37.881  36.559  27.785  1.00  0.00           C  
ATOM    204  HB2 PRO    15      36.857  36.315  27.505  1.00  0.00           H  
ATOM    205  HB3 PRO    15      38.632  36.159  27.103  1.00  0.00           H  
ATOM    206  CA  PRO    15      37.968  38.049  27.656  1.00  0.00           C  
ATOM    207  HA  PRO    15      38.504  38.278  26.735  1.00  0.00           H  
ATOM    208  C   PRO    15      36.647  38.729  27.668  1.00  0.00           C  
ATOM    209  O   PRO    15      36.055  39.058  26.664  1.00  0.00           O  
ATOM    210  N   THR    16      36.057  39.010  28.887  1.00  0.00           N  
ATOM    211  H   THR    16      36.526  38.813  29.759  1.00  0.00           H  
ATOM    212  CA  THR    16      34.701  39.562  29.078  1.00  0.00           C  
ATOM    213  HA  THR    16      34.102  39.079  28.306  1.00  0.00           H  
ATOM    214  CB  THR    16      34.105  39.154  30.419  1.00  0.00           C  
ATOM    215  HB  THR    16      33.041  39.317  30.589  1.00  0.00           H  
ATOM    216  CG2 THR    16      34.418  37.694  30.732  1.00  0.00           C  
ATOM    217 HG21 THR    16      34.242  37.100  29.836  1.00  0.00           H  
ATOM    218 HG22 THR    16      33.846  37.374  31.603  1.00  0.00           H  
ATOM    219 HG23 THR    16      35.427  37.372  30.988  1.00  0.00           H  
ATOM    220  OG1 THR    16      34.778  39.905  31.409  1.00  0.00           O  
ATOM    221  HG1 THR    16      35.465  39.369  31.812  1.00  0.00           H  
ATOM    222  C   THR    16      34.616  41.054  28.773  1.00  0.00           C  
ATOM    223  O   THR    16      33.571  41.548  28.187  1.00  0.00           O  
ATOM    224  N   ALA    17      35.681  41.797  29.076  1.00  0.00           N  
ATOM    225  H   ALA    17      36.379  41.344  29.649  1.00  0.00           H  
ATOM    226  CA  ALA    17      35.982  43.196  28.737  1.00  0.00           C  
ATOM    227  HA  ALA    17      35.057  43.767  28.809  1.00  0.00           H  
ATOM    228  CB  ALA    17      37.153  43.635  29.604  1.00  0.00           C  
ATOM    229  HB1 ALA    17      36.750  43.735  30.612  1.00  0.00           H  
ATOM    230  HB2 ALA    17      37.951  42.921  29.403  1.00  0.00           H  
ATOM    231  HB3 ALA    17      37.624  44.577  29.323  1.00  0.00           H  
ATOM    232  C   ALA    17      36.245  43.201  27.223  1.00  0.00           C  
ATOM    233  O   ALA    17      35.697  44.137  26.596  1.00  0.00           O  
ATOM    234  N   SER    18      37.025  42.277  26.624  1.00  0.00           N  
ATOM    235  H   SER    18      37.404  41.561  27.228  1.00  0.00           H  
ATOM    236  CA  SER    18      37.356  42.159  25.172  1.00  0.00           C  
ATOM    237  HA  SER    18      37.858  43.100  24.945  1.00  0.00           H  
ATOM    238  CB  SER    18      38.412  41.007  25.061  1.00  0.00           C  
ATOM    239  HB2 SER    18      38.101  40.081  25.543  1.00  0.00           H  
ATOM    240  HB3 SER    18      38.478  40.783  23.996  1.00  0.00           H  
ATOM    241  OG  SER    18      39.684  41.386  25.580  1.00  0.00           O  
ATOM    242  HG  SER    18      39.528  41.231  26.514  1.00  0.00           H  
ATOM    243  C   SER    18      36.224  41.874  24.219  1.00  0.00           C  
ATOM    244  O   SER    18      36.255  42.294  23.044  1.00  0.00           O  
ATOM    245  N   ALA    19      35.122  41.357  24.811  1.00  0.00           N  
ATOM    246  H   ALA    19      35.175  41.053  25.773  1.00  0.00           H  
ATOM    247  CA  ALA    19      33.838  41.200  24.114  1.00  0.00           C  
ATOM    248  HA  ALA    19      34.101  40.873  23.108  1.00  0.00           H  
ATOM    249  CB  ALA    19      33.044  40.059  24.718  1.00  0.00           C  
ATOM    250  HB1 ALA    19      32.793  40.217  25.767  1.00  0.00           H  
ATOM    251  HB2 ALA    19      33.687  39.180  24.750  1.00  0.00           H  
ATOM    252  HB3 ALA    19      32.145  39.859  24.136  1.00  0.00           H  
ATOM    253  C   ALA    19      33.013  42.506  23.915  1.00  0.00           C  
ATOM    254  O   ALA    19      32.341  42.679  22.923  1.00  0.00           O  
ATOM    255  N   TYR    20      33.034  43.394  24.877  1.00  0.00           N  
ATOM    256  H   TYR    20      33.559  43.218  25.722  1.00  0.00           H  
ATOM    257  CA  TYR    20      32.624  44.756  24.705  1.00  0.00           C  
ATOM    258  HA  TYR    20      31.629  44.693  24.265  1.00  0.00           H  
ATOM    259  CB  TYR    20      32.476  45.564  25.952  1.00  0.00           C  
ATOM    260  HB2 TYR    20      32.306  46.577  25.589  1.00  0.00           H  
ATOM    261  HB3 TYR    20      33.398  45.435  26.520  1.00  0.00           H  
ATOM    262  CG  TYR    20      31.245  45.245  26.828  1.00  0.00           C  
ATOM    263  CD1 TYR    20      31.320  44.026  27.548  1.00  0.00           C  
ATOM    264  HD1 TYR    20      32.239  43.463  27.485  1.00  0.00           H  
ATOM    265  CE1 TYR    20      30.199  43.617  28.298  1.00  0.00           C  
ATOM    266  HE1 TYR    20      30.343  42.672  28.801  1.00  0.00           H  
ATOM    267  CZ  TYR    20      29.001  44.380  28.395  1.00  0.00           C  
ATOM    268  OH  TYR    20      27.964  44.108  29.252  1.00  0.00           O  
ATOM    269  HH  TYR    20      28.170  43.719  30.105  1.00  0.00           H  
ATOM    270  CE2 TYR    20      28.927  45.602  27.650  1.00  0.00           C  
ATOM    271  HE2 TYR    20      28.018  46.185  27.674  1.00  0.00           H  
ATOM    272  CD2 TYR    20      30.079  46.000  26.893  1.00  0.00           C  
ATOM    273  HD2 TYR    20      30.085  46.995  26.472  1.00  0.00           H  
ATOM    274  C   TYR    20      33.525  45.567  23.733  1.00  0.00           C  
ATOM    275  O   TYR    20      32.945  46.120  22.785  1.00  0.00           O  
ATOM    276  N   ALA    21      34.892  45.450  23.860  1.00  0.00           N  
ATOM    277  H   ALA    21      35.208  45.015  24.715  1.00  0.00           H  
ATOM    278  CA  ALA    21      35.799  46.107  22.931  1.00  0.00           C  
ATOM    279  HA  ALA    21      35.668  47.188  22.964  1.00  0.00           H  
ATOM    280  CB  ALA    21      37.162  45.894  23.515  1.00  0.00           C  
ATOM    281  HB1 ALA    21      37.931  46.408  22.938  1.00  0.00           H  
ATOM    282  HB2 ALA    21      37.197  46.358  24.501  1.00  0.00           H  
ATOM    283  HB3 ALA    21      37.411  44.833  23.484  1.00  0.00           H  
ATOM    284  C   ALA    21      35.671  45.657  21.468  1.00  0.00           C  
ATOM    285  O   ALA    21      35.420  46.537  20.645  1.00  0.00           O  
ATOM    286  N   ARG    22      35.597  44.365  21.146  1.00  0.00           N  
ATOM    287  H   ARG    22      35.756  43.670  21.861  1.00  0.00           H  
ATOM    288  CA  ARG    22      35.296  43.844  19.792  1.00  0.00           C  
ATOM    289  HA  ARG    22      36.030  44.295  19.124  1.00  0.00           H  
ATOM    290  CB  ARG    22      35.326  42.266  19.760  1.00  0.00           C  
ATOM    291  HB2 ARG    22      34.709  41.810  20.533  1.00  0.00           H  
ATOM    292  HB3 ARG    22      36.358  41.958  19.932  1.00  0.00           H  
ATOM    293  CG  ARG    22      34.865  41.557  18.434  1.00  0.00           C  
ATOM    294  HG2 ARG    22      33.869  41.895  18.149  1.00  0.00           H  
ATOM    295  HG3 ARG    22      34.828  40.508  18.727  1.00  0.00           H  
ATOM    296  CD  ARG    22      35.790  41.854  17.272  1.00  0.00           C  
ATOM    297  HD2 ARG    22      36.081  42.895  17.409  1.00  0.00           H  
ATOM    298  HD3 ARG    22      36.731  41.320  17.403  1.00  0.00           H  
ATOM    299  NE  ARG    22      35.272  41.482  15.985  1.00  0.00           N  
ATOM    300  HE  ARG    22      34.564  42.104  15.619  1.00  0.00           H  
ATOM    301  CZ  ARG    22      35.440  40.408  15.202  1.00  0.00           C  
ATOM    302  NH1 ARG    22      36.127  39.387  15.611  1.00  0.00           N  
ATOM    303 HH11 ARG    22      36.338  39.280  16.592  1.00  0.00           H  
ATOM    304 HH12 ARG    22      36.297  38.548  15.075  1.00  0.00           H  
ATOM    305  NH2 ARG    22      34.910  40.400  14.033  1.00  0.00           N  
ATOM    306 HH21 ARG    22      34.352  41.233  13.910  1.00  0.00           H  
ATOM    307 HH22 ARG    22      34.853  39.603  13.416  1.00  0.00           H  
ATOM    308  C   ARG    22      33.966  44.395  19.283  1.00  0.00           C  
ATOM    309  O   ARG    22      33.925  44.844  18.150  1.00  0.00           O  
ATOM    310  N   ILE    23      32.865  44.243  20.030  1.00  0.00           N  
ATOM    311  H   ILE    23      32.912  43.788  20.931  1.00  0.00           H  
ATOM    312  CA  ILE    23      31.560  44.588  19.469  1.00  0.00           C  
ATOM    313  HA  ILE    23      31.469  44.193  18.457  1.00  0.00           H  
ATOM    314  CB  ILE    23      30.447  43.892  20.282  1.00  0.00           C  
ATOM    315  HB  ILE    23      30.594  44.077  21.346  1.00  0.00           H  
ATOM    316  CG2 ILE    23      28.990  44.289  19.934  1.00  0.00           C  
ATOM    317 HG21 ILE    23      28.823  45.344  20.154  1.00  0.00           H  
ATOM    318 HG22 ILE    23      28.299  43.656  20.490  1.00  0.00           H  
ATOM    319 HG23 ILE    23      28.746  44.182  18.877  1.00  0.00           H  
ATOM    320  CG1 ILE    23      30.566  42.337  20.028  1.00  0.00           C  
ATOM    321 HG12 ILE    23      31.608  42.049  20.169  1.00  0.00           H  
ATOM    322 HG13 ILE    23      29.929  41.839  20.759  1.00  0.00           H  
ATOM    323  CD1 ILE    23      30.231  41.812  18.652  1.00  0.00           C  
ATOM    324 HD11 ILE    23      30.932  41.001  18.453  1.00  0.00           H  
ATOM    325 HD12 ILE    23      30.381  42.557  17.872  1.00  0.00           H  
ATOM    326 HD13 ILE    23      29.231  41.377  18.618  1.00  0.00           H  
ATOM    327  C   ILE    23      31.333  46.087  19.262  1.00  0.00           C  
ATOM    328  O   ILE    23      30.812  46.438  18.193  1.00  0.00           O  
ATOM    329  N   LEU    24      31.828  46.950  20.136  1.00  0.00           N  
ATOM    330  H   LEU    24      32.353  46.702  20.962  1.00  0.00           H  
ATOM    331  CA  LEU    24      31.812  48.376  19.856  1.00  0.00           C  
ATOM    332  HA  LEU    24      30.761  48.573  19.644  1.00  0.00           H  
ATOM    333  CB  LEU    24      32.137  48.994  21.223  1.00  0.00           C  
ATOM    334  HB2 LEU    24      33.152  48.733  21.522  1.00  0.00           H  
ATOM    335  HB3 LEU    24      32.069  50.081  21.182  1.00  0.00           H  
ATOM    336  CG  LEU    24      31.099  48.649  22.333  1.00  0.00           C  
ATOM    337  HG  LEU    24      30.975  47.574  22.464  1.00  0.00           H  
ATOM    338  CD1 LEU    24      31.736  49.141  23.609  1.00  0.00           C  
ATOM    339 HD11 LEU    24      32.646  48.619  23.905  1.00  0.00           H  
ATOM    340 HD12 LEU    24      31.136  49.017  24.511  1.00  0.00           H  
ATOM    341 HD13 LEU    24      31.957  50.189  23.406  1.00  0.00           H  
ATOM    342  CD2 LEU    24      29.828  49.447  22.014  1.00  0.00           C  
ATOM    343 HD21 LEU    24      29.146  48.941  21.331  1.00  0.00           H  
ATOM    344 HD22 LEU    24      29.982  50.354  21.429  1.00  0.00           H  
ATOM    345 HD23 LEU    24      29.207  49.588  22.899  1.00  0.00           H  
ATOM    346  C   LEU    24      32.777  48.668  18.671  1.00  0.00           C  
ATOM    347  O   LEU    24      32.459  49.591  17.913  1.00  0.00           O  
ATOM    348  N   SER    25      33.875  47.908  18.523  1.00  0.00           N  
ATOM    349  H   SER    25      34.104  47.240  19.245  1.00  0.00           H  
ATOM    350  CA  SER    25      34.756  47.933  17.351  1.00  0.00           C  
ATOM    351  HA  SER    25      34.985  48.976  17.132  1.00  0.00           H  
ATOM    352  CB  SER    25      36.146  47.312  17.613  1.00  0.00           C  
ATOM    353  HB2 SER    25      36.109  46.232  17.756  1.00  0.00           H  
ATOM    354  HB3 SER    25      36.818  47.409  16.760  1.00  0.00           H  
ATOM    355  OG  SER    25      36.792  47.921  18.750  1.00  0.00           O  
ATOM    356  HG  SER    25      36.421  47.413  19.475  1.00  0.00           H  
ATOM    357  C   SER    25      34.078  47.414  16.074  1.00  0.00           C  
ATOM    358  O   SER    25      34.760  47.469  15.058  1.00  0.00           O  
ATOM    359  N   GLU    26      32.814  47.011  15.974  1.00  0.00           N  
ATOM    360  H   GLU    26      32.361  47.043  16.876  1.00  0.00           H  
ATOM    361  CA  GLU    26      32.175  46.638  14.676  1.00  0.00           C  
ATOM    362  HA  GLU    26      32.640  47.188  13.858  1.00  0.00           H  
ATOM    363  CB  GLU    26      32.540  45.167  14.473  1.00  0.00           C  
ATOM    364  HB2 GLU    26      32.200  44.970  13.456  1.00  0.00           H  
ATOM    365  HB3 GLU    26      33.615  45.050  14.606  1.00  0.00           H  
ATOM    366  CG  GLU    26      31.833  44.168  15.424  1.00  0.00           C  
ATOM    367  HG2 GLU    26      32.028  44.330  16.484  1.00  0.00           H  
ATOM    368  HG3 GLU    26      30.760  44.357  15.389  1.00  0.00           H  
ATOM    369  CD  GLU    26      32.099  42.663  15.111  1.00  0.00           C  
ATOM    370  OE1 GLU    26      31.295  41.784  15.463  1.00  0.00           O  
ATOM    371  OE2 GLU    26      33.034  42.371  14.337  1.00  0.00           O  
ATOM    372  C   GLU    26      30.627  46.898  14.492  1.00  0.00           C  
ATOM    373  O   GLU    26      30.205  47.077  13.325  1.00  0.00           O  
ATOM    374  N   GLU    27      29.802  46.926  15.549  1.00  0.00           N  
ATOM    375  H   GLU    27      30.213  46.474  16.354  1.00  0.00           H  
ATOM    376  CA  GLU    27      28.408  47.356  15.540  1.00  0.00           C  
ATOM    377  HA  GLU    27      28.012  47.169  14.542  1.00  0.00           H  
ATOM    378  CB  GLU    27      27.502  46.634  16.571  1.00  0.00           C  
ATOM    379  HB2 GLU    27      26.571  47.198  16.516  1.00  0.00           H  
ATOM    380  HB3 GLU    27      27.986  46.757  17.540  1.00  0.00           H  
ATOM    381  CG  GLU    27      27.365  45.158  16.317  1.00  0.00           C  
ATOM    382  HG2 GLU    27      28.300  44.664  16.584  1.00  0.00           H  
ATOM    383  HG3 GLU    27      26.684  44.750  17.064  1.00  0.00           H  
ATOM    384  CD  GLU    27      26.880  44.801  14.938  1.00  0.00           C  
ATOM    385  OE1 GLU    27      27.538  44.095  14.169  1.00  0.00           O  
ATOM    386  OE2 GLU    27      25.972  45.524  14.515  1.00  0.00           O  
ATOM    387  C   GLU    27      28.374  48.914  15.760  1.00  0.00           C  
ATOM    388  O   GLU    27      27.420  49.553  15.305  1.00  0.00           O  
ATOM    389  N   ALA    28      29.346  49.472  16.503  1.00  0.00           N  
ATOM    390  H   ALA    28      30.151  48.948  16.816  1.00  0.00           H  
ATOM    391  CA  ALA    28      29.433  50.871  16.803  1.00  0.00           C  
ATOM    392  HA  ALA    28      28.514  51.307  16.413  1.00  0.00           H  
ATOM    393  CB  ALA    28      29.387  51.183  18.327  1.00  0.00           C  
ATOM    394  HB1 ALA    28      30.326  51.006  18.850  1.00  0.00           H  
ATOM    395  HB2 ALA    28      28.665  50.520  18.803  1.00  0.00           H  
ATOM    396  HB3 ALA    28      29.102  52.214  18.538  1.00  0.00           H  
ATOM    397  C   ALA    28      30.542  51.618  16.082  1.00  0.00           C  
ATOM    398  O   ALA    28      31.300  52.295  16.807  1.00  0.00           O  
ATOM    399  N   PRO    29      30.787  51.431  14.738  1.00  0.00           N  
ATOM    400  CD  PRO    29      29.957  50.774  13.791  1.00  0.00           C  
ATOM    401  HD2 PRO    29      30.161  49.739  14.066  1.00  0.00           H  
ATOM    402  HD3 PRO    29      28.907  51.059  13.859  1.00  0.00           H  
ATOM    403  CG  PRO    29      30.527  51.046  12.388  1.00  0.00           C  
ATOM    404  HG2 PRO    29      29.935  51.919  12.112  1.00  0.00           H  
ATOM    405  HG3 PRO    29      30.420  50.167  11.753  1.00  0.00           H  
ATOM    406  CB  PRO    29      31.942  51.524  12.627  1.00  0.00           C  
ATOM    407  HB2 PRO    29      32.243  52.249  11.870  1.00  0.00           H  
ATOM    408  HB3 PRO    29      32.572  50.647  12.478  1.00  0.00           H  
ATOM    409  CA  PRO    29      31.916  52.051  14.086  1.00  0.00           C  
ATOM    410  HA  PRO    29      32.781  51.763  14.683  1.00  0.00           H  
ATOM    411  C   PRO    29      31.801  53.594  14.080  1.00  0.00           C  
ATOM    412  O   PRO    29      30.976  54.202  13.412  1.00  0.00           O  
ATOM    413  N   GLY    30      32.659  54.249  14.892  1.00  0.00           N  
ATOM    414  H   GLY    30      33.351  53.657  15.329  1.00  0.00           H  
ATOM    415  CA  GLY    30      32.788  55.665  15.116  1.00  0.00           C  
ATOM    416  HA2 GLY    30      33.676  55.939  14.547  1.00  0.00           H  
ATOM    417  HA3 GLY    30      31.860  56.107  14.756  1.00  0.00           H  
ATOM    418  C   GLY    30      32.839  56.158  16.598  1.00  0.00           C  
ATOM    419  O   GLY    30      33.684  57.073  16.911  1.00  0.00           O  
ATOM    420  N   ALA    31      32.115  55.523  17.487  1.00  0.00           N  
ATOM    421  H   ALA    31      31.474  54.768  17.286  1.00  0.00           H  
ATOM    422  CA  ALA    31      32.273  55.764  18.942  1.00  0.00           C  
ATOM    423  HA  ALA    31      32.094  56.819  19.149  1.00  0.00           H  
ATOM    424  CB  ALA    31      31.203  54.933  19.635  1.00  0.00           C  
ATOM    425  HB1 ALA    31      30.268  55.097  19.099  1.00  0.00           H  
ATOM    426  HB2 ALA    31      31.408  53.864  19.575  1.00  0.00           H  
ATOM    427  HB3 ALA    31      31.056  55.206  20.680  1.00  0.00           H  
ATOM    428  C   ALA    31      33.641  55.436  19.484  1.00  0.00           C  
ATOM    429  O   ALA    31      34.275  54.434  19.158  1.00  0.00           O  
ATOM    430  N   THR    32      34.041  56.290  20.433  1.00  0.00           N  
ATOM    431  H   THR    32      33.511  57.106  20.702  1.00  0.00           H  
ATOM    432  CA  THR    32      35.380  56.293  21.041  1.00  0.00           C  
ATOM    433  HA  THR    32      36.074  55.877  20.311  1.00  0.00           H  
ATOM    434  CB  THR    32      36.130  57.631  21.327  1.00  0.00           C  
ATOM    435  HB  THR    32      37.063  57.446  21.859  1.00  0.00           H  
ATOM    436  CG2 THR    32      36.339  58.490  20.049  1.00  0.00           C  
ATOM    437 HG21 THR    32      35.526  59.188  19.851  1.00  0.00           H  
ATOM    438 HG22 THR    32      36.496  57.879  19.160  1.00  0.00           H  
ATOM    439 HG23 THR    32      37.299  58.995  20.156  1.00  0.00           H  
ATOM    440  OG1 THR    32      35.214  58.426  22.112  1.00  0.00           O  
ATOM    441  HG1 THR    32      34.321  58.208  21.835  1.00  0.00           H  
ATOM    442  C   THR    32      35.405  55.457  22.289  1.00  0.00           C  
ATOM    443  O   THR    32      34.543  55.598  23.186  1.00  0.00           O  
ATOM    444  N   ILE    33      36.413  54.623  22.534  1.00  0.00           N  
ATOM    445  H   ILE    33      37.130  54.570  21.825  1.00  0.00           H  
ATOM    446  CA  ILE    33      36.387  53.462  23.457  1.00  0.00           C  
ATOM    447  HA  ILE    33      35.526  53.638  24.102  1.00  0.00           H  
ATOM    448  CB  ILE    33      36.250  52.107  22.740  1.00  0.00           C  
ATOM    449  HB  ILE    33      37.206  51.840  22.289  1.00  0.00           H  
ATOM    450  CG2 ILE    33      35.831  50.952  23.602  1.00  0.00           C  
ATOM    451 HG21 ILE    33      36.497  50.833  24.457  1.00  0.00           H  
ATOM    452 HG22 ILE    33      35.784  50.044  23.002  1.00  0.00           H  
ATOM    453 HG23 ILE    33      34.843  51.172  24.007  1.00  0.00           H  
ATOM    454  CG1 ILE    33      35.372  52.158  21.534  1.00  0.00           C  
ATOM    455 HG12 ILE    33      34.308  52.214  21.763  1.00  0.00           H  
ATOM    456 HG13 ILE    33      35.668  52.964  20.863  1.00  0.00           H  
ATOM    457  CD1 ILE    33      35.564  50.962  20.535  1.00  0.00           C  
ATOM    458 HD11 ILE    33      36.611  50.708  20.364  1.00  0.00           H  
ATOM    459 HD12 ILE    33      35.075  50.115  21.015  1.00  0.00           H  
ATOM    460 HD13 ILE    33      34.943  51.057  19.644  1.00  0.00           H  
ATOM    461  C   ILE    33      37.655  53.605  24.251  1.00  0.00           C  
ATOM    462  O   ILE    33      38.741  53.745  23.623  1.00  0.00           O  
ATOM    463  N   ALA    34      37.650  53.425  25.640  1.00  0.00           N  
ATOM    464  H   ALA    34      36.783  53.409  26.158  1.00  0.00           H  
ATOM    465  CA  ALA    34      38.796  53.212  26.441  1.00  0.00           C  
ATOM    466  HA  ALA    34      39.642  53.259  25.755  1.00  0.00           H  
ATOM    467  CB  ALA    34      38.956  54.376  27.471  1.00  0.00           C  
ATOM    468  HB1 ALA    34      38.186  54.409  28.242  1.00  0.00           H  
ATOM    469  HB2 ALA    34      39.045  55.372  27.038  1.00  0.00           H  
ATOM    470  HB3 ALA    34      39.947  54.383  27.923  1.00  0.00           H  
ATOM    471  C   ALA    34      38.776  51.806  27.098  1.00  0.00           C  
ATOM    472  O   ALA    34      37.722  51.264  27.501  1.00  0.00           O  
ATOM    473  N   MET    35      39.952  51.181  27.355  1.00  0.00           N  
ATOM    474  H   MET    35      40.798  51.550  26.945  1.00  0.00           H  
ATOM    475  CA  MET    35      40.103  50.115  28.298  1.00  0.00           C  
ATOM    476  HA  MET    35      39.196  49.917  28.869  1.00  0.00           H  
ATOM    477  CB  MET    35      40.641  48.850  27.600  1.00  0.00           C  
ATOM    478  HB2 MET    35      39.921  48.565  26.833  1.00  0.00           H  
ATOM    479  HB3 MET    35      41.567  49.132  27.098  1.00  0.00           H  
ATOM    480  CG  MET    35      40.906  47.717  28.508  1.00  0.00           C  
ATOM    481  HG2 MET    35      39.918  47.533  28.928  1.00  0.00           H  
ATOM    482  HG3 MET    35      41.597  47.960  29.315  1.00  0.00           H  
ATOM    483  SD  MET    35      41.617  46.209  27.802  1.00  0.00           S  
ATOM    484  CE  MET    35      40.101  45.553  27.122  1.00  0.00           C  
ATOM    485  HE1 MET    35      40.228  44.589  26.628  1.00  0.00           H  
ATOM    486  HE2 MET    35      39.799  46.157  26.267  1.00  0.00           H  
ATOM    487  HE3 MET    35      39.325  45.589  27.886  1.00  0.00           H  
ATOM    488  C   MET    35      41.277  50.586  29.213  1.00  0.00           C  
ATOM    489  O   MET    35      42.329  51.079  28.767  1.00  0.00           O  
ATOM    490  N   PHE    36      41.088  50.286  30.536  1.00  0.00           N  
ATOM    491  H   PHE    36      40.144  49.993  30.743  1.00  0.00           H  
ATOM    492  CA  PHE    36      42.026  50.574  31.677  1.00  0.00           C  
ATOM    493  HA  PHE    36      43.009  50.946  31.390  1.00  0.00           H  
ATOM    494  CB  PHE    36      41.465  51.564  32.774  1.00  0.00           C  
ATOM    495  HB2 PHE    36      40.545  51.198  33.229  1.00  0.00           H  
ATOM    496  HB3 PHE    36      42.137  51.856  33.581  1.00  0.00           H  
ATOM    497  CG  PHE    36      41.097  52.864  32.162  1.00  0.00           C  
ATOM    498  CD1 PHE    36      42.097  53.825  31.917  1.00  0.00           C  
ATOM    499  HD1 PHE    36      43.076  53.590  32.307  1.00  0.00           H  
ATOM    500  CE1 PHE    36      41.822  55.119  31.448  1.00  0.00           C  
ATOM    501  HE1 PHE    36      42.573  55.890  31.532  1.00  0.00           H  
ATOM    502  CZ  PHE    36      40.534  55.408  31.044  1.00  0.00           C  
ATOM    503  HZ  PHE    36      40.265  56.394  30.695  1.00  0.00           H  
ATOM    504  CE2 PHE    36      39.555  54.355  31.026  1.00  0.00           C  
ATOM    505  HE2 PHE    36      38.539  54.610  30.762  1.00  0.00           H  
ATOM    506  CD2 PHE    36      39.820  53.104  31.596  1.00  0.00           C  
ATOM    507  HD2 PHE    36      39.080  52.319  31.554  1.00  0.00           H  
ATOM    508  C   PHE    36      42.281  49.244  32.388  1.00  0.00           C  
ATOM    509  O   PHE    36      41.382  48.484  32.742  1.00  0.00           O  
ATOM    510  N   GLU    37      43.534  48.856  32.612  1.00  0.00           N  
ATOM    511  H   GLU    37      44.266  49.498  32.344  1.00  0.00           H  
ATOM    512  CA  GLU    37      43.990  47.586  33.220  1.00  0.00           C  
ATOM    513  HA  GLU    37      43.174  47.143  33.791  1.00  0.00           H  
ATOM    514  CB  GLU    37      44.342  46.611  32.068  1.00  0.00           C  
ATOM    515  HB2 GLU    37      44.745  47.165  31.220  1.00  0.00           H  
ATOM    516  HB3 GLU    37      43.377  46.306  31.664  1.00  0.00           H  
ATOM    517  CG  GLU    37      45.265  45.462  32.620  1.00  0.00           C  
ATOM    518  HG2 GLU    37      46.177  45.730  33.154  1.00  0.00           H  
ATOM    519  HG3 GLU    37      45.651  44.921  31.756  1.00  0.00           H  
ATOM    520  CD  GLU    37      44.428  44.523  33.481  1.00  0.00           C  
ATOM    521  OE1 GLU    37      43.314  44.018  33.120  1.00  0.00           O  
ATOM    522  OE2 GLU    37      44.826  44.358  34.649  1.00  0.00           O  
ATOM    523  C   GLU    37      45.224  47.841  34.187  1.00  0.00           C  
ATOM    524  O   GLU    37      46.126  48.581  33.867  1.00  0.00           O  
ATOM    525  N   VAL    38      45.127  47.214  35.352  1.00  0.00           N  
ATOM    526  H   VAL    38      44.257  46.724  35.507  1.00  0.00           H  
ATOM    527  CA  VAL    38      46.056  47.426  36.509  1.00  0.00           C  
ATOM    528  HA  VAL    38      46.290  48.483  36.384  1.00  0.00           H  
ATOM    529  CB  VAL    38      45.298  47.186  37.854  1.00  0.00           C  
ATOM    530  HB  VAL    38      44.421  47.827  37.944  1.00  0.00           H  
ATOM    531  CG1 VAL    38      44.843  45.716  38.027  1.00  0.00           C  
ATOM    532 HG11 VAL    38      44.129  45.387  37.272  1.00  0.00           H  
ATOM    533 HG12 VAL    38      44.537  45.474  39.045  1.00  0.00           H  
ATOM    534 HG13 VAL    38      45.727  45.146  37.741  1.00  0.00           H  
ATOM    535  CG2 VAL    38      46.174  47.503  39.057  1.00  0.00           C  
ATOM    536 HG21 VAL    38      47.051  46.855  39.061  1.00  0.00           H  
ATOM    537 HG22 VAL    38      46.591  48.481  38.817  1.00  0.00           H  
ATOM    538 HG23 VAL    38      45.635  47.457  40.003  1.00  0.00           H  
ATOM    539  C   VAL    38      47.427  46.736  36.433  1.00  0.00           C  
ATOM    540  O   VAL    38      48.415  47.164  37.026  1.00  0.00           O  
ATOM    541  N   GLY    39      47.446  45.627  35.710  1.00  0.00           N  
ATOM    542  H   GLY    39      46.555  45.257  35.409  1.00  0.00           H  
ATOM    543  CA  GLY    39      48.577  44.704  35.593  1.00  0.00           C  
ATOM    544  HA2 GLY    39      49.132  44.524  36.513  1.00  0.00           H  
ATOM    545  HA3 GLY    39      48.238  43.721  35.268  1.00  0.00           H  
ATOM    546  C   GLY    39      49.499  45.187  34.430  1.00  0.00           C  
ATOM    547  O   GLY    39      49.124  46.110  33.654  1.00  0.00           O  
ATOM    548  N   PRO    40      50.680  44.600  34.290  1.00  0.00           N  
ATOM    549  CD  PRO    40      51.144  43.440  35.056  1.00  0.00           C  
ATOM    550  HD2 PRO    40      51.046  43.696  36.111  1.00  0.00           H  
ATOM    551  HD3 PRO    40      50.496  42.599  34.812  1.00  0.00           H  
ATOM    552  CG  PRO    40      52.552  43.270  34.568  1.00  0.00           C  
ATOM    553  HG2 PRO    40      52.529  42.361  33.966  1.00  0.00           H  
ATOM    554  HG3 PRO    40      53.126  43.068  35.473  1.00  0.00           H  
ATOM    555  CB  PRO    40      52.921  44.604  33.935  1.00  0.00           C  
ATOM    556  HB2 PRO    40      53.722  44.619  33.196  1.00  0.00           H  
ATOM    557  HB3 PRO    40      53.070  45.370  34.697  1.00  0.00           H  
ATOM    558  CA  PRO    40      51.676  44.970  33.245  1.00  0.00           C  
ATOM    559  HA  PRO    40      51.624  46.039  33.040  1.00  0.00           H  
ATOM    560  C   PRO    40      51.391  44.228  31.932  1.00  0.00           C  
ATOM    561  O   PRO    40      50.669  43.209  31.922  1.00  0.00           O  
ATOM    562  N   THR    41      52.062  44.496  30.873  1.00  0.00           N  
ATOM    563  H   THR    41      52.709  45.270  30.930  1.00  0.00           H  
ATOM    564  CA  THR    41      52.136  43.717  29.655  1.00  0.00           C  
ATOM    565  HA  THR    41      51.107  43.460  29.406  1.00  0.00           H  
ATOM    566  CB  THR    41      52.849  44.496  28.481  1.00  0.00           C  
ATOM    567  HB  THR    41      53.823  44.890  28.772  1.00  0.00           H  
ATOM    568  CG2 THR    41      52.911  43.846  27.130  1.00  0.00           C  
ATOM    569 HG21 THR    41      53.699  43.093  27.157  1.00  0.00           H  
ATOM    570 HG22 THR    41      51.964  43.330  26.971  1.00  0.00           H  
ATOM    571 HG23 THR    41      53.050  44.669  26.429  1.00  0.00           H  
ATOM    572  OG1 THR    41      51.990  45.543  28.305  1.00  0.00           O  
ATOM    573  HG1 THR    41      51.764  45.967  29.136  1.00  0.00           H  
ATOM    574  C   THR    41      52.951  42.442  29.870  1.00  0.00           C  
ATOM    575  O   THR    41      54.125  42.527  30.308  1.00  0.00           O  
ATOM    576  N   VAL    42      52.346  41.242  29.625  1.00  0.00           N  
ATOM    577  H   VAL    42      51.351  41.185  29.457  1.00  0.00           H  
ATOM    578  CA  VAL    42      52.965  39.961  29.787  1.00  0.00           C  
ATOM    579  HA  VAL    42      54.023  40.024  30.044  1.00  0.00           H  
ATOM    580  CB  VAL    42      52.202  39.213  30.914  1.00  0.00           C  
ATOM    581  HB  VAL    42      52.727  38.271  31.072  1.00  0.00           H  
ATOM    582  CG1 VAL    42      52.245  39.932  32.294  1.00  0.00           C  
ATOM    583 HG11 VAL    42      51.798  39.258  33.025  1.00  0.00           H  
ATOM    584 HG12 VAL    42      51.716  40.884  32.331  1.00  0.00           H  
ATOM    585 HG13 VAL    42      53.280  40.069  32.606  1.00  0.00           H  
ATOM    586  CG2 VAL    42      50.769  38.789  30.652  1.00  0.00           C  
ATOM    587 HG21 VAL    42      50.101  39.651  30.668  1.00  0.00           H  
ATOM    588 HG22 VAL    42      50.488  38.127  31.471  1.00  0.00           H  
ATOM    589 HG23 VAL    42      50.792  38.153  29.768  1.00  0.00           H  
ATOM    590  C   VAL    42      53.019  39.097  28.479  1.00  0.00           C  
ATOM    591  O   VAL    42      53.463  37.922  28.515  1.00  0.00           O  
ATOM    592  N   SER    43      52.511  39.547  27.376  1.00  0.00           N  
ATOM    593  H   SER    43      52.278  40.529  27.408  1.00  0.00           H  
ATOM    594  CA  SER    43      52.379  38.874  26.112  1.00  0.00           C  
ATOM    595  HA  SER    43      53.245  38.213  26.079  1.00  0.00           H  
ATOM    596  CB  SER    43      51.129  37.970  26.103  1.00  0.00           C  
ATOM    597  HB2 SER    43      50.862  37.531  25.142  1.00  0.00           H  
ATOM    598  HB3 SER    43      51.316  37.111  26.748  1.00  0.00           H  
ATOM    599  OG  SER    43      49.960  38.427  26.712  1.00  0.00           O  
ATOM    600  HG  SER    43      49.313  37.730  26.579  1.00  0.00           H  
ATOM    601  C   SER    43      52.350  39.830  24.929  1.00  0.00           C  
ATOM    602  O   SER    43      52.124  40.973  25.005  1.00  0.00           O  
ATOM    603  N   ASN    44      52.694  39.274  23.819  1.00  0.00           N  
ATOM    604  H   ASN    44      52.890  38.283  23.803  1.00  0.00           H  
ATOM    605  CA  ASN    44      52.816  39.910  22.523  1.00  0.00           C  
ATOM    606  HA  ASN    44      52.632  40.984  22.550  1.00  0.00           H  
ATOM    607  CB  ASN    44      54.255  39.885  22.151  1.00  0.00           C  
ATOM    608  HB2 ASN    44      54.493  38.894  21.765  1.00  0.00           H  
ATOM    609  HB3 ASN    44      54.920  40.218  22.947  1.00  0.00           H  
ATOM    610  CG  ASN    44      54.534  40.810  20.999  1.00  0.00           C  
ATOM    611  OD1 ASN    44      54.229  40.540  19.900  1.00  0.00           O  
ATOM    612  ND2 ASN    44      54.914  42.011  21.352  1.00  0.00           N  
ATOM    613 HD21 ASN    44      55.085  42.294  22.307  1.00  0.00           H  
ATOM    614 HD22 ASN    44      54.920  42.754  20.668  1.00  0.00           H  
ATOM    615  C   ASN    44      51.894  39.038  21.613  1.00  0.00           C  
ATOM    616  O   ASN    44      52.084  37.839  21.498  1.00  0.00           O  
ATOM    617  N   PRO    45      51.081  39.684  20.771  1.00  0.00           N  
ATOM    618  CD  PRO    45      50.568  39.165  19.523  1.00  0.00           C  
ATOM    619  HD2 PRO    45      49.719  38.546  19.813  1.00  0.00           H  
ATOM    620  HD3 PRO    45      51.388  38.647  19.026  1.00  0.00           H  
ATOM    621  CG  PRO    45      50.088  40.360  18.686  1.00  0.00           C  
ATOM    622  HG2 PRO    45      49.214  40.092  18.093  1.00  0.00           H  
ATOM    623  HG3 PRO    45      50.951  40.833  18.217  1.00  0.00           H  
ATOM    624  CB  PRO    45      49.625  41.360  19.806  1.00  0.00           C  
ATOM    625  HB2 PRO    45      48.602  41.086  20.064  1.00  0.00           H  
ATOM    626  HB3 PRO    45      49.849  42.361  19.436  1.00  0.00           H  
ATOM    627  CA  PRO    45      50.553  41.057  20.963  1.00  0.00           C  
ATOM    628  HA  PRO    45      51.459  41.662  20.912  1.00  0.00           H  
ATOM    629  C   PRO    45      49.832  41.273  22.307  1.00  0.00           C  
ATOM    630  O   PRO    45      49.635  40.296  22.999  1.00  0.00           O  
ATOM    631  N   PRO    46      49.550  42.486  22.711  1.00  0.00           N  
ATOM    632  CD  PRO    46      49.807  43.755  22.042  1.00  0.00           C  
ATOM    633  HD2 PRO    46      50.830  43.816  21.669  1.00  0.00           H  
ATOM    634  HD3 PRO    46      49.237  43.868  21.120  1.00  0.00           H  
ATOM    635  CG  PRO    46      49.547  44.832  23.096  1.00  0.00           C  
ATOM    636  HG2 PRO    46      50.521  45.231  23.378  1.00  0.00           H  
ATOM    637  HG3 PRO    46      49.143  45.696  22.568  1.00  0.00           H  
ATOM    638  CB  PRO    46      48.690  44.308  24.197  1.00  0.00           C  
ATOM    639  HB2 PRO    46      47.632  44.449  23.976  1.00  0.00           H  
ATOM    640  HB3 PRO    46      49.034  44.671  25.165  1.00  0.00           H  
ATOM    641  CA  PRO    46      49.010  42.809  24.071  1.00  0.00           C  
ATOM    642  HA  PRO    46      49.784  42.489  24.769  1.00  0.00           H  
ATOM    643  C   PRO    46      47.803  41.927  24.456  1.00  0.00           C  
ATOM    644  O   PRO    46      46.744  41.971  23.868  1.00  0.00           O  
ATOM    645  N   GLY    47      47.995  41.064  25.426  1.00  0.00           N  
ATOM    646  H   GLY    47      48.937  41.084  25.790  1.00  0.00           H  
ATOM    647  CA  GLY    47      46.929  40.236  25.984  1.00  0.00           C  
ATOM    648  HA2 GLY    47      46.022  40.826  26.115  1.00  0.00           H  
ATOM    649  HA3 GLY    47      47.187  39.806  26.952  1.00  0.00           H  
ATOM    650  C   GLY    47      46.652  38.980  25.201  1.00  0.00           C  
ATOM    651  O   GLY    47      45.542  38.459  25.393  1.00  0.00           O  
ATOM    652  N   ALA    48      47.577  38.527  24.374  1.00  0.00           N  
ATOM    653  H   ALA    48      48.393  39.116  24.286  1.00  0.00           H  
ATOM    654  CA  ALA    48      47.638  37.130  23.958  1.00  0.00           C  
ATOM    655  HA  ALA    48      46.646  36.943  23.547  1.00  0.00           H  
ATOM    656  CB  ALA    48      48.571  37.011  22.808  1.00  0.00           C  
ATOM    657  HB1 ALA    48      48.341  37.908  22.233  1.00  0.00           H  
ATOM    658  HB2 ALA    48      48.417  36.114  22.208  1.00  0.00           H  
ATOM    659  HB3 ALA    48      49.625  37.001  23.085  1.00  0.00           H  
ATOM    660  C   ALA    48      48.079  36.147  25.038  1.00  0.00           C  
ATOM    661  O   ALA    48      48.414  36.473  26.178  1.00  0.00           O  
ATOM    662  N   HIE    49      48.052  34.837  24.691  1.00  0.00           N  
ATOM    663  H   HIE    49      48.004  34.584  23.715  1.00  0.00           H  
ATOM    664  CA  HIE    49      48.252  33.764  25.642  1.00  0.00           C  
ATOM    665  HA  HIE    49      47.843  34.132  26.583  1.00  0.00           H  
ATOM    666  CB  HIE    49      47.486  32.515  25.187  1.00  0.00           C  
ATOM    667  HB2 HIE    49      46.481  32.772  24.852  1.00  0.00           H  
ATOM    668  HB3 HIE    49      48.066  32.093  24.367  1.00  0.00           H  
ATOM    669  CG  HIE    49      47.339  31.511  26.215  1.00  0.00           C  
ATOM    670  ND1 HIE    49      48.429  30.932  26.908  1.00  0.00           N  
ATOM    671  CE1 HIE    49      47.833  30.146  27.808  1.00  0.00           C  
ATOM    672  HE1 HIE    49      48.405  29.610  28.551  1.00  0.00           H  
ATOM    673  NE2 HIE    49      46.511  30.087  27.696  1.00  0.00           N  
ATOM    674  HE2 HIE    49      45.832  29.411  28.016  1.00  0.00           H  
ATOM    675  CD2 HIE    49      46.191  31.000  26.671  1.00  0.00           C  
ATOM    676  HD2 HIE    49      45.208  31.394  26.457  1.00  0.00           H  
ATOM    677  C   HIE    49      49.781  33.433  25.787  1.00  0.00           C  
ATOM    678  O   HIE    49      50.492  33.390  24.804  1.00  0.00           O  
ATOM    679  N   VAL    50      50.298  33.315  27.029  1.00  0.00           N  
ATOM    680  H   VAL    50      49.728  33.371  27.861  1.00  0.00           H  
ATOM    681  CA  VAL    50      51.738  33.101  27.228  1.00  0.00           C  
ATOM    682  HA  VAL    50      52.204  33.953  26.732  1.00  0.00           H  
ATOM    683  CB  VAL    50      52.191  33.186  28.625  1.00  0.00           C  
ATOM    684  HB  VAL    50      53.278  33.149  28.697  1.00  0.00           H  
ATOM    685  CG1 VAL    50      51.802  34.516  29.255  1.00  0.00           C  
ATOM    686 HG11 VAL    50      50.730  34.707  29.240  1.00  0.00           H  
ATOM    687 HG12 VAL    50      52.147  34.582  30.287  1.00  0.00           H  
ATOM    688 HG13 VAL    50      52.206  35.361  28.698  1.00  0.00           H  
ATOM    689  CG2 VAL    50      51.577  32.077  29.549  1.00  0.00           C  
ATOM    690 HG21 VAL    50      51.491  32.364  30.597  1.00  0.00           H  
ATOM    691 HG22 VAL    50      50.623  31.767  29.121  1.00  0.00           H  
ATOM    692 HG23 VAL    50      52.117  31.135  29.646  1.00  0.00           H  
ATOM    693  C   VAL    50      52.301  31.825  26.529  1.00  0.00           C  
ATOM    694  O   VAL    50      53.442  31.805  26.213  1.00  0.00           O  
ATOM    695  N   LYS    51      51.468  30.865  26.221  1.00  0.00           N  
ATOM    696  H   LYS    51      50.508  30.912  26.529  1.00  0.00           H  
ATOM    697  CA  LYS    51      51.911  29.637  25.465  1.00  0.00           C  
ATOM    698  HA  LYS    51      52.568  29.038  26.096  1.00  0.00           H  
ATOM    699  CB  LYS    51      50.609  28.776  25.370  1.00  0.00           C  
ATOM    700  HB2 LYS    51      49.954  29.225  24.623  1.00  0.00           H  
ATOM    701  HB3 LYS    51      50.146  28.723  26.355  1.00  0.00           H  
ATOM    702  CG  LYS    51      50.809  27.250  24.921  1.00  0.00           C  
ATOM    703  HG2 LYS    51      49.877  26.950  24.441  1.00  0.00           H  
ATOM    704  HG3 LYS    51      51.571  27.151  24.148  1.00  0.00           H  
ATOM    705  CD  LYS    51      51.231  26.320  26.034  1.00  0.00           C  
ATOM    706  HD2 LYS    51      50.682  26.698  26.897  1.00  0.00           H  
ATOM    707  HD3 LYS    51      52.293  26.390  26.267  1.00  0.00           H  
ATOM    708  CE  LYS    51      50.677  24.886  25.779  1.00  0.00           C  
ATOM    709  HE2 LYS    51      49.605  24.968  25.957  1.00  0.00           H  
ATOM    710  HE3 LYS    51      50.920  24.576  24.762  1.00  0.00           H  
ATOM    711  NZ  LYS    51      51.281  23.898  26.713  1.00  0.00           N  
ATOM    712  HZ1 LYS    51      51.050  24.357  27.582  1.00  0.00           H  
ATOM    713  HZ2 LYS    51      52.280  23.806  26.594  1.00  0.00           H  
ATOM    714  HZ3 LYS    51      50.900  22.963  26.743  1.00  0.00           H  
ATOM    715  C   LYS    51      52.492  29.913  24.019  1.00  0.00           C  
ATOM    716  O   LYS    51      53.204  29.008  23.565  1.00  0.00           O  
ATOM    717  N   ASN    52      52.396  31.163  23.507  1.00  0.00           N  
ATOM    718  H   ASN    52      52.059  31.882  24.131  1.00  0.00           H  
ATOM    719  CA  ASN    52      53.210  31.600  22.342  1.00  0.00           C  
ATOM    720  HA  ASN    52      52.873  30.908  21.571  1.00  0.00           H  
ATOM    721  CB  ASN    52      52.786  32.999  21.867  1.00  0.00           C  
ATOM    722  HB2 ASN    52      52.870  33.752  22.650  1.00  0.00           H  
ATOM    723  HB3 ASN    52      53.467  33.357  21.095  1.00  0.00           H  
ATOM    724  CG  ASN    52      51.433  33.090  21.207  1.00  0.00           C  
ATOM    725  OD1 ASN    52      51.307  32.913  19.967  1.00  0.00           O  
ATOM    726  ND2 ASN    52      50.385  33.365  21.927  1.00  0.00           N  
ATOM    727 HD21 ASN    52      50.442  33.381  22.936  1.00  0.00           H  
ATOM    728 HD22 ASN    52      49.528  33.540  21.423  1.00  0.00           H  
ATOM    729  C   ASN    52      54.738  31.582  22.613  1.00  0.00           C  
ATOM    730  O   ASN    52      55.513  31.119  21.806  1.00  0.00           O  
ATOM    731  N   ILE    53      55.201  32.077  23.787  1.00  0.00           N  
ATOM    732  H   ILE    53      54.527  32.476  24.425  1.00  0.00           H  
ATOM    733  CA  ILE    53      56.641  32.205  24.137  1.00  0.00           C  
ATOM    734  HA  ILE    53      57.127  32.894  23.446  1.00  0.00           H  
ATOM    735  CB  ILE    53      56.842  32.786  25.556  1.00  0.00           C  
ATOM    736  HB  ILE    53      56.237  32.166  26.216  1.00  0.00           H  
ATOM    737  CG2 ILE    53      58.302  32.773  26.105  1.00  0.00           C  
ATOM    738 HG21 ILE    53      58.418  33.106  27.136  1.00  0.00           H  
ATOM    739 HG22 ILE    53      58.590  31.723  26.147  1.00  0.00           H  
ATOM    740 HG23 ILE    53      58.966  33.477  25.603  1.00  0.00           H  
ATOM    741  CG1 ILE    53      56.309  34.243  25.536  1.00  0.00           C  
ATOM    742 HG12 ILE    53      57.073  34.849  25.050  1.00  0.00           H  
ATOM    743 HG13 ILE    53      55.435  34.245  24.885  1.00  0.00           H  
ATOM    744  CD1 ILE    53      55.977  34.786  26.869  1.00  0.00           C  
ATOM    745 HD11 ILE    53      55.086  34.271  27.228  1.00  0.00           H  
ATOM    746 HD12 ILE    53      55.738  35.849  26.846  1.00  0.00           H  
ATOM    747 HD13 ILE    53      56.817  34.579  27.531  1.00  0.00           H  
ATOM    748  C   ILE    53      57.337  30.820  24.136  1.00  0.00           C  
ATOM    749  O   ILE    53      56.799  29.783  24.671  1.00  0.00           O  
ATOM    750  N   GLU    54      58.632  30.744  23.689  1.00  0.00           N  
ATOM    751  H   GLU    54      59.057  31.455  23.110  1.00  0.00           H  
ATOM    752  CA  GLU    54      59.322  29.434  23.775  1.00  0.00           C  
ATOM    753  HA  GLU    54      58.592  28.626  23.737  1.00  0.00           H  
ATOM    754  CB  GLU    54      60.193  29.261  22.505  1.00  0.00           C  
ATOM    755  HB2 GLU    54      60.746  28.324  22.564  1.00  0.00           H  
ATOM    756  HB3 GLU    54      60.931  30.063  22.527  1.00  0.00           H  
ATOM    757  CG  GLU    54      59.486  29.253  21.130  1.00  0.00           C  
ATOM    758  HG2 GLU    54      60.104  28.728  20.402  1.00  0.00           H  
ATOM    759  HG3 GLU    54      58.566  28.688  21.282  1.00  0.00           H  
ATOM    760  CD  GLU    54      59.074  30.625  20.567  1.00  0.00           C  
ATOM    761  OE1 GLU    54      59.676  31.714  20.864  1.00  0.00           O  
ATOM    762  OE2 GLU    54      57.970  30.600  19.922  1.00  0.00           O  
ATOM    763  C   GLU    54      59.993  29.159  25.025  1.00  0.00           C  
ATOM    764  O   GLU    54      59.726  28.112  25.671  1.00  0.00           O  
ATOM    765  N   ASP    55      60.927  30.051  25.432  1.00  0.00           N  
ATOM    766  H   ASP    55      61.149  30.794  24.785  1.00  0.00           H  
ATOM    767  CA  ASP    55      61.721  29.960  26.655  1.00  0.00           C  
ATOM    768  HA  ASP    55      62.259  29.018  26.548  1.00  0.00           H  
ATOM    769  CB  ASP    55      62.753  31.093  26.697  1.00  0.00           C  
ATOM    770  HB2 ASP    55      62.198  32.029  26.647  1.00  0.00           H  
ATOM    771  HB3 ASP    55      63.422  31.025  25.838  1.00  0.00           H  
ATOM    772  CG  ASP    55      63.558  31.026  27.954  1.00  0.00           C  
ATOM    773  OD1 ASP    55      63.384  32.079  28.629  1.00  0.00           O  
ATOM    774  OD2 ASP    55      64.057  30.045  28.481  1.00  0.00           O  
ATOM    775  C   ASP    55      60.886  29.947  27.950  1.00  0.00           C  
ATOM    776  O   ASP    55      60.117  30.863  28.049  1.00  0.00           O  
ATOM    777  N   PRO    56      60.974  28.905  28.836  1.00  0.00           N  
ATOM    778  CD  PRO    56      61.626  27.612  28.507  1.00  0.00           C  
ATOM    779  HD2 PRO    56      62.703  27.751  28.415  1.00  0.00           H  
ATOM    780  HD3 PRO    56      61.276  27.101  27.610  1.00  0.00           H  
ATOM    781  CG  PRO    56      61.390  26.628  29.677  1.00  0.00           C  
ATOM    782  HG2 PRO    56      61.269  25.581  29.398  1.00  0.00           H  
ATOM    783  HG3 PRO    56      62.208  26.661  30.396  1.00  0.00           H  
ATOM    784  CB  PRO    56      60.126  27.175  30.333  1.00  0.00           C  
ATOM    785  HB2 PRO    56      60.058  26.817  31.360  1.00  0.00           H  
ATOM    786  HB3 PRO    56      59.194  26.813  29.899  1.00  0.00           H  
ATOM    787  CA  PRO    56      60.169  28.706  30.047  1.00  0.00           C  
ATOM    788  HA  PRO    56      59.173  29.050  29.769  1.00  0.00           H  
ATOM    789  C   PRO    56      60.632  29.548  31.248  1.00  0.00           C  
ATOM    790  O   PRO    56      59.850  29.911  32.052  1.00  0.00           O  
ATOM    791  N   ASP    57      61.831  30.157  31.187  1.00  0.00           N  
ATOM    792  H   ASP    57      62.372  29.974  30.354  1.00  0.00           H  
ATOM    793  CA  ASP    57      62.171  31.295  32.053  1.00  0.00           C  
ATOM    794  HA  ASP    57      61.865  31.057  33.072  1.00  0.00           H  
ATOM    795  CB  ASP    57      63.714  31.592  32.112  1.00  0.00           C  
ATOM    796  HB2 ASP    57      64.012  32.454  32.709  1.00  0.00           H  
ATOM    797  HB3 ASP    57      64.020  31.963  31.134  1.00  0.00           H  
ATOM    798  CG  ASP    57      64.580  30.386  32.559  1.00  0.00           C  
ATOM    799  OD1 ASP    57      64.134  29.438  33.313  1.00  0.00           O  
ATOM    800  OD2 ASP    57      65.773  30.384  32.200  1.00  0.00           O  
ATOM    801  C   ASP    57      61.435  32.582  31.616  1.00  0.00           C  
ATOM    802  O   ASP    57      60.865  33.258  32.442  1.00  0.00           O  
ATOM    803  N   SER    58      61.449  32.866  30.273  1.00  0.00           N  
ATOM    804  H   SER    58      61.905  32.245  29.620  1.00  0.00           H  
ATOM    805  CA  SER    58      60.629  33.966  29.728  1.00  0.00           C  
ATOM    806  HA  SER    58      60.745  34.953  30.177  1.00  0.00           H  
ATOM    807  CB  SER    58      61.004  34.177  28.271  1.00  0.00           C  
ATOM    808  HB2 SER    58      60.692  33.323  27.671  1.00  0.00           H  
ATOM    809  HB3 SER    58      60.498  35.063  27.888  1.00  0.00           H  
ATOM    810  OG  SER    58      62.392  34.514  28.188  1.00  0.00           O  
ATOM    811  HG  SER    58      62.871  33.708  28.395  1.00  0.00           H  
ATOM    812  C   SER    58      59.116  33.787  29.961  1.00  0.00           C  
ATOM    813  O   SER    58      58.460  34.796  30.252  1.00  0.00           O  
ATOM    814  N   ARG    59      58.653  32.525  30.058  1.00  0.00           N  
ATOM    815  H   ARG    59      59.172  31.765  29.644  1.00  0.00           H  
ATOM    816  CA  ARG    59      57.281  32.223  30.700  1.00  0.00           C  
ATOM    817  HA  ARG    59      56.522  32.928  30.360  1.00  0.00           H  
ATOM    818  CB  ARG    59      56.829  30.755  30.380  1.00  0.00           C  
ATOM    819  HB2 ARG    59      55.881  30.702  30.915  1.00  0.00           H  
ATOM    820  HB3 ARG    59      57.446  29.980  30.836  1.00  0.00           H  
ATOM    821  CG  ARG    59      56.566  30.459  28.876  1.00  0.00           C  
ATOM    822  HG2 ARG    59      55.918  31.186  28.387  1.00  0.00           H  
ATOM    823  HG3 ARG    59      57.505  30.493  28.324  1.00  0.00           H  
ATOM    824  CD  ARG    59      55.835  29.141  28.708  1.00  0.00           C  
ATOM    825  HD2 ARG    59      56.369  28.392  29.292  1.00  0.00           H  
ATOM    826  HD3 ARG    59      54.798  29.288  29.010  1.00  0.00           H  
ATOM    827  NE  ARG    59      55.763  28.721  27.252  1.00  0.00           N  
ATOM    828  HE  ARG    59      56.269  29.303  26.601  1.00  0.00           H  
ATOM    829  CZ  ARG    59      55.384  27.508  26.767  1.00  0.00           C  
ATOM    830  NH1 ARG    59      54.825  26.621  27.570  1.00  0.00           N  
ATOM    831 HH11 ARG    59      54.627  26.804  28.543  1.00  0.00           H  
ATOM    832 HH12 ARG    59      54.451  25.768  27.179  1.00  0.00           H  
ATOM    833  NH2 ARG    59      55.625  27.326  25.502  1.00  0.00           N  
ATOM    834 HH21 ARG    59      56.015  28.017  24.877  1.00  0.00           H  
ATOM    835 HH22 ARG    59      55.204  26.535  25.036  1.00  0.00           H  
ATOM    836  C   ARG    59      57.198  32.538  32.170  1.00  0.00           C  
ATOM    837  O   ARG    59      56.280  33.239  32.591  1.00  0.00           O  
ATOM    838  N   SER    60      58.179  32.105  32.967  1.00  0.00           N  
ATOM    839  H   SER    60      58.807  31.415  32.582  1.00  0.00           H  
ATOM    840  CA  SER    60      58.126  32.192  34.448  1.00  0.00           C  
ATOM    841  HA  SER    60      57.254  31.628  34.777  1.00  0.00           H  
ATOM    842  CB  SER    60      59.380  31.518  35.006  1.00  0.00           C  
ATOM    843  HB2 SER    60      60.236  31.953  34.490  1.00  0.00           H  
ATOM    844  HB3 SER    60      59.539  31.779  36.053  1.00  0.00           H  
ATOM    845  OG  SER    60      59.424  30.122  34.692  1.00  0.00           O  
ATOM    846  HG  SER    60      59.482  29.989  33.743  1.00  0.00           H  
ATOM    847  C   SER    60      58.019  33.692  34.891  1.00  0.00           C  
ATOM    848  O   SER    60      57.177  34.010  35.693  1.00  0.00           O  
ATOM    849  N   LEU    61      58.801  34.590  34.262  1.00  0.00           N  
ATOM    850  H   LEU    61      59.457  34.219  33.590  1.00  0.00           H  
ATOM    851  CA  LEU    61      58.739  36.033  34.372  1.00  0.00           C  
ATOM    852  HA  LEU    61      58.788  36.267  35.436  1.00  0.00           H  
ATOM    853  CB  LEU    61      59.899  36.777  33.536  1.00  0.00           C  
ATOM    854  HB2 LEU    61      59.990  36.399  32.518  1.00  0.00           H  
ATOM    855  HB3 LEU    61      60.838  36.477  34.001  1.00  0.00           H  
ATOM    856  CG  LEU    61      59.811  38.317  33.512  1.00  0.00           C  
ATOM    857  HG  LEU    61      58.898  38.795  33.159  1.00  0.00           H  
ATOM    858  CD1 LEU    61      59.907  38.896  34.937  1.00  0.00           C  
ATOM    859 HD11 LEU    61      59.846  39.972  34.772  1.00  0.00           H  
ATOM    860 HD12 LEU    61      59.070  38.644  35.588  1.00  0.00           H  
ATOM    861 HD13 LEU    61      60.825  38.661  35.477  1.00  0.00           H  
ATOM    862  CD2 LEU    61      61.061  38.835  32.744  1.00  0.00           C  
ATOM    863 HD21 LEU    61      61.103  39.923  32.770  1.00  0.00           H  
ATOM    864 HD22 LEU    61      60.987  38.538  31.698  1.00  0.00           H  
ATOM    865 HD23 LEU    61      61.946  38.369  33.178  1.00  0.00           H  
ATOM    866  C   LEU    61      57.260  36.489  34.045  1.00  0.00           C  
ATOM    867  O   LEU    61      56.585  36.981  34.923  1.00  0.00           O  
ATOM    868  N   ALA    62      56.835  36.380  32.798  1.00  0.00           N  
ATOM    869  H   ALA    62      57.365  35.956  32.050  1.00  0.00           H  
ATOM    870  CA  ALA    62      55.509  36.805  32.340  1.00  0.00           C  
ATOM    871  HA  ALA    62      55.445  37.893  32.332  1.00  0.00           H  
ATOM    872  CB  ALA    62      55.301  36.311  30.927  1.00  0.00           C  
ATOM    873  HB1 ALA    62      54.331  36.698  30.617  1.00  0.00           H  
ATOM    874  HB2 ALA    62      56.083  36.707  30.278  1.00  0.00           H  
ATOM    875  HB3 ALA    62      55.332  35.228  30.814  1.00  0.00           H  
ATOM    876  C   ALA    62      54.409  36.349  33.328  1.00  0.00           C  
ATOM    877  O   ALA    62      53.422  37.056  33.625  1.00  0.00           O  
ATOM    878  N   GLN    63      54.584  35.117  33.880  1.00  0.00           N  
ATOM    879  H   GLN    63      55.406  34.657  33.516  1.00  0.00           H  
ATOM    880  CA  GLN    63      53.835  34.617  35.074  1.00  0.00           C  
ATOM    881  HA  GLN    63      52.782  34.631  34.792  1.00  0.00           H  
ATOM    882  CB  GLN    63      54.007  33.110  35.098  1.00  0.00           C  
ATOM    883  HB2 GLN    63      53.713  32.752  36.084  1.00  0.00           H  
ATOM    884  HB3 GLN    63      55.063  32.837  35.086  1.00  0.00           H  
ATOM    885  CG  GLN    63      53.206  32.260  34.152  1.00  0.00           C  
ATOM    886  HG2 GLN    63      52.149  32.459  34.327  1.00  0.00           H  
ATOM    887  HG3 GLN    63      53.424  32.652  33.158  1.00  0.00           H  
ATOM    888  CD  GLN    63      53.581  30.753  34.079  1.00  0.00           C  
ATOM    889  OE1 GLN    63      54.599  30.284  34.550  1.00  0.00           O  
ATOM    890  NE2 GLN    63      52.659  29.971  33.602  1.00  0.00           N  
ATOM    891 HE21 GLN    63      51.810  30.430  33.305  1.00  0.00           H  
ATOM    892 HE22 GLN    63      52.610  29.024  33.950  1.00  0.00           H  
ATOM    893  C   GLN    63      54.020  35.272  36.431  1.00  0.00           C  
ATOM    894  O   GLN    63      53.023  35.675  36.994  1.00  0.00           O  
ATOM    895  N   ARG    64      55.253  35.414  36.954  1.00  0.00           N  
ATOM    896  H   ARG    64      56.032  35.012  36.452  1.00  0.00           H  
ATOM    897  CA  ARG    64      55.551  36.261  38.121  1.00  0.00           C  
ATOM    898  HA  ARG    64      54.918  35.826  38.895  1.00  0.00           H  
ATOM    899  CB  ARG    64      57.070  36.329  38.431  1.00  0.00           C  
ATOM    900  HB2 ARG    64      57.718  36.554  37.584  1.00  0.00           H  
ATOM    901  HB3 ARG    64      57.178  37.093  39.202  1.00  0.00           H  
ATOM    902  CG  ARG    64      57.696  34.999  38.868  1.00  0.00           C  
ATOM    903  HG2 ARG    64      58.771  35.146  38.973  1.00  0.00           H  
ATOM    904  HG3 ARG    64      57.676  34.360  37.984  1.00  0.00           H  
ATOM    905  CD  ARG    64      57.053  34.413  40.095  1.00  0.00           C  
ATOM    906  HD2 ARG    64      57.862  34.114  40.761  1.00  0.00           H  
ATOM    907  HD3 ARG    64      56.389  35.072  40.653  1.00  0.00           H  
ATOM    908  NE  ARG    64      56.167  33.291  39.785  1.00  0.00           N  
ATOM    909  HE  ARG    64      55.220  33.403  40.118  1.00  0.00           H  
ATOM    910  CZ  ARG    64      56.267  32.185  39.071  1.00  0.00           C  
ATOM    911  NH1 ARG    64      57.367  31.879  38.589  1.00  0.00           N  
ATOM    912 HH11 ARG    64      58.135  32.232  39.141  1.00  0.00           H  
ATOM    913 HH12 ARG    64      57.431  31.051  38.015  1.00  0.00           H  
ATOM    914  NH2 ARG    64      55.192  31.509  38.777  1.00  0.00           N  
ATOM    915 HH21 ARG    64      54.288  31.719  39.174  1.00  0.00           H  
ATOM    916 HH22 ARG    64      55.212  30.874  37.991  1.00  0.00           H  
ATOM    917  C   ARG    64      55.046  37.707  38.003  1.00  0.00           C  
ATOM    918  O   ARG    64      54.634  38.283  39.016  1.00  0.00           O  
ATOM    919  N   ALA    65      55.039  38.311  36.838  1.00  0.00           N  
ATOM    920  H   ALA    65      55.594  37.747  36.209  1.00  0.00           H  
ATOM    921  CA  ALA    65      54.505  39.626  36.586  1.00  0.00           C  
ATOM    922  HA  ALA    65      54.768  40.275  37.421  1.00  0.00           H  
ATOM    923  CB  ALA    65      54.999  40.070  35.229  1.00  0.00           C  
ATOM    924  HB1 ALA    65      56.078  39.943  35.138  1.00  0.00           H  
ATOM    925  HB2 ALA    65      54.864  41.149  35.152  1.00  0.00           H  
ATOM    926  HB3 ALA    65      54.470  39.599  34.401  1.00  0.00           H  
ATOM    927  C   ALA    65      52.935  39.605  36.658  1.00  0.00           C  
ATOM    928  O   ALA    65      52.272  40.495  37.112  1.00  0.00           O  
ATOM    929  N   SER    66      52.291  38.420  36.518  1.00  0.00           N  
ATOM    930  H   SER    66      52.858  37.631  36.243  1.00  0.00           H  
ATOM    931  CA  SER    66      50.817  38.143  36.700  1.00  0.00           C  
ATOM    932  HA  SER    66      50.186  38.971  36.376  1.00  0.00           H  
ATOM    933  CB  SER    66      50.400  36.954  35.766  1.00  0.00           C  
ATOM    934  HB2 SER    66      50.874  36.043  36.132  1.00  0.00           H  
ATOM    935  HB3 SER    66      49.344  36.735  35.924  1.00  0.00           H  
ATOM    936  OG  SER    66      50.776  37.182  34.444  1.00  0.00           O  
ATOM    937  HG  SER    66      51.717  37.279  34.278  1.00  0.00           H  
ATOM    938  C   SER    66      50.358  37.755  38.144  1.00  0.00           C  
ATOM    939  O   SER    66      49.187  37.547  38.508  1.00  0.00           O  
ATOM    940  N   GLU    67      51.352  37.680  39.030  1.00  0.00           N  
ATOM    941  H   GLU    67      52.191  37.792  38.479  1.00  0.00           H  
ATOM    942  CA  GLU    67      51.259  37.194  40.425  1.00  0.00           C  
ATOM    943  HA  GLU    67      50.267  36.801  40.648  1.00  0.00           H  
ATOM    944  CB  GLU    67      52.263  36.084  40.606  1.00  0.00           C  
ATOM    945  HB2 GLU    67      53.220  36.385  40.181  1.00  0.00           H  
ATOM    946  HB3 GLU    67      52.493  35.965  41.664  1.00  0.00           H  
ATOM    947  CG  GLU    67      51.848  34.735  39.990  1.00  0.00           C  
ATOM    948  HG2 GLU    67      50.975  34.401  40.552  1.00  0.00           H  
ATOM    949  HG3 GLU    67      51.559  34.915  38.954  1.00  0.00           H  
ATOM    950  CD  GLU    67      52.943  33.625  40.186  1.00  0.00           C  
ATOM    951  OE1 GLU    67      53.679  33.626  41.173  1.00  0.00           O  
ATOM    952  OE2 GLU    67      53.014  32.694  39.432  1.00  0.00           O  
ATOM    953  C   GLU    67      51.508  38.389  41.344  1.00  0.00           C  
ATOM    954  O   GLU    67      52.380  38.273  42.287  1.00  0.00           O  
ATOM    955  N   GLY    68      50.999  39.546  41.078  1.00  0.00           N  
ATOM    956  H   GLY    68      50.534  39.562  40.182  1.00  0.00           H  
ATOM    957  CA  GLY    68      51.391  40.800  41.727  1.00  0.00           C  
ATOM    958  HA2 GLY    68      52.402  41.064  41.417  1.00  0.00           H  
ATOM    959  HA3 GLY    68      50.740  41.580  41.333  1.00  0.00           H  
ATOM    960  C   GLY    68      51.444  40.800  43.199  1.00  0.00           C  
ATOM    961  O   GLY    68      52.482  41.128  43.811  1.00  0.00           O  
ATOM    962  N   PRO    69      50.302  40.682  43.925  1.00  0.00           N  
ATOM    963  CD  PRO    69      48.960  40.406  43.412  1.00  0.00           C  
ATOM    964  HD2 PRO    69      48.761  40.972  42.502  1.00  0.00           H  
ATOM    965  HD3 PRO    69      48.937  39.316  43.432  1.00  0.00           H  
ATOM    966  CG  PRO    69      47.989  40.952  44.431  1.00  0.00           C  
ATOM    967  HG2 PRO    69      46.981  40.539  44.462  1.00  0.00           H  
ATOM    968  HG3 PRO    69      47.826  41.999  44.176  1.00  0.00           H  
ATOM    969  CB  PRO    69      48.670  40.837  45.768  1.00  0.00           C  
ATOM    970  HB2 PRO    69      48.517  39.864  46.235  1.00  0.00           H  
ATOM    971  HB3 PRO    69      48.391  41.540  46.552  1.00  0.00           H  
ATOM    972  CA  PRO    69      50.202  40.870  45.362  1.00  0.00           C  
ATOM    973  HA  PRO    69      50.622  41.792  45.764  1.00  0.00           H  
ATOM    974  C   PRO    69      50.955  39.668  46.015  1.00  0.00           C  
ATOM    975  O   PRO    69      50.997  38.528  45.582  1.00  0.00           O  
ATOM    976  N   GLY    70      51.431  39.925  47.224  1.00  0.00           N  
ATOM    977  H   GLY    70      51.387  40.885  47.534  1.00  0.00           H  
ATOM    978  CA  GLY    70      52.033  38.957  48.120  1.00  0.00           C  
ATOM    979  HA2 GLY    70      52.114  39.453  49.087  1.00  0.00           H  
ATOM    980  HA3 GLY    70      53.005  38.682  47.710  1.00  0.00           H  
ATOM    981  C   GLY    70      51.212  37.657  48.361  1.00  0.00           C  
ATOM    982  O   GLY    70      49.994  37.806  48.629  1.00  0.00           O  
ATOM    983  N   ALA    71      51.757  36.457  48.146  1.00  0.00           N  
ATOM    984  H   ALA    71      52.758  36.401  48.028  1.00  0.00           H  
ATOM    985  CA  ALA    71      51.104  35.160  48.170  1.00  0.00           C  
ATOM    986  HA  ALA    71      50.072  35.296  48.495  1.00  0.00           H  
ATOM    987  CB  ALA    71      51.055  34.713  46.761  1.00  0.00           C  
ATOM    988  HB1 ALA    71      52.048  34.481  46.376  1.00  0.00           H  
ATOM    989  HB2 ALA    71      50.567  33.745  46.645  1.00  0.00           H  
ATOM    990  HB3 ALA    71      50.636  35.414  46.039  1.00  0.00           H  
ATOM    991  C   ALA    71      51.768  34.202  49.162  1.00  0.00           C  
ATOM    992  O   ALA    71      51.383  33.019  49.205  1.00  0.00           O  
ATOM    993  N   GLY    72      52.779  34.558  49.998  1.00  0.00           N  
ATOM    994  H   GLY    72      53.046  35.524  49.875  1.00  0.00           H  
ATOM    995  CA  GLY    72      53.223  33.786  51.160  1.00  0.00           C  
ATOM    996  HA2 GLY    72      53.719  34.499  51.817  1.00  0.00           H  
ATOM    997  HA3 GLY    72      52.310  33.326  51.540  1.00  0.00           H  
ATOM    998  C   GLY    72      54.133  32.650  50.803  1.00  0.00           C  
ATOM    999  O   GLY    72      55.135  32.374  51.536  1.00  0.00           O  
ATOM   1000  N   ALA    73      53.954  31.966  49.638  1.00  0.00           N  
ATOM   1001  H   ALA    73      53.129  32.278  49.145  1.00  0.00           H  
ATOM   1002  CA  ALA    73      54.707  30.810  49.068  1.00  0.00           C  
ATOM   1003  HA  ALA    73      55.725  31.067  49.358  1.00  0.00           H  
ATOM   1004  CB  ALA    73      54.429  29.616  49.911  1.00  0.00           C  
ATOM   1005  HB1 ALA    73      53.456  29.250  49.583  1.00  0.00           H  
ATOM   1006  HB2 ALA    73      55.179  28.879  49.624  1.00  0.00           H  
ATOM   1007  HB3 ALA    73      54.660  29.982  50.912  1.00  0.00           H  
ATOM   1008  C   ALA    73      54.523  30.656  47.493  1.00  0.00           C  
ATOM   1009  O   ALA    73      53.460  30.973  46.893  1.00  0.00           O  
ATOM   1010  N   ALA    74      55.594  30.219  46.844  1.00  0.00           N  
ATOM   1011  H   ALA    74      56.467  30.099  47.338  1.00  0.00           H  
ATOM   1012  CA  ALA    74      55.579  29.886  45.397  1.00  0.00           C  
ATOM   1013  HA  ALA    74      55.479  30.841  44.882  1.00  0.00           H  
ATOM   1014  CB  ALA    74      56.878  29.262  44.955  1.00  0.00           C  
ATOM   1015  HB1 ALA    74      57.737  29.692  45.470  1.00  0.00           H  
ATOM   1016  HB2 ALA    74      57.062  29.404  43.890  1.00  0.00           H  
ATOM   1017  HB3 ALA    74      56.940  28.202  45.201  1.00  0.00           H  
ATOM   1018  C   ALA    74      54.435  29.019  44.989  1.00  0.00           C  
ATOM   1019  O   ALA    74      53.983  28.139  45.698  1.00  0.00           O  
ATOM   1020  N   THR    75      53.893  29.370  43.797  1.00  0.00           N  
ATOM   1021  H   THR    75      54.331  30.109  43.267  1.00  0.00           H  
ATOM   1022  CA  THR    75      52.931  28.537  43.081  1.00  0.00           C  
ATOM   1023  HA  THR    75      52.037  28.384  43.686  1.00  0.00           H  
ATOM   1024  CB  THR    75      52.538  29.204  41.714  1.00  0.00           C  
ATOM   1025  HB  THR    75      51.877  28.530  41.169  1.00  0.00           H  
ATOM   1026  CG2 THR    75      51.725  30.536  41.876  1.00  0.00           C  
ATOM   1027 HG21 THR    75      51.130  30.760  40.991  1.00  0.00           H  
ATOM   1028 HG22 THR    75      51.036  30.440  42.716  1.00  0.00           H  
ATOM   1029 HG23 THR    75      52.365  31.397  42.067  1.00  0.00           H  
ATOM   1030  OG1 THR    75      53.611  29.535  40.902  1.00  0.00           O  
ATOM   1031  HG1 THR    75      54.030  28.707  40.654  1.00  0.00           H  
ATOM   1032  C   THR    75      53.420  27.059  42.795  1.00  0.00           C  
ATOM   1033  O   THR    75      54.613  26.865  42.519  1.00  0.00           O  
ATOM   1034  N   VAL    76      52.573  26.073  42.932  1.00  0.00           N  
ATOM   1035  H   VAL    76      51.627  26.366  43.129  1.00  0.00           H  
ATOM   1036  CA  VAL    76      52.927  24.629  42.668  1.00  0.00           C  
ATOM   1037  HA  VAL    76      53.923  24.516  43.096  1.00  0.00           H  
ATOM   1038  CB  VAL    76      52.093  23.770  43.597  1.00  0.00           C  
ATOM   1039  HB  VAL    76      52.296  24.217  44.570  1.00  0.00           H  
ATOM   1040  CG1 VAL    76      50.621  23.729  43.396  1.00  0.00           C  
ATOM   1041 HG11 VAL    76      50.275  23.282  42.464  1.00  0.00           H  
ATOM   1042 HG12 VAL    76      50.215  23.266  44.295  1.00  0.00           H  
ATOM   1043 HG13 VAL    76      50.290  24.764  43.477  1.00  0.00           H  
ATOM   1044  CG2 VAL    76      52.653  22.321  43.561  1.00  0.00           C  
ATOM   1045 HG21 VAL    76      53.739  22.317  43.649  1.00  0.00           H  
ATOM   1046 HG22 VAL    76      52.237  21.706  44.359  1.00  0.00           H  
ATOM   1047 HG23 VAL    76      52.508  21.847  42.590  1.00  0.00           H  
ATOM   1048  C   VAL    76      53.084  24.250  41.245  1.00  0.00           C  
ATOM   1049  O   VAL    76      52.163  24.466  40.419  1.00  0.00           O  
ATOM   1050  N   ASN    77      54.213  23.593  40.953  1.00  0.00           N  
ATOM   1051  H   ASN    77      54.860  23.507  41.723  1.00  0.00           H  
ATOM   1052  CA  ASN    77      54.675  23.091  39.614  1.00  0.00           C  
ATOM   1053  HA  ASN    77      54.345  23.794  38.848  1.00  0.00           H  
ATOM   1054  CB  ASN    77      56.170  22.984  39.439  1.00  0.00           C  
ATOM   1055  HB2 ASN    77      56.416  22.314  40.262  1.00  0.00           H  
ATOM   1056  HB3 ASN    77      56.401  22.482  38.499  1.00  0.00           H  
ATOM   1057  CG  ASN    77      56.828  24.340  39.446  1.00  0.00           C  
ATOM   1058  OD1 ASN    77      56.356  25.231  38.844  1.00  0.00           O  
ATOM   1059  ND2 ASN    77      58.061  24.480  39.981  1.00  0.00           N  
ATOM   1060 HD21 ASN    77      58.512  23.746  40.509  1.00  0.00           H  
ATOM   1061 HD22 ASN    77      58.503  25.363  39.765  1.00  0.00           H  
ATOM   1062  C   ASN    77      53.992  21.713  39.371  1.00  0.00           C  
ATOM   1063  O   ASN    77      53.245  21.522  38.402  1.00  0.00           O  
ATOM   1064  N   SER    78      54.271  20.738  40.257  1.00  0.00           N  
ATOM   1065  H   SER    78      54.711  20.975  41.135  1.00  0.00           H  
ATOM   1066  CA  SER    78      53.958  19.276  40.060  1.00  0.00           C  
ATOM   1067  HA  SER    78      54.012  19.164  38.977  1.00  0.00           H  
ATOM   1068  CB  SER    78      54.863  18.361  40.775  1.00  0.00           C  
ATOM   1069  HB2 SER    78      54.945  18.854  41.744  1.00  0.00           H  
ATOM   1070  HB3 SER    78      55.836  18.322  40.286  1.00  0.00           H  
ATOM   1071  OG  SER    78      54.353  17.087  40.943  1.00  0.00           O  
ATOM   1072  HG  SER    78      54.513  16.536  40.173  1.00  0.00           H  
ATOM   1073  C   SER    78      52.473  19.059  40.495  1.00  0.00           C  
ATOM   1074  O   SER    78      52.219  19.241  41.708  1.00  0.00           O  
ATOM   1075  N   PRO    79      51.623  18.433  39.646  1.00  0.00           N  
ATOM   1076  CD  PRO    79      51.822  18.028  38.272  1.00  0.00           C  
ATOM   1077  HD2 PRO    79      51.613  18.817  37.549  1.00  0.00           H  
ATOM   1078  HD3 PRO    79      52.871  17.800  38.089  1.00  0.00           H  
ATOM   1079  CG  PRO    79      50.853  16.987  37.900  1.00  0.00           C  
ATOM   1080  HG2 PRO    79      51.232  15.971  38.012  1.00  0.00           H  
ATOM   1081  HG3 PRO    79      50.643  17.094  36.836  1.00  0.00           H  
ATOM   1082  CB  PRO    79      49.699  17.362  38.893  1.00  0.00           C  
ATOM   1083  HB2 PRO    79      49.031  18.137  38.520  1.00  0.00           H  
ATOM   1084  HB3 PRO    79      49.095  16.485  39.125  1.00  0.00           H  
ATOM   1085  CA  PRO    79      50.391  17.905  40.111  1.00  0.00           C  
ATOM   1086  HA  PRO    79      49.761  18.684  40.541  1.00  0.00           H  
ATOM   1087  C   PRO    79      50.588  16.781  41.153  1.00  0.00           C  
ATOM   1088  O   PRO    79      49.627  16.579  41.947  1.00  0.00           O  
ATOM   1089  N   GLY    80      51.698  16.012  41.223  1.00  0.00           N  
ATOM   1090  H   GLY    80      52.358  16.011  40.459  1.00  0.00           H  
ATOM   1091  CA  GLY    80      51.925  15.101  42.353  1.00  0.00           C  
ATOM   1092  HA2 GLY    80      51.092  14.401  42.399  1.00  0.00           H  
ATOM   1093  HA3 GLY    80      52.709  14.407  42.049  1.00  0.00           H  
ATOM   1094  C   GLY    80      52.186  15.814  43.672  1.00  0.00           C  
ATOM   1095  O   GLY    80      51.691  15.304  44.676  1.00  0.00           O  
ATOM   1096  N   ALA    81      52.796  16.956  43.707  1.00  0.00           N  
ATOM   1097  H   ALA    81      53.089  17.316  42.810  1.00  0.00           H  
ATOM   1098  CA  ALA    81      52.998  17.884  44.840  1.00  0.00           C  
ATOM   1099  HA  ALA    81      53.590  17.293  45.539  1.00  0.00           H  
ATOM   1100  CB  ALA    81      54.032  18.945  44.430  1.00  0.00           C  
ATOM   1101  HB1 ALA    81      54.891  18.468  43.958  1.00  0.00           H  
ATOM   1102  HB2 ALA    81      53.594  19.706  43.784  1.00  0.00           H  
ATOM   1103  HB3 ALA    81      54.461  19.465  45.286  1.00  0.00           H  
ATOM   1104  C   ALA    81      51.686  18.406  45.441  1.00  0.00           C  
ATOM   1105  O   ALA    81      51.412  18.358  46.606  1.00  0.00           O  
ATOM   1106  N   VAL    82      50.812  18.854  44.549  1.00  0.00           N  
ATOM   1107  H   VAL    82      51.037  18.904  43.566  1.00  0.00           H  
ATOM   1108  CA  VAL    82      49.407  19.317  44.729  1.00  0.00           C  
ATOM   1109  HA  VAL    82      49.458  20.201  45.364  1.00  0.00           H  
ATOM   1110  CB  VAL    82      48.691  19.664  43.442  1.00  0.00           C  
ATOM   1111  HB  VAL    82      48.668  18.799  42.779  1.00  0.00           H  
ATOM   1112  CG1 VAL    82      47.216  20.094  43.685  1.00  0.00           C  
ATOM   1113 HG11 VAL    82      46.826  20.352  42.701  1.00  0.00           H  
ATOM   1114 HG12 VAL    82      47.162  20.878  44.440  1.00  0.00           H  
ATOM   1115 HG13 VAL    82      46.586  19.272  44.025  1.00  0.00           H  
ATOM   1116  CG2 VAL    82      49.299  20.884  42.840  1.00  0.00           C  
ATOM   1117 HG21 VAL    82      48.893  21.174  41.870  1.00  0.00           H  
ATOM   1118 HG22 VAL    82      49.211  21.703  43.554  1.00  0.00           H  
ATOM   1119 HG23 VAL    82      50.353  20.639  42.706  1.00  0.00           H  
ATOM   1120  C   VAL    82      48.609  18.166  45.428  1.00  0.00           C  
ATOM   1121  O   VAL    82      47.896  18.366  46.381  1.00  0.00           O  
ATOM   1122  N   LYS    83      48.795  16.946  44.903  1.00  0.00           N  
ATOM   1123  H   LYS    83      49.352  16.867  44.064  1.00  0.00           H  
ATOM   1124  CA  LYS    83      48.226  15.814  45.484  1.00  0.00           C  
ATOM   1125  HA  LYS    83      47.226  16.027  45.861  1.00  0.00           H  
ATOM   1126  CB  LYS    83      48.040  14.737  44.398  1.00  0.00           C  
ATOM   1127  HB2 LYS    83      48.958  14.606  43.826  1.00  0.00           H  
ATOM   1128  HB3 LYS    83      47.856  13.764  44.852  1.00  0.00           H  
ATOM   1129  CG  LYS    83      46.829  15.076  43.409  1.00  0.00           C  
ATOM   1130  HG2 LYS    83      45.945  15.378  43.970  1.00  0.00           H  
ATOM   1131  HG3 LYS    83      47.132  15.885  42.745  1.00  0.00           H  
ATOM   1132  CD  LYS    83      46.437  13.909  42.491  1.00  0.00           C  
ATOM   1133  HD2 LYS    83      46.166  13.051  43.107  1.00  0.00           H  
ATOM   1134  HD3 LYS    83      45.613  14.294  41.890  1.00  0.00           H  
ATOM   1135  CE  LYS    83      47.683  13.647  41.563  1.00  0.00           C  
ATOM   1136  HE2 LYS    83      48.453  13.197  42.190  1.00  0.00           H  
ATOM   1137  HE3 LYS    83      48.081  14.593  41.196  1.00  0.00           H  
ATOM   1138  NZ  LYS    83      47.312  12.762  40.509  1.00  0.00           N  
ATOM   1139  HZ1 LYS    83      47.255  11.817  40.860  1.00  0.00           H  
ATOM   1140  HZ2 LYS    83      46.454  12.945  40.009  1.00  0.00           H  
ATOM   1141  HZ3 LYS    83      48.079  12.724  39.853  1.00  0.00           H  
ATOM   1142  C   LYS    83      48.937  15.162  46.666  1.00  0.00           C  
ATOM   1143  O   LYS    83      48.302  14.435  47.430  1.00  0.00           O  
ATOM   1144  N   SER    84      50.177  15.658  47.000  1.00  0.00           N  
ATOM   1145  H   SER    84      50.564  16.320  46.343  1.00  0.00           H  
ATOM   1146  CA  SER    84      50.764  15.581  48.332  1.00  0.00           C  
ATOM   1147  HA  SER    84      50.554  14.608  48.776  1.00  0.00           H  
ATOM   1148  CB  SER    84      52.315  15.686  48.188  1.00  0.00           C  
ATOM   1149  HB2 SER    84      52.783  15.856  49.158  1.00  0.00           H  
ATOM   1150  HB3 SER    84      52.506  16.514  47.505  1.00  0.00           H  
ATOM   1151  OG  SER    84      52.757  14.425  47.610  1.00  0.00           O  
ATOM   1152  HG  SER    84      52.694  14.557  46.661  1.00  0.00           H  
ATOM   1153  C   SER    84      50.297  16.677  49.310  1.00  0.00           C  
ATOM   1154  O   SER    84      50.773  16.928  50.393  1.00  0.00           O  
ATOM   1155  N   GLY    85      49.351  17.446  48.819  1.00  0.00           N  
ATOM   1156  H   GLY    85      49.075  17.348  47.853  1.00  0.00           H  
ATOM   1157  CA  GLY    85      48.536  18.470  49.516  1.00  0.00           C  
ATOM   1158  HA2 GLY    85      48.301  18.229  50.552  1.00  0.00           H  
ATOM   1159  HA3 GLY    85      47.579  18.550  49.001  1.00  0.00           H  
ATOM   1160  C   GLY    85      49.021  19.872  49.566  1.00  0.00           C  
ATOM   1161  O   GLY    85      48.493  20.675  50.327  1.00  0.00           O  
ATOM   1162  N   GLU    86      49.966  20.282  48.736  1.00  0.00           N  
ATOM   1163  H   GLU    86      50.422  19.635  48.109  1.00  0.00           H  
ATOM   1164  CA  GLU    86      50.310  21.646  48.495  1.00  0.00           C  
ATOM   1165  HA  GLU    86      50.606  22.076  49.452  1.00  0.00           H  
ATOM   1166  CB  GLU    86      51.452  21.808  47.505  1.00  0.00           C  
ATOM   1167  HB2 GLU    86      51.005  21.385  46.606  1.00  0.00           H  
ATOM   1168  HB3 GLU    86      51.669  22.855  47.290  1.00  0.00           H  
ATOM   1169  CG  GLU    86      52.741  21.120  47.861  1.00  0.00           C  
ATOM   1170  HG2 GLU    86      52.558  20.114  48.238  1.00  0.00           H  
ATOM   1171  HG3 GLU    86      53.430  21.141  47.016  1.00  0.00           H  
ATOM   1172  CD  GLU    86      53.538  21.648  49.000  1.00  0.00           C  
ATOM   1173  OE1 GLU    86      53.285  22.753  49.568  1.00  0.00           O  
ATOM   1174  OE2 GLU    86      54.461  20.951  49.413  1.00  0.00           O  
ATOM   1175  C   GLU    86      49.089  22.425  48.037  1.00  0.00           C  
ATOM   1176  O   GLU    86      48.605  22.287  46.866  1.00  0.00           O  
ATOM   1177  N   ARG    87      48.613  23.298  48.915  1.00  0.00           N  
ATOM   1178  H   ARG    87      49.147  23.280  49.772  1.00  0.00           H  
ATOM   1179  CA  ARG    87      47.560  24.181  48.661  1.00  0.00           C  
ATOM   1180  HA  ARG    87      47.024  23.830  47.779  1.00  0.00           H  
ATOM   1181  CB  ARG    87      46.514  24.258  49.792  1.00  0.00           C  
ATOM   1182  HB2 ARG    87      46.921  24.737  50.683  1.00  0.00           H  
ATOM   1183  HB3 ARG    87      45.669  24.847  49.436  1.00  0.00           H  
ATOM   1184  CG  ARG    87      45.794  22.957  50.257  1.00  0.00           C  
ATOM   1185  HG2 ARG    87      45.315  22.574  49.356  1.00  0.00           H  
ATOM   1186  HG3 ARG    87      46.566  22.326  50.697  1.00  0.00           H  
ATOM   1187  CD  ARG    87      44.842  23.418  51.399  1.00  0.00           C  
ATOM   1188  HD2 ARG    87      44.096  24.133  51.051  1.00  0.00           H  
ATOM   1189  HD3 ARG    87      45.462  23.810  52.205  1.00  0.00           H  
ATOM   1190  NE  ARG    87      44.036  22.248  51.826  1.00  0.00           N  
ATOM   1191  HE  ARG    87      44.353  21.342  51.512  1.00  0.00           H  
ATOM   1192  CZ  ARG    87      42.896  22.226  52.485  1.00  0.00           C  
ATOM   1193  NH1 ARG    87      42.384  23.293  52.943  1.00  0.00           N  
ATOM   1194 HH11 ARG    87      42.979  24.108  52.995  1.00  0.00           H  
ATOM   1195 HH12 ARG    87      41.562  23.211  53.524  1.00  0.00           H  
ATOM   1196  NH2 ARG    87      42.157  21.186  52.662  1.00  0.00           N  
ATOM   1197 HH21 ARG    87      42.283  20.339  52.126  1.00  0.00           H  
ATOM   1198 HH22 ARG    87      41.292  21.281  53.174  1.00  0.00           H  
ATOM   1199  C   ARG    87      47.949  25.641  48.220  1.00  0.00           C  
ATOM   1200  O   ARG    87      47.241  26.651  48.352  1.00  0.00           O  
ATOM   1201  N   ARG    88      49.192  25.772  47.718  1.00  0.00           N  
ATOM   1202  H   ARG    88      49.658  24.880  47.629  1.00  0.00           H  
ATOM   1203  CA  ARG    88      49.588  26.912  46.914  1.00  0.00           C  
ATOM   1204  HA  ARG    88      49.420  27.850  47.443  1.00  0.00           H  
ATOM   1205  CB  ARG    88      51.123  26.812  46.609  1.00  0.00           C  
ATOM   1206  HB2 ARG    88      51.130  26.063  45.817  1.00  0.00           H  
ATOM   1207  HB3 ARG    88      51.508  27.710  46.125  1.00  0.00           H  
ATOM   1208  CG  ARG    88      52.049  26.372  47.772  1.00  0.00           C  
ATOM   1209  HG2 ARG    88      52.547  27.239  48.207  1.00  0.00           H  
ATOM   1210  HG3 ARG    88      51.479  25.917  48.582  1.00  0.00           H  
ATOM   1211  CD  ARG    88      53.184  25.455  47.305  1.00  0.00           C  
ATOM   1212  HD2 ARG    88      52.732  24.479  47.130  1.00  0.00           H  
ATOM   1213  HD3 ARG    88      53.717  25.879  46.454  1.00  0.00           H  
ATOM   1214  NE  ARG    88      54.243  25.302  48.405  1.00  0.00           N  
ATOM   1215  HE  ARG    88      54.081  24.543  49.053  1.00  0.00           H  
ATOM   1216  CZ  ARG    88      55.368  25.996  48.472  1.00  0.00           C  
ATOM   1217  NH1 ARG    88      56.250  25.699  49.387  1.00  0.00           N  
ATOM   1218 HH11 ARG    88      55.991  25.045  50.112  1.00  0.00           H  
ATOM   1219 HH12 ARG    88      57.068  26.277  49.514  1.00  0.00           H  
ATOM   1220  NH2 ARG    88      55.738  26.903  47.647  1.00  0.00           N  
ATOM   1221 HH21 ARG    88      55.026  27.247  47.020  1.00  0.00           H  
ATOM   1222 HH22 ARG    88      56.692  27.231  47.697  1.00  0.00           H  
ATOM   1223  C   ARG    88      48.805  26.903  45.589  1.00  0.00           C  
ATOM   1224  O   ARG    88      48.308  25.847  45.150  1.00  0.00           O  
ATOM   1225  N   ALA    89      48.755  28.073  44.954  1.00  0.00           N  
ATOM   1226  H   ALA    89      49.228  28.832  45.425  1.00  0.00           H  
ATOM   1227  CA  ALA    89      48.061  28.284  43.663  1.00  0.00           C  
ATOM   1228  HA  ALA    89      47.105  27.760  43.682  1.00  0.00           H  
ATOM   1229  CB  ALA    89      47.903  29.818  43.384  1.00  0.00           C  
ATOM   1230  HB1 ALA    89      47.381  30.047  42.454  1.00  0.00           H  
ATOM   1231  HB2 ALA    89      48.946  30.131  43.432  1.00  0.00           H  
ATOM   1232  HB3 ALA    89      47.330  30.295  44.179  1.00  0.00           H  
ATOM   1233  C   ALA    89      48.845  27.540  42.571  1.00  0.00           C  
ATOM   1234  O   ALA    89      50.079  27.216  42.798  1.00  0.00           O  
ATOM   1235  N   ARG    90      48.354  27.503  41.370  1.00  0.00           N  
ATOM   1236  H   ARG    90      47.454  27.941  41.231  1.00  0.00           H  
ATOM   1237  CA  ARG    90      49.085  27.053  40.180  1.00  0.00           C  
ATOM   1238  HA  ARG    90      49.956  26.444  40.422  1.00  0.00           H  
ATOM   1239  CB  ARG    90      48.199  26.184  39.242  1.00  0.00           C  
ATOM   1240  HB2 ARG    90      47.344  26.807  38.979  1.00  0.00           H  
ATOM   1241  HB3 ARG    90      48.662  26.021  38.269  1.00  0.00           H  
ATOM   1242  CG  ARG    90      47.676  24.863  39.962  1.00  0.00           C  
ATOM   1243  HG2 ARG    90      48.457  24.341  40.514  1.00  0.00           H  
ATOM   1244  HG3 ARG    90      46.919  25.226  40.657  1.00  0.00           H  
ATOM   1245  CD  ARG    90      46.915  24.046  38.953  1.00  0.00           C  
ATOM   1246  HD2 ARG    90      46.714  23.070  39.395  1.00  0.00           H  
ATOM   1247  HD3 ARG    90      47.490  23.932  38.034  1.00  0.00           H  
ATOM   1248  NE  ARG    90      45.714  24.718  38.515  1.00  0.00           N  
ATOM   1249  HE  ARG    90      45.161  25.181  39.222  1.00  0.00           H  
ATOM   1250  CZ  ARG    90      45.197  24.757  37.286  1.00  0.00           C  
ATOM   1251  NH1 ARG    90      45.601  23.952  36.335  1.00  0.00           N  
ATOM   1252 HH11 ARG    90      46.373  23.303  36.383  1.00  0.00           H  
ATOM   1253 HH12 ARG    90      45.022  23.882  35.511  1.00  0.00           H  
ATOM   1254  NH2 ARG    90      44.124  25.457  37.082  1.00  0.00           N  
ATOM   1255 HH21 ARG    90      43.782  25.846  37.949  1.00  0.00           H  
ATOM   1256 HH22 ARG    90      43.470  25.318  36.325  1.00  0.00           H  
ATOM   1257  C   ARG    90      49.582  28.320  39.471  1.00  0.00           C  
ATOM   1258  O   ARG    90      48.833  29.291  39.522  1.00  0.00           O  
ATOM   1259  N   PRO    91      50.790  28.348  38.800  1.00  0.00           N  
ATOM   1260  CD  PRO    91      51.644  27.294  38.443  1.00  0.00           C  
ATOM   1261  HD2 PRO    91      52.364  27.198  39.256  1.00  0.00           H  
ATOM   1262  HD3 PRO    91      51.153  26.380  38.109  1.00  0.00           H  
ATOM   1263  CG  PRO    91      52.497  27.686  37.263  1.00  0.00           C  
ATOM   1264  HG2 PRO    91      51.937  27.511  36.344  1.00  0.00           H  
ATOM   1265  HG3 PRO    91      53.445  27.150  37.226  1.00  0.00           H  
ATOM   1266  CB  PRO    91      52.734  29.173  37.506  1.00  0.00           C  
ATOM   1267  HB2 PRO    91      52.892  29.737  36.586  1.00  0.00           H  
ATOM   1268  HB3 PRO    91      53.589  29.259  38.176  1.00  0.00           H  
ATOM   1269  CA  PRO    91      51.449  29.590  38.329  1.00  0.00           C  
ATOM   1270  HA  PRO    91      51.820  30.206  39.148  1.00  0.00           H  
ATOM   1271  C   PRO    91      50.653  30.571  37.454  1.00  0.00           C  
ATOM   1272  O   PRO    91      49.732  30.321  36.727  1.00  0.00           O  
ATOM   1273  N   GLY    92      51.134  31.815  37.676  1.00  0.00           N  
ATOM   1274  H   GLY    92      51.901  31.892  38.328  1.00  0.00           H  
ATOM   1275  CA  GLY    92      50.549  33.021  37.016  1.00  0.00           C  
ATOM   1276  HA2 GLY    92      50.267  32.769  35.994  1.00  0.00           H  
ATOM   1277  HA3 GLY    92      51.226  33.873  36.950  1.00  0.00           H  
ATOM   1278  C   GLY    92      49.337  33.490  37.815  1.00  0.00           C  
ATOM   1279  O   GLY    92      48.742  34.458  37.374  1.00  0.00           O  
ATOM   1280  N   THR    93      48.927  32.800  38.920  1.00  0.00           N  
ATOM   1281  H   THR    93      49.351  31.931  39.215  1.00  0.00           H  
ATOM   1282  CA  THR    93      47.858  33.306  39.766  1.00  0.00           C  
ATOM   1283  HA  THR    93      47.640  34.314  39.413  1.00  0.00           H  
ATOM   1284  CB  THR    93      46.533  32.483  39.652  1.00  0.00           C  
ATOM   1285  HB  THR    93      45.821  32.880  40.375  1.00  0.00           H  
ATOM   1286  CG2 THR    93      45.832  32.468  38.303  1.00  0.00           C  
ATOM   1287 HG21 THR    93      44.933  31.854  38.371  1.00  0.00           H  
ATOM   1288 HG22 THR    93      45.647  33.486  37.959  1.00  0.00           H  
ATOM   1289 HG23 THR    93      46.454  31.939  37.581  1.00  0.00           H  
ATOM   1290  OG1 THR    93      46.788  31.108  39.987  1.00  0.00           O  
ATOM   1291  HG1 THR    93      47.428  30.743  39.371  1.00  0.00           H  
ATOM   1292  C   THR    93      48.299  33.415  41.213  1.00  0.00           C  
ATOM   1293  O   THR    93      48.951  32.515  41.763  1.00  0.00           O  
ATOM   1294  N   TYR    94      48.153  34.574  41.889  1.00  0.00           N  
ATOM   1295  H   TYR    94      47.471  35.221  41.520  1.00  0.00           H  
ATOM   1296  CA  TYR    94      48.550  34.771  43.306  1.00  0.00           C  
ATOM   1297  HA  TYR    94      49.492  34.284  43.556  1.00  0.00           H  
ATOM   1298  CB  TYR    94      48.839  36.246  43.433  1.00  0.00           C  
ATOM   1299  HB2 TYR    94      49.597  36.524  42.701  1.00  0.00           H  
ATOM   1300  HB3 TYR    94      49.264  36.590  44.377  1.00  0.00           H  
ATOM   1301  CG  TYR    94      47.659  37.165  43.174  1.00  0.00           C  
ATOM   1302  CD1 TYR    94      46.747  37.410  44.218  1.00  0.00           C  
ATOM   1303  HD1 TYR    94      46.950  37.115  45.237  1.00  0.00           H  
ATOM   1304  CE1 TYR    94      45.626  38.128  44.013  1.00  0.00           C  
ATOM   1305  HE1 TYR    94      45.009  38.389  44.859  1.00  0.00           H  
ATOM   1306  CZ  TYR    94      45.426  38.789  42.751  1.00  0.00           C  
ATOM   1307  OH  TYR    94      44.306  39.593  42.628  1.00  0.00           O  
ATOM   1308  HH  TYR    94      43.774  39.566  43.426  1.00  0.00           H  
ATOM   1309  CE2 TYR    94      46.350  38.523  41.685  1.00  0.00           C  
ATOM   1310  HE2 TYR    94      46.127  38.992  40.737  1.00  0.00           H  
ATOM   1311  CD2 TYR    94      47.483  37.757  41.954  1.00  0.00           C  
ATOM   1312  HD2 TYR    94      48.193  37.659  41.146  1.00  0.00           H  
ATOM   1313  C   TYR    94      47.414  34.341  44.277  1.00  0.00           C  
ATOM   1314  O   TYR    94      46.267  34.454  43.952  1.00  0.00           O  
ATOM   1315  N   LEU    95      47.836  33.787  45.457  1.00  0.00           N  
ATOM   1316  H   LEU    95      48.821  33.636  45.625  1.00  0.00           H  
ATOM   1317  CA  LEU    95      46.838  33.306  46.458  1.00  0.00           C  
ATOM   1318  HA  LEU    95      46.092  32.796  45.848  1.00  0.00           H  
ATOM   1319  CB  LEU    95      47.519  32.279  47.418  1.00  0.00           C  
ATOM   1320  HB2 LEU    95      48.334  31.726  46.952  1.00  0.00           H  
ATOM   1321  HB3 LEU    95      48.033  32.933  48.122  1.00  0.00           H  
ATOM   1322  CG  LEU    95      46.660  31.389  48.308  1.00  0.00           C  
ATOM   1323  HG  LEU    95      45.788  31.972  48.604  1.00  0.00           H  
ATOM   1324  CD1 LEU    95      46.078  30.273  47.474  1.00  0.00           C  
ATOM   1325 HD11 LEU    95      45.673  29.490  48.115  1.00  0.00           H  
ATOM   1326 HD12 LEU    95      46.771  29.849  46.747  1.00  0.00           H  
ATOM   1327 HD13 LEU    95      45.201  30.644  46.942  1.00  0.00           H  
ATOM   1328  CD2 LEU    95      47.471  30.750  49.436  1.00  0.00           C  
ATOM   1329 HD21 LEU    95      46.809  30.278  50.161  1.00  0.00           H  
ATOM   1330 HD22 LEU    95      48.027  29.911  49.017  1.00  0.00           H  
ATOM   1331 HD23 LEU    95      48.145  31.453  49.927  1.00  0.00           H  
ATOM   1332  C   LEU    95      46.160  34.420  47.235  1.00  0.00           C  
ATOM   1333  O   LEU    95      46.872  35.232  47.885  1.00  0.00           O  
ATOM   1334  N   LEU    96      44.809  34.333  47.369  1.00  0.00           N  
ATOM   1335  H   LEU    96      44.482  33.523  46.863  1.00  0.00           H  
ATOM   1336  CA  LEU    96      43.915  35.239  48.128  1.00  0.00           C  
ATOM   1337  HA  LEU    96      44.279  36.251  47.952  1.00  0.00           H  
ATOM   1338  CB  LEU    96      42.545  35.103  47.390  1.00  0.00           C  
ATOM   1339  HB2 LEU    96      42.210  34.081  47.569  1.00  0.00           H  
ATOM   1340  HB3 LEU    96      42.736  35.108  46.317  1.00  0.00           H  
ATOM   1341  CG  LEU    96      41.366  36.037  47.693  1.00  0.00           C  
ATOM   1342  HG  LEU    96      41.248  36.019  48.777  1.00  0.00           H  
ATOM   1343  CD1 LEU    96      41.760  37.450  47.170  1.00  0.00           C  
ATOM   1344 HD11 LEU    96      40.971  38.193  47.288  1.00  0.00           H  
ATOM   1345 HD12 LEU    96      42.179  37.451  46.164  1.00  0.00           H  
ATOM   1346 HD13 LEU    96      42.597  37.783  47.782  1.00  0.00           H  
ATOM   1347  CD2 LEU    96      40.038  35.638  47.065  1.00  0.00           C  
ATOM   1348 HD21 LEU    96      40.091  35.905  46.010  1.00  0.00           H  
ATOM   1349 HD22 LEU    96      39.290  36.262  47.554  1.00  0.00           H  
ATOM   1350 HD23 LEU    96      39.943  34.578  47.304  1.00  0.00           H  
ATOM   1351  C   LEU    96      43.885  35.015  49.652  1.00  0.00           C  
ATOM   1352  O   LEU    96      42.854  35.033  50.333  1.00  0.00           O  
ATOM   1353  N   GLN    97      45.098  34.886  50.219  1.00  0.00           N  
ATOM   1354  H   GLN    97      45.888  35.129  49.639  1.00  0.00           H  
ATOM   1355  CA  GLN    97      45.351  34.124  51.430  1.00  0.00           C  
ATOM   1356  HA  GLN    97      44.860  33.161  51.284  1.00  0.00           H  
ATOM   1357  CB  GLN    97      46.870  33.854  51.576  1.00  0.00           C  
ATOM   1358  HB2 GLN    97      47.156  33.440  50.609  1.00  0.00           H  
ATOM   1359  HB3 GLN    97      46.958  33.013  52.264  1.00  0.00           H  
ATOM   1360  CG  GLN    97      47.636  35.123  51.878  1.00  0.00           C  
ATOM   1361  HG2 GLN    97      47.215  35.904  51.244  1.00  0.00           H  
ATOM   1362  HG3 GLN    97      47.466  35.410  52.915  1.00  0.00           H  
ATOM   1363  CD  GLN    97      49.142  35.044  51.719  1.00  0.00           C  
ATOM   1364  OE1 GLN    97      49.699  33.972  51.722  1.00  0.00           O  
ATOM   1365  NE2 GLN    97      49.814  36.218  51.913  1.00  0.00           N  
ATOM   1366 HE21 GLN    97      49.289  37.061  52.092  1.00  0.00           H  
ATOM   1367 HE22 GLN    97      50.821  36.131  51.895  1.00  0.00           H  
ATOM   1368  C   GLN    97      44.735  34.791  52.675  1.00  0.00           C  
ATOM   1369  O   GLN    97      44.707  34.225  53.731  1.00  0.00           O  
ATOM   1370  N   ASP    98      44.280  36.022  52.583  1.00  0.00           N  
ATOM   1371  H   ASP    98      44.499  36.555  51.754  1.00  0.00           H  
ATOM   1372  CA  ASP    98      43.500  36.695  53.658  1.00  0.00           C  
ATOM   1373  HA  ASP    98      43.823  36.349  54.640  1.00  0.00           H  
ATOM   1374  CB  ASP    98      43.833  38.211  53.614  1.00  0.00           C  
ATOM   1375  HB2 ASP    98      43.499  38.666  52.682  1.00  0.00           H  
ATOM   1376  HB3 ASP    98      43.334  38.784  54.397  1.00  0.00           H  
ATOM   1377  CG  ASP    98      45.285  38.554  53.890  1.00  0.00           C  
ATOM   1378  OD1 ASP    98      45.726  38.300  55.032  1.00  0.00           O  
ATOM   1379  OD2 ASP    98      46.029  38.884  52.972  1.00  0.00           O  
ATOM   1380  C   ASP    98      41.977  36.460  53.552  1.00  0.00           C  
ATOM   1381  O   ASP    98      41.443  35.668  54.391  1.00  0.00           O  
ATOM   1382  N   GLY    99      41.410  37.077  52.505  1.00  0.00           N  
ATOM   1383  H   GLY    99      41.952  37.751  51.984  1.00  0.00           H  
ATOM   1384  CA  GLY    99      39.955  37.068  52.232  1.00  0.00           C  
ATOM   1385  HA2 GLY    99      39.879  37.561  51.263  1.00  0.00           H  
ATOM   1386  HA3 GLY    99      39.338  37.602  52.954  1.00  0.00           H  
ATOM   1387  C   GLY    99      39.411  35.643  52.072  1.00  0.00           C  
ATOM   1388  O   GLY    99      38.230  35.514  52.216  1.00  0.00           O  
ATOM   1389  N   TYR   100      40.218  34.660  51.632  1.00  0.00           N  
ATOM   1390  H   TYR   100      41.175  34.882  51.400  1.00  0.00           H  
ATOM   1391  CA  TYR   100      39.704  33.406  51.085  1.00  0.00           C  
ATOM   1392  HA  TYR   100      38.845  33.707  50.485  1.00  0.00           H  
ATOM   1393  CB  TYR   100      40.735  32.578  50.383  1.00  0.00           C  
ATOM   1394  HB2 TYR   100      40.181  31.762  49.919  1.00  0.00           H  
ATOM   1395  HB3 TYR   100      41.198  33.113  49.554  1.00  0.00           H  
ATOM   1396  CG  TYR   100      41.866  31.972  51.252  1.00  0.00           C  
ATOM   1397  CD1 TYR   100      42.609  30.899  50.667  1.00  0.00           C  
ATOM   1398  HD1 TYR   100      42.520  30.591  49.636  1.00  0.00           H  
ATOM   1399  CE1 TYR   100      43.644  30.253  51.426  1.00  0.00           C  
ATOM   1400  HE1 TYR   100      44.247  29.547  50.873  1.00  0.00           H  
ATOM   1401  CZ  TYR   100      43.851  30.542  52.777  1.00  0.00           C  
ATOM   1402  OH  TYR   100      44.887  29.993  53.523  1.00  0.00           O  
ATOM   1403  HH  TYR   100      45.069  30.558  54.277  1.00  0.00           H  
ATOM   1404  CE2 TYR   100      43.010  31.514  53.364  1.00  0.00           C  
ATOM   1405  HE2 TYR   100      43.270  31.942  54.321  1.00  0.00           H  
ATOM   1406  CD2 TYR   100      42.100  32.213  52.619  1.00  0.00           C  
ATOM   1407  HD2 TYR   100      41.759  33.161  53.008  1.00  0.00           H  
ATOM   1408  C   TYR   100      38.921  32.460  52.007  1.00  0.00           C  
ATOM   1409  O   TYR   100      38.169  31.575  51.557  1.00  0.00           O  
ATOM   1410  N   ALA   101      39.100  32.601  53.313  1.00  0.00           N  
ATOM   1411  H   ALA   101      39.812  33.235  53.647  1.00  0.00           H  
ATOM   1412  CA  ALA   101      38.324  31.916  54.366  1.00  0.00           C  
ATOM   1413  HA  ALA   101      37.524  31.329  53.915  1.00  0.00           H  
ATOM   1414  CB  ALA   101      39.314  30.821  54.817  1.00  0.00           C  
ATOM   1415  HB1 ALA   101      40.187  31.272  55.288  1.00  0.00           H  
ATOM   1416  HB2 ALA   101      38.919  30.086  55.518  1.00  0.00           H  
ATOM   1417  HB3 ALA   101      39.674  30.245  53.965  1.00  0.00           H  
ATOM   1418  C   ALA   101      37.895  33.013  55.439  1.00  0.00           C  
ATOM   1419  O   ALA   101      38.393  34.171  55.491  1.00  0.00           O  
ATOM   1420  N   PHE   102      37.044  32.490  56.292  1.00  0.00           N  
ATOM   1421  H   PHE   102      36.617  31.593  56.110  1.00  0.00           H  
ATOM   1422  CA  PHE   102      36.425  33.283  57.429  1.00  0.00           C  
ATOM   1423  HA  PHE   102      37.026  34.089  57.850  1.00  0.00           H  
ATOM   1424  CB  PHE   102      35.207  33.953  56.772  1.00  0.00           C  
ATOM   1425  HB2 PHE   102      35.504  34.612  55.956  1.00  0.00           H  
ATOM   1426  HB3 PHE   102      34.497  33.240  56.350  1.00  0.00           H  
ATOM   1427  CG  PHE   102      34.594  34.994  57.778  1.00  0.00           C  
ATOM   1428  CD1 PHE   102      35.224  36.263  57.862  1.00  0.00           C  
ATOM   1429  HD1 PHE   102      36.079  36.475  57.236  1.00  0.00           H  
ATOM   1430  CE1 PHE   102      34.609  37.252  58.633  1.00  0.00           C  
ATOM   1431  HE1 PHE   102      35.008  38.254  58.699  1.00  0.00           H  
ATOM   1432  CZ  PHE   102      33.586  36.924  59.497  1.00  0.00           C  
ATOM   1433  HZ  PHE   102      33.137  37.730  60.058  1.00  0.00           H  
ATOM   1434  CE2 PHE   102      33.084  35.598  59.622  1.00  0.00           C  
ATOM   1435  HE2 PHE   102      32.259  35.458  60.304  1.00  0.00           H  
ATOM   1436  CD2 PHE   102      33.544  34.675  58.715  1.00  0.00           C  
ATOM   1437  HD2 PHE   102      32.947  33.775  58.683  1.00  0.00           H  
ATOM   1438  C   PHE   102      36.086  32.396  58.649  1.00  0.00           C  
ATOM   1439  O   PHE   102      35.728  31.217  58.441  1.00  0.00           O  
ATOM   1440  N   PRO   103      36.228  32.854  59.929  1.00  0.00           N  
ATOM   1441  CD  PRO   103      36.627  34.245  60.285  1.00  0.00           C  
ATOM   1442  HD2 PRO   103      37.540  34.480  59.738  1.00  0.00           H  
ATOM   1443  HD3 PRO   103      35.800  34.941  60.142  1.00  0.00           H  
ATOM   1444  CG  PRO   103      36.847  34.122  61.830  1.00  0.00           C  
ATOM   1445  HG2 PRO   103      36.845  35.100  62.312  1.00  0.00           H  
ATOM   1446  HG3 PRO   103      37.837  33.696  61.992  1.00  0.00           H  
ATOM   1447  CB  PRO   103      35.685  33.204  62.319  1.00  0.00           C  
ATOM   1448  HB2 PRO   103      34.734  33.735  62.259  1.00  0.00           H  
ATOM   1449  HB3 PRO   103      35.738  32.892  63.362  1.00  0.00           H  
ATOM   1450  CA  PRO   103      35.710  32.194  61.155  1.00  0.00           C  
ATOM   1451  HA  PRO   103      36.439  31.417  61.385  1.00  0.00           H  
ATOM   1452  C   PRO   103      34.362  31.479  61.018  1.00  0.00           C  
ATOM   1453  O   PRO   103      33.288  32.002  60.757  1.00  0.00           O  
ATOM   1454  N   GLY   104      34.472  30.170  61.150  1.00  0.00           N  
ATOM   1455  H   GLY   104      35.420  29.831  61.240  1.00  0.00           H  
ATOM   1456  CA  GLY   104      33.324  29.255  61.095  1.00  0.00           C  
ATOM   1457  HA2 GLY   104      33.731  28.337  61.519  1.00  0.00           H  
ATOM   1458  HA3 GLY   104      32.453  29.600  61.652  1.00  0.00           H  
ATOM   1459  C   GLY   104      32.823  28.892  59.695  1.00  0.00           C  
ATOM   1460  O   GLY   104      32.266  27.822  59.453  1.00  0.00           O  
ATOM   1461  N   GLU   105      33.247  29.664  58.705  1.00  0.00           N  
ATOM   1462  H   GLU   105      33.788  30.498  58.885  1.00  0.00           H  
ATOM   1463  CA  GLU   105      33.006  29.184  57.269  1.00  0.00           C  
ATOM   1464  HA  GLU   105      31.993  28.785  57.324  1.00  0.00           H  
ATOM   1465  CB  GLU   105      33.003  30.387  56.302  1.00  0.00           C  
ATOM   1466  HB2 GLU   105      32.386  30.111  55.447  1.00  0.00           H  
ATOM   1467  HB3 GLU   105      34.005  30.483  55.883  1.00  0.00           H  
ATOM   1468  CG  GLU   105      32.455  31.690  56.877  1.00  0.00           C  
ATOM   1469  HG2 GLU   105      32.972  32.015  57.780  1.00  0.00           H  
ATOM   1470  HG3 GLU   105      32.624  32.436  56.100  1.00  0.00           H  
ATOM   1471  CD  GLU   105      30.965  31.785  57.163  1.00  0.00           C  
ATOM   1472  OE1 GLU   105      30.236  30.793  56.875  1.00  0.00           O  
ATOM   1473  OE2 GLU   105      30.625  32.812  57.781  1.00  0.00           O  
ATOM   1474  C   GLU   105      33.839  28.070  56.660  1.00  0.00           C  
ATOM   1475  O   GLU   105      34.847  27.734  57.325  1.00  0.00           O  
ATOM   1476  N   ASP   106      33.454  27.607  55.482  1.00  0.00           N  
ATOM   1477  H   ASP   106      32.581  27.970  55.127  1.00  0.00           H  
ATOM   1478  CA  ASP   106      34.325  26.588  54.760  1.00  0.00           C  
ATOM   1479  HA  ASP   106      34.967  26.063  55.466  1.00  0.00           H  
ATOM   1480  CB  ASP   106      33.449  25.592  54.051  1.00  0.00           C  
ATOM   1481  HB2 ASP   106      34.066  24.971  53.402  1.00  0.00           H  
ATOM   1482  HB3 ASP   106      32.760  26.203  53.467  1.00  0.00           H  
ATOM   1483  CG  ASP   106      32.627  24.727  55.045  1.00  0.00           C  
ATOM   1484  OD1 ASP   106      31.521  24.349  54.688  1.00  0.00           O  
ATOM   1485  OD2 ASP   106      33.056  24.409  56.152  1.00  0.00           O  
ATOM   1486  C   ASP   106      35.252  27.301  53.760  1.00  0.00           C  
ATOM   1487  O   ASP   106      36.360  26.857  53.542  1.00  0.00           O  
ATOM   1488  N   GLY   107      34.706  28.359  53.177  1.00  0.00           N  
ATOM   1489  H   GLY   107      33.782  28.614  53.496  1.00  0.00           H  
ATOM   1490  CA  GLY   107      35.464  29.251  52.329  1.00  0.00           C  
ATOM   1491  HA2 GLY   107      34.763  30.030  52.028  1.00  0.00           H  
ATOM   1492  HA3 GLY   107      36.286  29.699  52.888  1.00  0.00           H  
ATOM   1493  C   GLY   107      36.021  28.583  51.059  1.00  0.00           C  
ATOM   1494  O   GLY   107      35.478  27.552  50.576  1.00  0.00           O  
ATOM   1495  N   MET   108      37.177  29.091  50.606  1.00  0.00           N  
ATOM   1496  H   MET   108      37.523  30.017  50.811  1.00  0.00           H  
ATOM   1497  CA  MET   108      37.828  28.521  49.404  1.00  0.00           C  
ATOM   1498  HA  MET   108      37.580  27.524  49.041  1.00  0.00           H  
ATOM   1499  CB  MET   108      37.396  29.418  48.222  1.00  0.00           C  
ATOM   1500  HB2 MET   108      37.981  29.157  47.340  1.00  0.00           H  
ATOM   1501  HB3 MET   108      37.562  30.463  48.481  1.00  0.00           H  
ATOM   1502  CG  MET   108      35.925  29.296  47.839  1.00  0.00           C  
ATOM   1503  HG2 MET   108      35.650  28.283  47.546  1.00  0.00           H  
ATOM   1504  HG3 MET   108      35.400  29.588  48.748  1.00  0.00           H  
ATOM   1505  SD  MET   108      35.405  30.338  46.455  1.00  0.00           S  
ATOM   1506  CE  MET   108      33.546  30.444  46.717  1.00  0.00           C  
ATOM   1507  HE1 MET   108      33.255  30.888  47.668  1.00  0.00           H  
ATOM   1508  HE2 MET   108      33.085  29.460  46.636  1.00  0.00           H  
ATOM   1509  HE3 MET   108      33.172  31.140  45.966  1.00  0.00           H  
ATOM   1510  C   MET   108      39.343  28.471  49.531  1.00  0.00           C  
ATOM   1511  O   MET   108      40.096  29.313  49.011  1.00  0.00           O  
ATOM   1512  N   PRO   109      39.926  27.440  50.209  1.00  0.00           N  
ATOM   1513  CD  PRO   109      39.215  26.412  51.059  1.00  0.00           C  
ATOM   1514  HD2 PRO   109      38.260  26.820  51.388  1.00  0.00           H  
ATOM   1515  HD3 PRO   109      39.165  25.500  50.465  1.00  0.00           H  
ATOM   1516  CG  PRO   109      40.060  26.210  52.305  1.00  0.00           C  
ATOM   1517  HG2 PRO   109      39.886  25.206  52.694  1.00  0.00           H  
ATOM   1518  HG3 PRO   109      39.857  27.031  52.992  1.00  0.00           H  
ATOM   1519  CB  PRO   109      41.442  26.420  51.727  1.00  0.00           C  
ATOM   1520  HB2 PRO   109      42.222  26.722  52.426  1.00  0.00           H  
ATOM   1521  HB3 PRO   109      41.737  25.572  51.109  1.00  0.00           H  
ATOM   1522  CA  PRO   109      41.343  27.488  50.612  1.00  0.00           C  
ATOM   1523  HA  PRO   109      41.445  28.449  51.116  1.00  0.00           H  
ATOM   1524  C   PRO   109      42.423  27.408  49.543  1.00  0.00           C  
ATOM   1525  O   PRO   109      43.566  27.147  49.869  1.00  0.00           O  
ATOM   1526  N   VAL   110      42.083  27.576  48.265  1.00  0.00           N  
ATOM   1527  H   VAL   110      41.085  27.593  48.115  1.00  0.00           H  
ATOM   1528  CA  VAL   110      42.966  27.754  47.128  1.00  0.00           C  
ATOM   1529  HA  VAL   110      43.915  28.173  47.463  1.00  0.00           H  
ATOM   1530  CB  VAL   110      43.275  26.425  46.525  1.00  0.00           C  
ATOM   1531  HB  VAL   110      43.233  25.706  47.343  1.00  0.00           H  
ATOM   1532  CG1 VAL   110      42.200  26.003  45.558  1.00  0.00           C  
ATOM   1533 HG11 VAL   110      42.409  24.983  45.237  1.00  0.00           H  
ATOM   1534 HG12 VAL   110      41.209  25.996  46.012  1.00  0.00           H  
ATOM   1535 HG13 VAL   110      42.120  26.651  44.686  1.00  0.00           H  
ATOM   1536  CG2 VAL   110      44.651  26.289  45.833  1.00  0.00           C  
ATOM   1537 HG21 VAL   110      45.501  26.457  46.495  1.00  0.00           H  
ATOM   1538 HG22 VAL   110      44.675  27.004  45.011  1.00  0.00           H  
ATOM   1539 HG23 VAL   110      44.845  25.253  45.555  1.00  0.00           H  
ATOM   1540  C   VAL   110      42.458  28.869  46.179  1.00  0.00           C  
ATOM   1541  O   VAL   110      42.874  28.831  45.017  1.00  0.00           O  
ATOM   1542  N   ALA   111      41.623  29.806  46.641  1.00  0.00           N  
ATOM   1543  H   ALA   111      41.272  29.737  47.585  1.00  0.00           H  
ATOM   1544  CA  ALA   111      41.196  30.971  45.898  1.00  0.00           C  
ATOM   1545  HA  ALA   111      40.749  30.615  44.970  1.00  0.00           H  
ATOM   1546  CB  ALA   111      40.140  31.763  46.711  1.00  0.00           C  
ATOM   1547  HB1 ALA   111      40.647  32.024  47.640  1.00  0.00           H  
ATOM   1548  HB2 ALA   111      39.772  32.569  46.077  1.00  0.00           H  
ATOM   1549  HB3 ALA   111      39.278  31.170  47.016  1.00  0.00           H  
ATOM   1550  C   ALA   111      42.416  31.831  45.445  1.00  0.00           C  
ATOM   1551  O   ALA   111      43.240  32.186  46.260  1.00  0.00           O  
ATOM   1552  N   ALA   112      42.401  32.070  44.163  1.00  0.00           N  
ATOM   1553  H   ALA   112      41.617  31.683  43.658  1.00  0.00           H  
ATOM   1554  CA  ALA   112      43.511  32.680  43.367  1.00  0.00           C  
ATOM   1555  HA  ALA   112      44.049  33.503  43.837  1.00  0.00           H  
ATOM   1556  CB  ALA   112      44.556  31.690  43.060  1.00  0.00           C  
ATOM   1557  HB1 ALA   112      45.387  32.014  42.433  1.00  0.00           H  
ATOM   1558  HB2 ALA   112      44.088  30.838  42.565  1.00  0.00           H  
ATOM   1559  HB3 ALA   112      44.974  31.235  43.958  1.00  0.00           H  
ATOM   1560  C   ALA   112      43.049  33.295  42.031  1.00  0.00           C  
ATOM   1561  O   ALA   112      42.002  32.849  41.580  1.00  0.00           O  
ATOM   1562  N   MET   113      43.770  34.255  41.413  1.00  0.00           N  
ATOM   1563  H   MET   113      44.597  34.599  41.878  1.00  0.00           H  
ATOM   1564  CA  MET   113      43.444  34.903  40.101  1.00  0.00           C  
ATOM   1565  HA  MET   113      43.168  34.200  39.315  1.00  0.00           H  
ATOM   1566  CB  MET   113      42.316  36.013  40.254  1.00  0.00           C  
ATOM   1567  HB2 MET   113      41.368  35.513  40.453  1.00  0.00           H  
ATOM   1568  HB3 MET   113      42.251  36.554  39.310  1.00  0.00           H  
ATOM   1569  CG  MET   113      42.674  37.039  41.284  1.00  0.00           C  
ATOM   1570  HG2 MET   113      43.756  37.172  41.288  1.00  0.00           H  
ATOM   1571  HG3 MET   113      42.204  37.945  40.901  1.00  0.00           H  
ATOM   1572  SD  MET   113      42.077  36.536  42.976  1.00  0.00           S  
ATOM   1573  CE  MET   113      40.335  36.505  42.692  1.00  0.00           C  
ATOM   1574  HE1 MET   113      40.015  35.498  42.425  1.00  0.00           H  
ATOM   1575  HE2 MET   113      40.034  37.375  42.109  1.00  0.00           H  
ATOM   1576  HE3 MET   113      39.844  36.718  43.642  1.00  0.00           H  
ATOM   1577  C   MET   113      44.765  35.619  39.502  1.00  0.00           C  
ATOM   1578  O   MET   113      45.707  35.759  40.257  1.00  0.00           O  
ATOM   1579  N   SER   114      44.819  36.024  38.160  1.00  0.00           N  
ATOM   1580  H   SER   114      43.973  35.990  37.610  1.00  0.00           H  
ATOM   1581  CA  SER   114      46.010  36.674  37.598  1.00  0.00           C  
ATOM   1582  HA  SER   114      46.892  36.479  38.208  1.00  0.00           H  
ATOM   1583  CB  SER   114      46.250  36.032  36.234  1.00  0.00           C  
ATOM   1584  HB2 SER   114      47.296  36.271  36.041  1.00  0.00           H  
ATOM   1585  HB3 SER   114      46.276  34.942  36.258  1.00  0.00           H  
ATOM   1586  OG  SER   114      45.477  36.507  35.167  1.00  0.00           O  
ATOM   1587  HG  SER   114      46.088  37.097  34.718  1.00  0.00           H  
ATOM   1588  C   SER   114      45.740  38.131  37.463  1.00  0.00           C  
ATOM   1589  O   SER   114      44.559  38.512  37.441  1.00  0.00           O  
ATOM   1590  N   SER   115      46.745  39.008  37.382  1.00  0.00           N  
ATOM   1591  H   SER   115      47.727  38.801  37.493  1.00  0.00           H  
ATOM   1592  CA  SER   115      46.427  40.405  37.181  1.00  0.00           C  
ATOM   1593  HA  SER   115      45.495  40.536  36.632  1.00  0.00           H  
ATOM   1594  CB  SER   115      46.482  41.091  38.523  1.00  0.00           C  
ATOM   1595  HB2 SER   115      45.902  40.526  39.253  1.00  0.00           H  
ATOM   1596  HB3 SER   115      47.508  41.161  38.886  1.00  0.00           H  
ATOM   1597  OG  SER   115      46.172  42.411  38.579  1.00  0.00           O  
ATOM   1598  HG  SER   115      45.317  42.666  38.225  1.00  0.00           H  
ATOM   1599  C   SER   115      47.418  40.944  36.146  1.00  0.00           C  
ATOM   1600  O   SER   115      48.517  41.211  36.466  1.00  0.00           O  
ATOM   1601  N   ASN   116      46.969  41.227  34.916  1.00  0.00           N  
ATOM   1602  H   ASN   116      45.981  41.155  34.722  1.00  0.00           H  
ATOM   1603  CA  ASN   116      47.848  41.462  33.764  1.00  0.00           C  
ATOM   1604  HA  ASN   116      48.540  42.237  34.094  1.00  0.00           H  
ATOM   1605  CB  ASN   116      48.677  40.158  33.439  1.00  0.00           C  
ATOM   1606  HB2 ASN   116      49.369  40.434  32.644  1.00  0.00           H  
ATOM   1607  HB3 ASN   116      49.417  39.883  34.191  1.00  0.00           H  
ATOM   1608  CG  ASN   116      47.788  38.967  33.162  1.00  0.00           C  
ATOM   1609  OD1 ASN   116      47.449  38.115  33.954  1.00  0.00           O  
ATOM   1610  ND2 ASN   116      47.198  38.871  31.945  1.00  0.00           N  
ATOM   1611 HD21 ASN   116      47.303  39.611  31.266  1.00  0.00           H  
ATOM   1612 HD22 ASN   116      46.488  38.156  31.874  1.00  0.00           H  
ATOM   1613  C   ASN   116      47.065  41.946  32.596  1.00  0.00           C  
ATOM   1614  O   ASN   116      45.947  41.475  32.355  1.00  0.00           O  
ATOM   1615  N   VAL   117      47.673  42.630  31.608  1.00  0.00           N  
ATOM   1616  H   VAL   117      48.606  42.989  31.753  1.00  0.00           H  
ATOM   1617  CA  VAL   117      47.108  42.902  30.211  1.00  0.00           C  
ATOM   1618  HA  VAL   117      46.147  43.418  30.214  1.00  0.00           H  
ATOM   1619  CB  VAL   117      48.149  43.752  29.460  1.00  0.00           C  
ATOM   1620  HB  VAL   117      49.129  43.329  29.680  1.00  0.00           H  
ATOM   1621  CG1 VAL   117      47.833  43.980  27.987  1.00  0.00           C  
ATOM   1622 HG11 VAL   117      48.058  43.041  27.481  1.00  0.00           H  
ATOM   1623 HG12 VAL   117      48.426  44.757  27.505  1.00  0.00           H  
ATOM   1624 HG13 VAL   117      46.822  44.351  27.818  1.00  0.00           H  
ATOM   1625  CG2 VAL   117      48.200  45.082  30.158  1.00  0.00           C  
ATOM   1626 HG21 VAL   117      48.888  45.693  29.574  1.00  0.00           H  
ATOM   1627 HG22 VAL   117      48.581  44.904  31.163  1.00  0.00           H  
ATOM   1628 HG23 VAL   117      47.246  45.570  30.362  1.00  0.00           H  
ATOM   1629  C   VAL   117      46.724  41.522  29.584  1.00  0.00           C  
ATOM   1630  O   VAL   117      47.603  40.656  29.614  1.00  0.00           O  
ATOM   1631  N   GLY   118      45.497  41.318  29.149  1.00  0.00           N  
ATOM   1632  H   GLY   118      44.933  42.155  29.106  1.00  0.00           H  
ATOM   1633  CA  GLY   118      44.890  39.979  28.848  1.00  0.00           C  
ATOM   1634  HA2 GLY   118      44.292  40.102  27.945  1.00  0.00           H  
ATOM   1635  HA3 GLY   118      45.689  39.282  28.594  1.00  0.00           H  
ATOM   1636  C   GLY   118      44.095  39.201  29.868  1.00  0.00           C  
ATOM   1637  O   GLY   118      43.327  38.335  29.397  1.00  0.00           O  
ATOM   1638  N   GLY   119      44.102  39.680  31.123  1.00  0.00           N  
ATOM   1639  H   GLY   119      44.546  40.534  31.428  1.00  0.00           H  
ATOM   1640  CA  GLY   119      43.346  38.957  32.178  1.00  0.00           C  
ATOM   1641  HA2 GLY   119      42.274  38.906  31.987  1.00  0.00           H  
ATOM   1642  HA3 GLY   119      43.575  39.534  33.074  1.00  0.00           H  
ATOM   1643  C   GLY   119      43.784  37.463  32.365  1.00  0.00           C  
ATOM   1644  O   GLY   119      44.937  37.134  32.074  1.00  0.00           O  
ATOM   1645  N   MET   120      42.889  36.571  32.820  1.00  0.00           N  
ATOM   1646  H   MET   120      41.981  36.864  33.150  1.00  0.00           H  
ATOM   1647  CA  MET   120      43.323  35.208  33.091  1.00  0.00           C  
ATOM   1648  HA  MET   120      44.351  35.078  33.428  1.00  0.00           H  
ATOM   1649  CB  MET   120      42.425  34.501  34.113  1.00  0.00           C  
ATOM   1650  HB2 MET   120      41.378  34.677  33.863  1.00  0.00           H  
ATOM   1651  HB3 MET   120      42.532  33.417  34.157  1.00  0.00           H  
ATOM   1652  CG  MET   120      42.563  35.014  35.545  1.00  0.00           C  
ATOM   1653  HG2 MET   120      42.253  36.059  35.505  1.00  0.00           H  
ATOM   1654  HG3 MET   120      43.603  34.870  35.837  1.00  0.00           H  
ATOM   1655  SD  MET   120      41.635  34.106  36.809  1.00  0.00           S  
ATOM   1656  CE  MET   120      39.912  34.600  36.353  1.00  0.00           C  
ATOM   1657  HE1 MET   120      39.745  34.365  35.302  1.00  0.00           H  
ATOM   1658  HE2 MET   120      39.223  34.083  37.021  1.00  0.00           H  
ATOM   1659  HE3 MET   120      39.790  35.655  36.597  1.00  0.00           H  
ATOM   1660  C   MET   120      43.218  34.366  31.759  1.00  0.00           C  
ATOM   1661  O   MET   120      43.731  33.270  31.692  1.00  0.00           O  
ATOM   1662  N   ALA   121      42.605  34.966  30.692  1.00  0.00           N  
ATOM   1663  H   ALA   121      42.223  35.890  30.837  1.00  0.00           H  
ATOM   1664  CA  ALA   121      42.730  34.423  29.332  1.00  0.00           C  
ATOM   1665  HA  ALA   121      42.365  33.396  29.355  1.00  0.00           H  
ATOM   1666  CB  ALA   121      41.782  35.112  28.394  1.00  0.00           C  
ATOM   1667  HB1 ALA   121      42.187  36.088  28.126  1.00  0.00           H  
ATOM   1668  HB2 ALA   121      40.741  35.207  28.705  1.00  0.00           H  
ATOM   1669  HB3 ALA   121      41.794  34.430  27.544  1.00  0.00           H  
ATOM   1670  C   ALA   121      44.248  34.448  28.860  1.00  0.00           C  
ATOM   1671  O   ALA   121      44.586  33.847  27.795  1.00  0.00           O  
ATOM   1672  N   ALA   122      45.084  35.167  29.560  1.00  0.00           N  
ATOM   1673  H   ALA   122      44.868  35.821  30.299  1.00  0.00           H  
ATOM   1674  CA  ALA   122      46.514  35.101  29.328  1.00  0.00           C  
ATOM   1675  HA  ALA   122      46.746  35.167  28.265  1.00  0.00           H  
ATOM   1676  CB  ALA   122      47.317  36.207  30.007  1.00  0.00           C  
ATOM   1677  HB1 ALA   122      47.509  35.912  31.039  1.00  0.00           H  
ATOM   1678  HB2 ALA   122      46.752  37.140  29.985  1.00  0.00           H  
ATOM   1679  HB3 ALA   122      48.268  36.400  29.512  1.00  0.00           H  
ATOM   1680  C   ALA   122      47.139  33.740  29.733  1.00  0.00           C  
ATOM   1681  O   ALA   122      48.283  33.458  29.399  1.00  0.00           O  
ATOM   1682  N   HIE   123      46.393  32.924  30.542  1.00  0.00           N  
ATOM   1683  H   HIE   123      45.512  33.303  30.862  1.00  0.00           H  
ATOM   1684  CA  HIE   123      46.986  31.820  31.314  1.00  0.00           C  
ATOM   1685  HA  HIE   123      48.001  31.599  30.984  1.00  0.00           H  
ATOM   1686  CB  HIE   123      46.987  32.324  32.819  1.00  0.00           C  
ATOM   1687  HB2 HIE   123      47.313  31.493  33.445  1.00  0.00           H  
ATOM   1688  HB3 HIE   123      46.001  32.686  33.108  1.00  0.00           H  
ATOM   1689  CG  HIE   123      47.971  33.455  32.963  1.00  0.00           C  
ATOM   1690  ND1 HIE   123      49.340  33.395  32.839  1.00  0.00           N  
ATOM   1691  CE1 HIE   123      49.803  34.647  33.083  1.00  0.00           C  
ATOM   1692  HE1 HIE   123      50.832  34.954  32.969  1.00  0.00           H  
ATOM   1693  NE2 HIE   123      48.781  35.439  33.483  1.00  0.00           N  
ATOM   1694  HE2 HIE   123      48.896  36.424  33.674  1.00  0.00           H  
ATOM   1695  CD2 HIE   123      47.643  34.690  33.332  1.00  0.00           C  
ATOM   1696  HD2 HIE   123      46.646  34.940  33.663  1.00  0.00           H  
ATOM   1697  C   HIE   123      46.143  30.600  31.345  1.00  0.00           C  
ATOM   1698  O   HIE   123      46.708  29.571  31.702  1.00  0.00           O  
ATOM   1699  N   TRP   124      44.898  30.631  30.883  1.00  0.00           N  
ATOM   1700  H   TRP   124      44.502  31.538  30.678  1.00  0.00           H  
ATOM   1701  CA  TRP   124      43.882  29.600  31.033  1.00  0.00           C  
ATOM   1702  HA  TRP   124      43.953  29.343  32.090  1.00  0.00           H  
ATOM   1703  CB  TRP   124      42.546  30.134  30.702  1.00  0.00           C  
ATOM   1704  HB2 TRP   124      42.399  30.970  31.387  1.00  0.00           H  
ATOM   1705  HB3 TRP   124      41.760  29.444  31.008  1.00  0.00           H  
ATOM   1706  CG  TRP   124      42.270  30.570  29.285  1.00  0.00           C  
ATOM   1707  CD1 TRP   124      43.130  30.959  28.283  1.00  0.00           C  
ATOM   1708  HD1 TRP   124      44.194  31.056  28.441  1.00  0.00           H  
ATOM   1709  NE1 TRP   124      42.441  31.167  27.051  1.00  0.00           N  
ATOM   1710  HE1 TRP   124      42.923  31.572  26.261  1.00  0.00           H  
ATOM   1711  CE2 TRP   124      41.084  31.120  27.261  1.00  0.00           C  
ATOM   1712  CZ2 TRP   124      40.005  31.313  26.420  1.00  0.00           C  
ATOM   1713  HZ2 TRP   124      40.151  31.673  25.412  1.00  0.00           H  
ATOM   1714  CH2 TRP   124      38.732  30.923  26.855  1.00  0.00           C  
ATOM   1715  HH2 TRP   124      37.889  31.009  26.186  1.00  0.00           H  
ATOM   1716  CZ3 TRP   124      38.610  30.374  28.160  1.00  0.00           C  
ATOM   1717  HZ3 TRP   124      37.591  30.183  28.462  1.00  0.00           H  
ATOM   1718  CE3 TRP   124      39.674  30.303  29.058  1.00  0.00           C  
ATOM   1719  HE3 TRP   124      39.521  29.902  30.049  1.00  0.00           H  
ATOM   1720  CD2 TRP   124      40.964  30.648  28.578  1.00  0.00           C  
ATOM   1721  C   TRP   124      44.154  28.467  30.112  1.00  0.00           C  
ATOM   1722  O   TRP   124      44.983  28.585  29.205  1.00  0.00           O  
ATOM   1723  N   THR   125      43.523  27.312  30.206  1.00  0.00           N  
ATOM   1724  H   THR   125      42.744  27.082  30.806  1.00  0.00           H  
ATOM   1725  CA  THR   125      43.807  26.151  29.314  1.00  0.00           C  
ATOM   1726  HA  THR   125      44.666  26.418  28.697  1.00  0.00           H  
ATOM   1727  CB  THR   125      44.132  24.838  30.094  1.00  0.00           C  
ATOM   1728  HB  THR   125      44.074  24.035  29.359  1.00  0.00           H  
ATOM   1729  CG2 THR   125      45.544  24.817  30.784  1.00  0.00           C  
ATOM   1730 HG21 THR   125      45.812  23.872  31.256  1.00  0.00           H  
ATOM   1731 HG22 THR   125      46.240  25.109  29.998  1.00  0.00           H  
ATOM   1732 HG23 THR   125      45.608  25.584  31.556  1.00  0.00           H  
ATOM   1733  OG1 THR   125      43.079  24.557  31.039  1.00  0.00           O  
ATOM   1734  HG1 THR   125      42.267  24.201  30.671  1.00  0.00           H  
ATOM   1735  C   THR   125      42.591  26.171  28.312  1.00  0.00           C  
ATOM   1736  O   THR   125      42.468  25.171  27.640  1.00  0.00           O  
ATOM   1737  N   ALA   126      41.755  27.242  28.162  1.00  0.00           N  
ATOM   1738  H   ALA   126      41.899  28.048  28.753  1.00  0.00           H  
ATOM   1739  CA  ALA   126      41.008  27.360  26.895  1.00  0.00           C  
ATOM   1740  HA  ALA   126      40.507  28.315  27.050  1.00  0.00           H  
ATOM   1741  CB  ALA   126      41.924  27.742  25.730  1.00  0.00           C  
ATOM   1742  HB1 ALA   126      41.440  28.072  24.811  1.00  0.00           H  
ATOM   1743  HB2 ALA   126      42.628  28.506  26.059  1.00  0.00           H  
ATOM   1744  HB3 ALA   126      42.457  26.880  25.327  1.00  0.00           H  
ATOM   1745  C   ALA   126      39.768  26.400  26.632  1.00  0.00           C  
ATOM   1746  O   ALA   126      39.204  26.565  25.543  1.00  0.00           O  
ATOM   1747  N   ALA   127      39.304  25.571  27.593  1.00  0.00           N  
ATOM   1748  H   ALA   127      39.628  25.579  28.549  1.00  0.00           H  
ATOM   1749  CA  ALA   127      38.076  24.877  27.241  1.00  0.00           C  
ATOM   1750  HA  ALA   127      38.181  24.387  26.273  1.00  0.00           H  
ATOM   1751  CB  ALA   127      37.804  23.730  28.297  1.00  0.00           C  
ATOM   1752  HB1 ALA   127      37.327  24.044  29.226  1.00  0.00           H  
ATOM   1753  HB2 ALA   127      37.090  23.017  27.886  1.00  0.00           H  
ATOM   1754  HB3 ALA   127      38.722  23.161  28.439  1.00  0.00           H  
ATOM   1755  C   ALA   127      36.912  25.776  27.176  1.00  0.00           C  
ATOM   1756  O   ALA   127      36.547  26.647  28.024  1.00  0.00           O  
ATOM   1757  N   CYS   128      36.128  25.552  26.118  1.00  0.00           N  
ATOM   1758  H   CYS   128      36.429  24.803  25.510  1.00  0.00           H  
ATOM   1759  CA  CYS   128      34.921  26.308  25.751  1.00  0.00           C  
ATOM   1760  HA  CYS   128      34.575  26.827  26.644  1.00  0.00           H  
ATOM   1761  CB  CYS   128      35.281  27.365  24.652  1.00  0.00           C  
ATOM   1762  HB2 CYS   128      35.545  26.781  23.770  1.00  0.00           H  
ATOM   1763  HB3 CYS   128      34.447  28.002  24.359  1.00  0.00           H  
ATOM   1764  SG  CYS   128      36.615  28.517  25.232  1.00  0.00           S  
ATOM   1765  HG  CYS   128      37.560  27.583  25.374  1.00  0.00           H  
ATOM   1766  C   CYS   128      33.766  25.363  25.301  1.00  0.00           C  
ATOM   1767  O   CYS   128      33.234  25.457  24.194  1.00  0.00           O  
ATOM   1768  N   PRO   129      33.324  24.371  26.077  1.00  0.00           N  
ATOM   1769  CD  PRO   129      33.844  23.872  27.361  1.00  0.00           C  
ATOM   1770  HD2 PRO   129      34.648  23.179  27.111  1.00  0.00           H  
ATOM   1771  HD3 PRO   129      34.138  24.647  28.069  1.00  0.00           H  
ATOM   1772  CG  PRO   129      32.765  23.016  27.931  1.00  0.00           C  
ATOM   1773  HG2 PRO   129      31.961  23.472  28.509  1.00  0.00           H  
ATOM   1774  HG3 PRO   129      33.214  22.172  28.454  1.00  0.00           H  
ATOM   1775  CB  PRO   129      32.051  22.474  26.694  1.00  0.00           C  
ATOM   1776  HB2 PRO   129      32.637  21.697  26.203  1.00  0.00           H  
ATOM   1777  HB3 PRO   129      31.036  22.190  26.975  1.00  0.00           H  
ATOM   1778  CA  PRO   129      32.029  23.694  25.832  1.00  0.00           C  
ATOM   1779  HA  PRO   129      31.882  23.461  24.777  1.00  0.00           H  
ATOM   1780  C   PRO   129      30.851  24.596  26.151  1.00  0.00           C  
ATOM   1781  O   PRO   129      30.944  25.521  26.962  1.00  0.00           O  
ATOM   1782  N   ARG   130      29.797  24.444  25.342  1.00  0.00           N  
ATOM   1783  H   ARG   130      29.866  23.732  24.629  1.00  0.00           H  
ATOM   1784  CA  ARG   130      28.526  25.209  25.560  1.00  0.00           C  
ATOM   1785  HA  ARG   130      28.765  26.238  25.829  1.00  0.00           H  
ATOM   1786  CB  ARG   130      27.552  25.284  24.319  1.00  0.00           C  
ATOM   1787  HB2 ARG   130      26.561  25.664  24.568  1.00  0.00           H  
ATOM   1788  HB3 ARG   130      27.406  24.276  23.929  1.00  0.00           H  
ATOM   1789  CG  ARG   130      28.153  26.236  23.309  1.00  0.00           C  
ATOM   1790  HG2 ARG   130      28.146  27.189  23.837  1.00  0.00           H  
ATOM   1791  HG3 ARG   130      29.191  26.018  23.057  1.00  0.00           H  
ATOM   1792  CD  ARG   130      27.338  26.364  22.056  1.00  0.00           C  
ATOM   1793  HD2 ARG   130      27.314  25.396  21.555  1.00  0.00           H  
ATOM   1794  HD3 ARG   130      26.392  26.662  22.508  1.00  0.00           H  
ATOM   1795  NE  ARG   130      28.037  27.341  21.199  1.00  0.00           N  
ATOM   1796  HE  ARG   130      29.046  27.316  21.238  1.00  0.00           H  
ATOM   1797  CZ  ARG   130      27.453  28.028  20.239  1.00  0.00           C  
ATOM   1798  NH1 ARG   130      26.182  28.324  20.217  1.00  0.00           N  
ATOM   1799 HH11 ARG   130      25.646  27.999  21.009  1.00  0.00           H  
ATOM   1800 HH12 ARG   130      25.812  28.799  19.406  1.00  0.00           H  
ATOM   1801  NH2 ARG   130      28.165  28.551  19.237  1.00  0.00           N  
ATOM   1802 HH21 ARG   130      29.171  28.631  19.210  1.00  0.00           H  
ATOM   1803 HH22 ARG   130      27.675  29.118  18.559  1.00  0.00           H  
ATOM   1804  C   ARG   130      27.781  24.529  26.653  1.00  0.00           C  
ATOM   1805  O   ARG   130      27.761  23.303  26.626  1.00  0.00           O  
ATOM   1806  N   PRO   131      27.063  25.329  27.564  1.00  0.00           N  
ATOM   1807  CD  PRO   131      26.817  26.764  27.544  1.00  0.00           C  
ATOM   1808  HD2 PRO   131      27.661  27.263  28.020  1.00  0.00           H  
ATOM   1809  HD3 PRO   131      26.819  27.137  26.520  1.00  0.00           H  
ATOM   1810  CG  PRO   131      25.515  27.059  28.325  1.00  0.00           C  
ATOM   1811  HG2 PRO   131      25.514  27.950  28.953  1.00  0.00           H  
ATOM   1812  HG3 PRO   131      24.670  26.995  27.639  1.00  0.00           H  
ATOM   1813  CB  PRO   131      25.435  25.868  29.283  1.00  0.00           C  
ATOM   1814  HB2 PRO   131      24.397  25.667  29.551  1.00  0.00           H  
ATOM   1815  HB3 PRO   131      25.919  26.071  30.239  1.00  0.00           H  
ATOM   1816  CA  PRO   131      26.075  24.757  28.483  1.00  0.00           C  
ATOM   1817  HA  PRO   131      26.604  24.089  29.163  1.00  0.00           H  
ATOM   1818  C   PRO   131      25.008  23.928  27.725  1.00  0.00           C  
ATOM   1819  O   PRO   131      24.596  24.295  26.668  1.00  0.00           O  
ATOM   1820  N   GLY   132      24.467  22.902  28.375  1.00  0.00           N  
ATOM   1821  H   GLY   132      24.767  22.668  29.310  1.00  0.00           H  
ATOM   1822  CA  GLY   132      23.299  22.168  27.977  1.00  0.00           C  
ATOM   1823  HA2 GLY   132      23.319  22.028  26.896  1.00  0.00           H  
ATOM   1824  HA3 GLY   132      23.379  21.246  28.554  1.00  0.00           H  
ATOM   1825  C   GLY   132      21.922  22.777  28.317  1.00  0.00           C  
ATOM   1826  O   GLY   132      21.871  23.841  28.924  1.00  0.00           O  
ATOM   1827  N   GLY   133      20.833  22.170  27.802  1.00  0.00           N  
ATOM   1828  H   GLY   133      20.886  21.326  27.250  1.00  0.00           H  
ATOM   1829  CA  GLY   133      19.501  22.753  27.900  1.00  0.00           C  
ATOM   1830  HA2 GLY   133      18.871  21.903  27.640  1.00  0.00           H  
ATOM   1831  HA3 GLY   133      19.341  23.481  27.105  1.00  0.00           H  
ATOM   1832  C   GLY   133      18.944  23.323  29.206  1.00  0.00           C  
ATOM   1833  O   GLY   133      18.343  24.422  29.212  1.00  0.00           O  
ATOM   1834  N   LYS   134      19.005  22.493  30.296  1.00  0.00           N  
ATOM   1835  H   LYS   134      19.690  21.755  30.218  1.00  0.00           H  
ATOM   1836  CA  LYS   134      18.585  22.883  31.607  1.00  0.00           C  
ATOM   1837  HA  LYS   134      17.655  23.443  31.515  1.00  0.00           H  
ATOM   1838  CB  LYS   134      18.328  21.628  32.422  1.00  0.00           C  
ATOM   1839  HB2 LYS   134      19.252  21.095  32.650  1.00  0.00           H  
ATOM   1840  HB3 LYS   134      18.039  21.945  33.424  1.00  0.00           H  
ATOM   1841  CG  LYS   134      17.239  20.842  31.801  1.00  0.00           C  
ATOM   1842  HG2 LYS   134      16.389  21.494  31.599  1.00  0.00           H  
ATOM   1843  HG3 LYS   134      17.586  20.431  30.852  1.00  0.00           H  
ATOM   1844  CD  LYS   134      16.697  19.708  32.607  1.00  0.00           C  
ATOM   1845  HD2 LYS   134      16.402  20.090  33.585  1.00  0.00           H  
ATOM   1846  HD3 LYS   134      17.533  19.015  32.702  1.00  0.00           H  
ATOM   1847  CE  LYS   134      15.468  18.938  32.022  1.00  0.00           C  
ATOM   1848  HE2 LYS   134      14.769  19.688  31.653  1.00  0.00           H  
ATOM   1849  HE3 LYS   134      15.789  18.216  31.271  1.00  0.00           H  
ATOM   1850  NZ  LYS   134      14.784  18.212  33.097  1.00  0.00           N  
ATOM   1851  HZ1 LYS   134      15.394  17.495  33.462  1.00  0.00           H  
ATOM   1852  HZ2 LYS   134      14.559  18.827  33.867  1.00  0.00           H  
ATOM   1853  HZ3 LYS   134      13.896  17.813  32.829  1.00  0.00           H  
ATOM   1854  C   LYS   134      19.646  23.767  32.276  1.00  0.00           C  
ATOM   1855  O   LYS   134      19.306  24.694  33.032  1.00  0.00           O  
ATOM   1856  N   GLU   135      20.959  23.647  31.941  1.00  0.00           N  
ATOM   1857  H   GLU   135      21.163  22.839  31.370  1.00  0.00           H  
ATOM   1858  CA  GLU   135      22.025  24.536  32.406  1.00  0.00           C  
ATOM   1859  HA  GLU   135      21.930  24.714  33.477  1.00  0.00           H  
ATOM   1860  CB  GLU   135      23.401  23.898  32.081  1.00  0.00           C  
ATOM   1861  HB2 GLU   135      23.363  22.932  32.584  1.00  0.00           H  
ATOM   1862  HB3 GLU   135      23.387  23.850  30.992  1.00  0.00           H  
ATOM   1863  CG  GLU   135      24.609  24.461  32.653  1.00  0.00           C  
ATOM   1864  HG2 GLU   135      24.598  25.545  32.540  1.00  0.00           H  
ATOM   1865  HG3 GLU   135      25.419  24.097  32.021  1.00  0.00           H  
ATOM   1866  CD  GLU   135      25.090  24.057  34.078  1.00  0.00           C  
ATOM   1867  OE1 GLU   135      24.259  24.117  34.982  1.00  0.00           O  
ATOM   1868  OE2 GLU   135      26.261  23.747  34.294  1.00  0.00           O  
ATOM   1869  C   GLU   135      21.783  26.004  31.986  1.00  0.00           C  
ATOM   1870  O   GLU   135      22.262  26.961  32.558  1.00  0.00           O  
ATOM   1871  N   ARG   136      21.033  26.306  30.867  1.00  0.00           N  
ATOM   1872  H   ARG   136      20.703  25.506  30.346  1.00  0.00           H  
ATOM   1873  CA  ARG   136      20.814  27.593  30.176  1.00  0.00           C  
ATOM   1874  HA  ARG   136      21.825  27.996  30.133  1.00  0.00           H  
ATOM   1875  CB  ARG   136      20.257  27.461  28.738  1.00  0.00           C  
ATOM   1876  HB2 ARG   136      19.463  26.719  28.648  1.00  0.00           H  
ATOM   1877  HB3 ARG   136      19.815  28.424  28.480  1.00  0.00           H  
ATOM   1878  CG  ARG   136      21.423  27.141  27.838  1.00  0.00           C  
ATOM   1879  HG2 ARG   136      21.816  28.107  27.522  1.00  0.00           H  
ATOM   1880  HG3 ARG   136      22.179  26.574  28.380  1.00  0.00           H  
ATOM   1881  CD  ARG   136      21.035  26.318  26.621  1.00  0.00           C  
ATOM   1882  HD2 ARG   136      20.302  26.850  26.015  1.00  0.00           H  
ATOM   1883  HD3 ARG   136      20.527  25.418  26.967  1.00  0.00           H  
ATOM   1884  NE  ARG   136      22.245  25.955  25.797  1.00  0.00           N  
ATOM   1885  HE  ARG   136      22.623  25.030  25.946  1.00  0.00           H  
ATOM   1886  CZ  ARG   136      22.715  26.604  24.717  1.00  0.00           C  
ATOM   1887  NH1 ARG   136      22.316  27.765  24.289  1.00  0.00           N  
ATOM   1888 HH11 ARG   136      21.483  28.244  24.601  1.00  0.00           H  
ATOM   1889 HH12 ARG   136      22.886  28.058  23.509  1.00  0.00           H  
ATOM   1890  NH2 ARG   136      23.398  25.955  23.881  1.00  0.00           N  
ATOM   1891 HH21 ARG   136      23.506  24.959  24.015  1.00  0.00           H  
ATOM   1892 HH22 ARG   136      23.656  26.386  23.005  1.00  0.00           H  
ATOM   1893  C   ARG   136      19.855  28.533  30.980  1.00  0.00           C  
ATOM   1894  O   ARG   136      18.994  28.164  31.824  1.00  0.00           O  
ATOM   1895  N   ILE   137      20.049  29.790  30.652  1.00  0.00           N  
ATOM   1896  H   ILE   137      20.766  29.938  29.955  1.00  0.00           H  
ATOM   1897  CA  ILE   137      19.257  30.863  31.207  1.00  0.00           C  
ATOM   1898  HA  ILE   137      19.297  30.703  32.285  1.00  0.00           H  
ATOM   1899  CB  ILE   137      20.042  32.251  31.116  1.00  0.00           C  
ATOM   1900  HB  ILE   137      20.282  32.405  30.064  1.00  0.00           H  
ATOM   1901  CG2 ILE   137      19.246  33.507  31.556  1.00  0.00           C  
ATOM   1902 HG21 ILE   137      19.719  34.486  31.478  1.00  0.00           H  
ATOM   1903 HG22 ILE   137      18.381  33.627  30.903  1.00  0.00           H  
ATOM   1904 HG23 ILE   137      18.942  33.401  32.598  1.00  0.00           H  
ATOM   1905  CG1 ILE   137      21.465  32.103  31.847  1.00  0.00           C  
ATOM   1906 HG12 ILE   137      22.012  31.219  31.520  1.00  0.00           H  
ATOM   1907 HG13 ILE   137      21.339  32.007  32.926  1.00  0.00           H  
ATOM   1908  CD1 ILE   137      22.362  33.337  31.623  1.00  0.00           C  
ATOM   1909 HD11 ILE   137      21.954  34.242  32.072  1.00  0.00           H  
ATOM   1910 HD12 ILE   137      23.375  33.098  31.950  1.00  0.00           H  
ATOM   1911 HD13 ILE   137      22.561  33.418  30.555  1.00  0.00           H  
ATOM   1912  C   ILE   137      17.799  30.848  30.738  1.00  0.00           C  
ATOM   1913  O   ILE   137      17.684  30.910  29.500  1.00  0.00           O  
ATOM   1914  N   PRO   138      16.770  30.790  31.624  1.00  0.00           N  
ATOM   1915  CD  PRO   138      16.839  30.529  33.081  1.00  0.00           C  
ATOM   1916  HD2 PRO   138      17.594  29.793  33.356  1.00  0.00           H  
ATOM   1917  HD3 PRO   138      16.995  31.453  33.639  1.00  0.00           H  
ATOM   1918  CG  PRO   138      15.537  29.837  33.436  1.00  0.00           C  
ATOM   1919  HG2 PRO   138      15.764  28.780  33.302  1.00  0.00           H  
ATOM   1920  HG3 PRO   138      15.282  30.097  34.464  1.00  0.00           H  
ATOM   1921  CB  PRO   138      14.545  30.366  32.348  1.00  0.00           C  
ATOM   1922  HB2 PRO   138      14.034  31.284  32.638  1.00  0.00           H  
ATOM   1923  HB3 PRO   138      13.879  29.540  32.096  1.00  0.00           H  
ATOM   1924  CA  PRO   138      15.378  30.656  31.152  1.00  0.00           C  
ATOM   1925  HA  PRO   138      15.252  29.850  30.429  1.00  0.00           H  
ATOM   1926  C   PRO   138      14.802  31.909  30.501  1.00  0.00           C  
ATOM   1927  O   PRO   138      13.971  31.823  29.643  1.00  0.00           O  
ATOM   1928  N   PHE   139      15.359  33.102  30.828  1.00  0.00           N  
ATOM   1929  H   PHE   139      16.097  33.083  31.518  1.00  0.00           H  
ATOM   1930  CA  PHE   139      14.790  34.407  30.393  1.00  0.00           C  
ATOM   1931  HA  PHE   139      13.756  34.424  30.049  1.00  0.00           H  
ATOM   1932  CB  PHE   139      14.636  35.386  31.580  1.00  0.00           C  
ATOM   1933  HB2 PHE   139      14.302  36.360  31.221  1.00  0.00           H  
ATOM   1934  HB3 PHE   139      13.977  34.988  32.352  1.00  0.00           H  
ATOM   1935  CG  PHE   139      16.007  35.759  32.335  1.00  0.00           C  
ATOM   1936  CD1 PHE   139      16.449  34.950  33.332  1.00  0.00           C  
ATOM   1937  HD1 PHE   139      15.909  34.048  33.579  1.00  0.00           H  
ATOM   1938  CE1 PHE   139      17.675  35.243  34.011  1.00  0.00           C  
ATOM   1939  HE1 PHE   139      17.968  34.719  34.909  1.00  0.00           H  
ATOM   1940  CZ  PHE   139      18.400  36.372  33.633  1.00  0.00           C  
ATOM   1941  HZ  PHE   139      19.300  36.629  34.172  1.00  0.00           H  
ATOM   1942  CE2 PHE   139      18.002  37.110  32.501  1.00  0.00           C  
ATOM   1943  HE2 PHE   139      18.486  37.996  32.117  1.00  0.00           H  
ATOM   1944  CD2 PHE   139      16.811  36.788  31.871  1.00  0.00           C  
ATOM   1945  HD2 PHE   139      16.374  37.398  31.095  1.00  0.00           H  
ATOM   1946  C   PHE   139      15.468  35.069  29.166  1.00  0.00           C  
ATOM   1947  O   PHE   139      15.070  36.146  28.696  1.00  0.00           O  
ATOM   1948  N   LEU   140      16.427  34.469  28.501  1.00  0.00           N  
ATOM   1949  H   LEU   140      16.655  33.556  28.867  1.00  0.00           H  
ATOM   1950  CA  LEU   140      17.033  34.831  27.236  1.00  0.00           C  
ATOM   1951  HA  LEU   140      16.770  35.854  26.971  1.00  0.00           H  
ATOM   1952  CB  LEU   140      18.668  34.842  27.345  1.00  0.00           C  
ATOM   1953  HB2 LEU   140      19.046  33.827  27.468  1.00  0.00           H  
ATOM   1954  HB3 LEU   140      18.909  35.053  26.303  1.00  0.00           H  
ATOM   1955  CG  LEU   140      19.368  35.722  28.406  1.00  0.00           C  
ATOM   1956  HG  LEU   140      18.991  35.342  29.355  1.00  0.00           H  
ATOM   1957  CD1 LEU   140      20.906  35.634  28.307  1.00  0.00           C  
ATOM   1958 HD11 LEU   140      21.214  36.162  27.404  1.00  0.00           H  
ATOM   1959 HD12 LEU   140      21.450  36.152  29.097  1.00  0.00           H  
ATOM   1960 HD13 LEU   140      21.207  34.587  28.294  1.00  0.00           H  
ATOM   1961  CD2 LEU   140      19.007  37.207  28.133  1.00  0.00           C  
ATOM   1962 HD21 LEU   140      19.576  37.753  28.885  1.00  0.00           H  
ATOM   1963 HD22 LEU   140      19.306  37.449  27.113  1.00  0.00           H  
ATOM   1964 HD23 LEU   140      17.957  37.481  28.231  1.00  0.00           H  
ATOM   1965  C   LEU   140      16.425  33.901  26.148  1.00  0.00           C  
ATOM   1966  O   LEU   140      16.758  32.742  26.308  1.00  0.00           O  
ATOM   1967  N   PRO   141      15.606  34.345  25.146  1.00  0.00           N  
ATOM   1968  CD  PRO   141      14.940  35.644  25.195  1.00  0.00           C  
ATOM   1969  HD2 PRO   141      14.216  35.660  26.010  1.00  0.00           H  
ATOM   1970  HD3 PRO   141      15.618  36.489  25.076  1.00  0.00           H  
ATOM   1971  CG  PRO   141      14.081  35.630  23.871  1.00  0.00           C  
ATOM   1972  HG2 PRO   141      14.619  36.091  23.043  1.00  0.00           H  
ATOM   1973  HG3 PRO   141      13.161  36.188  24.044  1.00  0.00           H  
ATOM   1974  CB  PRO   141      13.795  34.160  23.555  1.00  0.00           C  
ATOM   1975  HB2 PRO   141      13.570  33.898  22.522  1.00  0.00           H  
ATOM   1976  HB3 PRO   141      12.951  33.834  24.162  1.00  0.00           H  
ATOM   1977  CA  PRO   141      15.045  33.435  24.093  1.00  0.00           C  
ATOM   1978  HA  PRO   141      14.719  32.528  24.602  1.00  0.00           H  
ATOM   1979  C   PRO   141      16.046  33.108  22.952  1.00  0.00           C  
ATOM   1980  O   PRO   141      15.747  32.255  22.062  1.00  0.00           O  
ATOM   1981  N   ASP   142      17.220  33.741  22.953  1.00  0.00           N  
ATOM   1982  H   ASP   142      17.477  34.431  23.645  1.00  0.00           H  
ATOM   1983  CA  ASP   142      18.108  33.823  21.798  1.00  0.00           C  
ATOM   1984  HA  ASP   142      18.015  32.877  21.265  1.00  0.00           H  
ATOM   1985  CB  ASP   142      17.844  34.998  20.818  1.00  0.00           C  
ATOM   1986  HB2 ASP   142      18.096  35.919  21.343  1.00  0.00           H  
ATOM   1987  HB3 ASP   142      18.480  34.918  19.937  1.00  0.00           H  
ATOM   1988  CG  ASP   142      16.390  35.163  20.302  1.00  0.00           C  
ATOM   1989  OD1 ASP   142      15.654  34.161  20.157  1.00  0.00           O  
ATOM   1990  OD2 ASP   142      16.077  36.289  19.900  1.00  0.00           O  
ATOM   1991  C   ASP   142      19.631  33.765  22.150  1.00  0.00           C  
ATOM   1992  O   ASP   142      20.517  34.270  21.466  1.00  0.00           O  
ATOM   1993  N   LEU   143      19.903  33.114  23.246  1.00  0.00           N  
ATOM   1994  H   LEU   143      19.146  32.647  23.723  1.00  0.00           H  
ATOM   1995  CA  LEU   143      21.186  32.829  23.806  1.00  0.00           C  
ATOM   1996  HA  LEU   143      21.745  33.760  23.910  1.00  0.00           H  
ATOM   1997  CB  LEU   143      21.011  32.295  25.267  1.00  0.00           C  
ATOM   1998  HB2 LEU   143      20.508  33.079  25.833  1.00  0.00           H  
ATOM   1999  HB3 LEU   143      20.224  31.541  25.229  1.00  0.00           H  
ATOM   2000  CG  LEU   143      22.229  31.819  26.108  1.00  0.00           C  
ATOM   2001  HG  LEU   143      22.696  30.946  25.652  1.00  0.00           H  
ATOM   2002  CD1 LEU   143      23.374  32.859  26.343  1.00  0.00           C  
ATOM   2003 HD11 LEU   143      23.813  33.124  25.381  1.00  0.00           H  
ATOM   2004 HD12 LEU   143      22.782  33.669  26.769  1.00  0.00           H  
ATOM   2005 HD13 LEU   143      24.083  32.494  27.086  1.00  0.00           H  
ATOM   2006  CD2 LEU   143      21.666  31.434  27.491  1.00  0.00           C  
ATOM   2007 HD21 LEU   143      21.144  32.287  27.924  1.00  0.00           H  
ATOM   2008 HD22 LEU   143      22.361  31.139  28.278  1.00  0.00           H  
ATOM   2009 HD23 LEU   143      20.933  30.632  27.410  1.00  0.00           H  
ATOM   2010  C   LEU   143      22.132  31.954  22.993  1.00  0.00           C  
ATOM   2011  O   LEU   143      23.370  32.167  23.025  1.00  0.00           O  
ATOM   2012  N   GLU   144      21.680  30.950  22.207  1.00  0.00           N  
ATOM   2013  H   GLU   144      20.686  30.922  22.032  1.00  0.00           H  
ATOM   2014  CA  GLU   144      22.647  30.223  21.346  1.00  0.00           C  
ATOM   2015  HA  GLU   144      23.486  29.898  21.962  1.00  0.00           H  
ATOM   2016  CB  GLU   144      21.891  29.168  20.614  1.00  0.00           C  
ATOM   2017  HB2 GLU   144      21.291  28.567  21.297  1.00  0.00           H  
ATOM   2018  HB3 GLU   144      21.336  29.714  19.852  1.00  0.00           H  
ATOM   2019  CG  GLU   144      22.768  28.152  19.896  1.00  0.00           C  
ATOM   2020  HG2 GLU   144      22.128  27.596  19.211  1.00  0.00           H  
ATOM   2021  HG3 GLU   144      23.528  28.609  19.262  1.00  0.00           H  
ATOM   2022  CD  GLU   144      23.427  27.110  20.879  1.00  0.00           C  
ATOM   2023  OE1 GLU   144      24.102  27.571  21.752  1.00  0.00           O  
ATOM   2024  OE2 GLU   144      23.328  25.892  20.668  1.00  0.00           O  
ATOM   2025  C   GLU   144      23.282  31.262  20.394  1.00  0.00           C  
ATOM   2026  O   GLU   144      24.496  31.312  20.271  1.00  0.00           O  
ATOM   2027  N   GLU   145      22.507  32.099  19.762  1.00  0.00           N  
ATOM   2028  H   GLU   145      21.512  32.014  19.911  1.00  0.00           H  
ATOM   2029  CA  GLU   145      22.890  33.221  18.856  1.00  0.00           C  
ATOM   2030  HA  GLU   145      23.358  32.781  17.975  1.00  0.00           H  
ATOM   2031  CB  GLU   145      21.593  33.851  18.332  1.00  0.00           C  
ATOM   2032  HB2 GLU   145      20.979  34.229  19.150  1.00  0.00           H  
ATOM   2033  HB3 GLU   145      21.865  34.699  17.704  1.00  0.00           H  
ATOM   2034  CG  GLU   145      20.663  32.932  17.567  1.00  0.00           C  
ATOM   2035  HG2 GLU   145      19.912  33.503  17.020  1.00  0.00           H  
ATOM   2036  HG3 GLU   145      20.116  32.298  18.264  1.00  0.00           H  
ATOM   2037  CD  GLU   145      21.213  32.075  16.479  1.00  0.00           C  
ATOM   2038  OE1 GLU   145      20.550  31.030  16.187  1.00  0.00           O  
ATOM   2039  OE2 GLU   145      22.202  32.369  15.761  1.00  0.00           O  
ATOM   2040  C   GLU   145      23.834  34.323  19.468  1.00  0.00           C  
ATOM   2041  O   GLU   145      24.554  34.956  18.724  1.00  0.00           O  
ATOM   2042  N   LEU   146      23.882  34.467  20.792  1.00  0.00           N  
ATOM   2043  H   LEU   146      23.185  34.018  21.369  1.00  0.00           H  
ATOM   2044  CA  LEU   146      24.987  35.087  21.585  1.00  0.00           C  
ATOM   2045  HA  LEU   146      25.346  35.986  21.083  1.00  0.00           H  
ATOM   2046  CB  LEU   146      24.420  35.542  22.951  1.00  0.00           C  
ATOM   2047  HB2 LEU   146      24.163  34.655  23.531  1.00  0.00           H  
ATOM   2048  HB3 LEU   146      25.247  35.999  23.493  1.00  0.00           H  
ATOM   2049  CG  LEU   146      23.205  36.561  22.940  1.00  0.00           C  
ATOM   2050  HG  LEU   146      22.445  36.057  22.344  1.00  0.00           H  
ATOM   2051  CD1 LEU   146      22.636  36.739  24.376  1.00  0.00           C  
ATOM   2052 HD11 LEU   146      22.456  35.790  24.881  1.00  0.00           H  
ATOM   2053 HD12 LEU   146      23.487  37.180  24.895  1.00  0.00           H  
ATOM   2054 HD13 LEU   146      21.768  37.391  24.277  1.00  0.00           H  
ATOM   2055  CD2 LEU   146      23.669  37.958  22.464  1.00  0.00           C  
ATOM   2056 HD21 LEU   146      23.935  37.921  21.408  1.00  0.00           H  
ATOM   2057 HD22 LEU   146      24.371  38.317  23.217  1.00  0.00           H  
ATOM   2058 HD23 LEU   146      22.810  38.608  22.303  1.00  0.00           H  
ATOM   2059  C   LEU   146      26.218  34.214  21.790  1.00  0.00           C  
ATOM   2060  O   LEU   146      27.308  34.679  21.510  1.00  0.00           O  
ATOM   2061  N   LEU   147      26.089  32.958  22.054  1.00  0.00           N  
ATOM   2062  H   LEU   147      25.156  32.585  21.951  1.00  0.00           H  
ATOM   2063  CA  LEU   147      27.145  31.875  22.040  1.00  0.00           C  
ATOM   2064  HA  LEU   147      27.995  32.240  22.617  1.00  0.00           H  
ATOM   2065  CB  LEU   147      26.614  30.573  22.723  1.00  0.00           C  
ATOM   2066  HB2 LEU   147      25.896  30.094  22.057  1.00  0.00           H  
ATOM   2067  HB3 LEU   147      27.445  29.877  22.839  1.00  0.00           H  
ATOM   2068  CG  LEU   147      26.106  30.738  24.124  1.00  0.00           C  
ATOM   2069  HG  LEU   147      25.498  31.624  24.308  1.00  0.00           H  
ATOM   2070  CD1 LEU   147      25.157  29.586  24.410  1.00  0.00           C  
ATOM   2071 HD11 LEU   147      24.391  29.561  23.635  1.00  0.00           H  
ATOM   2072 HD12 LEU   147      24.663  29.790  25.360  1.00  0.00           H  
ATOM   2073 HD13 LEU   147      25.686  28.633  24.441  1.00  0.00           H  
ATOM   2074  CD2 LEU   147      27.145  30.790  25.149  1.00  0.00           C  
ATOM   2075 HD21 LEU   147      26.622  30.934  26.094  1.00  0.00           H  
ATOM   2076 HD22 LEU   147      27.635  29.816  25.132  1.00  0.00           H  
ATOM   2077 HD23 LEU   147      27.895  31.568  25.004  1.00  0.00           H  
ATOM   2078  C   LEU   147      27.816  31.643  20.586  1.00  0.00           C  
ATOM   2079  O   LEU   147      28.972  31.196  20.534  1.00  0.00           O  
ATOM   2080  N   ASN   148      27.113  31.990  19.535  1.00  0.00           N  
ATOM   2081  H   ASN   148      26.130  32.130  19.719  1.00  0.00           H  
ATOM   2082  CA  ASN   148      27.676  31.918  18.156  1.00  0.00           C  
ATOM   2083  HA  ASN   148      28.378  31.095  18.023  1.00  0.00           H  
ATOM   2084  CB  ASN   148      26.478  31.945  17.198  1.00  0.00           C  
ATOM   2085  HB2 ASN   148      25.865  32.823  17.404  1.00  0.00           H  
ATOM   2086  HB3 ASN   148      26.763  32.045  16.150  1.00  0.00           H  
ATOM   2087  CG  ASN   148      25.659  30.652  17.302  1.00  0.00           C  
ATOM   2088  OD1 ASN   148      26.117  29.583  17.706  1.00  0.00           O  
ATOM   2089  ND2 ASN   148      24.352  30.697  17.159  1.00  0.00           N  
ATOM   2090 HD21 ASN   148      24.022  31.604  16.860  1.00  0.00           H  
ATOM   2091 HD22 ASN   148      23.909  29.791  17.110  1.00  0.00           H  
ATOM   2092  C   ASN   148      28.551  33.169  17.937  1.00  0.00           C  
ATOM   2093  O   ASN   148      29.589  33.081  17.391  1.00  0.00           O  
ATOM   2094  N   ASP   149      28.145  34.322  18.474  1.00  0.00           N  
ATOM   2095  H   ASP   149      27.262  34.310  18.965  1.00  0.00           H  
ATOM   2096  CA  ASP   149      28.985  35.530  18.475  1.00  0.00           C  
ATOM   2097  HA  ASP   149      29.326  35.801  17.476  1.00  0.00           H  
ATOM   2098  CB  ASP   149      28.231  36.820  18.968  1.00  0.00           C  
ATOM   2099  HB2 ASP   149      27.549  36.467  19.741  1.00  0.00           H  
ATOM   2100  HB3 ASP   149      29.001  37.528  19.275  1.00  0.00           H  
ATOM   2101  CG  ASP   149      27.490  37.540  17.857  1.00  0.00           C  
ATOM   2102  OD1 ASP   149      27.462  37.115  16.694  1.00  0.00           O  
ATOM   2103  OD2 ASP   149      27.210  38.744  18.070  1.00  0.00           O  
ATOM   2104  C   ASP   149      30.229  35.227  19.321  1.00  0.00           C  
ATOM   2105  O   ASP   149      31.414  35.422  18.877  1.00  0.00           O  
ATOM   2106  N   ALA   150      30.026  34.727  20.551  1.00  0.00           N  
ATOM   2107  H   ALA   150      29.054  34.657  20.814  1.00  0.00           H  
ATOM   2108  CA  ALA   150      31.112  34.249  21.443  1.00  0.00           C  
ATOM   2109  HA  ALA   150      31.552  35.215  21.690  1.00  0.00           H  
ATOM   2110  CB  ALA   150      30.445  33.610  22.607  1.00  0.00           C  
ATOM   2111  HB1 ALA   150      30.306  32.572  22.306  1.00  0.00           H  
ATOM   2112  HB2 ALA   150      29.675  34.287  22.977  1.00  0.00           H  
ATOM   2113  HB3 ALA   150      31.160  33.531  23.426  1.00  0.00           H  
ATOM   2114  C   ALA   150      32.168  33.318  20.762  1.00  0.00           C  
ATOM   2115  O   ALA   150      33.358  33.663  20.879  1.00  0.00           O  
ATOM   2116  N   ASP   151      31.675  32.356  19.948  1.00  0.00           N  
ATOM   2117  H   ASP   151      30.704  32.489  19.705  1.00  0.00           H  
ATOM   2118  CA  ASP   151      32.484  31.416  19.162  1.00  0.00           C  
ATOM   2119  HA  ASP   151      33.237  31.040  19.855  1.00  0.00           H  
ATOM   2120  CB  ASP   151      31.508  30.296  18.652  1.00  0.00           C  
ATOM   2121  HB2 ASP   151      30.735  30.643  17.967  1.00  0.00           H  
ATOM   2122  HB3 ASP   151      31.050  29.924  19.568  1.00  0.00           H  
ATOM   2123  CG  ASP   151      32.163  29.153  17.858  1.00  0.00           C  
ATOM   2124  OD1 ASP   151      31.447  28.395  17.162  1.00  0.00           O  
ATOM   2125  OD2 ASP   151      33.410  29.063  17.880  1.00  0.00           O  
ATOM   2126  C   ASP   151      33.191  32.123  18.013  1.00  0.00           C  
ATOM   2127  O   ASP   151      34.372  31.957  17.929  1.00  0.00           O  
ATOM   2128  N   ARG   152      32.563  32.956  17.168  1.00  0.00           N  
ATOM   2129  H   ARG   152      31.581  33.167  17.272  1.00  0.00           H  
ATOM   2130  CA  ARG   152      33.361  33.664  16.078  1.00  0.00           C  
ATOM   2131  HA  ARG   152      33.964  32.900  15.588  1.00  0.00           H  
ATOM   2132  CB  ARG   152      32.489  34.434  15.080  1.00  0.00           C  
ATOM   2133  HB2 ARG   152      33.130  34.905  14.335  1.00  0.00           H  
ATOM   2134  HB3 ARG   152      31.811  33.701  14.642  1.00  0.00           H  
ATOM   2135  CG  ARG   152      31.717  35.540  15.648  1.00  0.00           C  
ATOM   2136  HG2 ARG   152      31.017  35.176  16.400  1.00  0.00           H  
ATOM   2137  HG3 ARG   152      32.382  36.268  16.112  1.00  0.00           H  
ATOM   2138  CD  ARG   152      30.830  36.219  14.535  1.00  0.00           C  
ATOM   2139  HD2 ARG   152      31.441  36.580  13.707  1.00  0.00           H  
ATOM   2140  HD3 ARG   152      30.120  35.463  14.198  1.00  0.00           H  
ATOM   2141  NE  ARG   152      30.133  37.317  15.263  1.00  0.00           N  
ATOM   2142  HE  ARG   152      29.249  37.143  15.719  1.00  0.00           H  
ATOM   2143  CZ  ARG   152      30.493  38.594  15.481  1.00  0.00           C  
ATOM   2144  NH1 ARG   152      31.598  39.112  14.922  1.00  0.00           N  
ATOM   2145 HH11 ARG   152      32.284  38.527  14.467  1.00  0.00           H  
ATOM   2146 HH12 ARG   152      31.788  40.078  15.147  1.00  0.00           H  
ATOM   2147  NH2 ARG   152      29.829  39.406  16.225  1.00  0.00           N  
ATOM   2148 HH21 ARG   152      28.859  39.185  16.399  1.00  0.00           H  
ATOM   2149 HH22 ARG   152      30.113  40.366  16.090  1.00  0.00           H  
ATOM   2150  C   ARG   152      34.359  34.617  16.713  1.00  0.00           C  
ATOM   2151  O   ARG   152      35.463  34.829  16.162  1.00  0.00           O  
ATOM   2152  N   LEU   153      34.136  35.130  17.921  1.00  0.00           N  
ATOM   2153  H   LEU   153      33.214  34.972  18.301  1.00  0.00           H  
ATOM   2154  CA  LEU   153      35.043  35.911  18.753  1.00  0.00           C  
ATOM   2155  HA  LEU   153      35.328  36.794  18.181  1.00  0.00           H  
ATOM   2156  CB  LEU   153      34.245  36.554  19.876  1.00  0.00           C  
ATOM   2157  HB2 LEU   153      33.327  36.030  20.143  1.00  0.00           H  
ATOM   2158  HB3 LEU   153      34.804  36.562  20.812  1.00  0.00           H  
ATOM   2159  CG  LEU   153      33.898  38.058  19.678  1.00  0.00           C  
ATOM   2160  HG  LEU   153      34.838  38.536  19.402  1.00  0.00           H  
ATOM   2161  CD1 LEU   153      32.843  38.308  18.595  1.00  0.00           C  
ATOM   2162 HD11 LEU   153      33.196  38.087  17.588  1.00  0.00           H  
ATOM   2163 HD12 LEU   153      32.545  39.356  18.608  1.00  0.00           H  
ATOM   2164 HD13 LEU   153      31.940  37.713  18.737  1.00  0.00           H  
ATOM   2165  CD2 LEU   153      33.596  38.706  20.974  1.00  0.00           C  
ATOM   2166 HD21 LEU   153      34.314  38.357  21.716  1.00  0.00           H  
ATOM   2167 HD22 LEU   153      33.739  39.786  21.001  1.00  0.00           H  
ATOM   2168 HD23 LEU   153      32.650  38.367  21.396  1.00  0.00           H  
ATOM   2169  C   LEU   153      36.257  35.160  19.277  1.00  0.00           C  
ATOM   2170  O   LEU   153      37.379  35.688  19.190  1.00  0.00           O  
ATOM   2171  N   LEU   154      36.077  33.927  19.757  1.00  0.00           N  
ATOM   2172  H   LEU   154      35.150  33.528  19.780  1.00  0.00           H  
ATOM   2173  CA  LEU   154      37.099  33.107  20.394  1.00  0.00           C  
ATOM   2174  HA  LEU   154      37.894  33.765  20.742  1.00  0.00           H  
ATOM   2175  CB  LEU   154      36.541  32.380  21.628  1.00  0.00           C  
ATOM   2176  HB2 LEU   154      35.509  32.206  21.323  1.00  0.00           H  
ATOM   2177  HB3 LEU   154      37.057  31.422  21.699  1.00  0.00           H  
ATOM   2178  CG  LEU   154      36.771  33.148  22.947  1.00  0.00           C  
ATOM   2179  HG  LEU   154      36.576  34.207  22.778  1.00  0.00           H  
ATOM   2180  CD1 LEU   154      35.917  32.566  24.024  1.00  0.00           C  
ATOM   2181 HD11 LEU   154      36.059  33.147  24.935  1.00  0.00           H  
ATOM   2182 HD12 LEU   154      34.868  32.675  23.747  1.00  0.00           H  
ATOM   2183 HD13 LEU   154      36.090  31.511  24.236  1.00  0.00           H  
ATOM   2184  CD2 LEU   154      38.237  32.988  23.366  1.00  0.00           C  
ATOM   2185 HD21 LEU   154      39.001  33.285  22.647  1.00  0.00           H  
ATOM   2186 HD22 LEU   154      38.390  33.767  24.113  1.00  0.00           H  
ATOM   2187 HD23 LEU   154      38.432  31.967  23.694  1.00  0.00           H  
ATOM   2188  C   LEU   154      37.814  32.066  19.582  1.00  0.00           C  
ATOM   2189  O   LEU   154      39.002  31.738  19.832  1.00  0.00           O  
ATOM   2190  N   GLY   155      37.189  31.547  18.522  1.00  0.00           N  
ATOM   2191  H   GLY   155      36.274  31.926  18.321  1.00  0.00           H  
ATOM   2192  CA  GLY   155      37.737  30.509  17.615  1.00  0.00           C  
ATOM   2193  HA2 GLY   155      37.044  30.406  16.780  1.00  0.00           H  
ATOM   2194  HA3 GLY   155      38.773  30.709  17.343  1.00  0.00           H  
ATOM   2195  C   GLY   155      37.781  29.188  18.276  1.00  0.00           C  
ATOM   2196  O   GLY   155      38.823  28.553  18.409  1.00  0.00           O  
ATOM   2197  N   VAL   156      36.605  28.757  18.775  1.00  0.00           N  
ATOM   2198  H   VAL   156      35.776  29.312  18.618  1.00  0.00           H  
ATOM   2199  CA  VAL   156      36.388  27.470  19.373  1.00  0.00           C  
ATOM   2200  HA  VAL   156      37.225  27.272  20.043  1.00  0.00           H  
ATOM   2201  CB  VAL   156      35.127  27.450  20.332  1.00  0.00           C  
ATOM   2202  HB  VAL   156      34.256  27.567  19.688  1.00  0.00           H  
ATOM   2203  CG1 VAL   156      35.166  26.104  21.103  1.00  0.00           C  
ATOM   2204 HG11 VAL   156      34.279  26.156  21.735  1.00  0.00           H  
ATOM   2205 HG12 VAL   156      34.984  25.258  20.440  1.00  0.00           H  
ATOM   2206 HG13 VAL   156      36.042  25.978  21.739  1.00  0.00           H  
ATOM   2207  CG2 VAL   156      34.926  28.653  21.257  1.00  0.00           C  
ATOM   2208 HG21 VAL   156      34.800  29.555  20.657  1.00  0.00           H  
ATOM   2209 HG22 VAL   156      34.137  28.471  21.987  1.00  0.00           H  
ATOM   2210 HG23 VAL   156      35.841  28.887  21.800  1.00  0.00           H  
ATOM   2211  C   VAL   156      36.297  26.324  18.296  1.00  0.00           C  
ATOM   2212  O   VAL   156      35.441  26.399  17.438  1.00  0.00           O  
ATOM   2213  N   THR   157      37.023  25.233  18.381  1.00  0.00           N  
ATOM   2214  H   THR   157      37.743  25.155  19.084  1.00  0.00           H  
ATOM   2215  CA  THR   157      36.786  23.991  17.675  1.00  0.00           C  
ATOM   2216  HA  THR   157      35.709  23.876  17.554  1.00  0.00           H  
ATOM   2217  CB  THR   157      37.390  24.088  16.262  1.00  0.00           C  
ATOM   2218  HB  THR   157      36.977  24.921  15.692  1.00  0.00           H  
ATOM   2219  CG2 THR   157      39.022  24.357  16.214  1.00  0.00           C  
ATOM   2220 HG21 THR   157      39.270  25.412  16.097  1.00  0.00           H  
ATOM   2221 HG22 THR   157      39.495  23.704  15.482  1.00  0.00           H  
ATOM   2222 HG23 THR   157      39.418  24.147  17.207  1.00  0.00           H  
ATOM   2223  OG1 THR   157      37.268  22.808  15.622  1.00  0.00           O  
ATOM   2224  HG1 THR   157      36.359  22.781  15.317  1.00  0.00           H  
ATOM   2225  C   THR   157      37.280  22.726  18.471  1.00  0.00           C  
ATOM   2226  O   THR   157      38.091  22.819  19.379  1.00  0.00           O  
ATOM   2227  N   THR   158      36.742  21.598  18.086  1.00  0.00           N  
ATOM   2228  H   THR   158      36.087  21.602  17.317  1.00  0.00           H  
ATOM   2229  CA  THR   158      37.388  20.277  18.402  1.00  0.00           C  
ATOM   2230  HA  THR   158      37.772  20.389  19.416  1.00  0.00           H  
ATOM   2231  CB  THR   158      36.353  19.121  18.356  1.00  0.00           C  
ATOM   2232  HB  THR   158      36.939  18.206  18.441  1.00  0.00           H  
ATOM   2233  CG2 THR   158      35.308  19.127  19.422  1.00  0.00           C  
ATOM   2234 HG21 THR   158      34.616  19.949  19.240  1.00  0.00           H  
ATOM   2235 HG22 THR   158      34.749  18.192  19.446  1.00  0.00           H  
ATOM   2236 HG23 THR   158      35.723  19.240  20.424  1.00  0.00           H  
ATOM   2237  OG1 THR   158      35.721  19.058  17.107  1.00  0.00           O  
ATOM   2238  HG1 THR   158      35.279  18.207  17.059  1.00  0.00           H  
ATOM   2239  C   THR   158      38.675  19.909  17.634  1.00  0.00           C  
ATOM   2240  O   THR   158      39.378  18.933  17.894  1.00  0.00           O  
ATOM   2241  N   HID   159      39.092  20.712  16.620  1.00  0.00           N  
ATOM   2242  H   HID   159      38.706  21.569  16.250  1.00  0.00           H  
ATOM   2243  CA  HID   159      40.246  20.288  15.744  1.00  0.00           C  
ATOM   2244  HA  HID   159      40.172  19.226  15.512  1.00  0.00           H  
ATOM   2245  CB  HID   159      40.047  20.824  14.329  1.00  0.00           C  
ATOM   2246  HB2 HID   159      40.958  20.848  13.731  1.00  0.00           H  
ATOM   2247  HB3 HID   159      39.691  21.854  14.289  1.00  0.00           H  
ATOM   2248  CG  HID   159      39.176  19.882  13.564  1.00  0.00           C  
ATOM   2249  ND1 HID   159      39.585  18.693  13.021  1.00  0.00           N  
ATOM   2250  HD1 HID   159      40.496  18.264  13.104  1.00  0.00           H  
ATOM   2251  CE1 HID   159      38.554  18.139  12.419  1.00  0.00           C  
ATOM   2252  HE1 HID   159      38.543  17.162  11.957  1.00  0.00           H  
ATOM   2253  NE2 HID   159      37.420  18.897  12.547  1.00  0.00           N  
ATOM   2254  CD2 HID   159      37.812  20.010  13.291  1.00  0.00           C  
ATOM   2255  HD2 HID   159      37.193  20.825  13.636  1.00  0.00           H  
ATOM   2256  C   HID   159      41.617  20.661  16.322  1.00  0.00           C  
ATOM   2257  O   HID   159      42.615  20.725  15.612  1.00  0.00           O  
ATOM   2258  N   ALA   160      41.629  20.901  17.647  1.00  0.00           N  
ATOM   2259  H   ALA   160      40.808  20.544  18.116  1.00  0.00           H  
ATOM   2260  CA  ALA   160      42.779  21.207  18.431  1.00  0.00           C  
ATOM   2261  HA  ALA   160      43.075  22.205  18.108  1.00  0.00           H  
ATOM   2262  CB  ALA   160      42.191  21.430  19.871  1.00  0.00           C  
ATOM   2263  HB1 ALA   160      41.645  20.526  20.138  1.00  0.00           H  
ATOM   2264  HB2 ALA   160      41.465  22.243  19.847  1.00  0.00           H  
ATOM   2265  HB3 ALA   160      43.055  21.627  20.506  1.00  0.00           H  
ATOM   2266  C   ALA   160      43.915  20.186  18.374  1.00  0.00           C  
ATOM   2267  O   ALA   160      45.142  20.424  18.503  1.00  0.00           O  
ATOM   2268  N   PHE   161      43.535  18.881  18.312  1.00  0.00           N  
ATOM   2269  H   PHE   161      42.548  18.672  18.333  1.00  0.00           H  
ATOM   2270  CA  PHE   161      44.330  17.657  18.350  1.00  0.00           C  
ATOM   2271  HA  PHE   161      45.341  17.848  17.991  1.00  0.00           H  
ATOM   2272  CB  PHE   161      44.456  17.297  19.843  1.00  0.00           C  
ATOM   2273  HB2 PHE   161      44.887  16.299  19.764  1.00  0.00           H  
ATOM   2274  HB3 PHE   161      45.252  17.852  20.340  1.00  0.00           H  
ATOM   2275  CG  PHE   161      43.184  17.399  20.695  1.00  0.00           C  
ATOM   2276  CD1 PHE   161      42.189  16.400  20.628  1.00  0.00           C  
ATOM   2277  HD1 PHE   161      42.299  15.630  19.879  1.00  0.00           H  
ATOM   2278  CE1 PHE   161      41.059  16.507  21.363  1.00  0.00           C  
ATOM   2279  HE1 PHE   161      40.366  15.703  21.159  1.00  0.00           H  
ATOM   2280  CZ  PHE   161      40.901  17.508  22.306  1.00  0.00           C  
ATOM   2281  HZ  PHE   161      39.967  17.586  22.843  1.00  0.00           H  
ATOM   2282  CE2 PHE   161      41.877  18.543  22.398  1.00  0.00           C  
ATOM   2283  HE2 PHE   161      41.690  19.397  23.032  1.00  0.00           H  
ATOM   2284  CD2 PHE   161      42.970  18.503  21.520  1.00  0.00           C  
ATOM   2285  HD2 PHE   161      43.861  19.112  21.568  1.00  0.00           H  
ATOM   2286  C   PHE   161      43.595  16.628  17.530  1.00  0.00           C  
ATOM   2287  O   PHE   161      42.355  16.582  17.422  1.00  0.00           O  
ATOM   2288  N   ASP   162      44.380  15.655  16.944  1.00  0.00           N  
ATOM   2289  H   ASP   162      45.363  15.890  16.957  1.00  0.00           H  
ATOM   2290  CA  ASP   162      43.888  14.440  16.302  1.00  0.00           C  
ATOM   2291  HA  ASP   162      42.817  14.485  16.105  1.00  0.00           H  
ATOM   2292  CB  ASP   162      44.668  14.148  15.052  1.00  0.00           C  
ATOM   2293  HB2 ASP   162      45.739  14.032  15.216  1.00  0.00           H  
ATOM   2294  HB3 ASP   162      44.294  13.253  14.555  1.00  0.00           H  
ATOM   2295  CG  ASP   162      44.490  15.213  13.935  1.00  0.00           C  
ATOM   2296  OD1 ASP   162      45.481  15.675  13.435  1.00  0.00           O  
ATOM   2297  OD2 ASP   162      43.322  15.576  13.698  1.00  0.00           O  
ATOM   2298  C   ASP   162      44.051  13.231  17.226  1.00  0.00           C  
ATOM   2299  O   ASP   162      43.459  12.161  16.947  1.00  0.00           O  
ATOM   2300  N   GLY   163      44.900  13.250  18.245  1.00  0.00           N  
ATOM   2301  H   GLY   163      45.298  14.138  18.512  1.00  0.00           H  
ATOM   2302  CA  GLY   163      45.611  12.125  18.874  1.00  0.00           C  
ATOM   2303  HA2 GLY   163      44.893  11.305  18.892  1.00  0.00           H  
ATOM   2304  HA3 GLY   163      45.941  12.420  19.870  1.00  0.00           H  
ATOM   2305  C   GLY   163      46.725  11.531  18.125  1.00  0.00           C  
ATOM   2306  O   GLY   163      46.875  11.756  16.938  1.00  0.00           O  
ATOM   2307  N   ALA   164      47.409  10.669  18.771  1.00  0.00           N  
ATOM   2308  H   ALA   164      47.166  10.555  19.744  1.00  0.00           H  
ATOM   2309  CA  ALA   164      48.329   9.617  18.238  1.00  0.00           C  
ATOM   2310  HA  ALA   164      48.726   9.847  17.249  1.00  0.00           H  
ATOM   2311  CB  ALA   164      49.564   9.524  19.147  1.00  0.00           C  
ATOM   2312  HB1 ALA   164      49.873  10.565  19.054  1.00  0.00           H  
ATOM   2313  HB2 ALA   164      49.265   9.248  20.159  1.00  0.00           H  
ATOM   2314  HB3 ALA   164      50.383   8.904  18.782  1.00  0.00           H  
ATOM   2315  C   ALA   164      47.401   8.374  18.036  1.00  0.00           C  
ATOM   2316  O   ALA   164      46.287   8.394  18.522  1.00  0.00           O  
ATOM   2317  N   PRO   165      47.831   7.300  17.277  1.00  0.00           N  
ATOM   2318  CD  PRO   165      49.193   7.094  16.717  1.00  0.00           C  
ATOM   2319  HD2 PRO   165      49.629   7.979  16.255  1.00  0.00           H  
ATOM   2320  HD3 PRO   165      49.837   6.774  17.537  1.00  0.00           H  
ATOM   2321  CG  PRO   165      48.994   5.961  15.744  1.00  0.00           C  
ATOM   2322  HG2 PRO   165      49.900   5.356  15.711  1.00  0.00           H  
ATOM   2323  HG3 PRO   165      48.576   6.260  14.783  1.00  0.00           H  
ATOM   2324  CB  PRO   165      47.967   5.170  16.396  1.00  0.00           C  
ATOM   2325  HB2 PRO   165      48.456   4.522  17.124  1.00  0.00           H  
ATOM   2326  HB3 PRO   165      47.448   4.535  15.678  1.00  0.00           H  
ATOM   2327  CA  PRO   165      46.954   6.115  17.004  1.00  0.00           C  
ATOM   2328  HA  PRO   165      46.226   6.271  16.208  1.00  0.00           H  
ATOM   2329  C   PRO   165      46.288   5.475  18.254  1.00  0.00           C  
ATOM   2330  O   PRO   165      45.148   5.038  18.257  1.00  0.00           O  
ATOM   2331  N   PHE   166      47.030   5.332  19.363  1.00  0.00           N  
ATOM   2332  H   PHE   166      48.009   5.577  19.388  1.00  0.00           H  
ATOM   2333  CA  PHE   166      46.392   4.838  20.607  1.00  0.00           C  
ATOM   2334  HA  PHE   166      45.998   3.829  20.486  1.00  0.00           H  
ATOM   2335  CB  PHE   166      47.441   4.608  21.688  1.00  0.00           C  
ATOM   2336  HB2 PHE   166      48.144   3.937  21.194  1.00  0.00           H  
ATOM   2337  HB3 PHE   166      47.088   4.028  22.540  1.00  0.00           H  
ATOM   2338  CG  PHE   166      48.130   5.850  22.164  1.00  0.00           C  
ATOM   2339  CD1 PHE   166      49.395   6.235  21.645  1.00  0.00           C  
ATOM   2340  HD1 PHE   166      50.014   5.629  20.999  1.00  0.00           H  
ATOM   2341  CE1 PHE   166      49.914   7.464  22.034  1.00  0.00           C  
ATOM   2342  HE1 PHE   166      50.865   7.697  21.576  1.00  0.00           H  
ATOM   2343  CZ  PHE   166      49.221   8.361  22.919  1.00  0.00           C  
ATOM   2344  HZ  PHE   166      49.614   9.364  22.994  1.00  0.00           H  
ATOM   2345  CE2 PHE   166      47.993   7.937  23.476  1.00  0.00           C  
ATOM   2346  HE2 PHE   166      47.373   8.576  24.087  1.00  0.00           H  
ATOM   2347  CD2 PHE   166      47.487   6.679  23.154  1.00  0.00           C  
ATOM   2348  HD2 PHE   166      46.518   6.359  23.508  1.00  0.00           H  
ATOM   2349  C   PHE   166      45.240   5.700  21.190  1.00  0.00           C  
ATOM   2350  O   PHE   166      44.383   5.219  21.879  1.00  0.00           O  
ATOM   2351  N   SER   167      45.192   7.025  20.929  1.00  0.00           N  
ATOM   2352  H   SER   167      45.775   7.470  20.235  1.00  0.00           H  
ATOM   2353  CA  SER   167      44.178   7.887  21.500  1.00  0.00           C  
ATOM   2354  HA  SER   167      44.270   7.661  22.562  1.00  0.00           H  
ATOM   2355  CB  SER   167      44.608   9.349  21.389  1.00  0.00           C  
ATOM   2356  HB2 SER   167      44.709   9.674  20.353  1.00  0.00           H  
ATOM   2357  HB3 SER   167      45.537   9.523  21.932  1.00  0.00           H  
ATOM   2358  OG  SER   167      43.692  10.256  21.950  1.00  0.00           O  
ATOM   2359  HG  SER   167      42.960  10.446  21.359  1.00  0.00           H  
ATOM   2360  C   SER   167      42.736   7.649  21.008  1.00  0.00           C  
ATOM   2361  O   SER   167      41.807   7.933  21.765  1.00  0.00           O  
ATOM   2362  N   ASP   168      42.618   7.163  19.772  1.00  0.00           N  
ATOM   2363  H   ASP   168      43.430   6.788  19.302  1.00  0.00           H  
ATOM   2364  CA  ASP   168      41.311   6.730  19.158  1.00  0.00           C  
ATOM   2365  HA  ASP   168      40.800   7.687  19.052  1.00  0.00           H  
ATOM   2366  CB  ASP   168      41.494   6.154  17.711  1.00  0.00           C  
ATOM   2367  HB2 ASP   168      42.072   5.230  17.674  1.00  0.00           H  
ATOM   2368  HB3 ASP   168      40.510   5.872  17.335  1.00  0.00           H  
ATOM   2369  CG  ASP   168      42.011   7.145  16.674  1.00  0.00           C  
ATOM   2370  OD1 ASP   168      42.367   6.738  15.552  1.00  0.00           O  
ATOM   2371  OD2 ASP   168      42.084   8.354  16.987  1.00  0.00           O  
ATOM   2372  C   ASP   168      40.592   5.699  20.002  1.00  0.00           C  
ATOM   2373  O   ASP   168      39.364   5.550  19.923  1.00  0.00           O  
ATOM   2374  N   LEU   169      41.284   4.958  20.875  1.00  0.00           N  
ATOM   2375  H   LEU   169      42.270   5.166  20.944  1.00  0.00           H  
ATOM   2376  CA  LEU   169      40.805   3.892  21.803  1.00  0.00           C  
ATOM   2377  HA  LEU   169      39.878   3.476  21.409  1.00  0.00           H  
ATOM   2378  CB  LEU   169      41.871   2.829  21.909  1.00  0.00           C  
ATOM   2379  HB2 LEU   169      42.797   3.326  22.198  1.00  0.00           H  
ATOM   2380  HB3 LEU   169      41.695   2.172  22.761  1.00  0.00           H  
ATOM   2381  CG  LEU   169      42.096   2.064  20.665  1.00  0.00           C  
ATOM   2382  HG  LEU   169      42.144   2.804  19.867  1.00  0.00           H  
ATOM   2383  CD1 LEU   169      43.501   1.355  20.643  1.00  0.00           C  
ATOM   2384 HD11 LEU   169      43.629   0.884  19.668  1.00  0.00           H  
ATOM   2385 HD12 LEU   169      44.213   2.152  20.855  1.00  0.00           H  
ATOM   2386 HD13 LEU   169      43.678   0.577  21.385  1.00  0.00           H  
ATOM   2387  CD2 LEU   169      40.929   1.059  20.380  1.00  0.00           C  
ATOM   2388 HD21 LEU   169      40.957   0.337  21.196  1.00  0.00           H  
ATOM   2389 HD22 LEU   169      40.000   1.605  20.216  1.00  0.00           H  
ATOM   2390 HD23 LEU   169      41.252   0.542  19.476  1.00  0.00           H  
ATOM   2391  C   LEU   169      40.370   4.416  23.164  1.00  0.00           C  
ATOM   2392  O   LEU   169      39.545   3.777  23.850  1.00  0.00           O  
ATOM   2393  N   VAL   170      40.809   5.631  23.526  1.00  0.00           N  
ATOM   2394  H   VAL   170      41.513   6.104  22.977  1.00  0.00           H  
ATOM   2395  CA  VAL   170      40.390   6.348  24.747  1.00  0.00           C  
ATOM   2396  HA  VAL   170      40.482   5.688  25.609  1.00  0.00           H  
ATOM   2397  CB  VAL   170      41.193   7.681  25.037  1.00  0.00           C  
ATOM   2398  HB  VAL   170      41.255   8.301  24.142  1.00  0.00           H  
ATOM   2399  CG1 VAL   170      40.571   8.452  26.208  1.00  0.00           C  
ATOM   2400 HG11 VAL   170      39.589   8.866  25.981  1.00  0.00           H  
ATOM   2401 HG12 VAL   170      41.128   9.362  26.433  1.00  0.00           H  
ATOM   2402 HG13 VAL   170      40.488   7.882  27.134  1.00  0.00           H  
ATOM   2403  CG2 VAL   170      42.644   7.292  25.365  1.00  0.00           C  
ATOM   2404 HG21 VAL   170      42.802   6.682  26.255  1.00  0.00           H  
ATOM   2405 HG22 VAL   170      43.195   8.222  25.503  1.00  0.00           H  
ATOM   2406 HG23 VAL   170      43.101   6.744  24.541  1.00  0.00           H  
ATOM   2407  C   VAL   170      38.922   6.623  24.702  1.00  0.00           C  
ATOM   2408  O   VAL   170      38.253   6.112  25.635  1.00  0.00           O  
ATOM   2409  N   ARG   171      38.331   7.202  23.633  1.00  0.00           N  
ATOM   2410  H   ARG   171      38.995   7.431  22.907  1.00  0.00           H  
ATOM   2411  CA  ARG   171      36.901   7.573  23.641  1.00  0.00           C  
ATOM   2412  HA  ARG   171      36.716   8.031  24.612  1.00  0.00           H  
ATOM   2413  CB  ARG   171      36.659   8.492  22.489  1.00  0.00           C  
ATOM   2414  HB2 ARG   171      37.332   9.346  22.568  1.00  0.00           H  
ATOM   2415  HB3 ARG   171      36.870   7.849  21.636  1.00  0.00           H  
ATOM   2416  CG  ARG   171      35.141   9.017  22.287  1.00  0.00           C  
ATOM   2417  HG2 ARG   171      34.558   8.206  21.850  1.00  0.00           H  
ATOM   2418  HG3 ARG   171      34.642   9.163  23.245  1.00  0.00           H  
ATOM   2419  CD  ARG   171      34.982  10.378  21.620  1.00  0.00           C  
ATOM   2420  HD2 ARG   171      33.932  10.600  21.428  1.00  0.00           H  
ATOM   2421  HD3 ARG   171      35.487  11.021  22.340  1.00  0.00           H  
ATOM   2422  NE  ARG   171      35.695  10.475  20.358  1.00  0.00           N  
ATOM   2423  HE  ARG   171      36.575  10.967  20.416  1.00  0.00           H  
ATOM   2424  CZ  ARG   171      35.321   9.904  19.182  1.00  0.00           C  
ATOM   2425  NH1 ARG   171      36.128   9.995  18.151  1.00  0.00           N  
ATOM   2426 HH11 ARG   171      37.097  10.256  18.267  1.00  0.00           H  
ATOM   2427 HH12 ARG   171      35.960   9.511  17.281  1.00  0.00           H  
ATOM   2428  NH2 ARG   171      34.249   9.242  19.121  1.00  0.00           N  
ATOM   2429 HH21 ARG   171      33.511   9.444  19.781  1.00  0.00           H  
ATOM   2430 HH22 ARG   171      34.062   8.805  18.230  1.00  0.00           H  
ATOM   2431  C   ARG   171      36.025   6.277  23.636  1.00  0.00           C  
ATOM   2432  O   ARG   171      35.072   6.263  24.381  1.00  0.00           O  
ATOM   2433  N   GLU   172      36.560   5.241  22.916  1.00  0.00           N  
ATOM   2434  H   GLU   172      37.283   5.552  22.283  1.00  0.00           H  
ATOM   2435  CA  GLU   172      35.894   3.938  22.706  1.00  0.00           C  
ATOM   2436  HA  GLU   172      34.838   4.109  22.497  1.00  0.00           H  
ATOM   2437  CB  GLU   172      36.639   3.270  21.503  1.00  0.00           C  
ATOM   2438  HB2 GLU   172      37.591   2.832  21.801  1.00  0.00           H  
ATOM   2439  HB3 GLU   172      36.816   4.087  20.803  1.00  0.00           H  
ATOM   2440  CG  GLU   172      35.887   2.061  20.864  1.00  0.00           C  
ATOM   2441  HG2 GLU   172      35.679   1.320  21.636  1.00  0.00           H  
ATOM   2442  HG3 GLU   172      36.440   1.534  20.086  1.00  0.00           H  
ATOM   2443  CD  GLU   172      34.467   2.421  20.322  1.00  0.00           C  
ATOM   2444  OE1 GLU   172      33.448   1.937  20.886  1.00  0.00           O  
ATOM   2445  OE2 GLU   172      34.411   3.012  19.193  1.00  0.00           O  
ATOM   2446  C   GLU   172      35.841   3.021  23.913  1.00  0.00           C  
ATOM   2447  O   GLU   172      34.922   2.249  24.111  1.00  0.00           O  
ATOM   2448  N   ARG   173      36.877   3.082  24.769  1.00  0.00           N  
ATOM   2449  H   ARG   173      37.605   3.710  24.458  1.00  0.00           H  
ATOM   2450  CA  ARG   173      36.944   2.330  26.086  1.00  0.00           C  
ATOM   2451  HA  ARG   173      36.408   1.381  26.099  1.00  0.00           H  
ATOM   2452  CB  ARG   173      38.429   1.931  26.381  1.00  0.00           C  
ATOM   2453  HB2 ARG   173      38.980   2.863  26.255  1.00  0.00           H  
ATOM   2454  HB3 ARG   173      38.679   1.631  27.399  1.00  0.00           H  
ATOM   2455  CG  ARG   173      38.954   0.815  25.483  1.00  0.00           C  
ATOM   2456  HG2 ARG   173      38.579   1.104  24.501  1.00  0.00           H  
ATOM   2457  HG3 ARG   173      38.590  -0.139  25.862  1.00  0.00           H  
ATOM   2458  CD  ARG   173      40.477   0.862  25.385  1.00  0.00           C  
ATOM   2459  HD2 ARG   173      40.697   1.830  24.935  1.00  0.00           H  
ATOM   2460  HD3 ARG   173      40.808   0.757  26.419  1.00  0.00           H  
ATOM   2461  NE  ARG   173      40.982  -0.386  24.704  1.00  0.00           N  
ATOM   2462  HE  ARG   173      40.444  -0.812  23.963  1.00  0.00           H  
ATOM   2463  CZ  ARG   173      42.207  -0.880  24.776  1.00  0.00           C  
ATOM   2464  NH1 ARG   173      43.121  -0.475  25.538  1.00  0.00           N  
ATOM   2465 HH11 ARG   173      43.024   0.379  26.068  1.00  0.00           H  
ATOM   2466 HH12 ARG   173      44.049  -0.826  25.348  1.00  0.00           H  
ATOM   2467  NH2 ARG   173      42.529  -1.844  23.999  1.00  0.00           N  
ATOM   2468 HH21 ARG   173      41.885  -2.232  23.325  1.00  0.00           H  
ATOM   2469 HH22 ARG   173      43.499  -2.125  24.022  1.00  0.00           H  
ATOM   2470  C   ARG   173      36.292   3.049  27.244  1.00  0.00           C  
ATOM   2471  O   ARG   173      35.600   2.431  28.032  1.00  0.00           O  
ATOM   2472  N   LEU   174      36.085   4.372  27.129  1.00  0.00           N  
ATOM   2473  H   LEU   174      36.676   4.809  26.437  1.00  0.00           H  
ATOM   2474  CA  LEU   174      35.154   5.179  27.944  1.00  0.00           C  
ATOM   2475  HA  LEU   174      35.213   4.925  29.002  1.00  0.00           H  
ATOM   2476  CB  LEU   174      35.503   6.656  27.805  1.00  0.00           C  
ATOM   2477  HB2 LEU   174      35.344   6.884  26.751  1.00  0.00           H  
ATOM   2478  HB3 LEU   174      34.690   7.219  28.262  1.00  0.00           H  
ATOM   2479  CG  LEU   174      36.850   7.101  28.391  1.00  0.00           C  
ATOM   2480  HG  LEU   174      37.651   6.415  28.115  1.00  0.00           H  
ATOM   2481  CD1 LEU   174      37.250   8.473  27.847  1.00  0.00           C  
ATOM   2482 HD11 LEU   174      37.277   8.473  26.757  1.00  0.00           H  
ATOM   2483 HD12 LEU   174      36.456   9.166  28.125  1.00  0.00           H  
ATOM   2484 HD13 LEU   174      38.161   8.925  28.241  1.00  0.00           H  
ATOM   2485  CD2 LEU   174      36.667   7.162  29.900  1.00  0.00           C  
ATOM   2486 HD21 LEU   174      35.726   7.673  30.105  1.00  0.00           H  
ATOM   2487 HD22 LEU   174      37.414   7.734  30.451  1.00  0.00           H  
ATOM   2488 HD23 LEU   174      36.797   6.150  30.283  1.00  0.00           H  
ATOM   2489  C   LEU   174      33.683   5.015  27.461  1.00  0.00           C  
ATOM   2490  O   LEU   174      32.850   4.821  28.287  1.00  0.00           O  
ATOM   2491  N   ALA   175      33.388   4.919  26.132  1.00  0.00           N  
ATOM   2492  H   ALA   175      34.019   5.057  25.355  1.00  0.00           H  
ATOM   2493  CA  ALA   175      32.080   4.502  25.685  1.00  0.00           C  
ATOM   2494  HA  ALA   175      31.294   5.109  26.134  1.00  0.00           H  
ATOM   2495  CB  ALA   175      32.053   4.652  24.188  1.00  0.00           C  
ATOM   2496  HB1 ALA   175      31.047   4.395  23.855  1.00  0.00           H  
ATOM   2497  HB2 ALA   175      32.269   5.692  23.945  1.00  0.00           H  
ATOM   2498  HB3 ALA   175      32.796   4.041  23.675  1.00  0.00           H  
ATOM   2499  C   ALA   175      31.601   3.139  26.156  1.00  0.00           C  
ATOM   2500  O   ALA   175      30.389   3.048  26.206  1.00  0.00           O  
ATOM   2501  N   ALA   176      32.444   2.173  26.528  1.00  0.00           N  
ATOM   2502  H   ALA   176      33.438   2.337  26.598  1.00  0.00           H  
ATOM   2503  CA  ALA   176      31.983   0.959  27.175  1.00  0.00           C  
ATOM   2504  HA  ALA   176      31.145   0.543  26.615  1.00  0.00           H  
ATOM   2505  CB  ALA   176      33.140  -0.086  27.183  1.00  0.00           C  
ATOM   2506  HB1 ALA   176      33.899   0.091  27.945  1.00  0.00           H  
ATOM   2507  HB2 ALA   176      33.723   0.008  26.267  1.00  0.00           H  
ATOM   2508  HB3 ALA   176      32.758  -1.106  27.216  1.00  0.00           H  
ATOM   2509  C   ALA   176      31.513   1.170  28.591  1.00  0.00           C  
ATOM   2510  O   ALA   176      31.059   0.206  29.172  1.00  0.00           O  
ATOM   2511  N   VAL   177      31.757   2.349  29.233  1.00  0.00           N  
ATOM   2512  H   VAL   177      32.129   3.111  28.684  1.00  0.00           H  
ATOM   2513  CA  VAL   177      31.333   2.679  30.570  1.00  0.00           C  
ATOM   2514  HA  VAL   177      30.633   1.880  30.817  1.00  0.00           H  
ATOM   2515  CB  VAL   177      32.572   2.563  31.523  1.00  0.00           C  
ATOM   2516  HB  VAL   177      32.313   2.720  32.570  1.00  0.00           H  
ATOM   2517  CG1 VAL   177      33.200   1.180  31.524  1.00  0.00           C  
ATOM   2518 HG11 VAL   177      32.420   0.430  31.392  1.00  0.00           H  
ATOM   2519 HG12 VAL   177      33.753   0.944  32.433  1.00  0.00           H  
ATOM   2520 HG13 VAL   177      33.778   1.037  30.611  1.00  0.00           H  
ATOM   2521  CG2 VAL   177      33.626   3.637  31.236  1.00  0.00           C  
ATOM   2522 HG21 VAL   177      33.117   4.569  31.483  1.00  0.00           H  
ATOM   2523 HG22 VAL   177      34.466   3.435  31.901  1.00  0.00           H  
ATOM   2524 HG23 VAL   177      33.994   3.616  30.210  1.00  0.00           H  
ATOM   2525  C   VAL   177      30.591   4.051  30.770  1.00  0.00           C  
ATOM   2526  O   VAL   177      29.590   4.065  31.487  1.00  0.00           O  
ATOM   2527  N   VAL   178      31.006   5.174  30.121  1.00  0.00           N  
ATOM   2528  H   VAL   178      31.821   5.076  29.532  1.00  0.00           H  
ATOM   2529  CA  VAL   178      30.378   6.473  30.335  1.00  0.00           C  
ATOM   2530  HA  VAL   178      30.224   6.638  31.401  1.00  0.00           H  
ATOM   2531  CB  VAL   178      31.335   7.583  29.710  1.00  0.00           C  
ATOM   2532  HB  VAL   178      31.612   7.322  28.688  1.00  0.00           H  
ATOM   2533  CG1 VAL   178      30.667   8.956  29.723  1.00  0.00           C  
ATOM   2534 HG11 VAL   178      29.827   9.057  29.035  1.00  0.00           H  
ATOM   2535 HG12 VAL   178      31.358   9.742  29.417  1.00  0.00           H  
ATOM   2536 HG13 VAL   178      30.340   9.283  30.709  1.00  0.00           H  
ATOM   2537  CG2 VAL   178      32.587   7.821  30.543  1.00  0.00           C  
ATOM   2538 HG21 VAL   178      33.200   6.922  30.482  1.00  0.00           H  
ATOM   2539 HG22 VAL   178      33.201   8.659  30.212  1.00  0.00           H  
ATOM   2540 HG23 VAL   178      32.329   7.872  31.601  1.00  0.00           H  
ATOM   2541  C   VAL   178      28.985   6.429  29.686  1.00  0.00           C  
ATOM   2542  O   VAL   178      27.990   6.986  30.305  1.00  0.00           O  
ATOM   2543  N   ASP   179      28.801   5.977  28.461  1.00  0.00           N  
ATOM   2544  H   ASP   179      29.667   5.707  28.018  1.00  0.00           H  
ATOM   2545  CA  ASP   179      27.570   5.907  27.727  1.00  0.00           C  
ATOM   2546  HA  ASP   179      27.027   6.831  27.925  1.00  0.00           H  
ATOM   2547  CB  ASP   179      27.822   5.819  26.205  1.00  0.00           C  
ATOM   2548  HB2 ASP   179      28.408   4.942  25.929  1.00  0.00           H  
ATOM   2549  HB3 ASP   179      26.854   5.707  25.716  1.00  0.00           H  
ATOM   2550  CG  ASP   179      28.475   7.053  25.639  1.00  0.00           C  
ATOM   2551  OD1 ASP   179      28.594   7.069  24.398  1.00  0.00           O  
ATOM   2552  OD2 ASP   179      28.986   7.974  26.324  1.00  0.00           O  
ATOM   2553  C   ASP   179      26.615   4.799  28.175  1.00  0.00           C  
ATOM   2554  O   ASP   179      25.518   4.613  27.712  1.00  0.00           O  
ATOM   2555  N   GLN   180      26.998   4.191  29.324  1.00  0.00           N  
ATOM   2556  H   GLN   180      27.887   4.321  29.785  1.00  0.00           H  
ATOM   2557  CA  GLN   180      25.970   3.501  30.150  1.00  0.00           C  
ATOM   2558  HA  GLN   180      25.340   2.830  29.567  1.00  0.00           H  
ATOM   2559  CB  GLN   180      26.723   2.685  31.299  1.00  0.00           C  
ATOM   2560  HB2 GLN   180      27.336   3.345  31.913  1.00  0.00           H  
ATOM   2561  HB3 GLN   180      25.888   2.387  31.934  1.00  0.00           H  
ATOM   2562  CG  GLN   180      27.520   1.510  30.756  1.00  0.00           C  
ATOM   2563  HG2 GLN   180      28.354   1.800  30.116  1.00  0.00           H  
ATOM   2564  HG3 GLN   180      26.852   0.831  30.226  1.00  0.00           H  
ATOM   2565  CD  GLN   180      28.053   0.599  31.907  1.00  0.00           C  
ATOM   2566  OE1 GLN   180      27.711   0.736  33.094  1.00  0.00           O  
ATOM   2567  NE2 GLN   180      29.145  -0.120  31.656  1.00  0.00           N  
ATOM   2568 HE21 GLN   180      29.443  -0.208  30.695  1.00  0.00           H  
ATOM   2569 HE22 GLN   180      29.714  -0.330  32.464  1.00  0.00           H  
ATOM   2570  C   GLN   180      25.087   4.542  30.867  1.00  0.00           C  
ATOM   2571  O   GLN   180      25.556   5.616  31.295  1.00  0.00           O  
ATOM   2572  N   GLY   181      23.789   4.337  31.002  1.00  0.00           N  
ATOM   2573  H   GLY   181      23.380   3.575  30.480  1.00  0.00           H  
ATOM   2574  CA  GLY   181      22.760   4.951  31.805  1.00  0.00           C  
ATOM   2575  HA2 GLY   181      21.931   4.256  31.673  1.00  0.00           H  
ATOM   2576  HA3 GLY   181      23.109   5.121  32.823  1.00  0.00           H  
ATOM   2577  C   GLY   181      22.315   6.330  31.314  1.00  0.00           C  
ATOM   2578  O   GLY   181      21.122   6.683  31.518  1.00  0.00           O  
ATOM   2579  N   ARG   182      23.148   7.182  30.701  1.00  0.00           N  
ATOM   2580  H   ARG   182      24.059   6.833  30.438  1.00  0.00           H  
ATOM   2581  CA  ARG   182      22.776   8.389  29.893  1.00  0.00           C  
ATOM   2582  HA  ARG   182      22.012   8.878  30.497  1.00  0.00           H  
ATOM   2583  CB  ARG   182      23.990   9.374  29.966  1.00  0.00           C  
ATOM   2584  HB2 ARG   182      24.228   9.380  31.030  1.00  0.00           H  
ATOM   2585  HB3 ARG   182      23.632  10.352  29.646  1.00  0.00           H  
ATOM   2586  CG  ARG   182      25.108   8.963  29.136  1.00  0.00           C  
ATOM   2587  HG2 ARG   182      25.443   7.958  29.392  1.00  0.00           H  
ATOM   2588  HG3 ARG   182      24.802   9.016  28.091  1.00  0.00           H  
ATOM   2589  CD  ARG   182      26.391   9.876  29.174  1.00  0.00           C  
ATOM   2590  HD2 ARG   182      27.155   9.646  28.431  1.00  0.00           H  
ATOM   2591  HD3 ARG   182      26.024  10.875  28.938  1.00  0.00           H  
ATOM   2592  NE  ARG   182      27.041   9.856  30.498  1.00  0.00           N  
ATOM   2593  HE  ARG   182      26.891   8.993  31.002  1.00  0.00           H  
ATOM   2594  CZ  ARG   182      27.675  10.856  31.087  1.00  0.00           C  
ATOM   2595  NH1 ARG   182      28.032  10.824  32.413  1.00  0.00           N  
ATOM   2596 HH11 ARG   182      27.964   9.903  32.823  1.00  0.00           H  
ATOM   2597 HH12 ARG   182      28.416  11.641  32.866  1.00  0.00           H  
ATOM   2598  NH2 ARG   182      27.932  11.953  30.467  1.00  0.00           N  
ATOM   2599 HH21 ARG   182      27.853  11.995  29.461  1.00  0.00           H  
ATOM   2600 HH22 ARG   182      28.216  12.712  31.070  1.00  0.00           H  
ATOM   2601  C   ARG   182      22.252   8.139  28.416  1.00  0.00           C  
ATOM   2602  O   ARG   182      22.467   7.107  27.799  1.00  0.00           O  
ATOM   2603  N   THR   183      21.496   9.083  27.924  1.00  0.00           N  
ATOM   2604  H   THR   183      21.334   9.893  28.505  1.00  0.00           H  
ATOM   2605  CA  THR   183      21.172   9.222  26.472  1.00  0.00           C  
ATOM   2606  HA  THR   183      20.810   8.217  26.251  1.00  0.00           H  
ATOM   2607  CB  THR   183      20.059  10.206  26.307  1.00  0.00           C  
ATOM   2608  HB  THR   183      19.794  10.044  25.262  1.00  0.00           H  
ATOM   2609  CG2 THR   183      18.825   9.679  27.206  1.00  0.00           C  
ATOM   2610 HG21 THR   183      19.027   9.899  28.254  1.00  0.00           H  
ATOM   2611 HG22 THR   183      18.621   8.636  26.965  1.00  0.00           H  
ATOM   2612 HG23 THR   183      17.944  10.228  26.872  1.00  0.00           H  
ATOM   2613  OG1 THR   183      20.495  11.549  26.490  1.00  0.00           O  
ATOM   2614  HG1 THR   183      19.840  12.112  26.070  1.00  0.00           H  
ATOM   2615  C   THR   183      22.411   9.582  25.614  1.00  0.00           C  
ATOM   2616  O   THR   183      23.439  10.062  26.156  1.00  0.00           O  
ATOM   2617  N   PRO   184      22.413   9.427  24.304  1.00  0.00           N  
ATOM   2618  CD  PRO   184      21.455   8.744  23.493  1.00  0.00           C  
ATOM   2619  HD2 PRO   184      20.874   9.515  22.987  1.00  0.00           H  
ATOM   2620  HD3 PRO   184      20.739   8.093  23.995  1.00  0.00           H  
ATOM   2621  CG  PRO   184      22.208   8.145  22.406  1.00  0.00           C  
ATOM   2622  HG2 PRO   184      22.743   7.290  22.818  1.00  0.00           H  
ATOM   2623  HG3 PRO   184      21.563   8.034  21.534  1.00  0.00           H  
ATOM   2624  CB  PRO   184      23.263   9.218  22.100  1.00  0.00           C  
ATOM   2625  HB2 PRO   184      22.853  10.059  21.540  1.00  0.00           H  
ATOM   2626  HB3 PRO   184      24.089   8.802  21.522  1.00  0.00           H  
ATOM   2627  CA  PRO   184      23.562   9.739  23.448  1.00  0.00           C  
ATOM   2628  HA  PRO   184      24.392   9.140  23.823  1.00  0.00           H  
ATOM   2629  C   PRO   184      23.853  11.277  23.555  1.00  0.00           C  
ATOM   2630  O   PRO   184      24.951  11.692  23.241  1.00  0.00           O  
ATOM   2631  N   ALA   185      22.830  12.143  23.887  1.00  0.00           N  
ATOM   2632  H   ALA   185      21.918  11.742  24.048  1.00  0.00           H  
ATOM   2633  CA  ALA   185      22.910  13.567  23.994  1.00  0.00           C  
ATOM   2634  HA  ALA   185      23.270  13.943  23.037  1.00  0.00           H  
ATOM   2635  CB  ALA   185      21.526  14.151  24.277  1.00  0.00           C  
ATOM   2636  HB1 ALA   185      21.154  13.683  25.188  1.00  0.00           H  
ATOM   2637  HB2 ALA   185      21.625  15.228  24.417  1.00  0.00           H  
ATOM   2638  HB3 ALA   185      20.908  13.975  23.396  1.00  0.00           H  
ATOM   2639  C   ALA   185      24.020  14.056  24.981  1.00  0.00           C  
ATOM   2640  O   ALA   185      24.542  15.176  24.873  1.00  0.00           O  
ATOM   2641  N   PHE   186      24.433  13.167  25.885  1.00  0.00           N  
ATOM   2642  H   PHE   186      23.785  12.403  26.016  1.00  0.00           H  
ATOM   2643  CA  PHE   186      25.471  13.379  26.973  1.00  0.00           C  
ATOM   2644  HA  PHE   186      25.887  14.380  26.861  1.00  0.00           H  
ATOM   2645  CB  PHE   186      24.773  13.163  28.292  1.00  0.00           C  
ATOM   2646  HB2 PHE   186      24.568  12.100  28.418  1.00  0.00           H  
ATOM   2647  HB3 PHE   186      25.462  13.359  29.114  1.00  0.00           H  
ATOM   2648  CG  PHE   186      23.531  14.016  28.438  1.00  0.00           C  
ATOM   2649  CD1 PHE   186      22.291  13.499  28.288  1.00  0.00           C  
ATOM   2650  HD1 PHE   186      22.216  12.424  28.215  1.00  0.00           H  
ATOM   2651  CE1 PHE   186      21.139  14.313  28.268  1.00  0.00           C  
ATOM   2652  HE1 PHE   186      20.170  13.861  28.118  1.00  0.00           H  
ATOM   2653  CZ  PHE   186      21.319  15.694  28.459  1.00  0.00           C  
ATOM   2654  HZ  PHE   186      20.370  16.209  28.488  1.00  0.00           H  
ATOM   2655  CE2 PHE   186      22.583  16.239  28.478  1.00  0.00           C  
ATOM   2656  HE2 PHE   186      22.751  17.305  28.433  1.00  0.00           H  
ATOM   2657  CD2 PHE   186      23.731  15.394  28.548  1.00  0.00           C  
ATOM   2658  HD2 PHE   186      24.705  15.855  28.619  1.00  0.00           H  
ATOM   2659  C   PHE   186      26.784  12.574  26.807  1.00  0.00           C  
ATOM   2660  O   PHE   186      27.525  12.360  27.774  1.00  0.00           O  
ATOM   2661  N   ARG   187      27.008  12.022  25.587  1.00  0.00           N  
ATOM   2662  H   ARG   187      26.397  12.265  24.821  1.00  0.00           H  
ATOM   2663  CA  ARG   187      28.102  11.000  25.333  1.00  0.00           C  
ATOM   2664  HA  ARG   187      28.033  10.224  26.094  1.00  0.00           H  
ATOM   2665  CB  ARG   187      27.901  10.377  23.952  1.00  0.00           C  
ATOM   2666  HB2 ARG   187      28.568   9.542  23.740  1.00  0.00           H  
ATOM   2667  HB3 ARG   187      26.901   9.948  23.891  1.00  0.00           H  
ATOM   2668  CG  ARG   187      28.110  11.343  22.802  1.00  0.00           C  
ATOM   2669  HG2 ARG   187      27.441  12.153  23.094  1.00  0.00           H  
ATOM   2670  HG3 ARG   187      29.115  11.761  22.860  1.00  0.00           H  
ATOM   2671  CD  ARG   187      27.945  10.796  21.350  1.00  0.00           C  
ATOM   2672  HD2 ARG   187      28.715  10.030  21.259  1.00  0.00           H  
ATOM   2673  HD3 ARG   187      27.043  10.194  21.239  1.00  0.00           H  
ATOM   2674  NE  ARG   187      27.831  11.896  20.369  1.00  0.00           N  
ATOM   2675  HE  ARG   187      27.649  12.820  20.733  1.00  0.00           H  
ATOM   2676  CZ  ARG   187      27.721  11.736  19.067  1.00  0.00           C  
ATOM   2677  NH1 ARG   187      27.986  10.586  18.437  1.00  0.00           N  
ATOM   2678 HH11 ARG   187      28.242   9.713  18.877  1.00  0.00           H  
ATOM   2679 HH12 ARG   187      27.931  10.582  17.428  1.00  0.00           H  
ATOM   2680  NH2 ARG   187      27.303  12.724  18.347  1.00  0.00           N  
ATOM   2681 HH21 ARG   187      27.222  13.670  18.689  1.00  0.00           H  
ATOM   2682 HH22 ARG   187      27.143  12.563  17.363  1.00  0.00           H  
ATOM   2683  C   ARG   187      29.509  11.529  25.554  1.00  0.00           C  
ATOM   2684  O   ARG   187      29.825  12.690  25.337  1.00  0.00           O  
ATOM   2685  N   VAL   188      30.380  10.614  25.926  1.00  0.00           N  
ATOM   2686  H   VAL   188      30.118   9.638  25.933  1.00  0.00           H  
ATOM   2687  CA  VAL   188      31.795  10.961  25.815  1.00  0.00           C  
ATOM   2688  HA  VAL   188      32.010  11.816  26.456  1.00  0.00           H  
ATOM   2689  CB  VAL   188      32.719   9.859  26.357  1.00  0.00           C  
ATOM   2690  HB  VAL   188      32.444   9.756  27.407  1.00  0.00           H  
ATOM   2691  CG1 VAL   188      32.542   8.528  25.692  1.00  0.00           C  
ATOM   2692 HG11 VAL   188      31.559   8.136  25.955  1.00  0.00           H  
ATOM   2693 HG12 VAL   188      32.467   8.769  24.632  1.00  0.00           H  
ATOM   2694 HG13 VAL   188      33.341   7.811  25.880  1.00  0.00           H  
ATOM   2695  CG2 VAL   188      34.264  10.191  26.348  1.00  0.00           C  
ATOM   2696 HG21 VAL   188      34.389  11.196  26.751  1.00  0.00           H  
ATOM   2697 HG22 VAL   188      34.733   9.429  26.972  1.00  0.00           H  
ATOM   2698 HG23 VAL   188      34.749  10.108  25.376  1.00  0.00           H  
ATOM   2699  C   VAL   188      32.216  11.438  24.438  1.00  0.00           C  
ATOM   2700  O   VAL   188      31.943  10.805  23.419  1.00  0.00           O  
ATOM   2701  N   GLN   189      33.014  12.542  24.342  1.00  0.00           N  
ATOM   2702  H   GLN   189      33.114  13.176  25.122  1.00  0.00           H  
ATOM   2703  CA  GLN   189      33.468  13.212  23.079  1.00  0.00           C  
ATOM   2704  HA  GLN   189      33.766  12.595  22.230  1.00  0.00           H  
ATOM   2705  CB  GLN   189      32.209  14.076  22.667  1.00  0.00           C  
ATOM   2706  HB2 GLN   189      32.365  14.534  21.690  1.00  0.00           H  
ATOM   2707  HB3 GLN   189      31.329  13.443  22.550  1.00  0.00           H  
ATOM   2708  CG  GLN   189      31.930  15.214  23.659  1.00  0.00           C  
ATOM   2709  HG2 GLN   189      31.942  14.897  24.702  1.00  0.00           H  
ATOM   2710  HG3 GLN   189      32.699  15.969  23.497  1.00  0.00           H  
ATOM   2711  CD  GLN   189      30.554  15.760  23.384  1.00  0.00           C  
ATOM   2712  OE1 GLN   189      30.417  16.616  22.584  1.00  0.00           O  
ATOM   2713  NE2 GLN   189      29.543  15.168  23.987  1.00  0.00           N  
ATOM   2714 HE21 GLN   189      29.759  14.379  24.579  1.00  0.00           H  
ATOM   2715 HE22 GLN   189      28.591  15.484  23.870  1.00  0.00           H  
ATOM   2716  C   GLN   189      34.765  14.041  23.261  1.00  0.00           C  
ATOM   2717  O   GLN   189      35.230  14.241  24.446  1.00  0.00           O  
ATOM   2718  N   PRO   190      35.438  14.452  22.223  1.00  0.00           N  
ATOM   2719  CD  PRO   190      35.145  14.155  20.821  1.00  0.00           C  
ATOM   2720  HD2 PRO   190      35.626  13.215  20.549  1.00  0.00           H  
ATOM   2721  HD3 PRO   190      34.091  14.104  20.547  1.00  0.00           H  
ATOM   2722  CG  PRO   190      35.870  15.243  19.976  1.00  0.00           C  
ATOM   2723  HG2 PRO   190      35.143  16.031  19.781  1.00  0.00           H  
ATOM   2724  HG3 PRO   190      36.331  14.907  19.047  1.00  0.00           H  
ATOM   2725  CB  PRO   190      37.035  15.691  20.886  1.00  0.00           C  
ATOM   2726  HB2 PRO   190      37.532  16.644  20.707  1.00  0.00           H  
ATOM   2727  HB3 PRO   190      37.879  15.038  20.662  1.00  0.00           H  
ATOM   2728  CA  PRO   190      36.561  15.464  22.312  1.00  0.00           C  
ATOM   2729  HA  PRO   190      37.301  15.022  22.979  1.00  0.00           H  
ATOM   2730  C   PRO   190      35.916  16.755  22.974  1.00  0.00           C  
ATOM   2731  O   PRO   190      34.786  17.117  22.720  1.00  0.00           O  
ATOM   2732  N   MET   191      36.826  17.492  23.696  1.00  0.00           N  
ATOM   2733  H   MET   191      37.762  17.112  23.694  1.00  0.00           H  
ATOM   2734  CA  MET   191      36.683  18.880  24.147  1.00  0.00           C  
ATOM   2735  HA  MET   191      35.692  18.933  24.598  1.00  0.00           H  
ATOM   2736  CB  MET   191      37.751  19.103  25.172  1.00  0.00           C  
ATOM   2737  HB2 MET   191      37.783  18.223  25.813  1.00  0.00           H  
ATOM   2738  HB3 MET   191      38.699  19.211  24.644  1.00  0.00           H  
ATOM   2739  CG  MET   191      37.651  20.332  26.107  1.00  0.00           C  
ATOM   2740  HG2 MET   191      37.639  21.173  25.414  1.00  0.00           H  
ATOM   2741  HG3 MET   191      38.537  20.344  26.742  1.00  0.00           H  
ATOM   2742  SD  MET   191      36.226  20.517  27.215  1.00  0.00           S  
ATOM   2743  CE  MET   191      36.662  19.279  28.519  1.00  0.00           C  
ATOM   2744  HE1 MET   191      36.364  19.544  29.533  1.00  0.00           H  
ATOM   2745  HE2 MET   191      36.219  18.304  28.315  1.00  0.00           H  
ATOM   2746  HE3 MET   191      37.726  19.141  28.712  1.00  0.00           H  
ATOM   2747  C   MET   191      36.768  19.906  22.997  1.00  0.00           C  
ATOM   2748  O   MET   191      37.796  20.023  22.324  1.00  0.00           O  
ATOM   2749  N   PRO   192      35.753  20.773  22.892  1.00  0.00           N  
ATOM   2750  CD  PRO   192      34.433  20.694  23.465  1.00  0.00           C  
ATOM   2751  HD2 PRO   192      34.096  19.659  23.514  1.00  0.00           H  
ATOM   2752  HD3 PRO   192      34.454  21.077  24.485  1.00  0.00           H  
ATOM   2753  CG  PRO   192      33.496  21.469  22.496  1.00  0.00           C  
ATOM   2754  HG2 PRO   192      32.595  21.700  23.065  1.00  0.00           H  
ATOM   2755  HG3 PRO   192      33.273  20.889  21.600  1.00  0.00           H  
ATOM   2756  CB  PRO   192      34.434  22.641  22.164  1.00  0.00           C  
ATOM   2757  HB2 PRO   192      34.336  23.372  22.966  1.00  0.00           H  
ATOM   2758  HB3 PRO   192      34.220  23.146  21.222  1.00  0.00           H  
ATOM   2759  CA  PRO   192      35.866  22.017  22.196  1.00  0.00           C  
ATOM   2760  HA  PRO   192      36.217  21.889  21.172  1.00  0.00           H  
ATOM   2761  C   PRO   192      36.767  23.014  22.913  1.00  0.00           C  
ATOM   2762  O   PRO   192      36.532  23.299  24.103  1.00  0.00           O  
ATOM   2763  N   LEU   193      37.807  23.481  22.224  1.00  0.00           N  
ATOM   2764  H   LEU   193      37.991  23.079  21.316  1.00  0.00           H  
ATOM   2765  CA  LEU   193      38.897  24.405  22.719  1.00  0.00           C  
ATOM   2766  HA  LEU   193      38.642  24.796  23.704  1.00  0.00           H  
ATOM   2767  CB  LEU   193      40.280  23.748  22.866  1.00  0.00           C  
ATOM   2768  HB2 LEU   193      40.595  23.462  21.862  1.00  0.00           H  
ATOM   2769  HB3 LEU   193      40.952  24.557  23.153  1.00  0.00           H  
ATOM   2770  CG  LEU   193      40.488  22.486  23.725  1.00  0.00           C  
ATOM   2771  HG  LEU   193      39.887  21.626  23.429  1.00  0.00           H  
ATOM   2772  CD1 LEU   193      42.009  22.094  23.725  1.00  0.00           C  
ATOM   2773 HD11 LEU   193      42.406  21.888  22.731  1.00  0.00           H  
ATOM   2774 HD12 LEU   193      42.697  22.812  24.173  1.00  0.00           H  
ATOM   2775 HD13 LEU   193      42.121  21.223  24.371  1.00  0.00           H  
ATOM   2776  CD2 LEU   193      40.157  22.849  25.114  1.00  0.00           C  
ATOM   2777 HD21 LEU   193      40.605  22.167  25.836  1.00  0.00           H  
ATOM   2778 HD22 LEU   193      39.072  22.948  25.072  1.00  0.00           H  
ATOM   2779 HD23 LEU   193      40.594  23.830  25.302  1.00  0.00           H  
ATOM   2780  C   LEU   193      39.021  25.681  21.849  1.00  0.00           C  
ATOM   2781  O   LEU   193      38.857  25.586  20.683  1.00  0.00           O  
ATOM   2782  N   ALA   194      39.230  26.820  22.440  1.00  0.00           N  
ATOM   2783  H   ALA   194      39.225  26.803  23.450  1.00  0.00           H  
ATOM   2784  CA  ALA   194      39.497  28.129  21.792  1.00  0.00           C  
ATOM   2785  HA  ALA   194      38.854  28.131  20.911  1.00  0.00           H  
ATOM   2786  CB  ALA   194      39.165  29.340  22.705  1.00  0.00           C  
ATOM   2787  HB1 ALA   194      38.090  29.207  22.831  1.00  0.00           H  
ATOM   2788  HB2 ALA   194      39.753  29.147  23.602  1.00  0.00           H  
ATOM   2789  HB3 ALA   194      39.153  30.324  22.237  1.00  0.00           H  
ATOM   2790  C   ALA   194      40.965  28.104  21.371  1.00  0.00           C  
ATOM   2791  O   ALA   194      41.921  28.191  22.151  1.00  0.00           O  
ATOM   2792  N   VAL   195      41.178  28.008  20.018  1.00  0.00           N  
ATOM   2793  H   VAL   195      40.443  28.095  19.330  1.00  0.00           H  
ATOM   2794  CA  VAL   195      42.500  27.770  19.470  1.00  0.00           C  
ATOM   2795  HA  VAL   195      43.232  28.031  20.234  1.00  0.00           H  
ATOM   2796  CB  VAL   195      42.864  26.293  19.261  1.00  0.00           C  
ATOM   2797  HB  VAL   195      43.845  26.284  18.787  1.00  0.00           H  
ATOM   2798  CG1 VAL   195      42.911  25.402  20.518  1.00  0.00           C  
ATOM   2799 HG11 VAL   195      43.522  25.923  21.255  1.00  0.00           H  
ATOM   2800 HG12 VAL   195      43.369  24.427  20.352  1.00  0.00           H  
ATOM   2801 HG13 VAL   195      41.973  25.153  21.015  1.00  0.00           H  
ATOM   2802  CG2 VAL   195      41.874  25.679  18.259  1.00  0.00           C  
ATOM   2803 HG21 VAL   195      41.785  26.211  17.312  1.00  0.00           H  
ATOM   2804 HG22 VAL   195      42.208  24.651  18.119  1.00  0.00           H  
ATOM   2805 HG23 VAL   195      40.884  25.571  18.700  1.00  0.00           H  
ATOM   2806  C   VAL   195      42.821  28.722  18.285  1.00  0.00           C  
ATOM   2807  O   VAL   195      41.934  29.108  17.552  1.00  0.00           O  
ATOM   2808  N   HIE   196      44.075  29.128  18.115  1.00  0.00           N  
ATOM   2809  H   HIE   196      44.842  28.728  18.636  1.00  0.00           H  
ATOM   2810  CA  HIE   196      44.483  30.175  17.151  1.00  0.00           C  
ATOM   2811  HA  HIE   196      43.736  30.292  16.366  1.00  0.00           H  
ATOM   2812  CB  HIE   196      44.684  31.396  18.009  1.00  0.00           C  
ATOM   2813  HB2 HIE   196      43.695  31.611  18.414  1.00  0.00           H  
ATOM   2814  HB3 HIE   196      45.374  31.139  18.812  1.00  0.00           H  
ATOM   2815  CG  HIE   196      45.219  32.650  17.340  1.00  0.00           C  
ATOM   2816  ND1 HIE   196      46.546  32.974  17.261  1.00  0.00           N  
ATOM   2817  CE1 HIE   196      46.515  34.211  16.680  1.00  0.00           C  
ATOM   2818  HE1 HIE   196      47.368  34.861  16.550  1.00  0.00           H  
ATOM   2819  NE2 HIE   196      45.274  34.607  16.303  1.00  0.00           N  
ATOM   2820  HE2 HIE   196      45.103  35.514  15.894  1.00  0.00           H  
ATOM   2821  CD2 HIE   196      44.440  33.633  16.779  1.00  0.00           C  
ATOM   2822  HD2 HIE   196      43.368  33.711  16.671  1.00  0.00           H  
ATOM   2823  C   HIE   196      45.803  29.731  16.524  1.00  0.00           C  
ATOM   2824  O   HIE   196      46.576  28.935  17.078  1.00  0.00           O  
ATOM   2825  N   ARG   197      46.207  30.240  15.333  1.00  0.00           N  
ATOM   2826  H   ARG   197      45.494  30.784  14.869  1.00  0.00           H  
ATOM   2827  CA  ARG   197      47.315  29.740  14.515  1.00  0.00           C  
ATOM   2828  HA  ARG   197      47.458  30.402  13.661  1.00  0.00           H  
ATOM   2829  CB  ARG   197      48.773  29.669  15.186  1.00  0.00           C  
ATOM   2830  HB2 ARG   197      49.525  29.466  14.424  1.00  0.00           H  
ATOM   2831  HB3 ARG   197      48.705  28.850  15.903  1.00  0.00           H  
ATOM   2832  CG  ARG   197      49.169  31.060  15.847  1.00  0.00           C  
ATOM   2833  HG2 ARG   197      48.866  31.811  15.118  1.00  0.00           H  
ATOM   2834  HG3 ARG   197      48.643  31.140  16.798  1.00  0.00           H  
ATOM   2835  CD  ARG   197      50.655  31.232  16.112  1.00  0.00           C  
ATOM   2836  HD2 ARG   197      51.178  31.426  15.176  1.00  0.00           H  
ATOM   2837  HD3 ARG   197      51.135  30.337  16.506  1.00  0.00           H  
ATOM   2838  NE  ARG   197      50.956  32.393  17.013  1.00  0.00           N  
ATOM   2839  HE  ARG   197      51.171  32.279  17.993  1.00  0.00           H  
ATOM   2840  CZ  ARG   197      51.190  33.632  16.577  1.00  0.00           C  
ATOM   2841  NH1 ARG   197      50.858  34.111  15.376  1.00  0.00           N  
ATOM   2842 HH11 ARG   197      50.474  33.537  14.639  1.00  0.00           H  
ATOM   2843 HH12 ARG   197      51.026  35.081  15.149  1.00  0.00           H  
ATOM   2844  NH2 ARG   197      51.552  34.458  17.494  1.00  0.00           N  
ATOM   2845 HH21 ARG   197      51.534  34.108  18.442  1.00  0.00           H  
ATOM   2846 HH22 ARG   197      51.500  35.439  17.259  1.00  0.00           H  
ATOM   2847  C   ARG   197      46.897  28.448  13.824  1.00  0.00           C  
ATOM   2848  O   ARG   197      47.677  27.514  13.605  1.00  0.00           O  
ATOM   2849  N   ARG   198      45.599  28.392  13.478  1.00  0.00           N  
ATOM   2850  H   ARG   198      45.029  29.221  13.566  1.00  0.00           H  
ATOM   2851  CA  ARG   198      44.929  27.275  12.817  1.00  0.00           C  
ATOM   2852  HA  ARG   198      45.290  26.369  13.303  1.00  0.00           H  
ATOM   2853  CB  ARG   198      43.450  27.329  13.083  1.00  0.00           C  
ATOM   2854  HB2 ARG   198      42.914  28.179  12.662  1.00  0.00           H  
ATOM   2855  HB3 ARG   198      43.443  27.337  14.173  1.00  0.00           H  
ATOM   2856  CG  ARG   198      42.705  26.121  12.609  1.00  0.00           C  
ATOM   2857  HG2 ARG   198      42.426  26.150  11.556  1.00  0.00           H  
ATOM   2858  HG3 ARG   198      43.341  25.241  12.698  1.00  0.00           H  
ATOM   2859  CD  ARG   198      41.385  25.843  13.297  1.00  0.00           C  
ATOM   2860  HD2 ARG   198      41.507  25.444  14.304  1.00  0.00           H  
ATOM   2861  HD3 ARG   198      40.954  26.827  13.479  1.00  0.00           H  
ATOM   2862  NE  ARG   198      40.356  25.032  12.536  1.00  0.00           N  
ATOM   2863  HE  ARG   198      40.680  24.331  11.884  1.00  0.00           H  
ATOM   2864  CZ  ARG   198      39.082  25.292  12.586  1.00  0.00           C  
ATOM   2865  NH1 ARG   198      38.291  24.623  11.779  1.00  0.00           N  
ATOM   2866 HH11 ARG   198      38.706  23.989  11.112  1.00  0.00           H  
ATOM   2867 HH12 ARG   198      37.288  24.640  11.895  1.00  0.00           H  
ATOM   2868  NH2 ARG   198      38.517  26.205  13.387  1.00  0.00           N  
ATOM   2869 HH21 ARG   198      39.121  26.804  13.930  1.00  0.00           H  
ATOM   2870 HH22 ARG   198      37.519  26.362  13.362  1.00  0.00           H  
ATOM   2871  C   ARG   198      45.242  27.190  11.290  1.00  0.00           C  
ATOM   2872  O   ARG   198      45.422  26.167  10.767  1.00  0.00           O  
ATOM   2873  N   GLN   199      45.306  28.281  10.574  1.00  0.00           N  
ATOM   2874  H   GLN   199      45.192  29.138  11.095  1.00  0.00           H  
ATOM   2875  CA  GLN   199      45.611  28.255   9.095  1.00  0.00           C  
ATOM   2876  HA  GLN   199      45.036  27.454   8.631  1.00  0.00           H  
ATOM   2877  CB  GLN   199      45.225  29.558   8.361  1.00  0.00           C  
ATOM   2878  HB2 GLN   199      45.667  30.368   8.941  1.00  0.00           H  
ATOM   2879  HB3 GLN   199      45.635  29.570   7.352  1.00  0.00           H  
ATOM   2880  CG  GLN   199      43.772  29.948   8.237  1.00  0.00           C  
ATOM   2881  HG2 GLN   199      43.345  29.359   7.426  1.00  0.00           H  
ATOM   2882  HG3 GLN   199      43.660  30.979   7.900  1.00  0.00           H  
ATOM   2883  CD  GLN   199      42.962  29.966   9.522  1.00  0.00           C  
ATOM   2884  OE1 GLN   199      43.225  30.673  10.459  1.00  0.00           O  
ATOM   2885  NE2 GLN   199      41.970  29.131   9.702  1.00  0.00           N  
ATOM   2886 HE21 GLN   199      41.983  28.311   9.113  1.00  0.00           H  
ATOM   2887 HE22 GLN   199      41.579  29.204  10.631  1.00  0.00           H  
ATOM   2888  C   GLN   199      47.074  27.939   8.959  1.00  0.00           C  
ATOM   2889  O   GLN   199      47.439  27.177   8.022  1.00  0.00           O  
ATOM   2890  N   ASP   200      47.964  28.458   9.814  1.00  0.00           N  
ATOM   2891  H   ASP   200      47.550  29.076  10.497  1.00  0.00           H  
ATOM   2892  CA  ASP   200      49.366  28.093   9.919  1.00  0.00           C  
ATOM   2893  HA  ASP   200      49.881  27.838   8.993  1.00  0.00           H  
ATOM   2894  CB  ASP   200      50.135  29.215  10.697  1.00  0.00           C  
ATOM   2895  HB2 ASP   200      49.794  29.188  11.732  1.00  0.00           H  
ATOM   2896  HB3 ASP   200      51.183  28.916  10.701  1.00  0.00           H  
ATOM   2897  CG  ASP   200      50.024  30.663  10.115  1.00  0.00           C  
ATOM   2898  OD1 ASP   200      49.017  31.402  10.366  1.00  0.00           O  
ATOM   2899  OD2 ASP   200      50.982  31.033   9.427  1.00  0.00           O  
ATOM   2900  C   ASP   200      49.582  26.680  10.536  1.00  0.00           C  
ATOM   2901  O   ASP   200      50.732  26.114  10.473  1.00  0.00           O  
ATOM   2902  N   GLY   201      48.475  26.163  11.128  1.00  0.00           N  
ATOM   2903  H   GLY   201      47.643  26.735  11.151  1.00  0.00           H  
ATOM   2904  CA  GLY   201      48.481  24.801  11.667  1.00  0.00           C  
ATOM   2905  HA2 GLY   201      47.467  24.509  11.940  1.00  0.00           H  
ATOM   2906  HA3 GLY   201      48.836  24.153  10.866  1.00  0.00           H  
ATOM   2907  C   GLY   201      49.273  24.598  12.937  1.00  0.00           C  
ATOM   2908  O   GLY   201      48.899  23.797  13.783  1.00  0.00           O  
ATOM   2909  N   ALA   202      50.279  25.405  13.218  1.00  0.00           N  
ATOM   2910  H   ALA   202      50.537  25.998  12.442  1.00  0.00           H  
ATOM   2911  CA  ALA   202      51.151  25.471  14.413  1.00  0.00           C  
ATOM   2912  HA  ALA   202      51.398  24.486  14.809  1.00  0.00           H  
ATOM   2913  CB  ALA   202      52.440  26.155  14.008  1.00  0.00           C  
ATOM   2914  HB1 ALA   202      53.138  26.171  14.846  1.00  0.00           H  
ATOM   2915  HB2 ALA   202      52.891  25.587  13.195  1.00  0.00           H  
ATOM   2916  HB3 ALA   202      52.312  27.216  13.794  1.00  0.00           H  
ATOM   2917  C   ALA   202      50.426  26.208  15.557  1.00  0.00           C  
ATOM   2918  O   ALA   202      50.774  27.340  15.838  1.00  0.00           O  
ATOM   2919  N   LEU   203      49.429  25.564  16.237  1.00  0.00           N  
ATOM   2920  H   LEU   203      49.094  24.754  15.735  1.00  0.00           H  
ATOM   2921  CA  LEU   203      48.445  26.061  17.185  1.00  0.00           C  
ATOM   2922  HA  LEU   203      47.834  26.807  16.675  1.00  0.00           H  
ATOM   2923  CB  LEU   203      47.391  24.963  17.542  1.00  0.00           C  
ATOM   2924  HB2 LEU   203      46.796  25.355  18.367  1.00  0.00           H  
ATOM   2925  HB3 LEU   203      47.949  24.211  18.099  1.00  0.00           H  
ATOM   2926  CG  LEU   203      46.507  24.338  16.441  1.00  0.00           C  
ATOM   2927  HG  LEU   203      47.155  23.817  15.738  1.00  0.00           H  
ATOM   2928  CD1 LEU   203      45.453  23.481  17.099  1.00  0.00           C  
ATOM   2929 HD11 LEU   203      44.750  22.991  16.425  1.00  0.00           H  
ATOM   2930 HD12 LEU   203      44.850  24.081  17.781  1.00  0.00           H  
ATOM   2931 HD13 LEU   203      46.013  22.786  17.725  1.00  0.00           H  
ATOM   2932  CD2 LEU   203      45.764  25.494  15.717  1.00  0.00           C  
ATOM   2933 HD21 LEU   203      45.297  26.104  16.489  1.00  0.00           H  
ATOM   2934 HD22 LEU   203      46.443  26.074  15.091  1.00  0.00           H  
ATOM   2935 HD23 LEU   203      44.992  24.991  15.135  1.00  0.00           H  
ATOM   2936  C   LEU   203      48.964  26.770  18.453  1.00  0.00           C  
ATOM   2937  O   LEU   203      50.081  26.498  18.927  1.00  0.00           O  
ATOM   2938  N   VAL   204      48.019  27.518  19.027  1.00  0.00           N  
ATOM   2939  H   VAL   204      47.281  27.824  18.410  1.00  0.00           H  
ATOM   2940  CA  VAL   204      48.074  28.123  20.413  1.00  0.00           C  
ATOM   2941  HA  VAL   204      48.593  27.340  20.967  1.00  0.00           H  
ATOM   2942  CB  VAL   204      48.882  29.457  20.435  1.00  0.00           C  
ATOM   2943  HB  VAL   204      49.689  29.276  19.724  1.00  0.00           H  
ATOM   2944  CG1 VAL   204      48.245  30.694  19.922  1.00  0.00           C  
ATOM   2945 HG11 VAL   204      49.073  31.368  19.701  1.00  0.00           H  
ATOM   2946 HG12 VAL   204      47.513  31.172  20.572  1.00  0.00           H  
ATOM   2947 HG13 VAL   204      47.824  30.463  18.944  1.00  0.00           H  
ATOM   2948  CG2 VAL   204      49.496  29.701  21.820  1.00  0.00           C  
ATOM   2949 HG21 VAL   204      49.845  28.773  22.273  1.00  0.00           H  
ATOM   2950 HG22 VAL   204      48.650  30.092  22.386  1.00  0.00           H  
ATOM   2951 HG23 VAL   204      50.220  30.509  21.711  1.00  0.00           H  
ATOM   2952  C   VAL   204      46.684  28.250  21.027  1.00  0.00           C  
ATOM   2953  O   VAL   204      45.756  28.298  20.249  1.00  0.00           O  
ATOM   2954  N   TRP   205      46.530  28.352  22.312  1.00  0.00           N  
ATOM   2955  H   TRP   205      47.403  28.417  22.815  1.00  0.00           H  
ATOM   2956  CA  TRP   205      45.251  28.817  23.010  1.00  0.00           C  
ATOM   2957  HA  TRP   205      44.437  28.326  22.476  1.00  0.00           H  
ATOM   2958  CB  TRP   205      45.330  28.417  24.513  1.00  0.00           C  
ATOM   2959  HB2 TRP   205      46.309  28.770  24.839  1.00  0.00           H  
ATOM   2960  HB3 TRP   205      44.522  28.907  25.055  1.00  0.00           H  
ATOM   2961  CG  TRP   205      45.480  27.021  24.857  1.00  0.00           C  
ATOM   2962  CD1 TRP   205      44.747  26.016  24.317  1.00  0.00           C  
ATOM   2963  HD1 TRP   205      44.008  26.235  23.560  1.00  0.00           H  
ATOM   2964  NE1 TRP   205      45.036  24.825  24.936  1.00  0.00           N  
ATOM   2965  HE1 TRP   205      44.691  23.911  24.679  1.00  0.00           H  
ATOM   2966  CE2 TRP   205      45.848  25.040  25.999  1.00  0.00           C  
ATOM   2967  CZ2 TRP   205      46.532  24.183  26.883  1.00  0.00           C  
ATOM   2968  HZ2 TRP   205      46.189  23.159  26.864  1.00  0.00           H  
ATOM   2969  CH2 TRP   205      47.496  24.686  27.754  1.00  0.00           C  
ATOM   2970  HH2 TRP   205      47.756  24.060  28.595  1.00  0.00           H  
ATOM   2971  CZ3 TRP   205      47.816  26.080  27.750  1.00  0.00           C  
ATOM   2972  HZ3 TRP   205      48.551  26.462  28.442  1.00  0.00           H  
ATOM   2973  CE3 TRP   205      47.187  26.860  26.804  1.00  0.00           C  
ATOM   2974  HE3 TRP   205      47.484  27.895  26.724  1.00  0.00           H  
ATOM   2975  CD2 TRP   205      46.167  26.413  25.954  1.00  0.00           C  
ATOM   2976  C   TRP   205      45.004  30.330  22.837  1.00  0.00           C  
ATOM   2977  O   TRP   205      45.947  31.137  22.727  1.00  0.00           O  
ATOM   2978  N   SER   206      43.731  30.705  22.745  1.00  0.00           N  
ATOM   2979  H   SER   206      42.948  30.071  22.673  1.00  0.00           H  
ATOM   2980  CA  SER   206      43.323  32.075  22.536  1.00  0.00           C  
ATOM   2981  HA  SER   206      43.876  32.587  21.748  1.00  0.00           H  
ATOM   2982  CB  SER   206      41.818  32.062  22.151  1.00  0.00           C  
ATOM   2983  HB2 SER   206      41.436  33.081  22.215  1.00  0.00           H  
ATOM   2984  HB3 SER   206      41.304  31.448  22.890  1.00  0.00           H  
ATOM   2985  OG  SER   206      41.803  31.512  20.809  1.00  0.00           O  
ATOM   2986  HG  SER   206      40.974  31.812  20.430  1.00  0.00           H  
ATOM   2987  C   SER   206      43.474  32.937  23.747  1.00  0.00           C  
ATOM   2988  O   SER   206      42.908  32.592  24.771  1.00  0.00           O  
ATOM   2989  N   GLY   207      44.205  34.052  23.597  1.00  0.00           N  
ATOM   2990  H   GLY   207      44.807  34.268  22.816  1.00  0.00           H  
ATOM   2991  CA  GLY   207      44.141  35.167  24.556  1.00  0.00           C  
ATOM   2992  HA2 GLY   207      43.972  34.617  25.482  1.00  0.00           H  
ATOM   2993  HA3 GLY   207      45.086  35.705  24.631  1.00  0.00           H  
ATOM   2994  C   GLY   207      42.985  36.139  24.323  1.00  0.00           C  
ATOM   2995  O   GLY   207      42.063  35.935  23.578  1.00  0.00           O  
ATOM   2996  N   SER   208      42.961  37.196  25.135  1.00  0.00           N  
ATOM   2997  H   SER   208      43.643  37.183  25.880  1.00  0.00           H  
ATOM   2998  CA  SER   208      42.095  38.351  25.018  1.00  0.00           C  
ATOM   2999  HA  SER   208      41.085  37.949  24.937  1.00  0.00           H  
ATOM   3000  CB  SER   208      42.002  39.295  26.291  1.00  0.00           C  
ATOM   3001  HB2 SER   208      43.011  39.685  26.425  1.00  0.00           H  
ATOM   3002  HB3 SER   208      41.300  40.125  26.203  1.00  0.00           H  
ATOM   3003  OG  SER   208      41.654  38.456  27.378  1.00  0.00           O  
ATOM   3004  HG  SER   208      42.353  38.492  28.035  1.00  0.00           H  
ATOM   3005  C   SER   208      42.283  39.236  23.742  1.00  0.00           C  
ATOM   3006  O   SER   208      41.340  39.699  23.144  1.00  0.00           O  
ATOM   3007  N   ASP   209      43.519  39.280  23.254  1.00  0.00           N  
ATOM   3008  H   ASP   209      44.263  38.912  23.829  1.00  0.00           H  
ATOM   3009  CA  ASP   209      43.879  39.893  21.930  1.00  0.00           C  
ATOM   3010  HA  ASP   209      43.778  40.978  21.903  1.00  0.00           H  
ATOM   3011  CB  ASP   209      45.342  39.611  21.681  1.00  0.00           C  
ATOM   3012  HB2 ASP   209      45.601  38.552  21.657  1.00  0.00           H  
ATOM   3013  HB3 ASP   209      45.982  40.008  22.469  1.00  0.00           H  
ATOM   3014  CG  ASP   209      45.842  40.172  20.342  1.00  0.00           C  
ATOM   3015  OD1 ASP   209      46.357  39.397  19.513  1.00  0.00           O  
ATOM   3016  OD2 ASP   209      45.701  41.374  20.089  1.00  0.00           O  
ATOM   3017  C   ASP   209      43.091  39.317  20.655  1.00  0.00           C  
ATOM   3018  O   ASP   209      42.719  39.980  19.722  1.00  0.00           O  
ATOM   3019  N   VAL   210      42.780  37.989  20.754  1.00  0.00           N  
ATOM   3020  H   VAL   210      43.312  37.475  21.442  1.00  0.00           H  
ATOM   3021  CA  VAL   210      41.883  37.207  19.900  1.00  0.00           C  
ATOM   3022  HA  VAL   210      42.204  37.480  18.895  1.00  0.00           H  
ATOM   3023  CB  VAL   210      42.153  35.684  20.096  1.00  0.00           C  
ATOM   3024  HB  VAL   210      42.048  35.309  21.114  1.00  0.00           H  
ATOM   3025  CG1 VAL   210      41.110  34.884  19.217  1.00  0.00           C  
ATOM   3026 HG11 VAL   210      41.447  33.877  19.462  1.00  0.00           H  
ATOM   3027 HG12 VAL   210      40.071  35.169  19.386  1.00  0.00           H  
ATOM   3028 HG13 VAL   210      41.349  35.002  18.161  1.00  0.00           H  
ATOM   3029  CG2 VAL   210      43.457  35.129  19.585  1.00  0.00           C  
ATOM   3030 HG21 VAL   210      44.162  35.355  20.385  1.00  0.00           H  
ATOM   3031 HG22 VAL   210      43.488  34.045  19.472  1.00  0.00           H  
ATOM   3032 HG23 VAL   210      43.812  35.624  18.681  1.00  0.00           H  
ATOM   3033  C   VAL   210      40.403  37.653  20.127  1.00  0.00           C  
ATOM   3034  O   VAL   210      39.726  38.040  19.171  1.00  0.00           O  
ATOM   3035  N   VAL   211      40.015  37.638  21.419  1.00  0.00           N  
ATOM   3036  H   VAL   211      40.688  37.303  22.093  1.00  0.00           H  
ATOM   3037  CA  VAL   211      38.633  38.054  21.828  1.00  0.00           C  
ATOM   3038  HA  VAL   211      37.987  37.336  21.323  1.00  0.00           H  
ATOM   3039  CB  VAL   211      38.488  37.879  23.328  1.00  0.00           C  
ATOM   3040  HB  VAL   211      39.232  38.536  23.778  1.00  0.00           H  
ATOM   3041  CG1 VAL   211      37.082  38.298  23.664  1.00  0.00           C  
ATOM   3042 HG11 VAL   211      36.340  37.962  22.939  1.00  0.00           H  
ATOM   3043 HG12 VAL   211      36.966  39.380  23.604  1.00  0.00           H  
ATOM   3044 HG13 VAL   211      36.912  37.883  24.658  1.00  0.00           H  
ATOM   3045  CG2 VAL   211      38.675  36.407  23.739  1.00  0.00           C  
ATOM   3046 HG21 VAL   211      39.330  35.847  23.073  1.00  0.00           H  
ATOM   3047 HG22 VAL   211      37.654  36.029  23.687  1.00  0.00           H  
ATOM   3048 HG23 VAL   211      38.999  36.293  24.774  1.00  0.00           H  
ATOM   3049  C   VAL   211      38.365  39.515  21.411  1.00  0.00           C  
ATOM   3050  O   VAL   211      37.334  39.787  20.874  1.00  0.00           O  
ATOM   3051  N   MET   212      39.259  40.497  21.551  1.00  0.00           N  
ATOM   3052  H   MET   212      40.131  40.177  21.950  1.00  0.00           H  
ATOM   3053  CA  MET   212      39.192  41.881  21.098  1.00  0.00           C  
ATOM   3054  HA  MET   212      38.181  42.153  21.401  1.00  0.00           H  
ATOM   3055  CB  MET   212      40.443  42.732  21.568  1.00  0.00           C  
ATOM   3056  HB2 MET   212      41.391  42.314  21.227  1.00  0.00           H  
ATOM   3057  HB3 MET   212      40.333  43.755  21.209  1.00  0.00           H  
ATOM   3058  CG  MET   212      40.564  42.930  23.110  1.00  0.00           C  
ATOM   3059  HG2 MET   212      39.577  42.928  23.574  1.00  0.00           H  
ATOM   3060  HG3 MET   212      41.089  42.081  23.548  1.00  0.00           H  
ATOM   3061  SD  MET   212      41.447  44.405  23.717  1.00  0.00           S  
ATOM   3062  CE  MET   212      43.037  44.159  22.884  1.00  0.00           C  
ATOM   3063  HE1 MET   212      43.479  43.231  23.250  1.00  0.00           H  
ATOM   3064  HE2 MET   212      43.655  45.037  23.070  1.00  0.00           H  
ATOM   3065  HE3 MET   212      42.852  44.117  21.811  1.00  0.00           H  
ATOM   3066  C   MET   212      39.163  42.035  19.576  1.00  0.00           C  
ATOM   3067  O   MET   212      38.477  42.901  19.029  1.00  0.00           O  
ATOM   3068  N   GLY   213      39.922  41.154  18.891  1.00  0.00           N  
ATOM   3069  H   GLY   213      40.291  40.354  19.384  1.00  0.00           H  
ATOM   3070  CA  GLY   213      39.908  41.023  17.480  1.00  0.00           C  
ATOM   3071  HA2 GLY   213      40.286  40.046  17.179  1.00  0.00           H  
ATOM   3072  HA3 GLY   213      38.902  41.106  17.068  1.00  0.00           H  
ATOM   3073  C   GLY   213      40.907  42.024  16.735  1.00  0.00           C  
ATOM   3074  O   GLY   213      41.278  43.086  17.263  1.00  0.00           O  
ATOM   3075  N   GLU   214      41.244  41.661  15.554  1.00  0.00           N  
ATOM   3076  H   GLU   214      41.116  40.679  15.355  1.00  0.00           H  
ATOM   3077  CA  GLU   214      41.864  42.535  14.578  1.00  0.00           C  
ATOM   3078  HA  GLU   214      42.791  42.817  15.077  1.00  0.00           H  
ATOM   3079  CB  GLU   214      42.139  41.703  13.329  1.00  0.00           C  
ATOM   3080  HB2 GLU   214      41.258  41.327  12.808  1.00  0.00           H  
ATOM   3081  HB3 GLU   214      42.636  42.411  12.666  1.00  0.00           H  
ATOM   3082  CG  GLU   214      43.017  40.451  13.531  1.00  0.00           C  
ATOM   3083  HG2 GLU   214      43.180  39.942  12.581  1.00  0.00           H  
ATOM   3084  HG3 GLU   214      42.523  39.728  14.180  1.00  0.00           H  
ATOM   3085  CD  GLU   214      44.429  40.698  14.197  1.00  0.00           C  
ATOM   3086  OE1 GLU   214      44.689  39.929  15.168  1.00  0.00           O  
ATOM   3087  OE2 GLU   214      45.220  41.645  13.821  1.00  0.00           O  
ATOM   3088  C   GLU   214      41.027  43.739  14.211  1.00  0.00           C  
ATOM   3089  O   GLU   214      41.544  44.809  13.918  1.00  0.00           O  
ATOM   3090  N   ALA   215      39.775  43.627  14.362  1.00  0.00           N  
ATOM   3091  H   ALA   215      39.376  42.714  14.527  1.00  0.00           H  
ATOM   3092  CA  ALA   215      38.848  44.780  14.435  1.00  0.00           C  
ATOM   3093  HA  ALA   215      38.833  45.346  13.503  1.00  0.00           H  
ATOM   3094  CB  ALA   215      37.446  44.351  14.763  1.00  0.00           C  
ATOM   3095  HB1 ALA   215      37.445  43.542  15.493  1.00  0.00           H  
ATOM   3096  HB2 ALA   215      37.089  44.068  13.773  1.00  0.00           H  
ATOM   3097  HB3 ALA   215      36.857  45.238  14.997  1.00  0.00           H  
ATOM   3098  C   ALA   215      39.255  45.838  15.431  1.00  0.00           C  
ATOM   3099  O   ALA   215      39.457  47.052  15.094  1.00  0.00           O  
ATOM   3100  N   THR   216      39.547  45.451  16.687  1.00  0.00           N  
ATOM   3101  H   THR   216      39.399  44.468  16.869  1.00  0.00           H  
ATOM   3102  CA  THR   216      39.965  46.343  17.727  1.00  0.00           C  
ATOM   3103  HA  THR   216      39.302  47.207  17.683  1.00  0.00           H  
ATOM   3104  CB  THR   216      39.850  45.827  19.199  1.00  0.00           C  
ATOM   3105  HB  THR   216      40.576  45.024  19.336  1.00  0.00           H  
ATOM   3106  CG2 THR   216      40.045  46.836  20.328  1.00  0.00           C  
ATOM   3107 HG21 THR   216      40.043  46.271  21.260  1.00  0.00           H  
ATOM   3108 HG22 THR   216      39.132  47.432  20.338  1.00  0.00           H  
ATOM   3109 HG23 THR   216      40.913  47.474  20.160  1.00  0.00           H  
ATOM   3110  OG1 THR   216      38.536  45.520  19.481  1.00  0.00           O  
ATOM   3111  HG1 THR   216      38.443  44.610  19.190  1.00  0.00           H  
ATOM   3112  C   THR   216      41.420  46.860  17.502  1.00  0.00           C  
ATOM   3113  O   THR   216      41.688  48.050  17.783  1.00  0.00           O  
ATOM   3114  N   ARG   217      42.338  46.103  16.826  1.00  0.00           N  
ATOM   3115  H   ARG   217      42.047  45.166  16.583  1.00  0.00           H  
ATOM   3116  CA  ARG   217      43.655  46.494  16.403  1.00  0.00           C  
ATOM   3117  HA  ARG   217      44.233  46.925  17.221  1.00  0.00           H  
ATOM   3118  CB  ARG   217      44.542  45.261  15.947  1.00  0.00           C  
ATOM   3119  HB2 ARG   217      44.113  44.393  16.446  1.00  0.00           H  
ATOM   3120  HB3 ARG   217      44.403  45.194  14.867  1.00  0.00           H  
ATOM   3121  CG  ARG   217      46.000  45.391  16.450  1.00  0.00           C  
ATOM   3122  HG2 ARG   217      45.940  45.134  17.507  1.00  0.00           H  
ATOM   3123  HG3 ARG   217      46.243  46.435  16.254  1.00  0.00           H  
ATOM   3124  CD  ARG   217      46.944  44.482  15.769  1.00  0.00           C  
ATOM   3125  HD2 ARG   217      46.904  44.760  14.716  1.00  0.00           H  
ATOM   3126  HD3 ARG   217      47.966  44.727  16.057  1.00  0.00           H  
ATOM   3127  NE  ARG   217      46.624  43.089  15.958  1.00  0.00           N  
ATOM   3128  HE  ARG   217      46.287  42.658  15.109  1.00  0.00           H  
ATOM   3129  CZ  ARG   217      46.602  42.376  17.087  1.00  0.00           C  
ATOM   3130  NH1 ARG   217      47.207  42.788  18.177  1.00  0.00           N  
ATOM   3131 HH11 ARG   217      47.647  43.694  18.260  1.00  0.00           H  
ATOM   3132 HH12 ARG   217      46.951  42.296  19.020  1.00  0.00           H  
ATOM   3133  NH2 ARG   217      46.157  41.192  17.141  1.00  0.00           N  
ATOM   3134 HH21 ARG   217      45.599  40.850  16.372  1.00  0.00           H  
ATOM   3135 HH22 ARG   217      46.273  40.665  17.995  1.00  0.00           H  
ATOM   3136  C   ARG   217      43.647  47.463  15.227  1.00  0.00           C  
ATOM   3137  O   ARG   217      44.503  48.304  14.969  1.00  0.00           O  
ATOM   3138  N   ASP   218      42.684  47.323  14.381  1.00  0.00           N  
ATOM   3139  H   ASP   218      41.863  46.799  14.646  1.00  0.00           H  
ATOM   3140  CA  ASP   218      42.454  48.263  13.290  1.00  0.00           C  
ATOM   3141  HA  ASP   218      43.373  48.562  12.786  1.00  0.00           H  
ATOM   3142  CB  ASP   218      41.676  47.479  12.169  1.00  0.00           C  
ATOM   3143  HB2 ASP   218      41.299  48.186  11.430  1.00  0.00           H  
ATOM   3144  HB3 ASP   218      40.806  46.915  12.504  1.00  0.00           H  
ATOM   3145  CG  ASP   218      42.704  46.550  11.338  1.00  0.00           C  
ATOM   3146  OD1 ASP   218      43.933  46.555  11.597  1.00  0.00           O  
ATOM   3147  OD2 ASP   218      42.323  45.982  10.283  1.00  0.00           O  
ATOM   3148  C   ASP   218      41.738  49.555  13.592  1.00  0.00           C  
ATOM   3149  O   ASP   218      41.884  50.604  12.928  1.00  0.00           O  
ATOM   3150  N   ASN   219      40.983  49.528  14.727  1.00  0.00           N  
ATOM   3151  H   ASN   219      40.748  48.610  15.077  1.00  0.00           H  
ATOM   3152  CA  ASN   219      40.125  50.566  15.236  1.00  0.00           C  
ATOM   3153  HA  ASN   219      39.502  50.955  14.431  1.00  0.00           H  
ATOM   3154  CB  ASN   219      39.153  50.026  16.292  1.00  0.00           C  
ATOM   3155  HB2 ASN   219      39.701  49.458  17.045  1.00  0.00           H  
ATOM   3156  HB3 ASN   219      38.567  49.225  15.840  1.00  0.00           H  
ATOM   3157  CG  ASN   219      38.200  51.001  16.817  1.00  0.00           C  
ATOM   3158  OD1 ASN   219      37.945  52.116  16.254  1.00  0.00           O  
ATOM   3159  ND2 ASN   219      37.514  50.621  17.892  1.00  0.00           N  
ATOM   3160 HD21 ASN   219      37.596  49.643  18.129  1.00  0.00           H  
ATOM   3161 HD22 ASN   219      36.734  51.193  18.182  1.00  0.00           H  
ATOM   3162  C   ASN   219      41.003  51.774  15.752  1.00  0.00           C  
ATOM   3163  O   ASN   219      41.690  51.618  16.793  1.00  0.00           O  
ATOM   3164  N   PRO   220      41.048  52.917  15.028  1.00  0.00           N  
ATOM   3165  CD  PRO   220      40.300  53.262  13.808  1.00  0.00           C  
ATOM   3166  HD2 PRO   220      40.684  52.659  12.985  1.00  0.00           H  
ATOM   3167  HD3 PRO   220      39.258  53.002  13.996  1.00  0.00           H  
ATOM   3168  CG  PRO   220      40.412  54.830  13.686  1.00  0.00           C  
ATOM   3169  HG2 PRO   220      39.541  55.329  14.111  1.00  0.00           H  
ATOM   3170  HG3 PRO   220      40.470  55.211  12.666  1.00  0.00           H  
ATOM   3171  CB  PRO   220      41.604  55.165  14.481  1.00  0.00           C  
ATOM   3172  HB2 PRO   220      41.691  56.198  14.816  1.00  0.00           H  
ATOM   3173  HB3 PRO   220      42.457  55.037  13.815  1.00  0.00           H  
ATOM   3174  CA  PRO   220      41.693  54.077  15.526  1.00  0.00           C  
ATOM   3175  HA  PRO   220      42.752  53.958  15.755  1.00  0.00           H  
ATOM   3176  C   PRO   220      41.062  54.568  16.894  1.00  0.00           C  
ATOM   3177  O   PRO   220      41.869  55.108  17.678  1.00  0.00           O  
ATOM   3178  N   GLN   221      39.781  54.292  17.183  1.00  0.00           N  
ATOM   3179  H   GLN   221      39.214  53.694  16.599  1.00  0.00           H  
ATOM   3180  CA  GLN   221      39.021  54.987  18.260  1.00  0.00           C  
ATOM   3181  HA  GLN   221      39.516  55.938  18.459  1.00  0.00           H  
ATOM   3182  CB  GLN   221      37.580  55.430  17.743  1.00  0.00           C  
ATOM   3183  HB2 GLN   221      36.930  54.560  17.649  1.00  0.00           H  
ATOM   3184  HB3 GLN   221      37.029  56.020  18.475  1.00  0.00           H  
ATOM   3185  CG  GLN   221      37.585  56.233  16.424  1.00  0.00           C  
ATOM   3186  HG2 GLN   221      36.566  56.611  16.343  1.00  0.00           H  
ATOM   3187  HG3 GLN   221      37.897  55.611  15.584  1.00  0.00           H  
ATOM   3188  CD  GLN   221      38.466  57.442  16.457  1.00  0.00           C  
ATOM   3189  OE1 GLN   221      38.591  58.234  17.381  1.00  0.00           O  
ATOM   3190  NE2 GLN   221      38.967  57.770  15.347  1.00  0.00           N  
ATOM   3191 HE21 GLN   221      38.600  57.333  14.513  1.00  0.00           H  
ATOM   3192 HE22 GLN   221      39.480  58.635  15.252  1.00  0.00           H  
ATOM   3193  C   GLN   221      38.991  54.253  19.648  1.00  0.00           C  
ATOM   3194  O   GLN   221      38.440  54.857  20.578  1.00  0.00           O  
ATOM   3195  N   PHE   222      39.598  53.045  19.635  1.00  0.00           N  
ATOM   3196  H   PHE   222      39.994  52.828  18.731  1.00  0.00           H  
ATOM   3197  CA  PHE   222      39.944  52.313  20.836  1.00  0.00           C  
ATOM   3198  HA  PHE   222      39.140  52.358  21.571  1.00  0.00           H  
ATOM   3199  CB  PHE   222      39.999  50.792  20.491  1.00  0.00           C  
ATOM   3200  HB2 PHE   222      39.125  50.474  19.922  1.00  0.00           H  
ATOM   3201  HB3 PHE   222      40.879  50.729  19.851  1.00  0.00           H  
ATOM   3202  CG  PHE   222      40.340  49.901  21.662  1.00  0.00           C  
ATOM   3203  CD1 PHE   222      39.561  49.645  22.769  1.00  0.00           C  
ATOM   3204  HD1 PHE   222      38.533  49.974  22.799  1.00  0.00           H  
ATOM   3205  CE1 PHE   222      40.088  48.969  23.918  1.00  0.00           C  
ATOM   3206  HE1 PHE   222      39.391  48.801  24.725  1.00  0.00           H  
ATOM   3207  CZ  PHE   222      41.424  48.555  24.027  1.00  0.00           C  
ATOM   3208  HZ  PHE   222      41.911  48.177  24.914  1.00  0.00           H  
ATOM   3209  CE2 PHE   222      42.204  48.870  22.940  1.00  0.00           C  
ATOM   3210  HE2 PHE   222      43.272  48.720  22.995  1.00  0.00           H  
ATOM   3211  CD2 PHE   222      41.714  49.493  21.805  1.00  0.00           C  
ATOM   3212  HD2 PHE   222      42.460  49.721  21.059  1.00  0.00           H  
ATOM   3213  C   PHE   222      41.256  52.860  21.520  1.00  0.00           C  
ATOM   3214  O   PHE   222      42.182  53.032  20.712  1.00  0.00           O  
ATOM   3215  N   GLU   223      41.338  52.907  22.832  1.00  0.00           N  
ATOM   3216  H   GLU   223      40.465  52.830  23.336  1.00  0.00           H  
ATOM   3217  CA  GLU   223      42.563  53.201  23.673  1.00  0.00           C  
ATOM   3218  HA  GLU   223      43.434  53.234  23.018  1.00  0.00           H  
ATOM   3219  CB  GLU   223      42.516  54.649  24.404  1.00  0.00           C  
ATOM   3220  HB2 GLU   223      41.634  54.630  25.045  1.00  0.00           H  
ATOM   3221  HB3 GLU   223      43.474  54.795  24.903  1.00  0.00           H  
ATOM   3222  CG  GLU   223      42.252  55.835  23.470  1.00  0.00           C  
ATOM   3223  HG2 GLU   223      42.133  56.668  24.162  1.00  0.00           H  
ATOM   3224  HG3 GLU   223      41.283  55.594  23.033  1.00  0.00           H  
ATOM   3225  CD  GLU   223      43.359  55.938  22.436  1.00  0.00           C  
ATOM   3226  OE1 GLU   223      44.607  55.766  22.839  1.00  0.00           O  
ATOM   3227  OE2 GLU   223      43.011  56.040  21.238  1.00  0.00           O  
ATOM   3228  C   GLU   223      42.760  52.068  24.697  1.00  0.00           C  
ATOM   3229  O   GLU   223      41.858  51.816  25.539  1.00  0.00           O  
ATOM   3230  N   LEU   224      43.900  51.377  24.691  1.00  0.00           N  
ATOM   3231  H   LEU   224      44.522  51.407  23.896  1.00  0.00           H  
ATOM   3232  CA  LEU   224      44.401  50.620  25.834  1.00  0.00           C  
ATOM   3233  HA  LEU   224      43.557  50.382  26.481  1.00  0.00           H  
ATOM   3234  CB  LEU   224      45.206  49.402  25.222  1.00  0.00           C  
ATOM   3235  HB2 LEU   224      44.491  48.639  24.915  1.00  0.00           H  
ATOM   3236  HB3 LEU   224      45.889  49.705  24.428  1.00  0.00           H  
ATOM   3237  CG  LEU   224      45.963  48.635  26.305  1.00  0.00           C  
ATOM   3238  HG  LEU   224      46.752  49.270  26.706  1.00  0.00           H  
ATOM   3239  CD1 LEU   224      45.057  48.124  27.451  1.00  0.00           C  
ATOM   3240 HD11 LEU   224      45.337  47.107  27.729  1.00  0.00           H  
ATOM   3241 HD12 LEU   224      44.115  47.804  27.008  1.00  0.00           H  
ATOM   3242 HD13 LEU   224      44.853  48.886  28.203  1.00  0.00           H  
ATOM   3243  CD2 LEU   224      46.662  47.376  25.715  1.00  0.00           C  
ATOM   3244 HD21 LEU   224      47.382  46.923  26.396  1.00  0.00           H  
ATOM   3245 HD22 LEU   224      45.938  46.628  25.391  1.00  0.00           H  
ATOM   3246 HD23 LEU   224      47.200  47.651  24.808  1.00  0.00           H  
ATOM   3247  C   LEU   224      45.391  51.569  26.661  1.00  0.00           C  
ATOM   3248  O   LEU   224      46.236  52.325  26.107  1.00  0.00           O  
ATOM   3249  N   PHE   225      45.263  51.351  27.961  1.00  0.00           N  
ATOM   3250  H   PHE   225      44.339  50.987  28.139  1.00  0.00           H  
ATOM   3251  CA  PHE   225      45.995  52.011  29.023  1.00  0.00           C  
ATOM   3252  HA  PHE   225      46.913  52.430  28.612  1.00  0.00           H  
ATOM   3253  CB  PHE   225      45.020  53.020  29.712  1.00  0.00           C  
ATOM   3254  HB2 PHE   225      44.068  52.520  29.889  1.00  0.00           H  
ATOM   3255  HB3 PHE   225      45.332  53.353  30.702  1.00  0.00           H  
ATOM   3256  CG  PHE   225      44.758  54.228  28.804  1.00  0.00           C  
ATOM   3257  CD1 PHE   225      45.851  54.945  28.393  1.00  0.00           C  
ATOM   3258  HD1 PHE   225      46.852  54.649  28.670  1.00  0.00           H  
ATOM   3259  CE1 PHE   225      45.689  56.018  27.584  1.00  0.00           C  
ATOM   3260  HE1 PHE   225      46.572  56.506  27.200  1.00  0.00           H  
ATOM   3261  CZ  PHE   225      44.398  56.359  27.080  1.00  0.00           C  
ATOM   3262  HZ  PHE   225      44.184  57.217  26.460  1.00  0.00           H  
ATOM   3263  CE2 PHE   225      43.259  55.645  27.613  1.00  0.00           C  
ATOM   3264  HE2 PHE   225      42.311  55.857  27.141  1.00  0.00           H  
ATOM   3265  CD2 PHE   225      43.415  54.608  28.514  1.00  0.00           C  
ATOM   3266  HD2 PHE   225      42.498  54.097  28.770  1.00  0.00           H  
ATOM   3267  C   PHE   225      46.409  50.946  30.072  1.00  0.00           C  
ATOM   3268  O   PHE   225      45.621  50.311  30.793  1.00  0.00           O  
ATOM   3269  N   ASP   226      47.679  50.649  30.171  1.00  0.00           N  
ATOM   3270  H   ASP   226      48.286  51.213  29.595  1.00  0.00           H  
ATOM   3271  CA  ASP   226      48.349  49.621  30.997  1.00  0.00           C  
ATOM   3272  HA  ASP   226      47.657  48.849  31.334  1.00  0.00           H  
ATOM   3273  CB  ASP   226      49.332  48.882  30.122  1.00  0.00           C  
ATOM   3274  HB2 ASP   226      49.688  48.058  30.740  1.00  0.00           H  
ATOM   3275  HB3 ASP   226      48.723  48.499  29.303  1.00  0.00           H  
ATOM   3276  CG  ASP   226      50.477  49.791  29.639  1.00  0.00           C  
ATOM   3277  OD1 ASP   226      51.613  49.277  29.670  1.00  0.00           O  
ATOM   3278  OD2 ASP   226      50.266  50.880  29.062  1.00  0.00           O  
ATOM   3279  C   ASP   226      48.875  50.272  32.283  1.00  0.00           C  
ATOM   3280  O   ASP   226      49.104  51.496  32.334  1.00  0.00           O  
ATOM   3281  N   GLU   227      49.013  49.489  33.334  1.00  0.00           N  
ATOM   3282  H   GLU   227      48.710  48.526  33.299  1.00  0.00           H  
ATOM   3283  CA  GLU   227      49.517  49.965  34.647  1.00  0.00           C  
ATOM   3284  HA  GLU   227      49.364  49.169  35.375  1.00  0.00           H  
ATOM   3285  CB  GLU   227      50.982  50.106  34.650  1.00  0.00           C  
ATOM   3286  HB2 GLU   227      51.142  50.748  33.784  1.00  0.00           H  
ATOM   3287  HB3 GLU   227      51.321  50.620  35.549  1.00  0.00           H  
ATOM   3288  CG  GLU   227      51.717  48.785  34.490  1.00  0.00           C  
ATOM   3289  HG2 GLU   227      51.387  48.159  35.320  1.00  0.00           H  
ATOM   3290  HG3 GLU   227      51.419  48.315  33.553  1.00  0.00           H  
ATOM   3291  CD  GLU   227      53.184  48.910  34.548  1.00  0.00           C  
ATOM   3292  OE1 GLU   227      53.712  49.834  33.840  1.00  0.00           O  
ATOM   3293  OE2 GLU   227      53.844  48.233  35.380  1.00  0.00           O  
ATOM   3294  C   GLU   227      48.637  51.156  35.193  1.00  0.00           C  
ATOM   3295  O   GLU   227      49.086  52.205  35.601  1.00  0.00           O  
ATOM   3296  N   SER   228      47.353  50.977  35.010  1.00  0.00           N  
ATOM   3297  H   SER   228      47.010  50.150  34.543  1.00  0.00           H  
ATOM   3298  CA  SER   228      46.318  52.030  35.279  1.00  0.00           C  
ATOM   3299  HA  SER   228      46.746  52.844  35.864  1.00  0.00           H  
ATOM   3300  CB  SER   228      45.941  52.663  33.923  1.00  0.00           C  
ATOM   3301  HB2 SER   228      45.120  53.380  33.949  1.00  0.00           H  
ATOM   3302  HB3 SER   228      45.653  51.895  33.205  1.00  0.00           H  
ATOM   3303  OG  SER   228      47.108  53.232  33.363  1.00  0.00           O  
ATOM   3304  HG  SER   228      47.608  52.486  33.022  1.00  0.00           H  
ATOM   3305  C   SER   228      45.066  51.425  35.950  1.00  0.00           C  
ATOM   3306  O   SER   228      44.128  50.948  35.295  1.00  0.00           O  
ATOM   3307  N   LEU   229      44.999  51.631  37.285  1.00  0.00           N  
ATOM   3308  H   LEU   229      45.654  52.250  37.742  1.00  0.00           H  
ATOM   3309  CA  LEU   229      43.941  51.063  38.104  1.00  0.00           C  
ATOM   3310  HA  LEU   229      43.642  50.040  37.874  1.00  0.00           H  
ATOM   3311  CB  LEU   229      44.652  50.954  39.506  1.00  0.00           C  
ATOM   3312  HB2 LEU   229      45.227  51.855  39.722  1.00  0.00           H  
ATOM   3313  HB3 LEU   229      45.302  50.086  39.396  1.00  0.00           H  
ATOM   3314  CG  LEU   229      43.828  50.590  40.745  1.00  0.00           C  
ATOM   3315  HG  LEU   229      43.103  51.381  40.933  1.00  0.00           H  
ATOM   3316  CD1 LEU   229      43.092  49.257  40.715  1.00  0.00           C  
ATOM   3317 HD11 LEU   229      43.743  48.406  40.913  1.00  0.00           H  
ATOM   3318 HD12 LEU   229      42.441  49.111  41.577  1.00  0.00           H  
ATOM   3319 HD13 LEU   229      42.581  49.219  39.753  1.00  0.00           H  
ATOM   3320  CD2 LEU   229      44.731  50.627  41.956  1.00  0.00           C  
ATOM   3321 HD21 LEU   229      45.514  49.885  41.801  1.00  0.00           H  
ATOM   3322 HD22 LEU   229      44.185  50.401  42.872  1.00  0.00           H  
ATOM   3323 HD23 LEU   229      45.004  51.664  42.156  1.00  0.00           H  
ATOM   3324  C   LEU   229      42.750  52.011  38.148  1.00  0.00           C  
ATOM   3325  O   LEU   229      42.837  53.083  38.789  1.00  0.00           O  
ATOM   3326  N   VAL   230      41.573  51.577  37.678  1.00  0.00           N  
ATOM   3327  H   VAL   230      41.390  50.724  37.169  1.00  0.00           H  
ATOM   3328  CA  VAL   230      40.347  52.320  38.138  1.00  0.00           C  
ATOM   3329  HA  VAL   230      40.581  53.379  38.026  1.00  0.00           H  
ATOM   3330  CB  VAL   230      39.196  52.077  37.144  1.00  0.00           C  
ATOM   3331  HB  VAL   230      39.190  50.996  37.000  1.00  0.00           H  
ATOM   3332  CG1 VAL   230      37.867  52.641  37.713  1.00  0.00           C  
ATOM   3333 HG11 VAL   230      37.114  52.534  36.933  1.00  0.00           H  
ATOM   3334 HG12 VAL   230      38.034  53.698  37.916  1.00  0.00           H  
ATOM   3335 HG13 VAL   230      37.551  52.199  38.658  1.00  0.00           H  
ATOM   3336  CG2 VAL   230      39.492  52.754  35.817  1.00  0.00           C  
ATOM   3337 HG21 VAL   230      40.278  52.124  35.400  1.00  0.00           H  
ATOM   3338 HG22 VAL   230      39.841  53.773  35.979  1.00  0.00           H  
ATOM   3339 HG23 VAL   230      38.631  52.758  35.149  1.00  0.00           H  
ATOM   3340  C   VAL   230      39.919  52.054  39.551  1.00  0.00           C  
ATOM   3341  O   VAL   230      39.677  50.917  39.972  1.00  0.00           O  
ATOM   3342  N   THR   231      39.844  53.198  40.254  1.00  0.00           N  
ATOM   3343  H   THR   231      39.996  54.053  39.737  1.00  0.00           H  
ATOM   3344  CA  THR   231      39.583  53.258  41.673  1.00  0.00           C  
ATOM   3345  HA  THR   231      39.975  52.359  42.147  1.00  0.00           H  
ATOM   3346  CB  THR   231      40.285  54.462  42.367  1.00  0.00           C  
ATOM   3347  HB  THR   231      40.197  54.289  43.440  1.00  0.00           H  
ATOM   3348  CG2 THR   231      41.792  54.619  42.089  1.00  0.00           C  
ATOM   3349 HG21 THR   231      42.071  53.912  41.308  1.00  0.00           H  
ATOM   3350 HG22 THR   231      42.389  54.315  42.949  1.00  0.00           H  
ATOM   3351 HG23 THR   231      41.967  55.664  41.833  1.00  0.00           H  
ATOM   3352  OG1 THR   231      39.694  55.719  42.007  1.00  0.00           O  
ATOM   3353  HG1 THR   231      39.867  55.902  41.081  1.00  0.00           H  
ATOM   3354  C   THR   231      38.120  53.397  42.107  1.00  0.00           C  
ATOM   3355  O   THR   231      37.651  52.790  43.111  1.00  0.00           O  
ATOM   3356  N   ARG   232      37.340  54.180  41.391  1.00  0.00           N  
ATOM   3357  H   ARG   232      37.854  54.780  40.762  1.00  0.00           H  
ATOM   3358  CA  ARG   232      35.852  54.283  41.432  1.00  0.00           C  
ATOM   3359  HA  ARG   232      35.575  53.321  41.864  1.00  0.00           H  
ATOM   3360  CB  ARG   232      35.479  55.371  42.444  1.00  0.00           C  
ATOM   3361  HB2 ARG   232      34.400  55.362  42.598  1.00  0.00           H  
ATOM   3362  HB3 ARG   232      35.868  55.047  43.409  1.00  0.00           H  
ATOM   3363  CG  ARG   232      35.849  56.869  42.196  1.00  0.00           C  
ATOM   3364  HG2 ARG   232      36.934  56.953  42.135  1.00  0.00           H  
ATOM   3365  HG3 ARG   232      35.417  57.262  41.275  1.00  0.00           H  
ATOM   3366  CD  ARG   232      35.343  57.548  43.400  1.00  0.00           C  
ATOM   3367  HD2 ARG   232      34.263  57.430  43.492  1.00  0.00           H  
ATOM   3368  HD3 ARG   232      35.889  57.284  44.305  1.00  0.00           H  
ATOM   3369  NE  ARG   232      35.591  58.937  43.219  1.00  0.00           N  
ATOM   3370  HE  ARG   232      36.273  59.219  42.529  1.00  0.00           H  
ATOM   3371  CZ  ARG   232      35.295  59.964  44.010  1.00  0.00           C  
ATOM   3372  NH1 ARG   232      34.339  59.894  44.865  1.00  0.00           N  
ATOM   3373 HH11 ARG   232      33.679  59.130  44.834  1.00  0.00           H  
ATOM   3374 HH12 ARG   232      34.118  60.761  45.333  1.00  0.00           H  
ATOM   3375  NH2 ARG   232      35.964  61.096  43.848  1.00  0.00           N  
ATOM   3376 HH21 ARG   232      36.438  61.077  42.956  1.00  0.00           H  
ATOM   3377 HH22 ARG   232      35.617  61.990  44.168  1.00  0.00           H  
ATOM   3378  C   ARG   232      35.252  54.554  40.088  1.00  0.00           C  
ATOM   3379  O   ARG   232      35.739  55.299  39.263  1.00  0.00           O  
ATOM   3380  N   VAL   233      34.115  53.956  39.801  1.00  0.00           N  
ATOM   3381  H   VAL   233      33.712  53.430  40.564  1.00  0.00           H  
ATOM   3382  CA  VAL   233      33.194  54.383  38.712  1.00  0.00           C  
ATOM   3383  HA  VAL   233      33.699  54.698  37.799  1.00  0.00           H  
ATOM   3384  CB  VAL   233      32.163  53.344  38.407  1.00  0.00           C  
ATOM   3385  HB  VAL   233      31.672  53.065  39.339  1.00  0.00           H  
ATOM   3386  CG1 VAL   233      30.953  53.782  37.632  1.00  0.00           C  
ATOM   3387 HG11 VAL   233      31.286  54.061  36.632  1.00  0.00           H  
ATOM   3388 HG12 VAL   233      30.383  54.603  38.066  1.00  0.00           H  
ATOM   3389 HG13 VAL   233      30.215  52.987  37.523  1.00  0.00           H  
ATOM   3390  CG2 VAL   233      32.739  52.035  37.936  1.00  0.00           C  
ATOM   3391 HG21 VAL   233      32.022  51.225  37.807  1.00  0.00           H  
ATOM   3392 HG22 VAL   233      33.609  51.793  38.547  1.00  0.00           H  
ATOM   3393 HG23 VAL   233      33.349  52.170  37.042  1.00  0.00           H  
ATOM   3394  C   VAL   233      32.450  55.687  39.146  1.00  0.00           C  
ATOM   3395  O   VAL   233      31.802  55.677  40.201  1.00  0.00           O  
ATOM   3396  N   LEU   234      32.434  56.738  38.287  1.00  0.00           N  
ATOM   3397  H   LEU   234      32.750  56.552  37.346  1.00  0.00           H  
ATOM   3398  CA  LEU   234      31.729  57.995  38.564  1.00  0.00           C  
ATOM   3399  HA  LEU   234      31.698  58.088  39.649  1.00  0.00           H  
ATOM   3400  CB  LEU   234      32.435  59.204  38.001  1.00  0.00           C  
ATOM   3401  HB2 LEU   234      31.971  59.971  38.620  1.00  0.00           H  
ATOM   3402  HB3 LEU   234      32.120  59.338  36.967  1.00  0.00           H  
ATOM   3403  CG  LEU   234      33.951  59.314  38.254  1.00  0.00           C  
ATOM   3404  HG  LEU   234      34.401  58.372  37.942  1.00  0.00           H  
ATOM   3405  CD1 LEU   234      34.411  60.586  37.607  1.00  0.00           C  
ATOM   3406 HD11 LEU   234      34.018  61.470  38.109  1.00  0.00           H  
ATOM   3407 HD12 LEU   234      34.161  60.644  36.547  1.00  0.00           H  
ATOM   3408 HD13 LEU   234      35.500  60.632  37.572  1.00  0.00           H  
ATOM   3409  CD2 LEU   234      34.277  59.517  39.708  1.00  0.00           C  
ATOM   3410 HD21 LEU   234      35.360  59.610  39.794  1.00  0.00           H  
ATOM   3411 HD22 LEU   234      33.740  60.379  40.101  1.00  0.00           H  
ATOM   3412 HD23 LEU   234      33.982  58.608  40.232  1.00  0.00           H  
ATOM   3413  C   LEU   234      30.286  57.874  38.161  1.00  0.00           C  
ATOM   3414  O   LEU   234      30.021  57.307  37.073  1.00  0.00           O  
ATOM   3415  N   VAL   235      29.401  58.612  38.871  1.00  0.00           N  
ATOM   3416  H   VAL   235      29.828  59.011  39.695  1.00  0.00           H  
ATOM   3417  CA  VAL   235      27.959  58.800  38.703  1.00  0.00           C  
ATOM   3418  HA  VAL   235      27.633  58.531  37.698  1.00  0.00           H  
ATOM   3419  CB  VAL   235      27.112  57.978  39.691  1.00  0.00           C  
ATOM   3420  HB  VAL   235      27.294  58.471  40.646  1.00  0.00           H  
ATOM   3421  CG1 VAL   235      25.612  58.125  39.486  1.00  0.00           C  
ATOM   3422 HG11 VAL   235      25.311  59.095  39.089  1.00  0.00           H  
ATOM   3423 HG12 VAL   235      25.209  57.336  38.851  1.00  0.00           H  
ATOM   3424 HG13 VAL   235      25.201  58.068  40.494  1.00  0.00           H  
ATOM   3425  CG2 VAL   235      27.501  56.528  39.633  1.00  0.00           C  
ATOM   3426 HG21 VAL   235      27.788  56.286  38.610  1.00  0.00           H  
ATOM   3427 HG22 VAL   235      26.751  55.852  40.045  1.00  0.00           H  
ATOM   3428 HG23 VAL   235      28.416  56.434  40.218  1.00  0.00           H  
ATOM   3429  C   VAL   235      27.632  60.317  38.779  1.00  0.00           C  
ATOM   3430  O   VAL   235      28.160  60.973  39.644  1.00  0.00           O  
ATOM   3431  N   GLU   236      26.787  60.772  37.842  1.00  0.00           N  
ATOM   3432  H   GLU   236      26.490  60.045  37.207  1.00  0.00           H  
ATOM   3433  CA  GLU   236      26.035  62.050  37.758  1.00  0.00           C  
ATOM   3434  HA  GLU   236      26.075  62.531  38.735  1.00  0.00           H  
ATOM   3435  CB  GLU   236      26.537  62.978  36.621  1.00  0.00           C  
ATOM   3436  HB2 GLU   236      26.542  62.444  35.671  1.00  0.00           H  
ATOM   3437  HB3 GLU   236      25.818  63.789  36.504  1.00  0.00           H  
ATOM   3438  CG  GLU   236      27.949  63.508  36.738  1.00  0.00           C  
ATOM   3439  HG2 GLU   236      28.242  63.790  35.727  1.00  0.00           H  
ATOM   3440  HG3 GLU   236      28.532  62.651  37.075  1.00  0.00           H  
ATOM   3441  CD  GLU   236      28.346  64.642  37.614  1.00  0.00           C  
ATOM   3442  OE1 GLU   236      27.519  65.544  37.770  1.00  0.00           O  
ATOM   3443  OE2 GLU   236      29.448  64.720  38.212  1.00  0.00           O  
ATOM   3444  C   GLU   236      24.533  61.834  37.458  1.00  0.00           C  
ATOM   3445  O   GLU   236      24.125  60.923  36.688  1.00  0.00           O  
ATOM   3446  N   ASP   237      23.703  62.704  38.080  1.00  0.00           N  
ATOM   3447  H   ASP   237      24.213  63.454  38.523  1.00  0.00           H  
ATOM   3448  CA  ASP   237      22.260  62.739  37.997  1.00  0.00           C  
ATOM   3449  HA  ASP   237      21.947  63.349  38.844  1.00  0.00           H  
ATOM   3450  CB  ASP   237      21.821  63.508  36.777  1.00  0.00           C  
ATOM   3451  HB2 ASP   237      21.899  62.884  35.887  1.00  0.00           H  
ATOM   3452  HB3 ASP   237      20.739  63.632  36.814  1.00  0.00           H  
ATOM   3453  CG  ASP   237      22.477  64.834  36.543  1.00  0.00           C  
ATOM   3454  OD1 ASP   237      22.513  65.289  35.367  1.00  0.00           O  
ATOM   3455  OD2 ASP   237      22.930  65.461  37.559  1.00  0.00           O  
ATOM   3456  C   ASP   237      21.586  61.371  38.298  1.00  0.00           C  
ATOM   3457  O   ASP   237      20.703  60.940  37.591  1.00  0.00           O  
ATOM   3458  N   GLY   238      22.144  60.506  39.153  1.00  0.00           N  
ATOM   3459  H   GLY   238      22.886  60.852  39.744  1.00  0.00           H  
ATOM   3460  CA  GLY   238      21.872  59.119  39.206  1.00  0.00           C  
ATOM   3461  HA2 GLY   238      22.283  58.739  40.141  1.00  0.00           H  
ATOM   3462  HA3 GLY   238      20.790  58.990  39.245  1.00  0.00           H  
ATOM   3463  C   GLY   238      22.363  58.101  38.158  1.00  0.00           C  
ATOM   3464  O   GLY   238      22.610  56.878  38.483  1.00  0.00           O  
ATOM   3465  N   THR   239      22.645  58.554  36.937  1.00  0.00           N  
ATOM   3466  H   THR   239      22.404  59.509  36.714  1.00  0.00           H  
ATOM   3467  CA  THR   239      23.335  57.815  35.803  1.00  0.00           C  
ATOM   3468  HA  THR   239      22.898  56.817  35.849  1.00  0.00           H  
ATOM   3469  CB  THR   239      23.021  58.490  34.402  1.00  0.00           C  
ATOM   3470  HB  THR   239      23.534  57.981  33.586  1.00  0.00           H  
ATOM   3471  CG2 THR   239      21.457  58.497  34.171  1.00  0.00           C  
ATOM   3472 HG21 THR   239      21.025  59.296  34.773  1.00  0.00           H  
ATOM   3473 HG22 THR   239      21.380  58.866  33.148  1.00  0.00           H  
ATOM   3474 HG23 THR   239      20.973  57.520  34.176  1.00  0.00           H  
ATOM   3475  OG1 THR   239      23.483  59.833  34.357  1.00  0.00           O  
ATOM   3476  HG1 THR   239      23.737  60.036  35.261  1.00  0.00           H  
ATOM   3477  C   THR   239      24.892  57.686  35.907  1.00  0.00           C  
ATOM   3478  O   THR   239      25.591  58.554  36.415  1.00  0.00           O  
ATOM   3479  N   ALA   240      25.475  56.637  35.337  1.00  0.00           N  
ATOM   3480  H   ALA   240      24.813  55.975  34.959  1.00  0.00           H  
ATOM   3481  CA  ALA   240      26.878  56.392  35.177  1.00  0.00           C  
ATOM   3482  HA  ALA   240      27.337  56.206  36.148  1.00  0.00           H  
ATOM   3483  CB  ALA   240      26.975  55.075  34.426  1.00  0.00           C  
ATOM   3484  HB1 ALA   240      26.495  55.191  33.455  1.00  0.00           H  
ATOM   3485  HB2 ALA   240      28.032  54.839  34.307  1.00  0.00           H  
ATOM   3486  HB3 ALA   240      26.516  54.220  34.924  1.00  0.00           H  
ATOM   3487  C   ALA   240      27.520  57.506  34.351  1.00  0.00           C  
ATOM   3488  O   ALA   240      27.072  57.821  33.231  1.00  0.00           O  
ATOM   3489  N   ALA   241      28.642  58.062  34.781  1.00  0.00           N  
ATOM   3490  H   ALA   241      29.086  57.676  35.602  1.00  0.00           H  
ATOM   3491  CA  ALA   241      29.232  59.282  34.301  1.00  0.00           C  
ATOM   3492  HA  ALA   241      28.846  59.454  33.296  1.00  0.00           H  
ATOM   3493  CB  ALA   241      28.705  60.425  35.072  1.00  0.00           C  
ATOM   3494  HB1 ALA   241      29.170  60.525  36.053  1.00  0.00           H  
ATOM   3495  HB2 ALA   241      27.652  60.214  35.259  1.00  0.00           H  
ATOM   3496  HB3 ALA   241      28.773  61.334  34.475  1.00  0.00           H  
ATOM   3497  C   ALA   241      30.768  59.334  34.218  1.00  0.00           C  
ATOM   3498  O   ALA   241      31.338  60.347  33.758  1.00  0.00           O  
ATOM   3499  N   GLY   242      31.503  58.248  34.621  1.00  0.00           N  
ATOM   3500  H   GLY   242      30.980  57.492  35.039  1.00  0.00           H  
ATOM   3501  CA  GLY   242      32.942  58.205  34.249  1.00  0.00           C  
ATOM   3502  HA2 GLY   242      32.836  57.846  33.225  1.00  0.00           H  
ATOM   3503  HA3 GLY   242      33.424  59.175  34.368  1.00  0.00           H  
ATOM   3504  C   GLY   242      33.770  57.206  35.015  1.00  0.00           C  
ATOM   3505  O   GLY   242      33.284  56.362  35.684  1.00  0.00           O  
ATOM   3506  N   VAL   243      35.104  57.335  34.939  1.00  0.00           N  
ATOM   3507  H   VAL   243      35.473  58.086  34.374  1.00  0.00           H  
ATOM   3508  CA  VAL   243      35.991  56.569  35.751  1.00  0.00           C  
ATOM   3509  HA  VAL   243      35.467  56.232  36.646  1.00  0.00           H  
ATOM   3510  CB  VAL   243      36.563  55.334  35.013  1.00  0.00           C  
ATOM   3511  HB  VAL   243      37.424  54.957  35.565  1.00  0.00           H  
ATOM   3512  CG1 VAL   243      35.567  54.194  34.969  1.00  0.00           C  
ATOM   3513 HG11 VAL   243      34.750  54.476  34.305  1.00  0.00           H  
ATOM   3514 HG12 VAL   243      35.211  53.902  35.956  1.00  0.00           H  
ATOM   3515 HG13 VAL   243      36.044  53.323  34.519  1.00  0.00           H  
ATOM   3516  CG2 VAL   243      36.973  55.687  33.542  1.00  0.00           C  
ATOM   3517 HG21 VAL   243      37.440  54.804  33.106  1.00  0.00           H  
ATOM   3518 HG22 VAL   243      37.768  56.433  33.555  1.00  0.00           H  
ATOM   3519 HG23 VAL   243      36.232  55.977  32.796  1.00  0.00           H  
ATOM   3520  C   VAL   243      37.042  57.524  36.459  1.00  0.00           C  
ATOM   3521  O   VAL   243      37.558  58.478  35.814  1.00  0.00           O  
ATOM   3522  N   GLU   244      37.422  57.096  37.687  1.00  0.00           N  
ATOM   3523  H   GLU   244      36.988  56.312  38.152  1.00  0.00           H  
ATOM   3524  CA  GLU   244      38.667  57.689  38.229  1.00  0.00           C  
ATOM   3525  HA  GLU   244      38.982  58.645  37.810  1.00  0.00           H  
ATOM   3526  CB  GLU   244      38.316  58.032  39.691  1.00  0.00           C  
ATOM   3527  HB2 GLU   244      37.351  58.521  39.556  1.00  0.00           H  
ATOM   3528  HB3 GLU   244      38.089  57.115  40.235  1.00  0.00           H  
ATOM   3529  CG  GLU   244      39.364  58.807  40.427  1.00  0.00           C  
ATOM   3530  HG2 GLU   244      40.203  58.156  40.672  1.00  0.00           H  
ATOM   3531  HG3 GLU   244      39.862  59.483  39.732  1.00  0.00           H  
ATOM   3532  CD  GLU   244      38.785  59.585  41.626  1.00  0.00           C  
ATOM   3533  OE1 GLU   244      39.544  59.769  42.584  1.00  0.00           O  
ATOM   3534  OE2 GLU   244      37.612  60.062  41.622  1.00  0.00           O  
ATOM   3535  C   GLU   244      39.871  56.770  38.269  1.00  0.00           C  
ATOM   3536  O   GLU   244      39.791  55.755  38.985  1.00  0.00           O  
ATOM   3537  N   VAL   245      40.978  57.072  37.568  1.00  0.00           N  
ATOM   3538  H   VAL   245      41.033  57.949  37.069  1.00  0.00           H  
ATOM   3539  CA  VAL   245      42.130  56.181  37.341  1.00  0.00           C  
ATOM   3540  HA  VAL   245      41.845  55.150  37.550  1.00  0.00           H  
ATOM   3541  CB  VAL   245      42.620  56.218  35.892  1.00  0.00           C  
ATOM   3542  HB  VAL   245      42.957  57.246  35.759  1.00  0.00           H  
ATOM   3543  CG1 VAL   245      43.718  55.217  35.518  1.00  0.00           C  
ATOM   3544 HG11 VAL   245      44.046  55.246  34.479  1.00  0.00           H  
ATOM   3545 HG12 VAL   245      43.350  54.205  35.692  1.00  0.00           H  
ATOM   3546 HG13 VAL   245      44.611  55.335  36.131  1.00  0.00           H  
ATOM   3547  CG2 VAL   245      41.426  56.111  34.799  1.00  0.00           C  
ATOM   3548 HG21 VAL   245      41.716  56.393  33.787  1.00  0.00           H  
ATOM   3549 HG22 VAL   245      41.048  55.090  34.738  1.00  0.00           H  
ATOM   3550 HG23 VAL   245      40.707  56.913  34.965  1.00  0.00           H  
ATOM   3551  C   VAL   245      43.355  56.532  38.164  1.00  0.00           C  
ATOM   3552  O   VAL   245      43.748  57.698  38.157  1.00  0.00           O  
ATOM   3553  N   GLN   246      43.986  55.730  38.961  1.00  0.00           N  
ATOM   3554  H   GLN   246      43.643  54.785  38.862  1.00  0.00           H  
ATOM   3555  CA  GLN   246      45.302  55.851  39.566  1.00  0.00           C  
ATOM   3556  HA  GLN   246      45.490  56.907  39.756  1.00  0.00           H  
ATOM   3557  CB  GLN   246      45.347  55.026  40.803  1.00  0.00           C  
ATOM   3558  HB2 GLN   246      44.545  55.311  41.483  1.00  0.00           H  
ATOM   3559  HB3 GLN   246      45.207  53.977  40.540  1.00  0.00           H  
ATOM   3560  CG  GLN   246      46.696  55.152  41.537  1.00  0.00           C  
ATOM   3561  HG2 GLN   246      47.412  54.675  40.868  1.00  0.00           H  
ATOM   3562  HG3 GLN   246      46.883  56.206  41.743  1.00  0.00           H  
ATOM   3563  CD  GLN   246      46.563  54.209  42.756  1.00  0.00           C  
ATOM   3564  OE1 GLN   246      47.210  53.203  42.827  1.00  0.00           O  
ATOM   3565  NE2 GLN   246      45.702  54.436  43.706  1.00  0.00           N  
ATOM   3566 HE21 GLN   246      45.247  55.337  43.736  1.00  0.00           H  
ATOM   3567 HE22 GLN   246      45.617  53.733  44.426  1.00  0.00           H  
ATOM   3568  C   GLN   246      46.316  55.339  38.528  1.00  0.00           C  
ATOM   3569  O   GLN   246      46.318  54.137  38.068  1.00  0.00           O  
ATOM   3570  N   ASP   247      47.392  56.122  38.366  1.00  0.00           N  
ATOM   3571  H   ASP   247      47.340  57.040  38.784  1.00  0.00           H  
ATOM   3572  CA  ASP   247      48.504  55.669  37.622  1.00  0.00           C  
ATOM   3573  HA  ASP   247      48.029  55.190  36.766  1.00  0.00           H  
ATOM   3574  CB  ASP   247      49.227  56.952  37.092  1.00  0.00           C  
ATOM   3575  HB2 ASP   247      48.471  57.339  36.410  1.00  0.00           H  
ATOM   3576  HB3 ASP   247      49.456  57.624  37.920  1.00  0.00           H  
ATOM   3577  CG  ASP   247      50.548  56.629  36.353  1.00  0.00           C  
ATOM   3578  OD1 ASP   247      50.787  55.495  36.004  1.00  0.00           O  
ATOM   3579  OD2 ASP   247      51.309  57.606  36.258  1.00  0.00           O  
ATOM   3580  C   ASP   247      49.561  54.823  38.413  1.00  0.00           C  
ATOM   3581  O   ASP   247      50.301  55.492  39.155  1.00  0.00           O  
ATOM   3582  N   ARG   248      49.611  53.522  38.171  1.00  0.00           N  
ATOM   3583  H   ARG   248      48.973  53.141  37.487  1.00  0.00           H  
ATOM   3584  CA  ARG   248      50.521  52.641  38.964  1.00  0.00           C  
ATOM   3585  HA  ARG   248      50.352  52.832  40.024  1.00  0.00           H  
ATOM   3586  CB  ARG   248      50.189  51.196  38.716  1.00  0.00           C  
ATOM   3587  HB2 ARG   248      50.891  50.635  39.333  1.00  0.00           H  
ATOM   3588  HB3 ARG   248      50.577  50.906  37.739  1.00  0.00           H  
ATOM   3589  CG  ARG   248      48.733  50.696  39.056  1.00  0.00           C  
ATOM   3590  HG2 ARG   248      48.076  51.269  38.402  1.00  0.00           H  
ATOM   3591  HG3 ARG   248      48.584  49.659  38.753  1.00  0.00           H  
ATOM   3592  CD  ARG   248      48.360  50.931  40.526  1.00  0.00           C  
ATOM   3593  HD2 ARG   248      47.293  50.846  40.734  1.00  0.00           H  
ATOM   3594  HD3 ARG   248      48.492  51.986  40.767  1.00  0.00           H  
ATOM   3595  NE  ARG   248      49.099  50.010  41.366  1.00  0.00           N  
ATOM   3596  HE  ARG   248      49.589  49.206  40.999  1.00  0.00           H  
ATOM   3597  CZ  ARG   248      49.230  50.050  42.698  1.00  0.00           C  
ATOM   3598  NH1 ARG   248      48.436  50.711  43.491  1.00  0.00           N  
ATOM   3599 HH11 ARG   248      47.839  51.446  43.140  1.00  0.00           H  
ATOM   3600 HH12 ARG   248      48.617  50.653  44.483  1.00  0.00           H  
ATOM   3601  NH2 ARG   248      50.037  49.289  43.324  1.00  0.00           N  
ATOM   3602 HH21 ARG   248      50.584  48.556  42.896  1.00  0.00           H  
ATOM   3603 HH22 ARG   248      50.017  49.239  44.333  1.00  0.00           H  
ATOM   3604  C   ARG   248      52.049  52.845  38.838  1.00  0.00           C  
ATOM   3605  O   ARG   248      52.758  52.223  39.631  1.00  0.00           O  
ATOM   3606  N   ARG   249      52.516  53.723  37.974  1.00  0.00           N  
ATOM   3607  H   ARG   249      51.913  53.993  37.210  1.00  0.00           H  
ATOM   3608  CA  ARG   249      53.942  54.116  37.733  1.00  0.00           C  
ATOM   3609  HA  ARG   249      54.638  53.367  38.112  1.00  0.00           H  
ATOM   3610  CB  ARG   249      54.137  54.323  36.214  1.00  0.00           C  
ATOM   3611  HB2 ARG   249      53.613  55.244  35.960  1.00  0.00           H  
ATOM   3612  HB3 ARG   249      55.200  54.499  36.055  1.00  0.00           H  
ATOM   3613  CG  ARG   249      53.646  53.169  35.315  1.00  0.00           C  
ATOM   3614  HG2 ARG   249      54.162  52.210  35.352  1.00  0.00           H  
ATOM   3615  HG3 ARG   249      52.638  52.766  35.419  1.00  0.00           H  
ATOM   3616  CD  ARG   249      53.587  53.617  33.909  1.00  0.00           C  
ATOM   3617  HD2 ARG   249      54.492  54.183  33.688  1.00  0.00           H  
ATOM   3618  HD3 ARG   249      52.808  54.342  33.672  1.00  0.00           H  
ATOM   3619  NE  ARG   249      53.574  52.443  33.086  1.00  0.00           N  
ATOM   3620  HE  ARG   249      53.723  51.592  33.608  1.00  0.00           H  
ATOM   3621  CZ  ARG   249      53.061  52.281  31.881  1.00  0.00           C  
ATOM   3622  NH1 ARG   249      52.840  53.171  30.983  1.00  0.00           N  
ATOM   3623 HH11 ARG   249      53.006  54.121  31.282  1.00  0.00           H  
ATOM   3624 HH12 ARG   249      52.483  52.900  30.078  1.00  0.00           H  
ATOM   3625  NH2 ARG   249      52.845  51.119  31.507  1.00  0.00           N  
ATOM   3626 HH21 ARG   249      52.784  50.375  32.187  1.00  0.00           H  
ATOM   3627 HH22 ARG   249      52.449  50.996  30.586  1.00  0.00           H  
ATOM   3628  C   ARG   249      54.262  55.416  38.513  1.00  0.00           C  
ATOM   3629  O   ARG   249      55.380  55.908  38.458  1.00  0.00           O  
ATOM   3630  N   SER   250      53.281  55.998  39.148  1.00  0.00           N  
ATOM   3631  H   SER   250      52.338  55.639  39.121  1.00  0.00           H  
ATOM   3632  CA  SER   250      53.446  57.273  39.974  1.00  0.00           C  
ATOM   3633  HA  SER   250      54.485  57.356  40.294  1.00  0.00           H  
ATOM   3634  CB  SER   250      53.106  58.494  39.087  1.00  0.00           C  
ATOM   3635  HB2 SER   250      53.067  59.420  39.661  1.00  0.00           H  
ATOM   3636  HB3 SER   250      53.796  58.555  38.246  1.00  0.00           H  
ATOM   3637  OG  SER   250      51.801  58.441  38.708  1.00  0.00           O  
ATOM   3638  HG  SER   250      51.679  58.222  37.782  1.00  0.00           H  
ATOM   3639  C   SER   250      52.687  57.303  41.283  1.00  0.00           C  
ATOM   3640  O   SER   250      53.095  57.931  42.236  1.00  0.00           O  
ATOM   3641  N   GLY   251      51.576  56.594  41.494  1.00  0.00           N  
ATOM   3642  H   GLY   251      51.247  56.037  40.719  1.00  0.00           H  
ATOM   3643  CA  GLY   251      50.499  56.881  42.478  1.00  0.00           C  
ATOM   3644  HA2 GLY   251      50.920  56.875  43.484  1.00  0.00           H  
ATOM   3645  HA3 GLY   251      49.885  55.982  42.428  1.00  0.00           H  
ATOM   3646  C   GLY   251      49.682  58.142  42.253  1.00  0.00           C  
ATOM   3647  O   GLY   251      48.959  58.530  43.174  1.00  0.00           O  
ATOM   3648  N   ASP   252      49.772  58.784  41.105  1.00  0.00           N  
ATOM   3649  H   ASP   252      50.381  58.286  40.472  1.00  0.00           H  
ATOM   3650  CA  ASP   252      49.038  59.922  40.571  1.00  0.00           C  
ATOM   3651  HA  ASP   252      48.878  60.719  41.297  1.00  0.00           H  
ATOM   3652  CB  ASP   252      49.774  60.687  39.386  1.00  0.00           C  
ATOM   3653  HB2 ASP   252      49.840  60.096  38.472  1.00  0.00           H  
ATOM   3654  HB3 ASP   252      49.070  61.453  39.061  1.00  0.00           H  
ATOM   3655  CG  ASP   252      51.055  61.398  39.735  1.00  0.00           C  
ATOM   3656  OD1 ASP   252      51.282  61.693  40.930  1.00  0.00           O  
ATOM   3657  OD2 ASP   252      51.791  61.847  38.827  1.00  0.00           O  
ATOM   3658  C   ASP   252      47.597  59.471  40.110  1.00  0.00           C  
ATOM   3659  O   ASP   252      47.296  58.270  40.121  1.00  0.00           O  
ATOM   3660  N   THR   253      46.605  60.415  40.069  1.00  0.00           N  
ATOM   3661  H   THR   253      46.868  61.363  40.295  1.00  0.00           H  
ATOM   3662  CA  THR   253      45.161  60.136  39.845  1.00  0.00           C  
ATOM   3663  HA  THR   253      45.172  59.198  39.289  1.00  0.00           H  
ATOM   3664  CB  THR   253      44.579  59.987  41.224  1.00  0.00           C  
ATOM   3665  HB  THR   253      44.759  60.919  41.761  1.00  0.00           H  
ATOM   3666  CG2 THR   253      43.094  59.658  41.188  1.00  0.00           C  
ATOM   3667 HG21 THR   253      42.754  59.584  42.221  1.00  0.00           H  
ATOM   3668 HG22 THR   253      42.920  58.709  40.681  1.00  0.00           H  
ATOM   3669 HG23 THR   253      42.523  60.437  40.681  1.00  0.00           H  
ATOM   3670  OG1 THR   253      45.215  58.876  41.901  1.00  0.00           O  
ATOM   3671  HG1 THR   253      46.076  58.752  41.495  1.00  0.00           H  
ATOM   3672  C   THR   253      44.373  61.154  39.050  1.00  0.00           C  
ATOM   3673  O   THR   253      44.487  62.315  39.386  1.00  0.00           O  
ATOM   3674  N   TYR   254      43.517  60.659  38.115  1.00  0.00           N  
ATOM   3675  H   TYR   254      43.447  59.652  38.105  1.00  0.00           H  
ATOM   3676  CA  TYR   254      42.840  61.454  37.072  1.00  0.00           C  
ATOM   3677  HA  TYR   254      42.736  62.483  37.415  1.00  0.00           H  
ATOM   3678  CB  TYR   254      43.507  61.373  35.707  1.00  0.00           C  
ATOM   3679  HB2 TYR   254      43.307  60.364  35.347  1.00  0.00           H  
ATOM   3680  HB3 TYR   254      42.999  62.097  35.069  1.00  0.00           H  
ATOM   3681  CG  TYR   254      45.029  61.626  35.742  1.00  0.00           C  
ATOM   3682  CD1 TYR   254      45.880  60.607  36.139  1.00  0.00           C  
ATOM   3683  HD1 TYR   254      45.499  59.685  36.552  1.00  0.00           H  
ATOM   3684  CE1 TYR   254      47.289  60.773  36.236  1.00  0.00           C  
ATOM   3685  HE1 TYR   254      47.972  59.990  36.534  1.00  0.00           H  
ATOM   3686  CZ  TYR   254      47.835  61.999  35.865  1.00  0.00           C  
ATOM   3687  OH  TYR   254      49.147  62.234  35.930  1.00  0.00           O  
ATOM   3688  HH  TYR   254      49.674  61.444  36.074  1.00  0.00           H  
ATOM   3689  CE2 TYR   254      46.943  63.062  35.540  1.00  0.00           C  
ATOM   3690  HE2 TYR   254      47.278  64.082  35.419  1.00  0.00           H  
ATOM   3691  CD2 TYR   254      45.541  62.896  35.628  1.00  0.00           C  
ATOM   3692  HD2 TYR   254      44.934  63.739  35.331  1.00  0.00           H  
ATOM   3693  C   TYR   254      41.387  60.969  36.899  1.00  0.00           C  
ATOM   3694  O   TYR   254      41.048  59.795  36.866  1.00  0.00           O  
ATOM   3695  N   GLN   255      40.467  61.985  36.851  1.00  0.00           N  
ATOM   3696  H   GLN   255      40.812  62.934  36.840  1.00  0.00           H  
ATOM   3697  CA  GLN   255      39.089  61.735  36.523  1.00  0.00           C  
ATOM   3698  HA  GLN   255      38.840  60.730  36.861  1.00  0.00           H  
ATOM   3699  CB  GLN   255      38.100  62.737  37.118  1.00  0.00           C  
ATOM   3700  HB2 GLN   255      38.406  63.782  37.060  1.00  0.00           H  
ATOM   3701  HB3 GLN   255      37.156  62.473  36.642  1.00  0.00           H  
ATOM   3702  CG  GLN   255      37.904  62.391  38.597  1.00  0.00           C  
ATOM   3703  HG2 GLN   255      38.758  62.777  39.152  1.00  0.00           H  
ATOM   3704  HG3 GLN   255      38.008  61.318  38.757  1.00  0.00           H  
ATOM   3705  CD  GLN   255      36.513  62.840  39.163  1.00  0.00           C  
ATOM   3706  OE1 GLN   255      35.880  63.769  38.752  1.00  0.00           O  
ATOM   3707  NE2 GLN   255      36.083  62.241  40.253  1.00  0.00           N  
ATOM   3708 HE21 GLN   255      36.479  61.387  40.617  1.00  0.00           H  
ATOM   3709 HE22 GLN   255      35.112  62.464  40.422  1.00  0.00           H  
ATOM   3710  C   GLN   255      39.003  61.713  35.008  1.00  0.00           C  
ATOM   3711  O   GLN   255      39.754  62.443  34.312  1.00  0.00           O  
ATOM   3712  N   VAL   256      38.128  60.784  34.506  1.00  0.00           N  
ATOM   3713  H   VAL   256      37.784  60.043  35.100  1.00  0.00           H  
ATOM   3714  CA  VAL   256      37.666  60.728  33.135  1.00  0.00           C  
ATOM   3715  HA  VAL   256      37.805  61.709  32.679  1.00  0.00           H  
ATOM   3716  CB  VAL   256      38.315  59.593  32.262  1.00  0.00           C  
ATOM   3717  HB  VAL   256      37.778  58.656  32.411  1.00  0.00           H  
ATOM   3718  CG1 VAL   256      38.077  59.872  30.814  1.00  0.00           C  
ATOM   3719 HG11 VAL   256      38.398  58.973  30.288  1.00  0.00           H  
ATOM   3720 HG12 VAL   256      37.016  59.862  30.566  1.00  0.00           H  
ATOM   3721 HG13 VAL   256      38.668  60.735  30.508  1.00  0.00           H  
ATOM   3722  CG2 VAL   256      39.748  59.216  32.563  1.00  0.00           C  
ATOM   3723 HG21 VAL   256      40.062  58.648  31.687  1.00  0.00           H  
ATOM   3724 HG22 VAL   256      40.298  60.141  32.738  1.00  0.00           H  
ATOM   3725 HG23 VAL   256      39.917  58.539  33.401  1.00  0.00           H  
ATOM   3726  C   VAL   256      36.170  60.616  33.050  1.00  0.00           C  
ATOM   3727  O   VAL   256      35.593  59.691  33.603  1.00  0.00           O  
ATOM   3728  N   ALA   257      35.513  61.433  32.214  1.00  0.00           N  
ATOM   3729  H   ALA   257      36.044  62.066  31.633  1.00  0.00           H  
ATOM   3730  CA  ALA   257      34.038  61.311  31.932  1.00  0.00           C  
ATOM   3731  HA  ALA   257      33.485  61.031  32.829  1.00  0.00           H  
ATOM   3732  CB  ALA   257      33.549  62.669  31.416  1.00  0.00           C  
ATOM   3733  HB1 ALA   257      33.938  63.485  32.025  1.00  0.00           H  
ATOM   3734  HB2 ALA   257      33.810  62.689  30.358  1.00  0.00           H  
ATOM   3735  HB3 ALA   257      32.460  62.651  31.459  1.00  0.00           H  
ATOM   3736  C   ALA   257      33.884  60.152  30.839  1.00  0.00           C  
ATOM   3737  O   ALA   257      34.644  59.966  29.912  1.00  0.00           O  
ATOM   3738  N   ALA   258      32.803  59.395  31.070  1.00  0.00           N  
ATOM   3739  H   ALA   258      32.172  59.538  31.846  1.00  0.00           H  
ATOM   3740  CA  ALA   258      32.217  58.457  30.016  1.00  0.00           C  
ATOM   3741  HA  ALA   258      32.550  58.847  29.054  1.00  0.00           H  
ATOM   3742  CB  ALA   258      32.783  57.065  30.137  1.00  0.00           C  
ATOM   3743  HB1 ALA   258      33.859  57.236  30.109  1.00  0.00           H  
ATOM   3744  HB2 ALA   258      32.419  56.469  30.974  1.00  0.00           H  
ATOM   3745  HB3 ALA   258      32.424  56.615  29.211  1.00  0.00           H  
ATOM   3746  C   ALA   258      30.688  58.356  30.101  1.00  0.00           C  
ATOM   3747  O   ALA   258      29.977  58.459  31.137  1.00  0.00           O  
ATOM   3748  N   ARG   259      30.056  58.202  28.904  1.00  0.00           N  
ATOM   3749  H   ARG   259      30.655  58.124  28.094  1.00  0.00           H  
ATOM   3750  CA  ARG   259      28.616  58.044  28.688  1.00  0.00           C  
ATOM   3751  HA  ARG   259      28.117  58.689  29.411  1.00  0.00           H  
ATOM   3752  CB  ARG   259      28.235  58.624  27.306  1.00  0.00           C  
ATOM   3753  HB2 ARG   259      28.842  59.523  27.203  1.00  0.00           H  
ATOM   3754  HB3 ARG   259      28.458  57.933  26.493  1.00  0.00           H  
ATOM   3755  CG  ARG   259      26.725  59.033  27.255  1.00  0.00           C  
ATOM   3756  HG2 ARG   259      26.195  58.081  27.274  1.00  0.00           H  
ATOM   3757  HG3 ARG   259      26.465  59.626  28.132  1.00  0.00           H  
ATOM   3758  CD  ARG   259      26.452  59.802  25.943  1.00  0.00           C  
ATOM   3759  HD2 ARG   259      27.007  60.740  25.921  1.00  0.00           H  
ATOM   3760  HD3 ARG   259      25.417  60.141  25.996  1.00  0.00           H  
ATOM   3761  NE  ARG   259      26.565  58.835  24.732  1.00  0.00           N  
ATOM   3762  HE  ARG   259      25.739  58.257  24.665  1.00  0.00           H  
ATOM   3763  CZ  ARG   259      27.518  58.653  23.832  1.00  0.00           C  
ATOM   3764  NH1 ARG   259      28.679  59.189  23.858  1.00  0.00           N  
ATOM   3765 HH11 ARG   259      28.834  59.998  24.443  1.00  0.00           H  
ATOM   3766 HH12 ARG   259      29.337  59.162  23.093  1.00  0.00           H  
ATOM   3767  NH2 ARG   259      27.228  57.911  22.788  1.00  0.00           N  
ATOM   3768 HH21 ARG   259      26.289  57.552  22.685  1.00  0.00           H  
ATOM   3769 HH22 ARG   259      27.828  57.758  21.990  1.00  0.00           H  
ATOM   3770  C   ARG   259      28.064  56.653  28.951  1.00  0.00           C  
ATOM   3771  O   ARG   259      26.918  56.515  29.400  1.00  0.00           O  
ATOM   3772  N   TYR   260      28.967  55.684  28.867  1.00  0.00           N  
ATOM   3773  H   TYR   260      29.873  55.912  28.483  1.00  0.00           H  
ATOM   3774  CA  TYR   260      28.765  54.315  29.400  1.00  0.00           C  
ATOM   3775  HA  TYR   260      27.937  54.330  30.109  1.00  0.00           H  
ATOM   3776  CB  TYR   260      28.353  53.281  28.296  1.00  0.00           C  
ATOM   3777  HB2 TYR   260      29.179  53.121  27.603  1.00  0.00           H  
ATOM   3778  HB3 TYR   260      28.197  52.340  28.824  1.00  0.00           H  
ATOM   3779  CG  TYR   260      27.131  53.796  27.483  1.00  0.00           C  
ATOM   3780  CD1 TYR   260      27.320  54.441  26.287  1.00  0.00           C  
ATOM   3781  HD1 TYR   260      28.327  54.650  25.958  1.00  0.00           H  
ATOM   3782  CE1 TYR   260      26.186  54.890  25.527  1.00  0.00           C  
ATOM   3783  HE1 TYR   260      26.321  55.504  24.649  1.00  0.00           H  
ATOM   3784  CZ  TYR   260      24.921  54.491  25.875  1.00  0.00           C  
ATOM   3785  OH  TYR   260      23.865  55.002  25.148  1.00  0.00           O  
ATOM   3786  HH  TYR   260      23.061  54.852  25.650  1.00  0.00           H  
ATOM   3787  CE2 TYR   260      24.735  53.824  27.042  1.00  0.00           C  
ATOM   3788  HE2 TYR   260      23.731  53.521  27.301  1.00  0.00           H  
ATOM   3789  CD2 TYR   260      25.847  53.437  27.860  1.00  0.00           C  
ATOM   3790  HD2 TYR   260      25.771  52.931  28.811  1.00  0.00           H  
ATOM   3791  C   TYR   260      29.955  53.840  30.253  1.00  0.00           C  
ATOM   3792  O   TYR   260      31.048  54.269  29.954  1.00  0.00           O  
ATOM   3793  N   VAL   261      29.753  52.935  31.240  1.00  0.00           N  
ATOM   3794  H   VAL   261      28.774  52.709  31.340  1.00  0.00           H  
ATOM   3795  CA  VAL   261      30.863  52.251  31.955  1.00  0.00           C  
ATOM   3796  HA  VAL   261      31.793  52.525  31.456  1.00  0.00           H  
ATOM   3797  CB  VAL   261      30.932  52.658  33.419  1.00  0.00           C  
ATOM   3798  HB  VAL   261      29.936  52.578  33.856  1.00  0.00           H  
ATOM   3799  CG1 VAL   261      31.940  51.878  34.223  1.00  0.00           C  
ATOM   3800 HG11 VAL   261      31.978  52.274  35.238  1.00  0.00           H  
ATOM   3801 HG12 VAL   261      31.614  50.841  34.305  1.00  0.00           H  
ATOM   3802 HG13 VAL   261      32.924  51.892  33.754  1.00  0.00           H  
ATOM   3803  CG2 VAL   261      31.432  54.151  33.496  1.00  0.00           C  
ATOM   3804 HG21 VAL   261      30.876  54.768  32.789  1.00  0.00           H  
ATOM   3805 HG22 VAL   261      32.442  54.187  33.088  1.00  0.00           H  
ATOM   3806 HG23 VAL   261      31.373  54.590  34.491  1.00  0.00           H  
ATOM   3807  C   VAL   261      30.669  50.747  31.878  1.00  0.00           C  
ATOM   3808  O   VAL   261      29.583  50.236  32.155  1.00  0.00           O  
ATOM   3809  N   VAL   262      31.746  49.964  31.692  1.00  0.00           N  
ATOM   3810  H   VAL   262      32.570  50.431  31.338  1.00  0.00           H  
ATOM   3811  CA  VAL   262      31.738  48.461  31.739  1.00  0.00           C  
ATOM   3812  HA  VAL   262      30.757  48.197  32.133  1.00  0.00           H  
ATOM   3813  CB  VAL   262      31.947  47.946  30.318  1.00  0.00           C  
ATOM   3814  HB  VAL   262      32.961  48.142  29.968  1.00  0.00           H  
ATOM   3815  CG1 VAL   262      31.865  46.406  30.301  1.00  0.00           C  
ATOM   3816 HG11 VAL   262      32.510  45.916  31.031  1.00  0.00           H  
ATOM   3817 HG12 VAL   262      32.067  46.075  29.282  1.00  0.00           H  
ATOM   3818 HG13 VAL   262      30.830  46.110  30.473  1.00  0.00           H  
ATOM   3819  CG2 VAL   262      31.200  48.560  29.116  1.00  0.00           C  
ATOM   3820 HG21 VAL   262      30.179  48.644  29.489  1.00  0.00           H  
ATOM   3821 HG22 VAL   262      31.333  47.886  28.270  1.00  0.00           H  
ATOM   3822 HG23 VAL   262      31.706  49.483  28.836  1.00  0.00           H  
ATOM   3823  C   VAL   262      32.811  47.957  32.719  1.00  0.00           C  
ATOM   3824  O   VAL   262      33.979  48.272  32.515  1.00  0.00           O  
ATOM   3825  N   VAL   263      32.481  46.993  33.564  1.00  0.00           N  
ATOM   3826  H   VAL   263      31.501  46.757  33.625  1.00  0.00           H  
ATOM   3827  CA  VAL   263      33.513  46.324  34.426  1.00  0.00           C  
ATOM   3828  HA  VAL   263      34.467  46.678  34.036  1.00  0.00           H  
ATOM   3829  CB  VAL   263      33.344  46.734  35.884  1.00  0.00           C  
ATOM   3830  HB  VAL   263      32.364  46.337  36.150  1.00  0.00           H  
ATOM   3831  CG1 VAL   263      34.443  46.193  36.765  1.00  0.00           C  
ATOM   3832 HG11 VAL   263      35.394  46.661  36.510  1.00  0.00           H  
ATOM   3833 HG12 VAL   263      34.575  45.112  36.776  1.00  0.00           H  
ATOM   3834 HG13 VAL   263      34.377  46.510  37.806  1.00  0.00           H  
ATOM   3835  CG2 VAL   263      33.321  48.281  36.106  1.00  0.00           C  
ATOM   3836 HG21 VAL   263      33.092  48.410  37.163  1.00  0.00           H  
ATOM   3837 HG22 VAL   263      34.267  48.782  35.902  1.00  0.00           H  
ATOM   3838 HG23 VAL   263      32.562  48.842  35.560  1.00  0.00           H  
ATOM   3839  C   VAL   263      33.571  44.829  34.199  1.00  0.00           C  
ATOM   3840  O   VAL   263      32.558  44.202  34.477  1.00  0.00           O  
ATOM   3841  N   GLY   264      34.699  44.345  33.772  1.00  0.00           N  
ATOM   3842  H   GLY   264      35.525  44.913  33.642  1.00  0.00           H  
ATOM   3843  CA  GLY   264      34.985  42.960  33.443  1.00  0.00           C  
ATOM   3844  HA2 GLY   264      34.142  42.365  33.795  1.00  0.00           H  
ATOM   3845  HA3 GLY   264      35.200  42.793  32.388  1.00  0.00           H  
ATOM   3846  C   GLY   264      36.119  42.382  34.342  1.00  0.00           C  
ATOM   3847  O   GLY   264      37.313  42.537  34.033  1.00  0.00           O  
ATOM   3848  N   ALA   265      35.821  41.734  35.501  1.00  0.00           N  
ATOM   3849  H   ALA   265      34.875  41.504  35.771  1.00  0.00           H  
ATOM   3850  CA  ALA   265      36.777  40.950  36.262  1.00  0.00           C  
ATOM   3851  HA  ALA   265      37.377  40.417  35.524  1.00  0.00           H  
ATOM   3852  CB  ALA   265      37.632  41.925  37.064  1.00  0.00           C  
ATOM   3853  HB1 ALA   265      38.362  41.325  37.607  1.00  0.00           H  
ATOM   3854  HB2 ALA   265      38.248  42.544  36.413  1.00  0.00           H  
ATOM   3855  HB3 ALA   265      37.097  42.547  37.782  1.00  0.00           H  
ATOM   3856  C   ALA   265      36.154  39.859  37.194  1.00  0.00           C  
ATOM   3857  O   ALA   265      35.698  40.111  38.291  1.00  0.00           O  
ATOM   3858  N   ASP   266      35.968  38.592  36.701  1.00  0.00           N  
ATOM   3859  H   ASP   266      36.268  38.478  35.743  1.00  0.00           H  
ATOM   3860  CA  ASP   266      35.502  37.435  37.365  1.00  0.00           C  
ATOM   3861  HA  ASP   266      35.213  36.788  36.537  1.00  0.00           H  
ATOM   3862  CB  ASP   266      36.695  36.786  38.093  1.00  0.00           C  
ATOM   3863  HB2 ASP   266      36.370  35.835  38.516  1.00  0.00           H  
ATOM   3864  HB3 ASP   266      37.472  36.459  37.402  1.00  0.00           H  
ATOM   3865  CG  ASP   266      37.368  37.591  39.203  1.00  0.00           C  
ATOM   3866  OD1 ASP   266      38.595  37.455  39.282  1.00  0.00           O  
ATOM   3867  OD2 ASP   266      36.646  38.172  40.114  1.00  0.00           O  
ATOM   3868  C   ASP   266      34.178  37.537  38.157  1.00  0.00           C  
ATOM   3869  O   ASP   266      33.218  37.863  37.542  1.00  0.00           O  
ATOM   3870  N   ALA   267      34.185  37.143  39.418  1.00  0.00           N  
ATOM   3871  H   ALA   267      35.081  36.957  39.847  1.00  0.00           H  
ATOM   3872  CA  ALA   267      33.108  37.420  40.292  1.00  0.00           C  
ATOM   3873  HA  ALA   267      32.404  38.132  39.861  1.00  0.00           H  
ATOM   3874  CB  ALA   267      32.297  36.142  40.511  1.00  0.00           C  
ATOM   3875  HB1 ALA   267      31.739  35.976  39.590  1.00  0.00           H  
ATOM   3876  HB2 ALA   267      32.979  35.293  40.552  1.00  0.00           H  
ATOM   3877  HB3 ALA   267      31.562  36.216  41.313  1.00  0.00           H  
ATOM   3878  C   ALA   267      33.591  38.006  41.679  1.00  0.00           C  
ATOM   3879  O   ALA   267      32.893  38.778  42.311  1.00  0.00           O  
ATOM   3880  N   LEU   268      34.677  37.548  42.266  1.00  0.00           N  
ATOM   3881  H   LEU   268      35.275  36.917  41.752  1.00  0.00           H  
ATOM   3882  CA  LEU   268      35.239  38.054  43.490  1.00  0.00           C  
ATOM   3883  HA  LEU   268      34.454  38.067  44.247  1.00  0.00           H  
ATOM   3884  CB  LEU   268      36.361  37.126  43.891  1.00  0.00           C  
ATOM   3885  HB2 LEU   268      36.784  37.486  44.829  1.00  0.00           H  
ATOM   3886  HB3 LEU   268      37.159  37.135  43.149  1.00  0.00           H  
ATOM   3887  CG  LEU   268      35.993  35.614  44.011  1.00  0.00           C  
ATOM   3888  HG  LEU   268      35.864  35.358  42.959  1.00  0.00           H  
ATOM   3889  CD1 LEU   268      37.224  34.876  44.539  1.00  0.00           C  
ATOM   3890 HD11 LEU   268      38.065  34.822  43.848  1.00  0.00           H  
ATOM   3891 HD12 LEU   268      37.542  35.460  45.403  1.00  0.00           H  
ATOM   3892 HD13 LEU   268      37.005  33.871  44.900  1.00  0.00           H  
ATOM   3893  CD2 LEU   268      34.732  35.335  44.940  1.00  0.00           C  
ATOM   3894 HD21 LEU   268      35.007  35.788  45.892  1.00  0.00           H  
ATOM   3895 HD22 LEU   268      33.940  35.789  44.344  1.00  0.00           H  
ATOM   3896 HD23 LEU   268      34.592  34.264  45.089  1.00  0.00           H  
ATOM   3897  C   LEU   268      35.645  39.527  43.378  1.00  0.00           C  
ATOM   3898  O   LEU   268      35.413  40.359  44.263  1.00  0.00           O  
ATOM   3899  N   ARG   269      36.271  39.929  42.243  1.00  0.00           N  
ATOM   3900  H   ARG   269      36.439  39.166  41.603  1.00  0.00           H  
ATOM   3901  CA  ARG   269      36.808  41.271  42.029  1.00  0.00           C  
ATOM   3902  HA  ARG   269      37.215  41.700  42.944  1.00  0.00           H  
ATOM   3903  CB  ARG   269      38.011  41.238  41.006  1.00  0.00           C  
ATOM   3904  HB2 ARG   269      37.669  40.649  40.155  1.00  0.00           H  
ATOM   3905  HB3 ARG   269      38.509  42.157  40.696  1.00  0.00           H  
ATOM   3906  CG  ARG   269      39.182  40.534  41.713  1.00  0.00           C  
ATOM   3907  HG2 ARG   269      39.491  41.274  42.452  1.00  0.00           H  
ATOM   3908  HG3 ARG   269      38.979  39.634  42.294  1.00  0.00           H  
ATOM   3909  CD  ARG   269      40.472  40.347  40.913  1.00  0.00           C  
ATOM   3910  HD2 ARG   269      40.871  41.314  40.605  1.00  0.00           H  
ATOM   3911  HD3 ARG   269      41.244  39.890  41.531  1.00  0.00           H  
ATOM   3912  NE  ARG   269      40.260  39.492  39.728  1.00  0.00           N  
ATOM   3913  HE  ARG   269      39.450  38.890  39.783  1.00  0.00           H  
ATOM   3914  CZ  ARG   269      41.119  39.200  38.738  1.00  0.00           C  
ATOM   3915  NH1 ARG   269      42.400  39.590  38.787  1.00  0.00           N  
ATOM   3916 HH11 ARG   269      42.603  40.340  39.431  1.00  0.00           H  
ATOM   3917 HH12 ARG   269      43.065  39.178  38.148  1.00  0.00           H  
ATOM   3918  NH2 ARG   269      40.751  38.350  37.893  1.00  0.00           N  
ATOM   3919 HH21 ARG   269      39.859  37.919  38.088  1.00  0.00           H  
ATOM   3920 HH22 ARG   269      41.240  38.135  37.036  1.00  0.00           H  
ATOM   3921  C   ARG   269      35.734  42.257  41.521  1.00  0.00           C  
ATOM   3922  O   ARG   269      35.708  43.401  41.970  1.00  0.00           O  
ATOM   3923  N   THR   270      34.829  41.939  40.529  1.00  0.00           N  
ATOM   3924  H   THR   270      34.897  41.030  40.095  1.00  0.00           H  
ATOM   3925  CA  THR   270      33.876  42.905  39.997  1.00  0.00           C  
ATOM   3926  HA  THR   270      34.476  43.581  39.387  1.00  0.00           H  
ATOM   3927  CB  THR   270      32.930  42.409  38.931  1.00  0.00           C  
ATOM   3928  HB  THR   270      32.288  41.641  39.361  1.00  0.00           H  
ATOM   3929  CG2 THR   270      31.963  43.444  38.286  1.00  0.00           C  
ATOM   3930 HG21 THR   270      32.436  44.318  37.839  1.00  0.00           H  
ATOM   3931 HG22 THR   270      31.262  43.105  37.523  1.00  0.00           H  
ATOM   3932 HG23 THR   270      31.345  43.856  39.084  1.00  0.00           H  
ATOM   3933  OG1 THR   270      33.588  41.832  37.774  1.00  0.00           O  
ATOM   3934  HG1 THR   270      34.365  41.378  38.108  1.00  0.00           H  
ATOM   3935  C   THR   270      33.120  43.649  41.132  1.00  0.00           C  
ATOM   3936  O   THR   270      33.152  44.896  41.098  1.00  0.00           O  
ATOM   3937  N   PRO   271      32.540  43.031  42.219  1.00  0.00           N  
ATOM   3938  CD  PRO   271      32.449  41.573  42.625  1.00  0.00           C  
ATOM   3939  HD2 PRO   271      31.741  40.958  42.069  1.00  0.00           H  
ATOM   3940  HD3 PRO   271      33.435  41.115  42.555  1.00  0.00           H  
ATOM   3941  CG  PRO   271      31.975  41.570  44.069  1.00  0.00           C  
ATOM   3942  HG2 PRO   271      32.792  41.797  44.754  1.00  0.00           H  
ATOM   3943  HG3 PRO   271      31.405  40.675  44.318  1.00  0.00           H  
ATOM   3944  CB  PRO   271      31.124  42.752  44.054  1.00  0.00           C  
ATOM   3945  HB2 PRO   271      30.114  42.600  43.672  1.00  0.00           H  
ATOM   3946  HB3 PRO   271      30.872  43.113  45.051  1.00  0.00           H  
ATOM   3947  CA  PRO   271      31.904  43.784  43.242  1.00  0.00           C  
ATOM   3948  HA  PRO   271      31.212  44.536  42.863  1.00  0.00           H  
ATOM   3949  C   PRO   271      32.795  44.685  44.163  1.00  0.00           C  
ATOM   3950  O   PRO   271      32.318  45.642  44.732  1.00  0.00           O  
ATOM   3951  N   GLN   272      34.130  44.525  44.141  1.00  0.00           N  
ATOM   3952  H   GLN   272      34.578  43.988  43.412  1.00  0.00           H  
ATOM   3953  CA  GLN   272      35.029  45.361  44.956  1.00  0.00           C  
ATOM   3954  HA  GLN   272      34.714  45.334  46.000  1.00  0.00           H  
ATOM   3955  CB  GLN   272      36.424  44.719  44.932  1.00  0.00           C  
ATOM   3956  HB2 GLN   272      36.869  44.842  43.945  1.00  0.00           H  
ATOM   3957  HB3 GLN   272      36.382  43.654  45.163  1.00  0.00           H  
ATOM   3958  CG  GLN   272      37.412  45.458  45.861  1.00  0.00           C  
ATOM   3959  HG2 GLN   272      37.464  46.520  45.620  1.00  0.00           H  
ATOM   3960  HG3 GLN   272      37.011  45.363  46.870  1.00  0.00           H  
ATOM   3961  CD  GLN   272      38.785  44.781  45.786  1.00  0.00           C  
ATOM   3962  OE1 GLN   272      39.417  44.606  44.728  1.00  0.00           O  
ATOM   3963  NE2 GLN   272      39.261  44.326  46.968  1.00  0.00           N  
ATOM   3964 HE21 GLN   272      38.784  44.622  47.808  1.00  0.00           H  
ATOM   3965 HE22 GLN   272      40.112  43.783  46.980  1.00  0.00           H  
ATOM   3966  C   GLN   272      35.054  46.823  44.517  1.00  0.00           C  
ATOM   3967  O   GLN   272      34.916  47.753  45.335  1.00  0.00           O  
ATOM   3968  N   LEU   273      35.227  47.022  43.228  1.00  0.00           N  
ATOM   3969  H   LEU   273      35.417  46.289  42.560  1.00  0.00           H  
ATOM   3970  CA  LEU   273      35.198  48.384  42.655  1.00  0.00           C  
ATOM   3971  HA  LEU   273      35.996  48.912  43.178  1.00  0.00           H  
ATOM   3972  CB  LEU   273      35.631  48.353  41.183  1.00  0.00           C  
ATOM   3973  HB2 LEU   273      35.211  47.452  40.736  1.00  0.00           H  
ATOM   3974  HB3 LEU   273      36.700  48.152  41.113  1.00  0.00           H  
ATOM   3975  CG  LEU   273      35.402  49.588  40.270  1.00  0.00           C  
ATOM   3976  HG  LEU   273      34.326  49.750  40.213  1.00  0.00           H  
ATOM   3977  CD1 LEU   273      36.097  50.811  40.849  1.00  0.00           C  
ATOM   3978 HD11 LEU   273      35.711  51.014  41.848  1.00  0.00           H  
ATOM   3979 HD12 LEU   273      35.966  51.769  40.346  1.00  0.00           H  
ATOM   3980 HD13 LEU   273      37.127  50.482  40.987  1.00  0.00           H  
ATOM   3981  CD2 LEU   273      35.828  49.468  38.829  1.00  0.00           C  
ATOM   3982 HD21 LEU   273      35.238  48.796  38.207  1.00  0.00           H  
ATOM   3983 HD22 LEU   273      35.860  50.432  38.322  1.00  0.00           H  
ATOM   3984 HD23 LEU   273      36.855  49.104  38.803  1.00  0.00           H  
ATOM   3985  C   LEU   273      33.832  48.986  42.828  1.00  0.00           C  
ATOM   3986  O   LEU   273      33.697  50.169  43.094  1.00  0.00           O  
ATOM   3987  N   LEU   274      32.791  48.165  42.514  1.00  0.00           N  
ATOM   3988  H   LEU   274      33.025  47.191  42.386  1.00  0.00           H  
ATOM   3989  CA  LEU   274      31.410  48.640  42.686  1.00  0.00           C  
ATOM   3990  HA  LEU   274      31.261  49.583  42.159  1.00  0.00           H  
ATOM   3991  CB  LEU   274      30.451  47.609  42.100  1.00  0.00           C  
ATOM   3992  HB2 LEU   274      30.486  46.621  42.558  1.00  0.00           H  
ATOM   3993  HB3 LEU   274      29.431  47.942  42.293  1.00  0.00           H  
ATOM   3994  CG  LEU   274      30.692  47.290  40.569  1.00  0.00           C  
ATOM   3995  HG  LEU   274      31.621  46.738  40.426  1.00  0.00           H  
ATOM   3996  CD1 LEU   274      29.570  46.421  40.003  1.00  0.00           C  
ATOM   3997 HD11 LEU   274      29.725  46.108  38.970  1.00  0.00           H  
ATOM   3998 HD12 LEU   274      29.442  45.608  40.717  1.00  0.00           H  
ATOM   3999 HD13 LEU   274      28.693  47.065  39.930  1.00  0.00           H  
ATOM   4000  CD2 LEU   274      30.894  48.550  39.718  1.00  0.00           C  
ATOM   4001 HD21 LEU   274      31.822  48.965  40.112  1.00  0.00           H  
ATOM   4002 HD22 LEU   274      30.129  49.290  39.954  1.00  0.00           H  
ATOM   4003 HD23 LEU   274      30.915  48.276  38.664  1.00  0.00           H  
ATOM   4004  C   LEU   274      31.013  48.954  44.156  1.00  0.00           C  
ATOM   4005  O   LEU   274      30.484  50.024  44.419  1.00  0.00           O  
ATOM   4006  N   TRP   275      31.609  48.261  45.158  1.00  0.00           N  
ATOM   4007  H   TRP   275      32.185  47.487  44.858  1.00  0.00           H  
ATOM   4008  CA  TRP   275      31.501  48.593  46.573  1.00  0.00           C  
ATOM   4009  HA  TRP   275      30.454  48.622  46.873  1.00  0.00           H  
ATOM   4010  CB  TRP   275      32.059  47.454  47.403  1.00  0.00           C  
ATOM   4011  HB2 TRP   275      31.666  46.494  47.070  1.00  0.00           H  
ATOM   4012  HB3 TRP   275      33.135  47.476  47.228  1.00  0.00           H  
ATOM   4013  CG  TRP   275      31.943  47.691  48.845  1.00  0.00           C  
ATOM   4014  CD1 TRP   275      32.879  48.268  49.572  1.00  0.00           C  
ATOM   4015  HD1 TRP   275      33.846  48.605  49.230  1.00  0.00           H  
ATOM   4016  NE1 TRP   275      32.534  48.484  50.878  1.00  0.00           N  
ATOM   4017  HE1 TRP   275      33.099  48.822  51.643  1.00  0.00           H  
ATOM   4018  CE2 TRP   275      31.276  48.052  51.138  1.00  0.00           C  
ATOM   4019  CZ2 TRP   275      30.537  47.891  52.290  1.00  0.00           C  
ATOM   4020  HZ2 TRP   275      30.841  48.126  53.299  1.00  0.00           H  
ATOM   4021  CH2 TRP   275      29.250  47.300  52.210  1.00  0.00           C  
ATOM   4022  HH2 TRP   275      28.580  47.214  53.052  1.00  0.00           H  
ATOM   4023  CZ3 TRP   275      28.731  46.998  50.963  1.00  0.00           C  
ATOM   4024  HZ3 TRP   275      27.723  46.617  50.890  1.00  0.00           H  
ATOM   4025  CE3 TRP   275      29.549  47.025  49.760  1.00  0.00           C  
ATOM   4026  HE3 TRP   275      29.239  46.814  48.747  1.00  0.00           H  
ATOM   4027  CD2 TRP   275      30.863  47.444  49.837  1.00  0.00           C  
ATOM   4028  C   TRP   275      32.163  49.947  46.889  1.00  0.00           C  
ATOM   4029  O   TRP   275      31.540  50.920  47.331  1.00  0.00           O  
ATOM   4030  N   ALA   276      33.409  50.040  46.359  1.00  0.00           N  
ATOM   4031  H   ALA   276      33.781  49.229  45.886  1.00  0.00           H  
ATOM   4032  CA  ALA   276      34.226  51.234  46.395  1.00  0.00           C  
ATOM   4033  HA  ALA   276      34.460  51.453  47.437  1.00  0.00           H  
ATOM   4034  CB  ALA   276      35.586  50.833  45.755  1.00  0.00           C  
ATOM   4035  HB1 ALA   276      35.442  50.506  44.725  1.00  0.00           H  
ATOM   4036  HB2 ALA   276      35.981  49.931  46.223  1.00  0.00           H  
ATOM   4037  HB3 ALA   276      36.327  51.620  45.893  1.00  0.00           H  
ATOM   4038  C   ALA   276      33.744  52.473  45.674  1.00  0.00           C  
ATOM   4039  O   ALA   276      34.171  53.609  46.000  1.00  0.00           O  
ATOM   4040  N   SER   277      32.663  52.309  44.908  1.00  0.00           N  
ATOM   4041  H   SER   277      32.241  51.402  44.766  1.00  0.00           H  
ATOM   4042  CA  SER   277      31.999  53.400  44.153  1.00  0.00           C  
ATOM   4043  HA  SER   277      32.524  54.353  44.211  1.00  0.00           H  
ATOM   4044  CB  SER   277      31.938  52.877  42.663  1.00  0.00           C  
ATOM   4045  HB2 SER   277      31.226  52.053  42.703  1.00  0.00           H  
ATOM   4046  HB3 SER   277      31.460  53.628  42.034  1.00  0.00           H  
ATOM   4047  OG  SER   277      33.112  52.532  42.020  1.00  0.00           O  
ATOM   4048  HG  SER   277      33.545  51.808  42.476  1.00  0.00           H  
ATOM   4049  C   SER   277      30.588  53.662  44.549  1.00  0.00           C  
ATOM   4050  O   SER   277      29.878  54.519  44.029  1.00  0.00           O  
ATOM   4051  N   GLY   278      30.133  53.020  45.642  1.00  0.00           N  
ATOM   4052  H   GLY   278      30.718  52.331  46.095  1.00  0.00           H  
ATOM   4053  CA  GLY   278      28.862  53.284  46.382  1.00  0.00           C  
ATOM   4054  HA2 GLY   278      28.890  52.971  47.426  1.00  0.00           H  
ATOM   4055  HA3 GLY   278      28.847  54.369  46.286  1.00  0.00           H  
ATOM   4056  C   GLY   278      27.647  52.601  45.715  1.00  0.00           C  
ATOM   4057  O   GLY   278      26.533  52.938  45.940  1.00  0.00           O  
ATOM   4058  N   ILE   279      27.850  51.572  44.872  1.00  0.00           N  
ATOM   4059  H   ILE   279      28.809  51.260  44.815  1.00  0.00           H  
ATOM   4060  CA  ILE   279      26.827  50.608  44.382  1.00  0.00           C  
ATOM   4061  HA  ILE   279      25.896  51.167  44.289  1.00  0.00           H  
ATOM   4062  CB  ILE   279      27.060  49.933  43.068  1.00  0.00           C  
ATOM   4063  HB  ILE   279      28.102  49.623  42.985  1.00  0.00           H  
ATOM   4064  CG2 ILE   279      26.103  48.773  42.656  1.00  0.00           C  
ATOM   4065 HG21 ILE   279      26.465  48.406  41.695  1.00  0.00           H  
ATOM   4066 HG22 ILE   279      26.256  47.972  43.380  1.00  0.00           H  
ATOM   4067 HG23 ILE   279      25.027  48.946  42.642  1.00  0.00           H  
ATOM   4068  CG1 ILE   279      26.822  50.984  41.976  1.00  0.00           C  
ATOM   4069 HG12 ILE   279      25.794  51.320  42.110  1.00  0.00           H  
ATOM   4070 HG13 ILE   279      26.952  50.491  41.012  1.00  0.00           H  
ATOM   4071  CD1 ILE   279      27.604  52.204  42.065  1.00  0.00           C  
ATOM   4072 HD11 ILE   279      28.666  51.961  42.086  1.00  0.00           H  
ATOM   4073 HD12 ILE   279      27.433  52.843  41.198  1.00  0.00           H  
ATOM   4074 HD13 ILE   279      27.382  52.770  42.970  1.00  0.00           H  
ATOM   4075  C   ILE   279      26.814  49.565  45.464  1.00  0.00           C  
ATOM   4076  O   ILE   279      27.699  48.710  45.582  1.00  0.00           O  
ATOM   4077  N   ARG   280      25.827  49.645  46.351  1.00  0.00           N  
ATOM   4078  H   ARG   280      25.170  50.404  46.243  1.00  0.00           H  
ATOM   4079  CA  ARG   280      25.584  48.852  47.566  1.00  0.00           C  
ATOM   4080  HA  ARG   280      26.111  47.908  47.431  1.00  0.00           H  
ATOM   4081  CB  ARG   280      26.259  49.555  48.767  1.00  0.00           C  
ATOM   4082  HB2 ARG   280      25.617  50.396  49.029  1.00  0.00           H  
ATOM   4083  HB3 ARG   280      26.322  48.754  49.504  1.00  0.00           H  
ATOM   4084  CG  ARG   280      27.707  50.022  48.644  1.00  0.00           C  
ATOM   4085  HG2 ARG   280      28.270  49.152  48.303  1.00  0.00           H  
ATOM   4086  HG3 ARG   280      27.752  50.753  47.838  1.00  0.00           H  
ATOM   4087  CD  ARG   280      28.358  50.569  49.866  1.00  0.00           C  
ATOM   4088  HD2 ARG   280      27.772  51.381  50.297  1.00  0.00           H  
ATOM   4089  HD3 ARG   280      28.401  49.696  50.517  1.00  0.00           H  
ATOM   4090  NE  ARG   280      29.747  51.036  49.497  1.00  0.00           N  
ATOM   4091  HE  ARG   280      30.019  50.888  48.535  1.00  0.00           H  
ATOM   4092  CZ  ARG   280      30.616  51.374  50.457  1.00  0.00           C  
ATOM   4093  NH1 ARG   280      30.343  51.321  51.742  1.00  0.00           N  
ATOM   4094 HH11 ARG   280      31.053  51.720  52.340  1.00  0.00           H  
ATOM   4095 HH12 ARG   280      29.485  50.908  52.081  1.00  0.00           H  
ATOM   4096  NH2 ARG   280      31.788  51.805  50.146  1.00  0.00           N  
ATOM   4097 HH21 ARG   280      32.074  52.004  49.198  1.00  0.00           H  
ATOM   4098 HH22 ARG   280      32.426  51.931  50.919  1.00  0.00           H  
ATOM   4099  C   ARG   280      24.063  48.395  47.769  1.00  0.00           C  
ATOM   4100  O   ARG   280      23.534  48.709  48.849  1.00  0.00           O  
ATOM   4101  N   PRO   281      23.449  47.743  46.773  1.00  0.00           N  
ATOM   4102  CD  PRO   281      23.833  47.560  45.375  1.00  0.00           C  
ATOM   4103  HD2 PRO   281      24.838  47.139  45.351  1.00  0.00           H  
ATOM   4104  HD3 PRO   281      23.843  48.482  44.792  1.00  0.00           H  
ATOM   4105  CG  PRO   281      22.826  46.615  44.821  1.00  0.00           C  
ATOM   4106  HG2 PRO   281      23.171  45.589  44.956  1.00  0.00           H  
ATOM   4107  HG3 PRO   281      22.789  46.742  43.739  1.00  0.00           H  
ATOM   4108  CB  PRO   281      21.573  46.885  45.603  1.00  0.00           C  
ATOM   4109  HB2 PRO   281      20.898  46.030  45.608  1.00  0.00           H  
ATOM   4110  HB3 PRO   281      21.168  47.841  45.272  1.00  0.00           H  
ATOM   4111  CA  PRO   281      22.239  47.063  46.984  1.00  0.00           C  
ATOM   4112  HA  PRO   281      21.534  47.614  47.606  1.00  0.00           H  
ATOM   4113  C   PRO   281      22.514  45.730  47.700  1.00  0.00           C  
ATOM   4114  O   PRO   281      23.650  45.189  47.528  1.00  0.00           O  
ATOM   4115  N   ASP   282      21.559  45.190  48.502  1.00  0.00           N  
ATOM   4116  H   ASP   282      20.660  45.639  48.603  1.00  0.00           H  
ATOM   4117  CA  ASP   282      21.723  44.012  49.210  1.00  0.00           C  
ATOM   4118  HA  ASP   282      22.593  44.162  49.850  1.00  0.00           H  
ATOM   4119  CB  ASP   282      20.464  43.855  50.081  1.00  0.00           C  
ATOM   4120  HB2 ASP   282      20.245  44.731  50.692  1.00  0.00           H  
ATOM   4121  HB3 ASP   282      19.624  43.679  49.408  1.00  0.00           H  
ATOM   4122  CG  ASP   282      20.636  42.688  50.958  1.00  0.00           C  
ATOM   4123  OD1 ASP   282      19.554  42.075  51.216  1.00  0.00           O  
ATOM   4124  OD2 ASP   282      21.699  42.464  51.571  1.00  0.00           O  
ATOM   4125  C   ASP   282      21.964  42.794  48.317  1.00  0.00           C  
ATOM   4126  O   ASP   282      22.858  41.999  48.656  1.00  0.00           O  
ATOM   4127  N   ALA   283      21.319  42.775  47.142  1.00  0.00           N  
ATOM   4128  H   ALA   283      20.639  43.501  46.967  1.00  0.00           H  
ATOM   4129  CA  ALA   283      21.651  41.952  46.017  1.00  0.00           C  
ATOM   4130  HA  ALA   283      21.353  40.961  46.360  1.00  0.00           H  
ATOM   4131  CB  ALA   283      20.852  42.417  44.763  1.00  0.00           C  
ATOM   4132  HB1 ALA   283      20.907  41.648  43.993  1.00  0.00           H  
ATOM   4133  HB2 ALA   283      21.125  43.452  44.557  1.00  0.00           H  
ATOM   4134  HB3 ALA   283      19.803  42.519  45.044  1.00  0.00           H  
ATOM   4135  C   ALA   283      23.146  41.732  45.651  1.00  0.00           C  
ATOM   4136  O   ALA   283      23.435  40.628  45.224  1.00  0.00           O  
ATOM   4137  N   LEU   284      24.018  42.731  45.824  1.00  0.00           N  
ATOM   4138  H   LEU   284      23.719  43.575  46.293  1.00  0.00           H  
ATOM   4139  CA  LEU   284      25.381  42.720  45.396  1.00  0.00           C  
ATOM   4140  HA  LEU   284      25.277  42.373  44.368  1.00  0.00           H  
ATOM   4141  CB  LEU   284      25.983  44.150  45.163  1.00  0.00           C  
ATOM   4142  HB2 LEU   284      25.295  44.764  44.581  1.00  0.00           H  
ATOM   4143  HB3 LEU   284      25.935  44.611  46.150  1.00  0.00           H  
ATOM   4144  CG  LEU   284      27.401  44.199  44.451  1.00  0.00           C  
ATOM   4145  HG  LEU   284      28.051  43.470  44.934  1.00  0.00           H  
ATOM   4146  CD1 LEU   284      27.320  43.855  42.960  1.00  0.00           C  
ATOM   4147 HD11 LEU   284      26.874  44.604  42.307  1.00  0.00           H  
ATOM   4148 HD12 LEU   284      26.922  42.857  42.774  1.00  0.00           H  
ATOM   4149 HD13 LEU   284      28.316  43.755  42.528  1.00  0.00           H  
ATOM   4150  CD2 LEU   284      28.054  45.527  44.612  1.00  0.00           C  
ATOM   4151 HD21 LEU   284      28.035  46.032  45.578  1.00  0.00           H  
ATOM   4152 HD22 LEU   284      29.113  45.331  44.442  1.00  0.00           H  
ATOM   4153 HD23 LEU   284      27.901  46.285  43.844  1.00  0.00           H  
ATOM   4154  C   LEU   284      26.300  41.921  46.261  1.00  0.00           C  
ATOM   4155  O   LEU   284      26.451  42.106  47.440  1.00  0.00           O  
ATOM   4156  N   GLY   285      27.087  41.054  45.577  1.00  0.00           N  
ATOM   4157  H   GLY   285      26.910  40.933  44.590  1.00  0.00           H  
ATOM   4158  CA  GLY   285      28.108  40.215  46.270  1.00  0.00           C  
ATOM   4159  HA2 GLY   285      28.972  40.225  45.606  1.00  0.00           H  
ATOM   4160  HA3 GLY   285      28.414  40.654  47.219  1.00  0.00           H  
ATOM   4161  C   GLY   285      27.626  38.836  46.575  1.00  0.00           C  
ATOM   4162  O   GLY   285      28.505  38.005  46.799  1.00  0.00           O  
ATOM   4163  N   ARG   286      26.327  38.595  46.574  1.00  0.00           N  
ATOM   4164  H   ARG   286      25.716  39.367  46.350  1.00  0.00           H  
ATOM   4165  CA  ARG   286      25.652  37.327  46.987  1.00  0.00           C  
ATOM   4166  HA  ARG   286      26.181  36.903  47.840  1.00  0.00           H  
ATOM   4167  CB  ARG   286      24.242  37.635  47.488  1.00  0.00           C  
ATOM   4168  HB2 ARG   286      23.626  38.052  46.691  1.00  0.00           H  
ATOM   4169  HB3 ARG   286      23.719  36.725  47.781  1.00  0.00           H  
ATOM   4170  CG  ARG   286      24.164  38.645  48.660  1.00  0.00           C  
ATOM   4171  HG2 ARG   286      24.556  39.614  48.353  1.00  0.00           H  
ATOM   4172  HG3 ARG   286      24.727  38.199  49.479  1.00  0.00           H  
ATOM   4173  CD  ARG   286      22.725  38.859  49.152  1.00  0.00           C  
ATOM   4174  HD2 ARG   286      22.068  39.471  48.534  1.00  0.00           H  
ATOM   4175  HD3 ARG   286      22.188  37.914  49.236  1.00  0.00           H  
ATOM   4176  NE  ARG   286      22.796  39.490  50.457  1.00  0.00           N  
ATOM   4177  HE  ARG   286      22.869  40.498  50.434  1.00  0.00           H  
ATOM   4178  CZ  ARG   286      22.399  39.064  51.619  1.00  0.00           C  
ATOM   4179  NH1 ARG   286      22.346  37.776  51.799  1.00  0.00           N  
ATOM   4180 HH11 ARG   286      22.658  37.180  51.046  1.00  0.00           H  
ATOM   4181 HH12 ARG   286      22.021  37.465  52.703  1.00  0.00           H  
ATOM   4182  NH2 ARG   286      22.195  39.930  52.542  1.00  0.00           N  
ATOM   4183 HH21 ARG   286      22.134  40.896  52.255  1.00  0.00           H  
ATOM   4184 HH22 ARG   286      21.910  39.655  53.472  1.00  0.00           H  
ATOM   4185  C   ARG   286      25.644  36.250  45.962  1.00  0.00           C  
ATOM   4186  O   ARG   286      26.253  36.368  44.891  1.00  0.00           O  
ATOM   4187  N   TYR   287      24.907  35.183  46.196  1.00  0.00           N  
ATOM   4188  H   TYR   287      24.426  35.109  47.081  1.00  0.00           H  
ATOM   4189  CA  TYR   287      24.775  34.050  45.200  1.00  0.00           C  
ATOM   4190  HA  TYR   287      24.242  33.231  45.683  1.00  0.00           H  
ATOM   4191  CB  TYR   287      23.801  34.459  44.060  1.00  0.00           C  
ATOM   4192  HB2 TYR   287      23.303  33.662  43.508  1.00  0.00           H  
ATOM   4193  HB3 TYR   287      24.406  34.762  43.205  1.00  0.00           H  
ATOM   4194  CG  TYR   287      22.837  35.491  44.482  1.00  0.00           C  
ATOM   4195  CD1 TYR   287      21.656  34.996  45.065  1.00  0.00           C  
ATOM   4196  HD1 TYR   287      21.573  33.928  45.196  1.00  0.00           H  
ATOM   4197  CE1 TYR   287      20.662  35.865  45.537  1.00  0.00           C  
ATOM   4198  HE1 TYR   287      19.765  35.621  46.086  1.00  0.00           H  
ATOM   4199  CZ  TYR   287      20.857  37.261  45.295  1.00  0.00           C  
ATOM   4200  OH  TYR   287      19.909  38.112  45.743  1.00  0.00           O  
ATOM   4201  HH  TYR   287      19.068  37.722  45.993  1.00  0.00           H  
ATOM   4202  CE2 TYR   287      22.020  37.798  44.724  1.00  0.00           C  
ATOM   4203  HE2 TYR   287      22.092  38.864  44.566  1.00  0.00           H  
ATOM   4204  CD2 TYR   287      23.043  36.898  44.306  1.00  0.00           C  
ATOM   4205  HD2 TYR   287      23.904  37.226  43.743  1.00  0.00           H  
ATOM   4206  C   TYR   287      26.000  33.335  44.761  1.00  0.00           C  
ATOM   4207  O   TYR   287      25.998  32.744  43.689  1.00  0.00           O  
ATOM   4208  N   LEU   288      27.101  33.446  45.603  1.00  0.00           N  
ATOM   4209  H   LEU   288      26.985  33.974  46.456  1.00  0.00           H  
ATOM   4210  CA  LEU   288      28.498  32.976  45.328  1.00  0.00           C  
ATOM   4211  HA  LEU   288      28.796  33.309  44.334  1.00  0.00           H  
ATOM   4212  CB  LEU   288      29.409  33.590  46.416  1.00  0.00           C  
ATOM   4213  HB2 LEU   288      29.336  34.672  46.311  1.00  0.00           H  
ATOM   4214  HB3 LEU   288      29.101  33.187  47.381  1.00  0.00           H  
ATOM   4215  CG  LEU   288      30.875  33.199  46.336  1.00  0.00           C  
ATOM   4216  HG  LEU   288      30.950  32.115  46.247  1.00  0.00           H  
ATOM   4217  CD1 LEU   288      31.593  33.765  45.188  1.00  0.00           C  
ATOM   4218 HD11 LEU   288      31.669  34.851  45.230  1.00  0.00           H  
ATOM   4219 HD12 LEU   288      31.018  33.612  44.275  1.00  0.00           H  
ATOM   4220 HD13 LEU   288      32.553  33.299  44.965  1.00  0.00           H  
ATOM   4221  CD2 LEU   288      31.607  33.666  47.646  1.00  0.00           C  
ATOM   4222 HD21 LEU   288      31.244  33.045  48.464  1.00  0.00           H  
ATOM   4223 HD22 LEU   288      32.686  33.558  47.535  1.00  0.00           H  
ATOM   4224 HD23 LEU   288      31.398  34.723  47.805  1.00  0.00           H  
ATOM   4225  C   LEU   288      28.497  31.479  45.191  1.00  0.00           C  
ATOM   4226  O   LEU   288      27.993  30.761  46.092  1.00  0.00           O  
ATOM   4227  N   ASN   289      29.033  31.017  44.092  1.00  0.00           N  
ATOM   4228  H   ASN   289      29.489  31.692  43.496  1.00  0.00           H  
ATOM   4229  CA  ASN   289      29.225  29.628  43.781  1.00  0.00           C  
ATOM   4230  HA  ASN   289      29.313  29.135  44.749  1.00  0.00           H  
ATOM   4231  CB  ASN   289      28.007  29.117  43.020  1.00  0.00           C  
ATOM   4232  HB2 ASN   289      28.070  28.046  42.826  1.00  0.00           H  
ATOM   4233  HB3 ASN   289      27.218  29.224  43.764  1.00  0.00           H  
ATOM   4234  CG  ASN   289      27.661  29.809  41.714  1.00  0.00           C  
ATOM   4235  OD1 ASN   289      28.065  29.230  40.707  1.00  0.00           O  
ATOM   4236  ND2 ASN   289      26.733  30.747  41.695  1.00  0.00           N  
ATOM   4237 HD21 ASN   289      26.484  31.243  42.539  1.00  0.00           H  
ATOM   4238 HD22 ASN   289      26.487  31.195  40.824  1.00  0.00           H  
ATOM   4239  C   ASN   289      30.482  29.377  42.924  1.00  0.00           C  
ATOM   4240  O   ASN   289      30.856  30.169  42.061  1.00  0.00           O  
ATOM   4241  N   ASP   290      31.108  28.211  43.177  1.00  0.00           N  
ATOM   4242  H   ASP   290      30.576  27.596  43.776  1.00  0.00           H  
ATOM   4243  CA  ASP   290      32.385  27.611  42.723  1.00  0.00           C  
ATOM   4244  HA  ASP   290      32.507  28.164  41.791  1.00  0.00           H  
ATOM   4245  CB  ASP   290      33.556  27.891  43.566  1.00  0.00           C  
ATOM   4246  HB2 ASP   290      33.348  28.816  44.105  1.00  0.00           H  
ATOM   4247  HB3 ASP   290      34.340  27.998  42.816  1.00  0.00           H  
ATOM   4248  CG  ASP   290      33.915  26.745  44.584  1.00  0.00           C  
ATOM   4249  OD1 ASP   290      35.127  26.331  44.509  1.00  0.00           O  
ATOM   4250  OD2 ASP   290      33.031  26.088  45.184  1.00  0.00           O  
ATOM   4251  C   ASP   290      32.197  26.121  42.272  1.00  0.00           C  
ATOM   4252  O   ASP   290      31.165  25.523  42.622  1.00  0.00           O  
ATOM   4253  N   GLN   291      33.124  25.496  41.498  1.00  0.00           N  
ATOM   4254  H   GLN   291      34.042  25.917  41.509  1.00  0.00           H  
ATOM   4255  CA  GLN   291      32.960  24.071  40.982  1.00  0.00           C  
ATOM   4256  HA  GLN   291      31.951  23.706  41.172  1.00  0.00           H  
ATOM   4257  CB  GLN   291      32.938  24.134  39.423  1.00  0.00           C  
ATOM   4258  HB2 GLN   291      32.864  23.128  39.011  1.00  0.00           H  
ATOM   4259  HB3 GLN   291      33.882  24.506  39.025  1.00  0.00           H  
ATOM   4260  CG  GLN   291      31.908  25.088  38.923  1.00  0.00           C  
ATOM   4261  HG2 GLN   291      30.888  24.828  39.208  1.00  0.00           H  
ATOM   4262  HG3 GLN   291      32.049  26.083  39.344  1.00  0.00           H  
ATOM   4263  CD  GLN   291      31.888  25.194  37.360  1.00  0.00           C  
ATOM   4264  OE1 GLN   291      32.560  24.381  36.667  1.00  0.00           O  
ATOM   4265  NE2 GLN   291      31.207  26.125  36.743  1.00  0.00           N  
ATOM   4266 HE21 GLN   291      30.479  26.594  37.263  1.00  0.00           H  
ATOM   4267 HE22 GLN   291      31.039  26.122  35.747  1.00  0.00           H  
ATOM   4268  C   GLN   291      33.931  23.110  41.731  1.00  0.00           C  
ATOM   4269  O   GLN   291      35.129  23.343  41.774  1.00  0.00           O  
ATOM   4270  N   ALA   292      33.356  21.959  42.220  1.00  0.00           N  
ATOM   4271  H   ALA   292      32.378  21.866  41.983  1.00  0.00           H  
ATOM   4272  CA  ALA   292      34.009  21.130  43.239  1.00  0.00           C  
ATOM   4273  HA  ALA   292      34.696  21.776  43.786  1.00  0.00           H  
ATOM   4274  CB  ALA   292      32.982  20.531  44.245  1.00  0.00           C  
ATOM   4275  HB1 ALA   292      32.309  19.750  43.891  1.00  0.00           H  
ATOM   4276  HB2 ALA   292      33.577  20.037  45.014  1.00  0.00           H  
ATOM   4277  HB3 ALA   292      32.357  21.279  44.732  1.00  0.00           H  
ATOM   4278  C   ALA   292      34.814  20.072  42.578  1.00  0.00           C  
ATOM   4279  O   ALA   292      34.332  19.394  41.682  1.00  0.00           O  
ATOM   4280  N   GLN   293      36.130  20.092  42.897  1.00  0.00           N  
ATOM   4281  H   GLN   293      36.416  20.596  43.724  1.00  0.00           H  
ATOM   4282  CA  GLN   293      37.076  19.342  42.156  1.00  0.00           C  
ATOM   4283  HA  GLN   293      36.700  19.068  41.170  1.00  0.00           H  
ATOM   4284  CB  GLN   293      38.308  20.151  41.919  1.00  0.00           C  
ATOM   4285  HB2 GLN   293      38.405  20.700  42.856  1.00  0.00           H  
ATOM   4286  HB3 GLN   293      39.141  19.452  41.847  1.00  0.00           H  
ATOM   4287  CG  GLN   293      38.164  21.230  40.836  1.00  0.00           C  
ATOM   4288  HG2 GLN   293      37.928  22.208  41.256  1.00  0.00           H  
ATOM   4289  HG3 GLN   293      37.405  20.862  40.145  1.00  0.00           H  
ATOM   4290  CD  GLN   293      39.448  21.467  39.999  1.00  0.00           C  
ATOM   4291  OE1 GLN   293      40.170  22.447  40.117  1.00  0.00           O  
ATOM   4292  NE2 GLN   293      39.807  20.537  39.187  1.00  0.00           N  
ATOM   4293 HE21 GLN   293      39.289  19.674  39.104  1.00  0.00           H  
ATOM   4294 HE22 GLN   293      40.680  20.599  38.682  1.00  0.00           H  
ATOM   4295  C   GLN   293      37.528  18.019  42.853  1.00  0.00           C  
ATOM   4296  O   GLN   293      37.704  17.937  44.044  1.00  0.00           O  
ATOM   4297  N   VAL   294      37.685  16.952  42.032  1.00  0.00           N  
ATOM   4298  H   VAL   294      37.408  17.014  41.063  1.00  0.00           H  
ATOM   4299  CA  VAL   294      38.333  15.647  42.413  1.00  0.00           C  
ATOM   4300  HA  VAL   294      39.039  15.975  43.176  1.00  0.00           H  
ATOM   4301  CB  VAL   294      37.293  14.563  42.891  1.00  0.00           C  
ATOM   4302  HB  VAL   294      36.704  14.827  43.770  1.00  0.00           H  
ATOM   4303  CG1 VAL   294      36.273  14.142  41.868  1.00  0.00           C  
ATOM   4304 HG11 VAL   294      35.548  13.454  42.304  1.00  0.00           H  
ATOM   4305 HG12 VAL   294      35.702  15.029  41.596  1.00  0.00           H  
ATOM   4306 HG13 VAL   294      36.796  13.698  41.021  1.00  0.00           H  
ATOM   4307  CG2 VAL   294      38.187  13.394  43.380  1.00  0.00           C  
ATOM   4308 HG21 VAL   294      38.730  12.996  42.522  1.00  0.00           H  
ATOM   4309 HG22 VAL   294      38.921  13.776  44.089  1.00  0.00           H  
ATOM   4310 HG23 VAL   294      37.668  12.594  43.908  1.00  0.00           H  
ATOM   4311  C   VAL   294      39.059  15.231  41.140  1.00  0.00           C  
ATOM   4312  O   VAL   294      38.698  15.598  39.998  1.00  0.00           O  
ATOM   4313  N   VAL   295      40.249  14.638  41.292  1.00  0.00           N  
ATOM   4314  H   VAL   295      40.532  14.641  42.262  1.00  0.00           H  
ATOM   4315  CA  VAL   295      41.257  14.375  40.224  1.00  0.00           C  
ATOM   4316  HA  VAL   295      40.828  14.304  39.225  1.00  0.00           H  
ATOM   4317  CB  VAL   295      42.344  15.468  40.247  1.00  0.00           C  
ATOM   4318  HB  VAL   295      43.205  15.140  39.666  1.00  0.00           H  
ATOM   4319  CG1 VAL   295      41.799  16.733  39.508  1.00  0.00           C  
ATOM   4320 HG11 VAL   295      42.567  17.473  39.279  1.00  0.00           H  
ATOM   4321 HG12 VAL   295      41.085  17.212  40.177  1.00  0.00           H  
ATOM   4322 HG13 VAL   295      41.290  16.545  38.562  1.00  0.00           H  
ATOM   4323  CG2 VAL   295      42.783  15.858  41.679  1.00  0.00           C  
ATOM   4324 HG21 VAL   295      41.981  16.375  42.205  1.00  0.00           H  
ATOM   4325 HG22 VAL   295      43.159  15.054  42.312  1.00  0.00           H  
ATOM   4326 HG23 VAL   295      43.638  16.513  41.507  1.00  0.00           H  
ATOM   4327  C   VAL   295      42.088  13.054  40.423  1.00  0.00           C  
ATOM   4328  O   VAL   295      42.188  12.611  41.561  1.00  0.00           O  
ATOM   4329  N   PHE   296      42.588  12.393  39.349  1.00  0.00           N  
ATOM   4330  H   PHE   296      42.544  12.975  38.525  1.00  0.00           H  
ATOM   4331  CA  PHE   296      43.192  11.094  39.294  1.00  0.00           C  
ATOM   4332  HA  PHE   296      43.822  10.960  40.174  1.00  0.00           H  
ATOM   4333  CB  PHE   296      42.020  10.034  39.231  1.00  0.00           C  
ATOM   4334  HB2 PHE   296      41.437  10.309  40.110  1.00  0.00           H  
ATOM   4335  HB3 PHE   296      41.400  10.206  38.350  1.00  0.00           H  
ATOM   4336  CG  PHE   296      42.309   8.513  39.469  1.00  0.00           C  
ATOM   4337  CD1 PHE   296      43.170   7.999  40.539  1.00  0.00           C  
ATOM   4338  HD1 PHE   296      43.740   8.615  41.219  1.00  0.00           H  
ATOM   4339  CE1 PHE   296      43.349   6.675  40.713  1.00  0.00           C  
ATOM   4340  HE1 PHE   296      43.962   6.284  41.512  1.00  0.00           H  
ATOM   4341  CZ  PHE   296      42.644   5.781  39.927  1.00  0.00           C  
ATOM   4342  HZ  PHE   296      42.771   4.724  40.109  1.00  0.00           H  
ATOM   4343  CE2 PHE   296      41.819   6.216  38.861  1.00  0.00           C  
ATOM   4344  HE2 PHE   296      41.284   5.527  38.224  1.00  0.00           H  
ATOM   4345  CD2 PHE   296      41.626   7.583  38.667  1.00  0.00           C  
ATOM   4346  HD2 PHE   296      40.932   7.780  37.863  1.00  0.00           H  
ATOM   4347  C   PHE   296      44.143  11.105  38.037  1.00  0.00           C  
ATOM   4348  O   PHE   296      44.009  11.981  37.178  1.00  0.00           O  
ATOM   4349  N   ALA   297      44.992  10.150  37.858  1.00  0.00           N  
ATOM   4350  H   ALA   297      45.089   9.515  38.637  1.00  0.00           H  
ATOM   4351  CA  ALA   297      45.951  10.050  36.781  1.00  0.00           C  
ATOM   4352  HA  ALA   297      45.479  10.473  35.894  1.00  0.00           H  
ATOM   4353  CB  ALA   297      47.258  10.722  37.087  1.00  0.00           C  
ATOM   4354  HB1 ALA   297      47.097  11.800  37.110  1.00  0.00           H  
ATOM   4355  HB2 ALA   297      47.654  10.450  38.066  1.00  0.00           H  
ATOM   4356  HB3 ALA   297      47.879  10.519  36.215  1.00  0.00           H  
ATOM   4357  C   ALA   297      46.186   8.556  36.490  1.00  0.00           C  
ATOM   4358  O   ALA   297      46.193   7.689  37.432  1.00  0.00           O  
ATOM   4359  N   SER   298      46.464   8.280  35.218  1.00  0.00           N  
ATOM   4360  H   SER   298      46.369   8.979  34.495  1.00  0.00           H  
ATOM   4361  CA  SER   298      46.420   6.861  34.719  1.00  0.00           C  
ATOM   4362  HA  SER   298      47.014   6.158  35.304  1.00  0.00           H  
ATOM   4363  CB  SER   298      44.932   6.522  34.470  1.00  0.00           C  
ATOM   4364  HB2 SER   298      44.358   6.423  35.391  1.00  0.00           H  
ATOM   4365  HB3 SER   298      44.413   7.283  33.888  1.00  0.00           H  
ATOM   4366  OG  SER   298      44.779   5.284  33.834  1.00  0.00           O  
ATOM   4367  HG  SER   298      43.935   4.911  34.099  1.00  0.00           H  
ATOM   4368  C   SER   298      47.215   6.720  33.377  1.00  0.00           C  
ATOM   4369  O   SER   298      47.153   7.662  32.646  1.00  0.00           O  
ATOM   4370  N   ARG   299      48.030   5.652  33.072  1.00  0.00           N  
ATOM   4371  H   ARG   299      48.052   4.853  33.690  1.00  0.00           H  
ATOM   4372  CA  ARG   299      48.759   5.396  31.824  1.00  0.00           C  
ATOM   4373  HA  ARG   299      48.825   6.363  31.325  1.00  0.00           H  
ATOM   4374  CB  ARG   299      50.154   4.929  32.269  1.00  0.00           C  
ATOM   4375  HB2 ARG   299      50.068   3.962  32.766  1.00  0.00           H  
ATOM   4376  HB3 ARG   299      50.531   5.527  33.099  1.00  0.00           H  
ATOM   4377  CG  ARG   299      51.287   4.929  31.275  1.00  0.00           C  
ATOM   4378  HG2 ARG   299      51.250   5.913  30.808  1.00  0.00           H  
ATOM   4379  HG3 ARG   299      52.188   4.805  31.875  1.00  0.00           H  
ATOM   4380  CD  ARG   299      51.194   3.863  30.155  1.00  0.00           C  
ATOM   4381  HD2 ARG   299      51.210   2.846  30.546  1.00  0.00           H  
ATOM   4382  HD3 ARG   299      50.197   3.870  29.715  1.00  0.00           H  
ATOM   4383  NE  ARG   299      52.231   4.011  29.107  1.00  0.00           N  
ATOM   4384  HE  ARG   299      52.870   4.783  29.234  1.00  0.00           H  
ATOM   4385  CZ  ARG   299      52.559   3.132  28.165  1.00  0.00           C  
ATOM   4386  NH1 ARG   299      51.964   2.024  27.971  1.00  0.00           N  
ATOM   4387 HH11 ARG   299      51.105   1.844  28.472  1.00  0.00           H  
ATOM   4388 HH12 ARG   299      52.419   1.260  27.493  1.00  0.00           H  
ATOM   4389  NH2 ARG   299      53.605   3.287  27.567  1.00  0.00           N  
ATOM   4390 HH21 ARG   299      54.212   4.073  27.754  1.00  0.00           H  
ATOM   4391 HH22 ARG   299      53.831   2.521  26.948  1.00  0.00           H  
ATOM   4392  C   ARG   299      48.015   4.399  30.944  1.00  0.00           C  
ATOM   4393  O   ARG   299      47.810   3.204  31.339  1.00  0.00           O  
ATOM   4394  N   LEU   300      47.760   4.675  29.673  1.00  0.00           N  
ATOM   4395  H   LEU   300      48.174   5.513  29.289  1.00  0.00           H  
ATOM   4396  CA  LEU   300      46.844   3.951  28.807  1.00  0.00           C  
ATOM   4397  HA  LEU   300      45.923   3.793  29.368  1.00  0.00           H  
ATOM   4398  CB  LEU   300      46.478   4.684  27.528  1.00  0.00           C  
ATOM   4399  HB2 LEU   300      47.433   4.812  27.018  1.00  0.00           H  
ATOM   4400  HB3 LEU   300      45.823   4.078  26.903  1.00  0.00           H  
ATOM   4401  CG  LEU   300      46.101   6.174  27.722  1.00  0.00           C  
ATOM   4402  HG  LEU   300      46.871   6.738  28.249  1.00  0.00           H  
ATOM   4403  CD1 LEU   300      45.940   6.962  26.407  1.00  0.00           C  
ATOM   4404 HD11 LEU   300      45.881   8.021  26.655  1.00  0.00           H  
ATOM   4405 HD12 LEU   300      46.849   6.747  25.845  1.00  0.00           H  
ATOM   4406 HD13 LEU   300      45.158   6.559  25.763  1.00  0.00           H  
ATOM   4407  CD2 LEU   300      44.906   6.326  28.482  1.00  0.00           C  
ATOM   4408 HD21 LEU   300      44.094   5.744  28.047  1.00  0.00           H  
ATOM   4409 HD22 LEU   300      44.612   7.369  28.366  1.00  0.00           H  
ATOM   4410 HD23 LEU   300      45.112   6.174  29.541  1.00  0.00           H  
ATOM   4411  C   LEU   300      47.426   2.554  28.489  1.00  0.00           C  
ATOM   4412  O   LEU   300      48.632   2.287  28.578  1.00  0.00           O  
ATOM   4413  N   ARG   301      46.535   1.644  28.085  1.00  0.00           N  
ATOM   4414  H   ARG   301      45.574   1.948  28.141  1.00  0.00           H  
ATOM   4415  CA  ARG   301      46.918   0.479  27.295  1.00  0.00           C  
ATOM   4416  HA  ARG   301      47.936   0.113  27.431  1.00  0.00           H  
ATOM   4417  CB  ARG   301      46.031  -0.702  27.661  1.00  0.00           C  
ATOM   4418  HB2 ARG   301      45.008  -0.348  27.789  1.00  0.00           H  
ATOM   4419  HB3 ARG   301      46.012  -1.480  26.898  1.00  0.00           H  
ATOM   4420  CG  ARG   301      46.513  -1.224  29.014  1.00  0.00           C  
ATOM   4421  HG2 ARG   301      47.461  -1.733  28.839  1.00  0.00           H  
ATOM   4422  HG3 ARG   301      46.643  -0.400  29.715  1.00  0.00           H  
ATOM   4423  CD  ARG   301      45.423  -2.157  29.580  1.00  0.00           C  
ATOM   4424  HD2 ARG   301      45.153  -2.909  28.839  1.00  0.00           H  
ATOM   4425  HD3 ARG   301      45.636  -2.780  30.449  1.00  0.00           H  
ATOM   4426  NE  ARG   301      44.078  -1.571  29.695  1.00  0.00           N  
ATOM   4427  HE  ARG   301      43.438  -1.774  28.941  1.00  0.00           H  
ATOM   4428  CZ  ARG   301      43.565  -0.897  30.683  1.00  0.00           C  
ATOM   4429  NH1 ARG   301      44.206  -0.562  31.748  1.00  0.00           N  
ATOM   4430 HH11 ARG   301      45.114  -0.927  31.998  1.00  0.00           H  
ATOM   4431 HH12 ARG   301      43.648  -0.089  32.444  1.00  0.00           H  
ATOM   4432  NH2 ARG   301      42.294  -0.622  30.598  1.00  0.00           N  
ATOM   4433 HH21 ARG   301      41.756  -1.147  29.923  1.00  0.00           H  
ATOM   4434 HH22 ARG   301      41.908  -0.059  31.342  1.00  0.00           H  
ATOM   4435  C   ARG   301      46.859   0.670  25.757  1.00  0.00           C  
ATOM   4436  O   ARG   301      46.393   1.657  25.217  1.00  0.00           O  
ATOM   4437  N   ASP   302      47.593  -0.260  25.089  1.00  0.00           N  
ATOM   4438  H   ASP   302      48.085  -0.963  25.622  1.00  0.00           H  
ATOM   4439  CA  ASP   302      47.789  -0.223  23.657  1.00  0.00           C  
ATOM   4440  HA  ASP   302      48.403  -1.082  23.385  1.00  0.00           H  
ATOM   4441  CB  ASP   302      46.437  -0.518  23.004  1.00  0.00           C  
ATOM   4442  HB2 ASP   302      46.603  -0.487  21.928  1.00  0.00           H  
ATOM   4443  HB3 ASP   302      45.804   0.329  23.271  1.00  0.00           H  
ATOM   4444  CG  ASP   302      45.864  -1.910  23.363  1.00  0.00           C  
ATOM   4445  OD1 ASP   302      46.027  -2.829  22.605  1.00  0.00           O  
ATOM   4446  OD2 ASP   302      45.143  -2.001  24.414  1.00  0.00           O  
ATOM   4447  C   ASP   302      48.542   1.006  23.079  1.00  0.00           C  
ATOM   4448  O   ASP   302      48.173   1.543  22.027  1.00  0.00           O  
ATOM   4449  N   VAL   303      49.556   1.566  23.742  1.00  0.00           N  
ATOM   4450  H   VAL   303      49.874   1.256  24.649  1.00  0.00           H  
ATOM   4451  CA  VAL   303      50.306   2.747  23.278  1.00  0.00           C  
ATOM   4452  HA  VAL   303      49.690   3.597  22.983  1.00  0.00           H  
ATOM   4453  CB  VAL   303      50.996   3.350  24.487  1.00  0.00           C  
ATOM   4454  HB  VAL   303      51.566   2.479  24.810  1.00  0.00           H  
ATOM   4455  CG1 VAL   303      52.010   4.527  24.243  1.00  0.00           C  
ATOM   4456 HG11 VAL   303      52.374   4.972  25.169  1.00  0.00           H  
ATOM   4457 HG12 VAL   303      51.639   5.267  23.534  1.00  0.00           H  
ATOM   4458 HG13 VAL   303      52.813   3.929  23.812  1.00  0.00           H  
ATOM   4459  CG2 VAL   303      50.166   3.825  25.600  1.00  0.00           C  
ATOM   4460 HG21 VAL   303      50.804   3.997  26.467  1.00  0.00           H  
ATOM   4461 HG22 VAL   303      49.455   3.025  25.807  1.00  0.00           H  
ATOM   4462 HG23 VAL   303      49.720   4.752  25.239  1.00  0.00           H  
ATOM   4463  C   VAL   303      51.293   2.516  22.093  1.00  0.00           C  
ATOM   4464  O   VAL   303      52.418   2.013  22.266  1.00  0.00           O  
ATOM   4465  N   GLN   304      50.875   2.827  20.881  1.00  0.00           N  
ATOM   4466  H   GLN   304      49.919   3.106  20.709  1.00  0.00           H  
ATOM   4467  CA  GLN   304      51.813   2.810  19.688  1.00  0.00           C  
ATOM   4468  HA  GLN   304      52.868   2.786  19.959  1.00  0.00           H  
ATOM   4469  CB  GLN   304      51.620   1.590  18.749  1.00  0.00           C  
ATOM   4470  HB2 GLN   304      52.262   1.585  17.869  1.00  0.00           H  
ATOM   4471  HB3 GLN   304      50.595   1.649  18.381  1.00  0.00           H  
ATOM   4472  CG  GLN   304      51.848   0.253  19.508  1.00  0.00           C  
ATOM   4473  HG2 GLN   304      51.543  -0.558  18.847  1.00  0.00           H  
ATOM   4474  HG3 GLN   304      51.202   0.262  20.386  1.00  0.00           H  
ATOM   4475  CD  GLN   304      53.359   0.163  19.786  1.00  0.00           C  
ATOM   4476  OE1 GLN   304      54.176   0.994  19.376  1.00  0.00           O  
ATOM   4477  NE2 GLN   304      53.708  -0.860  20.599  1.00  0.00           N  
ATOM   4478 HE21 GLN   304      52.984  -1.330  21.123  1.00  0.00           H  
ATOM   4479 HE22 GLN   304      54.664  -0.871  20.925  1.00  0.00           H  
ATOM   4480  C   GLN   304      51.709   4.169  18.958  1.00  0.00           C  
ATOM   4481  O   GLN   304      50.624   4.704  18.839  1.00  0.00           O  
ATOM   4482  N   PRO   305      52.738   4.596  18.196  1.00  0.00           N  
ATOM   4483  CD  PRO   305      52.599   5.747  17.329  1.00  0.00           C  
ATOM   4484  HD2 PRO   305      52.045   6.573  17.776  1.00  0.00           H  
ATOM   4485  HD3 PRO   305      51.996   5.504  16.453  1.00  0.00           H  
ATOM   4486  CG  PRO   305      54.036   6.166  16.857  1.00  0.00           C  
ATOM   4487  HG2 PRO   305      54.324   6.973  17.530  1.00  0.00           H  
ATOM   4488  HG3 PRO   305      54.119   6.512  15.826  1.00  0.00           H  
ATOM   4489  CB  PRO   305      54.842   4.850  17.001  1.00  0.00           C  
ATOM   4490  HB2 PRO   305      54.549   4.295  16.110  1.00  0.00           H  
ATOM   4491  HB3 PRO   305      55.866   5.193  17.148  1.00  0.00           H  
ATOM   4492  CA  PRO   305      54.139   4.159  18.211  1.00  0.00           C  
ATOM   4493  HA  PRO   305      54.074   3.074  18.128  1.00  0.00           H  
ATOM   4494  C   PRO   305      54.899   4.579  19.517  1.00  0.00           C  
ATOM   4495  O   PRO   305      54.957   5.762  19.841  1.00  0.00           O  
ATOM   4496  N   GLU   306      55.573   3.564  20.126  1.00  0.00           N  
ATOM   4497  H   GLU   306      55.543   2.650  19.697  1.00  0.00           H  
ATOM   4498  CA  GLU   306      56.482   3.758  21.268  1.00  0.00           C  
ATOM   4499  HA  GLU   306      56.086   4.514  21.945  1.00  0.00           H  
ATOM   4500  CB  GLU   306      56.429   2.431  22.081  1.00  0.00           C  
ATOM   4501  HB2 GLU   306      56.716   2.559  23.125  1.00  0.00           H  
ATOM   4502  HB3 GLU   306      55.365   2.245  22.224  1.00  0.00           H  
ATOM   4503  CG  GLU   306      57.137   1.289  21.446  1.00  0.00           C  
ATOM   4504  HG2 GLU   306      58.216   1.445  21.454  1.00  0.00           H  
ATOM   4505  HG3 GLU   306      56.931   1.258  20.376  1.00  0.00           H  
ATOM   4506  CD  GLU   306      56.765  -0.093  22.097  1.00  0.00           C  
ATOM   4507  OE1 GLU   306      56.996  -0.289  23.337  1.00  0.00           O  
ATOM   4508  OE2 GLU   306      56.354  -1.048  21.380  1.00  0.00           O  
ATOM   4509  C   GLU   306      57.965   4.187  20.957  1.00  0.00           C  
ATOM   4510  O   GLU   306      58.463   3.929  19.883  1.00  0.00           O  
ATOM   4511  N   ASP   307      58.716   4.770  21.907  1.00  0.00           N  
ATOM   4512  H   ASP   307      58.241   5.070  22.746  1.00  0.00           H  
ATOM   4513  CA  ASP   307      60.124   5.280  21.715  1.00  0.00           C  
ATOM   4514  HA  ASP   307      60.397   5.762  22.653  1.00  0.00           H  
ATOM   4515  CB  ASP   307      61.168   4.066  21.715  1.00  0.00           C  
ATOM   4516  HB2 ASP   307      60.968   3.525  20.790  1.00  0.00           H  
ATOM   4517  HB3 ASP   307      62.159   4.489  21.551  1.00  0.00           H  
ATOM   4518  CG  ASP   307      61.209   3.207  22.911  1.00  0.00           C  
ATOM   4519  OD1 ASP   307      61.604   2.031  22.757  1.00  0.00           O  
ATOM   4520  OD2 ASP   307      60.903   3.691  23.982  1.00  0.00           O  
ATOM   4521  C   ASP   307      60.442   6.313  20.650  1.00  0.00           C  
ATOM   4522  O   ASP   307      61.602   6.687  20.405  1.00  0.00           O  
ATOM   4523  N   ALA   308      59.403   6.681  19.917  1.00  0.00           N  
ATOM   4524  H   ALA   308      58.506   6.367  20.260  1.00  0.00           H  
ATOM   4525  CA  ALA   308      59.465   7.413  18.653  1.00  0.00           C  
ATOM   4526  HA  ALA   308      60.234   6.883  18.091  1.00  0.00           H  
ATOM   4527  CB  ALA   308      58.119   7.249  17.882  1.00  0.00           C  
ATOM   4528  HB1 ALA   308      57.404   7.896  18.390  1.00  0.00           H  
ATOM   4529  HB2 ALA   308      58.092   7.612  16.854  1.00  0.00           H  
ATOM   4530  HB3 ALA   308      57.886   6.186  17.933  1.00  0.00           H  
ATOM   4531  C   ALA   308      59.709   8.933  18.896  1.00  0.00           C  
ATOM   4532  O   ALA   308      59.420   9.460  20.016  1.00  0.00           O  
ATOM   4533  N   PRO   309      60.108   9.764  17.894  1.00  0.00           N  
ATOM   4534  CD  PRO   309      60.530   9.356  16.555  1.00  0.00           C  
ATOM   4535  HD2 PRO   309      61.597   9.146  16.638  1.00  0.00           H  
ATOM   4536  HD3 PRO   309      59.897   8.546  16.192  1.00  0.00           H  
ATOM   4537  CG  PRO   309      60.261  10.504  15.533  1.00  0.00           C  
ATOM   4538  HG2 PRO   309      59.201  10.492  15.280  1.00  0.00           H  
ATOM   4539  HG3 PRO   309      60.856  10.548  14.621  1.00  0.00           H  
ATOM   4540  CB  PRO   309      60.545  11.672  16.430  1.00  0.00           C  
ATOM   4541  HB2 PRO   309      60.076  12.577  16.045  1.00  0.00           H  
ATOM   4542  HB3 PRO   309      61.621  11.825  16.512  1.00  0.00           H  
ATOM   4543  CA  PRO   309      59.874  11.230  17.758  1.00  0.00           C  
ATOM   4544  HA  PRO   309      60.356  11.806  18.548  1.00  0.00           H  
ATOM   4545  C   PRO   309      58.368  11.488  17.882  1.00  0.00           C  
ATOM   4546  O   PRO   309      57.535  11.100  17.052  1.00  0.00           O  
ATOM   4547  N   ALA   310      57.933  12.174  18.931  1.00  0.00           N  
ATOM   4548  H   ALA   310      58.610  12.402  19.645  1.00  0.00           H  
ATOM   4549  CA  ALA   310      56.539  12.628  19.092  1.00  0.00           C  
ATOM   4550  HA  ALA   310      55.897  11.763  18.927  1.00  0.00           H  
ATOM   4551  CB  ALA   310      56.310  13.126  20.502  1.00  0.00           C  
ATOM   4552  HB1 ALA   310      55.263  13.396  20.635  1.00  0.00           H  
ATOM   4553  HB2 ALA   310      56.583  12.432  21.297  1.00  0.00           H  
ATOM   4554  HB3 ALA   310      56.896  14.033  20.654  1.00  0.00           H  
ATOM   4555  C   ALA   310      56.073  13.647  18.020  1.00  0.00           C  
ATOM   4556  O   ALA   310      56.848  14.122  17.201  1.00  0.00           O  
ATOM   4557  N   ALA   311      54.779  14.059  18.031  1.00  0.00           N  
ATOM   4558  H   ALA   311      54.208  13.562  18.700  1.00  0.00           H  
ATOM   4559  CA  ALA   311      54.173  15.172  17.409  1.00  0.00           C  
ATOM   4560  HA  ALA   311      54.956  15.743  16.910  1.00  0.00           H  
ATOM   4561  CB  ALA   311      53.201  14.554  16.373  1.00  0.00           C  
ATOM   4562  HB1 ALA   311      52.579  13.898  16.982  1.00  0.00           H  
ATOM   4563  HB2 ALA   311      53.795  14.046  15.613  1.00  0.00           H  
ATOM   4564  HB3 ALA   311      52.715  15.409  15.901  1.00  0.00           H  
ATOM   4565  C   ALA   311      53.539  16.075  18.378  1.00  0.00           C  
ATOM   4566  O   ALA   311      53.235  15.697  19.538  1.00  0.00           O  
ATOM   4567  N   ALA   312      53.322  17.256  17.998  1.00  0.00           N  
ATOM   4568  H   ALA   312      53.387  17.279  16.990  1.00  0.00           H  
ATOM   4569  CA  ALA   312      52.699  18.446  18.675  1.00  0.00           C  
ATOM   4570  HA  ALA   312      52.027  18.093  19.457  1.00  0.00           H  
ATOM   4571  CB  ALA   312      53.766  19.259  19.474  1.00  0.00           C  
ATOM   4572  HB1 ALA   312      53.330  20.115  19.989  1.00  0.00           H  
ATOM   4573  HB2 ALA   312      54.331  18.659  20.187  1.00  0.00           H  
ATOM   4574  HB3 ALA   312      54.492  19.690  18.784  1.00  0.00           H  
ATOM   4575  C   ALA   312      52.037  19.260  17.600  1.00  0.00           C  
ATOM   4576  O   ALA   312      52.638  19.512  16.609  1.00  0.00           O  
ATOM   4577  N   ASN   313      50.866  19.840  17.814  1.00  0.00           N  
ATOM   4578  H   ASN   313      50.354  19.687  18.671  1.00  0.00           H  
ATOM   4579  CA  ASN   313      50.325  20.934  16.976  1.00  0.00           C  
ATOM   4580  HA  ASN   313      50.555  20.673  15.943  1.00  0.00           H  
ATOM   4581  CB  ASN   313      48.828  20.987  17.070  1.00  0.00           C  
ATOM   4582  HB2 ASN   313      48.471  21.841  16.495  1.00  0.00           H  
ATOM   4583  HB3 ASN   313      48.479  21.345  18.038  1.00  0.00           H  
ATOM   4584  CG  ASN   313      48.042  19.737  16.690  1.00  0.00           C  
ATOM   4585  OD1 ASN   313      47.836  19.435  15.578  1.00  0.00           O  
ATOM   4586  ND2 ASN   313      47.742  18.800  17.557  1.00  0.00           N  
ATOM   4587 HD21 ASN   313      47.923  18.951  18.540  1.00  0.00           H  
ATOM   4588 HD22 ASN   313      47.296  17.968  17.197  1.00  0.00           H  
ATOM   4589  C   ASN   313      50.936  22.317  17.307  1.00  0.00           C  
ATOM   4590  O   ASN   313      50.373  23.212  17.883  1.00  0.00           O  
ATOM   4591  N   GLY   314      52.162  22.552  16.776  1.00  0.00           N  
ATOM   4592  H   GLY   314      52.737  21.803  16.416  1.00  0.00           H  
ATOM   4593  CA  GLY   314      52.889  23.793  17.117  1.00  0.00           C  
ATOM   4594  HA2 GLY   314      53.866  23.896  16.643  1.00  0.00           H  
ATOM   4595  HA3 GLY   314      52.341  24.720  16.946  1.00  0.00           H  
ATOM   4596  C   GLY   314      53.174  23.771  18.596  1.00  0.00           C  
ATOM   4597  O   GLY   314      53.976  22.879  19.086  1.00  0.00           O  
ATOM   4598  N   ALA   315      52.510  24.705  19.337  1.00  0.00           N  
ATOM   4599  H   ALA   315      51.894  25.344  18.855  1.00  0.00           H  
ATOM   4600  CA  ALA   315      52.686  24.849  20.782  1.00  0.00           C  
ATOM   4601  HA  ALA   315      53.680  24.454  20.993  1.00  0.00           H  
ATOM   4602  CB  ALA   315      52.682  26.368  21.055  1.00  0.00           C  
ATOM   4603  HB1 ALA   315      53.428  26.880  20.448  1.00  0.00           H  
ATOM   4604  HB2 ALA   315      51.698  26.832  20.979  1.00  0.00           H  
ATOM   4605  HB3 ALA   315      53.093  26.515  22.054  1.00  0.00           H  
ATOM   4606  C   ALA   315      51.655  24.089  21.688  1.00  0.00           C  
ATOM   4607  O   ALA   315      51.730  24.150  22.908  1.00  0.00           O  
ATOM   4608  N   LEU   316      50.635  23.483  21.055  1.00  0.00           N  
ATOM   4609  H   LEU   316      50.573  23.440  20.048  1.00  0.00           H  
ATOM   4610  CA  LEU   316      49.662  22.696  21.772  1.00  0.00           C  
ATOM   4611  HA  LEU   316      49.715  22.929  22.836  1.00  0.00           H  
ATOM   4612  CB  LEU   316      48.245  22.987  21.289  1.00  0.00           C  
ATOM   4613  HB2 LEU   316      47.581  22.330  21.851  1.00  0.00           H  
ATOM   4614  HB3 LEU   316      48.121  22.647  20.261  1.00  0.00           H  
ATOM   4615  CG  LEU   316      47.726  24.447  21.409  1.00  0.00           C  
ATOM   4616  HG  LEU   316      48.264  25.013  20.649  1.00  0.00           H  
ATOM   4617  CD1 LEU   316      46.174  24.447  21.243  1.00  0.00           C  
ATOM   4618 HD11 LEU   316      45.629  25.379  21.396  1.00  0.00           H  
ATOM   4619 HD12 LEU   316      45.974  24.151  20.214  1.00  0.00           H  
ATOM   4620 HD13 LEU   316      45.737  23.615  21.795  1.00  0.00           H  
ATOM   4621  CD2 LEU   316      48.044  24.982  22.847  1.00  0.00           C  
ATOM   4622 HD21 LEU   316      49.103  25.192  22.995  1.00  0.00           H  
ATOM   4623 HD22 LEU   316      47.456  25.884  23.020  1.00  0.00           H  
ATOM   4624 HD23 LEU   316      47.642  24.261  23.559  1.00  0.00           H  
ATOM   4625  C   LEU   316      50.055  21.226  21.531  1.00  0.00           C  
ATOM   4626  O   LEU   316      50.832  20.890  20.642  1.00  0.00           O  
ATOM   4627  N   SER   317      49.428  20.320  22.240  1.00  0.00           N  
ATOM   4628  H   SER   317      48.759  20.748  22.864  1.00  0.00           H  
ATOM   4629  CA  SER   317      49.642  18.940  22.147  1.00  0.00           C  
ATOM   4630  HA  SER   317      50.695  18.726  21.967  1.00  0.00           H  
ATOM   4631  CB  SER   317      49.164  18.193  23.401  1.00  0.00           C  
ATOM   4632  HB2 SER   317      49.646  18.655  24.263  1.00  0.00           H  
ATOM   4633  HB3 SER   317      49.438  17.172  23.136  1.00  0.00           H  
ATOM   4634  OG  SER   317      47.749  18.283  23.550  1.00  0.00           O  
ATOM   4635  HG  SER   317      47.488  17.995  24.428  1.00  0.00           H  
ATOM   4636  C   SER   317      48.978  18.268  20.908  1.00  0.00           C  
ATOM   4637  O   SER   317      48.037  18.787  20.335  1.00  0.00           O  
ATOM   4638  N   GLU   318      49.499  17.083  20.471  1.00  0.00           N  
ATOM   4639  H   GLU   318      50.345  16.714  20.881  1.00  0.00           H  
ATOM   4640  CA  GLU   318      48.768  16.237  19.540  1.00  0.00           C  
ATOM   4641  HA  GLU   318      47.838  16.713  19.227  1.00  0.00           H  
ATOM   4642  CB  GLU   318      49.692  16.040  18.278  1.00  0.00           C  
ATOM   4643  HB2 GLU   318      49.913  17.039  17.901  1.00  0.00           H  
ATOM   4644  HB3 GLU   318      50.510  15.563  18.817  1.00  0.00           H  
ATOM   4645  CG  GLU   318      49.144  15.048  17.158  1.00  0.00           C  
ATOM   4646  HG2 GLU   318      50.030  14.731  16.608  1.00  0.00           H  
ATOM   4647  HG3 GLU   318      48.761  14.156  17.654  1.00  0.00           H  
ATOM   4648  CD  GLU   318      48.095  15.681  16.251  1.00  0.00           C  
ATOM   4649  OE1 GLU   318      47.036  16.219  16.648  1.00  0.00           O  
ATOM   4650  OE2 GLU   318      48.352  15.792  14.997  1.00  0.00           O  
ATOM   4651  C   GLU   318      48.459  14.948  20.192  1.00  0.00           C  
ATOM   4652  O   GLU   318      47.409  14.453  19.874  1.00  0.00           O  
ATOM   4653  N   GLN   319      49.369  14.318  20.989  1.00  0.00           N  
ATOM   4654  H   GLN   319      50.152  14.817  21.386  1.00  0.00           H  
ATOM   4655  CA  GLN   319      49.245  12.849  21.115  1.00  0.00           C  
ATOM   4656  HA  GLN   319      49.184  12.412  20.119  1.00  0.00           H  
ATOM   4657  CB  GLN   319      50.562  12.218  21.622  1.00  0.00           C  
ATOM   4658  HB2 GLN   319      50.514  11.131  21.676  1.00  0.00           H  
ATOM   4659  HB3 GLN   319      50.773  12.589  22.625  1.00  0.00           H  
ATOM   4660  CG  GLN   319      51.759  12.586  20.729  1.00  0.00           C  
ATOM   4661  HG2 GLN   319      51.457  13.159  19.853  1.00  0.00           H  
ATOM   4662  HG3 GLN   319      52.099  13.372  21.404  1.00  0.00           H  
ATOM   4663  CD  GLN   319      52.853  11.540  20.480  1.00  0.00           C  
ATOM   4664  OE1 GLN   319      53.706  11.603  19.628  1.00  0.00           O  
ATOM   4665  NE2 GLN   319      52.951  10.411  21.258  1.00  0.00           N  
ATOM   4666 HE21 GLN   319      52.384  10.333  22.090  1.00  0.00           H  
ATOM   4667 HE22 GLN   319      53.673   9.732  21.069  1.00  0.00           H  
ATOM   4668  C   GLN   319      47.940  12.270  21.669  1.00  0.00           C  
ATOM   4669  O   GLN   319      47.723  11.043  21.509  1.00  0.00           O  
ATOM   4670  N   SER   320      47.103  12.996  22.432  1.00  0.00           N  
ATOM   4671  H   SER   320      47.304  13.966  22.629  1.00  0.00           H  
ATOM   4672  CA  SER   320      45.762  12.557  22.761  1.00  0.00           C  
ATOM   4673  HA  SER   320      45.350  11.906  21.991  1.00  0.00           H  
ATOM   4674  CB  SER   320      45.877  11.745  24.073  1.00  0.00           C  
ATOM   4675  HB2 SER   320      46.554  10.895  23.991  1.00  0.00           H  
ATOM   4676  HB3 SER   320      46.261  12.351  24.894  1.00  0.00           H  
ATOM   4677  OG  SER   320      44.595  11.273  24.572  1.00  0.00           O  
ATOM   4678  HG  SER   320      44.192  10.870  23.800  1.00  0.00           H  
ATOM   4679  C   SER   320      44.809  13.768  23.175  1.00  0.00           C  
ATOM   4680  O   SER   320      43.566  13.597  23.031  1.00  0.00           O  
ATOM   4681  N   GLY   321      45.358  14.954  23.537  1.00  0.00           N  
ATOM   4682  H   GLY   321      46.362  15.060  23.506  1.00  0.00           H  
ATOM   4683  CA  GLY   321      44.587  16.207  23.890  1.00  0.00           C  
ATOM   4684  HA2 GLY   321      45.330  16.950  24.178  1.00  0.00           H  
ATOM   4685  HA3 GLY   321      44.002  16.525  23.027  1.00  0.00           H  
ATOM   4686  C   GLY   321      43.600  15.945  24.986  1.00  0.00           C  
ATOM   4687  O   GLY   321      44.034  15.472  26.088  1.00  0.00           O  
ATOM   4688  N   VAL   322      42.340  16.225  24.778  1.00  0.00           N  
ATOM   4689  H   VAL   322      42.027  16.437  23.841  1.00  0.00           H  
ATOM   4690  CA  VAL   322      41.362  16.163  25.882  1.00  0.00           C  
ATOM   4691  HA  VAL   322      41.807  15.482  26.608  1.00  0.00           H  
ATOM   4692  CB  VAL   322      41.122  17.571  26.341  1.00  0.00           C  
ATOM   4693  HB  VAL   322      40.495  17.987  25.553  1.00  0.00           H  
ATOM   4694  CG1 VAL   322      40.300  17.596  27.619  1.00  0.00           C  
ATOM   4695 HG11 VAL   322      40.229  18.673  27.773  1.00  0.00           H  
ATOM   4696 HG12 VAL   322      39.319  17.169  27.411  1.00  0.00           H  
ATOM   4697 HG13 VAL   322      40.784  17.108  28.464  1.00  0.00           H  
ATOM   4698  CG2 VAL   322      42.278  18.533  26.597  1.00  0.00           C  
ATOM   4699 HG21 VAL   322      42.913  18.093  27.365  1.00  0.00           H  
ATOM   4700 HG22 VAL   322      41.983  19.558  26.826  1.00  0.00           H  
ATOM   4701 HG23 VAL   322      42.905  18.643  25.713  1.00  0.00           H  
ATOM   4702  C   VAL   322      40.026  15.564  25.395  1.00  0.00           C  
ATOM   4703  O   VAL   322      39.449  15.985  24.418  1.00  0.00           O  
ATOM   4704  N   ALA   323      39.396  14.696  26.201  1.00  0.00           N  
ATOM   4705  H   ALA   323      39.899  14.351  27.005  1.00  0.00           H  
ATOM   4706  CA  ALA   323      38.008  14.165  26.201  1.00  0.00           C  
ATOM   4707  HA  ALA   323      37.594  14.277  25.199  1.00  0.00           H  
ATOM   4708  CB  ALA   323      38.038  12.692  26.488  1.00  0.00           C  
ATOM   4709  HB1 ALA   323      38.749  12.173  25.846  1.00  0.00           H  
ATOM   4710  HB2 ALA   323      38.298  12.620  27.544  1.00  0.00           H  
ATOM   4711  HB3 ALA   323      37.091  12.179  26.319  1.00  0.00           H  
ATOM   4712  C   ALA   323      37.163  14.924  27.245  1.00  0.00           C  
ATOM   4713  O   ALA   323      37.628  15.085  28.373  1.00  0.00           O  
ATOM   4714  N   TRP   324      35.897  15.101  26.861  1.00  0.00           N  
ATOM   4715  H   TRP   324      35.562  14.793  25.959  1.00  0.00           H  
ATOM   4716  CA  TRP   324      34.831  15.744  27.576  1.00  0.00           C  
ATOM   4717  HA  TRP   324      35.234  16.116  28.518  1.00  0.00           H  
ATOM   4718  CB  TRP   324      34.304  16.873  26.690  1.00  0.00           C  
ATOM   4719  HB2 TRP   324      34.073  16.554  25.673  1.00  0.00           H  
ATOM   4720  HB3 TRP   324      35.165  17.539  26.637  1.00  0.00           H  
ATOM   4721  CG  TRP   324      33.160  17.666  27.285  1.00  0.00           C  
ATOM   4722  CD1 TRP   324      32.883  17.894  28.605  1.00  0.00           C  
ATOM   4723  HD1 TRP   324      33.454  17.538  29.450  1.00  0.00           H  
ATOM   4724  NE1 TRP   324      31.735  18.637  28.712  1.00  0.00           N  
ATOM   4725  HE1 TRP   324      31.402  19.031  29.581  1.00  0.00           H  
ATOM   4726  CE2 TRP   324      31.201  18.961  27.495  1.00  0.00           C  
ATOM   4727  CZ2 TRP   324      30.193  19.784  27.012  1.00  0.00           C  
ATOM   4728  HZ2 TRP   324      29.558  20.306  27.712  1.00  0.00           H  
ATOM   4729  CH2 TRP   324      29.889  19.913  25.600  1.00  0.00           C  
ATOM   4730  HH2 TRP   324      29.154  20.553  25.135  1.00  0.00           H  
ATOM   4731  CZ3 TRP   324      30.711  19.202  24.726  1.00  0.00           C  
ATOM   4732  HZ3 TRP   324      30.507  19.239  23.666  1.00  0.00           H  
ATOM   4733  CE3 TRP   324      31.839  18.440  25.157  1.00  0.00           C  
ATOM   4734  HE3 TRP   324      32.457  17.986  24.396  1.00  0.00           H  
ATOM   4735  CD2 TRP   324      32.079  18.314  26.564  1.00  0.00           C  
ATOM   4736  C   TRP   324      33.683  14.789  27.952  1.00  0.00           C  
ATOM   4737  O   TRP   324      33.176  14.057  27.134  1.00  0.00           O  
ATOM   4738  N   VAL   325      33.292  14.729  29.212  1.00  0.00           N  
ATOM   4739  H   VAL   325      33.820  15.260  29.890  1.00  0.00           H  
ATOM   4740  CA  VAL   325      32.029  14.141  29.715  1.00  0.00           C  
ATOM   4741  HA  VAL   325      31.523  13.550  28.952  1.00  0.00           H  
ATOM   4742  CB  VAL   325      32.370  13.266  30.916  1.00  0.00           C  
ATOM   4743  HB  VAL   325      32.827  13.888  31.686  1.00  0.00           H  
ATOM   4744  CG1 VAL   325      31.195  12.522  31.455  1.00  0.00           C  
ATOM   4745 HG11 VAL   325      31.558  11.989  32.334  1.00  0.00           H  
ATOM   4746 HG12 VAL   325      30.489  13.202  31.933  1.00  0.00           H  
ATOM   4747 HG13 VAL   325      30.779  11.908  30.656  1.00  0.00           H  
ATOM   4748  CG2 VAL   325      33.351  12.121  30.555  1.00  0.00           C  
ATOM   4749 HG21 VAL   325      33.006  11.513  29.719  1.00  0.00           H  
ATOM   4750 HG22 VAL   325      33.581  11.482  31.407  1.00  0.00           H  
ATOM   4751 HG23 VAL   325      34.285  12.539  30.181  1.00  0.00           H  
ATOM   4752  C   VAL   325      31.178  15.248  30.135  1.00  0.00           C  
ATOM   4753  O   VAL   325      31.457  15.905  31.119  1.00  0.00           O  
ATOM   4754  N   PRO   326      30.091  15.452  29.379  1.00  0.00           N  
ATOM   4755  CD  PRO   326      29.865  14.870  28.090  1.00  0.00           C  
ATOM   4756  HD2 PRO   326      30.735  14.928  27.436  1.00  0.00           H  
ATOM   4757  HD3 PRO   326      29.540  13.833  28.164  1.00  0.00           H  
ATOM   4758  CG  PRO   326      28.835  15.695  27.410  1.00  0.00           C  
ATOM   4759  HG2 PRO   326      28.278  15.086  26.699  1.00  0.00           H  
ATOM   4760  HG3 PRO   326      29.244  16.638  27.046  1.00  0.00           H  
ATOM   4761  CB  PRO   326      27.953  16.083  28.634  1.00  0.00           C  
ATOM   4762  HB2 PRO   326      27.374  16.988  28.449  1.00  0.00           H  
ATOM   4763  HB3 PRO   326      27.296  15.235  28.824  1.00  0.00           H  
ATOM   4764  CA  PRO   326      28.990  16.317  29.805  1.00  0.00           C  
ATOM   4765  HA  PRO   326      29.364  17.340  29.762  1.00  0.00           H  
ATOM   4766  C   PRO   326      28.327  15.917  31.124  1.00  0.00           C  
ATOM   4767  O   PRO   326      28.206  14.763  31.539  1.00  0.00           O  
ATOM   4768  N   TYR   327      27.623  16.876  31.642  1.00  0.00           N  
ATOM   4769  H   TYR   327      27.659  17.794  31.223  1.00  0.00           H  
ATOM   4770  CA  TYR   327      26.743  16.739  32.800  1.00  0.00           C  
ATOM   4771  HA  TYR   327      27.256  16.025  33.444  1.00  0.00           H  
ATOM   4772  CB  TYR   327      26.605  18.233  33.367  1.00  0.00           C  
ATOM   4773  HB2 TYR   327      27.522  18.822  33.381  1.00  0.00           H  
ATOM   4774  HB3 TYR   327      25.927  18.766  32.701  1.00  0.00           H  
ATOM   4775  CG  TYR   327      26.129  18.328  34.767  1.00  0.00           C  
ATOM   4776  CD1 TYR   327      26.953  18.693  35.865  1.00  0.00           C  
ATOM   4777  HD1 TYR   327      27.998  18.942  35.749  1.00  0.00           H  
ATOM   4778  CE1 TYR   327      26.414  18.997  37.149  1.00  0.00           C  
ATOM   4779  HE1 TYR   327      26.954  19.222  38.057  1.00  0.00           H  
ATOM   4780  CZ  TYR   327      25.024  18.820  37.418  1.00  0.00           C  
ATOM   4781  OH  TYR   327      24.529  19.066  38.647  1.00  0.00           O  
ATOM   4782  HH  TYR   327      23.797  19.677  38.541  1.00  0.00           H  
ATOM   4783  CE2 TYR   327      24.209  18.216  36.426  1.00  0.00           C  
ATOM   4784  HE2 TYR   327      23.163  18.028  36.621  1.00  0.00           H  
ATOM   4785  CD2 TYR   327      24.743  18.094  35.103  1.00  0.00           C  
ATOM   4786  HD2 TYR   327      24.061  17.763  34.334  1.00  0.00           H  
ATOM   4787  C   TYR   327      25.396  16.061  32.389  1.00  0.00           C  
ATOM   4788  O   TYR   327      24.772  16.495  31.430  1.00  0.00           O  
ATOM   4789  N   THR   328      24.910  15.161  33.218  1.00  0.00           N  
ATOM   4790  H   THR   328      25.535  14.796  33.923  1.00  0.00           H  
ATOM   4791  CA  THR   328      23.585  14.448  33.037  1.00  0.00           C  
ATOM   4792  HA  THR   328      22.898  15.130  32.536  1.00  0.00           H  
ATOM   4793  CB  THR   328      23.836  13.218  32.157  1.00  0.00           C  
ATOM   4794  HB  THR   328      24.286  13.672  31.274  1.00  0.00           H  
ATOM   4795  CG2 THR   328      24.818  12.181  32.690  1.00  0.00           C  
ATOM   4796 HG21 THR   328      24.579  11.775  33.673  1.00  0.00           H  
ATOM   4797 HG22 THR   328      25.056  11.363  32.009  1.00  0.00           H  
ATOM   4798 HG23 THR   328      25.773  12.661  32.904  1.00  0.00           H  
ATOM   4799  OG1 THR   328      22.636  12.524  31.729  1.00  0.00           O  
ATOM   4800  HG1 THR   328      21.911  13.132  31.891  1.00  0.00           H  
ATOM   4801  C   THR   328      23.043  14.025  34.391  1.00  0.00           C  
ATOM   4802  O   THR   328      23.857  13.909  35.319  1.00  0.00           O  
ATOM   4803  N   ASP   329      21.788  13.617  34.467  1.00  0.00           N  
ATOM   4804  H   ASP   329      21.221  13.758  33.644  1.00  0.00           H  
ATOM   4805  CA  ASP   329      21.047  13.252  35.701  1.00  0.00           C  
ATOM   4806  HA  ASP   329      21.042  14.085  36.403  1.00  0.00           H  
ATOM   4807  CB  ASP   329      19.575  12.960  35.498  1.00  0.00           C  
ATOM   4808  HB2 ASP   329      19.393  12.154  34.787  1.00  0.00           H  
ATOM   4809  HB3 ASP   329      19.030  12.758  36.420  1.00  0.00           H  
ATOM   4810  CG  ASP   329      18.799  14.199  35.004  1.00  0.00           C  
ATOM   4811  OD1 ASP   329      19.184  15.315  35.400  1.00  0.00           O  
ATOM   4812  OD2 ASP   329      17.687  14.132  34.517  1.00  0.00           O  
ATOM   4813  C   ASP   329      21.643  12.028  36.409  1.00  0.00           C  
ATOM   4814  O   ASP   329      21.644  11.859  37.623  1.00  0.00           O  
ATOM   4815  N   GLU   330      22.085  11.041  35.637  1.00  0.00           N  
ATOM   4816  H   GLU   330      22.076  11.070  34.627  1.00  0.00           H  
ATOM   4817  CA  GLU   330      22.715   9.775  36.103  1.00  0.00           C  
ATOM   4818  HA  GLU   330      22.133   9.311  36.900  1.00  0.00           H  
ATOM   4819  CB  GLU   330      22.848   8.777  34.942  1.00  0.00           C  
ATOM   4820  HB2 GLU   330      21.865   8.313  34.866  1.00  0.00           H  
ATOM   4821  HB3 GLU   330      23.110   9.276  34.009  1.00  0.00           H  
ATOM   4822  CG  GLU   330      23.908   7.694  34.946  1.00  0.00           C  
ATOM   4823  HG2 GLU   330      23.717   7.051  34.087  1.00  0.00           H  
ATOM   4824  HG3 GLU   330      24.874   8.168  34.773  1.00  0.00           H  
ATOM   4825  CD  GLU   330      23.854   6.791  36.223  1.00  0.00           C  
ATOM   4826  OE1 GLU   330      22.807   6.784  36.930  1.00  0.00           O  
ATOM   4827  OE2 GLU   330      24.793   6.098  36.527  1.00  0.00           O  
ATOM   4828  C   GLU   330      24.130  10.066  36.719  1.00  0.00           C  
ATOM   4829  O   GLU   330      24.629   9.260  37.496  1.00  0.00           O  
ATOM   4830  N   ALA   331      24.748  11.231  36.422  1.00  0.00           N  
ATOM   4831  H   ALA   331      24.234  11.963  35.953  1.00  0.00           H  
ATOM   4832  CA  ALA   331      26.177  11.522  36.646  1.00  0.00           C  
ATOM   4833  HA  ALA   331      26.525  11.092  37.585  1.00  0.00           H  
ATOM   4834  CB  ALA   331      27.011  10.761  35.603  1.00  0.00           C  
ATOM   4835  HB1 ALA   331      28.043  11.105  35.543  1.00  0.00           H  
ATOM   4836  HB2 ALA   331      26.914   9.700  35.836  1.00  0.00           H  
ATOM   4837  HB3 ALA   331      26.565  10.742  34.608  1.00  0.00           H  
ATOM   4838  C   ALA   331      26.496  13.044  36.806  1.00  0.00           C  
ATOM   4839  O   ALA   331      26.981  13.601  35.888  1.00  0.00           O  
ATOM   4840  N   PRO   332      25.921  13.679  37.835  1.00  0.00           N  
ATOM   4841  CD  PRO   332      25.130  13.019  38.847  1.00  0.00           C  
ATOM   4842  HD2 PRO   332      24.199  12.688  38.386  1.00  0.00           H  
ATOM   4843  HD3 PRO   332      25.560  12.155  39.352  1.00  0.00           H  
ATOM   4844  CG  PRO   332      24.917  14.217  39.881  1.00  0.00           C  
ATOM   4845  HG2 PRO   332      25.846  14.302  40.445  1.00  0.00           H  
ATOM   4846  HG3 PRO   332      24.102  14.130  40.601  1.00  0.00           H  
ATOM   4847  CB  PRO   332      24.746  15.474  39.016  1.00  0.00           C  
ATOM   4848  HB2 PRO   332      23.757  15.571  38.568  1.00  0.00           H  
ATOM   4849  HB3 PRO   332      25.038  16.342  39.608  1.00  0.00           H  
ATOM   4850  CA  PRO   332      25.830  15.161  37.946  1.00  0.00           C  
ATOM   4851  HA  PRO   332      25.455  15.595  37.019  1.00  0.00           H  
ATOM   4852  C   PRO   332      27.164  15.947  38.135  1.00  0.00           C  
ATOM   4853  O   PRO   332      27.377  16.549  39.111  1.00  0.00           O  
ATOM   4854  N   PHE   333      28.005  15.919  37.100  1.00  0.00           N  
ATOM   4855  H   PHE   333      27.836  15.236  36.376  1.00  0.00           H  
ATOM   4856  CA  PHE   333      29.254  16.645  37.040  1.00  0.00           C  
ATOM   4857  HA  PHE   333      29.128  17.692  37.315  1.00  0.00           H  
ATOM   4858  CB  PHE   333      30.341  15.990  37.891  1.00  0.00           C  
ATOM   4859  HB2 PHE   333      30.137  16.142  38.951  1.00  0.00           H  
ATOM   4860  HB3 PHE   333      31.312  16.412  37.631  1.00  0.00           H  
ATOM   4861  CG  PHE   333      30.389  14.452  37.773  1.00  0.00           C  
ATOM   4862  CD1 PHE   333      30.957  13.895  36.612  1.00  0.00           C  
ATOM   4863  HD1 PHE   333      31.328  14.565  35.851  1.00  0.00           H  
ATOM   4864  CE1 PHE   333      30.845  12.477  36.443  1.00  0.00           C  
ATOM   4865  HE1 PHE   333      31.290  12.045  35.559  1.00  0.00           H  
ATOM   4866  CZ  PHE   333      30.227  11.652  37.427  1.00  0.00           C  
ATOM   4867  HZ  PHE   333      30.349  10.609  37.174  1.00  0.00           H  
ATOM   4868  CE2 PHE   333      29.543  12.279  38.544  1.00  0.00           C  
ATOM   4869  HE2 PHE   333      29.043  11.642  39.258  1.00  0.00           H  
ATOM   4870  CD2 PHE   333      29.647  13.673  38.734  1.00  0.00           C  
ATOM   4871  HD2 PHE   333      29.211  14.121  39.615  1.00  0.00           H  
ATOM   4872  C   PHE   333      29.732  16.796  35.619  1.00  0.00           C  
ATOM   4873  O   PHE   333      29.414  16.079  34.737  1.00  0.00           O  
ATOM   4874  N   HIE   334      30.495  17.916  35.365  1.00  0.00           N  
ATOM   4875  H   HIE   334      30.552  18.743  35.941  1.00  0.00           H  
ATOM   4876  CA  HIE   334      31.354  18.010  34.175  1.00  0.00           C  
ATOM   4877  HA  HIE   334      30.760  17.547  33.387  1.00  0.00           H  
ATOM   4878  CB  HIE   334      31.680  19.509  33.884  1.00  0.00           C  
ATOM   4879  HB2 HIE   334      30.737  19.982  33.613  1.00  0.00           H  
ATOM   4880  HB3 HIE   334      32.039  19.895  34.838  1.00  0.00           H  
ATOM   4881  CG  HIE   334      32.733  19.810  32.869  1.00  0.00           C  
ATOM   4882  ND1 HIE   334      32.677  19.662  31.476  1.00  0.00           N  
ATOM   4883  CE1 HIE   334      33.727  20.173  30.916  1.00  0.00           C  
ATOM   4884  HE1 HIE   334      33.970  20.287  29.870  1.00  0.00           H  
ATOM   4885  NE2 HIE   334      34.600  20.517  31.874  1.00  0.00           N  
ATOM   4886  HE2 HIE   334      35.515  20.906  31.701  1.00  0.00           H  
ATOM   4887  CD2 HIE   334      33.966  20.351  33.116  1.00  0.00           C  
ATOM   4888  HD2 HIE   334      34.389  20.573  34.084  1.00  0.00           H  
ATOM   4889  C   HIE   334      32.606  17.152  34.332  1.00  0.00           C  
ATOM   4890  O   HIE   334      33.018  16.905  35.460  1.00  0.00           O  
ATOM   4891  N   GLY   335      33.213  16.634  33.317  1.00  0.00           N  
ATOM   4892  H   GLY   335      32.851  16.809  32.390  1.00  0.00           H  
ATOM   4893  CA  GLY   335      34.390  15.772  33.507  1.00  0.00           C  
ATOM   4894  HA2 GLY   335      35.007  16.131  34.331  1.00  0.00           H  
ATOM   4895  HA3 GLY   335      34.068  14.731  33.535  1.00  0.00           H  
ATOM   4896  C   GLY   335      35.302  15.832  32.273  1.00  0.00           C  
ATOM   4897  O   GLY   335      34.847  16.003  31.120  1.00  0.00           O  
ATOM   4898  N   GLN   336      36.600  15.594  32.531  1.00  0.00           N  
ATOM   4899  H   GLN   336      36.944  15.361  33.451  1.00  0.00           H  
ATOM   4900  CA  GLN   336      37.573  15.463  31.375  1.00  0.00           C  
ATOM   4901  HA  GLN   336      36.994  15.023  30.563  1.00  0.00           H  
ATOM   4902  CB  GLN   336      38.092  16.858  30.986  1.00  0.00           C  
ATOM   4903  HB2 GLN   336      38.815  16.790  30.173  1.00  0.00           H  
ATOM   4904  HB3 GLN   336      37.222  17.463  30.734  1.00  0.00           H  
ATOM   4905  CG  GLN   336      38.874  17.390  32.194  1.00  0.00           C  
ATOM   4906  HG2 GLN   336      39.615  16.663  32.525  1.00  0.00           H  
ATOM   4907  HG3 GLN   336      38.199  17.579  33.029  1.00  0.00           H  
ATOM   4908  CD  GLN   336      39.373  18.835  31.966  1.00  0.00           C  
ATOM   4909  OE1 GLN   336      39.301  19.451  30.891  1.00  0.00           O  
ATOM   4910  NE2 GLN   336      39.930  19.393  32.990  1.00  0.00           N  
ATOM   4911 HE21 GLN   336      40.055  18.906  33.866  1.00  0.00           H  
ATOM   4912 HE22 GLN   336      40.418  20.266  32.849  1.00  0.00           H  
ATOM   4913  C   GLN   336      38.737  14.417  31.557  1.00  0.00           C  
ATOM   4914  O   GLN   336      39.167  14.080  32.672  1.00  0.00           O  
ATOM   4915  N   ILE   337      39.218  13.887  30.444  1.00  0.00           N  
ATOM   4916  H   ILE   337      38.790  14.114  29.558  1.00  0.00           H  
ATOM   4917  CA  ILE   337      40.219  12.818  30.435  1.00  0.00           C  
ATOM   4918  HA  ILE   337      40.664  12.664  31.418  1.00  0.00           H  
ATOM   4919  CB  ILE   337      39.781  11.420  29.902  1.00  0.00           C  
ATOM   4920  HB  ILE   337      39.604  11.517  28.831  1.00  0.00           H  
ATOM   4921  CG2 ILE   337      40.919  10.393  29.950  1.00  0.00           C  
ATOM   4922 HG21 ILE   337      40.617   9.346  29.920  1.00  0.00           H  
ATOM   4923 HG22 ILE   337      41.625  10.578  29.140  1.00  0.00           H  
ATOM   4924 HG23 ILE   337      41.613  10.538  30.778  1.00  0.00           H  
ATOM   4925  CG1 ILE   337      38.474  10.821  30.609  1.00  0.00           C  
ATOM   4926 HG12 ILE   337      38.503   9.757  30.374  1.00  0.00           H  
ATOM   4927 HG13 ILE   337      38.594  10.974  31.682  1.00  0.00           H  
ATOM   4928  CD1 ILE   337      37.126  11.423  30.146  1.00  0.00           C  
ATOM   4929 HD11 ILE   337      36.936  12.471  30.380  1.00  0.00           H  
ATOM   4930 HD12 ILE   337      36.379  10.837  30.680  1.00  0.00           H  
ATOM   4931 HD13 ILE   337      37.012  11.226  29.080  1.00  0.00           H  
ATOM   4932  C   ILE   337      41.320  13.431  29.560  1.00  0.00           C  
ATOM   4933  O   ILE   337      41.070  13.829  28.422  1.00  0.00           O  
ATOM   4934  N   MET   338      42.544  13.512  29.988  1.00  0.00           N  
ATOM   4935  H   MET   338      42.846  12.994  30.801  1.00  0.00           H  
ATOM   4936  CA  MET   338      43.287  14.749  29.628  1.00  0.00           C  
ATOM   4937  HA  MET   338      43.100  15.092  28.610  1.00  0.00           H
[truncated: 3,789,677 more chars]
