# Supplementary material for: Mechanistic insights into glycoside 3-oxidases involved in C-glycoside metabolism in soil microorganisms
Source: Nat Commun. 2023 Nov 14;14:7289. doi: 10.1038/s41467-023-42000-3 (PMC10646112; doi:10.1038/s41467-023-42000-3)
Supplement: Supplementary file 5 — Supplementary Data 1 [file 41467_2023_42000_MOESM5_ESM.zip › SuppInfo-MD-files/cMDs-for-MMPBSA/glc_end_10.pdb]

CRYST1   78.629   82.190   72.466  90.00  90.00  90.00               1
ATOM      1  N   ARG     1      23.656  73.154  21.872  1.00  0.00           N  
ATOM      2  H1  ARG     1      23.718  73.670  22.738  1.00  0.00           H  
ATOM      3  H2  ARG     1      24.421  73.439  21.276  1.00  0.00           H  
ATOM      4  H3  ARG     1      22.792  73.313  21.375  1.00  0.00           H  
ATOM      5  CA  ARG     1      23.818  71.681  22.049  1.00  0.00           C  
ATOM      6  HA  ARG     1      23.806  71.190  21.076  1.00  0.00           H  
ATOM      7  CB  ARG     1      25.152  71.266  22.700  1.00  0.00           C  
ATOM      8  HB2 ARG     1      25.024  71.430  23.770  1.00  0.00           H  
ATOM      9  HB3 ARG     1      25.898  71.948  22.290  1.00  0.00           H  
ATOM     10  CG  ARG     1      25.547  69.812  22.345  1.00  0.00           C  
ATOM     11  HG2 ARG     1      24.834  69.072  22.709  1.00  0.00           H  
ATOM     12  HG3 ARG     1      25.664  69.892  21.265  1.00  0.00           H  
ATOM     13  CD  ARG     1      26.953  69.653  22.973  1.00  0.00           C  
ATOM     14  HD2 ARG     1      26.910  69.777  24.055  1.00  0.00           H  
ATOM     15  HD3 ARG     1      27.561  70.491  22.635  1.00  0.00           H  
ATOM     16  NE  ARG     1      27.420  68.280  22.699  1.00  0.00           N  
ATOM     17  HE  ARG     1      26.975  67.785  21.939  1.00  0.00           H  
ATOM     18  CZ  ARG     1      28.468  67.732  23.212  1.00  0.00           C  
ATOM     19  NH1 ARG     1      29.203  68.337  24.136  1.00  0.00           N  
ATOM     20 HH11 ARG     1      28.938  69.242  24.497  1.00  0.00           H  
ATOM     21 HH12 ARG     1      29.867  67.793  24.668  1.00  0.00           H  
ATOM     22  NH2 ARG     1      28.865  66.572  22.808  1.00  0.00           N  
ATOM     23 HH21 ARG     1      28.367  66.181  22.020  1.00  0.00           H  
ATOM     24 HH22 ARG     1      29.745  66.135  23.042  1.00  0.00           H  
ATOM     25  C   ARG     1      22.671  70.991  22.902  1.00  0.00           C  
ATOM     26  O   ARG     1      22.241  69.967  22.453  1.00  0.00           O  
ATOM     27  N   TYR     2      22.271  71.524  24.027  1.00  0.00           N  
ATOM     28  H   TYR     2      22.525  72.444  24.358  1.00  0.00           H  
ATOM     29  CA  TYR     2      21.512  70.805  25.081  1.00  0.00           C  
ATOM     30  HA  TYR     2      21.789  69.768  24.894  1.00  0.00           H  
ATOM     31  CB  TYR     2      21.899  71.304  26.471  1.00  0.00           C  
ATOM     32  HB2 TYR     2      21.366  70.750  27.245  1.00  0.00           H  
ATOM     33  HB3 TYR     2      21.660  72.345  26.690  1.00  0.00           H  
ATOM     34  CG  TYR     2      23.396  71.130  26.789  1.00  0.00           C  
ATOM     35  CD1 TYR     2      24.097  70.000  26.454  1.00  0.00           C  
ATOM     36  HD1 TYR     2      23.598  69.161  25.991  1.00  0.00           H  
ATOM     37  CE1 TYR     2      25.444  69.874  26.842  1.00  0.00           C  
ATOM     38  HE1 TYR     2      25.880  68.891  26.740  1.00  0.00           H  
ATOM     39  CZ  TYR     2      26.145  70.896  27.448  1.00  0.00           C  
ATOM     40  OH  TYR     2      27.485  70.787  27.791  1.00  0.00           O  
ATOM     41  HH  TYR     2      27.697  69.854  27.876  1.00  0.00           H  
ATOM     42  CE2 TYR     2      25.440  72.014  27.740  1.00  0.00           C  
ATOM     43  HE2 TYR     2      25.937  72.848  28.213  1.00  0.00           H  
ATOM     44  CD2 TYR     2      24.076  72.123  27.416  1.00  0.00           C  
ATOM     45  HD2 TYR     2      23.593  73.070  27.604  1.00  0.00           H  
ATOM     46  C   TYR     2      20.020  71.048  24.860  1.00  0.00           C  
ATOM     47  O   TYR     2      19.590  72.075  24.240  1.00  0.00           O  
ATOM     48  N   PRO     3      19.200  70.127  25.447  1.00  0.00           N  
ATOM     49  CD  PRO     3      19.479  68.881  26.132  1.00  0.00           C  
ATOM     50  HD2 PRO     3      20.341  68.380  25.690  1.00  0.00           H  
ATOM     51  HD3 PRO     3      19.666  68.968  27.203  1.00  0.00           H  
ATOM     52  CG  PRO     3      18.266  67.999  25.816  1.00  0.00           C  
ATOM     53  HG2 PRO     3      18.352  67.076  26.390  1.00  0.00           H  
ATOM     54  HG3 PRO     3      18.442  67.656  24.797  1.00  0.00           H  
ATOM     55  CB  PRO     3      17.049  68.939  25.784  1.00  0.00           C  
ATOM     56  HB2 PRO     3      16.525  68.933  26.739  1.00  0.00           H  
ATOM     57  HB3 PRO     3      16.242  68.675  25.101  1.00  0.00           H  
ATOM     58  CA  PRO     3      17.711  70.315  25.524  1.00  0.00           C  
ATOM     59  HA  PRO     3      17.312  70.615  24.555  1.00  0.00           H  
ATOM     60  C   PRO     3      17.352  71.413  26.500  1.00  0.00           C  
ATOM     61  O   PRO     3      18.052  71.597  27.489  1.00  0.00           O  
ATOM     62  N   ALA     4      16.103  71.926  26.386  1.00  0.00           N  
ATOM     63  H   ALA     4      15.581  71.756  25.538  1.00  0.00           H  
ATOM     64  CA  ALA     4      15.475  72.661  27.510  1.00  0.00           C  
ATOM     65  HA  ALA     4      16.302  73.234  27.931  1.00  0.00           H  
ATOM     66  CB  ALA     4      14.404  73.651  27.034  1.00  0.00           C  
ATOM     67  HB1 ALA     4      13.568  73.011  26.753  1.00  0.00           H  
ATOM     68  HB2 ALA     4      14.282  74.231  27.949  1.00  0.00           H  
ATOM     69  HB3 ALA     4      14.803  74.146  26.149  1.00  0.00           H  
ATOM     70  C   ALA     4      14.877  71.676  28.545  1.00  0.00           C  
ATOM     71  O   ALA     4      15.018  71.862  29.753  1.00  0.00           O  
ATOM     72  N   ALA     5      14.186  70.646  28.007  1.00  0.00           N  
ATOM     73  H   ALA     5      14.307  70.491  27.016  1.00  0.00           H  
ATOM     74  CA  ALA     5      13.390  69.644  28.823  1.00  0.00           C  
ATOM     75  HA  ALA     5      13.756  69.699  29.848  1.00  0.00           H  
ATOM     76  CB  ALA     5      11.949  70.208  28.939  1.00  0.00           C  
ATOM     77  HB1 ALA     5      11.942  71.298  28.948  1.00  0.00           H  
ATOM     78  HB2 ALA     5      11.382  69.844  28.081  1.00  0.00           H  
ATOM     79  HB3 ALA     5      11.513  69.864  29.877  1.00  0.00           H  
ATOM     80  C   ALA     5      13.424  68.174  28.339  1.00  0.00           C  
ATOM     81  O   ALA     5      13.117  67.850  27.246  1.00  0.00           O  
ATOM     82  N   VAL     6      13.694  67.234  29.268  1.00  0.00           N  
ATOM     83  H   VAL     6      13.994  67.529  30.186  1.00  0.00           H  
ATOM     84  CA  VAL     6      13.592  65.754  29.022  1.00  0.00           C  
ATOM     85  HA  VAL     6      12.973  65.627  28.134  1.00  0.00           H  
ATOM     86  CB  VAL     6      14.968  65.114  28.784  1.00  0.00           C  
ATOM     87  HB  VAL     6      14.945  64.025  28.741  1.00  0.00           H  
ATOM     88  CG1 VAL     6      15.604  65.692  27.491  1.00  0.00           C  
ATOM     89 HG11 VAL     6      16.634  65.359  27.362  1.00  0.00           H  
ATOM     90 HG12 VAL     6      15.721  66.767  27.628  1.00  0.00           H  
ATOM     91 HG13 VAL     6      14.903  65.657  26.657  1.00  0.00           H  
ATOM     92  CG2 VAL     6      15.908  65.413  29.956  1.00  0.00           C  
ATOM     93 HG21 VAL     6      15.547  65.100  30.936  1.00  0.00           H  
ATOM     94 HG22 VAL     6      16.815  64.837  29.770  1.00  0.00           H  
ATOM     95 HG23 VAL     6      16.146  66.471  30.058  1.00  0.00           H  
ATOM     96  C   VAL     6      12.920  65.001  30.179  1.00  0.00           C  
ATOM     97  O   VAL     6      12.698  65.544  31.259  1.00  0.00           O  
ATOM     98  N   ASP     7      12.602  63.683  29.948  1.00  0.00           N  
ATOM     99  H   ASP     7      12.895  63.250  29.084  1.00  0.00           H  
ATOM    100  CA  ASP     7      12.081  62.856  31.028  1.00  0.00           C  
ATOM    101  HA  ASP     7      11.343  63.449  31.568  1.00  0.00           H  
ATOM    102  CB  ASP     7      11.286  61.699  30.454  1.00  0.00           C  
ATOM    103  HB2 ASP     7      11.926  60.909  30.059  1.00  0.00           H  
ATOM    104  HB3 ASP     7      10.779  61.187  31.271  1.00  0.00           H  
ATOM    105  CG  ASP     7      10.260  62.083  29.338  1.00  0.00           C  
ATOM    106  OD1 ASP     7      10.461  61.679  28.197  1.00  0.00           O  
ATOM    107  OD2 ASP     7       9.280  62.776  29.619  1.00  0.00           O  
ATOM    108  C   ASP     7      13.242  62.484  32.004  1.00  0.00           C  
ATOM    109  O   ASP     7      13.151  62.626  33.216  1.00  0.00           O  
ATOM    110  N   VAL     8      14.341  62.053  31.459  1.00  0.00           N  
ATOM    111  H   VAL     8      14.444  62.173  30.461  1.00  0.00           H  
ATOM    112  CA  VAL     8      15.486  61.471  32.234  1.00  0.00           C  
ATOM    113  HA  VAL     8      15.340  61.592  33.307  1.00  0.00           H  
ATOM    114  CB  VAL     8      15.575  59.944  31.918  1.00  0.00           C  
ATOM    115  HB  VAL     8      15.859  59.726  30.889  1.00  0.00           H  
ATOM    116  CG1 VAL     8      16.584  59.373  32.893  1.00  0.00           C  
ATOM    117 HG11 VAL     8      17.573  59.723  32.598  1.00  0.00           H  
ATOM    118 HG12 VAL     8      16.329  59.687  33.905  1.00  0.00           H  
ATOM    119 HG13 VAL     8      16.721  58.296  32.794  1.00  0.00           H  
ATOM    120  CG2 VAL     8      14.216  59.365  32.203  1.00  0.00           C  
ATOM    121 HG21 VAL     8      14.262  58.281  32.103  1.00  0.00           H  
ATOM    122 HG22 VAL     8      13.509  59.734  31.460  1.00  0.00           H  
ATOM    123 HG23 VAL     8      13.787  59.472  33.199  1.00  0.00           H  
ATOM    124  C   VAL     8      16.846  62.291  31.905  1.00  0.00           C  
ATOM    125  O   VAL     8      17.296  62.364  30.763  1.00  0.00           O  
ATOM    126  N   ALA     9      17.469  62.702  33.002  1.00  0.00           N  
ATOM    127  H   ALA     9      17.024  62.500  33.886  1.00  0.00           H  
ATOM    128  CA  ALA     9      18.839  63.106  32.987  1.00  0.00           C  
ATOM    129  HA  ALA     9      19.074  63.102  31.922  1.00  0.00           H  
ATOM    130  CB  ALA     9      19.082  64.548  33.575  1.00  0.00           C  
ATOM    131  HB1 ALA     9      19.131  64.568  34.663  1.00  0.00           H  
ATOM    132  HB2 ALA     9      19.929  65.117  33.192  1.00  0.00           H  
ATOM    133  HB3 ALA     9      18.190  65.131  33.345  1.00  0.00           H  
ATOM    134  C   ALA     9      19.731  62.131  33.702  1.00  0.00           C  
ATOM    135  O   ALA     9      19.579  61.827  34.884  1.00  0.00           O  
ATOM    136  N   ILE    10      20.827  61.796  33.098  1.00  0.00           N  
ATOM    137  H   ILE    10      20.927  62.115  32.145  1.00  0.00           H  
ATOM    138  CA  ILE    10      21.894  60.905  33.522  1.00  0.00           C  
ATOM    139  HA  ILE    10      21.738  60.736  34.587  1.00  0.00           H  
ATOM    140  CB  ILE    10      21.948  59.539  32.721  1.00  0.00           C  
ATOM    141  HB  ILE    10      21.979  59.861  31.680  1.00  0.00           H  
ATOM    142  CG2 ILE    10      23.149  58.705  32.984  1.00  0.00           C  
ATOM    143 HG21 ILE    10      23.303  57.982  32.183  1.00  0.00           H  
ATOM    144 HG22 ILE    10      22.964  58.177  33.920  1.00  0.00           H  
ATOM    145 HG23 ILE    10      24.105  59.229  32.992  1.00  0.00           H  
ATOM    146  CG1 ILE    10      20.622  58.748  32.842  1.00  0.00           C  
ATOM    147 HG12 ILE    10      20.233  58.598  33.849  1.00  0.00           H  
ATOM    148 HG13 ILE    10      19.854  59.344  32.348  1.00  0.00           H  
ATOM    149  CD1 ILE    10      20.552  57.465  32.030  1.00  0.00           C  
ATOM    150 HD11 ILE    10      19.512  57.141  32.038  1.00  0.00           H  
ATOM    151 HD12 ILE    10      21.182  56.643  32.370  1.00  0.00           H  
ATOM    152 HD13 ILE    10      20.859  57.657  31.002  1.00  0.00           H  
ATOM    153  C   ILE    10      23.261  61.573  33.593  1.00  0.00           C  
ATOM    154  O   ILE    10      23.579  62.415  32.719  1.00  0.00           O  
ATOM    155  N   VAL    11      24.044  61.308  34.661  1.00  0.00           N  
ATOM    156  H   VAL    11      23.707  60.827  35.482  1.00  0.00           H  
ATOM    157  CA  VAL    11      25.355  62.028  34.880  1.00  0.00           C  
ATOM    158  HA  VAL    11      25.474  62.686  34.020  1.00  0.00           H  
ATOM    159  CB  VAL    11      25.365  62.949  36.131  1.00  0.00           C  
ATOM    160  HB  VAL    11      25.454  62.242  36.956  1.00  0.00           H  
ATOM    161  CG1 VAL    11      26.656  63.790  36.099  1.00  0.00           C  
ATOM    162 HG11 VAL    11      26.759  64.322  35.154  1.00  0.00           H  
ATOM    163 HG12 VAL    11      26.637  64.428  36.983  1.00  0.00           H  
ATOM    164 HG13 VAL    11      27.514  63.144  36.285  1.00  0.00           H  
ATOM    165  CG2 VAL    11      24.161  63.845  36.280  1.00  0.00           C  
ATOM    166 HG21 VAL    11      24.243  64.664  36.994  1.00  0.00           H  
ATOM    167 HG22 VAL    11      23.399  63.246  36.779  1.00  0.00           H  
ATOM    168 HG23 VAL    11      23.913  64.163  35.268  1.00  0.00           H  
ATOM    169  C   VAL    11      26.521  61.008  35.009  1.00  0.00           C  
ATOM    170  O   VAL    11      26.391  59.933  35.608  1.00  0.00           O  
ATOM    171  N   GLY    12      27.593  61.387  34.249  1.00  0.00           N  
ATOM    172  H   GLY    12      27.471  62.212  33.679  1.00  0.00           H  
ATOM    173  CA  GLY    12      28.745  60.525  33.969  1.00  0.00           C  
ATOM    174  HA2 GLY    12      29.578  61.149  33.645  1.00  0.00           H  
ATOM    175  HA3 GLY    12      28.863  59.940  34.881  1.00  0.00           H  
ATOM    176  C   GLY    12      28.402  59.649  32.808  1.00  0.00           C  
ATOM    177  O   GLY    12      27.639  59.969  31.924  1.00  0.00           O  
ATOM    178  N   SER    13      29.100  58.472  32.634  1.00  0.00           N  
ATOM    179  H   SER    13      29.640  58.090  33.398  1.00  0.00           H  
ATOM    180  CA  SER    13      28.872  57.560  31.448  1.00  0.00           C  
ATOM    181  HA  SER    13      27.793  57.436  31.362  1.00  0.00           H  
ATOM    182  CB  SER    13      29.386  58.255  30.215  1.00  0.00           C  
ATOM    183  HB2 SER    13      29.185  57.591  29.374  1.00  0.00           H  
ATOM    184  HB3 SER    13      28.947  59.217  29.950  1.00  0.00           H  
ATOM    185  OG  SER    13      30.773  58.387  30.253  1.00  0.00           O  
ATOM    186  HG  SER    13      31.100  59.174  30.696  1.00  0.00           H  
ATOM    187  C   SER    13      29.530  56.187  31.447  1.00  0.00           C  
ATOM    188  O   SER    13      29.483  55.382  30.512  1.00  0.00           O  
ATOM    189  N   GLY    14      30.101  55.775  32.569  1.00  0.00           N  
ATOM    190  H   GLY    14      30.091  56.441  33.328  1.00  0.00           H  
ATOM    191  CA  GLY    14      30.486  54.473  32.972  1.00  0.00           C  
ATOM    192  HA2 GLY    14      31.246  53.995  32.354  1.00  0.00           H  
ATOM    193  HA3 GLY    14      30.911  54.472  33.976  1.00  0.00           H  
ATOM    194  C   GLY    14      29.285  53.540  33.166  1.00  0.00           C  
ATOM    195  O   GLY    14      28.149  53.985  33.025  1.00  0.00           O  
ATOM    196  N   PRO    15      29.471  52.345  33.635  1.00  0.00           N  
ATOM    197  CD  PRO    15      30.767  51.664  33.967  1.00  0.00           C  
ATOM    198  HD2 PRO    15      31.284  52.329  34.659  1.00  0.00           H  
ATOM    199  HD3 PRO    15      31.423  51.565  33.102  1.00  0.00           H  
ATOM    200  CG  PRO    15      30.326  50.304  34.509  1.00  0.00           C  
ATOM    201  HG2 PRO    15      31.145  49.599  34.367  1.00  0.00           H  
ATOM    202  HG3 PRO    15      29.996  50.390  35.544  1.00  0.00           H  
ATOM    203  CB  PRO    15      29.065  49.995  33.597  1.00  0.00           C  
ATOM    204  HB2 PRO    15      28.405  49.278  34.085  1.00  0.00           H  
ATOM    205  HB3 PRO    15      29.377  49.617  32.624  1.00  0.00           H  
ATOM    206  CA  PRO    15      28.332  51.369  33.449  1.00  0.00           C  
ATOM    207  HA  PRO    15      27.783  51.280  32.511  1.00  0.00           H  
ATOM    208  C   PRO    15      27.211  51.655  34.485  1.00  0.00           C  
ATOM    209  O   PRO    15      26.102  51.304  34.246  1.00  0.00           O  
ATOM    210  N   THR    16      27.453  52.420  35.608  1.00  0.00           N  
ATOM    211  H   THR    16      28.372  52.771  35.835  1.00  0.00           H  
ATOM    212  CA  THR    16      26.338  52.695  36.493  1.00  0.00           C  
ATOM    213  HA  THR    16      25.697  51.817  36.577  1.00  0.00           H  
ATOM    214  CB  THR    16      26.874  53.001  37.903  1.00  0.00           C  
ATOM    215  HB  THR    16      26.055  53.015  38.621  1.00  0.00           H  
ATOM    216  CG2 THR    16      27.774  51.932  38.526  1.00  0.00           C  
ATOM    217 HG21 THR    16      27.171  51.028  38.606  1.00  0.00           H  
ATOM    218 HG22 THR    16      27.985  52.163  39.570  1.00  0.00           H  
ATOM    219 HG23 THR    16      28.652  51.804  37.892  1.00  0.00           H  
ATOM    220  OG1 THR    16      27.502  54.284  38.196  1.00  0.00           O  
ATOM    221  HG1 THR    16      28.405  54.313  37.873  1.00  0.00           H  
ATOM    222  C   THR    16      25.470  53.851  36.140  1.00  0.00           C  
ATOM    223  O   THR    16      24.276  53.679  36.372  1.00  0.00           O  
ATOM    224  N   ALA    17      25.958  54.926  35.503  1.00  0.00           N  
ATOM    225  H   ALA    17      26.930  55.181  35.605  1.00  0.00           H  
ATOM    226  CA  ALA    17      25.132  55.736  34.620  1.00  0.00           C  
ATOM    227  HA  ALA    17      24.357  56.191  35.237  1.00  0.00           H  
ATOM    228  CB  ALA    17      26.004  56.938  34.119  1.00  0.00           C  
ATOM    229  HB1 ALA    17      25.523  57.551  33.357  1.00  0.00           H  
ATOM    230  HB2 ALA    17      26.361  57.535  34.958  1.00  0.00           H  
ATOM    231  HB3 ALA    17      26.897  56.498  33.675  1.00  0.00           H  
ATOM    232  C   ALA    17      24.451  55.028  33.443  1.00  0.00           C  
ATOM    233  O   ALA    17      23.260  55.224  33.251  1.00  0.00           O  
ATOM    234  N   SER    18      25.229  54.284  32.694  1.00  0.00           N  
ATOM    235  H   SER    18      26.172  54.115  33.014  1.00  0.00           H  
ATOM    236  CA  SER    18      24.782  53.784  31.413  1.00  0.00           C  
ATOM    237  HA  SER    18      24.226  54.560  30.885  1.00  0.00           H  
ATOM    238  CB  SER    18      25.966  53.535  30.516  1.00  0.00           C  
ATOM    239  HB2 SER    18      25.653  53.710  29.487  1.00  0.00           H  
ATOM    240  HB3 SER    18      26.674  54.339  30.716  1.00  0.00           H  
ATOM    241  OG  SER    18      26.514  52.248  30.710  1.00  0.00           O  
ATOM    242  HG  SER    18      27.398  52.076  30.376  1.00  0.00           H  
ATOM    243  C   SER    18      23.776  52.635  31.431  1.00  0.00           C  
ATOM    244  O   SER    18      23.024  52.559  30.454  1.00  0.00           O  
ATOM    245  N   ALA    19      23.765  51.897  32.493  1.00  0.00           N  
ATOM    246  H   ALA    19      24.491  51.965  33.192  1.00  0.00           H  
ATOM    247  CA  ALA    19      22.764  50.914  32.771  1.00  0.00           C  
ATOM    248  HA  ALA    19      22.782  50.141  32.002  1.00  0.00           H  
ATOM    249  CB  ALA    19      23.081  50.311  34.123  1.00  0.00           C  
ATOM    250  HB1 ALA    19      23.131  51.053  34.921  1.00  0.00           H  
ATOM    251  HB2 ALA    19      24.037  49.790  34.087  1.00  0.00           H  
ATOM    252  HB3 ALA    19      22.276  49.652  34.448  1.00  0.00           H  
ATOM    253  C   ALA    19      21.351  51.467  32.654  1.00  0.00           C  
ATOM    254  O   ALA    19      20.489  50.774  32.110  1.00  0.00           O  
ATOM    255  N   TYR    20      21.151  52.697  33.254  1.00  0.00           N  
ATOM    256  H   TYR    20      21.964  53.085  33.711  1.00  0.00           H  
ATOM    257  CA  TYR    20      19.847  53.356  33.325  1.00  0.00           C  
ATOM    258  HA  TYR    20      19.154  52.603  33.703  1.00  0.00           H  
ATOM    259  CB  TYR    20      19.833  54.600  34.242  1.00  0.00           C  
ATOM    260  HB2 TYR    20      18.941  55.147  33.938  1.00  0.00           H  
ATOM    261  HB3 TYR    20      20.753  55.107  33.949  1.00  0.00           H  
ATOM    262  CG  TYR    20      19.755  54.368  35.683  1.00  0.00           C  
ATOM    263  CD1 TYR    20      20.918  53.931  36.429  1.00  0.00           C  
ATOM    264  HD1 TYR    20      21.864  53.799  35.925  1.00  0.00           H  
ATOM    265  CE1 TYR    20      20.816  53.857  37.851  1.00  0.00           C  
ATOM    266  HE1 TYR    20      21.676  53.547  38.425  1.00  0.00           H  
ATOM    267  CZ  TYR    20      19.600  54.096  38.467  1.00  0.00           C  
ATOM    268  OH  TYR    20      19.646  54.050  39.839  1.00  0.00           O  
ATOM    269  HH  TYR    20      20.542  53.990  40.178  1.00  0.00           H  
ATOM    270  CE2 TYR    20      18.466  54.624  37.767  1.00  0.00           C  
ATOM    271  HE2 TYR    20      17.551  54.884  38.279  1.00  0.00           H  
ATOM    272  CD2 TYR    20      18.520  54.651  36.344  1.00  0.00           C  
ATOM    273  HD2 TYR    20      17.631  54.901  35.783  1.00  0.00           H  
ATOM    274  C   TYR    20      19.298  53.594  31.883  1.00  0.00           C  
ATOM    275  O   TYR    20      18.276  53.103  31.525  1.00  0.00           O  
ATOM    276  N   ALA    21      20.028  54.398  31.084  1.00  0.00           N  
ATOM    277  H   ALA    21      20.943  54.727  31.357  1.00  0.00           H  
ATOM    278  CA  ALA    21      19.916  54.388  29.639  1.00  0.00           C  
ATOM    279  HA  ALA    21      19.081  54.964  29.240  1.00  0.00           H  
ATOM    280  CB  ALA    21      21.174  55.022  29.054  1.00  0.00           C  
ATOM    281  HB1 ALA    21      21.235  56.030  29.464  1.00  0.00           H  
ATOM    282  HB2 ALA    21      22.014  54.405  29.374  1.00  0.00           H  
ATOM    283  HB3 ALA    21      21.217  54.964  27.966  1.00  0.00           H  
ATOM    284  C   ALA    21      19.649  53.013  29.001  1.00  0.00           C  
ATOM    285  O   ALA    21      18.713  52.890  28.131  1.00  0.00           O  
ATOM    286  N   ARG    22      20.372  51.981  29.371  1.00  0.00           N  
ATOM    287  H   ARG    22      21.222  52.108  29.900  1.00  0.00           H  
ATOM    288  CA  ARG    22      20.073  50.681  28.794  1.00  0.00           C  
ATOM    289  HA  ARG    22      20.264  50.779  27.725  1.00  0.00           H  
ATOM    290  CB  ARG    22      21.100  49.561  29.148  1.00  0.00           C  
ATOM    291  HB2 ARG    22      21.263  49.485  30.223  1.00  0.00           H  
ATOM    292  HB3 ARG    22      22.087  49.754  28.728  1.00  0.00           H  
ATOM    293  CG  ARG    22      20.672  48.190  28.780  1.00  0.00           C  
ATOM    294  HG2 ARG    22      19.653  48.006  29.121  1.00  0.00           H  
ATOM    295  HG3 ARG    22      21.374  47.472  29.203  1.00  0.00           H  
ATOM    296  CD  ARG    22      20.658  47.840  27.260  1.00  0.00           C  
ATOM    297  HD2 ARG    22      19.949  48.497  26.756  1.00  0.00           H  
ATOM    298  HD3 ARG    22      21.601  48.156  26.814  1.00  0.00           H  
ATOM    299  NE  ARG    22      20.407  46.375  27.029  1.00  0.00           N  
ATOM    300  HE  ARG    22      19.459  46.086  26.833  1.00  0.00           H  
ATOM    301  CZ  ARG    22      21.249  45.382  26.743  1.00  0.00           C  
ATOM    302  NH1 ARG    22      22.564  45.524  26.658  1.00  0.00           N  
ATOM    303 HH11 ARG    22      22.951  46.452  26.754  1.00  0.00           H  
ATOM    304 HH12 ARG    22      23.153  44.810  26.255  1.00  0.00           H  
ATOM    305  NH2 ARG    22      20.731  44.184  26.545  1.00  0.00           N  
ATOM    306 HH21 ARG    22      19.769  44.066  26.260  1.00  0.00           H  
ATOM    307 HH22 ARG    22      21.366  43.420  26.361  1.00  0.00           H  
ATOM    308  C   ARG    22      18.718  50.272  29.021  1.00  0.00           C  
ATOM    309  O   ARG    22      18.002  50.008  28.054  1.00  0.00           O  
ATOM    310  N   ILE    23      18.318  50.198  30.281  1.00  0.00           N  
ATOM    311  H   ILE    23      19.015  50.354  30.994  1.00  0.00           H  
ATOM    312  CA  ILE    23      17.005  49.606  30.705  1.00  0.00           C  
ATOM    313  HA  ILE    23      16.916  48.642  30.205  1.00  0.00           H  
ATOM    314  CB  ILE    23      16.957  49.280  32.200  1.00  0.00           C  
ATOM    315  HB  ILE    23      17.178  50.224  32.699  1.00  0.00           H  
ATOM    316  CG2 ILE    23      15.542  48.756  32.570  1.00  0.00           C  
ATOM    317 HG21 ILE    23      15.461  48.485  33.623  1.00  0.00           H  
ATOM    318 HG22 ILE    23      15.356  47.916  31.900  1.00  0.00           H  
ATOM    319 HG23 ILE    23      14.856  49.550  32.277  1.00  0.00           H  
ATOM    320  CG1 ILE    23      17.998  48.310  32.682  1.00  0.00           C  
ATOM    321 HG12 ILE    23      18.989  48.763  32.680  1.00  0.00           H  
ATOM    322 HG13 ILE    23      17.723  48.192  33.730  1.00  0.00           H  
ATOM    323  CD1 ILE    23      18.048  46.887  32.052  1.00  0.00           C  
ATOM    324 HD11 ILE    23      18.842  46.384  32.603  1.00  0.00           H  
ATOM    325 HD12 ILE    23      18.519  46.914  31.070  1.00  0.00           H  
ATOM    326 HD13 ILE    23      17.073  46.401  32.092  1.00  0.00           H  
ATOM    327  C   ILE    23      15.813  50.461  30.262  1.00  0.00           C  
ATOM    328  O   ILE    23      14.824  49.909  29.877  1.00  0.00           O  
ATOM    329  N   LEU    24      15.979  51.799  30.206  1.00  0.00           N  
ATOM    330  H   LEU    24      16.790  52.219  30.638  1.00  0.00           H  
ATOM    331  CA  LEU    24      15.078  52.749  29.620  1.00  0.00           C  
ATOM    332  HA  LEU    24      14.116  52.362  29.958  1.00  0.00           H  
ATOM    333  CB  LEU    24      15.396  54.134  30.282  1.00  0.00           C  
ATOM    334  HB2 LEU    24      16.447  54.213  30.001  1.00  0.00           H  
ATOM    335  HB3 LEU    24      14.808  54.957  29.875  1.00  0.00           H  
ATOM    336  CG  LEU    24      15.276  54.196  31.844  1.00  0.00           C  
ATOM    337  HG  LEU    24      15.997  53.462  32.204  1.00  0.00           H  
ATOM    338  CD1 LEU    24      15.760  55.532  32.351  1.00  0.00           C  
ATOM    339 HD11 LEU    24      15.143  56.358  31.997  1.00  0.00           H  
ATOM    340 HD12 LEU    24      16.808  55.726  32.121  1.00  0.00           H  
ATOM    341 HD13 LEU    24      15.703  55.583  33.438  1.00  0.00           H  
ATOM    342  CD2 LEU    24      13.874  53.884  32.306  1.00  0.00           C  
ATOM    343 HD21 LEU    24      13.784  54.188  33.349  1.00  0.00           H  
ATOM    344 HD22 LEU    24      13.743  52.808  32.188  1.00  0.00           H  
ATOM    345 HD23 LEU    24      13.136  54.452  31.740  1.00  0.00           H  
ATOM    346  C   LEU    24      14.991  52.763  28.078  1.00  0.00           C  
ATOM    347  O   LEU    24      14.038  53.402  27.548  1.00  0.00           O  
ATOM    348  N   SER    25      16.031  52.333  27.314  1.00  0.00           N  
ATOM    349  H   SER    25      16.955  52.281  27.718  1.00  0.00           H  
ATOM    350  CA  SER    25      15.929  52.181  25.878  1.00  0.00           C  
ATOM    351  HA  SER    25      15.345  53.001  25.460  1.00  0.00           H  
ATOM    352  CB  SER    25      17.280  52.237  25.147  1.00  0.00           C  
ATOM    353  HB2 SER    25      17.853  51.344  25.395  1.00  0.00           H  
ATOM    354  HB3 SER    25      17.134  52.229  24.067  1.00  0.00           H  
ATOM    355  OG  SER    25      17.972  53.442  25.458  1.00  0.00           O  
ATOM    356  HG  SER    25      18.650  53.173  26.083  1.00  0.00           H  
ATOM    357  C   SER    25      15.209  50.876  25.598  1.00  0.00           C  
ATOM    358  O   SER    25      14.371  50.850  24.693  1.00  0.00           O  
ATOM    359  N   GLU    26      15.508  49.766  26.295  1.00  0.00           N  
ATOM    360  H   GLU    26      16.252  49.881  26.969  1.00  0.00           H  
ATOM    361  CA  GLU    26      15.061  48.370  26.122  1.00  0.00           C  
ATOM    362  HA  GLU    26      15.091  48.131  25.059  1.00  0.00           H  
ATOM    363  CB  GLU    26      16.083  47.559  26.912  1.00  0.00           C  
ATOM    364  HB2 GLU    26      17.125  47.650  26.605  1.00  0.00           H  
ATOM    365  HB3 GLU    26      16.052  47.712  27.990  1.00  0.00           H  
ATOM    366  CG  GLU    26      15.775  46.003  26.692  1.00  0.00           C  
ATOM    367  HG2 GLU    26      14.887  45.741  27.267  1.00  0.00           H  
ATOM    368  HG3 GLU    26      15.592  45.833  25.631  1.00  0.00           H  
ATOM    369  CD  GLU    26      16.877  45.096  27.223  1.00  0.00           C  
ATOM    370  OE1 GLU    26      16.639  44.422  28.288  1.00  0.00           O  
ATOM    371  OE2 GLU    26      18.001  44.928  26.685  1.00  0.00           O  
ATOM    372  C   GLU    26      13.589  48.234  26.733  1.00  0.00           C  
ATOM    373  O   GLU    26      12.929  47.344  26.208  1.00  0.00           O  
ATOM    374  N   GLU    27      13.183  48.978  27.772  1.00  0.00           N  
ATOM    375  H   GLU    27      13.895  49.477  28.286  1.00  0.00           H  
ATOM    376  CA  GLU    27      11.878  48.727  28.445  1.00  0.00           C  
ATOM    377  HA  GLU    27      11.350  47.961  27.877  1.00  0.00           H  
ATOM    378  CB  GLU    27      12.099  48.229  29.868  1.00  0.00           C  
ATOM    379  HB2 GLU    27      11.131  48.095  30.350  1.00  0.00           H  
ATOM    380  HB3 GLU    27      12.559  49.035  30.440  1.00  0.00           H  
ATOM    381  CG  GLU    27      12.947  47.009  30.027  1.00  0.00           C  
ATOM    382  HG2 GLU    27      13.826  47.041  29.383  1.00  0.00           H  
ATOM    383  HG3 GLU    27      13.408  47.059  31.014  1.00  0.00           H  
ATOM    384  CD  GLU    27      12.089  45.794  29.843  1.00  0.00           C  
ATOM    385  OE1 GLU    27      12.279  44.917  30.718  1.00  0.00           O  
ATOM    386  OE2 GLU    27      11.371  45.519  28.854  1.00  0.00           O  
ATOM    387  C   GLU    27      10.934  49.935  28.479  1.00  0.00           C  
ATOM    388  O   GLU    27       9.720  49.806  28.663  1.00  0.00           O  
ATOM    389  N   ALA    28      11.490  51.137  28.143  1.00  0.00           N  
ATOM    390  H   ALA    28      12.457  51.226  27.862  1.00  0.00           H  
ATOM    391  CA  ALA    28      10.742  52.433  28.074  1.00  0.00           C  
ATOM    392  HA  ALA    28       9.660  52.319  28.139  1.00  0.00           H  
ATOM    393  CB  ALA    28      10.923  53.252  29.359  1.00  0.00           C  
ATOM    394  HB1 ALA    28      11.045  52.635  30.249  1.00  0.00           H  
ATOM    395  HB2 ALA    28      10.062  53.857  29.643  1.00  0.00           H  
ATOM    396  HB3 ALA    28      11.765  53.925  29.199  1.00  0.00           H  
ATOM    397  C   ALA    28      11.013  53.284  26.809  1.00  0.00           C  
ATOM    398  O   ALA    28      11.310  54.451  26.863  1.00  0.00           O  
ATOM    399  N   PRO    29      10.921  52.660  25.638  1.00  0.00           N  
ATOM    400  CD  PRO    29      10.734  51.254  25.355  1.00  0.00           C  
ATOM    401  HD2 PRO    29      11.700  50.779  25.523  1.00  0.00           H  
ATOM    402  HD3 PRO    29       9.925  50.801  25.927  1.00  0.00           H  
ATOM    403  CG  PRO    29      10.325  51.155  23.864  1.00  0.00           C  
ATOM    404  HG2 PRO    29       9.270  51.398  23.736  1.00  0.00           H  
ATOM    405  HG3 PRO    29      10.651  50.251  23.349  1.00  0.00           H  
ATOM    406  CB  PRO    29      11.162  52.313  23.296  1.00  0.00           C  
ATOM    407  HB2 PRO    29      10.880  52.699  22.316  1.00  0.00           H  
ATOM    408  HB3 PRO    29      12.207  52.023  23.191  1.00  0.00           H  
ATOM    409  CA  PRO    29      11.219  53.354  24.351  1.00  0.00           C  
ATOM    410  HA  PRO    29      12.209  53.809  24.330  1.00  0.00           H  
ATOM    411  C   PRO    29      10.218  54.453  24.106  1.00  0.00           C  
ATOM    412  O   PRO    29       9.028  54.299  24.437  1.00  0.00           O  
ATOM    413  N   GLY    30      10.643  55.694  23.641  1.00  0.00           N  
ATOM    414  H   GLY    30      11.604  55.872  23.389  1.00  0.00           H  
ATOM    415  CA  GLY    30       9.767  56.891  23.612  1.00  0.00           C  
ATOM    416  HA2 GLY    30       9.910  57.369  22.643  1.00  0.00           H  
ATOM    417  HA3 GLY    30       8.731  56.554  23.601  1.00  0.00           H  
ATOM    418  C   GLY    30       9.979  57.961  24.739  1.00  0.00           C  
ATOM    419  O   GLY    30       9.512  59.093  24.589  1.00  0.00           O  
ATOM    420  N   ALA    31      10.535  57.527  25.838  1.00  0.00           N  
ATOM    421  H   ALA    31      10.794  56.552  25.783  1.00  0.00           H  
ATOM    422  CA  ALA    31      10.936  58.237  27.007  1.00  0.00           C  
ATOM    423  HA  ALA    31      10.169  58.970  27.254  1.00  0.00           H  
ATOM    424  CB  ALA    31      11.038  57.367  28.215  1.00  0.00           C  
ATOM    425  HB1 ALA    31      10.064  56.887  28.309  1.00  0.00           H  
ATOM    426  HB2 ALA    31      11.843  56.633  28.237  1.00  0.00           H  
ATOM    427  HB3 ALA    31      11.231  57.911  29.139  1.00  0.00           H  
ATOM    428  C   ALA    31      12.213  58.981  26.683  1.00  0.00           C  
ATOM    429  O   ALA    31      13.111  58.231  26.289  1.00  0.00           O  
ATOM    430  N   THR    32      12.389  60.268  26.834  1.00  0.00           N  
ATOM    431  H   THR    32      11.623  60.731  27.302  1.00  0.00           H  
ATOM    432  CA  THR    32      13.595  61.101  26.506  1.00  0.00           C  
ATOM    433  HA  THR    32      14.053  60.618  25.643  1.00  0.00           H  
ATOM    434  CB  THR    32      13.262  62.517  26.088  1.00  0.00           C  
ATOM    435  HB  THR    32      14.210  63.015  25.887  1.00  0.00           H  
ATOM    436  CG2 THR    32      12.471  62.675  24.731  1.00  0.00           C  
ATOM    437 HG21 THR    32      12.485  63.658  24.261  1.00  0.00           H  
ATOM    438 HG22 THR    32      11.447  62.319  24.848  1.00  0.00           H  
ATOM    439 HG23 THR    32      12.953  61.933  24.095  1.00  0.00           H  
ATOM    440  OG1 THR    32      12.597  63.194  27.133  1.00  0.00           O  
ATOM    441  HG1 THR    32      11.806  62.707  27.372  1.00  0.00           H  
ATOM    442  C   THR    32      14.688  61.043  27.629  1.00  0.00           C  
ATOM    443  O   THR    32      14.391  61.140  28.816  1.00  0.00           O  
ATOM    444  N   ILE    33      15.916  60.822  27.254  1.00  0.00           N  
ATOM    445  H   ILE    33      16.050  60.799  26.253  1.00  0.00           H  
ATOM    446  CA  ILE    33      17.051  60.571  28.081  1.00  0.00           C  
ATOM    447  HA  ILE    33      16.895  60.904  29.107  1.00  0.00           H  
ATOM    448  CB  ILE    33      17.463  59.079  28.219  1.00  0.00           C  
ATOM    449  HB  ILE    33      18.098  58.900  27.352  1.00  0.00           H  
ATOM    450  CG2 ILE    33      18.438  58.931  29.377  1.00  0.00           C  
ATOM    451 HG21 ILE    33      18.636  57.903  29.681  1.00  0.00           H  
ATOM    452 HG22 ILE    33      18.076  59.411  30.286  1.00  0.00           H  
ATOM    453 HG23 ILE    33      19.398  59.355  29.083  1.00  0.00           H  
ATOM    454  CG1 ILE    33      16.312  58.161  28.238  1.00  0.00           C  
ATOM    455 HG12 ILE    33      16.115  57.955  29.290  1.00  0.00           H  
ATOM    456 HG13 ILE    33      15.436  58.536  27.708  1.00  0.00           H  
ATOM    457  CD1 ILE    33      16.567  56.775  27.578  1.00  0.00           C  
ATOM    458 HD11 ILE    33      16.842  57.006  26.548  1.00  0.00           H  
ATOM    459 HD12 ILE    33      17.407  56.206  27.974  1.00  0.00           H  
ATOM    460 HD13 ILE    33      15.652  56.183  27.538  1.00  0.00           H  
ATOM    461  C   ILE    33      18.165  61.474  27.470  1.00  0.00           C  
ATOM    462  O   ILE    33      18.301  61.672  26.275  1.00  0.00           O  
ATOM    463  N   ALA    34      18.974  62.193  28.341  1.00  0.00           N  
ATOM    464  H   ALA    34      18.717  62.173  29.318  1.00  0.00           H  
ATOM    465  CA  ALA    34      20.233  62.777  28.088  1.00  0.00           C  
ATOM    466  HA  ALA    34      20.613  62.373  27.150  1.00  0.00           H  
ATOM    467  CB  ALA    34      20.114  64.266  27.883  1.00  0.00           C  
ATOM    468  HB1 ALA    34      21.081  64.686  27.605  1.00  0.00           H  
ATOM    469  HB2 ALA    34      19.798  64.742  28.811  1.00  0.00           H  
ATOM    470  HB3 ALA    34      19.377  64.325  27.083  1.00  0.00           H  
ATOM    471  C   ALA    34      21.253  62.407  29.170  1.00  0.00           C  
ATOM    472  O   ALA    34      21.022  62.531  30.410  1.00  0.00           O  
ATOM    473  N   MET    35      22.388  61.852  28.754  1.00  0.00           N  
ATOM    474  H   MET    35      22.528  61.794  27.756  1.00  0.00           H  
ATOM    475  CA  MET    35      23.525  61.439  29.573  1.00  0.00           C  
ATOM    476  HA  MET    35      23.154  61.397  30.597  1.00  0.00           H  
ATOM    477  CB  MET    35      24.088  60.071  29.212  1.00  0.00           C  
ATOM    478  HB2 MET    35      23.272  59.378  29.415  1.00  0.00           H  
ATOM    479  HB3 MET    35      24.196  60.012  28.129  1.00  0.00           H  
ATOM    480  CG  MET    35      25.340  59.586  29.986  1.00  0.00           C  
ATOM    481  HG2 MET    35      25.103  59.584  31.050  1.00  0.00           H  
ATOM    482  HG3 MET    35      26.165  60.265  29.770  1.00  0.00           H  
ATOM    483  SD  MET    35      25.955  57.971  29.609  1.00  0.00           S  
ATOM    484  CE  MET    35      24.588  56.879  29.884  1.00  0.00           C  
ATOM    485  HE1 MET    35      24.595  55.931  29.346  1.00  0.00           H  
ATOM    486  HE2 MET    35      23.683  57.442  29.655  1.00  0.00           H  
ATOM    487  HE3 MET    35      24.679  56.542  30.917  1.00  0.00           H  
ATOM    488  C   MET    35      24.579  62.576  29.368  1.00  0.00           C  
ATOM    489  O   MET    35      24.860  62.753  28.194  1.00  0.00           O  
ATOM    490  N   PHE    36      25.129  63.181  30.439  1.00  0.00           N  
ATOM    491  H   PHE    36      24.694  63.063  31.343  1.00  0.00           H  
ATOM    492  CA  PHE    36      26.198  64.207  30.422  1.00  0.00           C  
ATOM    493  HA  PHE    36      26.404  64.428  29.375  1.00  0.00           H  
ATOM    494  CB  PHE    36      25.679  65.529  31.085  1.00  0.00           C  
ATOM    495  HB2 PHE    36      25.494  65.326  32.140  1.00  0.00           H  
ATOM    496  HB3 PHE    36      26.479  66.268  31.080  1.00  0.00           H  
ATOM    497  CG  PHE    36      24.408  66.061  30.631  1.00  0.00           C  
ATOM    498  CD1 PHE    36      24.345  67.063  29.655  1.00  0.00           C  
ATOM    499  HD1 PHE    36      25.271  67.356  29.183  1.00  0.00           H  
ATOM    500  CE1 PHE    36      23.159  67.481  29.116  1.00  0.00           C  
ATOM    501  HE1 PHE    36      23.224  68.282  28.394  1.00  0.00           H  
ATOM    502  CZ  PHE    36      21.924  67.063  29.594  1.00  0.00           C  
ATOM    503  HZ  PHE    36      21.011  67.467  29.183  1.00  0.00           H  
ATOM    504  CE2 PHE    36      21.941  66.117  30.636  1.00  0.00           C  
ATOM    505  HE2 PHE    36      21.033  65.920  31.187  1.00  0.00           H  
ATOM    506  CD2 PHE    36      23.151  65.574  31.143  1.00  0.00           C  
ATOM    507  HD2 PHE    36      23.232  64.832  31.923  1.00  0.00           H  
ATOM    508  C   PHE    36      27.520  63.729  30.987  1.00  0.00           C  
ATOM    509  O   PHE    36      27.471  63.146  32.089  1.00  0.00           O  
ATOM    510  N   GLU    37      28.602  63.928  30.280  1.00  0.00           N  
ATOM    511  H   GLU    37      28.547  64.405  29.392  1.00  0.00           H  
ATOM    512  CA  GLU    37      29.912  63.407  30.633  1.00  0.00           C  
ATOM    513  HA  GLU    37      29.936  63.033  31.657  1.00  0.00           H  
ATOM    514  CB  GLU    37      30.150  62.169  29.632  1.00  0.00           C  
ATOM    515  HB2 GLU    37      29.910  62.391  28.592  1.00  0.00           H  
ATOM    516  HB3 GLU    37      29.392  61.417  29.853  1.00  0.00           H  
ATOM    517  CG  GLU    37      31.606  61.600  29.821  1.00  0.00           C  
ATOM    518  HG2 GLU    37      32.287  62.303  29.341  1.00  0.00           H  
ATOM    519  HG3 GLU    37      31.597  60.638  29.307  1.00  0.00           H  
ATOM    520  CD  GLU    37      31.995  61.336  31.238  1.00  0.00           C  
ATOM    521  OE1 GLU    37      31.439  60.397  31.807  1.00  0.00           O  
ATOM    522  OE2 GLU    37      32.860  62.048  31.827  1.00  0.00           O  
ATOM    523  C   GLU    37      31.130  64.350  30.487  1.00  0.00           C  
ATOM    524  O   GLU    37      31.505  64.690  29.394  1.00  0.00           O  
ATOM    525  N   VAL    38      31.814  64.789  31.594  1.00  0.00           N  
ATOM    526  H   VAL    38      31.450  64.456  32.475  1.00  0.00           H  
ATOM    527  CA  VAL    38      32.910  65.803  31.617  1.00  0.00           C  
ATOM    528  HA  VAL    38      32.568  66.617  30.978  1.00  0.00           H  
ATOM    529  CB  VAL    38      33.289  66.208  33.048  1.00  0.00           C  
ATOM    530  HB  VAL    38      32.397  66.501  33.602  1.00  0.00           H  
ATOM    531  CG1 VAL    38      33.843  65.070  33.905  1.00  0.00           C  
ATOM    532 HG11 VAL    38      33.184  64.202  33.890  1.00  0.00           H  
ATOM    533 HG12 VAL    38      33.946  65.339  34.956  1.00  0.00           H  
ATOM    534 HG13 VAL    38      34.836  64.803  33.541  1.00  0.00           H  
ATOM    535  CG2 VAL    38      34.351  67.319  33.184  1.00  0.00           C  
ATOM    536 HG21 VAL    38      34.485  67.617  34.223  1.00  0.00           H  
ATOM    537 HG22 VAL    38      35.297  67.059  32.708  1.00  0.00           H  
ATOM    538 HG23 VAL    38      33.991  68.191  32.638  1.00  0.00           H  
ATOM    539  C   VAL    38      34.118  65.422  30.723  1.00  0.00           C  
ATOM    540  O   VAL    38      34.747  66.316  30.135  1.00  0.00           O  
ATOM    541  N   GLY    39      34.506  64.148  30.629  1.00  0.00           N  
ATOM    542  H   GLY    39      33.901  63.451  31.041  1.00  0.00           H  
ATOM    543  CA  GLY    39      35.664  63.623  29.953  1.00  0.00           C  
ATOM    544  HA2 GLY    39      36.454  64.341  30.171  1.00  0.00           H  
ATOM    545  HA3 GLY    39      35.898  62.608  30.276  1.00  0.00           H  
ATOM    546  C   GLY    39      35.450  63.627  28.395  1.00  0.00           C  
ATOM    547  O   GLY    39      34.311  63.711  27.915  1.00  0.00           O  
ATOM    548  N   PRO    40      36.496  63.437  27.553  1.00  0.00           N  
ATOM    549  CD  PRO    40      37.846  63.234  28.055  1.00  0.00           C  
ATOM    550  HD2 PRO    40      38.105  64.173  28.544  1.00  0.00           H  
ATOM    551  HD3 PRO    40      37.954  62.387  28.732  1.00  0.00           H  
ATOM    552  CG  PRO    40      38.702  63.002  26.812  1.00  0.00           C  
ATOM    553  HG2 PRO    40      38.804  61.922  26.702  1.00  0.00           H  
ATOM    554  HG3 PRO    40      39.677  63.489  26.821  1.00  0.00           H  
ATOM    555  CB  PRO    40      37.901  63.640  25.705  1.00  0.00           C  
ATOM    556  HB2 PRO    40      38.194  63.216  24.745  1.00  0.00           H  
ATOM    557  HB3 PRO    40      38.161  64.696  25.784  1.00  0.00           H  
ATOM    558  CA  PRO    40      36.457  63.400  26.092  1.00  0.00           C  
ATOM    559  HA  PRO    40      35.846  64.197  25.666  1.00  0.00           H  
ATOM    560  C   PRO    40      35.951  62.077  25.517  1.00  0.00           C  
ATOM    561  O   PRO    40      35.978  61.036  26.237  1.00  0.00           O  
ATOM    562  N   THR    41      35.546  62.028  24.260  1.00  0.00           N  
ATOM    563  H   THR    41      35.607  62.868  23.702  1.00  0.00           H  
ATOM    564  CA  THR    41      35.403  60.758  23.496  1.00  0.00           C  
ATOM    565  HA  THR    41      34.893  60.013  24.107  1.00  0.00           H  
ATOM    566  CB  THR    41      34.557  60.916  22.252  1.00  0.00           C  
ATOM    567  HB  THR    41      34.859  61.786  21.669  1.00  0.00           H  
ATOM    568  CG2 THR    41      34.616  59.578  21.367  1.00  0.00           C  
ATOM    569 HG21 THR    41      33.760  59.620  20.693  1.00  0.00           H  
ATOM    570 HG22 THR    41      35.576  59.292  20.937  1.00  0.00           H  
ATOM    571 HG23 THR    41      34.475  58.722  22.028  1.00  0.00           H  
ATOM    572  OG1 THR    41      33.193  61.041  22.585  1.00  0.00           O  
ATOM    573  HG1 THR    41      33.125  61.939  22.918  1.00  0.00           H  
ATOM    574  C   THR    41      36.843  60.334  23.082  1.00  0.00           C  
ATOM    575  O   THR    41      37.534  61.136  22.469  1.00  0.00           O  
ATOM    576  N   VAL    42      37.227  59.105  23.369  1.00  0.00           N  
ATOM    577  H   VAL    42      36.679  58.565  24.024  1.00  0.00           H  
ATOM    578  CA  VAL    42      38.554  58.584  23.036  1.00  0.00           C  
ATOM    579  HA  VAL    42      39.088  59.235  22.344  1.00  0.00           H  
ATOM    580  CB  VAL    42      39.434  58.540  24.281  1.00  0.00           C  
ATOM    581  HB  VAL    42      40.338  58.004  23.992  1.00  0.00           H  
ATOM    582  CG1 VAL    42      39.902  59.836  24.919  1.00  0.00           C  
ATOM    583 HG11 VAL    42      40.673  59.712  25.680  1.00  0.00           H  
ATOM    584 HG12 VAL    42      39.018  60.329  25.324  1.00  0.00           H  
ATOM    585 HG13 VAL    42      40.396  60.537  24.246  1.00  0.00           H  
ATOM    586  CG2 VAL    42      38.866  57.738  25.399  1.00  0.00           C  
ATOM    587 HG21 VAL    42      39.518  57.767  26.273  1.00  0.00           H  
ATOM    588 HG22 VAL    42      38.808  56.709  25.044  1.00  0.00           H  
ATOM    589 HG23 VAL    42      37.850  58.067  25.619  1.00  0.00           H  
ATOM    590  C   VAL    42      38.513  57.199  22.402  1.00  0.00           C  
ATOM    591  O   VAL    42      39.390  56.881  21.641  1.00  0.00           O  
ATOM    592  N   SER    43      37.457  56.369  22.627  1.00  0.00           N  
ATOM    593  H   SER    43      36.691  56.726  23.179  1.00  0.00           H  
ATOM    594  CA  SER    43      37.320  54.997  22.078  1.00  0.00           C  
ATOM    595  HA  SER    43      38.223  54.629  21.592  1.00  0.00           H  
ATOM    596  CB  SER    43      37.038  53.998  23.211  1.00  0.00           C  
ATOM    597  HB2 SER    43      37.504  54.240  24.167  1.00  0.00           H  
ATOM    598  HB3 SER    43      35.958  53.933  23.348  1.00  0.00           H  
ATOM    599  OG  SER    43      37.427  52.753  22.740  1.00  0.00           O  
ATOM    600  HG  SER    43      37.681  52.198  23.481  1.00  0.00           H  
ATOM    601  C   SER    43      36.220  54.852  21.028  1.00  0.00           C  
ATOM    602  O   SER    43      35.468  55.809  20.710  1.00  0.00           O  
ATOM    603  N   ASN    44      36.132  53.651  20.428  1.00  0.00           N  
ATOM    604  H   ASN    44      36.747  52.963  20.840  1.00  0.00           H  
ATOM    605  CA  ASN    44      35.458  53.280  19.246  1.00  0.00           C  
ATOM    606  HA  ASN    44      34.784  54.026  18.827  1.00  0.00           H  
ATOM    607  CB  ASN    44      36.556  53.239  18.155  1.00  0.00           C  
ATOM    608  HB2 ASN    44      36.230  52.661  17.291  1.00  0.00           H  
ATOM    609  HB3 ASN    44      37.454  52.760  18.545  1.00  0.00           H  
ATOM    610  CG  ASN    44      36.899  54.669  17.677  1.00  0.00           C  
ATOM    611  OD1 ASN    44      37.632  55.449  18.282  1.00  0.00           O  
ATOM    612  ND2 ASN    44      36.425  55.071  16.529  1.00  0.00           N  
ATOM    613 HD21 ASN    44      35.764  54.516  16.005  1.00  0.00           H  
ATOM    614 HD22 ASN    44      36.631  56.017  16.244  1.00  0.00           H  
ATOM    615  C   ASN    44      34.693  51.959  19.405  1.00  0.00           C  
ATOM    616  O   ASN    44      35.426  50.987  19.479  1.00  0.00           O  
ATOM    617  N   PRO    45      33.343  51.919  19.462  1.00  0.00           N  
ATOM    618  CD  PRO    45      32.469  50.755  19.095  1.00  0.00           C  
ATOM    619  HD2 PRO    45      32.324  50.156  19.994  1.00  0.00           H  
ATOM    620  HD3 PRO    45      32.915  50.166  18.294  1.00  0.00           H  
ATOM    621  CG  PRO    45      31.082  51.307  18.834  1.00  0.00           C  
ATOM    622  HG2 PRO    45      30.327  50.560  19.079  1.00  0.00           H  
ATOM    623  HG3 PRO    45      30.899  51.693  17.832  1.00  0.00           H  
ATOM    624  CB  PRO    45      31.034  52.538  19.766  1.00  0.00           C  
ATOM    625  HB2 PRO    45      30.712  52.336  20.788  1.00  0.00           H  
ATOM    626  HB3 PRO    45      30.347  53.247  19.304  1.00  0.00           H  
ATOM    627  CA  PRO    45      32.436  53.065  19.756  1.00  0.00           C  
ATOM    628  HA  PRO    45      32.482  53.696  18.868  1.00  0.00           H  
ATOM    629  C   PRO    45      32.704  53.764  21.092  1.00  0.00           C  
ATOM    630  O   PRO    45      33.470  53.203  21.849  1.00  0.00           O  
ATOM    631  N   PRO    46      32.060  54.959  21.269  1.00  0.00           N  
ATOM    632  CD  PRO    46      31.497  55.787  20.258  1.00  0.00           C  
ATOM    633  HD2 PRO    46      32.083  55.733  19.341  1.00  0.00           H  
ATOM    634  HD3 PRO    46      30.436  55.601  20.088  1.00  0.00           H  
ATOM    635  CG  PRO    46      31.653  57.183  20.796  1.00  0.00           C  
ATOM    636  HG2 PRO    46      32.701  57.470  20.721  1.00  0.00           H  
ATOM    637  HG3 PRO    46      30.912  57.767  20.249  1.00  0.00           H  
ATOM    638  CB  PRO    46      31.359  57.065  22.304  1.00  0.00           C  
ATOM    639  HB2 PRO    46      30.288  56.923  22.451  1.00  0.00           H  
ATOM    640  HB3 PRO    46      31.839  57.910  22.799  1.00  0.00           H  
ATOM    641  CA  PRO    46      32.163  55.731  22.534  1.00  0.00           C  
ATOM    642  HA  PRO    46      33.204  56.023  22.668  1.00  0.00           H  
ATOM    643  C   PRO    46      31.597  54.912  23.726  1.00  0.00           C  
ATOM    644  O   PRO    46      30.390  54.603  23.730  1.00  0.00           O  
ATOM    645  N   GLY    47      32.415  54.632  24.680  1.00  0.00           N  
ATOM    646  H   GLY    47      33.369  54.963  24.692  1.00  0.00           H  
ATOM    647  CA  GLY    47      32.070  53.750  25.847  1.00  0.00           C  
ATOM    648  HA2 GLY    47      31.034  53.415  25.811  1.00  0.00           H  
ATOM    649  HA3 GLY    47      32.434  54.302  26.713  1.00  0.00           H  
ATOM    650  C   GLY    47      32.890  52.429  25.840  1.00  0.00           C  
ATOM    651  O   GLY    47      33.283  51.949  26.919  1.00  0.00           O  
ATOM    652  N   ALA    48      33.260  51.946  24.665  1.00  0.00           N  
ATOM    653  H   ALA    48      33.002  52.344  23.773  1.00  0.00           H  
ATOM    654  CA  ALA    48      34.163  50.760  24.594  1.00  0.00           C  
ATOM    655  HA  ALA    48      33.670  49.949  25.129  1.00  0.00           H  
ATOM    656  CB  ALA    48      34.267  50.337  23.167  1.00  0.00           C  
ATOM    657  HB1 ALA    48      34.641  49.316  23.093  1.00  0.00           H  
ATOM    658  HB2 ALA    48      34.853  51.002  22.533  1.00  0.00           H  
ATOM    659  HB3 ALA    48      33.223  50.378  22.855  1.00  0.00           H  
ATOM    660  C   ALA    48      35.571  50.815  25.229  1.00  0.00           C  
ATOM    661  O   ALA    48      36.135  51.874  25.395  1.00  0.00           O  
ATOM    662  N   HIE    49      36.242  49.667  25.582  1.00  0.00           N  
ATOM    663  H   HIE    49      35.694  48.834  25.420  1.00  0.00           H  
ATOM    664  CA  HIE    49      37.571  49.652  26.303  1.00  0.00           C  
ATOM    665  HA  HIE    49      37.427  50.162  27.255  1.00  0.00           H  
ATOM    666  CB  HIE    49      37.902  48.189  26.735  1.00  0.00           C  
ATOM    667  HB2 HIE    49      36.966  47.784  27.118  1.00  0.00           H  
ATOM    668  HB3 HIE    49      38.212  47.552  25.907  1.00  0.00           H  
ATOM    669  CG  HIE    49      39.047  48.131  27.760  1.00  0.00           C  
ATOM    670  ND1 HIE    49      40.351  48.487  27.494  1.00  0.00           N  
ATOM    671  CE1 HIE    49      41.001  48.229  28.585  1.00  0.00           C  
ATOM    672  HE1 HIE    49      42.079  48.276  28.626  1.00  0.00           H  
ATOM    673  NE2 HIE    49      40.136  47.790  29.484  1.00  0.00           N  
ATOM    674  HE2 HIE    49      40.391  47.433  30.394  1.00  0.00           H  
ATOM    675  CD2 HIE    49      38.942  47.739  29.000  1.00  0.00           C  
ATOM    676  HD2 HIE    49      38.111  47.472  29.637  1.00  0.00           H  
ATOM    677  C   HIE    49      38.639  50.233  25.408  1.00  0.00           C  
ATOM    678  O   HIE    49      38.602  50.001  24.180  1.00  0.00           O  
ATOM    679  N   VAL    50      39.670  50.909  25.920  1.00  0.00           N  
ATOM    680  H   VAL    50      39.843  50.971  26.913  1.00  0.00           H  
ATOM    681  CA  VAL    50      40.709  51.407  25.084  1.00  0.00           C  
ATOM    682  HA  VAL    50      40.279  52.009  24.283  1.00  0.00           H  
ATOM    683  CB  VAL    50      41.730  52.271  25.751  1.00  0.00           C  
ATOM    684  HB  VAL    50      42.344  52.643  24.930  1.00  0.00           H  
ATOM    685  CG1 VAL    50      41.050  53.440  26.409  1.00  0.00           C  
ATOM    686 HG11 VAL    50      40.160  53.820  25.907  1.00  0.00           H  
ATOM    687 HG12 VAL    50      40.810  53.245  27.455  1.00  0.00           H  
ATOM    688 HG13 VAL    50      41.610  54.369  26.307  1.00  0.00           H  
ATOM    689  CG2 VAL    50      42.606  51.587  26.780  1.00  0.00           C  
ATOM    690 HG21 VAL    50      42.008  51.274  27.636  1.00  0.00           H  
ATOM    691 HG22 VAL    50      43.051  50.692  26.344  1.00  0.00           H  
ATOM    692 HG23 VAL    50      43.392  52.235  27.167  1.00  0.00           H  
ATOM    693  C   VAL    50      41.492  50.348  24.302  1.00  0.00           C  
ATOM    694  O   VAL    50      42.075  50.637  23.283  1.00  0.00           O  
ATOM    695  N   LYS    51      41.293  49.083  24.659  1.00  0.00           N  
ATOM    696  H   LYS    51      40.872  48.891  25.556  1.00  0.00           H  
ATOM    697  CA  LYS    51      41.871  47.877  23.962  1.00  0.00           C  
ATOM    698  HA  LYS    51      42.856  48.124  23.568  1.00  0.00           H  
ATOM    699  CB  LYS    51      41.891  46.670  24.971  1.00  0.00           C  
ATOM    700  HB2 LYS    51      41.958  45.691  24.496  1.00  0.00           H  
ATOM    701  HB3 LYS    51      40.950  46.648  25.520  1.00  0.00           H  
ATOM    702  CG  LYS    51      43.161  46.714  25.855  1.00  0.00           C  
ATOM    703  HG2 LYS    51      44.003  47.097  25.279  1.00  0.00           H  
ATOM    704  HG3 LYS    51      42.945  47.500  26.579  1.00  0.00           H  
ATOM    705  CD  LYS    51      43.664  45.399  26.582  1.00  0.00           C  
ATOM    706  HD2 LYS    51      42.795  45.017  27.117  1.00  0.00           H  
ATOM    707  HD3 LYS    51      44.399  45.760  27.301  1.00  0.00           H  
ATOM    708  CE  LYS    51      44.444  44.478  25.675  1.00  0.00           C  
ATOM    709  HE2 LYS    51      43.746  44.418  24.840  1.00  0.00           H  
ATOM    710  HE3 LYS    51      45.318  44.943  25.219  1.00  0.00           H  
ATOM    711  NZ  LYS    51      44.811  43.199  26.317  1.00  0.00           N  
ATOM    712  HZ1 LYS    51      44.113  42.853  26.960  1.00  0.00           H  
ATOM    713  HZ2 LYS    51      45.563  43.372  26.968  1.00  0.00           H  
ATOM    714  HZ3 LYS    51      45.110  42.488  25.665  1.00  0.00           H  
ATOM    715  C   LYS    51      41.207  47.614  22.697  1.00  0.00           C  
ATOM    716  O   LYS    51      41.853  46.956  21.953  1.00  0.00           O  
ATOM    717  N   ASN    52      40.148  48.327  22.326  1.00  0.00           N  
ATOM    718  H   ASN    52      39.732  48.878  23.063  1.00  0.00           H  
ATOM    719  CA  ASN    52      39.536  48.323  20.978  1.00  0.00           C  
ATOM    720  HA  ASN    52      39.489  47.282  20.659  1.00  0.00           H  
ATOM    721  CB  ASN    52      38.104  48.787  21.181  1.00  0.00           C  
ATOM    722  HB2 ASN    52      38.031  49.787  21.608  1.00  0.00           H  
ATOM    723  HB3 ASN    52      37.687  48.870  20.178  1.00  0.00           H  
ATOM    724  CG  ASN    52      37.215  47.832  21.918  1.00  0.00           C  
ATOM    725  OD1 ASN    52      36.516  46.953  21.389  1.00  0.00           O  
ATOM    726  ND2 ASN    52      37.165  47.959  23.249  1.00  0.00           N  
ATOM    727 HD21 ASN    52      37.535  48.758  23.743  1.00  0.00           H  
ATOM    728 HD22 ASN    52      36.429  47.397  23.653  1.00  0.00           H  
ATOM    729  C   ASN    52      40.380  49.173  19.900  1.00  0.00           C  
ATOM    730  O   ASN    52      40.071  49.041  18.724  1.00  0.00           O  
ATOM    731  N   ILE    53      41.196  50.140  20.317  1.00  0.00           N  
ATOM    732  H   ILE    53      41.263  50.367  21.299  1.00  0.00           H  
ATOM    733  CA  ILE    53      41.856  51.095  19.388  1.00  0.00           C  
ATOM    734  HA  ILE    53      41.145  51.335  18.598  1.00  0.00           H  
ATOM    735  CB  ILE    53      42.239  52.390  20.215  1.00  0.00           C  
ATOM    736  HB  ILE    53      42.730  51.903  21.057  1.00  0.00           H  
ATOM    737  CG2 ILE    53      43.042  53.332  19.355  1.00  0.00           C  
ATOM    738 HG21 ILE    53      43.883  52.697  19.077  1.00  0.00           H  
ATOM    739 HG22 ILE    53      42.508  53.574  18.436  1.00  0.00           H  
ATOM    740 HG23 ILE    53      43.426  54.155  19.957  1.00  0.00           H  
ATOM    741  CG1 ILE    53      40.994  53.110  20.849  1.00  0.00           C  
ATOM    742 HG12 ILE    53      40.326  53.676  20.200  1.00  0.00           H  
ATOM    743 HG13 ILE    53      40.356  52.400  21.374  1.00  0.00           H  
ATOM    744  CD1 ILE    53      41.430  54.117  21.881  1.00  0.00           C  
ATOM    745 HD11 ILE    53      41.874  54.963  21.357  1.00  0.00           H  
ATOM    746 HD12 ILE    53      42.051  53.678  22.662  1.00  0.00           H  
ATOM    747 HD13 ILE    53      40.528  54.449  22.397  1.00  0.00           H  
ATOM    748  C   ILE    53      43.116  50.357  18.714  1.00  0.00           C  
ATOM    749  O   ILE    53      43.896  49.761  19.484  1.00  0.00           O  
ATOM    750  N   GLU    54      43.139  50.368  17.387  1.00  0.00           N  
ATOM    751  H   GLU    54      42.432  50.845  16.846  1.00  0.00           H  
ATOM    752  CA  GLU    54      43.935  49.492  16.557  1.00  0.00           C  
ATOM    753  HA  GLU    54      44.008  48.620  17.208  1.00  0.00           H  
ATOM    754  CB  GLU    54      43.221  49.238  15.222  1.00  0.00           C  
ATOM    755  HB2 GLU    54      43.452  50.093  14.587  1.00  0.00           H  
ATOM    756  HB3 GLU    54      42.143  49.299  15.373  1.00  0.00           H  
ATOM    757  CG  GLU    54      43.572  47.958  14.418  1.00  0.00           C  
ATOM    758  HG2 GLU    54      43.017  47.763  13.500  1.00  0.00           H  
ATOM    759  HG3 GLU    54      44.597  48.151  14.103  1.00  0.00           H  
ATOM    760  CD  GLU    54      43.580  46.723  15.360  1.00  0.00           C  
ATOM    761  OE1 GLU    54      42.701  46.573  16.233  1.00  0.00           O  
ATOM    762  OE2 GLU    54      44.519  45.931  15.256  1.00  0.00           O  
ATOM    763  C   GLU    54      45.407  49.960  16.381  1.00  0.00           C  
ATOM    764  O   GLU    54      46.123  49.421  15.601  1.00  0.00           O  
ATOM    765  N   ASP    55      45.912  50.767  17.343  1.00  0.00           N  
ATOM    766  H   ASP    55      45.277  51.235  17.974  1.00  0.00           H  
ATOM    767  CA  ASP    55      47.297  51.221  17.480  1.00  0.00           C  
ATOM    768  HA  ASP    55      48.082  50.638  16.998  1.00  0.00           H  
ATOM    769  CB  ASP    55      47.251  52.542  16.754  1.00  0.00           C  
ATOM    770  HB2 ASP    55      46.522  53.253  17.142  1.00  0.00           H  
ATOM    771  HB3 ASP    55      46.964  52.256  15.742  1.00  0.00           H  
ATOM    772  CG  ASP    55      48.581  53.260  16.558  1.00  0.00           C  
ATOM    773  OD1 ASP    55      48.481  54.458  16.121  1.00  0.00           O  
ATOM    774  OD2 ASP    55      49.643  52.804  16.991  1.00  0.00           O  
ATOM    775  C   ASP    55      47.653  51.539  19.027  1.00  0.00           C  
ATOM    776  O   ASP    55      47.167  52.503  19.576  1.00  0.00           O  
ATOM    777  N   PRO    56      48.525  50.759  19.692  1.00  0.00           N  
ATOM    778  CD  PRO    56      49.075  49.528  19.109  1.00  0.00           C  
ATOM    779  HD2 PRO    56      49.705  49.828  18.272  1.00  0.00           H  
ATOM    780  HD3 PRO    56      48.355  48.796  18.745  1.00  0.00           H  
ATOM    781  CG  PRO    56      50.044  48.951  20.191  1.00  0.00           C  
ATOM    782  HG2 PRO    56      49.610  48.004  20.512  1.00  0.00           H  
ATOM    783  HG3 PRO    56      51.046  48.875  19.768  1.00  0.00           H  
ATOM    784  CB  PRO    56      50.128  50.018  21.339  1.00  0.00           C  
ATOM    785  HB2 PRO    56      51.109  50.483  21.238  1.00  0.00           H  
ATOM    786  HB3 PRO    56      49.891  49.632  22.331  1.00  0.00           H  
ATOM    787  CA  PRO    56      49.051  50.973  21.091  1.00  0.00           C  
ATOM    788  HA  PRO    56      48.170  50.767  21.699  1.00  0.00           H  
ATOM    789  C   PRO    56      49.621  52.342  21.507  1.00  0.00           C  
ATOM    790  O   PRO    56      49.632  52.634  22.738  1.00  0.00           O  
ATOM    791  N   ASP    57      50.034  53.226  20.601  1.00  0.00           N  
ATOM    792  H   ASP    57      49.924  53.012  19.621  1.00  0.00           H  
ATOM    793  CA  ASP    57      50.367  54.615  20.841  1.00  0.00           C  
ATOM    794  HA  ASP    57      50.843  54.599  21.822  1.00  0.00           H  
ATOM    795  CB  ASP    57      51.147  55.108  19.634  1.00  0.00           C  
ATOM    796  HB2 ASP    57      51.274  56.187  19.723  1.00  0.00           H  
ATOM    797  HB3 ASP    57      50.550  54.948  18.736  1.00  0.00           H  
ATOM    798  CG  ASP    57      52.475  54.270  19.548  1.00  0.00           C  
ATOM    799  OD1 ASP    57      52.914  53.845  18.472  1.00  0.00           O  
ATOM    800  OD2 ASP    57      53.154  54.140  20.579  1.00  0.00           O  
ATOM    801  C   ASP    57      49.081  55.476  20.974  1.00  0.00           C  
ATOM    802  O   ASP    57      49.000  56.303  21.897  1.00  0.00           O  
ATOM    803  N   SER    58      48.103  55.275  20.090  1.00  0.00           N  
ATOM    804  H   SER    58      48.111  54.579  19.358  1.00  0.00           H  
ATOM    805  CA  SER    58      46.803  55.897  20.108  1.00  0.00           C  
ATOM    806  HA  SER    58      47.193  56.914  20.159  1.00  0.00           H  
ATOM    807  CB  SER    58      46.110  55.644  18.807  1.00  0.00           C  
ATOM    808  HB2 SER    58      46.764  55.658  17.935  1.00  0.00           H  
ATOM    809  HB3 SER    58      45.687  54.649  18.940  1.00  0.00           H  
ATOM    810  OG  SER    58      45.197  56.688  18.556  1.00  0.00           O  
ATOM    811  HG  SER    58      45.710  57.457  18.294  1.00  0.00           H  
ATOM    812  C   SER    58      46.030  55.582  21.335  1.00  0.00           C  
ATOM    813  O   SER    58      45.217  56.385  21.796  1.00  0.00           O  
ATOM    814  N   ARG    59      46.318  54.416  22.028  1.00  0.00           N  
ATOM    815  H   ARG    59      46.906  53.729  21.577  1.00  0.00           H  
ATOM    816  CA  ARG    59      45.862  54.034  23.318  1.00  0.00           C  
ATOM    817  HA  ARG    59      44.778  54.139  23.341  1.00  0.00           H  
ATOM    818  CB  ARG    59      46.056  52.576  23.718  1.00  0.00           C  
ATOM    819  HB2 ARG    59      45.607  52.455  24.703  1.00  0.00           H  
ATOM    820  HB3 ARG    59      47.122  52.377  23.827  1.00  0.00           H  
ATOM    821  CG  ARG    59      45.269  51.646  22.730  1.00  0.00           C  
ATOM    822  HG2 ARG    59      44.236  51.981  22.829  1.00  0.00           H  
ATOM    823  HG3 ARG    59      45.658  51.828  21.728  1.00  0.00           H  
ATOM    824  CD  ARG    59      45.293  50.165  23.162  1.00  0.00           C  
ATOM    825  HD2 ARG    59      46.333  49.878  23.314  1.00  0.00           H  
ATOM    826  HD3 ARG    59      44.821  50.053  24.138  1.00  0.00           H  
ATOM    827  NE  ARG    59      44.753  49.338  22.146  1.00  0.00           N  
ATOM    828  HE  ARG    59      44.435  49.776  21.293  1.00  0.00           H  
ATOM    829  CZ  ARG    59      45.041  48.046  22.035  1.00  0.00           C  
ATOM    830  NH1 ARG    59      45.593  47.391  22.986  1.00  0.00           N  
ATOM    831 HH11 ARG    59      45.735  47.818  23.890  1.00  0.00           H  
ATOM    832 HH12 ARG    59      45.934  46.478  22.720  1.00  0.00           H  
ATOM    833  NH2 ARG    59      44.739  47.259  21.027  1.00  0.00           N  
ATOM    834 HH21 ARG    59      44.098  47.563  20.308  1.00  0.00           H  
ATOM    835 HH22 ARG    59      45.046  46.299  21.100  1.00  0.00           H  
ATOM    836  C   ARG    59      46.449  54.887  24.366  1.00  0.00           C  
ATOM    837  O   ARG    59      45.683  55.323  25.225  1.00  0.00           O  
ATOM    838  N   SER    60      47.761  55.070  24.256  1.00  0.00           N  
ATOM    839  H   SER    60      48.276  54.724  23.459  1.00  0.00           H  
ATOM    840  CA  SER    60      48.549  55.925  25.214  1.00  0.00           C  
ATOM    841  HA  SER    60      48.302  55.741  26.260  1.00  0.00           H  
ATOM    842  CB  SER    60      50.059  55.714  25.116  1.00  0.00           C  
ATOM    843  HB2 SER    60      50.417  56.208  24.213  1.00  0.00           H  
ATOM    844  HB3 SER    60      50.605  56.192  25.929  1.00  0.00           H  
ATOM    845  OG  SER    60      50.412  54.306  24.945  1.00  0.00           O  
ATOM    846  HG  SER    60      50.295  53.952  24.060  1.00  0.00           H  
ATOM    847  C   SER    60      48.126  57.344  25.105  1.00  0.00           C  
ATOM    848  O   SER    60      47.818  57.916  26.172  1.00  0.00           O  
ATOM    849  N   LEU    61      47.856  57.868  23.896  1.00  0.00           N  
ATOM    850  H   LEU    61      48.090  57.331  23.074  1.00  0.00           H  
ATOM    851  CA  LEU    61      47.266  59.222  23.785  1.00  0.00           C  
ATOM    852  HA  LEU    61      47.780  59.837  24.523  1.00  0.00           H  
ATOM    853  CB  LEU    61      47.418  59.838  22.329  1.00  0.00           C  
ATOM    854  HB2 LEU    61      46.670  60.624  22.228  1.00  0.00           H  
ATOM    855  HB3 LEU    61      47.183  59.034  21.632  1.00  0.00           H  
ATOM    856  CG  LEU    61      48.766  60.463  21.875  1.00  0.00           C  
ATOM    857  HG  LEU    61      49.022  61.257  22.577  1.00  0.00           H  
ATOM    858  CD1 LEU    61      50.038  59.563  21.926  1.00  0.00           C  
ATOM    859 HD11 LEU    61      50.093  58.816  21.134  1.00  0.00           H  
ATOM    860 HD12 LEU    61      50.874  60.257  21.832  1.00  0.00           H  
ATOM    861 HD13 LEU    61      50.149  58.990  22.846  1.00  0.00           H  
ATOM    862  CD2 LEU    61      48.492  61.128  20.555  1.00  0.00           C  
ATOM    863 HD21 LEU    61      47.929  62.047  20.720  1.00  0.00           H  
ATOM    864 HD22 LEU    61      48.238  60.417  19.769  1.00  0.00           H  
ATOM    865 HD23 LEU    61      49.470  61.437  20.187  1.00  0.00           H  
ATOM    866  C   LEU    61      45.870  59.303  24.313  1.00  0.00           C  
ATOM    867  O   LEU    61      45.577  60.344  24.935  1.00  0.00           O  
ATOM    868  N   ALA    62      45.110  58.199  24.316  1.00  0.00           N  
ATOM    869  H   ALA    62      45.476  57.467  23.723  1.00  0.00           H  
ATOM    870  CA  ALA    62      43.756  58.098  24.745  1.00  0.00           C  
ATOM    871  HA  ALA    62      43.283  59.032  24.442  1.00  0.00           H  
ATOM    872  CB  ALA    62      42.937  56.966  24.122  1.00  0.00           C  
ATOM    873  HB1 ALA    62      42.801  57.064  23.045  1.00  0.00           H  
ATOM    874  HB2 ALA    62      43.457  56.026  24.304  1.00  0.00           H  
ATOM    875  HB3 ALA    62      41.952  56.772  24.548  1.00  0.00           H  
ATOM    876  C   ALA    62      43.780  58.123  26.318  1.00  0.00           C  
ATOM    877  O   ALA    62      43.134  58.937  26.941  1.00  0.00           O  
ATOM    878  N   GLN    63      44.663  57.298  26.929  1.00  0.00           N  
ATOM    879  H   GLN    63      45.171  56.633  26.363  1.00  0.00           H  
ATOM    880  CA  GLN    63      44.885  57.182  28.387  1.00  0.00           C  
ATOM    881  HA  GLN    63      44.107  56.779  29.035  1.00  0.00           H  
ATOM    882  CB  GLN    63      45.971  56.037  28.529  1.00  0.00           C  
ATOM    883  HB2 GLN    63      46.334  56.030  29.557  1.00  0.00           H  
ATOM    884  HB3 GLN    63      46.835  56.204  27.886  1.00  0.00           H  
ATOM    885  CG  GLN    63      45.327  54.643  28.275  1.00  0.00           C  
ATOM    886  HG2 GLN    63      44.710  54.386  29.136  1.00  0.00           H  
ATOM    887  HG3 GLN    63      44.608  54.688  27.458  1.00  0.00           H  
ATOM    888  CD  GLN    63      46.392  53.542  27.890  1.00  0.00           C  
ATOM    889  OE1 GLN    63      47.480  53.799  27.472  1.00  0.00           O  
ATOM    890  NE2 GLN    63      46.142  52.304  28.066  1.00  0.00           N  
ATOM    891 HE21 GLN    63      45.246  52.025  28.440  1.00  0.00           H  
ATOM    892 HE22 GLN    63      46.947  51.731  27.857  1.00  0.00           H  
ATOM    893  C   GLN    63      45.353  58.598  28.939  1.00  0.00           C  
ATOM    894  O   GLN    63      44.813  58.987  29.990  1.00  0.00           O  
ATOM    895  N   ARG    64      46.264  59.356  28.238  1.00  0.00           N  
ATOM    896  H   ARG    64      46.590  58.901  27.398  1.00  0.00           H  
ATOM    897  CA  ARG    64      46.631  60.734  28.623  1.00  0.00           C  
ATOM    898  HA  ARG    64      46.950  60.750  29.665  1.00  0.00           H  
ATOM    899  CB  ARG    64      47.649  61.381  27.640  1.00  0.00           C  
ATOM    900  HB2 ARG    64      47.300  61.358  26.607  1.00  0.00           H  
ATOM    901  HB3 ARG    64      47.785  62.408  27.977  1.00  0.00           H  
ATOM    902  CG  ARG    64      49.081  60.797  27.686  1.00  0.00           C  
ATOM    903  HG2 ARG    64      49.680  61.579  27.218  1.00  0.00           H  
ATOM    904  HG3 ARG    64      49.103  59.868  27.115  1.00  0.00           H  
ATOM    905  CD  ARG    64      49.825  60.534  29.028  1.00  0.00           C  
ATOM    906  HD2 ARG    64      50.891  60.369  28.871  1.00  0.00           H  
ATOM    907  HD3 ARG    64      49.789  61.422  29.659  1.00  0.00           H  
ATOM    908  NE  ARG    64      49.268  59.388  29.759  1.00  0.00           N  
ATOM    909  HE  ARG    64      48.725  59.495  30.603  1.00  0.00           H  
ATOM    910  CZ  ARG    64      49.552  58.174  29.515  1.00  0.00           C  
ATOM    911  NH1 ARG    64      50.354  57.682  28.608  1.00  0.00           N  
ATOM    912 HH11 ARG    64      51.055  58.337  28.294  1.00  0.00           H  
ATOM    913 HH12 ARG    64      50.674  56.735  28.753  1.00  0.00           H  
ATOM    914  NH2 ARG    64      49.004  57.184  30.210  1.00  0.00           N  
ATOM    915 HH21 ARG    64      48.322  57.479  30.894  1.00  0.00           H  
ATOM    916 HH22 ARG    64      49.367  56.259  30.030  1.00  0.00           H  
ATOM    917  C   ARG    64      45.412  61.624  28.545  1.00  0.00           C  
ATOM    918  O   ARG    64      45.151  62.309  29.547  1.00  0.00           O  
ATOM    919  N   ALA    65      44.641  61.581  27.491  1.00  0.00           N  
ATOM    920  H   ALA    65      45.026  60.923  26.829  1.00  0.00           H  
ATOM    921  CA  ALA    65      43.368  62.229  27.415  1.00  0.00           C  
ATOM    922  HA  ALA    65      43.580  63.294  27.504  1.00  0.00           H  
ATOM    923  CB  ALA    65      42.802  62.178  25.999  1.00  0.00           C  
ATOM    924  HB1 ALA    65      41.845  62.698  26.034  1.00  0.00           H  
ATOM    925  HB2 ALA    65      42.708  61.117  25.768  1.00  0.00           H  
ATOM    926  HB3 ALA    65      43.431  62.775  25.338  1.00  0.00           H  
ATOM    927  C   ALA    65      42.357  61.804  28.544  1.00  0.00           C  
ATOM    928  O   ALA    65      41.452  62.590  28.766  1.00  0.00           O  
ATOM    929  N   SER    66      42.412  60.644  29.213  1.00  0.00           N  
ATOM    930  H   SER    66      43.198  60.043  29.011  1.00  0.00           H  
ATOM    931  CA  SER    66      41.514  60.066  30.280  1.00  0.00           C  
ATOM    932  HA  SER    66      40.515  60.502  30.294  1.00  0.00           H  
ATOM    933  CB  SER    66      41.392  58.558  30.113  1.00  0.00           C  
ATOM    934  HB2 SER    66      42.240  58.007  30.519  1.00  0.00           H  
ATOM    935  HB3 SER    66      40.528  58.185  30.664  1.00  0.00           H  
ATOM    936  OG  SER    66      41.306  58.139  28.758  1.00  0.00           O  
ATOM    937  HG  SER    66      41.960  58.601  28.230  1.00  0.00           H  
ATOM    938  C   SER    66      42.087  60.326  31.673  1.00  0.00           C  
ATOM    939  O   SER    66      41.309  60.717  32.605  1.00  0.00           O  
ATOM    940  N   GLU    67      43.361  60.406  31.807  1.00  0.00           N  
ATOM    941  H   GLU    67      43.939  59.983  31.095  1.00  0.00           H  
ATOM    942  CA  GLU    67      44.129  61.004  32.926  1.00  0.00           C  
ATOM    943  HA  GLU    67      43.831  60.619  33.902  1.00  0.00           H  
ATOM    944  CB  GLU    67      45.623  60.646  32.776  1.00  0.00           C  
ATOM    945  HB2 GLU    67      45.904  60.690  31.724  1.00  0.00           H  
ATOM    946  HB3 GLU    67      46.263  61.307  33.359  1.00  0.00           H  
ATOM    947  CG  GLU    67      45.997  59.308  33.307  1.00  0.00           C  
ATOM    948  HG2 GLU    67      46.115  59.353  34.390  1.00  0.00           H  
ATOM    949  HG3 GLU    67      45.153  58.626  33.202  1.00  0.00           H  
ATOM    950  CD  GLU    67      47.280  58.875  32.497  1.00  0.00           C  
ATOM    951  OE1 GLU    67      48.251  59.675  32.346  1.00  0.00           O  
ATOM    952  OE2 GLU    67      47.144  57.762  32.008  1.00  0.00           O  
ATOM    953  C   GLU    67      44.143  62.525  32.972  1.00  0.00           C  
ATOM    954  O   GLU    67      44.358  63.088  34.060  1.00  0.00           O  
ATOM    955  N   GLY    68      43.877  63.165  31.858  1.00  0.00           N  
ATOM    956  H   GLY    68      43.780  62.607  31.022  1.00  0.00           H  
ATOM    957  CA  GLY    68      43.954  64.630  31.826  1.00  0.00           C  
ATOM    958  HA2 GLY    68      43.624  65.004  30.857  1.00  0.00           H  
ATOM    959  HA3 GLY    68      43.293  65.117  32.543  1.00  0.00           H  
ATOM    960  C   GLY    68      45.446  65.169  32.019  1.00  0.00           C  
ATOM    961  O   GLY    68      46.336  64.347  32.052  1.00  0.00           O  
ATOM    962  N   PRO    69      45.614  66.492  32.141  1.00  0.00           N  
ATOM    963  CD  PRO    69      44.663  67.515  31.870  1.00  0.00           C  
ATOM    964  HD2 PRO    69      44.461  67.375  30.808  1.00  0.00           H  
ATOM    965  HD3 PRO    69      43.754  67.551  32.472  1.00  0.00           H  
ATOM    966  CG  PRO    69      45.236  68.810  32.205  1.00  0.00           C  
ATOM    967  HG2 PRO    69      44.801  69.094  33.163  1.00  0.00           H  
ATOM    968  HG3 PRO    69      45.214  69.521  31.380  1.00  0.00           H  
ATOM    969  CB  PRO    69      46.765  68.509  32.490  1.00  0.00           C  
ATOM    970  HB2 PRO    69      47.047  68.928  33.456  1.00  0.00           H  
ATOM    971  HB3 PRO    69      47.419  69.033  31.792  1.00  0.00           H  
ATOM    972  CA  PRO    69      46.942  67.020  32.370  1.00  0.00           C  
ATOM    973  HA  PRO    69      47.393  66.887  31.386  1.00  0.00           H  
ATOM    974  C   PRO    69      47.701  66.411  33.574  1.00  0.00           C  
ATOM    975  O   PRO    69      47.060  66.104  34.616  1.00  0.00           O  
ATOM    976  N   GLY    70      49.026  66.223  33.516  1.00  0.00           N  
ATOM    977  H   GLY    70      49.516  66.367  32.645  1.00  0.00           H  
ATOM    978  CA  GLY    70      49.842  65.573  34.518  1.00  0.00           C  
ATOM    979  HA2 GLY    70      50.887  65.614  34.211  1.00  0.00           H  
ATOM    980  HA3 GLY    70      49.606  64.516  34.400  1.00  0.00           H  
ATOM    981  C   GLY    70      49.692  66.022  36.000  1.00  0.00           C  
ATOM    982  O   GLY    70      49.769  67.181  36.326  1.00  0.00           O  
ATOM    983  N   ALA    71      49.401  65.058  36.952  1.00  0.00           N  
ATOM    984  H   ALA    71      49.340  64.107  36.618  1.00  0.00           H  
ATOM    985  CA  ALA    71      49.091  65.216  38.385  1.00  0.00           C  
ATOM    986  HA  ALA    71      49.657  66.076  38.741  1.00  0.00           H  
ATOM    987  CB  ALA    71      47.588  65.427  38.528  1.00  0.00           C  
ATOM    988  HB1 ALA    71      47.026  64.531  38.262  1.00  0.00           H  
ATOM    989  HB2 ALA    71      47.276  65.825  39.493  1.00  0.00           H  
ATOM    990  HB3 ALA    71      47.232  66.075  37.727  1.00  0.00           H  
ATOM    991  C   ALA    71      49.488  63.947  39.287  1.00  0.00           C  
ATOM    992  O   ALA    71      49.250  62.824  38.875  1.00  0.00           O  
ATOM    993  N   GLY    72      50.113  64.099  40.428  1.00  0.00           N  
ATOM    994  H   GLY    72      50.377  65.048  40.651  1.00  0.00           H  
ATOM    995  CA  GLY    72      50.970  63.085  40.946  1.00  0.00           C  
ATOM    996  HA2 GLY    72      51.320  63.513  41.885  1.00  0.00           H  
ATOM    997  HA3 GLY    72      50.323  62.225  41.120  1.00  0.00           H  
ATOM    998  C   GLY    72      52.177  62.812  40.024  1.00  0.00           C  
ATOM    999  O   GLY    72      52.513  63.640  39.175  1.00  0.00           O  
ATOM   1000  N   ALA    73      52.846  61.747  40.184  1.00  0.00           N  
ATOM   1001  H   ALA    73      52.504  61.136  40.912  1.00  0.00           H  
ATOM   1002  CA  ALA    73      53.820  61.259  39.229  1.00  0.00           C  
ATOM   1003  HA  ALA    73      54.485  62.069  38.929  1.00  0.00           H  
ATOM   1004  CB  ALA    73      54.711  60.188  39.916  1.00  0.00           C  
ATOM   1005  HB1 ALA    73      55.386  59.714  39.203  1.00  0.00           H  
ATOM   1006  HB2 ALA    73      55.240  60.762  40.677  1.00  0.00           H  
ATOM   1007  HB3 ALA    73      54.111  59.381  40.336  1.00  0.00           H  
ATOM   1008  C   ALA    73      53.155  60.599  37.950  1.00  0.00           C  
ATOM   1009  O   ALA    73      51.936  60.358  37.821  1.00  0.00           O  
ATOM   1010  N   ALA    74      54.033  60.189  36.991  1.00  0.00           N  
ATOM   1011  H   ALA    74      55.029  60.314  37.103  1.00  0.00           H  
ATOM   1012  CA  ALA    74      53.506  59.531  35.853  1.00  0.00           C  
ATOM   1013  HA  ALA    74      52.636  60.057  35.458  1.00  0.00           H  
ATOM   1014  CB  ALA    74      54.640  59.516  34.812  1.00  0.00           C  
ATOM   1015  HB1 ALA    74      54.755  60.540  34.457  1.00  0.00           H  
ATOM   1016  HB2 ALA    74      54.409  58.820  34.005  1.00  0.00           H  
ATOM   1017  HB3 ALA    74      55.606  59.193  35.201  1.00  0.00           H  
ATOM   1018  C   ALA    74      53.056  58.119  36.039  1.00  0.00           C  
ATOM   1019  O   ALA    74      53.595  57.411  36.920  1.00  0.00           O  
ATOM   1020  N   THR    75      52.028  57.651  35.364  1.00  0.00           N  
ATOM   1021  H   THR    75      51.566  58.286  34.729  1.00  0.00           H  
ATOM   1022  CA  THR    75      51.407  56.380  35.741  1.00  0.00           C  
ATOM   1023  HA  THR    75      51.409  56.251  36.823  1.00  0.00           H  
ATOM   1024  CB  THR    75      49.925  56.255  35.063  1.00  0.00           C  
ATOM   1025  HB  THR    75      49.597  55.216  35.043  1.00  0.00           H  
ATOM   1026  CG2 THR    75      48.833  57.082  35.725  1.00  0.00           C  
ATOM   1027 HG21 THR    75      47.883  56.936  35.211  1.00  0.00           H  
ATOM   1028 HG22 THR    75      48.691  56.839  36.778  1.00  0.00           H  
ATOM   1029 HG23 THR    75      49.124  58.123  35.585  1.00  0.00           H  
ATOM   1030  OG1 THR    75      50.058  56.718  33.719  1.00  0.00           O  
ATOM   1031  HG1 THR    75      49.839  57.645  33.606  1.00  0.00           H  
ATOM   1032  C   THR    75      52.224  55.066  35.221  1.00  0.00           C  
ATOM   1033  O   THR    75      52.876  55.094  34.171  1.00  0.00           O  
ATOM   1034  N   VAL    76      52.109  53.952  35.943  1.00  0.00           N  
ATOM   1035  H   VAL    76      51.416  53.996  36.677  1.00  0.00           H  
ATOM   1036  CA  VAL    76      52.825  52.693  35.724  1.00  0.00           C  
ATOM   1037  HA  VAL    76      53.224  52.658  34.710  1.00  0.00           H  
ATOM   1038  CB  VAL    76      54.151  52.688  36.581  1.00  0.00           C  
ATOM   1039  HB  VAL    76      53.858  52.865  37.616  1.00  0.00           H  
ATOM   1040  CG1 VAL    76      54.864  51.334  36.414  1.00  0.00           C  
ATOM   1041 HG11 VAL    76      55.907  51.359  36.732  1.00  0.00           H  
ATOM   1042 HG12 VAL    76      54.257  50.745  37.102  1.00  0.00           H  
ATOM   1043 HG13 VAL    76      54.829  51.000  35.377  1.00  0.00           H  
ATOM   1044  CG2 VAL    76      55.111  53.843  36.240  1.00  0.00           C  
ATOM   1045 HG21 VAL    76      56.010  53.702  36.839  1.00  0.00           H  
ATOM   1046 HG22 VAL    76      55.283  53.752  35.167  1.00  0.00           H  
ATOM   1047 HG23 VAL    76      54.682  54.823  36.451  1.00  0.00           H  
ATOM   1048  C   VAL    76      51.930  51.471  36.032  1.00  0.00           C  
ATOM   1049  O   VAL    76      51.205  51.411  37.029  1.00  0.00           O  
ATOM   1050  N   ASN    77      51.990  50.460  35.224  1.00  0.00           N  
ATOM   1051  H   ASN    77      52.629  50.582  34.452  1.00  0.00           H  
ATOM   1052  CA  ASN    77      51.136  49.315  35.132  1.00  0.00           C  
ATOM   1053  HA  ASN    77      50.099  49.574  34.920  1.00  0.00           H  
ATOM   1054  CB  ASN    77      51.518  48.377  34.007  1.00  0.00           C  
ATOM   1055  HB2 ASN    77      51.581  48.862  33.033  1.00  0.00           H  
ATOM   1056  HB3 ASN    77      52.533  48.015  34.169  1.00  0.00           H  
ATOM   1057  CG  ASN    77      50.512  47.270  33.785  1.00  0.00           C  
ATOM   1058  OD1 ASN    77      49.329  47.532  33.472  1.00  0.00           O  
ATOM   1059  ND2 ASN    77      50.867  46.043  33.943  1.00  0.00           N  
ATOM   1060 HD21 ASN    77      51.775  45.737  34.264  1.00  0.00           H  
ATOM   1061 HD22 ASN    77      50.083  45.409  34.003  1.00  0.00           H  
ATOM   1062  C   ASN    77      51.141  48.580  36.520  1.00  0.00           C  
ATOM   1063  O   ASN    77      50.077  48.165  36.916  1.00  0.00           O  
ATOM   1064  N   SER    78      52.326  48.380  37.177  1.00  0.00           N  
ATOM   1065  H   SER    78      53.197  48.736  36.809  1.00  0.00           H  
ATOM   1066  CA  SER    78      52.322  47.736  38.463  1.00  0.00           C  
ATOM   1067  HA  SER    78      51.524  46.995  38.505  1.00  0.00           H  
ATOM   1068  CB  SER    78      53.681  47.086  38.626  1.00  0.00           C  
ATOM   1069  HB2 SER    78      54.337  47.925  38.859  1.00  0.00           H  
ATOM   1070  HB3 SER    78      53.855  46.468  37.746  1.00  0.00           H  
ATOM   1071  OG  SER    78      53.747  46.151  39.747  1.00  0.00           O  
ATOM   1072  HG  SER    78      54.340  45.438  39.499  1.00  0.00           H  
ATOM   1073  C   SER    78      51.957  48.637  39.684  1.00  0.00           C  
ATOM   1074  O   SER    78      52.772  49.563  39.984  1.00  0.00           O  
ATOM   1075  N   PRO    79      50.974  48.228  40.585  1.00  0.00           N  
ATOM   1076  CD  PRO    79      50.007  47.191  40.462  1.00  0.00           C  
ATOM   1077  HD2 PRO    79      49.417  47.339  39.557  1.00  0.00           H  
ATOM   1078  HD3 PRO    79      50.481  46.210  40.423  1.00  0.00           H  
ATOM   1079  CG  PRO    79      49.053  47.384  41.649  1.00  0.00           C  
ATOM   1080  HG2 PRO    79      48.630  46.432  41.971  1.00  0.00           H  
ATOM   1081  HG3 PRO    79      48.242  48.079  41.429  1.00  0.00           H  
ATOM   1082  CB  PRO    79      49.965  48.005  42.692  1.00  0.00           C  
ATOM   1083  HB2 PRO    79      49.427  48.624  43.410  1.00  0.00           H  
ATOM   1084  HB3 PRO    79      50.521  47.194  43.162  1.00  0.00           H  
ATOM   1085  CA  PRO    79      50.944  48.884  41.909  1.00  0.00           C  
ATOM   1086  HA  PRO    79      50.518  49.882  41.812  1.00  0.00           H  
ATOM   1087  C   PRO    79      52.309  48.938  42.692  1.00  0.00           C  
ATOM   1088  O   PRO    79      52.610  49.878  43.454  1.00  0.00           O  
ATOM   1089  N   GLY    80      53.079  47.831  42.597  1.00  0.00           N  
ATOM   1090  H   GLY    80      52.659  47.132  42.002  1.00  0.00           H  
ATOM   1091  CA  GLY    80      54.295  47.432  43.284  1.00  0.00           C  
ATOM   1092  HA2 GLY    80      54.129  47.407  44.361  1.00  0.00           H  
ATOM   1093  HA3 GLY    80      54.704  46.492  42.915  1.00  0.00           H  
ATOM   1094  C   GLY    80      55.388  48.423  43.061  1.00  0.00           C  
ATOM   1095  O   GLY    80      56.307  48.561  43.845  1.00  0.00           O  
ATOM   1096  N   ALA    81      55.297  49.303  42.051  1.00  0.00           N  
ATOM   1097  H   ALA    81      54.512  49.198  41.424  1.00  0.00           H  
ATOM   1098  CA  ALA    81      56.229  50.405  41.777  1.00  0.00           C  
ATOM   1099  HA  ALA    81      57.247  50.026  41.687  1.00  0.00           H  
ATOM   1100  CB  ALA    81      55.796  50.990  40.449  1.00  0.00           C  
ATOM   1101  HB1 ALA    81      54.856  51.509  40.635  1.00  0.00           H  
ATOM   1102  HB2 ALA    81      56.499  51.723  40.052  1.00  0.00           H  
ATOM   1103  HB3 ALA    81      55.608  50.220  39.701  1.00  0.00           H  
ATOM   1104  C   ALA    81      56.370  51.412  42.965  1.00  0.00           C  
ATOM   1105  O   ALA    81      57.411  52.055  43.149  1.00  0.00           O  
ATOM   1106  N   VAL    82      55.369  51.564  43.833  1.00  0.00           N  
ATOM   1107  H   VAL    82      54.487  51.117  43.629  1.00  0.00           H  
ATOM   1108  CA  VAL    82      55.502  52.242  45.199  1.00  0.00           C  
ATOM   1109  HA  VAL    82      55.638  53.304  44.994  1.00  0.00           H  
ATOM   1110  CB  VAL    82      54.217  52.053  45.996  1.00  0.00           C  
ATOM   1111  HB  VAL    82      53.380  52.377  45.378  1.00  0.00           H  
ATOM   1112  CG1 VAL    82      53.982  50.676  46.528  1.00  0.00           C  
ATOM   1113 HG11 VAL    82      52.985  50.555  46.953  1.00  0.00           H  
ATOM   1114 HG12 VAL    82      54.735  50.468  47.287  1.00  0.00           H  
ATOM   1115 HG13 VAL    82      54.020  50.017  45.661  1.00  0.00           H  
ATOM   1116  CG2 VAL    82      54.262  53.036  47.172  1.00  0.00           C  
ATOM   1117 HG21 VAL    82      53.221  53.085  47.492  1.00  0.00           H  
ATOM   1118 HG22 VAL    82      54.876  52.605  47.962  1.00  0.00           H  
ATOM   1119 HG23 VAL    82      54.705  53.968  46.820  1.00  0.00           H  
ATOM   1120  C   VAL    82      56.770  51.775  46.052  1.00  0.00           C  
ATOM   1121  O   VAL    82      57.334  52.559  46.816  1.00  0.00           O  
ATOM   1122  N   LYS    83      57.295  50.554  45.880  1.00  0.00           N  
ATOM   1123  H   LYS    83      56.926  49.982  45.133  1.00  0.00           H  
ATOM   1124  CA  LYS    83      58.428  50.078  46.682  1.00  0.00           C  
ATOM   1125  HA  LYS    83      58.104  50.075  47.723  1.00  0.00           H  
ATOM   1126  CB  LYS    83      58.591  48.589  46.359  1.00  0.00           C  
ATOM   1127  HB2 LYS    83      58.661  48.539  45.272  1.00  0.00           H  
ATOM   1128  HB3 LYS    83      59.492  48.285  46.892  1.00  0.00           H  
ATOM   1129  CG  LYS    83      57.381  47.740  46.829  1.00  0.00           C  
ATOM   1130  HG2 LYS    83      57.249  47.872  47.903  1.00  0.00           H  
ATOM   1131  HG3 LYS    83      56.422  48.090  46.446  1.00  0.00           H  
ATOM   1132  CD  LYS    83      57.564  46.227  46.585  1.00  0.00           C  
ATOM   1133  HD2 LYS    83      58.576  46.048  46.947  1.00  0.00           H  
ATOM   1134  HD3 LYS    83      56.819  45.659  47.141  1.00  0.00           H  
ATOM   1135  CE  LYS    83      57.406  45.936  45.059  1.00  0.00           C  
ATOM   1136  HE2 LYS    83      58.002  46.687  44.539  1.00  0.00           H  
ATOM   1137  HE3 LYS    83      56.438  45.908  44.557  1.00  0.00           H  
ATOM   1138  NZ  LYS    83      58.070  44.665  44.725  1.00  0.00           N  
ATOM   1139  HZ1 LYS    83      57.397  44.107  44.217  1.00  0.00           H  
ATOM   1140  HZ2 LYS    83      58.846  44.777  44.088  1.00  0.00           H  
ATOM   1141  HZ3 LYS    83      58.493  44.296  45.564  1.00  0.00           H  
ATOM   1142  C   LYS    83      59.749  50.864  46.324  1.00  0.00           C  
ATOM   1143  O   LYS    83      60.720  50.650  47.070  1.00  0.00           O  
ATOM   1144  N   SER    84      59.724  51.739  45.254  1.00  0.00           N  
ATOM   1145  H   SER    84      58.842  51.786  44.764  1.00  0.00           H  
ATOM   1146  CA  SER    84      60.741  52.618  44.887  1.00  0.00           C  
ATOM   1147  HA  SER    84      61.686  52.110  45.082  1.00  0.00           H  
ATOM   1148  CB  SER    84      60.627  53.034  43.466  1.00  0.00           C  
ATOM   1149  HB2 SER    84      61.350  53.800  43.184  1.00  0.00           H  
ATOM   1150  HB3 SER    84      59.609  53.405  43.352  1.00  0.00           H  
ATOM   1151  OG  SER    84      60.844  51.912  42.605  1.00  0.00           O  
ATOM   1152  HG  SER    84      61.792  51.789  42.695  1.00  0.00           H  
ATOM   1153  C   SER    84      60.858  53.923  45.711  1.00  0.00           C  
ATOM   1154  O   SER    84      61.895  54.577  45.598  1.00  0.00           O  
ATOM   1155  N   GLY    85      59.877  54.188  46.503  1.00  0.00           N  
ATOM   1156  H   GLY    85      59.137  53.502  46.455  1.00  0.00           H  
ATOM   1157  CA  GLY    85      59.524  55.272  47.452  1.00  0.00           C  
ATOM   1158  HA2 GLY    85      60.330  55.973  47.235  1.00  0.00           H  
ATOM   1159  HA3 GLY    85      59.486  54.954  48.493  1.00  0.00           H  
ATOM   1160  C   GLY    85      58.246  56.019  47.186  1.00  0.00           C  
ATOM   1161  O   GLY    85      57.714  56.525  48.171  1.00  0.00           O  
ATOM   1162  N   GLU    86      57.798  56.148  45.922  1.00  0.00           N  
ATOM   1163  H   GLU    86      58.345  55.605  45.269  1.00  0.00           H  
ATOM   1164  CA  GLU    86      56.623  56.968  45.497  1.00  0.00           C  
ATOM   1165  HA  GLU    86      56.161  57.395  46.387  1.00  0.00           H  
ATOM   1166  CB  GLU    86      57.075  58.197  44.722  1.00  0.00           C  
ATOM   1167  HB2 GLU    86      57.571  58.836  45.451  1.00  0.00           H  
ATOM   1168  HB3 GLU    86      57.830  57.969  43.970  1.00  0.00           H  
ATOM   1169  CG  GLU    86      55.994  59.089  43.997  1.00  0.00           C  
ATOM   1170  HG2 GLU    86      56.695  59.807  43.572  1.00  0.00           H  
ATOM   1171  HG3 GLU    86      55.527  58.610  43.136  1.00  0.00           H  
ATOM   1172  CD  GLU    86      55.057  59.810  44.925  1.00  0.00           C  
ATOM   1173  OE1 GLU    86      54.580  59.120  45.893  1.00  0.00           O  
ATOM   1174  OE2 GLU    86      54.686  61.007  44.733  1.00  0.00           O  
ATOM   1175  C   GLU    86      55.580  56.153  44.690  1.00  0.00           C  
ATOM   1176  O   GLU    86      56.052  55.281  43.968  1.00  0.00           O  
ATOM   1177  N   ARG    87      54.298  56.394  44.878  1.00  0.00           N  
ATOM   1178  H   ARG    87      54.038  57.235  45.372  1.00  0.00           H  
ATOM   1179  CA  ARG    87      53.160  55.730  44.246  1.00  0.00           C  
ATOM   1180  HA  ARG    87      53.477  54.777  43.823  1.00  0.00           H  
ATOM   1181  CB  ARG    87      52.024  55.510  45.306  1.00  0.00           C  
ATOM   1182  HB2 ARG    87      51.447  54.659  44.945  1.00  0.00           H  
ATOM   1183  HB3 ARG    87      52.408  55.194  46.276  1.00  0.00           H  
ATOM   1184  CG  ARG    87      51.064  56.638  45.507  1.00  0.00           C  
ATOM   1185  HG2 ARG    87      50.486  56.617  44.584  1.00  0.00           H  
ATOM   1186  HG3 ARG    87      50.426  56.479  46.377  1.00  0.00           H  
ATOM   1187  CD  ARG    87      51.830  58.035  45.876  1.00  0.00           C  
ATOM   1188  HD2 ARG    87      52.464  58.311  45.033  1.00  0.00           H  
ATOM   1189  HD3 ARG    87      52.393  57.837  46.788  1.00  0.00           H  
ATOM   1190  NE  ARG    87      50.879  59.141  46.140  1.00  0.00           N  
ATOM   1191  HE  ARG    87      49.923  58.992  45.848  1.00  0.00           H  
ATOM   1192  CZ  ARG    87      51.147  60.293  46.678  1.00  0.00           C  
ATOM   1193  NH1 ARG    87      52.354  60.503  47.079  1.00  0.00           N  
ATOM   1194 HH11 ARG    87      53.140  59.938  46.792  1.00  0.00           H  
ATOM   1195 HH12 ARG    87      52.500  61.312  47.666  1.00  0.00           H  
ATOM   1196  NH2 ARG    87      50.274  61.280  46.860  1.00  0.00           N  
ATOM   1197 HH21 ARG    87      49.397  61.260  46.360  1.00  0.00           H  
ATOM   1198 HH22 ARG    87      50.438  62.220  47.191  1.00  0.00           H  
ATOM   1199  C   ARG    87      52.655  56.418  42.989  1.00  0.00           C  
ATOM   1200  O   ARG    87      52.862  57.624  42.779  1.00  0.00           O  
ATOM   1201  N   ARG    88      52.225  55.464  42.137  1.00  0.00           N  
ATOM   1202  H   ARG    88      52.092  54.560  42.568  1.00  0.00           H  
ATOM   1203  CA  ARG    88      51.944  55.684  40.693  1.00  0.00           C  
ATOM   1204  HA  ARG    88      51.748  56.735  40.477  1.00  0.00           H  
ATOM   1205  CB  ARG    88      53.191  55.249  39.880  1.00  0.00           C  
ATOM   1206  HB2 ARG    88      53.355  54.181  40.022  1.00  0.00           H  
ATOM   1207  HB3 ARG    88      52.788  55.242  38.867  1.00  0.00           H  
ATOM   1208  CG  ARG    88      54.451  56.134  40.124  1.00  0.00           C  
ATOM   1209  HG2 ARG    88      54.268  57.148  39.767  1.00  0.00           H  
ATOM   1210  HG3 ARG    88      54.662  56.007  41.186  1.00  0.00           H  
ATOM   1211  CD  ARG    88      55.601  55.458  39.256  1.00  0.00           C  
ATOM   1212  HD2 ARG    88      55.759  54.485  39.722  1.00  0.00           H  
ATOM   1213  HD3 ARG    88      55.213  55.348  38.244  1.00  0.00           H  
ATOM   1214  NE  ARG    88      56.788  56.299  39.415  1.00  0.00           N  
ATOM   1215  HE  ARG    88      57.378  55.973  40.167  1.00  0.00           H  
ATOM   1216  CZ  ARG    88      57.181  57.260  38.596  1.00  0.00           C  
ATOM   1217  NH1 ARG    88      58.198  58.010  38.836  1.00  0.00           N  
ATOM   1218 HH11 ARG    88      58.774  57.745  39.622  1.00  0.00           H  
ATOM   1219 HH12 ARG    88      58.352  58.782  38.203  1.00  0.00           H  
ATOM   1220  NH2 ARG    88      56.516  57.617  37.530  1.00  0.00           N  
ATOM   1221 HH21 ARG    88      55.659  57.150  37.273  1.00  0.00           H  
ATOM   1222 HH22 ARG    88      56.935  58.381  37.019  1.00  0.00           H  
ATOM   1223  C   ARG    88      50.741  54.912  40.304  1.00  0.00           C  
ATOM   1224  O   ARG    88      50.815  53.736  40.388  1.00  0.00           O  
ATOM   1225  N   ALA    89      49.644  55.496  39.806  1.00  0.00           N  
ATOM   1226  H   ALA    89      49.673  56.466  39.525  1.00  0.00           H  
ATOM   1227  CA  ALA    89      48.415  54.781  39.339  1.00  0.00           C  
ATOM   1228  HA  ALA    89      48.140  53.917  39.944  1.00  0.00           H  
ATOM   1229  CB  ALA    89      47.232  55.756  39.145  1.00  0.00           C  
ATOM   1230  HB1 ALA    89      47.265  56.556  39.885  1.00  0.00           H  
ATOM   1231  HB2 ALA    89      46.264  55.272  39.276  1.00  0.00           H  
ATOM   1232  HB3 ALA    89      47.397  56.217  38.171  1.00  0.00           H  
ATOM   1233  C   ALA    89      48.666  53.994  37.949  1.00  0.00           C  
ATOM   1234  O   ALA    89      49.675  54.258  37.265  1.00  0.00           O  
ATOM   1235  N   ARG    90      47.735  53.176  37.503  1.00  0.00           N  
ATOM   1236  H   ARG    90      46.954  53.142  38.142  1.00  0.00           H  
ATOM   1237  CA  ARG    90      47.773  52.486  36.200  1.00  0.00           C  
ATOM   1238  HA  ARG    90      48.759  52.059  36.017  1.00  0.00           H  
ATOM   1239  CB  ARG    90      46.870  51.332  36.385  1.00  0.00           C  
ATOM   1240  HB2 ARG    90      45.885  51.697  36.674  1.00  0.00           H  
ATOM   1241  HB3 ARG    90      46.716  50.879  35.406  1.00  0.00           H  
ATOM   1242  CG  ARG    90      47.388  50.291  37.371  1.00  0.00           C  
ATOM   1243  HG2 ARG    90      48.277  49.907  36.871  1.00  0.00           H  
ATOM   1244  HG3 ARG    90      47.693  50.810  38.281  1.00  0.00           H  
ATOM   1245  CD  ARG    90      46.419  49.236  37.820  1.00  0.00           C  
ATOM   1246  HD2 ARG    90      47.020  48.403  38.186  1.00  0.00           H  
ATOM   1247  HD3 ARG    90      45.816  48.795  37.026  1.00  0.00           H  
ATOM   1248  NE  ARG    90      45.482  49.808  38.847  1.00  0.00           N  
ATOM   1249  HE  ARG    90      45.730  50.689  39.273  1.00  0.00           H  
ATOM   1250  CZ  ARG    90      44.541  49.183  39.575  1.00  0.00           C  
ATOM   1251  NH1 ARG    90      44.051  47.991  39.246  1.00  0.00           N  
ATOM   1252 HH11 ARG    90      44.513  47.546  38.466  1.00  0.00           H  
ATOM   1253 HH12 ARG    90      43.382  47.569  39.874  1.00  0.00           H  
ATOM   1254  NH2 ARG    90      44.179  49.615  40.671  1.00  0.00           N  
ATOM   1255 HH21 ARG    90      44.712  50.395  41.029  1.00  0.00           H  
ATOM   1256 HH22 ARG    90      43.475  49.082  41.161  1.00  0.00           H  
ATOM   1257  C   ARG    90      47.482  53.461  35.076  1.00  0.00           C  
ATOM   1258  O   ARG    90      46.821  54.477  35.252  1.00  0.00           O  
ATOM   1259  N   PRO    91      48.023  53.311  33.877  1.00  0.00           N  
ATOM   1260  CD  PRO    91      49.100  52.317  33.535  1.00  0.00           C  
ATOM   1261  HD2 PRO    91      49.966  52.764  34.023  1.00  0.00           H  
ATOM   1262  HD3 PRO    91      48.931  51.269  33.782  1.00  0.00           H  
ATOM   1263  CG  PRO    91      49.260  52.522  32.045  1.00  0.00           C  
ATOM   1264  HG2 PRO    91      48.628  51.741  31.622  1.00  0.00           H  
ATOM   1265  HG3 PRO    91      50.281  52.347  31.708  1.00  0.00           H  
ATOM   1266  CB  PRO    91      48.696  53.836  31.581  1.00  0.00           C  
ATOM   1267  HB2 PRO    91      48.184  53.713  30.627  1.00  0.00           H  
ATOM   1268  HB3 PRO    91      49.540  54.525  31.576  1.00  0.00           H  
ATOM   1269  CA  PRO    91      47.704  54.197  32.724  1.00  0.00           C  
ATOM   1270  HA  PRO    91      47.916  55.233  32.989  1.00  0.00           H  
ATOM   1271  C   PRO    91      46.219  54.178  32.253  1.00  0.00           C  
ATOM   1272  O   PRO    91      45.623  53.102  32.304  1.00  0.00           O  
ATOM   1273  N   GLY    92      45.697  55.340  32.045  1.00  0.00           N  
ATOM   1274  H   GLY    92      46.490  55.958  31.952  1.00  0.00           H  
ATOM   1275  CA  GLY    92      44.324  55.813  31.866  1.00  0.00           C  
ATOM   1276  HA2 GLY    92      43.721  54.960  31.555  1.00  0.00           H  
ATOM   1277  HA3 GLY    92      44.340  56.567  31.078  1.00  0.00           H  
ATOM   1278  C   GLY    92      43.751  56.494  33.130  1.00  0.00           C  
ATOM   1279  O   GLY    92      42.593  56.895  33.060  1.00  0.00           O  
ATOM   1280  N   THR    93      44.496  56.493  34.264  1.00  0.00           N  
ATOM   1281  H   THR    93      45.487  56.301  34.225  1.00  0.00           H  
ATOM   1282  CA  THR    93      44.020  57.007  35.620  1.00  0.00           C  
ATOM   1283  HA  THR    93      43.096  57.507  35.327  1.00  0.00           H  
ATOM   1284  CB  THR    93      43.774  55.910  36.666  1.00  0.00           C  
ATOM   1285  HB  THR    93      43.231  56.322  37.517  1.00  0.00           H  
ATOM   1286  CG2 THR    93      42.823  54.845  36.051  1.00  0.00           C  
ATOM   1287 HG21 THR    93      42.187  55.376  35.342  1.00  0.00           H  
ATOM   1288 HG22 THR    93      43.443  54.151  35.483  1.00  0.00           H  
ATOM   1289 HG23 THR    93      42.173  54.335  36.762  1.00  0.00           H  
ATOM   1290  OG1 THR    93      44.875  55.104  37.070  1.00  0.00           O  
ATOM   1291  HG1 THR    93      45.559  55.287  36.422  1.00  0.00           H  
ATOM   1292  C   THR    93      44.885  58.052  36.288  1.00  0.00           C  
ATOM   1293  O   THR    93      46.072  57.850  36.475  1.00  0.00           O  
ATOM   1294  N   TYR    94      44.266  59.169  36.748  1.00  0.00           N  
ATOM   1295  H   TYR    94      43.269  59.270  36.620  1.00  0.00           H  
ATOM   1296  CA  TYR    94      44.952  60.181  37.552  1.00  0.00           C  
ATOM   1297  HA  TYR    94      45.971  60.230  37.169  1.00  0.00           H  
ATOM   1298  CB  TYR    94      44.311  61.531  37.193  1.00  0.00           C  
ATOM   1299  HB2 TYR    94      44.551  61.610  36.132  1.00  0.00           H  
ATOM   1300  HB3 TYR    94      44.957  62.241  37.709  1.00  0.00           H  
ATOM   1301  CG  TYR    94      42.806  61.794  37.361  1.00  0.00           C  
ATOM   1302  CD1 TYR    94      42.307  62.397  38.556  1.00  0.00           C  
ATOM   1303  HD1 TYR    94      43.025  62.811  39.249  1.00  0.00           H  
ATOM   1304  CE1 TYR    94      40.941  62.657  38.664  1.00  0.00           C  
ATOM   1305  HE1 TYR    94      40.505  63.129  39.532  1.00  0.00           H  
ATOM   1306  CZ  TYR    94      40.061  62.199  37.666  1.00  0.00           C  
ATOM   1307  OH  TYR    94      38.763  62.555  37.674  1.00  0.00           O  
ATOM   1308  HH  TYR    94      38.710  63.293  38.285  1.00  0.00           H  
ATOM   1309  CE2 TYR    94      40.571  61.592  36.483  1.00  0.00           C  
ATOM   1310  HE2 TYR    94      39.954  61.364  35.626  1.00  0.00           H  
ATOM   1311  CD2 TYR    94      41.939  61.428  36.341  1.00  0.00           C  
ATOM   1312  HD2 TYR    94      42.320  60.959  35.446  1.00  0.00           H  
ATOM   1313  C   TYR    94      44.846  59.922  39.078  1.00  0.00           C  
ATOM   1314  O   TYR    94      43.890  59.434  39.617  1.00  0.00           O  
ATOM   1315  N   LEU    95      45.966  60.250  39.796  1.00  0.00           N  
ATOM   1316  H   LEU    95      46.845  60.559  39.404  1.00  0.00           H  
ATOM   1317  CA  LEU    95      46.058  60.257  41.229  1.00  0.00           C  
ATOM   1318  HA  LEU    95      45.590  59.335  41.572  1.00  0.00           H  
ATOM   1319  CB  LEU    95      47.541  60.244  41.753  1.00  0.00           C  
ATOM   1320  HB2 LEU    95      48.092  60.891  41.071  1.00  0.00           H  
ATOM   1321  HB3 LEU    95      47.594  60.603  42.781  1.00  0.00           H  
ATOM   1322  CG  LEU    95      48.285  58.896  41.610  1.00  0.00           C  
ATOM   1323  HG  LEU    95      48.221  58.528  40.586  1.00  0.00           H  
ATOM   1324  CD1 LEU    95      49.839  59.087  41.965  1.00  0.00           C  
ATOM   1325 HD11 LEU    95      49.804  59.661  42.890  1.00  0.00           H  
ATOM   1326 HD12 LEU    95      50.370  59.563  41.140  1.00  0.00           H  
ATOM   1327 HD13 LEU    95      50.251  58.105  42.197  1.00  0.00           H  
ATOM   1328  CD2 LEU    95      47.812  57.721  42.523  1.00  0.00           C  
ATOM   1329 HD21 LEU    95      46.834  57.360  42.202  1.00  0.00           H  
ATOM   1330 HD22 LEU    95      48.420  56.831  42.363  1.00  0.00           H  
ATOM   1331 HD23 LEU    95      47.755  57.968  43.583  1.00  0.00           H  
ATOM   1332  C   LEU    95      45.170  61.326  41.826  1.00  0.00           C  
ATOM   1333  O   LEU    95      44.975  62.438  41.249  1.00  0.00           O  
ATOM   1334  N   LEU    96      44.429  60.943  42.923  1.00  0.00           N  
ATOM   1335  H   LEU    96      44.372  59.958  43.135  1.00  0.00           H  
ATOM   1336  CA  LEU    96      43.712  61.879  43.888  1.00  0.00           C  
ATOM   1337  HA  LEU    96      42.866  62.328  43.368  1.00  0.00           H  
ATOM   1338  CB  LEU    96      43.090  60.965  45.017  1.00  0.00           C  
ATOM   1339  HB2 LEU    96      43.931  60.396  45.415  1.00  0.00           H  
ATOM   1340  HB3 LEU    96      42.414  60.260  44.534  1.00  0.00           H  
ATOM   1341  CG  LEU    96      42.279  61.728  46.157  1.00  0.00           C  
ATOM   1342  HG  LEU    96      42.979  62.249  46.811  1.00  0.00           H  
ATOM   1343  CD1 LEU    96      41.323  62.805  45.689  1.00  0.00           C  
ATOM   1344 HD11 LEU    96      40.787  63.302  46.497  1.00  0.00           H  
ATOM   1345 HD12 LEU    96      40.545  62.361  45.068  1.00  0.00           H  
ATOM   1346 HD13 LEU    96      41.823  63.624  45.172  1.00  0.00           H  
ATOM   1347  CD2 LEU    96      41.709  60.652  47.023  1.00  0.00           C  
ATOM   1348 HD21 LEU    96      41.392  61.216  47.900  1.00  0.00           H  
ATOM   1349 HD22 LEU    96      42.483  59.924  47.267  1.00  0.00           H  
ATOM   1350 HD23 LEU    96      40.812  60.206  46.594  1.00  0.00           H  
ATOM   1351  C   LEU    96      44.557  62.961  44.481  1.00  0.00           C  
ATOM   1352  O   LEU    96      45.473  62.674  45.291  1.00  0.00           O  
ATOM   1353  N   GLN    97      44.529  64.170  44.030  1.00  0.00           N  
ATOM   1354  H   GLN    97      43.835  64.288  43.305  1.00  0.00           H  
ATOM   1355  CA  GLN    97      45.449  65.273  44.302  1.00  0.00           C  
ATOM   1356  HA  GLN    97      46.420  64.836  44.536  1.00  0.00           H  
ATOM   1357  CB  GLN    97      45.693  66.189  43.078  1.00  0.00           C  
ATOM   1358  HB2 GLN    97      44.760  66.662  42.771  1.00  0.00           H  
ATOM   1359  HB3 GLN    97      46.113  65.529  42.319  1.00  0.00           H  
ATOM   1360  CG  GLN    97      46.665  67.251  43.473  1.00  0.00           C  
ATOM   1361  HG2 GLN    97      46.582  67.833  42.556  1.00  0.00           H  
ATOM   1362  HG3 GLN    97      46.265  67.855  44.287  1.00  0.00           H  
ATOM   1363  CD  GLN    97      48.085  66.740  43.727  1.00  0.00           C  
ATOM   1364  OE1 GLN    97      48.403  66.261  44.844  1.00  0.00           O  
ATOM   1365  NE2 GLN    97      48.915  66.793  42.711  1.00  0.00           N  
ATOM   1366 HE21 GLN    97      48.572  67.116  41.817  1.00  0.00           H  
ATOM   1367 HE22 GLN    97      49.902  66.971  42.833  1.00  0.00           H  
ATOM   1368  C   GLN    97      45.053  65.958  45.627  1.00  0.00           C  
ATOM   1369  O   GLN    97      43.905  66.300  46.012  1.00  0.00           O  
ATOM   1370  N   ASP    98      46.093  66.223  46.461  1.00  0.00           N  
ATOM   1371  H   ASP    98      47.030  66.091  46.109  1.00  0.00           H  
ATOM   1372  CA  ASP    98      46.061  66.653  47.866  1.00  0.00           C  
ATOM   1373  HA  ASP    98      47.067  66.668  48.287  1.00  0.00           H  
ATOM   1374  CB  ASP    98      45.538  68.133  47.978  1.00  0.00           C  
ATOM   1375  HB2 ASP    98      44.561  68.208  47.500  1.00  0.00           H  
ATOM   1376  HB3 ASP    98      45.388  68.352  49.035  1.00  0.00           H  
ATOM   1377  CG  ASP    98      46.415  69.203  47.322  1.00  0.00           C  
ATOM   1378  OD1 ASP    98      47.657  69.145  47.303  1.00  0.00           O  
ATOM   1379  OD2 ASP    98      45.910  70.275  46.897  1.00  0.00           O  
ATOM   1380  C   ASP    98      45.263  65.797  48.823  1.00  0.00           C  
ATOM   1381  O   ASP    98      45.747  65.352  49.892  1.00  0.00           O  
ATOM   1382  N   GLY    99      43.945  65.629  48.595  1.00  0.00           N  
ATOM   1383  H   GLY    99      43.591  66.061  47.754  1.00  0.00           H  
ATOM   1384  CA  GLY    99      42.973  65.223  49.595  1.00  0.00           C  
ATOM   1385  HA2 GLY    99      41.942  65.401  49.287  1.00  0.00           H  
ATOM   1386  HA3 GLY    99      43.162  65.797  50.502  1.00  0.00           H  
ATOM   1387  C   GLY    99      43.012  63.760  50.039  1.00  0.00           C  
ATOM   1388  O   GLY    99      42.032  63.262  50.636  1.00  0.00           O  
ATOM   1389  N   TYR   100      44.079  62.986  49.788  1.00  0.00           N  
ATOM   1390  H   TYR   100      44.935  63.380  49.424  1.00  0.00           H  
ATOM   1391  CA  TYR   100      44.009  61.489  49.957  1.00  0.00           C  
ATOM   1392  HA  TYR   100      43.042  61.160  49.575  1.00  0.00           H  
ATOM   1393  CB  TYR   100      45.086  60.958  48.960  1.00  0.00           C  
ATOM   1394  HB2 TYR   100      45.175  59.875  49.050  1.00  0.00           H  
ATOM   1395  HB3 TYR   100      44.883  61.046  47.893  1.00  0.00           H  
ATOM   1396  CG  TYR   100      46.442  61.523  49.234  1.00  0.00           C  
ATOM   1397  CD1 TYR   100      47.233  60.986  50.271  1.00  0.00           C  
ATOM   1398  HD1 TYR   100      46.882  60.161  50.873  1.00  0.00           H  
ATOM   1399  CE1 TYR   100      48.472  61.555  50.511  1.00  0.00           C  
ATOM   1400  HE1 TYR   100      49.116  61.145  51.274  1.00  0.00           H  
ATOM   1401  CZ  TYR   100      48.991  62.540  49.729  1.00  0.00           C  
ATOM   1402  OH  TYR   100      50.199  62.993  50.058  1.00  0.00           O  
ATOM   1403  HH  TYR   100      50.554  62.467  50.779  1.00  0.00           H  
ATOM   1404  CE2 TYR   100      48.268  63.078  48.619  1.00  0.00           C  
ATOM   1405  HE2 TYR   100      48.761  63.819  48.007  1.00  0.00           H  
ATOM   1406  CD2 TYR   100      46.957  62.573  48.423  1.00  0.00           C  
ATOM   1407  HD2 TYR   100      46.247  62.981  47.719  1.00  0.00           H  
ATOM   1408  C   TYR   100      44.163  61.002  51.394  1.00  0.00           C  
ATOM   1409  O   TYR   100      44.354  59.844  51.663  1.00  0.00           O  
ATOM   1410  N   ALA   101      44.185  61.918  52.360  1.00  0.00           N  
ATOM   1411  H   ALA   101      43.564  62.707  52.251  1.00  0.00           H  
ATOM   1412  CA  ALA   101      44.468  61.731  53.785  1.00  0.00           C  
ATOM   1413  HA  ALA   101      43.777  60.999  54.203  1.00  0.00           H  
ATOM   1414  CB  ALA   101      45.936  61.283  53.971  1.00  0.00           C  
ATOM   1415  HB1 ALA   101      46.690  61.935  53.530  1.00  0.00           H  
ATOM   1416  HB2 ALA   101      46.290  61.234  55.001  1.00  0.00           H  
ATOM   1417  HB3 ALA   101      45.987  60.276  53.557  1.00  0.00           H  
ATOM   1418  C   ALA   101      44.317  63.093  54.493  1.00  0.00           C  
ATOM   1419  O   ALA   101      44.167  64.228  53.916  1.00  0.00           O  
ATOM   1420  N   PHE   102      44.175  62.949  55.803  1.00  0.00           N  
ATOM   1421  H   PHE   102      44.336  62.029  56.187  1.00  0.00           H  
ATOM   1422  CA  PHE   102      44.109  64.047  56.802  1.00  0.00           C  
ATOM   1423  HA  PHE   102      44.671  64.836  56.301  1.00  0.00           H  
ATOM   1424  CB  PHE   102      42.633  64.527  57.003  1.00  0.00           C  
ATOM   1425  HB2 PHE   102      42.144  64.832  56.078  1.00  0.00           H  
ATOM   1426  HB3 PHE   102      42.043  63.638  57.229  1.00  0.00           H  
ATOM   1427  CG  PHE   102      42.417  65.646  57.918  1.00  0.00           C  
ATOM   1428  CD1 PHE   102      42.145  65.394  59.319  1.00  0.00           C  
ATOM   1429  HD1 PHE   102      42.208  64.366  59.644  1.00  0.00           H  
ATOM   1430  CE1 PHE   102      41.943  66.477  60.209  1.00  0.00           C  
ATOM   1431  HE1 PHE   102      41.815  66.303  61.267  1.00  0.00           H  
ATOM   1432  CZ  PHE   102      42.077  67.754  59.758  1.00  0.00           C  
ATOM   1433  HZ  PHE   102      41.977  68.555  60.475  1.00  0.00           H  
ATOM   1434  CE2 PHE   102      42.183  68.016  58.368  1.00  0.00           C  
ATOM   1435  HE2 PHE   102      42.122  69.022  57.980  1.00  0.00           H  
ATOM   1436  CD2 PHE   102      42.489  66.990  57.472  1.00  0.00           C  
ATOM   1437  HD2 PHE   102      42.685  67.203  56.431  1.00  0.00           H  
ATOM   1438  C   PHE   102      44.860  63.568  58.127  1.00  0.00           C  
ATOM   1439  O   PHE   102      45.012  62.347  58.250  1.00  0.00           O  
ATOM   1440  N   PRO   103      45.426  64.438  58.976  1.00  0.00           N  
ATOM   1441  CD  PRO   103      45.693  65.846  58.721  1.00  0.00           C  
ATOM   1442  HD2 PRO   103      45.939  65.939  57.663  1.00  0.00           H  
ATOM   1443  HD3 PRO   103      44.875  66.556  58.839  1.00  0.00           H  
ATOM   1444  CG  PRO   103      46.838  66.234  59.688  1.00  0.00           C  
ATOM   1445  HG2 PRO   103      46.675  67.247  60.057  1.00  0.00           H  
ATOM   1446  HG3 PRO   103      47.781  66.169  59.145  1.00  0.00           H  
ATOM   1447  CB  PRO   103      46.716  65.179  60.824  1.00  0.00           C  
ATOM   1448  HB2 PRO   103      45.861  65.457  61.440  1.00  0.00           H  
ATOM   1449  HB3 PRO   103      47.608  65.131  61.449  1.00  0.00           H  
ATOM   1450  CA  PRO   103      46.235  63.915  60.128  1.00  0.00           C  
ATOM   1451  HA  PRO   103      47.150  63.535  59.674  1.00  0.00           H  
ATOM   1452  C   PRO   103      45.550  62.907  61.098  1.00  0.00           C  
ATOM   1453  O   PRO   103      44.491  63.231  61.734  1.00  0.00           O  
ATOM   1454  N   GLY   104      46.182  61.758  61.439  1.00  0.00           N  
ATOM   1455  H   GLY   104      46.994  61.544  60.879  1.00  0.00           H  
ATOM   1456  CA  GLY   104      45.729  60.564  62.263  1.00  0.00           C  
ATOM   1457  HA2 GLY   104      46.633  60.061  62.605  1.00  0.00           H  
ATOM   1458  HA3 GLY   104      45.140  60.886  63.122  1.00  0.00           H  
ATOM   1459  C   GLY   104      44.964  59.544  61.441  1.00  0.00           C  
ATOM   1460  O   GLY   104      45.001  58.390  61.863  1.00  0.00           O  
ATOM   1461  N   GLU   105      44.370  60.000  60.347  1.00  0.00           N  
ATOM   1462  H   GLU   105      44.265  60.965  60.069  1.00  0.00           H  
ATOM   1463  CA  GLU   105      43.689  59.041  59.376  1.00  0.00           C  
ATOM   1464  HA  GLU   105      42.957  58.380  59.841  1.00  0.00           H  
ATOM   1465  CB  GLU   105      42.752  59.771  58.371  1.00  0.00           C  
ATOM   1466  HB2 GLU   105      41.973  59.133  57.952  1.00  0.00           H  
ATOM   1467  HB3 GLU   105      43.362  60.312  57.648  1.00  0.00           H  
ATOM   1468  CG  GLU   105      42.044  61.023  58.945  1.00  0.00           C  
ATOM   1469  HG2 GLU   105      42.724  61.738  59.410  1.00  0.00           H  
ATOM   1470  HG3 GLU   105      41.563  61.464  58.071  1.00  0.00           H  
ATOM   1471  CD  GLU   105      40.973  60.685  59.926  1.00  0.00           C  
ATOM   1472  OE1 GLU   105      40.149  61.572  60.166  1.00  0.00           O  
ATOM   1473  OE2 GLU   105      40.972  59.584  60.485  1.00  0.00           O  
ATOM   1474  C   GLU   105      44.840  58.239  58.650  1.00  0.00           C  
ATOM   1475  O   GLU   105      46.015  58.651  58.547  1.00  0.00           O  
ATOM   1476  N   ASP   106      44.486  57.063  58.068  1.00  0.00           N  
ATOM   1477  H   ASP   106      43.522  56.765  58.019  1.00  0.00           H  
ATOM   1478  CA  ASP   106      45.439  56.312  57.254  1.00  0.00           C  
ATOM   1479  HA  ASP   106      46.473  56.558  57.498  1.00  0.00           H  
ATOM   1480  CB  ASP   106      45.215  54.846  57.330  1.00  0.00           C  
ATOM   1481  HB2 ASP   106      45.904  54.394  56.616  1.00  0.00           H  
ATOM   1482  HB3 ASP   106      44.207  54.659  56.959  1.00  0.00           H  
ATOM   1483  CG  ASP   106      45.436  54.253  58.742  1.00  0.00           C  
ATOM   1484  OD1 ASP   106      45.083  53.048  58.936  1.00  0.00           O  
ATOM   1485  OD2 ASP   106      45.960  54.914  59.668  1.00  0.00           O  
ATOM   1486  C   ASP   106      45.289  56.816  55.754  1.00  0.00           C  
ATOM   1487  O   ASP   106      46.286  56.851  54.987  1.00  0.00           O  
ATOM   1488  N   GLY   107      44.048  57.261  55.404  1.00  0.00           N  
ATOM   1489  H   GLY   107      43.356  57.218  56.138  1.00  0.00           H  
ATOM   1490  CA  GLY   107      43.694  57.713  54.105  1.00  0.00           C  
ATOM   1491  HA2 GLY   107      42.716  58.192  54.157  1.00  0.00           H  
ATOM   1492  HA3 GLY   107      44.346  58.523  53.780  1.00  0.00           H  
ATOM   1493  C   GLY   107      43.658  56.653  53.010  1.00  0.00           C  
ATOM   1494  O   GLY   107      43.427  55.487  53.317  1.00  0.00           O  
ATOM   1495  N   MET   108      43.829  57.113  51.804  1.00  0.00           N  
ATOM   1496  H   MET   108      43.840  58.119  51.709  1.00  0.00           H  
ATOM   1497  CA  MET   108      43.890  56.347  50.554  1.00  0.00           C  
ATOM   1498  HA  MET   108      44.233  55.340  50.789  1.00  0.00           H  
ATOM   1499  CB  MET   108      42.450  56.221  49.937  1.00  0.00           C  
ATOM   1500  HB2 MET   108      42.532  55.610  49.038  1.00  0.00           H  
ATOM   1501  HB3 MET   108      42.059  57.205  49.679  1.00  0.00           H  
ATOM   1502  CG  MET   108      41.447  55.369  50.730  1.00  0.00           C  
ATOM   1503  HG2 MET   108      41.838  54.358  50.845  1.00  0.00           H  
ATOM   1504  HG3 MET   108      41.288  55.830  51.705  1.00  0.00           H  
ATOM   1505  SD  MET   108      39.882  55.166  49.941  1.00  0.00           S  
ATOM   1506  CE  MET   108      39.003  54.215  51.272  1.00  0.00           C  
ATOM   1507  HE1 MET   108      39.540  53.277  51.414  1.00  0.00           H  
ATOM   1508  HE2 MET   108      37.984  54.009  50.942  1.00  0.00           H  
ATOM   1509  HE3 MET   108      39.042  54.824  52.175  1.00  0.00           H  
ATOM   1510  C   MET   108      44.977  56.737  49.521  1.00  0.00           C  
ATOM   1511  O   MET   108      44.603  57.296  48.475  1.00  0.00           O  
ATOM   1512  N   PRO   109      46.303  56.637  49.771  1.00  0.00           N  
ATOM   1513  CD  PRO   109      46.918  56.232  51.060  1.00  0.00           C  
ATOM   1514  HD2 PRO   109      46.260  56.439  51.905  1.00  0.00           H  
ATOM   1515  HD3 PRO   109      47.052  55.152  51.118  1.00  0.00           H  
ATOM   1516  CG  PRO   109      48.300  57.032  51.118  1.00  0.00           C  
ATOM   1517  HG2 PRO   109      49.079  56.551  51.709  1.00  0.00           H  
ATOM   1518  HG3 PRO   109      48.071  58.043  51.456  1.00  0.00           H  
ATOM   1519  CB  PRO   109      48.665  57.005  49.616  1.00  0.00           C  
ATOM   1520  HB2 PRO   109      49.431  57.709  49.293  1.00  0.00           H  
ATOM   1521  HB3 PRO   109      49.028  56.017  49.334  1.00  0.00           H  
ATOM   1522  CA  PRO   109      47.352  57.239  48.902  1.00  0.00           C  
ATOM   1523  HA  PRO   109      47.187  58.316  48.902  1.00  0.00           H  
ATOM   1524  C   PRO   109      47.361  56.641  47.448  1.00  0.00           C  
ATOM   1525  O   PRO   109      47.762  57.254  46.492  1.00  0.00           O  
ATOM   1526  N   VAL   110      46.900  55.421  47.239  1.00  0.00           N  
ATOM   1527  H   VAL   110      46.584  54.914  48.053  1.00  0.00           H  
ATOM   1528  CA  VAL   110      46.933  54.816  45.851  1.00  0.00           C  
ATOM   1529  HA  VAL   110      47.670  55.376  45.277  1.00  0.00           H  
ATOM   1530  CB  VAL   110      47.369  53.277  45.865  1.00  0.00           C  
ATOM   1531  HB  VAL   110      46.461  52.679  45.926  1.00  0.00           H  
ATOM   1532  CG1 VAL   110      48.263  52.920  44.649  1.00  0.00           C  
ATOM   1533 HG11 VAL   110      47.720  53.206  43.748  1.00  0.00           H  
ATOM   1534 HG12 VAL   110      49.264  53.333  44.766  1.00  0.00           H  
ATOM   1535 HG13 VAL   110      48.296  51.832  44.583  1.00  0.00           H  
ATOM   1536  CG2 VAL   110      48.302  53.065  47.130  1.00  0.00           C  
ATOM   1537 HG21 VAL   110      49.109  53.796  47.179  1.00  0.00           H  
ATOM   1538 HG22 VAL   110      48.821  52.106  47.144  1.00  0.00           H  
ATOM   1539 HG23 VAL   110      47.602  53.104  47.965  1.00  0.00           H  
ATOM   1540  C   VAL   110      45.537  54.876  45.113  1.00  0.00           C  
ATOM   1541  O   VAL   110      45.309  54.272  44.102  1.00  0.00           O  
ATOM   1542  N   ALA   111      44.614  55.723  45.605  1.00  0.00           N  
ATOM   1543  H   ALA   111      44.783  56.197  46.481  1.00  0.00           H  
ATOM   1544  CA  ALA   111      43.285  55.896  45.029  1.00  0.00           C  
ATOM   1545  HA  ALA   111      42.805  54.922  44.931  1.00  0.00           H  
ATOM   1546  CB  ALA   111      42.374  56.752  45.976  1.00  0.00           C  
ATOM   1547  HB1 ALA   111      41.350  56.896  45.630  1.00  0.00           H  
ATOM   1548  HB2 ALA   111      42.301  56.142  46.877  1.00  0.00           H  
ATOM   1549  HB3 ALA   111      42.785  57.734  46.210  1.00  0.00           H  
ATOM   1550  C   ALA   111      43.361  56.546  43.697  1.00  0.00           C  
ATOM   1551  O   ALA   111      43.992  57.631  43.600  1.00  0.00           O  
ATOM   1552  N   ALA   112      42.540  56.182  42.731  1.00  0.00           N  
ATOM   1553  H   ALA   112      41.868  55.436  42.838  1.00  0.00           H  
ATOM   1554  CA  ALA   112      42.575  56.797  41.373  1.00  0.00           C  
ATOM   1555  HA  ALA   112      42.736  57.860  41.556  1.00  0.00           H  
ATOM   1556  CB  ALA   112      43.681  56.178  40.548  1.00  0.00           C  
ATOM   1557  HB1 ALA   112      44.021  56.865  39.773  1.00  0.00           H  
ATOM   1558  HB2 ALA   112      43.163  55.391  40.000  1.00  0.00           H  
ATOM   1559  HB3 ALA   112      44.525  55.779  41.111  1.00  0.00           H  
ATOM   1560  C   ALA   112      41.193  56.764  40.644  1.00  0.00           C  
ATOM   1561  O   ALA   112      40.252  56.013  41.023  1.00  0.00           O  
ATOM   1562  N   MET   113      41.057  57.667  39.657  1.00  0.00           N  
ATOM   1563  H   MET   113      41.895  58.196  39.466  1.00  0.00           H  
ATOM   1564  CA  MET   113      39.994  57.951  38.850  1.00  0.00           C  
ATOM   1565  HA  MET   113      39.240  57.200  39.083  1.00  0.00           H  
ATOM   1566  CB  MET   113      39.425  59.246  39.394  1.00  0.00           C  
ATOM   1567  HB2 MET   113      38.573  59.494  38.761  1.00  0.00           H  
ATOM   1568  HB3 MET   113      40.242  59.963  39.315  1.00  0.00           H  
ATOM   1569  CG  MET   113      38.891  59.134  40.798  1.00  0.00           C  
ATOM   1570  HG2 MET   113      37.963  58.571  40.699  1.00  0.00           H  
ATOM   1571  HG3 MET   113      39.652  58.760  41.483  1.00  0.00           H  
ATOM   1572  SD  MET   113      38.431  60.635  41.613  1.00  0.00           S  
ATOM   1573  CE  MET   113      40.080  61.462  41.929  1.00  0.00           C  
ATOM   1574  HE1 MET   113      39.899  62.524  42.098  1.00  0.00           H  
ATOM   1575  HE2 MET   113      40.814  61.248  41.152  1.00  0.00           H  
ATOM   1576  HE3 MET   113      40.431  60.991  42.847  1.00  0.00           H  
ATOM   1577  C   MET   113      40.329  58.121  37.352  1.00  0.00           C  
ATOM   1578  O   MET   113      41.498  58.188  37.034  1.00  0.00           O  
ATOM   1579  N   SER   114      39.294  58.199  36.493  1.00  0.00           N  
ATOM   1580  H   SER   114      38.333  58.198  36.801  1.00  0.00           H  
ATOM   1581  CA  SER   114      39.377  58.443  35.091  1.00  0.00           C  
ATOM   1582  HA  SER   114      40.315  58.984  34.969  1.00  0.00           H  
ATOM   1583  CB  SER   114      39.557  57.101  34.341  1.00  0.00           C  
ATOM   1584  HB2 SER   114      40.398  56.526  34.728  1.00  0.00           H  
ATOM   1585  HB3 SER   114      38.658  56.496  34.465  1.00  0.00           H  
ATOM   1586  OG  SER   114      39.867  57.314  33.022  1.00  0.00           O  
ATOM   1587  HG  SER   114      40.821  57.214  33.061  1.00  0.00           H  
ATOM   1588  C   SER   114      38.203  59.187  34.621  1.00  0.00           C  
ATOM   1589  O   SER   114      37.047  59.045  35.126  1.00  0.00           O  
ATOM   1590  N   SER   115      38.466  59.985  33.635  1.00  0.00           N  
ATOM   1591  H   SER   115      39.399  60.029  33.251  1.00  0.00           H  
ATOM   1592  CA  SER   115      37.452  60.945  33.105  1.00  0.00           C  
ATOM   1593  HA  SER   115      36.432  60.753  33.440  1.00  0.00           H  
ATOM   1594  CB  SER   115      37.892  62.303  33.505  1.00  0.00           C  
ATOM   1595  HB2 SER   115      38.969  62.321  33.341  1.00  0.00           H  
ATOM   1596  HB3 SER   115      37.424  63.055  32.870  1.00  0.00           H  
ATOM   1597  OG  SER   115      37.733  62.563  34.873  1.00  0.00           O  
ATOM   1598  HG  SER   115      36.849  62.321  35.160  1.00  0.00           H  
ATOM   1599  C   SER   115      37.564  60.716  31.559  1.00  0.00           C  
ATOM   1600  O   SER   115      38.331  61.450  30.922  1.00  0.00           O  
ATOM   1601  N   ASN   116      36.641  59.964  30.962  1.00  0.00           N  
ATOM   1602  H   ASN   116      36.051  59.413  31.569  1.00  0.00           H  
ATOM   1603  CA  ASN   116      36.332  59.852  29.519  1.00  0.00           C  
ATOM   1604  HA  ASN   116      36.221  60.861  29.120  1.00  0.00           H  
ATOM   1605  CB  ASN   116      37.464  59.036  28.818  1.00  0.00           C  
ATOM   1606  HB2 ASN   116      37.342  58.940  27.739  1.00  0.00           H  
ATOM   1607  HB3 ASN   116      38.426  59.501  29.034  1.00  0.00           H  
ATOM   1608  CG  ASN   116      37.667  57.551  29.272  1.00  0.00           C  
ATOM   1609  OD1 ASN   116      38.471  56.777  28.736  1.00  0.00           O  
ATOM   1610  ND2 ASN   116      37.060  57.066  30.278  1.00  0.00           N  
ATOM   1611 HD21 ASN   116      36.237  57.507  30.663  1.00  0.00           H  
ATOM   1612 HD22 ASN   116      37.167  56.082  30.476  1.00  0.00           H  
ATOM   1613  C   ASN   116      34.973  59.155  29.332  1.00  0.00           C  
ATOM   1614  O   ASN   116      34.359  58.581  30.224  1.00  0.00           O  
ATOM   1615  N   VAL   117      34.474  59.252  28.131  1.00  0.00           N  
ATOM   1616  H   VAL   117      34.884  59.848  27.426  1.00  0.00           H  
ATOM   1617  CA  VAL   117      33.219  58.523  27.834  1.00  0.00           C  
ATOM   1618  HA  VAL   117      32.428  58.606  28.579  1.00  0.00           H  
ATOM   1619  CB  VAL   117      32.654  58.856  26.425  1.00  0.00           C  
ATOM   1620  HB  VAL   117      33.352  58.595  25.630  1.00  0.00           H  
ATOM   1621  CG1 VAL   117      31.315  58.138  26.249  1.00  0.00           C  
ATOM   1622 HG11 VAL   117      31.575  57.096  26.063  1.00  0.00           H  
ATOM   1623 HG12 VAL   117      30.841  58.461  25.322  1.00  0.00           H  
ATOM   1624 HG13 VAL   117      30.655  58.495  27.040  1.00  0.00           H  
ATOM   1625  CG2 VAL   117      32.534  60.393  26.269  1.00  0.00           C  
ATOM   1626 HG21 VAL   117      33.514  60.869  26.229  1.00  0.00           H  
ATOM   1627 HG22 VAL   117      31.850  60.834  26.994  1.00  0.00           H  
ATOM   1628 HG23 VAL   117      32.180  60.711  25.288  1.00  0.00           H  
ATOM   1629  C   VAL   117      33.430  57.011  27.957  1.00  0.00           C  
ATOM   1630  O   VAL   117      34.333  56.391  27.339  1.00  0.00           O  
ATOM   1631  N   GLY   118      32.588  56.415  28.850  1.00  0.00           N  
ATOM   1632  H   GLY   118      31.812  56.944  29.221  1.00  0.00           H  
ATOM   1633  CA  GLY   118      32.743  54.994  29.282  1.00  0.00           C  
ATOM   1634  HA2 GLY   118      31.729  54.655  29.496  1.00  0.00           H  
ATOM   1635  HA3 GLY   118      33.389  54.457  28.587  1.00  0.00           H  
ATOM   1636  C   GLY   118      33.555  54.754  30.572  1.00  0.00           C  
ATOM   1637  O   GLY   118      33.773  53.601  30.901  1.00  0.00           O  
ATOM   1638  N   GLY   119      34.089  55.828  31.237  1.00  0.00           N  
ATOM   1639  H   GLY   119      33.804  56.725  30.870  1.00  0.00           H  
ATOM   1640  CA  GLY   119      34.649  55.945  32.601  1.00  0.00           C  
ATOM   1641  HA2 GLY   119      33.873  55.573  33.271  1.00  0.00           H  
ATOM   1642  HA3 GLY   119      34.894  56.994  32.765  1.00  0.00           H  
ATOM   1643  C   GLY   119      35.897  55.198  32.945  1.00  0.00           C  
ATOM   1644  O   GLY   119      36.607  54.908  31.968  1.00  0.00           O  
ATOM   1645  N   MET   120      36.161  54.803  34.195  1.00  0.00           N  
ATOM   1646  H   MET   120      35.449  54.917  34.902  1.00  0.00           H  
ATOM   1647  CA  MET   120      37.168  53.799  34.472  1.00  0.00           C  
ATOM   1648  HA  MET   120      38.124  54.161  34.096  1.00  0.00           H  
ATOM   1649  CB  MET   120      37.344  53.568  35.999  1.00  0.00           C  
ATOM   1650  HB2 MET   120      36.328  53.430  36.371  1.00  0.00           H  
ATOM   1651  HB3 MET   120      37.904  52.637  36.077  1.00  0.00           H  
ATOM   1652  CG  MET   120      38.036  54.775  36.588  1.00  0.00           C  
ATOM   1653  HG2 MET   120      37.428  55.636  36.311  1.00  0.00           H  
ATOM   1654  HG3 MET   120      38.965  54.924  36.038  1.00  0.00           H  
ATOM   1655  SD  MET   120      38.542  54.534  38.331  1.00  0.00           S  
ATOM   1656  CE  MET   120      37.011  54.735  39.257  1.00  0.00           C  
ATOM   1657  HE1 MET   120      36.280  53.978  38.973  1.00  0.00           H  
ATOM   1658  HE2 MET   120      37.247  54.654  40.318  1.00  0.00           H  
ATOM   1659  HE3 MET   120      36.637  55.751  39.133  1.00  0.00           H  
ATOM   1660  C   MET   120      36.906  52.397  33.847  1.00  0.00           C  
ATOM   1661  O   MET   120      37.848  51.671  33.588  1.00  0.00           O  
ATOM   1662  N   ALA   121      35.675  51.977  33.591  1.00  0.00           N  
ATOM   1663  H   ALA   121      34.907  52.571  33.868  1.00  0.00           H  
ATOM   1664  CA  ALA   121      35.430  50.727  32.797  1.00  0.00           C  
ATOM   1665  HA  ALA   121      35.999  49.939  33.290  1.00  0.00           H  
ATOM   1666  CB  ALA   121      33.962  50.376  32.855  1.00  0.00           C  
ATOM   1667  HB1 ALA   121      33.584  50.614  33.850  1.00  0.00           H  
ATOM   1668  HB2 ALA   121      33.847  49.301  32.714  1.00  0.00           H  
ATOM   1669  HB3 ALA   121      33.325  50.922  32.160  1.00  0.00           H  
ATOM   1670  C   ALA   121      35.945  50.760  31.343  1.00  0.00           C  
ATOM   1671  O   ALA   121      36.228  49.700  30.800  1.00  0.00           O  
ATOM   1672  N   ALA   122      36.265  51.897  30.787  1.00  0.00           N  
ATOM   1673  H   ALA   122      36.027  52.764  31.245  1.00  0.00           H  
ATOM   1674  CA  ALA   122      37.144  52.033  29.618  1.00  0.00           C  
ATOM   1675  HA  ALA   122      36.704  51.514  28.767  1.00  0.00           H  
ATOM   1676  CB  ALA   122      37.175  53.489  29.163  1.00  0.00           C  
ATOM   1677  HB1 ALA   122      37.599  54.127  29.938  1.00  0.00           H  
ATOM   1678  HB2 ALA   122      36.108  53.700  29.087  1.00  0.00           H  
ATOM   1679  HB3 ALA   122      37.716  53.579  28.221  1.00  0.00           H  
ATOM   1680  C   ALA   122      38.546  51.424  29.808  1.00  0.00           C  
ATOM   1681  O   ALA   122      39.237  51.193  28.766  1.00  0.00           O  
ATOM   1682  N   HIE   123      39.064  51.372  31.041  1.00  0.00           N  
ATOM   1683  H   HIE   123      38.417  51.484  31.808  1.00  0.00           H  
ATOM   1684  CA  HIE   123      40.485  51.078  31.456  1.00  0.00           C  
ATOM   1685  HA  HIE   123      41.076  50.928  30.552  1.00  0.00           H  
ATOM   1686  CB  HIE   123      40.931  52.439  32.075  1.00  0.00           C  
ATOM   1687  HB2 HIE   123      41.898  52.238  32.536  1.00  0.00           H  
ATOM   1688  HB3 HIE   123      40.229  52.707  32.865  1.00  0.00           H  
ATOM   1689  CG  HIE   123      41.071  53.650  31.162  1.00  0.00           C  
ATOM   1690  ND1 HIE   123      41.995  53.826  30.080  1.00  0.00           N  
ATOM   1691  CE1 HIE   123      41.684  54.971  29.527  1.00  0.00           C  
ATOM   1692  HE1 HIE   123      42.168  55.327  28.630  1.00  0.00           H  
ATOM   1693  NE2 HIE   123      40.474  55.416  30.060  1.00  0.00           N  
ATOM   1694  HE2 HIE   123      39.932  56.140  29.611  1.00  0.00           H  
ATOM   1695  CD2 HIE   123      40.104  54.589  31.095  1.00  0.00           C  
ATOM   1696  HD2 HIE   123      39.176  54.623  31.647  1.00  0.00           H  
ATOM   1697  C   HIE   123      40.655  49.820  32.323  1.00  0.00           C  
ATOM   1698  O   HIE   123      41.787  49.272  32.431  1.00  0.00           O  
ATOM   1699  N   TRP   124      39.601  49.302  32.948  1.00  0.00           N  
ATOM   1700  H   TRP   124      38.716  49.767  32.800  1.00  0.00           H  
ATOM   1701  CA  TRP   124      39.589  48.086  33.798  1.00  0.00           C  
ATOM   1702  HA  TRP   124      40.388  48.269  34.516  1.00  0.00           H  
ATOM   1703  CB  TRP   124      38.290  48.062  34.618  1.00  0.00           C  
ATOM   1704  HB2 TRP   124      38.116  49.035  35.077  1.00  0.00           H  
ATOM   1705  HB3 TRP   124      38.503  47.405  35.461  1.00  0.00           H  
ATOM   1706  CG  TRP   124      37.103  47.560  33.791  1.00  0.00           C  
ATOM   1707  CD1 TRP   124      36.916  47.460  32.430  1.00  0.00           C  
ATOM   1708  HD1 TRP   124      37.747  47.713  31.788  1.00  0.00           H  
ATOM   1709  NE1 TRP   124      35.734  46.840  32.194  1.00  0.00           N  
ATOM   1710  HE1 TRP   124      35.422  46.726  31.240  1.00  0.00           H  
ATOM   1711  CE2 TRP   124      35.005  46.493  33.269  1.00  0.00           C  
ATOM   1712  CZ2 TRP   124      33.773  45.969  33.526  1.00  0.00           C  
ATOM   1713  HZ2 TRP   124      33.256  45.555  32.673  1.00  0.00           H  
ATOM   1714  CH2 TRP   124      33.339  45.781  34.868  1.00  0.00           C  
ATOM   1715  HH2 TRP   124      32.373  45.447  35.217  1.00  0.00           H  
ATOM   1716  CZ3 TRP   124      34.229  46.085  35.912  1.00  0.00           C  
ATOM   1717  HZ3 TRP   124      33.917  45.964  36.938  1.00  0.00           H  
ATOM   1718  CE3 TRP   124      35.429  46.660  35.662  1.00  0.00           C  
ATOM   1719  HE3 TRP   124      36.077  46.999  36.457  1.00  0.00           H  
ATOM   1720  CD2 TRP   124      35.873  46.966  34.328  1.00  0.00           C  
ATOM   1721  C   TRP   124      39.900  46.673  33.248  1.00  0.00           C  
ATOM   1722  O   TRP   124      39.725  46.453  32.034  1.00  0.00           O  
ATOM   1723  N   THR   125      40.393  45.761  34.133  1.00  0.00           N  
ATOM   1724  H   THR   125      40.373  46.003  35.113  1.00  0.00           H  
ATOM   1725  CA  THR   125      40.676  44.339  33.772  1.00  0.00           C  
ATOM   1726  HA  THR   125      40.811  44.229  32.696  1.00  0.00           H  
ATOM   1727  CB  THR   125      41.878  43.887  34.654  1.00  0.00           C  
ATOM   1728  HB  THR   125      42.177  42.850  34.506  1.00  0.00           H  
ATOM   1729  CG2 THR   125      43.096  44.759  34.325  1.00  0.00           C  
ATOM   1730 HG21 THR   125      42.967  45.680  34.894  1.00  0.00           H  
ATOM   1731 HG22 THR   125      43.995  44.299  34.736  1.00  0.00           H  
ATOM   1732 HG23 THR   125      43.110  44.993  33.261  1.00  0.00           H  
ATOM   1733  OG1 THR   125      41.581  43.991  36.016  1.00  0.00           O  
ATOM   1734  HG1 THR   125      41.492  43.166  36.500  1.00  0.00           H  
ATOM   1735  C   THR   125      39.545  43.404  34.081  1.00  0.00           C  
ATOM   1736  O   THR   125      39.598  42.161  33.989  1.00  0.00           O  
ATOM   1737  N   ALA   126      38.354  43.855  34.305  1.00  0.00           N  
ATOM   1738  H   ALA   126      38.272  44.858  34.385  1.00  0.00           H  
ATOM   1739  CA  ALA   126      37.109  43.252  34.169  1.00  0.00           C  
ATOM   1740  HA  ALA   126      36.424  44.042  34.476  1.00  0.00           H  
ATOM   1741  CB  ALA   126      36.761  43.223  32.683  1.00  0.00           C  
ATOM   1742  HB1 ALA   126      35.890  42.600  32.484  1.00  0.00           H  
ATOM   1743  HB2 ALA   126      36.614  44.181  32.185  1.00  0.00           H  
ATOM   1744  HB3 ALA   126      37.529  42.531  32.336  1.00  0.00           H  
ATOM   1745  C   ALA   126      36.750  41.851  34.914  1.00  0.00           C  
ATOM   1746  O   ALA   126      35.771  41.200  34.487  1.00  0.00           O  
ATOM   1747  N   ALA   127      37.404  41.512  36.059  1.00  0.00           N  
ATOM   1748  H   ALA   127      38.045  42.230  36.366  1.00  0.00           H  
ATOM   1749  CA  ALA   127      36.865  40.519  37.056  1.00  0.00           C  
ATOM   1750  HA  ALA   127      36.719  39.602  36.486  1.00  0.00           H  
ATOM   1751  CB  ALA   127      37.894  40.111  38.103  1.00  0.00           C  
ATOM   1752  HB1 ALA   127      38.210  40.829  38.860  1.00  0.00           H  
ATOM   1753  HB2 ALA   127      37.489  39.243  38.622  1.00  0.00           H  
ATOM   1754  HB3 ALA   127      38.843  39.730  37.725  1.00  0.00           H  
ATOM   1755  C   ALA   127      35.511  40.882  37.664  1.00  0.00           C  
ATOM   1756  O   ALA   127      35.313  41.961  38.191  1.00  0.00           O  
ATOM   1757  N   CYS   128      34.524  39.984  37.554  1.00  0.00           N  
ATOM   1758  H   CYS   128      34.904  39.130  37.172  1.00  0.00           H  
ATOM   1759  CA  CYS   128      33.115  40.293  37.956  1.00  0.00           C  
ATOM   1760  HA  CYS   128      33.170  41.061  38.728  1.00  0.00           H  
ATOM   1761  CB  CYS   128      32.317  40.739  36.691  1.00  0.00           C  
ATOM   1762  HB2 CYS   128      32.445  39.987  35.913  1.00  0.00           H  
ATOM   1763  HB3 CYS   128      31.276  40.941  36.943  1.00  0.00           H  
ATOM   1764  SG  CYS   128      32.899  42.399  36.159  1.00  0.00           S  
ATOM   1765  HG  CYS   128      33.991  42.099  35.450  1.00  0.00           H  
ATOM   1766  C   CYS   128      32.276  39.159  38.666  1.00  0.00           C  
ATOM   1767  O   CYS   128      31.520  38.428  38.084  1.00  0.00           O  
ATOM   1768  N   PRO   129      32.616  39.004  39.959  1.00  0.00           N  
ATOM   1769  CD  PRO   129      33.664  39.662  40.757  1.00  0.00           C  
ATOM   1770  HD2 PRO   129      34.475  40.150  40.217  1.00  0.00           H  
ATOM   1771  HD3 PRO   129      33.256  40.317  41.526  1.00  0.00           H  
ATOM   1772  CG  PRO   129      34.266  38.474  41.514  1.00  0.00           C  
ATOM   1773  HG2 PRO   129      34.762  38.964  42.352  1.00  0.00           H  
ATOM   1774  HG3 PRO   129      34.928  37.823  40.943  1.00  0.00           H  
ATOM   1775  CB  PRO   129      33.104  37.562  41.796  1.00  0.00           C  
ATOM   1776  HB2 PRO   129      33.328  36.517  41.583  1.00  0.00           H  
ATOM   1777  HB3 PRO   129      32.510  37.651  42.706  1.00  0.00           H  
ATOM   1778  CA  PRO   129      32.017  37.968  40.807  1.00  0.00           C  
ATOM   1779  HA  PRO   129      31.918  37.084  40.176  1.00  0.00           H  
ATOM   1780  C   PRO   129      30.651  38.361  41.410  1.00  0.00           C  
ATOM   1781  O   PRO   129      30.304  39.487  41.752  1.00  0.00           O  
ATOM   1782  N   ARG   130      29.840  37.366  41.462  1.00  0.00           N  
ATOM   1783  H   ARG   130      30.125  36.451  41.142  1.00  0.00           H  
ATOM   1784  CA  ARG   130      28.570  37.485  42.215  1.00  0.00           C  
ATOM   1785  HA  ARG   130      28.201  38.470  41.927  1.00  0.00           H  
ATOM   1786  CB  ARG   130      27.544  36.494  41.780  1.00  0.00           C  
ATOM   1787  HB2 ARG   130      26.738  36.317  42.492  1.00  0.00           H  
ATOM   1788  HB3 ARG   130      28.094  35.561  41.658  1.00  0.00           H  
ATOM   1789  CG  ARG   130      26.922  36.732  40.394  1.00  0.00           C  
ATOM   1790  HG2 ARG   130      26.336  37.647  40.298  1.00  0.00           H  
ATOM   1791  HG3 ARG   130      27.792  36.756  39.738  1.00  0.00           H  
ATOM   1792  CD  ARG   130      26.043  35.571  39.955  1.00  0.00           C  
ATOM   1793  HD2 ARG   130      26.638  34.659  39.992  1.00  0.00           H  
ATOM   1794  HD3 ARG   130      25.171  35.572  40.610  1.00  0.00           H  
ATOM   1795  NE  ARG   130      25.687  35.833  38.529  1.00  0.00           N  
ATOM   1796  HE  ARG   130      26.508  35.912  37.945  1.00  0.00           H  
ATOM   1797  CZ  ARG   130      24.524  35.665  37.938  1.00  0.00           C  
ATOM   1798  NH1 ARG   130      23.402  35.608  38.577  1.00  0.00           N  
ATOM   1799 HH11 ARG   130      23.466  35.536  39.582  1.00  0.00           H  
ATOM   1800 HH12 ARG   130      22.479  35.515  38.179  1.00  0.00           H  
ATOM   1801  NH2 ARG   130      24.469  35.855  36.621  1.00  0.00           N  
ATOM   1802 HH21 ARG   130      25.299  35.959  36.055  1.00  0.00           H  
ATOM   1803 HH22 ARG   130      23.570  35.904  36.164  1.00  0.00           H  
ATOM   1804  C   ARG   130      28.761  37.526  43.748  1.00  0.00           C  
ATOM   1805  O   ARG   130      29.660  36.854  44.181  1.00  0.00           O  
ATOM   1806  N   PRO   131      28.013  38.325  44.555  1.00  0.00           N  
ATOM   1807  CD  PRO   131      26.980  39.149  44.003  1.00  0.00           C  
ATOM   1808  HD2 PRO   131      27.425  39.915  43.368  1.00  0.00           H  
ATOM   1809  HD3 PRO   131      26.464  38.431  43.364  1.00  0.00           H  
ATOM   1810  CG  PRO   131      26.231  39.721  45.219  1.00  0.00           C  
ATOM   1811  HG2 PRO   131      25.819  40.724  45.109  1.00  0.00           H  
ATOM   1812  HG3 PRO   131      25.417  39.009  45.359  1.00  0.00           H  
ATOM   1813  CB  PRO   131      27.283  39.721  46.311  1.00  0.00           C  
ATOM   1814  HB2 PRO   131      26.844  39.617  47.303  1.00  0.00           H  
ATOM   1815  HB3 PRO   131      27.815  40.657  46.139  1.00  0.00           H  
ATOM   1816  CA  PRO   131      28.130  38.505  45.995  1.00  0.00           C  
ATOM   1817  HA  PRO   131      29.192  38.612  46.217  1.00  0.00           H  
ATOM   1818  C   PRO   131      27.593  37.281  46.802  1.00  0.00           C  
ATOM   1819  O   PRO   131      26.517  36.665  46.448  1.00  0.00           O  
ATOM   1820  N   GLY   132      28.218  36.916  47.904  1.00  0.00           N  
ATOM   1821  H   GLY   132      29.026  37.480  48.127  1.00  0.00           H  
ATOM   1822  CA  GLY   132      27.749  35.972  48.970  1.00  0.00           C  
ATOM   1823  HA2 GLY   132      26.763  35.575  48.728  1.00  0.00           H  
ATOM   1824  HA3 GLY   132      28.315  35.046  48.870  1.00  0.00           H  
ATOM   1825  C   GLY   132      27.591  36.462  50.353  1.00  0.00           C  
ATOM   1826  O   GLY   132      28.225  37.487  50.774  1.00  0.00           O  
ATOM   1827  N   GLY   133      26.717  35.839  51.140  1.00  0.00           N  
ATOM   1828  H   GLY   133      26.158  35.095  50.747  1.00  0.00           H  
ATOM   1829  CA  GLY   133      26.430  36.035  52.572  1.00  0.00           C  
ATOM   1830  HA2 GLY   133      27.257  35.651  53.169  1.00  0.00           H  
ATOM   1831  HA3 GLY   133      25.468  35.610  52.860  1.00  0.00           H  
ATOM   1832  C   GLY   133      26.306  37.515  53.057  1.00  0.00           C  
ATOM   1833  O   GLY   133      25.378  38.173  52.603  1.00  0.00           O  
ATOM   1834  N   LYS   134      27.220  38.040  53.846  1.00  0.00           N  
ATOM   1835  H   LYS   134      27.933  37.431  54.221  1.00  0.00           H  
ATOM   1836  CA  LYS   134      27.139  39.428  54.278  1.00  0.00           C  
ATOM   1837  HA  LYS   134      26.156  39.510  54.741  1.00  0.00           H  
ATOM   1838  CB  LYS   134      28.139  39.756  55.386  1.00  0.00           C  
ATOM   1839  HB2 LYS   134      27.966  40.774  55.736  1.00  0.00           H  
ATOM   1840  HB3 LYS   134      27.890  39.130  56.243  1.00  0.00           H  
ATOM   1841  CG  LYS   134      29.584  39.628  55.048  1.00  0.00           C  
ATOM   1842  HG2 LYS   134      30.124  39.300  55.936  1.00  0.00           H  
ATOM   1843  HG3 LYS   134      29.716  38.943  54.210  1.00  0.00           H  
ATOM   1844  CD  LYS   134      30.078  41.061  54.640  1.00  0.00           C  
ATOM   1845  HD2 LYS   134      29.954  41.706  55.510  1.00  0.00           H  
ATOM   1846  HD3 LYS   134      29.534  41.429  53.770  1.00  0.00           H  
ATOM   1847  CE  LYS   134      31.576  40.898  54.227  1.00  0.00           C  
ATOM   1848  HE2 LYS   134      32.029  40.206  54.938  1.00  0.00           H  
ATOM   1849  HE3 LYS   134      31.644  40.470  53.227  1.00  0.00           H  
ATOM   1850  NZ  LYS   134      32.340  42.120  54.341  1.00  0.00           N  
ATOM   1851  HZ1 LYS   134      33.323  41.917  54.459  1.00  0.00           H  
ATOM   1852  HZ2 LYS   134      32.157  42.758  53.580  1.00  0.00           H  
ATOM   1853  HZ3 LYS   134      32.208  42.691  55.164  1.00  0.00           H  
ATOM   1854  C   LYS   134      27.231  40.431  53.138  1.00  0.00           C  
ATOM   1855  O   LYS   134      26.936  41.552  53.250  1.00  0.00           O  
ATOM   1856  N   GLU   135      27.782  40.021  51.972  1.00  0.00           N  
ATOM   1857  H   GLU   135      28.010  39.044  51.860  1.00  0.00           H  
ATOM   1858  CA  GLU   135      27.849  40.855  50.789  1.00  0.00           C  
ATOM   1859  HA  GLU   135      28.221  41.813  51.152  1.00  0.00           H  
ATOM   1860  CB  GLU   135      28.890  40.431  49.776  1.00  0.00           C  
ATOM   1861  HB2 GLU   135      28.565  39.471  49.376  1.00  0.00           H  
ATOM   1862  HB3 GLU   135      28.818  41.118  48.933  1.00  0.00           H  
ATOM   1863  CG  GLU   135      30.332  40.189  50.127  1.00  0.00           C  
ATOM   1864  HG2 GLU   135      30.335  39.482  50.956  1.00  0.00           H  
ATOM   1865  HG3 GLU   135      30.876  41.094  50.398  1.00  0.00           H  
ATOM   1866  CD  GLU   135      31.284  39.651  49.053  1.00  0.00           C  
ATOM   1867  OE1 GLU   135      32.343  40.237  48.696  1.00  0.00           O  
ATOM   1868  OE2 GLU   135      30.833  38.665  48.450  1.00  0.00           O  
ATOM   1869  C   GLU   135      26.480  41.059  49.998  1.00  0.00           C  
ATOM   1870  O   GLU   135      26.379  41.962  49.181  1.00  0.00           O  
ATOM   1871  N   ARG   136      25.508  40.201  50.252  1.00  0.00           N  
ATOM   1872  H   ARG   136      25.723  39.660  51.077  1.00  0.00           H  
ATOM   1873  CA  ARG   136      24.130  40.098  49.701  1.00  0.00           C  
ATOM   1874  HA  ARG   136      24.137  40.465  48.675  1.00  0.00           H  
ATOM   1875  CB  ARG   136      23.572  38.736  49.593  1.00  0.00           C  
ATOM   1876  HB2 ARG   136      23.316  38.330  50.571  1.00  0.00           H  
ATOM   1877  HB3 ARG   136      22.647  38.763  49.018  1.00  0.00           H  
ATOM   1878  CG  ARG   136      24.480  37.807  48.899  1.00  0.00           C  
ATOM   1879  HG2 ARG   136      24.801  38.271  47.967  1.00  0.00           H  
ATOM   1880  HG3 ARG   136      25.423  37.841  49.445  1.00  0.00           H  
ATOM   1881  CD  ARG   136      23.862  36.397  48.516  1.00  0.00           C  
ATOM   1882  HD2 ARG   136      23.509  35.943  49.442  1.00  0.00           H  
ATOM   1883  HD3 ARG   136      24.573  35.727  48.034  1.00  0.00           H  
ATOM   1884  NE  ARG   136      22.768  36.695  47.616  1.00  0.00           N  
ATOM   1885  HE  ARG   136      21.880  36.573  48.083  1.00  0.00           H  
ATOM   1886  CZ  ARG   136      22.791  36.779  46.293  1.00  0.00           C  
ATOM   1887  NH1 ARG   136      23.844  36.748  45.457  1.00  0.00           N  
ATOM   1888 HH11 ARG   136      24.773  36.655  45.844  1.00  0.00           H  
ATOM   1889 HH12 ARG   136      23.582  36.468  44.523  1.00  0.00           H  
ATOM   1890  NH2 ARG   136      21.729  36.680  45.598  1.00  0.00           N  
ATOM   1891 HH21 ARG   136      20.802  36.624  45.996  1.00  0.00           H  
ATOM   1892 HH22 ARG   136      21.730  36.324  44.653  1.00  0.00           H  
ATOM   1893  C   ARG   136      23.169  41.027  50.418  1.00  0.00           C  
ATOM   1894  O   ARG   136      23.119  40.990  51.610  1.00  0.00           O  
ATOM   1895  N   ILE   137      22.362  41.804  49.716  1.00  0.00           N  
ATOM   1896  H   ILE   137      22.398  41.731  48.709  1.00  0.00           H  
ATOM   1897  CA  ILE   137      21.360  42.717  50.284  1.00  0.00           C  
ATOM   1898  HA  ILE   137      21.865  43.227  51.104  1.00  0.00           H  
ATOM   1899  CB  ILE   137      20.860  43.837  49.362  1.00  0.00           C  
ATOM   1900  HB  ILE   137      20.452  43.341  48.481  1.00  0.00           H  
ATOM   1901  CG2 ILE   137      19.777  44.722  49.995  1.00  0.00           C  
ATOM   1902 HG21 ILE   137      19.316  45.399  49.275  1.00  0.00           H  
ATOM   1903 HG22 ILE   137      18.967  44.095  50.367  1.00  0.00           H  
ATOM   1904 HG23 ILE   137      20.105  45.294  50.862  1.00  0.00           H  
ATOM   1905  CG1 ILE   137      21.878  44.912  48.851  1.00  0.00           C  
ATOM   1906 HG12 ILE   137      22.368  45.471  49.649  1.00  0.00           H  
ATOM   1907 HG13 ILE   137      21.483  45.684  48.191  1.00  0.00           H  
ATOM   1908  CD1 ILE   137      23.076  44.253  48.074  1.00  0.00           C  
ATOM   1909 HD11 ILE   137      23.491  44.887  47.290  1.00  0.00           H  
ATOM   1910 HD12 ILE   137      23.893  43.992  48.746  1.00  0.00           H  
ATOM   1911 HD13 ILE   137      22.849  43.275  47.652  1.00  0.00           H  
ATOM   1912  C   ILE   137      20.307  41.855  50.968  1.00  0.00           C  
ATOM   1913  O   ILE   137      19.457  41.343  50.275  1.00  0.00           O  
ATOM   1914  N   PRO   138      20.139  41.796  52.308  1.00  0.00           N  
ATOM   1915  CD  PRO   138      20.801  42.483  53.417  1.00  0.00           C  
ATOM   1916  HD2 PRO   138      21.802  42.052  53.433  1.00  0.00           H  
ATOM   1917  HD3 PRO   138      20.773  43.572  53.385  1.00  0.00           H  
ATOM   1918  CG  PRO   138      20.023  42.077  54.724  1.00  0.00           C  
ATOM   1919  HG2 PRO   138      20.681  42.044  55.592  1.00  0.00           H  
ATOM   1920  HG3 PRO   138      19.205  42.772  54.918  1.00  0.00           H  
ATOM   1921  CB  PRO   138      19.484  40.673  54.382  1.00  0.00           C  
ATOM   1922  HB2 PRO   138      18.639  40.387  55.009  1.00  0.00           H  
ATOM   1923  HB3 PRO   138      20.200  39.852  54.426  1.00  0.00           H  
ATOM   1924  CA  PRO   138      19.132  40.816  52.884  1.00  0.00           C  
ATOM   1925  HA  PRO   138      19.359  39.800  52.558  1.00  0.00           H  
ATOM   1926  C   PRO   138      17.704  41.245  52.654  1.00  0.00           C  
ATOM   1927  O   PRO   138      16.890  40.447  52.230  1.00  0.00           O  
ATOM   1928  N   PHE   139      17.379  42.536  52.826  1.00  0.00           N  
ATOM   1929  H   PHE   139      18.093  42.989  53.379  1.00  0.00           H  
ATOM   1930  CA  PHE   139      16.015  43.119  52.621  1.00  0.00           C  
ATOM   1931  HA  PHE   139      15.260  42.455  53.042  1.00  0.00           H  
ATOM   1932  CB  PHE   139      15.849  44.475  53.382  1.00  0.00           C  
ATOM   1933  HB2 PHE   139      14.862  44.866  53.136  1.00  0.00           H  
ATOM   1934  HB3 PHE   139      15.838  44.201  54.437  1.00  0.00           H  
ATOM   1935  CG  PHE   139      16.979  45.391  53.154  1.00  0.00           C  
ATOM   1936  CD1 PHE   139      18.068  45.406  53.993  1.00  0.00           C  
ATOM   1937  HD1 PHE   139      18.118  44.716  54.822  1.00  0.00           H  
ATOM   1938  CE1 PHE   139      19.071  46.380  53.866  1.00  0.00           C  
ATOM   1939  HE1 PHE   139      19.862  46.422  54.599  1.00  0.00           H  
ATOM   1940  CZ  PHE   139      19.001  47.143  52.711  1.00  0.00           C  
ATOM   1941  HZ  PHE   139      19.797  47.806  52.406  1.00  0.00           H  
ATOM   1942  CE2 PHE   139      17.941  47.178  51.796  1.00  0.00           C  
ATOM   1943  HE2 PHE   139      17.908  47.878  50.975  1.00  0.00           H  
ATOM   1944  CD2 PHE   139      16.891  46.257  52.033  1.00  0.00           C  
ATOM   1945  HD2 PHE   139      16.068  46.112  51.350  1.00  0.00           H  
ATOM   1946  C   PHE   139      15.646  43.272  51.106  1.00  0.00           C  
ATOM   1947  O   PHE   139      14.540  43.710  50.783  1.00  0.00           O  
ATOM   1948  N   LEU   140      16.486  42.764  50.203  1.00  0.00           N  
ATOM   1949  H   LEU   140      17.303  42.243  50.485  1.00  0.00           H  
ATOM   1950  CA  LEU   140      15.978  42.593  48.766  1.00  0.00           C  
ATOM   1951  HA  LEU   140      15.006  43.050  48.584  1.00  0.00           H  
ATOM   1952  CB  LEU   140      17.105  43.528  48.053  1.00  0.00           C  
ATOM   1953  HB2 LEU   140      17.191  44.463  48.606  1.00  0.00           H  
ATOM   1954  HB3 LEU   140      18.080  43.047  48.130  1.00  0.00           H  
ATOM   1955  CG  LEU   140      16.875  43.801  46.501  1.00  0.00           C  
ATOM   1956  HG  LEU   140      17.235  43.016  45.836  1.00  0.00           H  
ATOM   1957  CD1 LEU   140      15.422  44.113  46.076  1.00  0.00           C  
ATOM   1958 HD11 LEU   140      15.221  44.596  45.120  1.00  0.00           H  
ATOM   1959 HD12 LEU   140      14.725  43.276  46.120  1.00  0.00           H  
ATOM   1960 HD13 LEU   140      15.095  44.813  46.844  1.00  0.00           H  
ATOM   1961  CD2 LEU   140      17.793  44.975  46.065  1.00  0.00           C  
ATOM   1962 HD21 LEU   140      17.667  45.183  45.003  1.00  0.00           H  
ATOM   1963 HD22 LEU   140      17.482  45.804  46.702  1.00  0.00           H  
ATOM   1964 HD23 LEU   140      18.868  44.886  46.225  1.00  0.00           H  
ATOM   1965  C   LEU   140      15.951  41.209  48.135  1.00  0.00           C  
ATOM   1966  O   LEU   140      16.962  40.806  47.498  1.00  0.00           O  
ATOM   1967  N   PRO   141      14.950  40.353  48.419  1.00  0.00           N  
ATOM   1968  CD  PRO   141      13.901  40.664  49.319  1.00  0.00           C  
ATOM   1969  HD2 PRO   141      14.279  41.209  50.183  1.00  0.00           H  
ATOM   1970  HD3 PRO   141      13.146  41.186  48.731  1.00  0.00           H  
ATOM   1971  CG  PRO   141      13.175  39.315  49.670  1.00  0.00           C  
ATOM   1972  HG2 PRO   141      12.126  39.523  49.884  1.00  0.00           H  
ATOM   1973  HG3 PRO   141      13.699  38.919  50.540  1.00  0.00           H  
ATOM   1974  CB  PRO   141      13.367  38.488  48.394  1.00  0.00           C  
ATOM   1975  HB2 PRO   141      12.547  38.686  47.704  1.00  0.00           H  
ATOM   1976  HB3 PRO   141      13.494  37.439  48.664  1.00  0.00           H  
ATOM   1977  CA  PRO   141      14.719  38.999  47.814  1.00  0.00           C  
ATOM   1978  HA  PRO   141      15.478  38.338  48.234  1.00  0.00           H  
ATOM   1979  C   PRO   141      14.615  38.828  46.284  1.00  0.00           C  
ATOM   1980  O   PRO   141      14.165  37.795  45.765  1.00  0.00           O  
ATOM   1981  N   ASP   142      14.967  39.874  45.583  1.00  0.00           N  
ATOM   1982  H   ASP   142      15.385  40.645  46.083  1.00  0.00           H  
ATOM   1983  CA  ASP   142      15.190  39.825  44.153  1.00  0.00           C  
ATOM   1984  HA  ASP   142      14.870  38.847  43.794  1.00  0.00           H  
ATOM   1985  CB  ASP   142      14.162  40.807  43.472  1.00  0.00           C  
ATOM   1986  HB2 ASP   142      14.507  41.834  43.590  1.00  0.00           H  
ATOM   1987  HB3 ASP   142      14.268  40.595  42.408  1.00  0.00           H  
ATOM   1988  CG  ASP   142      12.695  40.649  43.976  1.00  0.00           C  
ATOM   1989  OD1 ASP   142      12.317  41.484  44.819  1.00  0.00           O  
ATOM   1990  OD2 ASP   142      11.883  39.818  43.461  1.00  0.00           O  
ATOM   1991  C   ASP   142      16.648  40.018  43.677  1.00  0.00           C  
ATOM   1992  O   ASP   142      16.876  40.095  42.444  1.00  0.00           O  
ATOM   1993  N   LEU   143      17.674  40.139  44.570  1.00  0.00           N  
ATOM   1994  H   LEU   143      17.495  40.278  45.554  1.00  0.00           H  
ATOM   1995  CA  LEU   143      18.985  40.510  44.138  1.00  0.00           C  
ATOM   1996  HA  LEU   143      18.861  41.523  43.754  1.00  0.00           H  
ATOM   1997  CB  LEU   143      19.831  40.586  45.422  1.00  0.00           C  
ATOM   1998  HB2 LEU   143      19.312  41.266  46.098  1.00  0.00           H  
ATOM   1999  HB3 LEU   143      19.928  39.576  45.819  1.00  0.00           H  
ATOM   2000  CG  LEU   143      21.288  41.079  45.264  1.00  0.00           C  
ATOM   2001  HG  LEU   143      21.580  40.658  44.302  1.00  0.00           H  
ATOM   2002  CD1 LEU   143      21.325  42.600  45.112  1.00  0.00           C  
ATOM   2003 HD11 LEU   143      20.883  43.069  45.991  1.00  0.00           H  
ATOM   2004 HD12 LEU   143      22.357  42.770  44.806  1.00  0.00           H  
ATOM   2005 HD13 LEU   143      20.612  42.743  44.301  1.00  0.00           H  
ATOM   2006  CD2 LEU   143      22.239  40.524  46.308  1.00  0.00           C  
ATOM   2007 HD21 LEU   143      22.306  39.436  46.284  1.00  0.00           H  
ATOM   2008 HD22 LEU   143      21.764  40.648  47.282  1.00  0.00           H  
ATOM   2009 HD23 LEU   143      23.243  40.948  46.314  1.00  0.00           H  
ATOM   2010  C   LEU   143      19.665  39.549  43.141  1.00  0.00           C  
ATOM   2011  O   LEU   143      20.361  40.026  42.246  1.00  0.00           O  
ATOM   2012  N   GLU   144      19.298  38.282  43.163  1.00  0.00           N  
ATOM   2013  H   GLU   144      18.772  37.896  43.934  1.00  0.00           H  
ATOM   2014  CA  GLU   144      19.902  37.327  42.262  1.00  0.00           C  
ATOM   2015  HA  GLU   144      20.964  37.528  42.121  1.00  0.00           H  
ATOM   2016  CB  GLU   144      19.854  35.869  42.791  1.00  0.00           C  
ATOM   2017  HB2 GLU   144      20.196  35.851  43.826  1.00  0.00           H  
ATOM   2018  HB3 GLU   144      18.820  35.525  42.837  1.00  0.00           H  
ATOM   2019  CG  GLU   144      20.715  34.878  42.002  1.00  0.00           C  
ATOM   2020  HG2 GLU   144      20.443  33.834  42.158  1.00  0.00           H  
ATOM   2021  HG3 GLU   144      20.664  35.073  40.931  1.00  0.00           H  
ATOM   2022  CD  GLU   144      22.224  35.043  42.228  1.00  0.00           C  
ATOM   2023  OE1 GLU   144      22.714  35.432  43.319  1.00  0.00           O  
ATOM   2024  OE2 GLU   144      22.942  34.803  41.187  1.00  0.00           O  
ATOM   2025  C   GLU   144      19.257  37.461  40.844  1.00  0.00           C  
ATOM   2026  O   GLU   144      19.999  37.313  39.886  1.00  0.00           O  
ATOM   2027  N   GLU   145      17.951  37.784  40.767  1.00  0.00           N  
ATOM   2028  H   GLU   145      17.436  37.992  41.611  1.00  0.00           H  
ATOM   2029  CA  GLU   145      17.333  38.187  39.468  1.00  0.00           C  
ATOM   2030  HA  GLU   145      17.769  37.538  38.708  1.00  0.00           H  
ATOM   2031  CB  GLU   145      15.787  38.024  39.581  1.00  0.00           C  
ATOM   2032  HB2 GLU   145      15.571  37.221  40.286  1.00  0.00           H  
ATOM   2033  HB3 GLU   145      15.399  38.964  39.976  1.00  0.00           H  
ATOM   2034  CG  GLU   145      15.011  37.906  38.243  1.00  0.00           C  
ATOM   2035  HG2 GLU   145      15.060  38.843  37.688  1.00  0.00           H  
ATOM   2036  HG3 GLU   145      13.970  37.724  38.510  1.00  0.00           H  
ATOM   2037  CD  GLU   145      15.405  36.635  37.470  1.00  0.00           C  
ATOM   2038  OE1 GLU   145      14.929  35.553  37.944  1.00  0.00           O  
ATOM   2039  OE2 GLU   145      16.163  36.695  36.464  1.00  0.00           O  
ATOM   2040  C   GLU   145      17.795  39.591  39.002  1.00  0.00           C  
ATOM   2041  O   GLU   145      17.997  39.844  37.811  1.00  0.00           O  
ATOM   2042  N   LEU   146      18.121  40.542  39.892  1.00  0.00           N  
ATOM   2043  H   LEU   146      17.926  40.377  40.869  1.00  0.00           H  
ATOM   2044  CA  LEU   146      18.873  41.735  39.493  1.00  0.00           C  
ATOM   2045  HA  LEU   146      18.391  42.225  38.647  1.00  0.00           H  
ATOM   2046  CB  LEU   146      18.815  42.719  40.671  1.00  0.00           C  
ATOM   2047  HB2 LEU   146      19.285  42.255  41.538  1.00  0.00           H  
ATOM   2048  HB3 LEU   146      19.433  43.594  40.472  1.00  0.00           H  
ATOM   2049  CG  LEU   146      17.418  43.245  40.989  1.00  0.00           C  
ATOM   2050  HG  LEU   146      16.714  42.416  40.918  1.00  0.00           H  
ATOM   2051  CD1 LEU   146      17.333  43.795  42.408  1.00  0.00           C  
ATOM   2052 HD11 LEU   146      16.505  44.498  42.501  1.00  0.00           H  
ATOM   2053 HD12 LEU   146      17.317  42.932  43.073  1.00  0.00           H  
ATOM   2054 HD13 LEU   146      18.233  44.391  42.558  1.00  0.00           H  
ATOM   2055  CD2 LEU   146      17.053  44.365  40.015  1.00  0.00           C  
ATOM   2056 HD21 LEU   146      17.001  44.060  38.970  1.00  0.00           H  
ATOM   2057 HD22 LEU   146      17.595  45.310  40.049  1.00  0.00           H  
ATOM   2058 HD23 LEU   146      15.985  44.466  40.210  1.00  0.00           H  
ATOM   2059  C   LEU   146      20.318  41.480  38.991  1.00  0.00           C  
ATOM   2060  O   LEU   146      20.780  42.102  38.044  1.00  0.00           O  
ATOM   2061  N   LEU   147      21.027  40.500  39.563  1.00  0.00           N  
ATOM   2062  H   LEU   147      20.579  39.989  40.310  1.00  0.00           H  
ATOM   2063  CA  LEU   147      22.333  40.001  39.109  1.00  0.00           C  
ATOM   2064  HA  LEU   147      23.096  40.768  38.977  1.00  0.00           H  
ATOM   2065  CB  LEU   147      22.904  39.042  40.137  1.00  0.00           C  
ATOM   2066  HB2 LEU   147      22.069  38.383  40.372  1.00  0.00           H  
ATOM   2067  HB3 LEU   147      23.609  38.412  39.595  1.00  0.00           H  
ATOM   2068  CG  LEU   147      23.475  39.761  41.385  1.00  0.00           C  
ATOM   2069  HG  LEU   147      22.856  40.604  41.691  1.00  0.00           H  
ATOM   2070  CD1 LEU   147      23.613  38.711  42.525  1.00  0.00           C  
ATOM   2071 HD11 LEU   147      24.039  39.080  43.458  1.00  0.00           H  
ATOM   2072 HD12 LEU   147      24.227  37.860  42.230  1.00  0.00           H  
ATOM   2073 HD13 LEU   147      22.611  38.366  42.781  1.00  0.00           H  
ATOM   2074  CD2 LEU   147      24.891  40.248  41.213  1.00  0.00           C  
ATOM   2075 HD21 LEU   147      25.135  40.861  42.081  1.00  0.00           H  
ATOM   2076 HD22 LEU   147      25.567  39.401  41.093  1.00  0.00           H  
ATOM   2077 HD23 LEU   147      24.969  40.881  40.329  1.00  0.00           H  
ATOM   2078  C   LEU   147      22.277  39.304  37.700  1.00  0.00           C  
ATOM   2079  O   LEU   147      23.369  39.220  37.125  1.00  0.00           O  
ATOM   2080  N   ASN   148      21.092  38.909  37.211  1.00  0.00           N  
ATOM   2081  H   ASN   148      20.260  38.954  37.781  1.00  0.00           H  
ATOM   2082  CA  ASN   148      20.911  38.307  35.892  1.00  0.00           C  
ATOM   2083  HA  ASN   148      21.780  37.697  35.649  1.00  0.00           H  
ATOM   2084  CB  ASN   148      19.667  37.371  35.932  1.00  0.00           C  
ATOM   2085  HB2 ASN   148      18.799  37.917  36.301  1.00  0.00           H  
ATOM   2086  HB3 ASN   148      19.471  36.993  34.929  1.00  0.00           H  
ATOM   2087  CG  ASN   148      19.826  36.117  36.733  1.00  0.00           C  
ATOM   2088  OD1 ASN   148      20.918  35.634  36.981  1.00  0.00           O  
ATOM   2089  ND2 ASN   148      18.737  35.595  37.226  1.00  0.00           N  
ATOM   2090 HD21 ASN   148      17.833  35.998  37.025  1.00  0.00           H  
ATOM   2091 HD22 ASN   148      18.766  34.676  37.644  1.00  0.00           H  
ATOM   2092  C   ASN   148      20.800  39.408  34.854  1.00  0.00           C  
ATOM   2093  O   ASN   148      21.547  39.369  33.873  1.00  0.00           O  
ATOM   2094  N   ASP   149      20.005  40.481  35.109  1.00  0.00           N  
ATOM   2095  H   ASP   149      19.553  40.606  36.003  1.00  0.00           H  
ATOM   2096  CA  ASP   149      20.146  41.756  34.309  1.00  0.00           C  
ATOM   2097  HA  ASP   149      20.014  41.497  33.259  1.00  0.00           H  
ATOM   2098  CB  ASP   149      19.092  42.786  34.694  1.00  0.00           C  
ATOM   2099  HB2 ASP   149      19.117  42.851  35.782  1.00  0.00           H  
ATOM   2100  HB3 ASP   149      19.417  43.758  34.321  1.00  0.00           H  
ATOM   2101  CG  ASP   149      17.702  42.513  34.150  1.00  0.00           C  
ATOM   2102  OD1 ASP   149      16.670  42.589  34.802  1.00  0.00           O  
ATOM   2103  OD2 ASP   149      17.572  42.100  32.953  1.00  0.00           O  
ATOM   2104  C   ASP   149      21.590  42.344  34.303  1.00  0.00           C  
ATOM   2105  O   ASP   149      22.077  42.691  33.221  1.00  0.00           O  
ATOM   2106  N   ALA   150      22.313  42.482  35.481  1.00  0.00           N  
ATOM   2107  H   ALA   150      21.933  42.116  36.343  1.00  0.00           H  
ATOM   2108  CA  ALA   150      23.696  42.997  35.482  1.00  0.00           C  
ATOM   2109  HA  ALA   150      23.664  44.010  35.081  1.00  0.00           H  
ATOM   2110  CB  ALA   150      24.206  43.132  36.945  1.00  0.00           C  
ATOM   2111  HB1 ALA   150      23.332  43.010  37.585  1.00  0.00           H  
ATOM   2112  HB2 ALA   150      24.768  44.055  37.087  1.00  0.00           H  
ATOM   2113  HB3 ALA   150      24.747  42.218  37.190  1.00  0.00           H  
ATOM   2114  C   ALA   150      24.637  42.104  34.666  1.00  0.00           C  
ATOM   2115  O   ALA   150      25.451  42.715  33.941  1.00  0.00           O  
ATOM   2116  N   ASP   151      24.506  40.765  34.618  1.00  0.00           N  
ATOM   2117  H   ASP   151      23.800  40.351  35.210  1.00  0.00           H  
ATOM   2118  CA  ASP   151      25.395  39.823  33.917  1.00  0.00           C  
ATOM   2119  HA  ASP   151      26.424  40.149  34.069  1.00  0.00           H  
ATOM   2120  CB  ASP   151      25.108  38.433  34.607  1.00  0.00           C  
ATOM   2121  HB2 ASP   151      24.020  38.374  34.609  1.00  0.00           H  
ATOM   2122  HB3 ASP   151      25.357  38.594  35.656  1.00  0.00           H  
ATOM   2123  CG  ASP   151      25.663  37.243  33.991  1.00  0.00           C  
ATOM   2124  OD1 ASP   151      25.793  37.190  32.752  1.00  0.00           O  
ATOM   2125  OD2 ASP   151      26.268  36.428  34.715  1.00  0.00           O  
ATOM   2126  C   ASP   151      25.113  39.909  32.461  1.00  0.00           C  
ATOM   2127  O   ASP   151      26.033  39.981  31.595  1.00  0.00           O  
ATOM   2128  N   ARG   152      23.857  40.103  31.981  1.00  0.00           N  
ATOM   2129  H   ARG   152      23.155  39.760  32.620  1.00  0.00           H  
ATOM   2130  CA  ARG   152      23.407  40.455  30.638  1.00  0.00           C  
ATOM   2131  HA  ARG   152      23.627  39.788  29.805  1.00  0.00           H  
ATOM   2132  CB  ARG   152      21.884  40.292  30.619  1.00  0.00           C  
ATOM   2133  HB2 ARG   152      21.685  39.339  31.110  1.00  0.00           H  
ATOM   2134  HB3 ARG   152      21.436  41.100  31.196  1.00  0.00           H  
ATOM   2135  CG  ARG   152      21.252  40.296  29.229  1.00  0.00           C  
ATOM   2136  HG2 ARG   152      21.447  41.286  28.817  1.00  0.00           H  
ATOM   2137  HG3 ARG   152      21.747  39.576  28.577  1.00  0.00           H  
ATOM   2138  CD  ARG   152      19.746  39.995  29.434  1.00  0.00           C  
ATOM   2139  HD2 ARG   152      19.329  39.665  28.483  1.00  0.00           H  
ATOM   2140  HD3 ARG   152      19.524  39.153  30.090  1.00  0.00           H  
ATOM   2141  NE  ARG   152      19.037  41.123  30.150  1.00  0.00           N  
ATOM   2142  HE  ARG   152      18.982  41.122  31.158  1.00  0.00           H  
ATOM   2143  CZ  ARG   152      18.462  42.129  29.619  1.00  0.00           C  
ATOM   2144  NH1 ARG   152      18.379  42.393  28.364  1.00  0.00           N  
ATOM   2145 HH11 ARG   152      18.745  41.764  27.663  1.00  0.00           H  
ATOM   2146 HH12 ARG   152      17.870  43.211  28.059  1.00  0.00           H  
ATOM   2147  NH2 ARG   152      17.865  43.009  30.389  1.00  0.00           N  
ATOM   2148 HH21 ARG   152      17.980  42.859  31.381  1.00  0.00           H  
ATOM   2149 HH22 ARG   152      17.358  43.748  29.923  1.00  0.00           H  
ATOM   2150  C   ARG   152      23.993  41.784  30.082  1.00  0.00           C  
ATOM   2151  O   ARG   152      24.525  41.827  28.981  1.00  0.00           O  
ATOM   2152  N   LEU   153      23.879  42.848  30.920  1.00  0.00           N  
ATOM   2153  H   LEU   153      23.436  42.688  31.813  1.00  0.00           H  
ATOM   2154  CA  LEU   153      24.427  44.146  30.730  1.00  0.00           C  
ATOM   2155  HA  LEU   153      23.972  44.464  29.792  1.00  0.00           H  
ATOM   2156  CB  LEU   153      23.903  45.116  31.798  1.00  0.00           C  
ATOM   2157  HB2 LEU   153      23.802  44.623  32.764  1.00  0.00           H  
ATOM   2158  HB3 LEU   153      24.660  45.857  32.058  1.00  0.00           H  
ATOM   2159  CG  LEU   153      22.672  45.977  31.397  1.00  0.00           C  
ATOM   2160  HG  LEU   153      22.970  46.416  30.445  1.00  0.00           H  
ATOM   2161  CD1 LEU   153      21.465  45.144  31.062  1.00  0.00           C  
ATOM   2162 HD11 LEU   153      20.723  45.713  30.503  1.00  0.00           H  
ATOM   2163 HD12 LEU   153      20.929  44.722  31.912  1.00  0.00           H  
ATOM   2164 HD13 LEU   153      21.845  44.346  30.424  1.00  0.00           H  
ATOM   2165  CD2 LEU   153      22.272  47.004  32.500  1.00  0.00           C  
ATOM   2166 HD21 LEU   153      21.316  47.374  32.131  1.00  0.00           H  
ATOM   2167 HD22 LEU   153      22.236  46.497  33.464  1.00  0.00           H  
ATOM   2168 HD23 LEU   153      23.003  47.810  32.570  1.00  0.00           H  
ATOM   2169  C   LEU   153      25.953  44.126  30.483  1.00  0.00           C  
ATOM   2170  O   LEU   153      26.376  44.498  29.417  1.00  0.00           O  
ATOM   2171  N   LEU   154      26.695  43.702  31.528  1.00  0.00           N  
ATOM   2172  H   LEU   154      26.196  43.394  32.351  1.00  0.00           H  
ATOM   2173  CA  LEU   154      28.167  43.837  31.497  1.00  0.00           C  
ATOM   2174  HA  LEU   154      28.452  44.793  31.059  1.00  0.00           H  
ATOM   2175  CB  LEU   154      28.796  43.648  32.883  1.00  0.00           C  
ATOM   2176  HB2 LEU   154      28.442  42.735  33.363  1.00  0.00           H  
ATOM   2177  HB3 LEU   154      29.855  43.419  32.768  1.00  0.00           H  
ATOM   2178  CG  LEU   154      28.641  44.855  33.840  1.00  0.00           C  
ATOM   2179  HG  LEU   154      27.581  45.107  33.851  1.00  0.00           H  
ATOM   2180  CD1 LEU   154      29.084  44.502  35.201  1.00  0.00           C  
ATOM   2181 HD11 LEU   154      30.048  43.993  35.229  1.00  0.00           H  
ATOM   2182 HD12 LEU   154      29.077  45.333  35.906  1.00  0.00           H  
ATOM   2183 HD13 LEU   154      28.269  43.898  35.599  1.00  0.00           H  
ATOM   2184  CD2 LEU   154      29.633  45.998  33.362  1.00  0.00           C  
ATOM   2185 HD21 LEU   154      29.215  46.568  32.533  1.00  0.00           H  
ATOM   2186 HD22 LEU   154      29.571  46.750  34.149  1.00  0.00           H  
ATOM   2187 HD23 LEU   154      30.682  45.738  33.220  1.00  0.00           H  
ATOM   2188  C   LEU   154      28.746  42.854  30.463  1.00  0.00           C  
ATOM   2189  O   LEU   154      29.748  43.127  29.840  1.00  0.00           O  
ATOM   2190  N   GLY   155      27.942  41.728  30.171  1.00  0.00           N  
ATOM   2191  H   GLY   155      27.046  41.662  30.632  1.00  0.00           H  
ATOM   2192  CA  GLY   155      28.429  40.702  29.292  1.00  0.00           C  
ATOM   2193  HA2 GLY   155      27.590  40.161  28.856  1.00  0.00           H  
ATOM   2194  HA3 GLY   155      28.962  41.262  28.524  1.00  0.00           H  
ATOM   2195  C   GLY   155      29.224  39.643  29.866  1.00  0.00           C  
ATOM   2196  O   GLY   155      30.248  39.365  29.288  1.00  0.00           O  
ATOM   2197  N   VAL   156      28.858  39.185  31.072  1.00  0.00           N  
ATOM   2198  H   VAL   156      28.016  39.564  31.479  1.00  0.00           H  
ATOM   2199  CA  VAL   156      29.625  38.264  31.874  1.00  0.00           C  
ATOM   2200  HA  VAL   156      30.613  38.616  31.577  1.00  0.00           H  
ATOM   2201  CB  VAL   156      29.282  38.478  33.372  1.00  0.00           C  
ATOM   2202  HB  VAL   156      28.203  38.457  33.526  1.00  0.00           H  
ATOM   2203  CG1 VAL   156      29.776  37.326  34.265  1.00  0.00           C  
ATOM   2204 HG11 VAL   156      30.858  37.336  34.128  1.00  0.00           H  
ATOM   2205 HG12 VAL   156      29.318  37.530  35.233  1.00  0.00           H  
ATOM   2206 HG13 VAL   156      29.235  36.447  33.915  1.00  0.00           H  
ATOM   2207  CG2 VAL   156      29.918  39.722  34.002  1.00  0.00           C  
ATOM   2208 HG21 VAL   156      29.448  40.567  33.500  1.00  0.00           H  
ATOM   2209 HG22 VAL   156      29.633  39.671  35.053  1.00  0.00           H  
ATOM   2210 HG23 VAL   156      30.983  39.623  33.793  1.00  0.00           H  
ATOM   2211  C   VAL   156      29.427  36.880  31.416  1.00  0.00           C  
ATOM   2212  O   VAL   156      28.355  36.454  31.145  1.00  0.00           O  
ATOM   2213  N   THR   157      30.549  36.166  31.600  1.00  0.00           N  
ATOM   2214  H   THR   157      31.380  36.636  31.928  1.00  0.00           H  
ATOM   2215  CA  THR   157      30.790  34.757  31.257  1.00  0.00           C  
ATOM   2216  HA  THR   157      29.847  34.214  31.313  1.00  0.00           H  
ATOM   2217  CB  THR   157      31.225  34.624  29.777  1.00  0.00           C  
ATOM   2218  HB  THR   157      30.479  35.053  29.108  1.00  0.00           H  
ATOM   2219  CG2 THR   157      32.682  35.184  29.515  1.00  0.00           C  
ATOM   2220 HG21 THR   157      32.788  35.365  28.446  1.00  0.00           H  
ATOM   2221 HG22 THR   157      33.455  34.524  29.907  1.00  0.00           H  
ATOM   2222 HG23 THR   157      32.881  36.084  30.098  1.00  0.00           H  
ATOM   2223  OG1 THR   157      31.307  33.281  29.410  1.00  0.00           O  
ATOM   2224  HG1 THR   157      30.594  33.115  28.788  1.00  0.00           H  
ATOM   2225  C   THR   157      31.845  34.231  32.296  1.00  0.00           C  
ATOM   2226  O   THR   157      32.751  34.956  32.731  1.00  0.00           O  
ATOM   2227  N   THR   158      31.650  32.952  32.750  1.00  0.00           N  
ATOM   2228  H   THR   158      30.821  32.505  32.384  1.00  0.00           H  
ATOM   2229  CA  THR   158      32.278  32.355  33.950  1.00  0.00           C  
ATOM   2230  HA  THR   158      32.302  32.956  34.859  1.00  0.00           H  
ATOM   2231  CB  THR   158      31.706  30.965  34.320  1.00  0.00           C  
ATOM   2232  HB  THR   158      32.225  30.613  35.211  1.00  0.00           H  
ATOM   2233  CG2 THR   158      30.269  31.158  34.685  1.00  0.00           C  
ATOM   2234 HG21 THR   158      29.734  31.620  33.856  1.00  0.00           H  
ATOM   2235 HG22 THR   158      29.722  30.226  34.827  1.00  0.00           H  
ATOM   2236 HG23 THR   158      30.212  31.800  35.564  1.00  0.00           H  
ATOM   2237  OG1 THR   158      31.688  29.948  33.336  1.00  0.00           O  
ATOM   2238  HG1 THR   158      32.594  29.823  33.046  1.00  0.00           H  
ATOM   2239  C   THR   158      33.746  32.090  33.642  1.00  0.00           C  
ATOM   2240  O   THR   158      34.613  31.965  34.538  1.00  0.00           O  
ATOM   2241  N   HID   159      34.127  32.002  32.347  1.00  0.00           N  
ATOM   2242  H   HID   159      33.449  31.980  31.598  1.00  0.00           H  
ATOM   2243  CA  HID   159      35.489  31.661  31.904  1.00  0.00           C  
ATOM   2244  HA  HID   159      36.208  32.054  32.623  1.00  0.00           H  
ATOM   2245  CB  HID   159      35.565  30.145  31.994  1.00  0.00           C  
ATOM   2246  HB2 HID   159      34.710  29.792  31.418  1.00  0.00           H  
ATOM   2247  HB3 HID   159      35.521  29.840  33.039  1.00  0.00           H  
ATOM   2248  CG  HID   159      36.845  29.656  31.365  1.00  0.00           C  
ATOM   2249  ND1 HID   159      36.974  28.711  30.406  1.00  0.00           N  
ATOM   2250  HD1 HID   159      36.219  28.145  30.048  1.00  0.00           H  
ATOM   2251  CE1 HID   159      38.254  28.547  30.012  1.00  0.00           C  
ATOM   2252  HE1 HID   159      38.633  27.819  29.310  1.00  0.00           H  
ATOM   2253  NE2 HID   159      38.951  29.548  30.636  1.00  0.00           N  
ATOM   2254  CD2 HID   159      38.104  30.154  31.521  1.00  0.00           C  
ATOM   2255  HD2 HID   159      38.368  30.944  32.209  1.00  0.00           H  
ATOM   2256  C   HID   159      35.740  32.245  30.535  1.00  0.00           C  
ATOM   2257  O   HID   159      35.124  31.886  29.524  1.00  0.00           O  
ATOM   2258  N   ALA   160      36.792  33.067  30.432  1.00  0.00           N  
ATOM   2259  H   ALA   160      37.129  33.312  31.351  1.00  0.00           H  
ATOM   2260  CA  ALA   160      37.011  33.921  29.290  1.00  0.00           C  
ATOM   2261  HA  ALA   160      36.156  33.801  28.625  1.00  0.00           H  
ATOM   2262  CB  ALA   160      37.041  35.352  29.743  1.00  0.00           C  
ATOM   2263  HB1 ALA   160      36.025  35.729  29.857  1.00  0.00           H  
ATOM   2264  HB2 ALA   160      37.508  36.070  29.069  1.00  0.00           H  
ATOM   2265  HB3 ALA   160      37.602  35.363  30.678  1.00  0.00           H  
ATOM   2266  C   ALA   160      38.317  33.540  28.455  1.00  0.00           C  
ATOM   2267  O   ALA   160      38.463  34.128  27.366  1.00  0.00           O  
ATOM   2268  N   PHE   161      39.208  32.672  28.908  1.00  0.00           N  
ATOM   2269  H   PHE   161      38.968  32.187  29.761  1.00  0.00           H  
ATOM   2270  CA  PHE   161      40.525  32.465  28.399  1.00  0.00           C  
ATOM   2271  HA  PHE   161      40.778  33.351  27.818  1.00  0.00           H  
ATOM   2272  CB  PHE   161      41.486  32.486  29.650  1.00  0.00           C  
ATOM   2273  HB2 PHE   161      41.276  31.627  30.287  1.00  0.00           H  
ATOM   2274  HB3 PHE   161      42.492  32.407  29.238  1.00  0.00           H  
ATOM   2275  CG  PHE   161      41.573  33.833  30.373  1.00  0.00           C  
ATOM   2276  CD1 PHE   161      40.644  34.214  31.340  1.00  0.00           C  
ATOM   2277  HD1 PHE   161      39.943  33.500  31.748  1.00  0.00           H  
ATOM   2278  CE1 PHE   161      40.766  35.476  31.975  1.00  0.00           C  
ATOM   2279  HE1 PHE   161      40.127  35.723  32.809  1.00  0.00           H  
ATOM   2280  CZ  PHE   161      41.804  36.323  31.584  1.00  0.00           C  
ATOM   2281  HZ  PHE   161      42.022  37.192  32.186  1.00  0.00           H  
ATOM   2282  CE2 PHE   161      42.630  36.006  30.544  1.00  0.00           C  
ATOM   2283  HE2 PHE   161      43.514  36.599  30.364  1.00  0.00           H  
ATOM   2284  CD2 PHE   161      42.592  34.756  29.970  1.00  0.00           C  
ATOM   2285  HD2 PHE   161      43.298  34.488  29.198  1.00  0.00           H  
ATOM   2286  C   PHE   161      40.741  31.211  27.523  1.00  0.00           C  
ATOM   2287  O   PHE   161      39.702  30.513  27.370  1.00  0.00           O  
ATOM   2288  N   ASP   162      41.920  30.737  27.114  1.00  0.00           N  
ATOM   2289  H   ASP   162      42.717  31.344  27.238  1.00  0.00           H  
ATOM   2290  CA  ASP   162      42.112  29.543  26.273  1.00  0.00           C  
ATOM   2291  HA  ASP   162      41.318  29.696  25.543  1.00  0.00           H  
ATOM   2292  CB  ASP   162      43.497  29.534  25.640  1.00  0.00           C  
ATOM   2293  HB2 ASP   162      44.290  29.590  26.386  1.00  0.00           H  
ATOM   2294  HB3 ASP   162      43.570  28.666  24.984  1.00  0.00           H  
ATOM   2295  CG  ASP   162      43.671  30.705  24.631  1.00  0.00           C  
ATOM   2296  OD1 ASP   162      44.786  30.840  24.085  1.00  0.00           O  
ATOM   2297  OD2 ASP   162      42.692  31.456  24.341  1.00  0.00           O  
ATOM   2298  C   ASP   162      41.956  28.275  27.109  1.00  0.00           C  
ATOM   2299  O   ASP   162      42.621  28.214  28.170  1.00  0.00           O  
ATOM   2300  N   GLY   163      41.374  27.178  26.608  1.00  0.00           N  
ATOM   2301  H   GLY   163      41.020  27.248  25.664  1.00  0.00           H  
ATOM   2302  CA  GLY   163      41.119  25.983  27.292  1.00  0.00           C  
ATOM   2303  HA2 GLY   163      40.234  25.487  26.895  1.00  0.00           H  
ATOM   2304  HA3 GLY   163      40.755  26.323  28.262  1.00  0.00           H  
ATOM   2305  C   GLY   163      42.334  25.083  27.637  1.00  0.00           C  
ATOM   2306  O   GLY   163      42.367  23.880  27.369  1.00  0.00           O  
ATOM   2307  N   ALA   164      43.440  25.676  28.087  1.00  0.00           N  
ATOM   2308  H   ALA   164      43.484  26.683  28.015  1.00  0.00           H  
ATOM   2309  CA  ALA   164      44.743  24.999  28.129  1.00  0.00           C  
ATOM   2310  HA  ALA   164      45.002  24.698  27.114  1.00  0.00           H  
ATOM   2311  CB  ALA   164      45.712  26.130  28.411  1.00  0.00           C  
ATOM   2312  HB1 ALA   164      45.683  26.278  29.491  1.00  0.00           H  
ATOM   2313  HB2 ALA   164      46.761  25.885  28.247  1.00  0.00           H  
ATOM   2314  HB3 ALA   164      45.496  27.006  27.800  1.00  0.00           H  
ATOM   2315  C   ALA   164      44.639  23.881  29.259  1.00  0.00           C  
ATOM   2316  O   ALA   164      44.191  24.204  30.434  1.00  0.00           O  
ATOM   2317  N   PRO   165      45.000  22.619  29.046  1.00  0.00           N  
ATOM   2318  CD  PRO   165      45.240  22.126  27.755  1.00  0.00           C  
ATOM   2319  HD2 PRO   165      44.465  22.499  27.086  1.00  0.00           H  
ATOM   2320  HD3 PRO   165      46.212  22.403  27.346  1.00  0.00           H  
ATOM   2321  CG  PRO   165      45.076  20.592  27.814  1.00  0.00           C  
ATOM   2322  HG2 PRO   165      45.571  20.183  26.934  1.00  0.00           H  
ATOM   2323  HG3 PRO   165      44.030  20.288  27.824  1.00  0.00           H  
ATOM   2324  CB  PRO   165      45.645  20.321  29.208  1.00  0.00           C  
ATOM   2325  HB2 PRO   165      46.727  20.393  29.099  1.00  0.00           H  
ATOM   2326  HB3 PRO   165      45.356  19.370  29.656  1.00  0.00           H  
ATOM   2327  CA  PRO   165      45.191  21.568  30.023  1.00  0.00           C  
ATOM   2328  HA  PRO   165      44.200  21.377  30.433  1.00  0.00           H  
ATOM   2329  C   PRO   165      46.144  21.933  31.169  1.00  0.00           C  
ATOM   2330  O   PRO   165      45.907  21.685  32.345  1.00  0.00           O  
ATOM   2331  N   PHE   166      47.179  22.699  30.830  1.00  0.00           N  
ATOM   2332  H   PHE   166      47.426  22.835  29.860  1.00  0.00           H  
ATOM   2333  CA  PHE   166      48.141  23.338  31.806  1.00  0.00           C  
ATOM   2334  HA  PHE   166      48.525  22.568  32.474  1.00  0.00           H  
ATOM   2335  CB  PHE   166      49.245  24.061  31.107  1.00  0.00           C  
ATOM   2336  HB2 PHE   166      48.798  24.771  30.411  1.00  0.00           H  
ATOM   2337  HB3 PHE   166      49.743  23.366  30.431  1.00  0.00           H  
ATOM   2338  CG  PHE   166      50.217  24.749  32.048  1.00  0.00           C  
ATOM   2339  CD1 PHE   166      50.297  26.111  32.209  1.00  0.00           C  
ATOM   2340  HD1 PHE   166      49.606  26.662  31.590  1.00  0.00           H  
ATOM   2341  CE1 PHE   166      51.331  26.744  33.007  1.00  0.00           C  
ATOM   2342  HE1 PHE   166      51.419  27.802  33.204  1.00  0.00           H  
ATOM   2343  CZ  PHE   166      52.143  25.902  33.765  1.00  0.00           C  
ATOM   2344  HZ  PHE   166      52.848  26.278  34.493  1.00  0.00           H  
ATOM   2345  CE2 PHE   166      52.020  24.494  33.675  1.00  0.00           C  
ATOM   2346  HE2 PHE   166      52.832  23.909  34.080  1.00  0.00           H  
ATOM   2347  CD2 PHE   166      51.045  23.952  32.825  1.00  0.00           C  
ATOM   2348  HD2 PHE   166      50.911  22.897  32.636  1.00  0.00           H  
ATOM   2349  C   PHE   166      47.370  24.263  32.774  1.00  0.00           C  
ATOM   2350  O   PHE   166      47.535  24.130  33.934  1.00  0.00           O  
ATOM   2351  N   SER   167      46.571  25.178  32.258  1.00  0.00           N  
ATOM   2352  H   SER   167      46.584  25.381  31.268  1.00  0.00           H  
ATOM   2353  CA  SER   167      45.568  25.916  33.101  1.00  0.00           C  
ATOM   2354  HA  SER   167      46.123  26.707  33.605  1.00  0.00           H  
ATOM   2355  CB  SER   167      44.577  26.714  32.233  1.00  0.00           C  
ATOM   2356  HB2 SER   167      43.871  26.095  31.680  1.00  0.00           H  
ATOM   2357  HB3 SER   167      45.158  27.173  31.433  1.00  0.00           H  
ATOM   2358  OG  SER   167      43.918  27.676  33.019  1.00  0.00           O  
ATOM   2359  HG  SER   167      43.493  28.309  32.435  1.00  0.00           H  
ATOM   2360  C   SER   167      44.819  25.014  34.045  1.00  0.00           C  
ATOM   2361  O   SER   167      44.703  25.334  35.228  1.00  0.00           O  
ATOM   2362  N   ASP   168      44.189  23.943  33.476  1.00  0.00           N  
ATOM   2363  H   ASP   168      44.340  23.693  32.509  1.00  0.00           H  
ATOM   2364  CA  ASP   168      43.316  23.100  34.307  1.00  0.00           C  
ATOM   2365  HA  ASP   168      42.466  23.697  34.637  1.00  0.00           H  
ATOM   2366  CB  ASP   168      42.617  22.013  33.506  1.00  0.00           C  
ATOM   2367  HB2 ASP   168      43.398  21.351  33.133  1.00  0.00           H  
ATOM   2368  HB3 ASP   168      42.075  21.336  34.168  1.00  0.00           H  
ATOM   2369  CG  ASP   168      41.628  22.410  32.394  1.00  0.00           C  
ATOM   2370  OD1 ASP   168      41.675  21.907  31.252  1.00  0.00           O  
ATOM   2371  OD2 ASP   168      40.795  23.359  32.645  1.00  0.00           O  
ATOM   2372  C   ASP   168      44.068  22.427  35.394  1.00  0.00           C  
ATOM   2373  O   ASP   168      43.680  22.337  36.527  1.00  0.00           O  
ATOM   2374  N   LEU   169      45.343  22.048  35.104  1.00  0.00           N  
ATOM   2375  H   LEU   169      45.587  21.988  34.126  1.00  0.00           H  
ATOM   2376  CA  LEU   169      46.403  21.640  36.099  1.00  0.00           C  
ATOM   2377  HA  LEU   169      45.949  20.820  36.656  1.00  0.00           H  
ATOM   2378  CB  LEU   169      47.546  21.024  35.259  1.00  0.00           C  
ATOM   2379  HB2 LEU   169      47.157  20.095  34.842  1.00  0.00           H  
ATOM   2380  HB3 LEU   169      47.778  21.647  34.396  1.00  0.00           H  
ATOM   2381  CG  LEU   169      48.877  20.646  35.987  1.00  0.00           C  
ATOM   2382  HG  LEU   169      49.265  21.535  36.484  1.00  0.00           H  
ATOM   2383  CD1 LEU   169      48.848  19.478  37.008  1.00  0.00           C  
ATOM   2384 HD11 LEU   169      49.861  19.138  37.226  1.00  0.00           H  
ATOM   2385 HD12 LEU   169      48.261  19.637  37.912  1.00  0.00           H  
ATOM   2386 HD13 LEU   169      48.498  18.653  36.388  1.00  0.00           H  
ATOM   2387  CD2 LEU   169      49.902  20.248  34.963  1.00  0.00           C  
ATOM   2388 HD21 LEU   169      49.477  19.433  34.376  1.00  0.00           H  
ATOM   2389 HD22 LEU   169      49.992  21.091  34.279  1.00  0.00           H  
ATOM   2390 HD23 LEU   169      50.810  19.961  35.493  1.00  0.00           H  
ATOM   2391  C   LEU   169      46.729  22.756  37.132  1.00  0.00           C  
ATOM   2392  O   LEU   169      46.618  22.534  38.352  1.00  0.00           O  
ATOM   2393  N   VAL   170      47.030  23.947  36.713  1.00  0.00           N  
ATOM   2394  H   VAL   170      47.116  24.084  35.716  1.00  0.00           H  
ATOM   2395  CA  VAL   170      47.370  25.123  37.631  1.00  0.00           C  
ATOM   2396  HA  VAL   170      48.277  24.878  38.184  1.00  0.00           H  
ATOM   2397  CB  VAL   170      47.779  26.419  36.803  1.00  0.00           C  
ATOM   2398  HB  VAL   170      46.950  26.445  36.096  1.00  0.00           H  
ATOM   2399  CG1 VAL   170      47.708  27.731  37.696  1.00  0.00           C  
ATOM   2400 HG11 VAL   170      48.517  27.640  38.420  1.00  0.00           H  
ATOM   2401 HG12 VAL   170      46.754  27.820  38.216  1.00  0.00           H  
ATOM   2402 HG13 VAL   170      47.860  28.665  37.155  1.00  0.00           H  
ATOM   2403  CG2 VAL   170      49.160  26.323  36.141  1.00  0.00           C  
ATOM   2404 HG21 VAL   170      49.114  25.694  35.252  1.00  0.00           H  
ATOM   2405 HG22 VAL   170      49.762  25.837  36.909  1.00  0.00           H  
ATOM   2406 HG23 VAL   170      49.406  27.352  35.878  1.00  0.00           H  
ATOM   2407  C   VAL   170      46.235  25.416  38.595  1.00  0.00           C  
ATOM   2408  O   VAL   170      46.494  25.618  39.731  1.00  0.00           O  
ATOM   2409  N   ARG   171      44.992  25.253  38.115  1.00  0.00           N  
ATOM   2410  H   ARG   171      44.863  25.066  37.131  1.00  0.00           H  
ATOM   2411  CA  ARG   171      43.744  25.434  38.972  1.00  0.00           C  
ATOM   2412  HA  ARG   171      43.739  26.414  39.449  1.00  0.00           H  
ATOM   2413  CB  ARG   171      42.491  25.418  38.074  1.00  0.00           C  
ATOM   2414  HB2 ARG   171      42.560  26.248  37.371  1.00  0.00           H  
ATOM   2415  HB3 ARG   171      42.396  24.516  37.469  1.00  0.00           H  
ATOM   2416  CG  ARG   171      41.259  25.672  38.895  1.00  0.00           C  
ATOM   2417  HG2 ARG   171      41.039  24.826  39.545  1.00  0.00           H  
ATOM   2418  HG3 ARG   171      41.490  26.508  39.555  1.00  0.00           H  
ATOM   2419  CD  ARG   171      39.992  26.003  38.139  1.00  0.00           C  
ATOM   2420  HD2 ARG   171      39.119  26.049  38.790  1.00  0.00           H  
ATOM   2421  HD3 ARG   171      40.236  26.997  37.763  1.00  0.00           H  
ATOM   2422  NE  ARG   171      39.627  25.151  36.971  1.00  0.00           N  
ATOM   2423  HE  ARG   171      38.947  24.435  37.182  1.00  0.00           H  
ATOM   2424  CZ  ARG   171      39.941  25.371  35.659  1.00  0.00           C  
ATOM   2425  NH1 ARG   171      39.599  24.437  34.841  1.00  0.00           N  
ATOM   2426 HH11 ARG   171      39.165  23.615  35.234  1.00  0.00           H  
ATOM   2427 HH12 ARG   171      40.013  24.316  33.927  1.00  0.00           H  
ATOM   2428  NH2 ARG   171      40.712  26.352  35.259  1.00  0.00           N  
ATOM   2429 HH21 ARG   171      40.820  27.202  35.793  1.00  0.00           H  
ATOM   2430 HH22 ARG   171      40.720  26.432  34.253  1.00  0.00           H  
ATOM   2431  C   ARG   171      43.747  24.409  40.137  1.00  0.00           C  
ATOM   2432  O   ARG   171      43.434  24.699  41.258  1.00  0.00           O  
ATOM   2433  N   GLU   172      43.981  23.144  39.747  1.00  0.00           N  
ATOM   2434  H   GLU   172      44.369  22.996  38.826  1.00  0.00           H  
ATOM   2435  CA  GLU   172      43.859  21.940  40.599  1.00  0.00           C  
ATOM   2436  HA  GLU   172      42.881  21.818  41.064  1.00  0.00           H  
ATOM   2437  CB  GLU   172      44.028  20.752  39.555  1.00  0.00           C  
ATOM   2438  HB2 GLU   172      45.075  20.844  39.264  1.00  0.00           H  
ATOM   2439  HB3 GLU   172      43.374  20.861  38.690  1.00  0.00           H  
ATOM   2440  CG  GLU   172      43.916  19.373  40.200  1.00  0.00           C  
ATOM   2441  HG2 GLU   172      44.565  19.334  41.075  1.00  0.00           H  
ATOM   2442  HG3 GLU   172      44.277  18.726  39.402  1.00  0.00           H  
ATOM   2443  CD  GLU   172      42.485  18.986  40.678  1.00  0.00           C  
ATOM   2444  OE1 GLU   172      41.961  19.586  41.698  1.00  0.00           O  
ATOM   2445  OE2 GLU   172      41.847  18.149  40.048  1.00  0.00           O  
ATOM   2446  C   GLU   172      44.946  21.881  41.655  1.00  0.00           C  
ATOM   2447  O   GLU   172      44.752  21.624  42.834  1.00  0.00           O  
ATOM   2448  N   ARG   173      46.171  22.299  41.240  1.00  0.00           N  
ATOM   2449  H   ARG   173      46.203  22.485  40.248  1.00  0.00           H  
ATOM   2450  CA  ARG   173      47.284  22.578  42.204  1.00  0.00           C  
ATOM   2451  HA  ARG   173      47.414  21.726  42.872  1.00  0.00           H  
ATOM   2452  CB  ARG   173      48.501  23.020  41.326  1.00  0.00           C  
ATOM   2453  HB2 ARG   173      48.296  23.844  40.643  1.00  0.00           H  
ATOM   2454  HB3 ARG   173      49.221  23.282  42.102  1.00  0.00           H  
ATOM   2455  CG  ARG   173      49.143  21.771  40.716  1.00  0.00           C  
ATOM   2456  HG2 ARG   173      48.409  21.006  40.462  1.00  0.00           H  
ATOM   2457  HG3 ARG   173      49.778  21.311  41.473  1.00  0.00           H  
ATOM   2458  CD  ARG   173      50.021  22.150  39.511  1.00  0.00           C  
ATOM   2459  HD2 ARG   173      49.392  22.545  38.713  1.00  0.00           H  
ATOM   2460  HD3 ARG   173      50.738  22.908  39.828  1.00  0.00           H  
ATOM   2461  NE  ARG   173      50.739  20.896  39.041  1.00  0.00           N  
ATOM   2462  HE  ARG   173      50.396  19.972  39.261  1.00  0.00           H  
ATOM   2463  CZ  ARG   173      51.786  20.952  38.243  1.00  0.00           C  
ATOM   2464  NH1 ARG   173      52.502  21.954  37.809  1.00  0.00           N  
ATOM   2465 HH11 ARG   173      52.251  22.910  38.014  1.00  0.00           H  
ATOM   2466 HH12 ARG   173      53.450  21.839  37.478  1.00  0.00           H  
ATOM   2467  NH2 ARG   173      52.404  19.844  37.936  1.00  0.00           N  
ATOM   2468 HH21 ARG   173      52.029  19.046  38.429  1.00  0.00           H  
ATOM   2469 HH22 ARG   173      53.383  19.826  37.688  1.00  0.00           H  
ATOM   2470  C   ARG   173      46.947  23.725  43.190  1.00  0.00           C  
ATOM   2471  O   ARG   173      47.382  23.670  44.317  1.00  0.00           O  
ATOM   2472  N   LEU   174      46.274  24.762  42.797  1.00  0.00           N  
ATOM   2473  H   LEU   174      46.025  24.809  41.819  1.00  0.00           H  
ATOM   2474  CA  LEU   174      45.900  25.837  43.674  1.00  0.00           C  
ATOM   2475  HA  LEU   174      46.650  26.070  44.430  1.00  0.00           H  
ATOM   2476  CB  LEU   174      45.499  27.108  42.842  1.00  0.00           C  
ATOM   2477  HB2 LEU   174      44.788  26.822  42.067  1.00  0.00           H  
ATOM   2478  HB3 LEU   174      44.917  27.687  43.559  1.00  0.00           H  
ATOM   2479  CG  LEU   174      46.754  27.816  42.278  1.00  0.00           C  
ATOM   2480  HG  LEU   174      47.273  27.122  41.616  1.00  0.00           H  
ATOM   2481  CD1 LEU   174      46.149  28.815  41.321  1.00  0.00           C  
ATOM   2482 HD11 LEU   174      46.993  29.345  40.878  1.00  0.00           H  
ATOM   2483 HD12 LEU   174      45.735  28.247  40.488  1.00  0.00           H  
ATOM   2484 HD13 LEU   174      45.368  29.453  41.736  1.00  0.00           H  
ATOM   2485  CD2 LEU   174      47.613  28.556  43.290  1.00  0.00           C  
ATOM   2486 HD21 LEU   174      48.536  28.878  42.808  1.00  0.00           H  
ATOM   2487 HD22 LEU   174      47.729  27.821  44.086  1.00  0.00           H  
ATOM   2488 HD23 LEU   174      47.095  29.455  43.624  1.00  0.00           H  
ATOM   2489  C   LEU   174      44.672  25.528  44.480  1.00  0.00           C  
ATOM   2490  O   LEU   174      44.435  26.158  45.541  1.00  0.00           O  
ATOM   2491  N   ALA   175      43.862  24.581  44.068  1.00  0.00           N  
ATOM   2492  H   ALA   175      43.894  24.348  43.086  1.00  0.00           H  
ATOM   2493  CA  ALA   175      42.686  24.138  44.834  1.00  0.00           C  
ATOM   2494  HA  ALA   175      42.072  24.974  45.169  1.00  0.00           H  
ATOM   2495  CB  ALA   175      41.841  23.201  43.891  1.00  0.00           C  
ATOM   2496  HB1 ALA   175      41.171  22.567  44.471  1.00  0.00           H  
ATOM   2497  HB2 ALA   175      41.361  23.783  43.104  1.00  0.00           H  
ATOM   2498  HB3 ALA   175      42.582  22.532  43.453  1.00  0.00           H  
ATOM   2499  C   ALA   175      43.178  23.448  46.088  1.00  0.00           C  
ATOM   2500  O   ALA   175      42.499  23.588  47.094  1.00  0.00           O  
ATOM   2501  N   ALA   176      44.349  22.734  46.103  1.00  0.00           N  
ATOM   2502  H   ALA   176      44.717  22.617  45.170  1.00  0.00           H  
ATOM   2503  CA  ALA   176      44.972  21.936  47.121  1.00  0.00           C  
ATOM   2504  HA  ALA   176      44.260  21.200  47.496  1.00  0.00           H  
ATOM   2505  CB  ALA   176      46.091  21.104  46.530  1.00  0.00           C  
ATOM   2506  HB1 ALA   176      46.588  20.381  47.177  1.00  0.00           H  
ATOM   2507  HB2 ALA   176      46.912  21.710  46.148  1.00  0.00           H  
ATOM   2508  HB3 ALA   176      45.700  20.553  45.674  1.00  0.00           H  
ATOM   2509  C   ALA   176      45.499  22.764  48.292  1.00  0.00           C  
ATOM   2510  O   ALA   176      45.793  22.315  49.348  1.00  0.00           O  
ATOM   2511  N   VAL   177      45.636  24.074  48.097  1.00  0.00           N  
ATOM   2512  H   VAL   177      45.382  24.579  47.259  1.00  0.00           H  
ATOM   2513  CA  VAL   177      46.222  24.976  49.080  1.00  0.00           C  
ATOM   2514  HA  VAL   177      47.010  24.573  49.716  1.00  0.00           H  
ATOM   2515  CB  VAL   177      46.898  26.154  48.280  1.00  0.00           C  
ATOM   2516  HB  VAL   177      46.086  26.486  47.634  1.00  0.00           H  
ATOM   2517  CG1 VAL   177      47.458  27.261  49.208  1.00  0.00           C  
ATOM   2518 HG11 VAL   177      46.732  27.816  49.803  1.00  0.00           H  
ATOM   2519 HG12 VAL   177      48.227  27.898  48.773  1.00  0.00           H  
ATOM   2520 HG13 VAL   177      48.008  26.795  50.026  1.00  0.00           H  
ATOM   2521  CG2 VAL   177      48.042  25.652  47.470  1.00  0.00           C  
ATOM   2522 HG21 VAL   177      48.463  26.517  46.957  1.00  0.00           H  
ATOM   2523 HG22 VAL   177      48.797  25.195  48.109  1.00  0.00           H  
ATOM   2524 HG23 VAL   177      47.721  24.865  46.789  1.00  0.00           H  
ATOM   2525  C   VAL   177      45.184  25.555  49.950  1.00  0.00           C  
ATOM   2526  O   VAL   177      45.499  25.911  51.079  1.00  0.00           O  
ATOM   2527  N   VAL   178      43.972  25.764  49.481  1.00  0.00           N  
ATOM   2528  H   VAL   178      43.817  25.439  48.537  1.00  0.00           H  
ATOM   2529  CA  VAL   178      42.976  26.571  50.309  1.00  0.00           C  
ATOM   2530  HA  VAL   178      43.401  26.747  51.297  1.00  0.00           H  
ATOM   2531  CB  VAL   178      42.870  27.940  49.657  1.00  0.00           C  
ATOM   2532  HB  VAL   178      43.904  28.222  49.457  1.00  0.00           H  
ATOM   2533  CG1 VAL   178      42.176  27.845  48.247  1.00  0.00           C  
ATOM   2534 HG11 VAL   178      42.931  27.596  47.502  1.00  0.00           H  
ATOM   2535 HG12 VAL   178      41.619  28.769  48.095  1.00  0.00           H  
ATOM   2536 HG13 VAL   178      41.373  27.118  48.369  1.00  0.00           H  
ATOM   2537  CG2 VAL   178      42.328  29.023  50.621  1.00  0.00           C  
ATOM   2538 HG21 VAL   178      42.677  28.926  51.648  1.00  0.00           H  
ATOM   2539 HG22 VAL   178      42.725  29.967  50.249  1.00  0.00           H  
ATOM   2540 HG23 VAL   178      41.250  28.856  50.633  1.00  0.00           H  
ATOM   2541  C   VAL   178      41.695  25.799  50.598  1.00  0.00           C  
ATOM   2542  O   VAL   178      40.701  26.406  51.046  1.00  0.00           O  
ATOM   2543  N   ASP   179      41.624  24.495  50.330  1.00  0.00           N  
ATOM   2544  H   ASP   179      42.478  24.023  50.068  1.00  0.00           H  
ATOM   2545  CA  ASP   179      40.419  23.697  50.531  1.00  0.00           C  
ATOM   2546  HA  ASP   179      39.678  24.131  49.861  1.00  0.00           H  
ATOM   2547  CB  ASP   179      40.848  22.381  49.863  1.00  0.00           C  
ATOM   2548  HB2 ASP   179      40.008  21.689  49.803  1.00  0.00           H  
ATOM   2549  HB3 ASP   179      41.081  22.655  48.834  1.00  0.00           H  
ATOM   2550  CG  ASP   179      42.080  21.644  50.446  1.00  0.00           C  
ATOM   2551  OD1 ASP   179      42.309  20.463  50.092  1.00  0.00           O  
ATOM   2552  OD2 ASP   179      42.857  22.240  51.253  1.00  0.00           O  
ATOM   2553  C   ASP   179      39.833  23.599  51.968  1.00  0.00           C  
ATOM   2554  O   ASP   179      38.883  22.883  52.280  1.00  0.00           O  
ATOM   2555  N   GLN   180      40.525  24.214  52.968  1.00  0.00           N  
ATOM   2556  H   GLN   180      41.129  24.945  52.620  1.00  0.00           H  
ATOM   2557  CA  GLN   180      40.172  24.086  54.413  1.00  0.00           C  
ATOM   2558  HA  GLN   180      39.828  23.076  54.638  1.00  0.00           H  
ATOM   2559  CB  GLN   180      41.411  24.356  55.307  1.00  0.00           C  
ATOM   2560  HB2 GLN   180      41.558  25.430  55.422  1.00  0.00           H  
ATOM   2561  HB3 GLN   180      41.170  23.934  56.282  1.00  0.00           H  
ATOM   2562  CG  GLN   180      42.739  23.753  54.848  1.00  0.00           C  
ATOM   2563  HG2 GLN   180      42.601  22.873  54.219  1.00  0.00           H  
ATOM   2564  HG3 GLN   180      43.385  23.502  55.690  1.00  0.00           H  
ATOM   2565  CD  GLN   180      43.451  24.770  53.960  1.00  0.00           C  
ATOM   2566  OE1 GLN   180      43.834  25.881  54.393  1.00  0.00           O  
ATOM   2567  NE2 GLN   180      43.826  24.412  52.741  1.00  0.00           N  
ATOM   2568 HE21 GLN   180      43.485  23.532  52.383  1.00  0.00           H  
ATOM   2569 HE22 GLN   180      44.249  25.146  52.190  1.00  0.00           H  
ATOM   2570  C   GLN   180      39.065  24.963  54.811  1.00  0.00           C  
ATOM   2571  O   GLN   180      39.094  26.038  54.314  1.00  0.00           O  
ATOM   2572  N   GLY   181      38.169  24.513  55.666  1.00  0.00           N  
ATOM   2573  H   GLY   181      38.239  23.693  56.252  1.00  0.00           H  
ATOM   2574  CA  GLY   181      37.015  25.317  56.024  1.00  0.00           C  
ATOM   2575  HA2 GLY   181      36.340  24.610  56.506  1.00  0.00           H  
ATOM   2576  HA3 GLY   181      37.338  26.151  56.646  1.00  0.00           H  
ATOM   2577  C   GLY   181      36.129  25.751  54.830  1.00  0.00           C  
ATOM   2578  O   GLY   181      35.539  26.820  54.856  1.00  0.00           O  
ATOM   2579  N   ARG   182      36.096  24.991  53.757  1.00  0.00           N  
ATOM   2580  H   ARG   182      36.609  24.121  53.729  1.00  0.00           H  
ATOM   2581  CA  ARG   182      35.182  25.142  52.647  1.00  0.00           C  
ATOM   2582  HA  ARG   182      34.297  25.590  53.101  1.00  0.00           H  
ATOM   2583  CB  ARG   182      35.761  26.189  51.559  1.00  0.00           C  
ATOM   2584  HB2 ARG   182      35.853  27.234  51.854  1.00  0.00           H  
ATOM   2585  HB3 ARG   182      35.054  26.215  50.730  1.00  0.00           H  
ATOM   2586  CG  ARG   182      37.166  25.702  51.053  1.00  0.00           C  
ATOM   2587  HG2 ARG   182      37.938  25.653  51.820  1.00  0.00           H  
ATOM   2588  HG3 ARG   182      37.045  24.722  50.592  1.00  0.00           H  
ATOM   2589  CD  ARG   182      37.697  26.595  49.919  1.00  0.00           C  
ATOM   2590  HD2 ARG   182      38.388  26.101  49.236  1.00  0.00           H  
ATOM   2591  HD3 ARG   182      36.867  26.920  49.292  1.00  0.00           H  
ATOM   2592  NE  ARG   182      38.317  27.849  50.466  1.00  0.00           N  
ATOM   2593  HE  ARG   182      38.943  27.763  51.254  1.00  0.00           H  
ATOM   2594  CZ  ARG   182      38.120  29.107  50.118  1.00  0.00           C  
ATOM   2595  NH1 ARG   182      38.733  29.989  50.876  1.00  0.00           N  
ATOM   2596 HH11 ARG   182      39.170  29.641  51.718  1.00  0.00           H  
ATOM   2597 HH12 ARG   182      38.835  30.971  50.667  1.00  0.00           H  
ATOM   2598  NH2 ARG   182      37.455  29.462  49.067  1.00  0.00           N  
ATOM   2599 HH21 ARG   182      36.959  28.819  48.465  1.00  0.00           H  
ATOM   2600 HH22 ARG   182      37.420  30.458  48.906  1.00  0.00           H  
ATOM   2601  C   ARG   182      34.793  23.836  51.979  1.00  0.00           C  
ATOM   2602  O   ARG   182      35.602  22.914  51.758  1.00  0.00           O  
ATOM   2603  N   THR   183      33.549  23.878  51.518  1.00  0.00           N  
ATOM   2604  H   THR   183      32.923  24.519  51.984  1.00  0.00           H  
ATOM   2605  CA  THR   183      32.953  22.900  50.659  1.00  0.00           C  
ATOM   2606  HA  THR   183      33.457  21.959  50.878  1.00  0.00           H  
ATOM   2607  CB  THR   183      31.411  22.814  50.986  1.00  0.00           C  
ATOM   2608  HB  THR   183      30.940  22.137  50.273  1.00  0.00           H  
ATOM   2609  CG2 THR   183      31.084  22.356  52.470  1.00  0.00           C  
ATOM   2610 HG21 THR   183      30.015  22.403  52.678  1.00  0.00           H  
ATOM   2611 HG22 THR   183      31.712  22.931  53.149  1.00  0.00           H  
ATOM   2612 HG23 THR   183      31.204  21.277  52.565  1.00  0.00           H  
ATOM   2613  OG1 THR   183      30.714  24.046  50.747  1.00  0.00           O  
ATOM   2614  HG1 THR   183      31.094  24.636  51.402  1.00  0.00           H  
ATOM   2615  C   THR   183      33.038  23.261  49.200  1.00  0.00           C  
ATOM   2616  O   THR   183      33.446  24.420  48.867  1.00  0.00           O  
ATOM   2617  N   PRO   184      32.761  22.355  48.264  1.00  0.00           N  
ATOM   2618  CD  PRO   184      32.360  20.988  48.422  1.00  0.00           C  
ATOM   2619  HD2 PRO   184      31.315  20.908  48.122  1.00  0.00           H  
ATOM   2620  HD3 PRO   184      32.467  20.609  49.438  1.00  0.00           H  
ATOM   2621  CG  PRO   184      33.074  20.212  47.321  1.00  0.00           C  
ATOM   2622  HG2 PRO   184      34.137  20.259  47.559  1.00  0.00           H  
ATOM   2623  HG3 PRO   184      32.797  19.158  47.311  1.00  0.00           H  
ATOM   2624  CB  PRO   184      32.917  21.131  46.065  1.00  0.00           C  
ATOM   2625  HB2 PRO   184      31.902  21.064  45.674  1.00  0.00           H  
ATOM   2626  HB3 PRO   184      33.618  20.919  45.258  1.00  0.00           H  
ATOM   2627  CA  PRO   184      33.142  22.434  46.869  1.00  0.00           C  
ATOM   2628  HA  PRO   184      34.227  22.528  46.833  1.00  0.00           H  
ATOM   2629  C   PRO   184      32.505  23.558  46.080  1.00  0.00           C  
ATOM   2630  O   PRO   184      33.142  24.011  45.121  1.00  0.00           O  
ATOM   2631  N   ALA   185      31.401  24.092  46.564  1.00  0.00           N  
ATOM   2632  H   ALA   185      31.028  23.542  47.325  1.00  0.00           H  
ATOM   2633  CA  ALA   185      30.819  25.435  46.228  1.00  0.00           C  
ATOM   2634  HA  ALA   185      30.414  25.457  45.216  1.00  0.00           H  
ATOM   2635  CB  ALA   185      29.678  25.772  47.205  1.00  0.00           C  
ATOM   2636  HB1 ALA   185      29.351  26.800  47.052  1.00  0.00           H  
ATOM   2637  HB2 ALA   185      28.846  25.111  46.960  1.00  0.00           H  
ATOM   2638  HB3 ALA   185      29.924  25.652  48.260  1.00  0.00           H  
ATOM   2639  C   ALA   185      31.717  26.630  46.222  1.00  0.00           C  
ATOM   2640  O   ALA   185      31.328  27.672  45.617  1.00  0.00           O  
ATOM   2641  N   PHE   186      32.813  26.583  46.957  1.00  0.00           N  
ATOM   2642  H   PHE   186      32.913  25.705  47.447  1.00  0.00           H  
ATOM   2643  CA  PHE   186      33.708  27.697  47.126  1.00  0.00           C  
ATOM   2644  HA  PHE   186      33.286  28.532  46.567  1.00  0.00           H  
ATOM   2645  CB  PHE   186      33.628  28.264  48.496  1.00  0.00           C  
ATOM   2646  HB2 PHE   186      33.904  27.522  49.245  1.00  0.00           H  
ATOM   2647  HB3 PHE   186      34.260  29.134  48.676  1.00  0.00           H  
ATOM   2648  CG  PHE   186      32.286  28.766  48.940  1.00  0.00           C  
ATOM   2649  CD1 PHE   186      31.447  27.862  49.631  1.00  0.00           C  
ATOM   2650  HD1 PHE   186      31.742  26.831  49.766  1.00  0.00           H  
ATOM   2651  CE1 PHE   186      30.126  28.233  49.904  1.00  0.00           C  
ATOM   2652  HE1 PHE   186      29.488  27.556  50.452  1.00  0.00           H  
ATOM   2653  CZ  PHE   186      29.717  29.600  49.768  1.00  0.00           C  
ATOM   2654  HZ  PHE   186      28.758  30.006  50.055  1.00  0.00           H  
ATOM   2655  CE2 PHE   186      30.555  30.492  49.029  1.00  0.00           C  
ATOM   2656  HE2 PHE   186      30.294  31.485  48.692  1.00  0.00           H  
ATOM   2657  CD2 PHE   186      31.844  30.041  48.714  1.00  0.00           C  
ATOM   2658  HD2 PHE   186      32.533  30.689  48.191  1.00  0.00           H  
ATOM   2659  C   PHE   186      35.143  27.281  46.638  1.00  0.00           C  
ATOM   2660  O   PHE   186      36.108  27.867  47.101  1.00  0.00           O  
ATOM   2661  N   ARG   187      35.282  26.155  45.909  1.00  0.00           N  
ATOM   2662  H   ARG   187      34.476  25.718  45.485  1.00  0.00           H  
ATOM   2663  CA  ARG   187      36.556  25.709  45.455  1.00  0.00           C  
ATOM   2664  HA  ARG   187      37.217  25.551  46.308  1.00  0.00           H  
ATOM   2665  CB  ARG   187      36.370  24.391  44.826  1.00  0.00           C  
ATOM   2666  HB2 ARG   187      37.353  23.926  44.764  1.00  0.00           H  
ATOM   2667  HB3 ARG   187      35.666  23.772  45.383  1.00  0.00           H  
ATOM   2668  CG  ARG   187      35.880  24.431  43.401  1.00  0.00           C  
ATOM   2669  HG2 ARG   187      35.026  25.107  43.352  1.00  0.00           H  
ATOM   2670  HG3 ARG   187      36.638  24.773  42.697  1.00  0.00           H  
ATOM   2671  CD  ARG   187      35.360  23.077  42.937  1.00  0.00           C  
ATOM   2672  HD2 ARG   187      36.255  22.454  42.935  1.00  0.00           H  
ATOM   2673  HD3 ARG   187      34.536  22.732  43.561  1.00  0.00           H  
ATOM   2674  NE  ARG   187      34.879  23.111  41.559  1.00  0.00           N  
ATOM   2675  HE  ARG   187      35.542  22.834  40.850  1.00  0.00           H  
ATOM   2676  CZ  ARG   187      33.706  23.417  41.098  1.00  0.00           C  
ATOM   2677  NH1 ARG   187      32.685  23.750  41.924  1.00  0.00           N  
ATOM   2678 HH11 ARG   187      32.882  23.821  42.912  1.00  0.00           H  
ATOM   2679 HH12 ARG   187      31.837  24.079  41.484  1.00  0.00           H  
ATOM   2680  NH2 ARG   187      33.514  23.474  39.809  1.00  0.00           N  
ATOM   2681 HH21 ARG   187      34.093  22.912  39.202  1.00  0.00           H  
ATOM   2682 HH22 ARG   187      32.544  23.509  39.531  1.00  0.00           H  
ATOM   2683  C   ARG   187      37.213  26.651  44.421  1.00  0.00           C  
ATOM   2684  O   ARG   187      36.519  27.566  43.932  1.00  0.00           O  
ATOM   2685  N   VAL   188      38.527  26.483  44.212  1.00  0.00           N  
ATOM   2686  H   VAL   188      38.987  25.820  44.820  1.00  0.00           H  
ATOM   2687  CA  VAL   188      39.305  27.327  43.312  1.00  0.00           C  
ATOM   2688  HA  VAL   188      39.108  28.359  43.605  1.00  0.00           H  
ATOM   2689  CB  VAL   188      40.836  27.068  43.534  1.00  0.00           C  
ATOM   2690  HB  VAL   188      41.154  26.036  43.385  1.00  0.00           H  
ATOM   2691  CG1 VAL   188      41.607  27.998  42.581  1.00  0.00           C  
ATOM   2692 HG11 VAL   188      42.655  27.813  42.816  1.00  0.00           H  
ATOM   2693 HG12 VAL   188      41.480  27.688  41.544  1.00  0.00           H  
ATOM   2694 HG13 VAL   188      41.403  29.057  42.739  1.00  0.00           H  
ATOM   2695  CG2 VAL   188      41.211  27.564  44.982  1.00  0.00           C  
ATOM   2696 HG21 VAL   188      41.048  28.636  45.095  1.00  0.00           H  
ATOM   2697 HG22 VAL   188      40.517  27.199  45.739  1.00  0.00           H  
ATOM   2698 HG23 VAL   188      42.276  27.425  45.167  1.00  0.00           H  
ATOM   2699  C   VAL   188      38.798  27.059  41.865  1.00  0.00           C  
ATOM   2700  O   VAL   188      38.467  25.889  41.583  1.00  0.00           O  
ATOM   2701  N   GLN   189      38.753  28.089  41.000  1.00  0.00           N  
ATOM   2702  H   GLN   189      39.199  28.948  41.287  1.00  0.00           H  
ATOM   2703  CA  GLN   189      37.914  28.265  39.857  1.00  0.00           C  
ATOM   2704  HA  GLN   189      37.758  27.283  39.410  1.00  0.00           H  
ATOM   2705  CB  GLN   189      36.566  28.921  40.336  1.00  0.00           C  
ATOM   2706  HB2 GLN   189      36.777  29.602  41.160  1.00  0.00           H  
ATOM   2707  HB3 GLN   189      36.155  29.601  39.590  1.00  0.00           H  
ATOM   2708  CG  GLN   189      35.473  27.899  40.686  1.00  0.00           C  
ATOM   2709  HG2 GLN   189      35.148  27.393  39.777  1.00  0.00           H  
ATOM   2710  HG3 GLN   189      35.856  27.291  41.506  1.00  0.00           H  
ATOM   2711  CD  GLN   189      34.297  28.656  41.164  1.00  0.00           C  
ATOM   2712  OE1 GLN   189      33.444  29.151  40.425  1.00  0.00           O  
ATOM   2713  NE2 GLN   189      34.228  28.939  42.484  1.00  0.00           N  
ATOM   2714 HE21 GLN   189      35.032  28.618  43.006  1.00  0.00           H  
ATOM   2715 HE22 GLN   189      33.504  29.443  42.976  1.00  0.00           H  
ATOM   2716  C   GLN   189      38.537  29.276  38.898  1.00  0.00           C  
ATOM   2717  O   GLN   189      39.205  30.172  39.434  1.00  0.00           O  
ATOM   2718  N   PRO   190      38.128  29.385  37.626  1.00  0.00           N  
ATOM   2719  CD  PRO   190      37.295  28.495  36.835  1.00  0.00           C  
ATOM   2720  HD2 PRO   190      37.826  27.543  36.866  1.00  0.00           H  
ATOM   2721  HD3 PRO   190      36.277  28.312  37.179  1.00  0.00           H  
ATOM   2722  CG  PRO   190      37.226  29.072  35.415  1.00  0.00           C  
ATOM   2723  HG2 PRO   190      36.203  29.430  35.305  1.00  0.00           H  
ATOM   2724  HG3 PRO   190      37.394  28.324  34.641  1.00  0.00           H  
ATOM   2725  CB  PRO   190      38.216  30.242  35.385  1.00  0.00           C  
ATOM   2726  HB2 PRO   190      37.963  31.097  34.758  1.00  0.00           H  
ATOM   2727  HB3 PRO   190      39.147  29.758  35.091  1.00  0.00           H  
ATOM   2728  CA  PRO   190      38.388  30.560  36.871  1.00  0.00           C  
ATOM   2729  HA  PRO   190      39.446  30.744  37.055  1.00  0.00           H  
ATOM   2730  C   PRO   190      37.573  31.781  37.347  1.00  0.00           C  
ATOM   2731  O   PRO   190      36.469  31.643  37.849  1.00  0.00           O  
ATOM   2732  N   MET   191      38.063  32.967  37.220  1.00  0.00           N  
ATOM   2733  H   MET   191      39.023  33.043  36.915  1.00  0.00           H  
ATOM   2734  CA  MET   191      37.386  34.194  37.630  1.00  0.00           C  
ATOM   2735  HA  MET   191      36.869  33.933  38.554  1.00  0.00           H  
ATOM   2736  CB  MET   191      38.412  35.371  37.749  1.00  0.00           C  
ATOM   2737  HB2 MET   191      39.260  34.994  38.321  1.00  0.00           H  
ATOM   2738  HB3 MET   191      38.759  35.555  36.733  1.00  0.00           H  
ATOM   2739  CG  MET   191      37.810  36.659  38.303  1.00  0.00           C  
ATOM   2740  HG2 MET   191      36.975  36.818  37.620  1.00  0.00           H  
ATOM   2741  HG3 MET   191      38.564  37.435  38.177  1.00  0.00           H  
ATOM   2742  SD  MET   191      37.151  36.477  39.973  1.00  0.00           S  
ATOM   2743  CE  MET   191      38.677  36.996  40.822  1.00  0.00           C  
ATOM   2744  HE1 MET   191      39.542  36.869  40.171  1.00  0.00           H  
ATOM   2745  HE2 MET   191      38.573  38.072  40.962  1.00  0.00           H  
ATOM   2746  HE3 MET   191      38.846  36.456  41.754  1.00  0.00           H  
ATOM   2747  C   MET   191      36.338  34.618  36.563  1.00  0.00           C  
ATOM   2748  O   MET   191      36.699  34.655  35.368  1.00  0.00           O  
ATOM   2749  N   PRO   192      35.060  34.848  36.880  1.00  0.00           N  
ATOM   2750  CD  PRO   192      34.505  34.242  38.048  1.00  0.00           C  
ATOM   2751  HD2 PRO   192      34.774  33.189  38.125  1.00  0.00           H  
ATOM   2752  HD3 PRO   192      34.750  34.833  38.931  1.00  0.00           H  
ATOM   2753  CG  PRO   192      33.048  34.272  37.841  1.00  0.00           C  
ATOM   2754  HG2 PRO   192      32.550  34.609  38.750  1.00  0.00           H  
ATOM   2755  HG3 PRO   192      32.724  33.246  37.664  1.00  0.00           H  
ATOM   2756  CB  PRO   192      32.761  35.237  36.775  1.00  0.00           C  
ATOM   2757  HB2 PRO   192      32.385  36.157  37.223  1.00  0.00           H  
ATOM   2758  HB3 PRO   192      31.944  34.817  36.187  1.00  0.00           H  
ATOM   2759  CA  PRO   192      34.081  35.348  35.955  1.00  0.00           C  
ATOM   2760  HA  PRO   192      33.928  34.716  35.080  1.00  0.00           H  
ATOM   2761  C   PRO   192      34.491  36.766  35.441  1.00  0.00           C  
ATOM   2762  O   PRO   192      34.929  37.509  36.334  1.00  0.00           O  
ATOM   2763  N   LEU   193      34.235  37.106  34.169  1.00  0.00           N  
ATOM   2764  H   LEU   193      33.832  36.499  33.469  1.00  0.00           H  
ATOM   2765  CA  LEU   193      34.822  38.287  33.519  1.00  0.00           C  
ATOM   2766  HA  LEU   193      35.184  38.889  34.352  1.00  0.00           H  
ATOM   2767  CB  LEU   193      36.031  37.704  32.657  1.00  0.00           C  
ATOM   2768  HB2 LEU   193      36.286  36.663  32.854  1.00  0.00           H  
ATOM   2769  HB3 LEU   193      35.584  37.606  31.667  1.00  0.00           H  
ATOM   2770  CG  LEU   193      37.348  38.505  32.675  1.00  0.00           C  
ATOM   2771  HG  LEU   193      37.149  39.572  32.766  1.00  0.00           H  
ATOM   2772  CD1 LEU   193      38.118  38.034  33.912  1.00  0.00           C  
ATOM   2773 HD11 LEU   193      37.489  38.198  34.787  1.00  0.00           H  
ATOM   2774 HD12 LEU   193      38.465  37.001  33.916  1.00  0.00           H  
ATOM   2775 HD13 LEU   193      38.905  38.774  34.059  1.00  0.00           H  
ATOM   2776  CD2 LEU   193      38.139  38.354  31.394  1.00  0.00           C  
ATOM   2777 HD21 LEU   193      39.064  38.926  31.467  1.00  0.00           H  
ATOM   2778 HD22 LEU   193      37.567  38.713  30.539  1.00  0.00           H  
ATOM   2779 HD23 LEU   193      38.442  37.323  31.211  1.00  0.00           H  
ATOM   2780  C   LEU   193      33.780  38.982  32.630  1.00  0.00           C  
ATOM   2781  O   LEU   193      33.046  38.260  31.988  1.00  0.00           O  
ATOM   2782  N   ALA   194      33.762  40.291  32.587  1.00  0.00           N  
ATOM   2783  H   ALA   194      34.453  40.801  33.118  1.00  0.00           H  
ATOM   2784  CA  ALA   194      32.984  40.989  31.573  1.00  0.00           C  
ATOM   2785  HA  ALA   194      32.033  40.460  31.505  1.00  0.00           H  
ATOM   2786  CB  ALA   194      32.628  42.429  31.975  1.00  0.00           C  
ATOM   2787  HB1 ALA   194      32.127  42.207  32.917  1.00  0.00           H  
ATOM   2788  HB2 ALA   194      33.381  43.207  32.105  1.00  0.00           H  
ATOM   2789  HB3 ALA   194      31.836  42.714  31.283  1.00  0.00           H  
ATOM   2790  C   ALA   194      33.715  41.041  30.220  1.00  0.00           C  
ATOM   2791  O   ALA   194      34.806  41.611  30.116  1.00  0.00           O  
ATOM   2792  N   VAL   195      33.054  40.578  29.110  1.00  0.00           N  
ATOM   2793  H   VAL   195      32.133  40.182  29.239  1.00  0.00           H  
ATOM   2794  CA  VAL   195      33.678  40.294  27.803  1.00  0.00           C  
ATOM   2795  HA  VAL   195      34.636  40.804  27.703  1.00  0.00           H  
ATOM   2796  CB  VAL   195      34.092  38.778  27.721  1.00  0.00           C  
ATOM   2797  HB  VAL   195      33.170  38.198  27.690  1.00  0.00           H  
ATOM   2798  CG1 VAL   195      34.825  38.532  26.408  1.00  0.00           C  
ATOM   2799 HG11 VAL   195      35.736  39.112  26.258  1.00  0.00           H  
ATOM   2800 HG12 VAL   195      34.195  38.592  25.520  1.00  0.00           H  
ATOM   2801 HG13 VAL   195      35.202  37.510  26.407  1.00  0.00           H  
ATOM   2802  CG2 VAL   195      35.050  38.470  28.853  1.00  0.00           C  
ATOM   2803 HG21 VAL   195      34.462  38.292  29.754  1.00  0.00           H  
ATOM   2804 HG22 VAL   195      35.554  37.525  28.649  1.00  0.00           H  
ATOM   2805 HG23 VAL   195      35.748  39.282  29.055  1.00  0.00           H  
ATOM   2806  C   VAL   195      32.897  40.872  26.679  1.00  0.00           C  
ATOM   2807  O   VAL   195      31.708  41.239  26.797  1.00  0.00           O  
ATOM   2808  N   HIE   196      33.531  41.196  25.581  1.00  0.00           N  
ATOM   2809  H   HIE   196      34.537  41.117  25.624  1.00  0.00           H  
ATOM   2810  CA  HIE   196      32.964  41.678  24.360  1.00  0.00           C  
ATOM   2811  HA  HIE   196      31.905  41.450  24.238  1.00  0.00           H  
ATOM   2812  CB  HIE   196      33.128  43.200  24.421  1.00  0.00           C  
ATOM   2813  HB2 HIE   196      32.653  43.669  25.283  1.00  0.00           H  
ATOM   2814  HB3 HIE   196      34.172  43.433  24.629  1.00  0.00           H  
ATOM   2815  CG  HIE   196      32.701  43.914  23.137  1.00  0.00           C  
ATOM   2816  ND1 HIE   196      31.470  43.800  22.531  1.00  0.00           N  
ATOM   2817  CE1 HIE   196      31.405  44.688  21.523  1.00  0.00           C  
ATOM   2818  HE1 HIE   196      30.569  44.820  20.851  1.00  0.00           H  
ATOM   2819  NE2 HIE   196      32.575  45.373  21.489  1.00  0.00           N  
ATOM   2820  HE2 HIE   196      32.795  46.114  20.840  1.00  0.00           H  
ATOM   2821  CD2 HIE   196      33.443  44.865  22.484  1.00  0.00           C  
ATOM   2822  HD2 HIE   196      34.364  45.275  22.872  1.00  0.00           H  
ATOM   2823  C   HIE   196      33.648  41.060  23.170  1.00  0.00           C  
ATOM   2824  O   HIE   196      34.802  40.605  23.250  1.00  0.00           O  
ATOM   2825  N   ARG   197      33.025  41.048  21.967  1.00  0.00           N  
ATOM   2826  H   ARG   197      32.163  41.572  21.999  1.00  0.00           H  
ATOM   2827  CA  ARG   197      33.472  40.528  20.681  1.00  0.00           C  
ATOM   2828  HA  ARG   197      32.677  40.716  19.959  1.00  0.00           H  
ATOM   2829  CB  ARG   197      34.783  41.254  20.122  1.00  0.00           C  
ATOM   2830  HB2 ARG   197      34.858  41.016  19.061  1.00  0.00           H  
ATOM   2831  HB3 ARG   197      35.547  40.822  20.769  1.00  0.00           H  
ATOM   2832  CG  ARG   197      34.704  42.792  20.396  1.00  0.00           C  
ATOM   2833  HG2 ARG   197      33.672  43.125  20.285  1.00  0.00           H  
ATOM   2834  HG3 ARG   197      35.015  42.885  21.437  1.00  0.00           H  
ATOM   2835  CD  ARG   197      35.635  43.682  19.564  1.00  0.00           C  
ATOM   2836  HD2 ARG   197      35.451  44.720  19.841  1.00  0.00           H  
ATOM   2837  HD3 ARG   197      35.339  43.375  18.560  1.00  0.00           H  
ATOM   2838  NE  ARG   197      37.099  43.236  19.812  1.00  0.00           N  
ATOM   2839  HE  ARG   197      37.297  42.285  20.090  1.00  0.00           H  
ATOM   2840  CZ  ARG   197      38.191  43.966  19.527  1.00  0.00           C  
ATOM   2841  NH1 ARG   197      38.116  45.225  19.151  1.00  0.00           N  
ATOM   2842 HH11 ARG   197      37.240  45.713  19.030  1.00  0.00           H  
ATOM   2843 HH12 ARG   197      38.873  45.652  18.637  1.00  0.00           H  
ATOM   2844  NH2 ARG   197      39.370  43.419  19.592  1.00  0.00           N  
ATOM   2845 HH21 ARG   197      39.407  42.421  19.740  1.00  0.00           H  
ATOM   2846 HH22 ARG   197      40.265  43.872  19.472  1.00  0.00           H  
ATOM   2847  C   ARG   197      33.664  39.054  20.671  1.00  0.00           C  
ATOM   2848  O   ARG   197      34.362  38.453  19.864  1.00  0.00           O  
ATOM   2849  N   ARG   198      33.051  38.291  21.566  1.00  0.00           N  
ATOM   2850  H   ARG   198      32.374  38.790  22.125  1.00  0.00           H  
ATOM   2851  CA  ARG   198      33.314  36.890  21.817  1.00  0.00           C  
ATOM   2852  HA  ARG   198      34.390  36.767  21.944  1.00  0.00           H  
ATOM   2853  CB  ARG   198      32.590  36.501  23.116  1.00  0.00           C  
ATOM   2854  HB2 ARG   198      31.534  36.360  22.885  1.00  0.00           H  
ATOM   2855  HB3 ARG   198      32.732  37.344  23.792  1.00  0.00           H  
ATOM   2856  CG  ARG   198      33.210  35.259  23.671  1.00  0.00           C  
ATOM   2857  HG2 ARG   198      33.206  34.436  22.957  1.00  0.00           H  
ATOM   2858  HG3 ARG   198      34.202  35.595  23.974  1.00  0.00           H  
ATOM   2859  CD  ARG   198      32.493  34.803  24.963  1.00  0.00           C  
ATOM   2860  HD2 ARG   198      32.839  35.476  25.748  1.00  0.00           H  
ATOM   2861  HD3 ARG   198      31.439  34.960  24.734  1.00  0.00           H  
ATOM   2862  NE  ARG   198      32.785  33.414  25.368  1.00  0.00           N  
ATOM   2863  HE  ARG   198      33.676  33.024  25.095  1.00  0.00           H  
ATOM   2864  CZ  ARG   198      31.897  32.558  25.906  1.00  0.00           C  
ATOM   2865  NH1 ARG   198      32.155  31.294  26.121  1.00  0.00           N  
ATOM   2866 HH11 ARG   198      33.121  31.007  26.187  1.00  0.00           H  
ATOM   2867 HH12 ARG   198      31.522  30.752  26.691  1.00  0.00           H  
ATOM   2868  NH2 ARG   198      30.739  33.027  26.298  1.00  0.00           N  
ATOM   2869 HH21 ARG   198      30.362  33.962  26.230  1.00  0.00           H  
ATOM   2870 HH22 ARG   198      30.062  32.385  26.686  1.00  0.00           H  
ATOM   2871  C   ARG   198      33.020  36.039  20.570  1.00  0.00           C  
ATOM   2872  O   ARG   198      33.800  35.121  20.204  1.00  0.00           O  
ATOM   2873  N   GLN   199      31.874  36.291  19.971  1.00  0.00           N  
ATOM   2874  H   GLN   199      31.210  36.930  20.386  1.00  0.00           H  
ATOM   2875  CA  GLN   199      31.376  35.519  18.813  1.00  0.00           C  
ATOM   2876  HA  GLN   199      31.522  34.458  19.018  1.00  0.00           H  
ATOM   2877  CB  GLN   199      29.902  35.681  18.497  1.00  0.00           C  
ATOM   2878  HB2 GLN   199      29.698  34.849  17.823  1.00  0.00           H  
ATOM   2879  HB3 GLN   199      29.293  35.350  19.338  1.00  0.00           H  
ATOM   2880  CG  GLN   199      29.435  37.008  17.934  1.00  0.00           C  
ATOM   2881  HG2 GLN   199      28.388  36.778  17.734  1.00  0.00           H  
ATOM   2882  HG3 GLN   199      30.014  37.259  17.046  1.00  0.00           H  
ATOM   2883  CD  GLN   199      29.490  38.267  18.909  1.00  0.00           C  
ATOM   2884  OE1 GLN   199      30.546  38.833  19.115  1.00  0.00           O  
ATOM   2885  NE2 GLN   199      28.434  38.662  19.567  1.00  0.00           N  
ATOM   2886 HE21 GLN   199      27.570  38.217  19.292  1.00  0.00           H  
ATOM   2887 HE22 GLN   199      28.544  39.417  20.228  1.00  0.00           H  
ATOM   2888  C   GLN   199      32.170  35.848  17.542  1.00  0.00           C  
ATOM   2889  O   GLN   199      32.119  35.064  16.625  1.00  0.00           O  
ATOM   2890  N   ASP   200      32.869  36.975  17.514  1.00  0.00           N  
ATOM   2891  H   ASP   200      32.701  37.630  18.265  1.00  0.00           H  
ATOM   2892  CA  ASP   200      33.750  37.472  16.470  1.00  0.00           C  
ATOM   2893  HA  ASP   200      33.359  37.121  15.515  1.00  0.00           H  
ATOM   2894  CB  ASP   200      33.646  39.001  16.337  1.00  0.00           C  
ATOM   2895  HB2 ASP   200      34.039  39.406  17.269  1.00  0.00           H  
ATOM   2896  HB3 ASP   200      34.361  39.244  15.552  1.00  0.00           H  
ATOM   2897  CG  ASP   200      32.238  39.621  15.997  1.00  0.00           C  
ATOM   2898  OD1 ASP   200      31.434  39.002  15.289  1.00  0.00           O  
ATOM   2899  OD2 ASP   200      31.978  40.745  16.492  1.00  0.00           O  
ATOM   2900  C   ASP   200      35.244  37.027  16.651  1.00  0.00           C  
ATOM   2901  O   ASP   200      36.153  37.430  15.913  1.00  0.00           O  
ATOM   2902  N   GLY   201      35.512  36.212  17.646  1.00  0.00           N  
ATOM   2903  H   GLY   201      34.738  36.087  18.282  1.00  0.00           H  
ATOM   2904  CA  GLY   201      36.788  35.658  18.031  1.00  0.00           C  
ATOM   2905  HA2 GLY   201      36.551  35.098  18.936  1.00  0.00           H  
ATOM   2906  HA3 GLY   201      37.123  35.018  17.214  1.00  0.00           H  
ATOM   2907  C   GLY   201      37.852  36.621  18.513  1.00  0.00           C  
ATOM   2908  O   GLY   201      38.524  36.207  19.437  1.00  0.00           O  
ATOM   2909  N   ALA   202      37.942  37.871  18.042  1.00  0.00           N  
ATOM   2910  H   ALA   202      37.401  38.063  17.211  1.00  0.00           H  
ATOM   2911  CA  ALA   202      38.784  39.000  18.536  1.00  0.00           C  
ATOM   2912  HA  ALA   202      39.772  38.559  18.666  1.00  0.00           H  
ATOM   2913  CB  ALA   202      38.761  40.125  17.470  1.00  0.00           C  
ATOM   2914  HB1 ALA   202      39.299  41.010  17.809  1.00  0.00           H  
ATOM   2915  HB2 ALA   202      39.234  39.748  16.564  1.00  0.00           H  
ATOM   2916  HB3 ALA   202      37.737  40.466  17.321  1.00  0.00           H  
ATOM   2917  C   ALA   202      38.450  39.461  19.988  1.00  0.00           C  
ATOM   2918  O   ALA   202      38.326  40.697  20.211  1.00  0.00           O  
ATOM   2919  N   LEU   203      38.293  38.574  20.970  1.00  0.00           N  
ATOM   2920  H   LEU   203      38.440  37.613  20.698  1.00  0.00           H  
ATOM   2921  CA  LEU   203      37.608  39.038  22.157  1.00  0.00           C  
ATOM   2922  HA  LEU   203      36.738  39.585  21.795  1.00  0.00           H  
ATOM   2923  CB  LEU   203      37.043  37.762  22.839  1.00  0.00           C  
ATOM   2924  HB2 LEU   203      36.731  36.978  22.149  1.00  0.00           H  
ATOM   2925  HB3 LEU   203      36.146  38.091  23.363  1.00  0.00           H  
ATOM   2926  CG  LEU   203      37.941  37.054  23.902  1.00  0.00           C  
ATOM   2927  HG  LEU   203      38.230  37.711  24.722  1.00  0.00           H  
ATOM   2928  CD1 LEU   203      37.263  35.826  24.411  1.00  0.00           C  
ATOM   2929 HD11 LEU   203      37.002  35.202  23.556  1.00  0.00           H  
ATOM   2930 HD12 LEU   203      36.349  36.155  24.905  1.00  0.00           H  
ATOM   2931 HD13 LEU   203      37.779  35.255  25.183  1.00  0.00           H  
ATOM   2932  CD2 LEU   203      39.284  36.474  23.327  1.00  0.00           C  
ATOM   2933 HD21 LEU   203      39.777  35.905  24.115  1.00  0.00           H  
ATOM   2934 HD22 LEU   203      39.089  35.705  22.579  1.00  0.00           H  
ATOM   2935 HD23 LEU   203      39.866  37.281  22.882  1.00  0.00           H  
ATOM   2936  C   LEU   203      38.446  40.002  23.054  1.00  0.00           C  
ATOM   2937  O   LEU   203      39.663  39.936  23.032  1.00  0.00           O  
ATOM   2938  N   VAL   204      37.803  40.899  23.703  1.00  0.00           N  
ATOM   2939  H   VAL   204      36.834  40.628  23.788  1.00  0.00           H  
ATOM   2940  CA  VAL   204      38.329  42.071  24.429  1.00  0.00           C  
ATOM   2941  HA  VAL   204      39.387  42.008  24.686  1.00  0.00           H  
ATOM   2942  CB  VAL   204      38.239  43.421  23.544  1.00  0.00           C  
ATOM   2943  HB  VAL   204      38.607  43.192  22.544  1.00  0.00           H  
ATOM   2944  CG1 VAL   204      36.864  43.932  23.334  1.00  0.00           C  
ATOM   2945 HG11 VAL   204      36.493  44.324  24.282  1.00  0.00           H  
ATOM   2946 HG12 VAL   204      36.206  43.126  23.010  1.00  0.00           H  
ATOM   2947 HG13 VAL   204      36.808  44.715  22.578  1.00  0.00           H  
ATOM   2948  CG2 VAL   204      39.124  44.567  23.962  1.00  0.00           C  
ATOM   2949 HG21 VAL   204      40.165  44.276  23.823  1.00  0.00           H  
ATOM   2950 HG22 VAL   204      38.995  44.734  25.032  1.00  0.00           H  
ATOM   2951 HG23 VAL   204      38.959  45.518  23.456  1.00  0.00           H  
ATOM   2952  C   VAL   204      37.554  42.244  25.696  1.00  0.00           C  
ATOM   2953  O   VAL   204      36.383  41.931  25.794  1.00  0.00           O  
ATOM   2954  N   TRP   205      38.225  42.783  26.734  1.00  0.00           N  
ATOM   2955  H   TRP   205      39.175  43.123  26.684  1.00  0.00           H  
ATOM   2956  CA  TRP   205      37.481  43.213  27.986  1.00  0.00           C  
ATOM   2957  HA  TRP   205      37.028  42.290  28.349  1.00  0.00           H  
ATOM   2958  CB  TRP   205      38.466  43.773  29.002  1.00  0.00           C  
ATOM   2959  HB2 TRP   205      39.109  44.469  28.463  1.00  0.00           H  
ATOM   2960  HB3 TRP   205      37.961  44.325  29.794  1.00  0.00           H  
ATOM   2961  CG  TRP   205      39.473  42.832  29.673  1.00  0.00           C  
ATOM   2962  CD1 TRP   205      39.189  41.563  30.115  1.00  0.00           C  
ATOM   2963  HD1 TRP   205      38.235  41.095  29.919  1.00  0.00           H  
ATOM   2964  NE1 TRP   205      40.240  41.163  30.969  1.00  0.00           N  
ATOM   2965  HE1 TRP   205      40.172  40.399  31.626  1.00  0.00           H  
ATOM   2966  CE2 TRP   205      41.365  42.014  30.763  1.00  0.00           C  
ATOM   2967  CZ2 TRP   205      42.733  42.012  31.172  1.00  0.00           C  
ATOM   2968  HZ2 TRP   205      43.296  41.162  31.529  1.00  0.00           H  
ATOM   2969  CH2 TRP   205      43.522  43.163  30.883  1.00  0.00           C  
ATOM   2970  HH2 TRP   205      44.564  43.134  31.165  1.00  0.00           H  
ATOM   2971  CZ3 TRP   205      42.966  44.359  30.364  1.00  0.00           C  
ATOM   2972  HZ3 TRP   205      43.599  45.182  30.068  1.00  0.00           H  
ATOM   2973  CE3 TRP   205      41.654  44.327  29.856  1.00  0.00           C  
ATOM   2974  HE3 TRP   205      41.275  45.134  29.247  1.00  0.00           H  
ATOM   2975  CD2 TRP   205      40.805  43.196  30.155  1.00  0.00           C  
ATOM   2976  C   TRP   205      36.329  44.262  27.612  1.00  0.00           C  
ATOM   2977  O   TRP   205      36.471  45.166  26.761  1.00  0.00           O  
ATOM   2978  N   SER   206      35.179  43.983  28.209  1.00  0.00           N  
ATOM   2979  H   SER   206      35.155  43.389  29.025  1.00  0.00           H  
ATOM   2980  CA  SER   206      33.951  44.732  28.021  1.00  0.00           C  
ATOM   2981  HA  SER   206      33.851  44.926  26.953  1.00  0.00           H  
ATOM   2982  CB  SER   206      32.672  44.037  28.512  1.00  0.00           C  
ATOM   2983  HB2 SER   206      32.827  43.754  29.553  1.00  0.00           H  
ATOM   2984  HB3 SER   206      32.457  43.071  28.054  1.00  0.00           H  
ATOM   2985  OG  SER   206      31.536  44.846  28.443  1.00  0.00           O  
ATOM   2986  HG  SER   206      30.805  44.377  28.851  1.00  0.00           H  
ATOM   2987  C   SER   206      34.093  46.140  28.652  1.00  0.00           C  
ATOM   2988  O   SER   206      34.743  46.404  29.638  1.00  0.00           O  
ATOM   2989  N   GLY   207      33.343  47.095  28.002  1.00  0.00           N  
ATOM   2990  H   GLY   207      32.767  46.693  27.276  1.00  0.00           H  
ATOM   2991  CA  GLY   207      33.081  48.476  28.429  1.00  0.00           C  
ATOM   2992  HA2 GLY   207      33.422  48.659  29.448  1.00  0.00           H  
ATOM   2993  HA3 GLY   207      33.754  49.027  27.772  1.00  0.00           H  
ATOM   2994  C   GLY   207      31.610  48.948  28.355  1.00  0.00           C  
ATOM   2995  O   GLY   207      30.829  48.298  27.774  1.00  0.00           O  
ATOM   2996  N   SER   208      31.344  50.185  28.857  1.00  0.00           N  
ATOM   2997  H   SER   208      32.166  50.662  29.198  1.00  0.00           H  
ATOM   2998  CA  SER   208      30.035  50.762  29.037  1.00  0.00           C  
ATOM   2999  HA  SER   208      29.424  50.179  29.727  1.00  0.00           H  
ATOM   3000  CB  SER   208      30.261  52.222  29.500  1.00  0.00           C  
ATOM   3001  HB2 SER   208      31.024  52.214  30.278  1.00  0.00           H  
ATOM   3002  HB3 SER   208      30.605  52.809  28.648  1.00  0.00           H  
ATOM   3003  OG  SER   208      29.055  52.823  29.866  1.00  0.00           O  
ATOM   3004  HG  SER   208      29.206  53.732  30.137  1.00  0.00           H  
ATOM   3005  C   SER   208      29.173  50.838  27.791  1.00  0.00           C  
ATOM   3006  O   SER   208      27.922  50.789  27.866  1.00  0.00           O  
ATOM   3007  N   ASP   209      29.807  50.774  26.568  1.00  0.00           N  
ATOM   3008  H   ASP   209      30.817  50.814  26.559  1.00  0.00           H  
ATOM   3009  CA  ASP   209      28.948  50.602  25.334  1.00  0.00           C  
ATOM   3010  HA  ASP   209      28.175  51.359  25.465  1.00  0.00           H  
ATOM   3011  CB  ASP   209      29.707  50.957  24.052  1.00  0.00           C  
ATOM   3012  HB2 ASP   209      30.448  50.192  23.818  1.00  0.00           H  
ATOM   3013  HB3 ASP   209      30.119  51.963  24.132  1.00  0.00           H  
ATOM   3014  CG  ASP   209      28.906  50.954  22.749  1.00  0.00           C  
ATOM   3015  OD1 ASP   209      27.936  51.711  22.755  1.00  0.00           O  
ATOM   3016  OD2 ASP   209      29.171  50.204  21.796  1.00  0.00           O  
ATOM   3017  C   ASP   209      28.236  49.281  25.201  1.00  0.00           C  
ATOM   3018  O   ASP   209      27.150  49.252  24.665  1.00  0.00           O  
ATOM   3019  N   VAL   210      28.715  48.217  25.839  1.00  0.00           N  
ATOM   3020  H   VAL   210      29.587  48.171  26.346  1.00  0.00           H  
ATOM   3021  CA  VAL   210      28.097  46.883  25.831  1.00  0.00           C  
ATOM   3022  HA  VAL   210      27.788  46.611  24.822  1.00  0.00           H  
ATOM   3023  CB  VAL   210      29.129  45.802  26.303  1.00  0.00           C  
ATOM   3024  HB  VAL   210      29.724  46.278  27.083  1.00  0.00           H  
ATOM   3025  CG1 VAL   210      28.539  44.392  26.791  1.00  0.00           C  
ATOM   3026 HG11 VAL   210      27.741  44.473  27.529  1.00  0.00           H  
ATOM   3027 HG12 VAL   210      28.180  43.819  25.935  1.00  0.00           H  
ATOM   3028 HG13 VAL   210      29.374  43.786  27.142  1.00  0.00           H  
ATOM   3029  CG2 VAL   210      30.074  45.451  25.195  1.00  0.00           C  
ATOM   3030 HG21 VAL   210      31.039  45.094  25.557  1.00  0.00           H  
ATOM   3031 HG22 VAL   210      29.717  44.529  24.736  1.00  0.00           H  
ATOM   3032 HG23 VAL   210      30.169  46.258  24.468  1.00  0.00           H  
ATOM   3033  C   VAL   210      26.823  46.883  26.693  1.00  0.00           C  
ATOM   3034  O   VAL   210      25.861  46.226  26.259  1.00  0.00           O  
ATOM   3035  N   VAL   211      26.881  47.664  27.772  1.00  0.00           N  
ATOM   3036  H   VAL   211      27.739  48.197  27.785  1.00  0.00           H  
ATOM   3037  CA  VAL   211      25.729  47.905  28.631  1.00  0.00           C  
ATOM   3038  HA  VAL   211      25.370  46.906  28.880  1.00  0.00           H  
ATOM   3039  CB  VAL   211      26.185  48.583  29.932  1.00  0.00           C  
ATOM   3040  HB  VAL   211      26.636  49.572  29.850  1.00  0.00           H  
ATOM   3041  CG1 VAL   211      25.007  48.831  30.894  1.00  0.00           C  
ATOM   3042 HG11 VAL   211      24.341  49.467  30.310  1.00  0.00           H  
ATOM   3043 HG12 VAL   211      25.334  49.362  31.787  1.00  0.00           H  
ATOM   3044 HG13 VAL   211      24.505  47.882  31.088  1.00  0.00           H  
ATOM   3045  CG2 VAL   211      27.191  47.675  30.670  1.00  0.00           C  
ATOM   3046 HG21 VAL   211      26.618  46.836  31.064  1.00  0.00           H  
ATOM   3047 HG22 VAL   211      27.562  48.177  31.564  1.00  0.00           H  
ATOM   3048 HG23 VAL   211      27.995  47.332  30.020  1.00  0.00           H  
ATOM   3049  C   VAL   211      24.695  48.669  27.874  1.00  0.00           C  
ATOM   3050  O   VAL   211      23.617  48.079  27.740  1.00  0.00           O  
ATOM   3051  N   MET   212      25.040  49.852  27.263  1.00  0.00           N  
ATOM   3052  H   MET   212      25.973  50.194  27.442  1.00  0.00           H  
ATOM   3053  CA  MET   212      24.109  50.548  26.437  1.00  0.00           C  
ATOM   3054  HA  MET   212      23.256  50.895  27.021  1.00  0.00           H  
ATOM   3055  CB  MET   212      24.892  51.757  25.912  1.00  0.00           C  
ATOM   3056  HB2 MET   212      25.825  51.522  25.399  1.00  0.00           H  
ATOM   3057  HB3 MET   212      24.261  52.252  25.173  1.00  0.00           H  
ATOM   3058  CG  MET   212      25.175  52.754  27.085  1.00  0.00           C  
ATOM   3059  HG2 MET   212      24.228  52.970  27.579  1.00  0.00           H  
ATOM   3060  HG3 MET   212      25.747  52.240  27.858  1.00  0.00           H  
ATOM   3061  SD  MET   212      25.839  54.301  26.393  1.00  0.00           S  
ATOM   3062  CE  MET   212      27.540  53.841  25.871  1.00  0.00           C  
ATOM   3063  HE1 MET   212      27.995  54.773  25.536  1.00  0.00           H  
ATOM   3064  HE2 MET   212      27.532  53.137  25.039  1.00  0.00           H  
ATOM   3065  HE3 MET   212      28.104  53.373  26.678  1.00  0.00           H  
ATOM   3066  C   MET   212      23.566  49.622  25.290  1.00  0.00           C  
ATOM   3067  O   MET   212      22.348  49.542  25.018  1.00  0.00           O  
ATOM   3068  N   GLY   213      24.421  48.801  24.681  1.00  0.00           N  
ATOM   3069  H   GLY   213      25.410  48.775  24.883  1.00  0.00           H  
ATOM   3070  CA  GLY   213      24.090  47.820  23.663  1.00  0.00           C  
ATOM   3071  HA2 GLY   213      24.958  47.246  23.336  1.00  0.00           H  
ATOM   3072  HA3 GLY   213      23.388  47.159  24.171  1.00  0.00           H  
ATOM   3073  C   GLY   213      23.412  48.412  22.435  1.00  0.00           C  
ATOM   3074  O   GLY   213      23.298  49.613  22.217  1.00  0.00           O  
ATOM   3075  N   GLU   214      23.052  47.561  21.550  1.00  0.00           N  
ATOM   3076  H   GLU   214      23.275  46.591  21.722  1.00  0.00           H  
ATOM   3077  CA  GLU   214      22.323  47.856  20.342  1.00  0.00           C  
ATOM   3078  HA  GLU   214      22.934  48.576  19.799  1.00  0.00           H  
ATOM   3079  CB  GLU   214      22.265  46.578  19.483  1.00  0.00           C  
ATOM   3080  HB2 GLU   214      21.689  45.841  20.042  1.00  0.00           H  
ATOM   3081  HB3 GLU   214      21.789  46.785  18.525  1.00  0.00           H  
ATOM   3082  CG  GLU   214      23.640  45.859  19.247  1.00  0.00           C  
ATOM   3083  HG2 GLU   214      23.510  45.054  18.524  1.00  0.00           H  
ATOM   3084  HG3 GLU   214      23.848  45.398  20.213  1.00  0.00           H  
ATOM   3085  CD  GLU   214      24.778  46.863  18.828  1.00  0.00           C  
ATOM   3086  OE1 GLU   214      25.817  46.763  19.505  1.00  0.00           O  
ATOM   3087  OE2 GLU   214      24.673  47.626  17.854  1.00  0.00           O  
ATOM   3088  C   GLU   214      20.962  48.517  20.580  1.00  0.00           C  
ATOM   3089  O   GLU   214      20.574  49.328  19.757  1.00  0.00           O  
ATOM   3090  N   ALA   215      20.282  48.196  21.651  1.00  0.00           N  
ATOM   3091  H   ALA   215      20.530  47.377  22.187  1.00  0.00           H  
ATOM   3092  CA  ALA   215      19.065  48.856  21.924  1.00  0.00           C  
ATOM   3093  HA  ALA   215      18.518  48.814  20.982  1.00  0.00           H  
ATOM   3094  CB  ALA   215      18.229  47.977  22.900  1.00  0.00           C  
ATOM   3095  HB1 ALA   215      17.201  48.329  22.810  1.00  0.00           H  
ATOM   3096  HB2 ALA   215      18.415  48.130  23.963  1.00  0.00           H  
ATOM   3097  HB3 ALA   215      18.300  46.931  22.605  1.00  0.00           H  
ATOM   3098  C   ALA   215      19.070  50.336  22.348  1.00  0.00           C  
ATOM   3099  O   ALA   215      18.156  51.121  22.097  1.00  0.00           O  
ATOM   3100  N   THR   216      20.234  50.812  22.811  1.00  0.00           N  
ATOM   3101  H   THR   216      20.997  50.175  22.993  1.00  0.00           H  
ATOM   3102  CA  THR   216      20.438  52.220  23.083  1.00  0.00           C  
ATOM   3103  HA  THR   216      19.487  52.738  23.208  1.00  0.00           H  
ATOM   3104  CB  THR   216      21.332  52.415  24.382  1.00  0.00           C  
ATOM   3105  HB  THR   216      22.261  51.908  24.120  1.00  0.00           H  
ATOM   3106  CG2 THR   216      21.556  53.868  24.769  1.00  0.00           C  
ATOM   3107 HG21 THR   216      20.598  54.189  25.179  1.00  0.00           H  
ATOM   3108 HG22 THR   216      21.843  54.523  23.947  1.00  0.00           H  
ATOM   3109 HG23 THR   216      22.406  53.940  25.448  1.00  0.00           H  
ATOM   3110  OG1 THR   216      20.655  51.731  25.439  1.00  0.00           O  
ATOM   3111  HG1 THR   216      20.806  50.815  25.194  1.00  0.00           H  
ATOM   3112  C   THR   216      21.152  52.911  21.898  1.00  0.00           C  
ATOM   3113  O   THR   216      20.868  54.015  21.489  1.00  0.00           O  
ATOM   3114  N   ARG   217      22.099  52.215  21.209  1.00  0.00           N  
ATOM   3115  H   ARG   217      22.423  51.354  21.626  1.00  0.00           H  
ATOM   3116  CA  ARG   217      22.565  52.504  19.811  1.00  0.00           C  
ATOM   3117  HA  ARG   217      23.171  53.407  19.891  1.00  0.00           H  
ATOM   3118  CB  ARG   217      23.349  51.379  19.232  1.00  0.00           C  
ATOM   3119  HB2 ARG   217      23.802  50.870  20.083  1.00  0.00           H  
ATOM   3120  HB3 ARG   217      22.755  50.706  18.614  1.00  0.00           H  
ATOM   3121  CG  ARG   217      24.476  52.042  18.433  1.00  0.00           C  
ATOM   3122  HG2 ARG   217      25.034  52.715  19.084  1.00  0.00           H  
ATOM   3123  HG3 ARG   217      23.951  52.681  17.723  1.00  0.00           H  
ATOM   3124  CD  ARG   217      25.391  51.051  17.663  1.00  0.00           C  
ATOM   3125  HD2 ARG   217      24.783  50.553  16.907  1.00  0.00           H  
ATOM   3126  HD3 ARG   217      26.171  51.622  17.159  1.00  0.00           H  
ATOM   3127  NE  ARG   217      25.948  50.012  18.519  1.00  0.00           N  
ATOM   3128  HE  ARG   217      25.707  49.045  18.357  1.00  0.00           H  
ATOM   3129  CZ  ARG   217      26.832  50.134  19.530  1.00  0.00           C  
ATOM   3130  NH1 ARG   217      27.278  51.283  19.957  1.00  0.00           N  
ATOM   3131 HH11 ARG   217      27.006  52.216  19.682  1.00  0.00           H  
ATOM   3132 HH12 ARG   217      28.065  51.246  20.589  1.00  0.00           H  
ATOM   3133  NH2 ARG   217      27.256  49.067  20.166  1.00  0.00           N  
ATOM   3134 HH21 ARG   217      26.822  48.171  19.995  1.00  0.00           H  
ATOM   3135 HH22 ARG   217      27.878  49.177  20.955  1.00  0.00           H  
ATOM   3136  C   ARG   217      21.343  52.834  18.971  1.00  0.00           C  
ATOM   3137  O   ARG   217      21.330  53.803  18.281  1.00  0.00           O  
ATOM   3138  N   ASP   218      20.322  52.027  18.929  1.00  0.00           N  
ATOM   3139  H   ASP   218      20.392  51.172  19.461  1.00  0.00           H  
ATOM   3140  CA  ASP   218      19.092  52.078  18.135  1.00  0.00           C  
ATOM   3141  HA  ASP   218      19.515  52.294  17.154  1.00  0.00           H  
ATOM   3142  CB  ASP   218      18.244  50.803  18.153  1.00  0.00           C  
ATOM   3143  HB2 ASP   218      17.260  51.087  17.779  1.00  0.00           H  
ATOM   3144  HB3 ASP   218      18.055  50.534  19.192  1.00  0.00           H  
ATOM   3145  CG  ASP   218      18.815  49.713  17.261  1.00  0.00           C  
ATOM   3146  OD1 ASP   218      18.268  48.581  17.245  1.00  0.00           O  
ATOM   3147  OD2 ASP   218      19.713  49.956  16.411  1.00  0.00           O  
ATOM   3148  C   ASP   218      18.298  53.302  18.473  1.00  0.00           C  
ATOM   3149  O   ASP   218      17.606  53.820  17.575  1.00  0.00           O  
ATOM   3150  N   ASN   219      18.392  53.790  19.739  1.00  0.00           N  
ATOM   3151  H   ASN   219      19.021  53.305  20.364  1.00  0.00           H  
ATOM   3152  CA  ASN   219      17.367  54.733  20.354  1.00  0.00           C  
ATOM   3153  HA  ASN   219      16.393  54.343  20.059  1.00  0.00           H  
ATOM   3154  CB  ASN   219      17.472  54.638  21.893  1.00  0.00           C  
ATOM   3155  HB2 ASN   219      18.488  54.880  22.205  1.00  0.00           H  
ATOM   3156  HB3 ASN   219      17.230  53.635  22.243  1.00  0.00           H  
ATOM   3157  CG  ASN   219      16.550  55.564  22.700  1.00  0.00           C  
ATOM   3158  OD1 ASN   219      15.852  56.399  22.181  1.00  0.00           O  
ATOM   3159  ND2 ASN   219      16.519  55.380  24.001  1.00  0.00           N  
ATOM   3160 HD21 ASN   219      17.147  54.764  24.497  1.00  0.00           H  
ATOM   3161 HD22 ASN   219      15.923  55.916  24.616  1.00  0.00           H  
ATOM   3162  C   ASN   219      17.472  56.156  19.807  1.00  0.00           C  
ATOM   3163  O   ASN   219      18.529  56.791  19.974  1.00  0.00           O  
ATOM   3164  N   PRO   220      16.399  56.692  19.202  1.00  0.00           N  
ATOM   3165  CD  PRO   220      15.088  56.151  19.005  1.00  0.00           C  
ATOM   3166  HD2 PRO   220      15.125  55.304  18.320  1.00  0.00           H  
ATOM   3167  HD3 PRO   220      14.679  55.937  19.993  1.00  0.00           H  
ATOM   3168  CG  PRO   220      14.275  57.166  18.164  1.00  0.00           C  
ATOM   3169  HG2 PRO   220      13.552  57.704  18.777  1.00  0.00           H  
ATOM   3170  HG3 PRO   220      13.698  56.730  17.349  1.00  0.00           H  
ATOM   3171  CB  PRO   220      15.375  58.152  17.678  1.00  0.00           C  
ATOM   3172  HB2 PRO   220      15.032  59.187  17.670  1.00  0.00           H  
ATOM   3173  HB3 PRO   220      15.726  57.945  16.667  1.00  0.00           H  
ATOM   3174  CA  PRO   220      16.524  58.055  18.734  1.00  0.00           C  
ATOM   3175  HA  PRO   220      17.496  58.215  18.267  1.00  0.00           H  
ATOM   3176  C   PRO   220      16.353  59.049  19.921  1.00  0.00           C  
ATOM   3177  O   PRO   220      16.898  60.182  19.834  1.00  0.00           O  
ATOM   3178  N   GLN   221      15.694  58.662  20.965  1.00  0.00           N  
ATOM   3179  H   GLN   221      15.421  57.698  21.087  1.00  0.00           H  
ATOM   3180  CA  GLN   221      15.297  59.577  22.121  1.00  0.00           C  
ATOM   3181  HA  GLN   221      15.117  60.604  21.803  1.00  0.00           H  
ATOM   3182  CB  GLN   221      14.010  59.034  22.862  1.00  0.00           C  
ATOM   3183  HB2 GLN   221      14.195  58.092  23.379  1.00  0.00           H  
ATOM   3184  HB3 GLN   221      13.680  59.751  23.614  1.00  0.00           H  
ATOM   3185  CG  GLN   221      12.876  58.736  21.794  1.00  0.00           C  
ATOM   3186  HG2 GLN   221      11.983  58.362  22.294  1.00  0.00           H  
ATOM   3187  HG3 GLN   221      13.104  57.896  21.139  1.00  0.00           H  
ATOM   3188  CD  GLN   221      12.396  59.944  20.961  1.00  0.00           C  
ATOM   3189  OE1 GLN   221      12.624  61.097  21.270  1.00  0.00           O  
ATOM   3190  NE2 GLN   221      11.680  59.730  19.900  1.00  0.00           N  
ATOM   3191 HE21 GLN   221      11.494  58.771  19.646  1.00  0.00           H  
ATOM   3192 HE22 GLN   221      11.424  60.503  19.301  1.00  0.00           H  
ATOM   3193  C   GLN   221      16.465  59.796  23.114  1.00  0.00           C  
ATOM   3194  O   GLN   221      16.490  60.698  23.956  1.00  0.00           O  
ATOM   3195  N   PHE   222      17.441  58.866  23.143  1.00  0.00           N  
ATOM   3196  H   PHE   222      17.496  58.243  22.350  1.00  0.00           H  
ATOM   3197  CA  PHE   222      18.668  59.018  23.904  1.00  0.00           C  
ATOM   3198  HA  PHE   222      18.491  59.457  24.886  1.00  0.00           H  
ATOM   3199  CB  PHE   222      19.254  57.553  24.079  1.00  0.00           C  
ATOM   3200  HB2 PHE   222      18.616  56.972  24.745  1.00  0.00           H  
ATOM   3201  HB3 PHE   222      19.343  57.033  23.125  1.00  0.00           H  
ATOM   3202  CG  PHE   222      20.657  57.440  24.621  1.00  0.00           C  
ATOM   3203  CD1 PHE   222      20.897  57.818  25.971  1.00  0.00           C  
ATOM   3204  HD1 PHE   222      20.081  58.097  26.621  1.00  0.00           H  
ATOM   3205  CE1 PHE   222      22.168  57.855  26.546  1.00  0.00           C  
ATOM   3206  HE1 PHE   222      22.312  58.209  27.557  1.00  0.00           H  
ATOM   3207  CZ  PHE   222      23.268  57.625  25.682  1.00  0.00           C  
ATOM   3208  HZ  PHE   222      24.236  57.699  26.155  1.00  0.00           H  
ATOM   3209  CE2 PHE   222      23.083  57.281  24.368  1.00  0.00           C  
ATOM   3210  HE2 PHE   222      23.978  57.067  23.802  1.00  0.00           H  
ATOM   3211  CD2 PHE   222      21.782  57.198  23.809  1.00  0.00           C  
ATOM   3212  HD2 PHE   222      21.635  57.016  22.754  1.00  0.00           H  
ATOM   3213  C   PHE   222      19.791  59.802  23.190  1.00  0.00           C  
ATOM   3214  O   PHE   222      20.069  59.603  21.999  1.00  0.00           O  
ATOM   3215  N   GLU   223      20.560  60.524  24.020  1.00  0.00           N  
ATOM   3216  H   GLU   223      20.463  60.542  25.025  1.00  0.00           H  
ATOM   3217  CA  GLU   223      21.853  61.073  23.574  1.00  0.00           C  
ATOM   3218  HA  GLU   223      22.359  60.435  22.851  1.00  0.00           H  
ATOM   3219  CB  GLU   223      21.556  62.448  22.833  1.00  0.00           C  
ATOM   3220  HB2 GLU   223      20.760  62.301  22.103  1.00  0.00           H  
ATOM   3221  HB3 GLU   223      21.117  63.135  23.556  1.00  0.00           H  
ATOM   3222  CG  GLU   223      22.790  63.030  22.077  1.00  0.00           C  
ATOM   3223  HG2 GLU   223      23.412  62.206  21.729  1.00  0.00           H  
ATOM   3224  HG3 GLU   223      23.336  63.703  22.739  1.00  0.00           H  
ATOM   3225  CD  GLU   223      22.421  63.781  20.862  1.00  0.00           C  
ATOM   3226  OE1 GLU   223      21.418  64.515  20.845  1.00  0.00           O  
ATOM   3227  OE2 GLU   223      23.169  63.729  19.860  1.00  0.00           O  
ATOM   3228  C   GLU   223      22.865  61.268  24.649  1.00  0.00           C  
ATOM   3229  O   GLU   223      22.487  61.336  25.811  1.00  0.00           O  
ATOM   3230  N   LEU   224      24.142  61.281  24.263  1.00  0.00           N  
ATOM   3231  H   LEU   224      24.413  61.213  23.293  1.00  0.00           H  
ATOM   3232  CA  LEU   224      25.268  61.310  25.188  1.00  0.00           C  
ATOM   3233  HA  LEU   224      24.793  61.357  26.168  1.00  0.00           H  
ATOM   3234  CB  LEU   224      25.943  59.966  25.066  1.00  0.00           C  
ATOM   3235  HB2 LEU   224      25.162  59.207  25.008  1.00  0.00           H  
ATOM   3236  HB3 LEU   224      26.502  59.918  24.131  1.00  0.00           H  
ATOM   3237  CG  LEU   224      26.816  59.553  26.273  1.00  0.00           C  
ATOM   3238  HG  LEU   224      26.184  59.556  27.161  1.00  0.00           H  
ATOM   3239  CD1 LEU   224      27.184  58.112  26.062  1.00  0.00           C  
ATOM   3240 HD11 LEU   224      27.967  57.851  26.775  1.00  0.00           H  
ATOM   3241 HD12 LEU   224      27.504  57.981  25.029  1.00  0.00           H  
ATOM   3242 HD13 LEU   224      26.467  57.328  26.307  1.00  0.00           H  
ATOM   3243  CD2 LEU   224      28.036  60.574  26.472  1.00  0.00           C  
ATOM   3244 HD21 LEU   224      27.727  61.584  26.743  1.00  0.00           H  
ATOM   3245 HD22 LEU   224      28.717  60.194  27.234  1.00  0.00           H  
ATOM   3246 HD23 LEU   224      28.496  60.684  25.490  1.00  0.00           H  
ATOM   3247  C   LEU   224      26.157  62.528  24.944  1.00  0.00           C  
ATOM   3248  O   LEU   224      26.891  62.418  23.935  1.00  0.00           O  
ATOM   3249  N   PHE   225      26.094  63.605  25.711  1.00  0.00           N  
ATOM   3250  H   PHE   225      25.438  63.586  26.478  1.00  0.00           H  
ATOM   3251  CA  PHE   225      27.005  64.762  25.667  1.00  0.00           C  
ATOM   3252  HA  PHE   225      27.333  64.915  24.639  1.00  0.00           H  
ATOM   3253  CB  PHE   225      26.194  65.980  26.167  1.00  0.00           C  
ATOM   3254  HB2 PHE   225      26.276  65.962  27.254  1.00  0.00           H  
ATOM   3255  HB3 PHE   225      26.823  66.834  25.917  1.00  0.00           H  
ATOM   3256  CG  PHE   225      24.797  66.097  25.585  1.00  0.00           C  
ATOM   3257  CD1 PHE   225      24.624  66.288  24.182  1.00  0.00           C  
ATOM   3258  HD1 PHE   225      25.460  66.416  23.511  1.00  0.00           H  
ATOM   3259  CE1 PHE   225      23.295  66.391  23.688  1.00  0.00           C  
ATOM   3260  HE1 PHE   225      23.176  66.553  22.627  1.00  0.00           H  
ATOM   3261  CZ  PHE   225      22.173  66.354  24.513  1.00  0.00           C  
ATOM   3262  HZ  PHE   225      21.226  66.256  24.002  1.00  0.00           H  
ATOM   3263  CE2 PHE   225      22.375  66.130  25.924  1.00  0.00           C  
ATOM   3264  HE2 PHE   225      21.505  66.142  26.564  1.00  0.00           H  
ATOM   3265  CD2 PHE   225      23.693  65.940  26.397  1.00  0.00           C  
ATOM   3266  HD2 PHE   225      23.852  65.662  27.429  1.00  0.00           H  
ATOM   3267  C   PHE   225      28.367  64.608  26.332  1.00  0.00           C  
ATOM   3268  O   PHE   225      28.436  64.716  27.561  1.00  0.00           O  
ATOM   3269  N   ASP   226      29.434  64.481  25.562  1.00  0.00           N  
ATOM   3270  H   ASP   226      29.331  64.333  24.568  1.00  0.00           H  
ATOM   3271  CA  ASP   226      30.863  64.596  26.011  1.00  0.00           C  
ATOM   3272  HA  ASP   226      30.914  64.043  26.949  1.00  0.00           H  
ATOM   3273  CB  ASP   226      31.874  63.872  25.119  1.00  0.00           C  
ATOM   3274  HB2 ASP   226      32.823  63.906  25.654  1.00  0.00           H  
ATOM   3275  HB3 ASP   226      31.516  62.845  25.038  1.00  0.00           H  
ATOM   3276  CG  ASP   226      32.096  64.411  23.745  1.00  0.00           C  
ATOM   3277  OD1 ASP   226      32.982  63.910  23.007  1.00  0.00           O  
ATOM   3278  OD2 ASP   226      31.357  65.252  23.204  1.00  0.00           O  
ATOM   3279  C   ASP   226      31.432  65.910  26.300  1.00  0.00           C  
ATOM   3280  O   ASP   226      30.877  66.876  25.753  1.00  0.00           O  
ATOM   3281  N   GLU   227      32.433  66.043  27.101  1.00  0.00           N  
ATOM   3282  H   GLU   227      32.803  65.165  27.435  1.00  0.00           H  
ATOM   3283  CA  GLU   227      33.002  67.363  27.484  1.00  0.00           C  
ATOM   3284  HA  GLU   227      33.731  67.327  28.294  1.00  0.00           H  
ATOM   3285  CB  GLU   227      33.849  68.044  26.359  1.00  0.00           C  
ATOM   3286  HB2 GLU   227      33.226  68.419  25.547  1.00  0.00           H  
ATOM   3287  HB3 GLU   227      34.397  68.851  26.845  1.00  0.00           H  
ATOM   3288  CG  GLU   227      34.903  67.090  25.740  1.00  0.00           C  
ATOM   3289  HG2 GLU   227      35.482  66.572  26.505  1.00  0.00           H  
ATOM   3290  HG3 GLU   227      34.371  66.279  25.243  1.00  0.00           H  
ATOM   3291  CD  GLU   227      35.931  67.725  24.806  1.00  0.00           C  
ATOM   3292  OE1 GLU   227      36.188  67.212  23.699  1.00  0.00           O  
ATOM   3293  OE2 GLU   227      36.710  68.576  25.277  1.00  0.00           O  
ATOM   3294  C   GLU   227      31.982  68.202  28.254  1.00  0.00           C  
ATOM   3295  O   GLU   227      31.873  69.405  27.968  1.00  0.00           O  
ATOM   3296  N   SER   228      31.128  67.693  29.106  1.00  0.00           N  
ATOM   3297  H   SER   228      31.339  66.728  29.315  1.00  0.00           H  
ATOM   3298  CA  SER   228      29.956  68.266  29.763  1.00  0.00           C  
ATOM   3299  HA  SER   228      30.052  69.351  29.759  1.00  0.00           H  
ATOM   3300  CB  SER   228      28.730  67.757  29.029  1.00  0.00           C  
ATOM   3301  HB2 SER   228      27.834  68.002  29.599  1.00  0.00           H  
ATOM   3302  HB3 SER   228      28.894  66.682  28.958  1.00  0.00           H  
ATOM   3303  OG  SER   228      28.708  68.341  27.665  1.00  0.00           O  
ATOM   3304  HG  SER   228      29.431  67.990  27.139  1.00  0.00           H  
ATOM   3305  C   SER   228      29.898  67.961  31.287  1.00  0.00           C  
ATOM   3306  O   SER   228      29.557  66.860  31.596  1.00  0.00           O  
ATOM   3307  N   LEU   229      30.198  68.904  32.123  1.00  0.00           N  
ATOM   3308  H   LEU   229      30.446  69.829  31.803  1.00  0.00           H  
ATOM   3309  CA  LEU   229      30.244  68.673  33.586  1.00  0.00           C  
ATOM   3310  HA  LEU   229      30.640  67.710  33.906  1.00  0.00           H  
ATOM   3311  CB  LEU   229      31.379  69.604  34.093  1.00  0.00           C  
ATOM   3312  HB2 LEU   229      31.324  70.542  33.541  1.00  0.00           H  
ATOM   3313  HB3 LEU   229      32.370  69.206  33.875  1.00  0.00           H  
ATOM   3314  CG  LEU   229      31.399  69.966  35.595  1.00  0.00           C  
ATOM   3315  HG  LEU   229      30.465  70.400  35.952  1.00  0.00           H  
ATOM   3316  CD1 LEU   229      31.775  68.818  36.477  1.00  0.00           C  
ATOM   3317 HD11 LEU   229      32.571  68.168  36.115  1.00  0.00           H  
ATOM   3318 HD12 LEU   229      31.858  69.159  37.509  1.00  0.00           H  
ATOM   3319 HD13 LEU   229      30.878  68.206  36.574  1.00  0.00           H  
ATOM   3320  CD2 LEU   229      32.540  70.985  35.730  1.00  0.00           C  
ATOM   3321 HD21 LEU   229      32.479  71.284  36.776  1.00  0.00           H  
ATOM   3322 HD22 LEU   229      32.398  71.881  35.126  1.00  0.00           H  
ATOM   3323 HD23 LEU   229      33.521  70.545  35.551  1.00  0.00           H  
ATOM   3324  C   LEU   229      28.912  69.099  34.322  1.00  0.00           C  
ATOM   3325  O   LEU   229      28.510  70.274  34.224  1.00  0.00           O  
ATOM   3326  N   VAL   230      28.224  68.281  35.103  1.00  0.00           N  
ATOM   3327  H   VAL   230      28.524  67.322  35.203  1.00  0.00           H  
ATOM   3328  CA  VAL   230      27.088  68.726  35.820  1.00  0.00           C  
ATOM   3329  HA  VAL   230      26.595  69.568  35.334  1.00  0.00           H  
ATOM   3330  CB  VAL   230      26.091  67.634  36.086  1.00  0.00           C  
ATOM   3331  HB  VAL   230      26.611  66.828  36.604  1.00  0.00           H  
ATOM   3332  CG1 VAL   230      24.946  68.223  37.013  1.00  0.00           C  
ATOM   3333 HG11 VAL   230      25.357  68.341  38.015  1.00  0.00           H  
ATOM   3334 HG12 VAL   230      24.166  67.502  37.261  1.00  0.00           H  
ATOM   3335 HG13 VAL   230      24.670  69.236  36.721  1.00  0.00           H  
ATOM   3336  CG2 VAL   230      25.540  67.013  34.796  1.00  0.00           C  
ATOM   3337 HG21 VAL   230      24.710  66.382  35.115  1.00  0.00           H  
ATOM   3338 HG22 VAL   230      26.296  66.422  34.279  1.00  0.00           H  
ATOM   3339 HG23 VAL   230      25.224  67.817  34.132  1.00  0.00           H  
ATOM   3340  C   VAL   230      27.636  69.307  37.074  1.00  0.00           C  
ATOM   3341  O   VAL   230      28.345  68.598  37.802  1.00  0.00           O  
ATOM   3342  N   THR   231      27.338  70.519  37.403  1.00  0.00           N  
ATOM   3343  H   THR   231      26.812  71.065  36.737  1.00  0.00           H  
ATOM   3344  CA  THR   231      27.942  71.224  38.526  1.00  0.00           C  
ATOM   3345  HA  THR   231      28.868  70.823  38.937  1.00  0.00           H  
ATOM   3346  CB  THR   231      28.077  72.694  38.198  1.00  0.00           C  
ATOM   3347  HB  THR   231      28.749  73.117  38.944  1.00  0.00           H  
ATOM   3348  CG2 THR   231      28.796  73.044  36.829  1.00  0.00           C  
ATOM   3349 HG21 THR   231      28.120  72.719  36.038  1.00  0.00           H  
ATOM   3350 HG22 THR   231      29.724  72.502  36.645  1.00  0.00           H  
ATOM   3351 HG23 THR   231      29.073  74.092  36.939  1.00  0.00           H  
ATOM   3352  OG1 THR   231      26.838  73.277  38.084  1.00  0.00           O  
ATOM   3353  HG1 THR   231      26.342  72.829  37.395  1.00  0.00           H  
ATOM   3354  C   THR   231      26.999  71.090  39.768  1.00  0.00           C  
ATOM   3355  O   THR   231      27.519  71.218  40.861  1.00  0.00           O  
ATOM   3356  N   ARG   232      25.744  70.706  39.571  1.00  0.00           N  
ATOM   3357  H   ARG   232      25.513  70.670  38.589  1.00  0.00           H  
ATOM   3358  CA  ARG   232      24.772  70.422  40.664  1.00  0.00           C  
ATOM   3359  HA  ARG   232      25.196  69.580  41.212  1.00  0.00           H  
ATOM   3360  CB  ARG   232      24.485  71.675  41.519  1.00  0.00           C  
ATOM   3361  HB2 ARG   232      23.593  71.572  42.138  1.00  0.00           H  
ATOM   3362  HB3 ARG   232      25.316  71.652  42.224  1.00  0.00           H  
ATOM   3363  CG  ARG   232      24.471  72.976  40.811  1.00  0.00           C  
ATOM   3364  HG2 ARG   232      25.480  73.088  40.415  1.00  0.00           H  
ATOM   3365  HG3 ARG   232      23.776  73.124  39.985  1.00  0.00           H  
ATOM   3366  CD  ARG   232      24.423  74.048  41.837  1.00  0.00           C  
ATOM   3367  HD2 ARG   232      23.488  73.937  42.386  1.00  0.00           H  
ATOM   3368  HD3 ARG   232      25.362  74.121  42.386  1.00  0.00           H  
ATOM   3369  NE  ARG   232      24.493  75.397  41.161  1.00  0.00           N  
ATOM   3370  HE  ARG   232      24.231  75.434  40.187  1.00  0.00           H  
ATOM   3371  CZ  ARG   232      24.348  76.532  41.784  1.00  0.00           C  
ATOM   3372  NH1 ARG   232      24.630  76.797  43.055  1.00  0.00           N  
ATOM   3373 HH11 ARG   232      24.811  76.028  43.684  1.00  0.00           H  
ATOM   3374 HH12 ARG   232      24.452  77.715  43.436  1.00  0.00           H  
ATOM   3375  NH2 ARG   232      24.021  77.524  41.058  1.00  0.00           N  
ATOM   3376 HH21 ARG   232      23.772  77.290  40.108  1.00  0.00           H  
ATOM   3377 HH22 ARG   232      23.936  78.481  41.369  1.00  0.00           H  
ATOM   3378  C   ARG   232      23.492  69.886  39.986  1.00  0.00           C  
ATOM   3379  O   ARG   232      23.223  70.180  38.832  1.00  0.00           O  
ATOM   3380  N   VAL   233      22.766  69.080  40.714  1.00  0.00           N  
ATOM   3381  H   VAL   233      23.242  68.910  41.589  1.00  0.00           H  
ATOM   3382  CA  VAL   233      21.419  68.539  40.491  1.00  0.00           C  
ATOM   3383  HA  VAL   233      21.308  68.359  39.422  1.00  0.00           H  
ATOM   3384  CB  VAL   233      21.293  67.206  41.161  1.00  0.00           C  
ATOM   3385  HB  VAL   233      21.787  67.237  42.132  1.00  0.00           H  
ATOM   3386  CG1 VAL   233      19.847  66.645  41.220  1.00  0.00           C  
ATOM   3387 HG11 VAL   233      19.891  65.562  41.337  1.00  0.00           H  
ATOM   3388 HG12 VAL   233      19.271  66.980  40.357  1.00  0.00           H  
ATOM   3389 HG13 VAL   233      19.376  67.052  42.115  1.00  0.00           H  
ATOM   3390  CG2 VAL   233      22.166  66.138  40.484  1.00  0.00           C  
ATOM   3391 HG21 VAL   233      22.366  65.275  41.119  1.00  0.00           H  
ATOM   3392 HG22 VAL   233      23.090  66.556  40.086  1.00  0.00           H  
ATOM   3393 HG23 VAL   233      21.642  65.734  39.617  1.00  0.00           H  
ATOM   3394  C   VAL   233      20.411  69.485  41.045  1.00  0.00           C  
ATOM   3395  O   VAL   233      20.660  69.973  42.121  1.00  0.00           O  
ATOM   3396  N   LEU   234      19.377  69.829  40.337  1.00  0.00           N  
ATOM   3397  H   LEU   234      19.271  69.346  39.457  1.00  0.00           H  
ATOM   3398  CA  LEU   234      18.309  70.766  40.822  1.00  0.00           C  
ATOM   3399  HA  LEU   234      18.709  71.378  41.631  1.00  0.00           H  
ATOM   3400  CB  LEU   234      17.867  71.709  39.663  1.00  0.00           C  
ATOM   3401  HB2 LEU   234      17.542  72.552  40.271  1.00  0.00           H  
ATOM   3402  HB3 LEU   234      17.108  71.229  39.045  1.00  0.00           H  
ATOM   3403  CG  LEU   234      18.980  72.266  38.717  1.00  0.00           C  
ATOM   3404  HG  LEU   234      19.419  71.420  38.189  1.00  0.00           H  
ATOM   3405  CD1 LEU   234      18.510  73.210  37.662  1.00  0.00           C  
ATOM   3406 HD11 LEU   234      17.743  72.684  37.093  1.00  0.00           H  
ATOM   3407 HD12 LEU   234      19.364  73.317  36.993  1.00  0.00           H  
ATOM   3408 HD13 LEU   234      18.162  74.107  38.176  1.00  0.00           H  
ATOM   3409  CD2 LEU   234      20.076  72.931  39.530  1.00  0.00           C  
ATOM   3410 HD21 LEU   234      20.514  72.197  40.208  1.00  0.00           H  
ATOM   3411 HD22 LEU   234      20.967  73.238  38.982  1.00  0.00           H  
ATOM   3412 HD23 LEU   234      19.706  73.786  40.096  1.00  0.00           H  
ATOM   3413  C   LEU   234      17.070  70.119  41.304  1.00  0.00           C  
ATOM   3414  O   LEU   234      16.666  68.982  40.922  1.00  0.00           O  
ATOM   3415  N   VAL   235      16.409  70.786  42.309  1.00  0.00           N  
ATOM   3416  H   VAL   235      16.721  71.670  42.683  1.00  0.00           H  
ATOM   3417  CA  VAL   235      15.281  70.158  43.022  1.00  0.00           C  
ATOM   3418  HA  VAL   235      14.991  69.213  42.563  1.00  0.00           H  
ATOM   3419  CB  VAL   235      15.733  69.938  44.470  1.00  0.00           C  
ATOM   3420  HB  VAL   235      16.311  70.785  44.839  1.00  0.00           H  
ATOM   3421  CG1 VAL   235      14.529  69.767  45.480  1.00  0.00           C  
ATOM   3422 HG11 VAL   235      13.598  69.396  45.051  1.00  0.00           H  
ATOM   3423 HG12 VAL   235      14.853  69.164  46.328  1.00  0.00           H  
ATOM   3424 HG13 VAL   235      14.219  70.627  46.073  1.00  0.00           H  
ATOM   3425  CG2 VAL   235      16.685  68.794  44.548  1.00  0.00           C  
ATOM   3426 HG21 VAL   235      16.767  68.490  45.591  1.00  0.00           H  
ATOM   3427 HG22 VAL   235      17.648  68.980  44.073  1.00  0.00           H  
ATOM   3428 HG23 VAL   235      16.191  67.914  44.135  1.00  0.00           H  
ATOM   3429  C   VAL   235      14.161  71.229  43.010  1.00  0.00           C  
ATOM   3430  O   VAL   235      14.418  72.423  43.140  1.00  0.00           O  
ATOM   3431  N   GLU   236      12.947  70.763  42.839  1.00  0.00           N  
ATOM   3432  H   GLU   236      12.822  69.769  42.710  1.00  0.00           H  
ATOM   3433  CA  GLU   236      11.765  71.589  42.750  1.00  0.00           C  
ATOM   3434  HA  GLU   236      11.965  72.507  43.303  1.00  0.00           H  
ATOM   3435  CB  GLU   236      11.508  72.080  41.291  1.00  0.00           C  
ATOM   3436  HB2 GLU   236      12.277  72.682  40.809  1.00  0.00           H  
ATOM   3437  HB3 GLU   236      11.260  71.177  40.734  1.00  0.00           H  
ATOM   3438  CG  GLU   236      10.202  72.825  41.081  1.00  0.00           C  
ATOM   3439  HG2 GLU   236       9.364  72.239  41.458  1.00  0.00           H  
ATOM   3440  HG3 GLU   236      10.088  72.831  39.998  1.00  0.00           H  
ATOM   3441  CD  GLU   236      10.104  74.206  41.817  1.00  0.00           C  
ATOM   3442  OE1 GLU   236      10.495  75.284  41.263  1.00  0.00           O  
ATOM   3443  OE2 GLU   236       9.729  74.198  42.970  1.00  0.00           O  
ATOM   3444  C   GLU   236      10.603  70.830  43.357  1.00  0.00           C  
ATOM   3445  O   GLU   236      10.433  69.649  43.124  1.00  0.00           O  
ATOM   3446  N   ASP   237       9.721  71.527  44.036  1.00  0.00           N  
ATOM   3447  H   ASP   237       9.761  72.536  44.053  1.00  0.00           H  
ATOM   3448  CA  ASP   237       8.595  70.884  44.787  1.00  0.00           C  
ATOM   3449  HA  ASP   237       8.122  71.685  45.355  1.00  0.00           H  
ATOM   3450  CB  ASP   237       7.434  70.334  43.958  1.00  0.00           C  
ATOM   3451  HB2 ASP   237       7.793  69.471  43.398  1.00  0.00           H  
ATOM   3452  HB3 ASP   237       6.688  69.923  44.638  1.00  0.00           H  
ATOM   3453  CG  ASP   237       6.814  71.390  43.084  1.00  0.00           C  
ATOM   3454  OD1 ASP   237       6.675  71.157  41.831  1.00  0.00           O  
ATOM   3455  OD2 ASP   237       6.250  72.370  43.577  1.00  0.00           O  
ATOM   3456  C   ASP   237       9.088  69.839  45.827  1.00  0.00           C  
ATOM   3457  O   ASP   237       8.335  69.020  46.245  1.00  0.00           O  
ATOM   3458  N   GLY   238      10.400  69.854  46.132  1.00  0.00           N  
ATOM   3459  H   GLY   238      10.963  70.597  45.743  1.00  0.00           H  
ATOM   3460  CA  GLY   238      11.130  68.696  46.819  1.00  0.00           C  
ATOM   3461  HA2 GLY   238      12.103  69.059  47.149  1.00  0.00           H  
ATOM   3462  HA3 GLY   238      10.593  68.423  47.728  1.00  0.00           H  
ATOM   3463  C   GLY   238      11.388  67.414  46.010  1.00  0.00           C  
ATOM   3464  O   GLY   238      11.499  66.321  46.651  1.00  0.00           O  
ATOM   3465  N   THR   239      11.469  67.554  44.660  1.00  0.00           N  
ATOM   3466  H   THR   239      11.307  68.462  44.246  1.00  0.00           H  
ATOM   3467  CA  THR   239      11.605  66.400  43.703  1.00  0.00           C  
ATOM   3468  HA  THR   239      12.013  65.513  44.188  1.00  0.00           H  
ATOM   3469  CB  THR   239      10.257  65.972  43.073  1.00  0.00           C  
ATOM   3470  HB  THR   239      10.470  65.105  42.448  1.00  0.00           H  
ATOM   3471  CG2 THR   239       9.204  65.527  44.092  1.00  0.00           C  
ATOM   3472 HG21 THR   239       9.721  65.083  44.944  1.00  0.00           H  
ATOM   3473 HG22 THR   239       8.604  66.392  44.374  1.00  0.00           H  
ATOM   3474 HG23 THR   239       8.580  64.790  43.588  1.00  0.00           H  
ATOM   3475  OG1 THR   239       9.691  67.020  42.243  1.00  0.00           O  
ATOM   3476  HG1 THR   239       9.548  67.819  42.755  1.00  0.00           H  
ATOM   3477  C   THR   239      12.612  66.736  42.570  1.00  0.00           C  
ATOM   3478  O   THR   239      12.894  67.927  42.472  1.00  0.00           O  
ATOM   3479  N   ALA   240      13.203  65.751  41.933  1.00  0.00           N  
ATOM   3480  H   ALA   240      12.808  64.825  42.007  1.00  0.00           H  
ATOM   3481  CA  ALA   240      14.262  65.919  40.966  1.00  0.00           C  
ATOM   3482  HA  ALA   240      15.030  66.519  41.455  1.00  0.00           H  
ATOM   3483  CB  ALA   240      14.793  64.584  40.596  1.00  0.00           C  
ATOM   3484  HB1 ALA   240      14.241  64.154  39.761  1.00  0.00           H  
ATOM   3485  HB2 ALA   240      15.839  64.674  40.301  1.00  0.00           H  
ATOM   3486  HB3 ALA   240      14.755  63.985  41.506  1.00  0.00           H  
ATOM   3487  C   ALA   240      13.768  66.723  39.762  1.00  0.00           C  
ATOM   3488  O   ALA   240      12.871  66.335  39.002  1.00  0.00           O  
ATOM   3489  N   ALA   241      14.328  67.911  39.560  1.00  0.00           N  
ATOM   3490  H   ALA   241      15.124  68.187  40.117  1.00  0.00           H  
ATOM   3491  CA  ALA   241      13.890  68.911  38.617  1.00  0.00           C  
ATOM   3492  HA  ALA   241      12.965  68.523  38.192  1.00  0.00           H  
ATOM   3493  CB  ALA   241      13.594  70.109  39.463  1.00  0.00           C  
ATOM   3494  HB1 ALA   241      12.872  69.857  40.240  1.00  0.00           H  
ATOM   3495  HB2 ALA   241      13.182  70.932  38.878  1.00  0.00           H  
ATOM   3496  HB3 ALA   241      14.537  70.481  39.866  1.00  0.00           H  
ATOM   3497  C   ALA   241      14.829  69.141  37.400  1.00  0.00           C  
ATOM   3498  O   ALA   241      14.390  69.647  36.333  1.00  0.00           O  
ATOM   3499  N   GLY   242      16.089  68.722  37.393  1.00  0.00           N  
ATOM   3500  H   GLY   242      16.289  68.181  38.222  1.00  0.00           H  
ATOM   3501  CA  GLY   242      17.174  69.009  36.430  1.00  0.00           C  
ATOM   3502  HA2 GLY   242      17.274  68.290  35.617  1.00  0.00           H  
ATOM   3503  HA3 GLY   242      16.910  69.978  36.005  1.00  0.00           H  
ATOM   3504  C   GLY   242      18.576  69.033  36.873  1.00  0.00           C  
ATOM   3505  O   GLY   242      18.967  68.661  37.958  1.00  0.00           O  
ATOM   3506  N   VAL   243      19.396  69.607  36.031  1.00  0.00           N  
ATOM   3507  H   VAL   243      19.075  69.865  35.109  1.00  0.00           H  
ATOM   3508  CA  VAL   243      20.815  69.777  36.321  1.00  0.00           C  
ATOM   3509  HA  VAL   243      21.075  69.905  37.372  1.00  0.00           H  
ATOM   3510  CB  VAL   243      21.598  68.623  35.628  1.00  0.00           C  
ATOM   3511  HB  VAL   243      22.656  68.790  35.831  1.00  0.00           H  
ATOM   3512  CG1 VAL   243      21.258  67.222  36.233  1.00  0.00           C  
ATOM   3513 HG11 VAL   243      21.808  66.420  35.740  1.00  0.00           H  
ATOM   3514 HG12 VAL   243      20.202  67.070  36.008  1.00  0.00           H  
ATOM   3515 HG13 VAL   243      21.498  67.235  37.296  1.00  0.00           H  
ATOM   3516  CG2 VAL   243      21.510  68.440  34.084  1.00  0.00           C  
ATOM   3517 HG21 VAL   243      20.479  68.392  33.734  1.00  0.00           H  
ATOM   3518 HG22 VAL   243      22.040  67.558  33.725  1.00  0.00           H  
ATOM   3519 HG23 VAL   243      21.975  69.304  33.608  1.00  0.00           H  
ATOM   3520  C   VAL   243      21.391  71.117  35.763  1.00  0.00           C  
ATOM   3521  O   VAL   243      20.988  71.503  34.667  1.00  0.00           O  
ATOM   3522  N   GLU   244      22.424  71.666  36.337  1.00  0.00           N  
ATOM   3523  H   GLU   244      22.854  71.107  37.059  1.00  0.00           H  
ATOM   3524  CA  GLU   244      23.200  72.811  35.844  1.00  0.00           C  
ATOM   3525  HA  GLU   244      22.721  73.370  35.040  1.00  0.00           H  
ATOM   3526  CB  GLU   244      23.425  73.840  36.947  1.00  0.00           C  
ATOM   3527  HB2 GLU   244      22.445  74.161  37.300  1.00  0.00           H  
ATOM   3528  HB3 GLU   244      23.824  73.402  37.862  1.00  0.00           H  
ATOM   3529  CG  GLU   244      24.217  75.031  36.495  1.00  0.00           C  
ATOM   3530  HG2 GLU   244      25.246  74.691  36.378  1.00  0.00           H  
ATOM   3531  HG3 GLU   244      23.846  75.401  35.539  1.00  0.00           H  
ATOM   3532  CD  GLU   244      24.121  76.146  37.491  1.00  0.00           C  
ATOM   3533  OE1 GLU   244      24.444  77.301  37.110  1.00  0.00           O  
ATOM   3534  OE2 GLU   244      23.559  76.030  38.586  1.00  0.00           O  
ATOM   3535  C   GLU   244      24.617  72.374  35.326  1.00  0.00           C  
ATOM   3536  O   GLU   244      25.295  71.740  36.134  1.00  0.00           O  
ATOM   3537  N   VAL   245      24.867  72.645  34.022  1.00  0.00           N  
ATOM   3538  H   VAL   245      24.238  73.220  33.479  1.00  0.00           H  
ATOM   3539  CA  VAL   245      25.809  71.813  33.344  1.00  0.00           C  
ATOM   3540  HA  VAL   245      26.495  71.363  34.062  1.00  0.00           H  
ATOM   3541  CB  VAL   245      25.031  70.678  32.743  1.00  0.00           C  
ATOM   3542  HB  VAL   245      24.748  70.099  33.622  1.00  0.00           H  
ATOM   3543  CG1 VAL   245      23.802  71.122  31.880  1.00  0.00           C  
ATOM   3544 HG11 VAL   245      24.004  72.025  31.304  1.00  0.00           H  
ATOM   3545 HG12 VAL   245      23.028  71.348  32.613  1.00  0.00           H  
ATOM   3546 HG13 VAL   245      23.406  70.277  31.315  1.00  0.00           H  
ATOM   3547  CG2 VAL   245      25.919  69.726  31.805  1.00  0.00           C  
ATOM   3548 HG21 VAL   245      26.704  69.182  32.331  1.00  0.00           H  
ATOM   3549 HG22 VAL   245      25.283  68.918  31.443  1.00  0.00           H  
ATOM   3550 HG23 VAL   245      26.357  70.240  30.950  1.00  0.00           H  
ATOM   3551  C   VAL   245      26.672  72.685  32.437  1.00  0.00           C  
ATOM   3552  O   VAL   245      26.122  73.623  31.835  1.00  0.00           O  
ATOM   3553  N   GLN   246      28.069  72.557  32.531  1.00  0.00           N  
ATOM   3554  H   GLN   246      28.491  71.876  33.146  1.00  0.00           H  
ATOM   3555  CA  GLN   246      28.896  73.372  31.765  1.00  0.00           C  
ATOM   3556  HA  GLN   246      28.397  74.325  31.586  1.00  0.00           H  
ATOM   3557  CB  GLN   246      30.069  73.696  32.595  1.00  0.00           C  
ATOM   3558  HB2 GLN   246      29.823  74.027  33.604  1.00  0.00           H  
ATOM   3559  HB3 GLN   246      30.686  72.812  32.756  1.00  0.00           H  
ATOM   3560  CG  GLN   246      30.964  74.792  32.032  1.00  0.00           C  
ATOM   3561  HG2 GLN   246      31.438  74.527  31.087  1.00  0.00           H  
ATOM   3562  HG3 GLN   246      30.331  75.675  31.940  1.00  0.00           H  
ATOM   3563  CD  GLN   246      32.236  75.079  32.930  1.00  0.00           C  
ATOM   3564  OE1 GLN   246      32.740  74.251  33.672  1.00  0.00           O  
ATOM   3565  NE2 GLN   246      32.995  76.156  32.706  1.00  0.00           N  
ATOM   3566 HE21 GLN   246      32.633  76.841  32.059  1.00  0.00           H  
ATOM   3567 HE22 GLN   246      33.785  76.246  33.329  1.00  0.00           H  
ATOM   3568  C   GLN   246      29.444  72.756  30.438  1.00  0.00           C  
ATOM   3569  O   GLN   246      30.130  71.737  30.486  1.00  0.00           O  
ATOM   3570  N   ASP   247      29.261  73.452  29.308  1.00  0.00           N  
ATOM   3571  H   ASP   247      28.836  74.367  29.311  1.00  0.00           H  
ATOM   3572  CA  ASP   247      29.945  73.098  28.128  1.00  0.00           C  
ATOM   3573  HA  ASP   247      29.915  72.016  27.994  1.00  0.00           H  
ATOM   3574  CB  ASP   247      29.283  73.908  27.000  1.00  0.00           C  
ATOM   3575  HB2 ASP   247      28.244  73.601  26.881  1.00  0.00           H  
ATOM   3576  HB3 ASP   247      29.279  74.977  27.217  1.00  0.00           H  
ATOM   3577  CG  ASP   247      30.055  73.769  25.666  1.00  0.00           C  
ATOM   3578  OD1 ASP   247      30.419  72.645  25.247  1.00  0.00           O  
ATOM   3579  OD2 ASP   247      30.136  74.800  25.008  1.00  0.00           O  
ATOM   3580  C   ASP   247      31.485  73.401  28.170  1.00  0.00           C  
ATOM   3581  O   ASP   247      31.921  74.409  27.788  1.00  0.00           O  
ATOM   3582  N   ARG   248      32.278  72.407  28.702  1.00  0.00           N  
ATOM   3583  H   ARG   248      31.715  71.657  29.078  1.00  0.00           H  
ATOM   3584  CA  ARG   248      33.756  72.446  28.849  1.00  0.00           C  
ATOM   3585  HA  ARG   248      34.019  73.292  29.484  1.00  0.00           H  
ATOM   3586  CB  ARG   248      34.259  71.117  29.518  1.00  0.00           C  
ATOM   3587  HB2 ARG   248      35.332  71.205  29.691  1.00  0.00           H  
ATOM   3588  HB3 ARG   248      34.232  70.293  28.805  1.00  0.00           H  
ATOM   3589  CG  ARG   248      33.518  70.633  30.808  1.00  0.00           C  
ATOM   3590  HG2 ARG   248      32.439  70.715  30.677  1.00  0.00           H  
ATOM   3591  HG3 ARG   248      33.804  69.594  30.966  1.00  0.00           H  
ATOM   3592  CD  ARG   248      33.909  71.559  31.998  1.00  0.00           C  
ATOM   3593  HD2 ARG   248      33.211  71.272  32.785  1.00  0.00           H  
ATOM   3594  HD3 ARG   248      33.680  72.585  31.712  1.00  0.00           H  
ATOM   3595  NE  ARG   248      35.363  71.404  32.438  1.00  0.00           N  
ATOM   3596  HE  ARG   248      35.884  70.722  31.906  1.00  0.00           H  
ATOM   3597  CZ  ARG   248      35.911  71.925  33.426  1.00  0.00           C  
ATOM   3598  NH1 ARG   248      35.357  72.865  34.094  1.00  0.00           N  
ATOM   3599 HH11 ARG   248      34.527  73.295  33.710  1.00  0.00           H  
ATOM   3600 HH12 ARG   248      35.942  73.375  34.741  1.00  0.00           H  
ATOM   3601  NH2 ARG   248      37.137  71.637  33.798  1.00  0.00           N  
ATOM   3602 HH21 ARG   248      37.619  70.838  33.411  1.00  0.00           H  
ATOM   3603 HH22 ARG   248      37.605  72.077  34.578  1.00  0.00           H  
ATOM   3604  C   ARG   248      34.583  72.740  27.540  1.00  0.00           C  
ATOM   3605  O   ARG   248      35.768  73.027  27.600  1.00  0.00           O  
ATOM   3606  N   ARG   249      34.028  72.683  26.299  1.00  0.00           N  
ATOM   3607  H   ARG   249      33.027  72.556  26.244  1.00  0.00           H  
ATOM   3608  CA  ARG   249      34.573  73.120  25.013  1.00  0.00           C  
ATOM   3609  HA  ARG   249      35.590  72.740  24.914  1.00  0.00           H  
ATOM   3610  CB  ARG   249      33.730  72.482  23.878  1.00  0.00           C  
ATOM   3611  HB2 ARG   249      32.700  72.358  24.211  1.00  0.00           H  
ATOM   3612  HB3 ARG   249      33.679  73.153  23.020  1.00  0.00           H  
ATOM   3613  CG  ARG   249      34.261  71.066  23.541  1.00  0.00           C  
ATOM   3614  HG2 ARG   249      35.314  71.103  23.263  1.00  0.00           H  
ATOM   3615  HG3 ARG   249      34.191  70.393  24.396  1.00  0.00           H  
ATOM   3616  CD  ARG   249      33.485  70.476  22.359  1.00  0.00           C  
ATOM   3617  HD2 ARG   249      33.681  71.140  21.516  1.00  0.00           H  
ATOM   3618  HD3 ARG   249      32.405  70.508  22.498  1.00  0.00           H  
ATOM   3619  NE  ARG   249      33.795  69.064  21.954  1.00  0.00           N  
ATOM   3620  HE  ARG   249      34.395  68.844  21.171  1.00  0.00           H  
ATOM   3621  CZ  ARG   249      33.038  68.047  22.346  1.00  0.00           C  
ATOM   3622  NH1 ARG   249      32.147  68.152  23.270  1.00  0.00           N  
ATOM   3623 HH11 ARG   249      31.841  68.943  23.818  1.00  0.00           H  
ATOM   3624 HH12 ARG   249      31.885  67.256  23.657  1.00  0.00           H  
ATOM   3625  NH2 ARG   249      33.289  66.864  21.826  1.00  0.00           N  
ATOM   3626 HH21 ARG   249      34.058  66.780  21.176  1.00  0.00           H  
ATOM   3627 HH22 ARG   249      32.825  66.033  22.164  1.00  0.00           H  
ATOM   3628  C   ARG   249      34.725  74.611  24.876  1.00  0.00           C  
ATOM   3629  O   ARG   249      35.601  75.107  24.160  1.00  0.00           O  
ATOM   3630  N   SER   250      33.907  75.330  25.641  1.00  0.00           N  
ATOM   3631  H   SER   250      33.180  74.912  26.204  1.00  0.00           H  
ATOM   3632  CA  SER   250      33.906  76.845  25.617  1.00  0.00           C  
ATOM   3633  HA  SER   250      34.777  77.221  25.081  1.00  0.00           H  
ATOM   3634  CB  SER   250      32.683  77.306  24.828  1.00  0.00           C  
ATOM   3635  HB2 SER   250      32.797  78.376  24.654  1.00  0.00           H  
ATOM   3636  HB3 SER   250      32.705  76.846  23.840  1.00  0.00           H  
ATOM   3637  OG  SER   250      31.415  77.048  25.510  1.00  0.00           O  
ATOM   3638  HG  SER   250      30.923  76.264  25.256  1.00  0.00           H  
ATOM   3639  C   SER   250      33.933  77.511  26.976  1.00  0.00           C  
ATOM   3640  O   SER   250      34.664  78.414  27.256  1.00  0.00           O  
ATOM   3641  N   GLY   251      33.314  76.796  27.952  1.00  0.00           N  
ATOM   3642  H   GLY   251      32.699  76.024  27.739  1.00  0.00           H  
ATOM   3643  CA  GLY   251      33.350  77.189  29.415  1.00  0.00           C  
ATOM   3644  HA2 GLY   251      34.132  77.927  29.594  1.00  0.00           H  
ATOM   3645  HA3 GLY   251      33.484  76.228  29.912  1.00  0.00           H  
ATOM   3646  C   GLY   251      32.038  77.863  29.745  1.00  0.00           C  
ATOM   3647  O   GLY   251      31.915  78.222  30.900  1.00  0.00           O  
ATOM   3648  N   ASP   252      31.022  77.890  28.905  1.00  0.00           N  
ATOM   3649  H   ASP   252      31.076  77.445  28.001  1.00  0.00           H  
ATOM   3650  CA  ASP   252      29.624  78.326  29.264  1.00  0.00           C  
ATOM   3651  HA  ASP   252      29.783  79.105  30.009  1.00  0.00           H  
ATOM   3652  CB  ASP   252      28.870  78.852  28.031  1.00  0.00           C  
ATOM   3653  HB2 ASP   252      29.631  79.455  27.535  1.00  0.00           H  
ATOM   3654  HB3 ASP   252      28.576  78.060  27.341  1.00  0.00           H  
ATOM   3655  CG  ASP   252      27.756  79.847  28.372  1.00  0.00           C  
ATOM   3656  OD1 ASP   252      27.616  80.273  29.563  1.00  0.00           O  
ATOM   3657  OD2 ASP   252      27.030  80.251  27.447  1.00  0.00           O  
ATOM   3658  C   ASP   252      28.746  77.334  29.960  1.00  0.00           C  
ATOM   3659  O   ASP   252      28.877  76.107  29.761  1.00  0.00           O  
ATOM   3660  N   THR   253      27.813  77.869  30.743  1.00  0.00           N  
ATOM   3661  H   THR   253      27.674  78.869  30.733  1.00  0.00           H  
ATOM   3662  CA  THR   253      27.036  77.010  31.632  1.00  0.00           C  
ATOM   3663  HA  THR   253      27.223  75.961  31.400  1.00  0.00           H  
ATOM   3664  CB  THR   253      27.292  77.245  33.162  1.00  0.00           C  
ATOM   3665  HB  THR   253      26.983  78.277  33.322  1.00  0.00           H  
ATOM   3666  CG2 THR   253      26.544  76.273  34.085  1.00  0.00           C  
ATOM   3667 HG21 THR   253      26.877  75.245  33.940  1.00  0.00           H  
ATOM   3668 HG22 THR   253      25.466  76.298  33.922  1.00  0.00           H  
ATOM   3669 HG23 THR   253      26.727  76.607  35.106  1.00  0.00           H  
ATOM   3670  OG1 THR   253      28.652  77.153  33.409  1.00  0.00           O  
ATOM   3671  HG1 THR   253      29.143  77.859  32.981  1.00  0.00           H  
ATOM   3672  C   THR   253      25.580  77.253  31.269  1.00  0.00           C  
ATOM   3673  O   THR   253      25.250  78.421  31.023  1.00  0.00           O  
ATOM   3674  N   TYR   254      24.873  76.169  31.400  1.00  0.00           N  
ATOM   3675  H   TYR   254      25.416  75.351  31.636  1.00  0.00           H  
ATOM   3676  CA  TYR   254      23.428  75.995  31.084  1.00  0.00           C  
ATOM   3677  HA  TYR   254      22.867  76.917  30.933  1.00  0.00           H  
ATOM   3678  CB  TYR   254      23.352  75.113  29.831  1.00  0.00           C  
ATOM   3679  HB2 TYR   254      23.869  74.157  29.920  1.00  0.00           H  
ATOM   3680  HB3 TYR   254      22.275  75.065  29.667  1.00  0.00           H  
ATOM   3681  CG  TYR   254      23.912  75.722  28.598  1.00  0.00           C  
ATOM   3682  CD1 TYR   254      25.278  75.809  28.367  1.00  0.00           C  
ATOM   3683  HD1 TYR   254      25.945  75.276  29.029  1.00  0.00           H  
ATOM   3684  CE1 TYR   254      25.722  76.458  27.230  1.00  0.00           C  
ATOM   3685  HE1 TYR   254      26.790  76.463  27.070  1.00  0.00           H  
ATOM   3686  CZ  TYR   254      24.759  77.014  26.305  1.00  0.00           C  
ATOM   3687  OH  TYR   254      25.141  77.424  25.071  1.00  0.00           O  
ATOM   3688  HH  TYR   254      25.898  78.012  25.040  1.00  0.00           H  
ATOM   3689  CE2 TYR   254      23.376  76.916  26.464  1.00  0.00           C  
ATOM   3690  HE2 TYR   254      22.709  77.291  25.702  1.00  0.00           H  
ATOM   3691  CD2 TYR   254      22.949  76.276  27.672  1.00  0.00           C  
ATOM   3692  HD2 TYR   254      21.886  76.136  27.802  1.00  0.00           H  
ATOM   3693  C   TYR   254      22.756  75.328  32.226  1.00  0.00           C  
ATOM   3694  O   TYR   254      23.339  74.666  33.063  1.00  0.00           O  
ATOM   3695  N   GLN   255      21.388  75.388  32.147  1.00  0.00           N  
ATOM   3696  H   GLN   255      20.978  75.946  31.412  1.00  0.00           H  
ATOM   3697  CA  GLN   255      20.420  74.648  32.968  1.00  0.00           C  
ATOM   3698  HA  GLN   255      20.889  73.955  33.668  1.00  0.00           H  
ATOM   3699  CB  GLN   255      19.510  75.616  33.716  1.00  0.00           C  
ATOM   3700  HB2 GLN   255      19.346  76.526  33.139  1.00  0.00           H  
ATOM   3701  HB3 GLN   255      18.494  75.247  33.857  1.00  0.00           H  
ATOM   3702  CG  GLN   255      20.156  76.207  34.991  1.00  0.00           C  
ATOM   3703  HG2 GLN   255      20.940  76.905  34.695  1.00  0.00           H  
ATOM   3704  HG3 GLN   255      20.645  75.481  35.642  1.00  0.00           H  
ATOM   3705  CD  GLN   255      19.037  76.894  35.816  1.00  0.00           C  
ATOM   3706  OE1 GLN   255      17.894  77.045  35.437  1.00  0.00           O  
ATOM   3707  NE2 GLN   255      19.332  77.563  36.918  1.00  0.00           N  
ATOM   3708 HE21 GLN   255      20.260  77.620  37.313  1.00  0.00           H  
ATOM   3709 HE22 GLN   255      18.564  77.974  37.428  1.00  0.00           H  
ATOM   3710  C   GLN   255      19.656  73.727  31.995  1.00  0.00           C  
ATOM   3711  O   GLN   255      19.297  74.126  30.877  1.00  0.00           O  
ATOM   3712  N   VAL   256      19.432  72.479  32.416  1.00  0.00           N  
ATOM   3713  H   VAL   256      19.801  72.087  33.270  1.00  0.00           H  
ATOM   3714  CA  VAL   256      18.491  71.518  31.750  1.00  0.00           C  
ATOM   3715  HA  VAL   256      17.989  72.055  30.945  1.00  0.00           H  
ATOM   3716  CB  VAL   256      19.224  70.350  31.066  1.00  0.00           C  
ATOM   3717  HB  VAL   256      19.752  69.753  31.810  1.00  0.00           H  
ATOM   3718  CG1 VAL   256      18.249  69.382  30.378  1.00  0.00           C  
ATOM   3719 HG11 VAL   256      17.486  69.917  29.812  1.00  0.00           H  
ATOM   3720 HG12 VAL   256      18.791  68.683  29.740  1.00  0.00           H  
ATOM   3721 HG13 VAL   256      17.721  68.837  31.160  1.00  0.00           H  
ATOM   3722  CG2 VAL   256      20.294  70.856  30.127  1.00  0.00           C  
ATOM   3723 HG21 VAL   256      20.980  71.428  30.751  1.00  0.00           H  
ATOM   3724 HG22 VAL   256      20.721  70.001  29.602  1.00  0.00           H  
ATOM   3725 HG23 VAL   256      19.744  71.539  29.480  1.00  0.00           H  
ATOM   3726  C   VAL   256      17.385  70.957  32.740  1.00  0.00           C  
ATOM   3727  O   VAL   256      17.527  70.700  33.932  1.00  0.00           O  
ATOM   3728  N   ALA   257      16.160  70.791  32.219  1.00  0.00           N  
ATOM   3729  H   ALA   257      15.965  71.170  31.303  1.00  0.00           H  
ATOM   3730  CA  ALA   257      15.064  70.251  32.990  1.00  0.00           C  
ATOM   3731  HA  ALA   257      15.077  70.457  34.060  1.00  0.00           H  
ATOM   3732  CB  ALA   257      13.771  70.946  32.534  1.00  0.00           C  
ATOM   3733  HB1 ALA   257      12.977  70.391  33.034  1.00  0.00           H  
ATOM   3734  HB2 ALA   257      13.718  71.916  33.030  1.00  0.00           H  
ATOM   3735  HB3 ALA   257      13.678  71.099  31.459  1.00  0.00           H  
ATOM   3736  C   ALA   257      14.939  68.740  32.793  1.00  0.00           C  
ATOM   3737  O   ALA   257      14.928  68.328  31.598  1.00  0.00           O  
ATOM   3738  N   ALA   258      14.759  68.017  33.906  1.00  0.00           N  
ATOM   3739  H   ALA   258      14.576  68.539  34.751  1.00  0.00           H  
ATOM   3740  CA  ALA   258      14.400  66.574  33.885  1.00  0.00           C  
ATOM   3741  HA  ALA   258      13.908  66.358  32.936  1.00  0.00           H  
ATOM   3742  CB  ALA   258      15.670  65.748  33.893  1.00  0.00           C  
ATOM   3743  HB1 ALA   258      16.303  65.953  33.030  1.00  0.00           H  
ATOM   3744  HB2 ALA   258      16.275  66.093  34.732  1.00  0.00           H  
ATOM   3745  HB3 ALA   258      15.583  64.662  33.927  1.00  0.00           H  
ATOM   3746  C   ALA   258      13.407  66.188  34.941  1.00  0.00           C  
ATOM   3747  O   ALA   258      13.452  66.689  36.032  1.00  0.00           O  
ATOM   3748  N   ARG   259      12.578  65.274  34.568  1.00  0.00           N  
ATOM   3749  H   ARG   259      12.535  64.912  33.626  1.00  0.00           H  
ATOM   3750  CA  ARG   259      11.605  64.727  35.502  1.00  0.00           C  
ATOM   3751  HA  ARG   259      11.161  65.577  36.020  1.00  0.00           H  
ATOM   3752  CB  ARG   259      10.419  64.169  34.735  1.00  0.00           C  
ATOM   3753  HB2 ARG   259      10.019  64.956  34.095  1.00  0.00           H  
ATOM   3754  HB3 ARG   259      10.800  63.363  34.106  1.00  0.00           H  
ATOM   3755  CG  ARG   259       9.251  63.709  35.640  1.00  0.00           C  
ATOM   3756  HG2 ARG   259       9.552  62.786  36.134  1.00  0.00           H  
ATOM   3757  HG3 ARG   259       9.256  64.427  36.461  1.00  0.00           H  
ATOM   3758  CD  ARG   259       7.852  63.645  35.022  1.00  0.00           C  
ATOM   3759  HD2 ARG   259       7.486  64.599  34.642  1.00  0.00           H  
ATOM   3760  HD3 ARG   259       7.228  63.476  35.899  1.00  0.00           H  
ATOM   3761  NE  ARG   259       7.846  62.565  34.011  1.00  0.00           N  
ATOM   3762  HE  ARG   259       7.549  61.638  34.283  1.00  0.00           H  
ATOM   3763  CZ  ARG   259       8.104  62.676  32.670  1.00  0.00           C  
ATOM   3764  NH1 ARG   259       8.166  63.842  32.059  1.00  0.00           N  
ATOM   3765 HH11 ARG   259       7.865  64.659  32.571  1.00  0.00           H  
ATOM   3766 HH12 ARG   259       8.498  63.868  31.105  1.00  0.00           H  
ATOM   3767  NH2 ARG   259       8.120  61.641  31.810  1.00  0.00           N  
ATOM   3768 HH21 ARG   259       7.867  60.741  32.193  1.00  0.00           H  
ATOM   3769 HH22 ARG   259       8.401  61.769  30.849  1.00  0.00           H  
ATOM   3770  C   ARG   259      12.181  63.675  36.450  1.00  0.00           C  
ATOM   3771  O   ARG   259      11.661  63.388  37.504  1.00  0.00           O  
ATOM   3772  N   TYR   260      13.237  63.032  36.031  1.00  0.00           N  
ATOM   3773  H   TYR   260      13.515  63.171  35.070  1.00  0.00           H  
ATOM   3774  CA  TYR   260      13.961  62.063  36.850  1.00  0.00           C  
ATOM   3775  HA  TYR   260      13.645  62.181  37.886  1.00  0.00           H  
ATOM   3776  CB  TYR   260      13.694  60.592  36.407  1.00  0.00           C  
ATOM   3777  HB2 TYR   260      14.130  60.365  35.434  1.00  0.00           H  
ATOM   3778  HB3 TYR   260      14.033  59.891  37.169  1.00  0.00           H  
ATOM   3779  CG  TYR   260      12.203  60.266  36.308  1.00  0.00           C  
ATOM   3780  CD1 TYR   260      11.582  60.358  35.059  1.00  0.00           C  
ATOM   3781  HD1 TYR   260      12.186  60.503  34.176  1.00  0.00           H  
ATOM   3782  CE1 TYR   260      10.211  60.141  34.962  1.00  0.00           C  
ATOM   3783  HE1 TYR   260       9.730  60.157  33.995  1.00  0.00           H  
ATOM   3784  CZ  TYR   260       9.417  59.934  36.099  1.00  0.00           C  
ATOM   3785  OH  TYR   260       8.056  59.759  35.961  1.00  0.00           O  
ATOM   3786  HH  TYR   260       7.491  59.883  36.727  1.00  0.00           H  
ATOM   3787  CE2 TYR   260      10.014  59.886  37.392  1.00  0.00           C  
ATOM   3788  HE2 TYR   260       9.450  59.599  38.267  1.00  0.00           H  
ATOM   3789  CD2 TYR   260      11.423  60.137  37.485  1.00  0.00           C  
ATOM   3790  HD2 TYR   260      11.857  60.275  38.465  1.00  0.00           H  
ATOM   3791  C   TYR   260      15.452  62.198  36.643  1.00  0.00           C  
ATOM   3792  O   TYR   260      15.953  62.670  35.606  1.00  0.00           O  
ATOM   3793  N   VAL   261      16.244  62.121  37.731  1.00  0.00           N  
ATOM   3794  H   VAL   261      15.908  61.544  38.489  1.00  0.00           H  
ATOM   3795  CA  VAL   261      17.713  62.427  37.678  1.00  0.00           C  
ATOM   3796  HA  VAL   261      17.977  62.538  36.626  1.00  0.00           H  
ATOM   3797  CB  VAL   261      17.943  63.690  38.480  1.00  0.00           C  
ATOM   3798  HB  VAL   261      17.457  63.482  39.434  1.00  0.00           H  
ATOM   3799  CG1 VAL   261      19.426  64.115  38.705  1.00  0.00           C  
ATOM   3800 HG11 VAL   261      19.822  63.398  39.425  1.00  0.00           H  
ATOM   3801 HG12 VAL   261      19.936  63.990  37.750  1.00  0.00           H  
ATOM   3802 HG13 VAL   261      19.417  65.081  39.210  1.00  0.00           H  
ATOM   3803  CG2 VAL   261      17.228  64.848  37.795  1.00  0.00           C  
ATOM   3804 HG21 VAL   261      17.715  65.071  36.846  1.00  0.00           H  
ATOM   3805 HG22 VAL   261      17.414  65.788  38.315  1.00  0.00           H  
ATOM   3806 HG23 VAL   261      16.193  64.643  37.520  1.00  0.00           H  
ATOM   3807  C   VAL   261      18.424  61.272  38.243  1.00  0.00           C  
ATOM   3808  O   VAL   261      17.858  60.605  39.131  1.00  0.00           O  
ATOM   3809  N   VAL   262      19.654  61.119  37.836  1.00  0.00           N  
ATOM   3810  H   VAL   262      20.012  61.775  37.157  1.00  0.00           H  
ATOM   3811  CA  VAL   262      20.399  59.880  38.122  1.00  0.00           C  
ATOM   3812  HA  VAL   262      20.078  59.302  38.989  1.00  0.00           H  
ATOM   3813  CB  VAL   262      20.240  58.961  36.880  1.00  0.00           C  
ATOM   3814  HB  VAL   262      20.610  59.476  35.993  1.00  0.00           H  
ATOM   3815  CG1 VAL   262      21.051  57.638  37.014  1.00  0.00           C  
ATOM   3816 HG11 VAL   262      22.069  57.840  37.350  1.00  0.00           H  
ATOM   3817 HG12 VAL   262      21.091  57.221  36.008  1.00  0.00           H  
ATOM   3818 HG13 VAL   262      20.565  56.935  37.691  1.00  0.00           H  
ATOM   3819  CG2 VAL   262      18.749  58.616  36.623  1.00  0.00           C  
ATOM   3820 HG21 VAL   262      18.701  57.891  35.811  1.00  0.00           H  
ATOM   3821 HG22 VAL   262      18.208  59.529  36.372  1.00  0.00           H  
ATOM   3822 HG23 VAL   262      18.242  58.236  37.510  1.00  0.00           H  
ATOM   3823  C   VAL   262      21.912  60.197  38.263  1.00  0.00           C  
ATOM   3824  O   VAL   262      22.425  60.845  37.386  1.00  0.00           O  
ATOM   3825  N   VAL   263      22.616  59.808  39.328  1.00  0.00           N  
ATOM   3826  H   VAL   263      22.203  59.369  40.138  1.00  0.00           H  
ATOM   3827  CA  VAL   263      24.074  60.227  39.561  1.00  0.00           C  
ATOM   3828  HA  VAL   263      24.415  60.567  38.583  1.00  0.00           H  
ATOM   3829  CB  VAL   263      24.240  61.260  40.727  1.00  0.00           C  
ATOM   3830  HB  VAL   263      23.735  60.832  41.594  1.00  0.00           H  
ATOM   3831  CG1 VAL   263      25.657  61.458  41.239  1.00  0.00           C  
ATOM   3832 HG11 VAL   263      26.243  61.879  40.422  1.00  0.00           H  
ATOM   3833 HG12 VAL   263      26.115  60.516  41.539  1.00  0.00           H  
ATOM   3834 HG13 VAL   263      25.653  62.012  42.178  1.00  0.00           H  
ATOM   3835  CG2 VAL   263      23.670  62.632  40.442  1.00  0.00           C  
ATOM   3836 HG21 VAL   263      23.894  63.306  41.268  1.00  0.00           H  
ATOM   3837 HG22 VAL   263      24.162  62.943  39.521  1.00  0.00           H  
ATOM   3838 HG23 VAL   263      22.592  62.562  40.296  1.00  0.00           H  
ATOM   3839  C   VAL   263      24.969  58.944  39.761  1.00  0.00           C  
ATOM   3840  O   VAL   263      24.883  58.280  40.780  1.00  0.00           O  
ATOM   3841  N   GLY   264      25.883  58.598  38.809  1.00  0.00           N  
ATOM   3842  H   GLY   264      25.961  59.215  38.014  1.00  0.00           H  
ATOM   3843  CA  GLY   264      26.812  57.471  38.958  1.00  0.00           C  
ATOM   3844  HA2 GLY   264      26.821  57.012  39.947  1.00  0.00           H  
ATOM   3845  HA3 GLY   264      26.520  56.743  38.201  1.00  0.00           H  
ATOM   3846  C   GLY   264      28.245  57.881  38.619  1.00  0.00           C  
ATOM   3847  O   GLY   264      28.583  58.175  37.504  1.00  0.00           O  
ATOM   3848  N   ALA   265      29.079  57.812  39.632  1.00  0.00           N  
ATOM   3849  H   ALA   265      28.735  57.420  40.497  1.00  0.00           H  
ATOM   3850  CA  ALA   265      30.610  57.792  39.474  1.00  0.00           C  
ATOM   3851  HA  ALA   265      30.920  57.178  38.629  1.00  0.00           H  
ATOM   3852  CB  ALA   265      31.102  59.173  39.225  1.00  0.00           C  
ATOM   3853  HB1 ALA   265      30.877  59.476  38.202  1.00  0.00           H  
ATOM   3854  HB2 ALA   265      30.804  59.925  39.955  1.00  0.00           H  
ATOM   3855  HB3 ALA   265      32.176  59.019  39.333  1.00  0.00           H  
ATOM   3856  C   ALA   265      31.443  57.252  40.645  1.00  0.00           C  
ATOM   3857  O   ALA   265      31.528  57.973  41.620  1.00  0.00           O  
ATOM   3858  N   ASP   266      31.930  56.026  40.509  1.00  0.00           N  
ATOM   3859  H   ASP   266      31.570  55.438  39.771  1.00  0.00           H  
ATOM   3860  CA  ASP   266      32.572  55.222  41.601  1.00  0.00           C  
ATOM   3861  HA  ASP   266      32.373  54.186  41.329  1.00  0.00           H  
ATOM   3862  CB  ASP   266      34.120  55.404  41.624  1.00  0.00           C  
ATOM   3863  HB2 ASP   266      34.500  54.890  42.507  1.00  0.00           H  
ATOM   3864  HB3 ASP   266      34.509  54.910  40.734  1.00  0.00           H  
ATOM   3865  CG  ASP   266      34.733  56.787  41.811  1.00  0.00           C  
ATOM   3866  OD1 ASP   266      35.548  57.112  40.950  1.00  0.00           O  
ATOM   3867  OD2 ASP   266      34.434  57.555  42.733  1.00  0.00           O  
ATOM   3868  C   ASP   266      31.945  55.363  42.997  1.00  0.00           C  
ATOM   3869  O   ASP   266      30.839  54.830  43.186  1.00  0.00           O  
ATOM   3870  N   ALA   267      32.556  56.083  43.973  1.00  0.00           N  
ATOM   3871  H   ALA   267      33.344  56.597  43.605  1.00  0.00           H  
ATOM   3872  CA  ALA   267      32.163  56.166  45.375  1.00  0.00           C  
ATOM   3873  HA  ALA   267      31.074  56.191  45.342  1.00  0.00           H  
ATOM   3874  CB  ALA   267      32.638  54.925  46.135  1.00  0.00           C  
ATOM   3875  HB1 ALA   267      33.721  54.881  46.016  1.00  0.00           H  
ATOM   3876  HB2 ALA   267      32.396  55.173  47.169  1.00  0.00           H  
ATOM   3877  HB3 ALA   267      32.104  54.077  45.705  1.00  0.00           H  
ATOM   3878  C   ALA   267      32.753  57.469  46.010  1.00  0.00           C  
ATOM   3879  O   ALA   267      32.201  58.057  46.936  1.00  0.00           O  
ATOM   3880  N   LEU   268      33.861  57.887  45.444  1.00  0.00           N  
ATOM   3881  H   LEU   268      34.250  57.359  44.676  1.00  0.00           H  
ATOM   3882  CA  LEU   268      34.547  59.089  45.792  1.00  0.00           C  
ATOM   3883  HA  LEU   268      34.470  59.297  46.859  1.00  0.00           H  
ATOM   3884  CB  LEU   268      36.039  58.977  45.432  1.00  0.00           C  
ATOM   3885  HB2 LEU   268      36.528  59.930  45.633  1.00  0.00           H  
ATOM   3886  HB3 LEU   268      36.172  58.759  44.373  1.00  0.00           H  
ATOM   3887  CG  LEU   268      36.768  57.850  46.184  1.00  0.00           C  
ATOM   3888  HG  LEU   268      36.555  56.887  45.719  1.00  0.00           H  
ATOM   3889  CD1 LEU   268      38.275  57.891  45.924  1.00  0.00           C  
ATOM   3890 HD11 LEU   268      38.683  57.137  46.597  1.00  0.00           H  
ATOM   3891 HD12 LEU   268      38.444  57.645  44.875  1.00  0.00           H  
ATOM   3892 HD13 LEU   268      38.816  58.792  46.213  1.00  0.00           H  
ATOM   3893  CD2 LEU   268      36.497  57.735  47.680  1.00  0.00           C  
ATOM   3894 HD21 LEU   268      36.780  58.657  48.189  1.00  0.00           H  
ATOM   3895 HD22 LEU   268      35.420  57.713  47.843  1.00  0.00           H  
ATOM   3896 HD23 LEU   268      36.910  56.825  48.114  1.00  0.00           H  
ATOM   3897  C   LEU   268      33.922  60.301  45.111  1.00  0.00           C  
ATOM   3898  O   LEU   268      33.488  61.325  45.696  1.00  0.00           O  
ATOM   3899  N   ARG   269      33.718  60.182  43.788  1.00  0.00           N  
ATOM   3900  H   ARG   269      33.933  59.275  43.399  1.00  0.00           H  
ATOM   3901  CA  ARG   269      33.209  61.288  43.016  1.00  0.00           C  
ATOM   3902  HA  ARG   269      33.687  62.232  43.276  1.00  0.00           H  
ATOM   3903  CB  ARG   269      33.450  60.899  41.518  1.00  0.00           C  
ATOM   3904  HB2 ARG   269      33.226  59.839  41.401  1.00  0.00           H  
ATOM   3905  HB3 ARG   269      32.893  61.616  40.914  1.00  0.00           H  
ATOM   3906  CG  ARG   269      34.883  61.101  41.183  1.00  0.00           C  
ATOM   3907  HG2 ARG   269      34.987  62.178  41.314  1.00  0.00           H  
ATOM   3908  HG3 ARG   269      35.585  60.599  41.848  1.00  0.00           H  
ATOM   3909  CD  ARG   269      35.214  60.775  39.701  1.00  0.00           C  
ATOM   3910  HD2 ARG   269      34.541  61.363  39.077  1.00  0.00           H  
ATOM   3911  HD3 ARG   269      36.253  61.103  39.694  1.00  0.00           H  
ATOM   3912  NE  ARG   269      35.154  59.390  39.416  1.00  0.00           N  
ATOM   3913  HE  ARG   269      35.109  58.794  40.230  1.00  0.00           H  
ATOM   3914  CZ  ARG   269      35.343  58.828  38.274  1.00  0.00           C  
ATOM   3915  NH1 ARG   269      35.470  59.522  37.191  1.00  0.00           N  
ATOM   3916 HH11 ARG   269      35.577  60.527  37.208  1.00  0.00           H  
ATOM   3917 HH12 ARG   269      35.756  59.000  36.375  1.00  0.00           H  
ATOM   3918  NH2 ARG   269      35.312  57.560  38.247  1.00  0.00           N  
ATOM   3919 HH21 ARG   269      35.299  57.238  39.204  1.00  0.00           H  
ATOM   3920 HH22 ARG   269      35.204  56.906  37.486  1.00  0.00           H  
ATOM   3921  C   ARG   269      31.663  61.587  43.184  1.00  0.00           C  
ATOM   3922  O   ARG   269      31.195  62.771  43.140  1.00  0.00           O  
ATOM   3923  N   THR   270      30.898  60.566  43.325  1.00  0.00           N  
ATOM   3924  H   THR   270      31.392  59.693  43.202  1.00  0.00           H  
ATOM   3925  CA  THR   270      29.439  60.573  43.367  1.00  0.00           C  
ATOM   3926  HA  THR   270      29.042  61.007  42.449  1.00  0.00           H  
ATOM   3927  CB  THR   270      28.892  59.082  43.562  1.00  0.00           C  
ATOM   3928  HB  THR   270      29.541  58.574  44.275  1.00  0.00           H  
ATOM   3929  CG2 THR   270      27.498  58.951  44.091  1.00  0.00           C  
ATOM   3930 HG21 THR   270      27.220  57.902  44.189  1.00  0.00           H  
ATOM   3931 HG22 THR   270      27.480  59.374  45.095  1.00  0.00           H  
ATOM   3932 HG23 THR   270      26.756  59.505  43.516  1.00  0.00           H  
ATOM   3933  OG1 THR   270      29.006  58.327  42.362  1.00  0.00           O  
ATOM   3934  HG1 THR   270      29.911  58.012  42.303  1.00  0.00           H  
ATOM   3935  C   THR   270      28.873  61.484  44.457  1.00  0.00           C  
ATOM   3936  O   THR   270      28.046  62.261  44.004  1.00  0.00           O  
ATOM   3937  N   PRO   271      29.378  61.445  45.742  1.00  0.00           N  
ATOM   3938  CD  PRO   271      30.297  60.568  46.328  1.00  0.00           C  
ATOM   3939  HD2 PRO   271      30.007  59.525  46.455  1.00  0.00           H  
ATOM   3940  HD3 PRO   271      31.272  60.591  45.842  1.00  0.00           H  
ATOM   3941  CG  PRO   271      30.548  61.034  47.810  1.00  0.00           C  
ATOM   3942  HG2 PRO   271      31.301  61.821  47.770  1.00  0.00           H  
ATOM   3943  HG3 PRO   271      30.722  60.335  48.628  1.00  0.00           H  
ATOM   3944  CB  PRO   271      29.150  61.652  48.153  1.00  0.00           C  
ATOM   3945  HB2 PRO   271      28.407  60.860  48.253  1.00  0.00           H  
ATOM   3946  HB3 PRO   271      29.316  62.300  49.013  1.00  0.00           H  
ATOM   3947  CA  PRO   271      28.798  62.299  46.779  1.00  0.00           C  
ATOM   3948  HA  PRO   271      27.715  62.229  46.669  1.00  0.00           H  
ATOM   3949  C   PRO   271      29.349  63.781  46.710  1.00  0.00           C  
ATOM   3950  O   PRO   271      28.738  64.615  47.370  1.00  0.00           O  
ATOM   3951  N   GLN   272      30.463  64.079  45.957  1.00  0.00           N  
ATOM   3952  H   GLN   272      30.910  63.354  45.413  1.00  0.00           H  
ATOM   3953  CA  GLN   272      30.911  65.496  45.596  1.00  0.00           C  
ATOM   3954  HA  GLN   272      31.124  66.002  46.538  1.00  0.00           H  
ATOM   3955  CB  GLN   272      32.158  65.484  44.737  1.00  0.00           C  
ATOM   3956  HB2 GLN   272      31.944  65.078  43.748  1.00  0.00           H  
ATOM   3957  HB3 GLN   272      32.965  64.832  45.072  1.00  0.00           H  
ATOM   3958  CG  GLN   272      32.778  66.840  44.572  1.00  0.00           C  
ATOM   3959  HG2 GLN   272      32.123  67.380  43.889  1.00  0.00           H  
ATOM   3960  HG3 GLN   272      32.785  67.465  45.465  1.00  0.00           H  
ATOM   3961  CD  GLN   272      34.169  66.827  43.968  1.00  0.00           C  
ATOM   3962  OE1 GLN   272      34.464  66.216  42.958  1.00  0.00           O  
ATOM   3963  NE2 GLN   272      35.073  67.568  44.554  1.00  0.00           N  
ATOM   3964 HE21 GLN   272      34.819  68.160  45.331  1.00  0.00           H  
ATOM   3965 HE22 GLN   272      36.028  67.535  44.225  1.00  0.00           H  
ATOM   3966  C   GLN   272      29.689  66.317  45.059  1.00  0.00           C  
ATOM   3967  O   GLN   272      29.392  67.487  45.505  1.00  0.00           O  
ATOM   3968  N   LEU   273      29.021  65.758  44.041  1.00  0.00           N  
ATOM   3969  H   LEU   273      29.418  64.916  43.650  1.00  0.00           H  
ATOM   3970  CA  LEU   273      27.816  66.335  43.388  1.00  0.00           C  
ATOM   3971  HA  LEU   273      28.075  67.344  43.067  1.00  0.00           H  
ATOM   3972  CB  LEU   273      27.505  65.652  42.042  1.00  0.00           C  
ATOM   3973  HB2 LEU   273      27.360  64.592  42.248  1.00  0.00           H  
ATOM   3974  HB3 LEU   273      28.381  65.821  41.416  1.00  0.00           H  
ATOM   3975  CG  LEU   273      26.300  65.985  41.190  1.00  0.00           C  
ATOM   3976  HG  LEU   273      25.367  65.758  41.705  1.00  0.00           H  
ATOM   3977  CD1 LEU   273      26.446  67.466  40.837  1.00  0.00           C  
ATOM   3978 HD11 LEU   273      25.589  67.765  40.234  1.00  0.00           H  
ATOM   3979 HD12 LEU   273      27.327  67.613  40.213  1.00  0.00           H  
ATOM   3980 HD13 LEU   273      26.402  67.998  41.787  1.00  0.00           H  
ATOM   3981  CD2 LEU   273      26.403  65.237  39.854  1.00  0.00           C  
ATOM   3982 HD21 LEU   273      26.073  64.214  40.031  1.00  0.00           H  
ATOM   3983 HD22 LEU   273      25.651  65.631  39.170  1.00  0.00           H  
ATOM   3984 HD23 LEU   273      27.463  65.284  39.603  1.00  0.00           H  
ATOM   3985  C   LEU   273      26.543  66.485  44.268  1.00  0.00           C  
ATOM   3986  O   LEU   273      25.839  67.448  44.152  1.00  0.00           O  
ATOM   3987  N   LEU   274      26.447  65.589  45.285  1.00  0.00           N  
ATOM   3988  H   LEU   274      27.055  64.785  45.349  1.00  0.00           H  
ATOM   3989  CA  LEU   274      25.336  65.655  46.227  1.00  0.00           C  
ATOM   3990  HA  LEU   274      24.464  65.980  45.659  1.00  0.00           H  
ATOM   3991  CB  LEU   274      25.140  64.303  46.862  1.00  0.00           C  
ATOM   3992  HB2 LEU   274      26.059  63.908  47.295  1.00  0.00           H  
ATOM   3993  HB3 LEU   274      24.442  64.480  47.680  1.00  0.00           H  
ATOM   3994  CG  LEU   274      24.641  63.254  45.814  1.00  0.00           C  
ATOM   3995  HG  LEU   274      25.446  62.986  45.130  1.00  0.00           H  
ATOM   3996  CD1 LEU   274      24.245  62.013  46.631  1.00  0.00           C  
ATOM   3997 HD11 LEU   274      23.356  62.145  47.247  1.00  0.00           H  
ATOM   3998 HD12 LEU   274      24.078  61.169  45.961  1.00  0.00           H  
ATOM   3999 HD13 LEU   274      25.135  61.888  47.248  1.00  0.00           H  
ATOM   4000  CD2 LEU   274      23.383  63.602  44.970  1.00  0.00           C  
ATOM   4001 HD21 LEU   274      22.599  64.021  45.601  1.00  0.00           H  
ATOM   4002 HD22 LEU   274      23.021  62.830  44.291  1.00  0.00           H  
ATOM   4003 HD23 LEU   274      23.734  64.430  44.354  1.00  0.00           H  
ATOM   4004  C   LEU   274      25.518  66.845  47.241  1.00  0.00           C  
ATOM   4005  O   LEU   274      24.580  67.707  47.242  1.00  0.00           O  
ATOM   4006  N   TRP   275      26.676  66.862  47.859  1.00  0.00           N  
ATOM   4007  H   TRP   275      27.335  66.115  47.693  1.00  0.00           H  
ATOM   4008  CA  TRP   275      27.224  67.893  48.714  1.00  0.00           C  
ATOM   4009  HA  TRP   275      26.627  67.982  49.621  1.00  0.00           H  
ATOM   4010  CB  TRP   275      28.577  67.470  49.113  1.00  0.00           C  
ATOM   4011  HB2 TRP   275      28.625  66.458  49.516  1.00  0.00           H  
ATOM   4012  HB3 TRP   275      29.182  67.551  48.210  1.00  0.00           H  
ATOM   4013  CG  TRP   275      29.220  68.384  50.135  1.00  0.00           C  
ATOM   4014  CD1 TRP   275      29.941  69.460  49.862  1.00  0.00           C  
ATOM   4015  HD1 TRP   275      30.312  69.746  48.889  1.00  0.00           H  
ATOM   4016  NE1 TRP   275      30.286  70.059  51.059  1.00  0.00           N  
ATOM   4017  HE1 TRP   275      30.924  70.841  51.050  1.00  0.00           H  
ATOM   4018  CE2 TRP   275      29.644  69.516  52.189  1.00  0.00           C  
ATOM   4019  CZ2 TRP   275      29.471  69.973  53.512  1.00  0.00           C  
ATOM   4020  HZ2 TRP   275      29.947  70.871  53.879  1.00  0.00           H  
ATOM   4021  CH2 TRP   275      28.763  69.105  54.372  1.00  0.00           C  
ATOM   4022  HH2 TRP   275      28.740  69.406  55.409  1.00  0.00           H  
ATOM   4023  CZ3 TRP   275      28.146  67.977  53.862  1.00  0.00           C  
ATOM   4024  HZ3 TRP   275      27.630  67.378  54.597  1.00  0.00           H  
ATOM   4025  CE3 TRP   275      28.089  67.686  52.477  1.00  0.00           C  
ATOM   4026  HE3 TRP   275      27.498  66.871  52.087  1.00  0.00           H  
ATOM   4027  CD2 TRP   275      28.909  68.431  51.625  1.00  0.00           C  
ATOM   4028  C   TRP   275      27.059  69.275  48.048  1.00  0.00           C  
ATOM   4029  O   TRP   275      26.613  70.228  48.638  1.00  0.00           O  
ATOM   4030  N   ALA   276      27.396  69.396  46.778  1.00  0.00           N  
ATOM   4031  H   ALA   276      27.730  68.562  46.317  1.00  0.00           H  
ATOM   4032  CA  ALA   276      27.272  70.631  46.045  1.00  0.00           C  
ATOM   4033  HA  ALA   276      27.679  71.430  46.664  1.00  0.00           H  
ATOM   4034  CB  ALA   276      28.123  70.533  44.813  1.00  0.00           C  
ATOM   4035  HB1 ALA   276      28.145  71.490  44.292  1.00  0.00           H  
ATOM   4036  HB2 ALA   276      27.621  69.905  44.077  1.00  0.00           H  
ATOM   4037  HB3 ALA   276      29.089  70.075  45.026  1.00  0.00           H  
ATOM   4038  C   ALA   276      25.832  70.953  45.663  1.00  0.00           C  
ATOM   4039  O   ALA   276      25.551  72.133  45.315  1.00  0.00           O  
ATOM   4040  N   SER   277      25.001  69.906  45.565  1.00  0.00           N  
ATOM   4041  H   SER   277      25.350  68.999  45.839  1.00  0.00           H  
ATOM   4042  CA  SER   277      23.624  70.124  45.163  1.00  0.00           C  
ATOM   4043  HA  SER   277      23.545  71.003  44.523  1.00  0.00           H  
ATOM   4044  CB  SER   277      23.055  68.963  44.372  1.00  0.00           C  
ATOM   4045  HB2 SER   277      22.884  68.139  45.065  1.00  0.00           H  
ATOM   4046  HB3 SER   277      22.095  69.336  44.014  1.00  0.00           H  
ATOM   4047  OG  SER   277      23.843  68.550  43.278  1.00  0.00           O  
ATOM   4048  HG  SER   277      24.707  68.249  43.569  1.00  0.00           H  
ATOM   4049  C   SER   277      22.686  70.484  46.408  1.00  0.00           C  
ATOM   4050  O   SER   277      21.494  70.204  46.466  1.00  0.00           O  
ATOM   4051  N   GLY   278      23.308  71.086  47.354  1.00  0.00           N  
ATOM   4052  H   GLY   278      24.262  71.392  47.230  1.00  0.00           H  
ATOM   4053  CA  GLY   278      22.655  71.479  48.627  1.00  0.00           C  
ATOM   4054  HA2 GLY   278      23.293  72.023  49.324  1.00  0.00           H  
ATOM   4055  HA3 GLY   278      21.682  71.934  48.438  1.00  0.00           H  
ATOM   4056  C   GLY   278      22.288  70.221  49.434  1.00  0.00           C  
ATOM   4057  O   GLY   278      21.677  70.438  50.476  1.00  0.00           O  
ATOM   4058  N   ILE   279      22.560  68.973  49.034  1.00  0.00           N  
ATOM   4059  H   ILE   279      22.971  68.689  48.157  1.00  0.00           H  
ATOM   4060  CA  ILE   279      22.150  67.749  49.780  1.00  0.00           C  
ATOM   4061  HA  ILE   279      21.240  67.977  50.335  1.00  0.00           H  
ATOM   4062  CB  ILE   279      21.725  66.683  48.761  1.00  0.00           C  
ATOM   4063  HB  ILE   279      22.582  66.329  48.186  1.00  0.00           H  
ATOM   4064  CG2 ILE   279      21.132  65.438  49.509  1.00  0.00           C  
ATOM   4065 HG21 ILE   279      20.134  65.598  49.915  1.00  0.00           H  
ATOM   4066 HG22 ILE   279      21.010  64.572  48.859  1.00  0.00           H  
ATOM   4067 HG23 ILE   279      21.746  65.080  50.336  1.00  0.00           H  
ATOM   4068  CG1 ILE   279      20.555  67.112  47.753  1.00  0.00           C  
ATOM   4069 HG12 ILE   279      21.011  67.952  47.227  1.00  0.00           H  
ATOM   4070 HG13 ILE   279      19.670  67.361  48.338  1.00  0.00           H  
ATOM   4071  CD1 ILE   279      20.315  66.129  46.604  1.00  0.00           C  
ATOM   4072 HD11 ILE   279      21.177  65.750  46.056  1.00  0.00           H  
ATOM   4073 HD12 ILE   279      19.783  65.306  47.080  1.00  0.00           H  
ATOM   4074 HD13 ILE   279      19.600  66.528  45.884  1.00  0.00           H  
ATOM   4075  C   ILE   279      23.199  67.282  50.741  1.00  0.00           C  
ATOM   4076  O   ILE   279      24.209  66.725  50.262  1.00  0.00           O  
ATOM   4077  N   ARG   280      23.002  67.546  52.038  1.00  0.00           N  
ATOM   4078  H   ARG   280      22.086  67.886  52.296  1.00  0.00           H  
ATOM   4079  CA  ARG   280      23.991  67.406  53.129  1.00  0.00           C  
ATOM   4080  HA  ARG   280      24.822  66.794  52.779  1.00  0.00           H  
ATOM   4081  CB  ARG   280      24.668  68.829  53.451  1.00  0.00           C  
ATOM   4082  HB2 ARG   280      23.927  69.370  54.039  1.00  0.00           H  
ATOM   4083  HB3 ARG   280      25.565  68.811  54.069  1.00  0.00           H  
ATOM   4084  CG  ARG   280      24.901  69.608  52.202  1.00  0.00           C  
ATOM   4085  HG2 ARG   280      25.414  68.981  51.471  1.00  0.00           H  
ATOM   4086  HG3 ARG   280      23.936  69.903  51.792  1.00  0.00           H  
ATOM   4087  CD  ARG   280      25.691  70.885  52.477  1.00  0.00           C  
ATOM   4088  HD2 ARG   280      25.092  71.680  52.921  1.00  0.00           H  
ATOM   4089  HD3 ARG   280      26.516  70.677  53.159  1.00  0.00           H  
ATOM   4090  NE  ARG   280      26.416  71.370  51.262  1.00  0.00           N  
ATOM   4091  HE  ARG   280      26.381  70.799  50.429  1.00  0.00           H  
ATOM   4092  CZ  ARG   280      27.459  72.227  51.209  1.00  0.00           C  
ATOM   4093  NH1 ARG   280      27.826  72.867  52.229  1.00  0.00           N  
ATOM   4094 HH11 ARG   280      28.515  73.600  52.136  1.00  0.00           H  
ATOM   4095 HH12 ARG   280      27.270  72.837  53.071  1.00  0.00           H  
ATOM   4096  NH2 ARG   280      27.908  72.546  50.063  1.00  0.00           N  
ATOM   4097 HH21 ARG   280      27.518  72.124  49.233  1.00  0.00           H  
ATOM   4098 HH22 ARG   280      28.790  73.038  50.056  1.00  0.00           H  
ATOM   4099  C   ARG   280      23.362  66.835  54.366  1.00  0.00           C  
ATOM   4100  O   ARG   280      23.491  67.433  55.440  1.00  0.00           O  
ATOM   4101  N   PRO   281      22.651  65.706  54.274  1.00  0.00           N  
ATOM   4102  CD  PRO   281      22.236  64.794  53.237  1.00  0.00           C  
ATOM   4103  HD2 PRO   281      23.046  64.521  52.560  1.00  0.00           H  
ATOM   4104  HD3 PRO   281      21.364  65.225  52.746  1.00  0.00           H  
ATOM   4105  CG  PRO   281      21.810  63.390  53.846  1.00  0.00           C  
ATOM   4106  HG2 PRO   281      22.729  62.811  53.934  1.00  0.00           H  
ATOM   4107  HG3 PRO   281      21.008  62.897  53.298  1.00  0.00           H  
ATOM   4108  CB  PRO   281      21.305  63.915  55.197  1.00  0.00           C  
ATOM   4109  HB2 PRO   281      21.304  63.194  56.014  1.00  0.00           H  
ATOM   4110  HB3 PRO   281      20.317  64.376  55.183  1.00  0.00           H  
ATOM   4111  CA  PRO   281      22.317  65.013  55.521  1.00  0.00           C  
ATOM   4112  HA  PRO   281      21.791  65.784  56.083  1.00  0.00           H  
ATOM   4113  C   PRO   281      23.598  64.427  56.173  1.00  0.00           C  
ATOM   4114  O   PRO   281      24.582  64.082  55.440  1.00  0.00           O  
ATOM   4115  N   ASP   282      23.598  64.151  57.424  1.00  0.00           N  
ATOM   4116  H   ASP   282      22.795  64.458  57.954  1.00  0.00           H  
ATOM   4117  CA  ASP   282      24.830  63.720  58.173  1.00  0.00           C  
ATOM   4118  HA  ASP   282      25.614  64.468  58.051  1.00  0.00           H  
ATOM   4119  CB  ASP   282      24.411  63.567  59.642  1.00  0.00           C  
ATOM   4120  HB2 ASP   282      23.781  64.401  59.952  1.00  0.00           H  
ATOM   4121  HB3 ASP   282      23.698  62.743  59.669  1.00  0.00           H  
ATOM   4122  CG  ASP   282      25.498  63.371  60.578  1.00  0.00           C  
ATOM   4123  OD1 ASP   282      25.143  63.108  61.752  1.00  0.00           O  
ATOM   4124  OD2 ASP   282      26.668  63.527  60.235  1.00  0.00           O  
ATOM   4125  C   ASP   282      25.290  62.358  57.678  1.00  0.00           C  
ATOM   4126  O   ASP   282      26.507  62.006  57.688  1.00  0.00           O  
ATOM   4127  N   ALA   283      24.314  61.546  57.201  1.00  0.00           N  
ATOM   4128  H   ALA   283      23.416  61.959  56.996  1.00  0.00           H  
ATOM   4129  CA  ALA   283      24.682  60.152  56.717  1.00  0.00           C  
ATOM   4130  HA  ALA   283      25.267  59.628  57.472  1.00  0.00           H  
ATOM   4131  CB  ALA   283      23.331  59.485  56.519  1.00  0.00           C  
ATOM   4132  HB1 ALA   283      22.851  59.858  55.614  1.00  0.00           H  
ATOM   4133  HB2 ALA   283      22.622  59.726  57.312  1.00  0.00           H  
ATOM   4134  HB3 ALA   283      23.511  58.412  56.584  1.00  0.00           H  
ATOM   4135  C   ALA   283      25.495  60.188  55.388  1.00  0.00           C  
ATOM   4136  O   ALA   283      26.276  59.247  55.073  1.00  0.00           O  
ATOM   4137  N   LEU   284      25.485  61.273  54.639  1.00  0.00           N  
ATOM   4138  H   LEU   284      24.955  62.055  54.996  1.00  0.00           H  
ATOM   4139  CA  LEU   284      26.079  61.371  53.310  1.00  0.00           C  
ATOM   4140  HA  LEU   284      25.698  60.648  52.589  1.00  0.00           H  
ATOM   4141  CB  LEU   284      25.512  62.666  52.669  1.00  0.00           C  
ATOM   4142  HB2 LEU   284      24.441  62.599  52.481  1.00  0.00           H  
ATOM   4143  HB3 LEU   284      25.884  63.426  53.356  1.00  0.00           H  
ATOM   4144  CG  LEU   284      26.171  62.858  51.285  1.00  0.00           C  
ATOM   4145  HG  LEU   284      27.231  62.605  51.316  1.00  0.00           H  
ATOM   4146  CD1 LEU   284      25.666  61.984  50.112  1.00  0.00           C  
ATOM   4147 HD11 LEU   284      25.518  60.990  50.536  1.00  0.00           H  
ATOM   4148 HD12 LEU   284      26.429  61.888  49.339  1.00  0.00           H  
ATOM   4149 HD13 LEU   284      24.668  62.368  49.900  1.00  0.00           H  
ATOM   4150  CD2 LEU   284      25.964  64.295  50.806  1.00  0.00           C  
ATOM   4151 HD21 LEU   284      26.668  64.924  51.352  1.00  0.00           H  
ATOM   4152 HD22 LEU   284      26.134  64.483  49.746  1.00  0.00           H  
ATOM   4153 HD23 LEU   284      24.909  64.491  51.001  1.00  0.00           H  
ATOM   4154  C   LEU   284      27.586  61.244  53.402  1.00  0.00           C  
ATOM   4155  O   LEU   284      28.287  61.887  54.247  1.00  0.00           O  
ATOM   4156  N   GLY   285      28.129  60.418  52.491  1.00  0.00           N  
ATOM   4157  H   GLY   285      27.539  60.006  51.782  1.00  0.00           H  
ATOM   4158  CA  GLY   285      29.534  60.056  52.412  1.00  0.00           C  
ATOM   4159  HA2 GLY   285      29.683  59.732  51.382  1.00  0.00           H  
ATOM   4160  HA3 GLY   285      30.153  60.909  52.691  1.00  0.00           H  
ATOM   4161  C   GLY   285      30.015  58.961  53.374  1.00  0.00           C  
ATOM   4162  O   GLY   285      31.134  58.461  53.137  1.00  0.00           O  
ATOM   4163  N   ARG   286      29.362  58.796  54.540  1.00  0.00           N  
ATOM   4164  H   ARG   286      28.464  59.236  54.682  1.00  0.00           H  
ATOM   4165  CA  ARG   286      29.784  57.857  55.595  1.00  0.00           C  
ATOM   4166  HA  ARG   286      30.833  58.082  55.789  1.00  0.00           H  
ATOM   4167  CB  ARG   286      28.942  58.029  56.893  1.00  0.00           C  
ATOM   4168  HB2 ARG   286      27.879  57.830  56.758  1.00  0.00           H  
ATOM   4169  HB3 ARG   286      29.400  57.409  57.663  1.00  0.00           H  
ATOM   4170  CG  ARG   286      29.086  59.333  57.528  1.00  0.00           C  
ATOM   4171  HG2 ARG   286      28.900  60.202  56.897  1.00  0.00           H  
ATOM   4172  HG3 ARG   286      30.091  59.581  57.869  1.00  0.00           H  
ATOM   4173  CD  ARG   286      28.156  59.369  58.754  1.00  0.00           C  
ATOM   4174  HD2 ARG   286      27.126  59.339  58.399  1.00  0.00           H  
ATOM   4175  HD3 ARG   286      28.457  58.576  59.439  1.00  0.00           H  
ATOM   4176  NE  ARG   286      28.303  60.722  59.454  1.00  0.00           N  
ATOM   4177  HE  ARG   286      27.566  61.388  59.271  1.00  0.00           H  
ATOM   4178  CZ  ARG   286      29.222  61.092  60.379  1.00  0.00           C  
ATOM   4179  NH1 ARG   286      30.326  60.427  60.565  1.00  0.00           N  
ATOM   4180 HH11 ARG   286      30.498  59.602  60.008  1.00  0.00           H  
ATOM   4181 HH12 ARG   286      30.933  60.558  61.361  1.00  0.00           H  
ATOM   4182  NH2 ARG   286      28.889  62.103  61.177  1.00  0.00           N  
ATOM   4183 HH21 ARG   286      28.062  62.609  60.894  1.00  0.00           H  
ATOM   4184 HH22 ARG   286      29.477  62.428  61.931  1.00  0.00           H  
ATOM   4185  C   ARG   286      29.781  56.405  55.131  1.00  0.00           C  
ATOM   4186  O   ARG   286      29.082  56.080  54.173  1.00  0.00           O  
ATOM   4187  N   TYR   287      30.557  55.645  55.852  1.00  0.00           N  
ATOM   4188  H   TYR   287      31.006  56.035  56.669  1.00  0.00           H  
ATOM   4189  CA  TYR   287      30.685  54.169  55.644  1.00  0.00           C  
ATOM   4190  HA  TYR   287      31.439  53.868  56.371  1.00  0.00           H  
ATOM   4191  CB  TYR   287      29.346  53.475  55.759  1.00  0.00           C  
ATOM   4192  HB2 TYR   287      29.400  52.395  55.617  1.00  0.00           H  
ATOM   4193  HB3 TYR   287      28.666  53.789  54.968  1.00  0.00           H  
ATOM   4194  CG  TYR   287      28.623  53.700  57.057  1.00  0.00           C  
ATOM   4195  CD1 TYR   287      29.093  53.078  58.264  1.00  0.00           C  
ATOM   4196  HD1 TYR   287      29.873  52.332  58.237  1.00  0.00           H  
ATOM   4197  CE1 TYR   287      28.429  53.371  59.452  1.00  0.00           C  
ATOM   4198  HE1 TYR   287      28.797  53.023  60.406  1.00  0.00           H  
ATOM   4199  CZ  TYR   287      27.353  54.306  59.510  1.00  0.00           C  
ATOM   4200  OH  TYR   287      26.797  54.513  60.725  1.00  0.00           O  
ATOM   4201  HH  TYR   287      26.112  55.179  60.636  1.00  0.00           H  
ATOM   4202  CE2 TYR   287      26.732  54.672  58.305  1.00  0.00           C  
ATOM   4203  HE2 TYR   287      25.765  55.152  58.321  1.00  0.00           H  
ATOM   4204  CD2 TYR   287      27.457  54.503  57.121  1.00  0.00           C  
ATOM   4205  HD2 TYR   287      27.005  54.791  56.184  1.00  0.00           H  
ATOM   4206  C   TYR   287      31.473  53.741  54.366  1.00  0.00           C  
ATOM   4207  O   TYR   287      31.338  52.685  53.764  1.00  0.00           O  
ATOM   4208  N   LEU   288      32.328  54.742  53.960  1.00  0.00           N  
ATOM   4209  H   LEU   288      32.392  55.582  54.518  1.00  0.00           H  
ATOM   4210  CA  LEU   288      33.486  54.491  53.084  1.00  0.00           C  
ATOM   4211  HA  LEU   288      33.110  54.170  52.113  1.00  0.00           H  
ATOM   4212  CB  LEU   288      34.390  55.693  52.904  1.00  0.00           C  
ATOM   4213  HB2 LEU   288      33.824  56.492  52.425  1.00  0.00           H  
ATOM   4214  HB3 LEU   288      34.684  56.050  53.891  1.00  0.00           H  
ATOM   4215  CG  LEU   288      35.656  55.579  52.033  1.00  0.00           C  
ATOM   4216  HG  LEU   288      36.302  54.731  52.262  1.00  0.00           H  
ATOM   4217  CD1 LEU   288      35.381  55.539  50.517  1.00  0.00           C  
ATOM   4218 HD11 LEU   288      34.960  54.551  50.333  1.00  0.00           H  
ATOM   4219 HD12 LEU   288      36.340  55.507  49.999  1.00  0.00           H  
ATOM   4220 HD13 LEU   288      34.675  56.356  50.369  1.00  0.00           H  
ATOM   4221  CD2 LEU   288      36.583  56.778  52.335  1.00  0.00           C  
ATOM   4222 HD21 LEU   288      36.676  57.062  53.383  1.00  0.00           H  
ATOM   4223 HD22 LEU   288      37.608  56.483  52.111  1.00  0.00           H  
ATOM   4224 HD23 LEU   288      36.380  57.648  51.710  1.00  0.00           H  
ATOM   4225  C   LEU   288      34.309  53.242  53.485  1.00  0.00           C  
ATOM   4226  O   LEU   288      34.690  53.200  54.627  1.00  0.00           O  
ATOM   4227  N   ASN   289      34.512  52.281  52.584  1.00  0.00           N  
ATOM   4228  H   ASN   289      33.987  52.353  51.724  1.00  0.00           H  
ATOM   4229  CA  ASN   289      35.454  51.109  52.754  1.00  0.00           C  
ATOM   4230  HA  ASN   289      36.075  51.338  53.621  1.00  0.00           H  
ATOM   4231  CB  ASN   289      34.601  49.864  53.029  1.00  0.00           C  
ATOM   4232  HB2 ASN   289      35.204  48.968  53.178  1.00  0.00           H  
ATOM   4233  HB3 ASN   289      34.083  50.109  53.956  1.00  0.00           H  
ATOM   4234  CG  ASN   289      33.525  49.438  52.048  1.00  0.00           C  
ATOM   4235  OD1 ASN   289      33.815  48.946  50.972  1.00  0.00           O  
ATOM   4236  ND2 ASN   289      32.334  49.859  52.240  1.00  0.00           N  
ATOM   4237 HD21 ASN   289      32.130  50.404  53.066  1.00  0.00           H  
ATOM   4238 HD22 ASN   289      31.699  49.845  51.456  1.00  0.00           H  
ATOM   4239  C   ASN   289      36.305  50.916  51.461  1.00  0.00           C  
ATOM   4240  O   ASN   289      36.075  51.505  50.402  1.00  0.00           O  
ATOM   4241  N   ASP   290      37.375  50.134  51.557  1.00  0.00           N  
ATOM   4242  H   ASP   290      37.440  49.462  52.308  1.00  0.00           H  
ATOM   4243  CA  ASP   290      38.290  49.759  50.446  1.00  0.00           C  
ATOM   4244  HA  ASP   290      37.780  49.612  49.495  1.00  0.00           H  
ATOM   4245  CB  ASP   290      39.354  50.874  50.341  1.00  0.00           C  
ATOM   4246  HB2 ASP   290      39.578  51.109  51.382  1.00  0.00           H  
ATOM   4247  HB3 ASP   290      38.797  51.650  49.815  1.00  0.00           H  
ATOM   4248  CG  ASP   290      40.599  50.475  49.504  1.00  0.00           C  
ATOM   4249  OD1 ASP   290      40.439  50.088  48.313  1.00  0.00           O  
ATOM   4250  OD2 ASP   290      41.722  50.395  50.103  1.00  0.00           O  
ATOM   4251  C   ASP   290      39.060  48.480  50.892  1.00  0.00           C  
ATOM   4252  O   ASP   290      39.297  48.366  52.090  1.00  0.00           O  
ATOM   4253  N   GLN   291      39.296  47.565  49.908  1.00  0.00           N  
ATOM   4254  H   GLN   291      39.194  47.907  48.963  1.00  0.00           H  
ATOM   4255  CA  GLN   291      39.847  46.233  50.180  1.00  0.00           C  
ATOM   4256  HA  GLN   291      39.241  45.806  50.979  1.00  0.00           H  
ATOM   4257  CB  GLN   291      39.609  45.443  48.878  1.00  0.00           C  
ATOM   4258  HB2 GLN   291      40.142  44.492  48.904  1.00  0.00           H  
ATOM   4259  HB3 GLN   291      39.936  46.030  48.020  1.00  0.00           H  
ATOM   4260  CG  GLN   291      38.164  44.969  48.741  1.00  0.00           C  
ATOM   4261  HG2 GLN   291      37.883  44.133  49.382  1.00  0.00           H  
ATOM   4262  HG3 GLN   291      37.454  45.759  48.985  1.00  0.00           H  
ATOM   4263  CD  GLN   291      37.857  44.658  47.263  1.00  0.00           C  
ATOM   4264  OE1 GLN   291      38.774  44.376  46.489  1.00  0.00           O  
ATOM   4265  NE2 GLN   291      36.635  44.647  46.827  1.00  0.00           N  
ATOM   4266 HE21 GLN   291      35.844  44.842  47.424  1.00  0.00           H  
ATOM   4267 HE22 GLN   291      36.363  44.292  45.921  1.00  0.00           H  
ATOM   4268  C   GLN   291      41.394  46.169  50.532  1.00  0.00           C  
ATOM   4269  O   GLN   291      42.287  46.502  49.790  1.00  0.00           O  
ATOM   4270  N   ALA   292      41.714  45.750  51.726  1.00  0.00           N  
ATOM   4271  H   ALA   292      40.952  45.393  52.284  1.00  0.00           H  
ATOM   4272  CA  ALA   292      43.117  45.718  52.266  1.00  0.00           C  
ATOM   4273  HA  ALA   292      43.536  46.680  51.968  1.00  0.00           H  
ATOM   4274  CB  ALA   292      43.042  45.729  53.797  1.00  0.00           C  
ATOM   4275  HB1 ALA   292      43.968  45.943  54.331  1.00  0.00           H  
ATOM   4276  HB2 ALA   292      42.357  46.512  54.124  1.00  0.00           H  
ATOM   4277  HB3 ALA   292      42.678  44.759  54.135  1.00  0.00           H  
ATOM   4278  C   ALA   292      43.970  44.686  51.552  1.00  0.00           C  
ATOM   4279  O   ALA   292      43.647  43.471  51.670  1.00  0.00           O  
ATOM   4280  N   GLN   293      45.026  45.042  50.839  1.00  0.00           N  
ATOM   4281  H   GLN   293      45.234  46.030  50.869  1.00  0.00           H  
ATOM   4282  CA  GLN   293      45.645  44.110  49.849  1.00  0.00           C  
ATOM   4283  HA  GLN   293      44.890  43.343  49.677  1.00  0.00           H  
ATOM   4284  CB  GLN   293      45.997  44.861  48.537  1.00  0.00           C  
ATOM   4285  HB2 GLN   293      46.325  45.895  48.649  1.00  0.00           H  
ATOM   4286  HB3 GLN   293      46.738  44.240  48.035  1.00  0.00           H  
ATOM   4287  CG  GLN   293      44.818  44.994  47.599  1.00  0.00           C  
ATOM   4288  HG2 GLN   293      44.030  45.562  48.093  1.00  0.00           H  
ATOM   4289  HG3 GLN   293      44.408  43.984  47.595  1.00  0.00           H  
ATOM   4290  CD  GLN   293      45.127  45.515  46.230  1.00  0.00           C  
ATOM   4291  OE1 GLN   293      44.545  46.462  45.777  1.00  0.00           O  
ATOM   4292  NE2 GLN   293      46.073  45.077  45.442  1.00  0.00           N  
ATOM   4293 HE21 GLN   293      46.598  44.281  45.774  1.00  0.00           H  
ATOM   4294 HE22 GLN   293      46.313  45.503  44.558  1.00  0.00           H  
ATOM   4295  C   GLN   293      46.976  43.418  50.283  1.00  0.00           C  
ATOM   4296  O   GLN   293      47.853  44.079  50.914  1.00  0.00           O  
ATOM   4297  N   VAL   294      47.142  42.171  49.846  1.00  0.00           N  
ATOM   4298  H   VAL   294      46.373  41.710  49.379  1.00  0.00           H  
ATOM   4299  CA  VAL   294      48.417  41.444  49.857  1.00  0.00           C  
ATOM   4300  HA  VAL   294      49.172  42.013  50.399  1.00  0.00           H  
ATOM   4301  CB  VAL   294      48.429  40.182  50.833  1.00  0.00           C  
ATOM   4302  HB  VAL   294      47.805  39.352  50.503  1.00  0.00           H  
ATOM   4303  CG1 VAL   294      49.924  39.752  51.021  1.00  0.00           C  
ATOM   4304 HG11 VAL   294      50.382  39.674  50.035  1.00  0.00           H  
ATOM   4305 HG12 VAL   294      50.493  40.487  51.591  1.00  0.00           H  
ATOM   4306 HG13 VAL   294      49.969  38.726  51.388  1.00  0.00           H  
ATOM   4307  CG2 VAL   294      47.895  40.528  52.290  1.00  0.00           C  
ATOM   4308 HG21 VAL   294      47.941  39.706  53.004  1.00  0.00           H  
ATOM   4309 HG22 VAL   294      48.574  41.275  52.702  1.00  0.00           H  
ATOM   4310 HG23 VAL   294      46.883  40.930  52.348  1.00  0.00           H  
ATOM   4311  C   VAL   294      48.940  41.218  48.460  1.00  0.00           C  
ATOM   4312  O   VAL   294      48.368  40.518  47.649  1.00  0.00           O  
ATOM   4313  N   VAL   295      50.144  41.679  48.149  1.00  0.00           N  
ATOM   4314  H   VAL   295      50.681  42.142  48.868  1.00  0.00           H  
ATOM   4315  CA  VAL   295      50.844  41.440  46.861  1.00  0.00           C  
ATOM   4316  HA  VAL   295      50.160  40.907  46.201  1.00  0.00           H  
ATOM   4317  CB  VAL   295      51.518  42.720  46.322  1.00  0.00           C  
ATOM   4318  HB  VAL   295      52.168  43.136  47.092  1.00  0.00           H  
ATOM   4319  CG1 VAL   295      52.337  42.487  45.010  1.00  0.00           C  
ATOM   4320 HG11 VAL   295      51.782  41.842  44.329  1.00  0.00           H  
ATOM   4321 HG12 VAL   295      53.233  41.897  45.205  1.00  0.00           H  
ATOM   4322 HG13 VAL   295      52.581  43.431  44.523  1.00  0.00           H  
ATOM   4323  CG2 VAL   295      50.457  43.751  46.004  1.00  0.00           C  
ATOM   4324 HG21 VAL   295      49.879  43.311  45.191  1.00  0.00           H  
ATOM   4325 HG22 VAL   295      49.810  43.909  46.867  1.00  0.00           H  
ATOM   4326 HG23 VAL   295      50.989  44.653  45.705  1.00  0.00           H  
ATOM   4327  C   VAL   295      51.966  40.435  47.046  1.00  0.00           C  
ATOM   4328  O   VAL   295      52.740  40.526  47.976  1.00  0.00           O  
ATOM   4329  N   PHE   296      52.129  39.510  46.076  1.00  0.00           N  
ATOM   4330  H   PHE   296      51.564  39.579  45.242  1.00  0.00           H  
ATOM   4331  CA  PHE   296      53.205  38.499  45.909  1.00  0.00           C  
ATOM   4332  HA  PHE   296      54.110  38.902  46.362  1.00  0.00           H  
ATOM   4333  CB  PHE   296      52.941  37.284  46.809  1.00  0.00           C  
ATOM   4334  HB2 PHE   296      52.790  37.709  47.801  1.00  0.00           H  
ATOM   4335  HB3 PHE   296      52.051  36.848  46.355  1.00  0.00           H  
ATOM   4336  CG  PHE   296      54.089  36.299  46.975  1.00  0.00           C  
ATOM   4337  CD1 PHE   296      55.420  36.680  47.373  1.00  0.00           C  
ATOM   4338  HD1 PHE   296      55.688  37.716  47.517  1.00  0.00           H  
ATOM   4339  CE1 PHE   296      56.379  35.692  47.679  1.00  0.00           C  
ATOM   4340  HE1 PHE   296      57.378  35.970  47.981  1.00  0.00           H  
ATOM   4341  CZ  PHE   296      56.105  34.360  47.434  1.00  0.00           C  
ATOM   4342  HZ  PHE   296      56.872  33.636  47.666  1.00  0.00           H  
ATOM   4343  CE2 PHE   296      54.856  33.981  47.034  1.00  0.00           C  
ATOM   4344  HE2 PHE   296      54.595  32.987  46.701  1.00  0.00           H  
ATOM   4345  CD2 PHE   296      53.833  34.939  46.757  1.00  0.00           C  
ATOM   4346  HD2 PHE   296      52.834  34.601  46.520  1.00  0.00           H  
ATOM   4347  C   PHE   296      53.318  38.199  44.435  1.00  0.00           C  
ATOM   4348  O   PHE   296      52.329  38.326  43.708  1.00  0.00           O  
ATOM   4349  N   ALA   297      54.505  37.763  44.010  1.00  0.00           N  
ATOM   4350  H   ALA   297      55.235  37.615  44.692  1.00  0.00           H  
ATOM   4351  CA  ALA   297      54.838  37.428  42.634  1.00  0.00           C  
ATOM   4352  HA  ALA   297      53.904  37.222  42.110  1.00  0.00           H  
ATOM   4353  CB  ALA   297      55.423  38.665  41.886  1.00  0.00           C  
ATOM   4354  HB1 ALA   297      55.309  39.554  42.507  1.00  0.00           H  
ATOM   4355  HB2 ALA   297      56.483  38.587  41.644  1.00  0.00           H  
ATOM   4356  HB3 ALA   297      54.953  38.809  40.913  1.00  0.00           H  
ATOM   4357  C   ALA   297      55.849  36.233  42.497  1.00  0.00           C  
ATOM   4358  O   ALA   297      56.713  36.018  43.340  1.00  0.00           O  
ATOM   4359  N   SER   298      55.662  35.483  41.387  1.00  0.00           N  
ATOM   4360  H   SER   298      55.122  35.940  40.666  1.00  0.00           H  
ATOM   4361  CA  SER   298      56.211  34.153  41.207  1.00  0.00           C  
ATOM   4362  HA  SER   298      57.271  34.127  41.459  1.00  0.00           H  
ATOM   4363  CB  SER   298      55.396  33.266  42.080  1.00  0.00           C  
ATOM   4364  HB2 SER   298      55.687  33.213  43.129  1.00  0.00           H  
ATOM   4365  HB3 SER   298      54.340  33.535  42.037  1.00  0.00           H  
ATOM   4366  OG  SER   298      55.617  31.929  41.824  1.00  0.00           O  
ATOM   4367  HG  SER   298      55.453  31.354  42.575  1.00  0.00           H  
ATOM   4368  C   SER   298      56.208  33.773  39.685  1.00  0.00           C  
ATOM   4369  O   SER   298      55.505  34.324  38.795  1.00  0.00           O  
ATOM   4370  N   ARG   299      56.925  32.764  39.215  1.00  0.00           N  
ATOM   4371  H   ARG   299      57.500  32.307  39.909  1.00  0.00           H  
ATOM   4372  CA  ARG   299      56.927  32.263  37.848  1.00  0.00           C  
ATOM   4373  HA  ARG   299      56.240  32.912  37.306  1.00  0.00           H  
ATOM   4374  CB  ARG   299      58.321  32.618  37.263  1.00  0.00           C  
ATOM   4375  HB2 ARG   299      59.024  32.105  37.919  1.00  0.00           H  
ATOM   4376  HB3 ARG   299      58.505  33.692  37.276  1.00  0.00           H  
ATOM   4377  CG  ARG   299      58.487  32.248  35.776  1.00  0.00           C  
ATOM   4378  HG2 ARG   299      58.160  31.216  35.642  1.00  0.00           H  
ATOM   4379  HG3 ARG   299      57.785  32.842  35.191  1.00  0.00           H  
ATOM   4380  CD  ARG   299      59.907  32.514  35.320  1.00  0.00           C  
ATOM   4381  HD2 ARG   299      60.263  33.516  35.561  1.00  0.00           H  
ATOM   4382  HD3 ARG   299      60.540  31.762  35.792  1.00  0.00           H  
ATOM   4383  NE  ARG   299      60.097  32.399  33.839  1.00  0.00           N  
ATOM   4384  HE  ARG   299      60.114  31.491  33.398  1.00  0.00           H  
ATOM   4385  CZ  ARG   299      60.418  33.320  32.946  1.00  0.00           C  
ATOM   4386  NH1 ARG   299      60.647  34.536  33.216  1.00  0.00           N  
ATOM   4387 HH11 ARG   299      60.538  34.946  34.132  1.00  0.00           H  
ATOM   4388 HH12 ARG   299      60.953  35.110  32.443  1.00  0.00           H  
ATOM   4389  NH2 ARG   299      60.655  33.041  31.750  1.00  0.00           N  
ATOM   4390 HH21 ARG   299      60.305  32.143  31.448  1.00  0.00           H  
ATOM   4391 HH22 ARG   299      60.795  33.822  31.125  1.00  0.00           H  
ATOM   4392  C   ARG   299      56.549  30.812  37.869  1.00  0.00           C  
ATOM   4393  O   ARG   299      57.180  30.020  38.642  1.00  0.00           O  
ATOM   4394  N   LEU   300      55.491  30.394  37.110  1.00  0.00           N  
ATOM   4395  H   LEU   300      55.031  31.042  36.487  1.00  0.00           H  
ATOM   4396  CA  LEU   300      55.012  29.043  37.184  1.00  0.00           C  
ATOM   4397  HA  LEU   300      54.587  28.851  38.169  1.00  0.00           H  
ATOM   4398  CB  LEU   300      53.840  28.963  36.141  1.00  0.00           C  
ATOM   4399  HB2 LEU   300      54.387  29.231  35.236  1.00  0.00           H  
ATOM   4400  HB3 LEU   300      53.499  27.940  35.980  1.00  0.00           H  
ATOM   4401  CG  LEU   300      52.589  29.812  36.484  1.00  0.00           C  
ATOM   4402  HG  LEU   300      52.975  30.784  36.791  1.00  0.00           H  
ATOM   4403  CD1 LEU   300      51.638  29.844  35.322  1.00  0.00           C  
ATOM   4404 HD11 LEU   300      52.133  29.921  34.353  1.00  0.00           H  
ATOM   4405 HD12 LEU   300      51.123  28.884  35.309  1.00  0.00           H  
ATOM   4406 HD13 LEU   300      50.959  30.696  35.363  1.00  0.00           H  
ATOM   4407  CD2 LEU   300      51.840  29.261  37.640  1.00  0.00           C  
ATOM   4408 HD21 LEU   300      51.531  28.246  37.392  1.00  0.00           H  
ATOM   4409 HD22 LEU   300      50.889  29.768  37.804  1.00  0.00           H  
ATOM   4410 HD23 LEU   300      52.475  29.253  38.526  1.00  0.00           H  
ATOM   4411  C   LEU   300      56.026  27.956  36.921  1.00  0.00           C  
ATOM   4412  O   LEU   300      57.006  28.175  36.152  1.00  0.00           O  
ATOM   4413  N   ARG   301      55.820  26.741  37.339  1.00  0.00           N  
ATOM   4414  H   ARG   301      55.117  26.614  38.053  1.00  0.00           H  
ATOM   4415  CA  ARG   301      56.684  25.619  36.988  1.00  0.00           C  
ATOM   4416  HA  ARG   301      57.547  25.958  36.414  1.00  0.00           H  
ATOM   4417  CB  ARG   301      57.201  25.019  38.293  1.00  0.00           C  
ATOM   4418  HB2 ARG   301      58.051  24.409  37.987  1.00  0.00           H  
ATOM   4419  HB3 ARG   301      57.550  25.937  38.768  1.00  0.00           H  
ATOM   4420  CG  ARG   301      56.372  24.085  39.195  1.00  0.00           C  
ATOM   4421  HG2 ARG   301      55.576  24.676  39.647  1.00  0.00           H  
ATOM   4422  HG3 ARG   301      55.856  23.279  38.673  1.00  0.00           H  
ATOM   4423  CD  ARG   301      57.091  23.470  40.406  1.00  0.00           C  
ATOM   4424  HD2 ARG   301      56.429  22.725  40.849  1.00  0.00           H  
ATOM   4425  HD3 ARG   301      58.036  23.007  40.124  1.00  0.00           H  
ATOM   4426  NE  ARG   301      57.409  24.384  41.465  1.00  0.00           N  
ATOM   4427  HE  ARG   301      58.331  24.795  41.506  1.00  0.00           H  
ATOM   4428  CZ  ARG   301      56.661  24.412  42.610  1.00  0.00           C  
ATOM   4429  NH1 ARG   301      55.522  23.821  42.805  1.00  0.00           N  
ATOM   4430 HH11 ARG   301      55.061  23.352  42.039  1.00  0.00           H  
ATOM   4431 HH12 ARG   301      55.097  23.939  43.714  1.00  0.00           H  
ATOM   4432  NH2 ARG   301      57.102  24.971  43.710  1.00  0.00           N  
ATOM   4433 HH21 ARG   301      57.888  25.604  43.732  1.00  0.00           H  
ATOM   4434 HH22 ARG   301      56.526  24.796  44.521  1.00  0.00           H  
ATOM   4435  C   ARG   301      55.878  24.628  36.054  1.00  0.00           C  
ATOM   4436  O   ARG   301      54.611  24.740  36.065  1.00  0.00           O  
ATOM   4437  N   ASP   302      56.535  23.660  35.408  1.00  0.00           N  
ATOM   4438  H   ASP   302      57.491  23.585  35.724  1.00  0.00           H  
ATOM   4439  CA  ASP   302      56.001  22.777  34.354  1.00  0.00           C  
ATOM   4440  HA  ASP   302      56.731  22.185  33.801  1.00  0.00           H  
ATOM   4441  CB  ASP   302      54.992  21.802  35.034  1.00  0.00           C  
ATOM   4442  HB2 ASP   302      54.530  21.130  34.310  1.00  0.00           H  
ATOM   4443  HB3 ASP   302      54.122  22.347  35.400  1.00  0.00           H  
ATOM   4444  CG  ASP   302      55.668  20.951  36.103  1.00  0.00           C  
ATOM   4445  OD1 ASP   302      56.890  20.621  36.014  1.00  0.00           O  
ATOM   4446  OD2 ASP   302      54.961  20.608  37.070  1.00  0.00           O  
ATOM   4447  C   ASP   302      55.350  23.452  33.147  1.00  0.00           C  
ATOM   4448  O   ASP   302      54.670  22.817  32.375  1.00  0.00           O  
ATOM   4449  N   VAL   303      55.585  24.735  32.972  1.00  0.00           N  
ATOM   4450  H   VAL   303      56.082  25.265  33.673  1.00  0.00           H  
ATOM   4451  CA  VAL   303      55.026  25.520  31.880  1.00  0.00           C  
ATOM   4452  HA  VAL   303      53.983  25.512  32.196  1.00  0.00           H  
ATOM   4453  CB  VAL   303      55.540  27.039  31.811  1.00  0.00           C  
ATOM   4454  HB  VAL   303      56.559  27.112  31.431  1.00  0.00           H  
ATOM   4455  CG1 VAL   303      54.708  27.729  30.728  1.00  0.00           C  
ATOM   4456 HG11 VAL   303      54.903  28.801  30.729  1.00  0.00           H  
ATOM   4457 HG12 VAL   303      53.626  27.638  30.818  1.00  0.00           H  
ATOM   4458 HG13 VAL   303      54.915  27.335  29.733  1.00  0.00           H  
ATOM   4459  CG2 VAL   303      55.474  27.784  33.151  1.00  0.00           C  
ATOM   4460 HG21 VAL   303      56.041  27.179  33.859  1.00  0.00           H  
ATOM   4461 HG22 VAL   303      54.418  27.810  33.420  1.00  0.00           H  
ATOM   4462 HG23 VAL   303      55.890  28.791  33.168  1.00  0.00           H  
ATOM   4463  C   VAL   303      55.208  24.902  30.523  1.00  0.00           C  
ATOM   4464  O   VAL   303      56.312  24.556  30.075  1.00  0.00           O  
ATOM   4465  N   GLN   304      54.096  24.839  29.812  1.00  0.00           N  
ATOM   4466  H   GLN   304      53.285  25.341  30.143  1.00  0.00           H  
ATOM   4467  CA  GLN   304      53.883  24.117  28.530  1.00  0.00           C  
ATOM   4468  HA  GLN   304      54.854  23.709  28.250  1.00  0.00           H  
ATOM   4469  CB  GLN   304      52.784  23.089  28.687  1.00  0.00           C  
ATOM   4470  HB2 GLN   304      52.721  22.369  27.871  1.00  0.00           H  
ATOM   4471  HB3 GLN   304      51.803  23.555  28.768  1.00  0.00           H  
ATOM   4472  CG  GLN   304      52.892  22.265  30.008  1.00  0.00           C  
ATOM   4473  HG2 GLN   304      52.582  22.980  30.770  1.00  0.00           H  
ATOM   4474  HG3 GLN   304      53.930  21.936  30.065  1.00  0.00           H  
ATOM   4475  CD  GLN   304      52.027  21.045  30.142  1.00  0.00           C  
ATOM   4476  OE1 GLN   304      50.910  20.968  30.664  1.00  0.00           O  
ATOM   4477  NE2 GLN   304      52.425  19.980  29.536  1.00  0.00           N  
ATOM   4478 HE21 GLN   304      53.347  19.919  29.128  1.00  0.00           H  
ATOM   4479 HE22 GLN   304      51.843  19.163  29.422  1.00  0.00           H  
ATOM   4480  C   GLN   304      53.565  25.122  27.385  1.00  0.00           C  
ATOM   4481  O   GLN   304      52.562  25.827  27.540  1.00  0.00           O  
ATOM   4482  N   PRO   305      54.296  25.327  26.321  1.00  0.00           N  
ATOM   4483  CD  PRO   305      54.112  26.188  25.248  1.00  0.00           C  
ATOM   4484  HD2 PRO   305      54.187  27.258  25.440  1.00  0.00           H  
ATOM   4485  HD3 PRO   305      53.189  25.953  24.719  1.00  0.00           H  
ATOM   4486  CG  PRO   305      55.316  25.950  24.323  1.00  0.00           C  
ATOM   4487  HG2 PRO   305      56.198  26.582  24.425  1.00  0.00           H  
ATOM   4488  HG3 PRO   305      55.004  26.226  23.315  1.00  0.00           H  
ATOM   4489  CB  PRO   305      55.697  24.520  24.523  1.00  0.00           C  
ATOM   4490  HB2 PRO   305      54.937  23.878  24.077  1.00  0.00           H  
ATOM   4491  HB3 PRO   305      56.754  24.442  24.269  1.00  0.00           H  
ATOM   4492  CA  PRO   305      55.490  24.390  25.983  1.00  0.00           C  
ATOM   4493  HA  PRO   305      55.214  23.358  26.200  1.00  0.00           H  
ATOM   4494  C   PRO   305      56.782  24.680  26.717  1.00  0.00           C  
ATOM   4495  O   PRO   305      56.933  25.788  27.284  1.00  0.00           O  
ATOM   4496  N   GLU   306      57.742  23.700  26.672  1.00  0.00           N  
ATOM   4497  H   GLU   306      57.529  22.850  26.170  1.00  0.00           H  
ATOM   4498  CA  GLU   306      58.969  23.683  27.466  1.00  0.00           C  
ATOM   4499  HA  GLU   306      58.659  23.945  28.478  1.00  0.00           H  
ATOM   4500  CB  GLU   306      59.643  22.290  27.409  1.00  0.00           C  
ATOM   4501  HB2 GLU   306      58.931  21.509  27.675  1.00  0.00           H  
ATOM   4502  HB3 GLU   306      60.052  22.123  26.412  1.00  0.00           H  
ATOM   4503  CG  GLU   306      60.839  22.140  28.319  1.00  0.00           C  
ATOM   4504  HG2 GLU   306      61.527  22.872  27.897  1.00  0.00           H  
ATOM   4505  HG3 GLU   306      61.310  21.167  28.176  1.00  0.00           H  
ATOM   4506  CD  GLU   306      60.638  22.344  29.840  1.00  0.00           C  
ATOM   4507  OE1 GLU   306      59.517  22.492  30.338  1.00  0.00           O  
ATOM   4508  OE2 GLU   306      61.610  22.453  30.622  1.00  0.00           O  
ATOM   4509  C   GLU   306      59.845  24.897  26.915  1.00  0.00           C  
ATOM   4510  O   GLU   306      60.191  25.012  25.744  1.00  0.00           O  
ATOM   4511  N   ASP   307      60.313  25.722  27.825  1.00  0.00           N  
ATOM   4512  H   ASP   307      59.948  25.566  28.754  1.00  0.00           H  
ATOM   4513  CA  ASP   307      61.230  26.928  27.641  1.00  0.00           C  
ATOM   4514  HA  ASP   307      61.158  27.428  28.607  1.00  0.00           H  
ATOM   4515  CB  ASP   307      62.673  26.491  27.480  1.00  0.00           C  
ATOM   4516  HB2 ASP   307      62.724  25.648  26.790  1.00  0.00           H  
ATOM   4517  HB3 ASP   307      63.257  27.336  27.115  1.00  0.00           H  
ATOM   4518  CG  ASP   307      63.235  25.875  28.827  1.00  0.00           C  
ATOM   4519  OD1 ASP   307      62.735  26.151  29.952  1.00  0.00           O  
ATOM   4520  OD2 ASP   307      64.194  25.109  28.645  1.00  0.00           O  
ATOM   4521  C   ASP   307      60.811  27.898  26.511  1.00  0.00           C  
ATOM   4522  O   ASP   307      61.617  28.448  25.797  1.00  0.00           O  
ATOM   4523  N   ALA   308      59.561  27.946  26.230  1.00  0.00           N  
ATOM   4524  H   ALA   308      58.883  27.549  26.864  1.00  0.00           H  
ATOM   4525  CA  ALA   308      59.095  28.555  24.965  1.00  0.00           C  
ATOM   4526  HA  ALA   308      59.800  29.267  24.536  1.00  0.00           H  
ATOM   4527  CB  ALA   308      58.980  27.439  23.832  1.00  0.00           C  
ATOM   4528  HB1 ALA   308      58.628  26.521  24.302  1.00  0.00           H  
ATOM   4529  HB2 ALA   308      58.361  27.754  22.992  1.00  0.00           H  
ATOM   4530  HB3 ALA   308      60.016  27.291  23.526  1.00  0.00           H  
ATOM   4531  C   ALA   308      57.767  29.270  25.188  1.00  0.00           C  
ATOM   4532  O   ALA   308      56.944  28.870  26.033  1.00  0.00           O  
ATOM   4533  N   PRO   309      57.365  30.339  24.419  1.00  0.00           N  
ATOM   4534  CD  PRO   309      58.297  31.105  23.537  1.00  0.00           C  
ATOM   4535  HD2 PRO   309      58.964  31.659  24.197  1.00  0.00           H  
ATOM   4536  HD3 PRO   309      58.896  30.522  22.838  1.00  0.00           H  
ATOM   4537  CG  PRO   309      57.521  32.033  22.724  1.00  0.00           C  
ATOM   4538  HG2 PRO   309      57.210  31.645  21.754  1.00  0.00           H  
ATOM   4539  HG3 PRO   309      58.086  32.948  22.549  1.00  0.00           H  
ATOM   4540  CB  PRO   309      56.293  32.295  23.651  1.00  0.00           C  
ATOM   4541  HB2 PRO   309      55.406  32.572  23.082  1.00  0.00           H  
ATOM   4542  HB3 PRO   309      56.598  33.047  24.378  1.00  0.00           H  
ATOM   4543  CA  PRO   309      56.090  30.948  24.376  1.00  0.00           C  
ATOM   4544  HA  PRO   309      55.873  31.212  25.411  1.00  0.00           H  
ATOM   4545  C   PRO   309      54.986  30.021  23.686  1.00  0.00           C  
ATOM   4546  O   PRO   309      55.048  29.845  22.462  1.00  0.00           O  
ATOM   4547  N   ALA   310      54.002  29.530  24.444  1.00  0.00           N  
ATOM   4548  H   ALA   310      54.142  29.712  25.428  1.00  0.00           H  
ATOM   4549  CA  ALA   310      52.779  28.891  23.942  1.00  0.00           C  
ATOM   4550  HA  ALA   310      53.050  27.887  23.613  1.00  0.00           H  
ATOM   4551  CB  ALA   310      51.764  28.923  25.138  1.00  0.00           C  
ATOM   4552  HB1 ALA   310      51.318  29.883  25.398  1.00  0.00           H  
ATOM   4553  HB2 ALA   310      50.943  28.255  24.877  1.00  0.00           H  
ATOM   4554  HB3 ALA   310      52.089  28.525  26.099  1.00  0.00           H  
ATOM   4555  C   ALA   310      52.093  29.605  22.764  1.00  0.00           C  
ATOM   4556  O   ALA   310      52.059  30.829  22.726  1.00  0.00           O  
ATOM   4557  N   ALA   311      51.507  28.840  21.809  1.00  0.00           N  
ATOM   4558  H   ALA   311      51.466  27.836  21.905  1.00  0.00           H  
ATOM   4559  CA  ALA   311      50.912  29.396  20.597  1.00  0.00           C  
ATOM   4560  HA  ALA   311      51.688  30.092  20.278  1.00  0.00           H  
ATOM   4561  CB  ALA   311      50.861  28.305  19.512  1.00  0.00           C  
ATOM   4562  HB1 ALA   311      51.916  28.093  19.342  1.00  0.00           H  
ATOM   4563  HB2 ALA   311      50.343  28.682  18.629  1.00  0.00           H  
ATOM   4564  HB3 ALA   311      50.297  27.437  19.852  1.00  0.00           H  
ATOM   4565  C   ALA   311      49.610  30.093  20.880  1.00  0.00           C  
ATOM   4566  O   ALA   311      48.800  29.445  21.567  1.00  0.00           O  
ATOM   4567  N   ALA   312      49.409  31.274  20.348  1.00  0.00           N  
ATOM   4568  H   ALA   312      50.206  31.757  19.957  1.00  0.00           H  
ATOM   4569  CA  ALA   312      48.300  32.121  20.697  1.00  0.00           C  
ATOM   4570  HA  ALA   312      48.175  32.203  21.777  1.00  0.00           H  
ATOM   4571  CB  ALA   312      48.750  33.583  20.259  1.00  0.00           C  
ATOM   4572  HB1 ALA   312      49.764  33.806  20.589  1.00  0.00           H  
ATOM   4573  HB2 ALA   312      48.796  33.583  19.170  1.00  0.00           H  
ATOM   4574  HB3 ALA   312      48.170  34.334  20.797  1.00  0.00           H  
ATOM   4575  C   ALA   312      47.006  31.753  20.055  1.00  0.00           C  
ATOM   4576  O   ALA   312      46.932  31.548  18.814  1.00  0.00           O  
ATOM   4577  N   ASN   313      45.911  31.735  20.846  1.00  0.00           N  
ATOM   4578  H   ASN   313      46.011  31.947  21.829  1.00  0.00           H  
ATOM   4579  CA  ASN   313      44.501  31.524  20.394  1.00  0.00           C  
ATOM   4580  HA  ASN   313      44.374  31.494  19.312  1.00  0.00           H  
ATOM   4581  CB  ASN   313      43.995  30.203  20.906  1.00  0.00           C  
ATOM   4582  HB2 ASN   313      43.095  29.886  20.380  1.00  0.00           H  
ATOM   4583  HB3 ASN   313      43.764  30.374  21.957  1.00  0.00           H  
ATOM   4584  CG  ASN   313      44.979  29.054  21.010  1.00  0.00           C  
ATOM   4585  OD1 ASN   313      45.094  28.178  20.134  1.00  0.00           O  
ATOM   4586  ND2 ASN   313      45.663  28.981  22.069  1.00  0.00           N  
ATOM   4587 HD21 ASN   313      45.464  29.690  22.760  1.00  0.00           H  
ATOM   4588 HD22 ASN   313      46.286  28.191  22.161  1.00  0.00           H  
ATOM   4589  C   ASN   313      43.679  32.673  20.942  1.00  0.00           C  
ATOM   4590  O   ASN   313      44.061  33.439  21.800  1.00  0.00           O  
ATOM   4591  N   GLY   314      42.450  32.773  20.452  1.00  0.00           N  
ATOM   4592  H   GLY   314      42.101  32.079  19.806  1.00  0.00           H  
ATOM   4593  CA  GLY   314      41.459  33.833  20.719  1.00  0.00           C  
ATOM   4594  HA2 GLY   314      40.656  33.682  19.997  1.00  0.00           H  
ATOM   4595  HA3 GLY   314      40.994  33.743  21.701  1.00  0.00           H  
ATOM   4596  C   GLY   314      42.017  35.240  20.530  1.00  0.00           C  
ATOM   4597  O   GLY   314      42.594  35.644  19.482  1.00  0.00           O  
ATOM   4598  N   ALA   315      42.036  36.012  21.672  1.00  0.00           N  
ATOM   4599  H   ALA   315      41.549  35.697  22.499  1.00  0.00           H  
ATOM   4600  CA  ALA   315      42.757  37.287  21.704  1.00  0.00           C  
ATOM   4601  HA  ALA   315      43.686  37.095  21.167  1.00  0.00           H  
ATOM   4602  CB  ALA   315      41.981  38.406  20.937  1.00  0.00           C  
ATOM   4603  HB1 ALA   315      42.078  38.150  19.882  1.00  0.00           H  
ATOM   4604  HB2 ALA   315      40.950  38.396  21.291  1.00  0.00           H  
ATOM   4605  HB3 ALA   315      42.501  39.351  21.092  1.00  0.00           H  
ATOM   4606  C   ALA   315      42.924  37.678  23.241  1.00  0.00           C  
ATOM   4607  O   ALA   315      43.346  38.821  23.411  1.00  0.00           O  
ATOM   4608  N   LEU   316      42.602  36.803  24.204  1.00  0.00           N  
ATOM   4609  H   LEU   316      42.463  35.871  23.840  1.00  0.00           H  
ATOM   4610  CA  LEU   316      43.169  36.965  25.552  1.00  0.00           C  
ATOM   4611  HA  LEU   316      43.433  38.007  25.728  1.00  0.00           H  
ATOM   4612  CB  LEU   316      41.943  36.826  26.546  1.00  0.00           C  
ATOM   4613  HB2 LEU   316      42.344  36.987  27.546  1.00  0.00           H  
ATOM   4614  HB3 LEU   316      41.589  35.806  26.395  1.00  0.00           H  
ATOM   4615  CG  LEU   316      40.859  37.888  26.435  1.00  0.00           C  
ATOM   4616  HG  LEU   316      40.145  37.728  25.628  1.00  0.00           H  
ATOM   4617  CD1 LEU   316      40.076  37.712  27.696  1.00  0.00           C  
ATOM   4618 HD11 LEU   316      39.222  38.388  27.705  1.00  0.00           H  
ATOM   4619 HD12 LEU   316      39.724  36.687  27.810  1.00  0.00           H  
ATOM   4620 HD13 LEU   316      40.745  37.945  28.525  1.00  0.00           H  
ATOM   4621  CD2 LEU   316      41.299  39.350  26.387  1.00  0.00           C  
ATOM   4622 HD21 LEU   316      40.476  40.022  26.631  1.00  0.00           H  
ATOM   4623 HD22 LEU   316      42.015  39.563  27.181  1.00  0.00           H  
ATOM   4624 HD23 LEU   316      41.710  39.602  25.409  1.00  0.00           H  
ATOM   4625  C   LEU   316      44.285  35.937  25.900  1.00  0.00           C  
ATOM   4626  O   LEU   316      44.838  35.379  24.960  1.00  0.00           O  
ATOM   4627  N   SER   317      44.687  35.772  27.158  1.00  0.00           N  
ATOM   4628  H   SER   317      44.242  36.223  27.945  1.00  0.00           H  
ATOM   4629  CA  SER   317      45.914  34.972  27.506  1.00  0.00           C  
ATOM   4630  HA  SER   317      46.766  35.384  26.966  1.00  0.00           H  
ATOM   4631  CB  SER   317      46.277  35.152  28.990  1.00  0.00           C  
ATOM   4632  HB2 SER   317      47.205  34.604  29.158  1.00  0.00           H  
ATOM   4633  HB3 SER   317      45.517  34.801  29.687  1.00  0.00           H  
ATOM   4634  OG  SER   317      46.404  36.543  29.293  1.00  0.00           O  
ATOM   4635  HG  SER   317      47.207  36.818  28.844  1.00  0.00           H  
ATOM   4636  C   SER   317      45.855  33.385  27.161  1.00  0.00           C  
ATOM   4637  O   SER   317      44.869  32.827  26.628  1.00  0.00           O  
ATOM   4638  N   GLU   318      47.018  32.791  27.340  1.00  0.00           N  
ATOM   4639  H   GLU   318      47.676  33.249  27.955  1.00  0.00           H  
ATOM   4640  CA  GLU   318      47.222  31.460  26.852  1.00  0.00           C  
ATOM   4641  HA  GLU   318      46.418  31.074  26.226  1.00  0.00           H  
ATOM   4642  CB  GLU   318      48.503  31.508  26.039  1.00  0.00           C  
ATOM   4643  HB2 GLU   318      49.310  32.153  26.387  1.00  0.00           H  
ATOM   4644  HB3 GLU   318      48.999  30.542  25.941  1.00  0.00           H  
ATOM   4645  CG  GLU   318      48.254  31.911  24.550  1.00  0.00           C  
ATOM   4646  HG2 GLU   318      49.188  31.927  23.988  1.00  0.00           H  
ATOM   4647  HG3 GLU   318      47.598  31.135  24.155  1.00  0.00           H  
ATOM   4648  CD  GLU   318      47.632  33.321  24.323  1.00  0.00           C  
ATOM   4649  OE1 GLU   318      48.228  34.331  24.737  1.00  0.00           O  
ATOM   4650  OE2 GLU   318      46.555  33.394  23.702  1.00  0.00           O  
ATOM   4651  C   GLU   318      47.288  30.487  28.014  1.00  0.00           C  
ATOM   4652  O   GLU   318      46.482  29.582  27.961  1.00  0.00           O  
ATOM   4653  N   GLN   319      48.309  30.559  28.896  1.00  0.00           N  
ATOM   4654  H   GLN   319      48.933  31.351  28.835  1.00  0.00           H  
ATOM   4655  CA  GLN   319      48.745  29.380  29.701  1.00  0.00           C  
ATOM   4656  HA  GLN   319      48.656  28.532  29.021  1.00  0.00           H  
ATOM   4657  CB  GLN   319      50.183  29.556  30.097  1.00  0.00           C  
ATOM   4658  HB2 GLN   319      50.314  28.657  30.699  1.00  0.00           H  
ATOM   4659  HB3 GLN   319      50.344  30.405  30.761  1.00  0.00           H  
ATOM   4660  CG  GLN   319      51.171  29.704  28.860  1.00  0.00           C  
ATOM   4661  HG2 GLN   319      52.114  29.279  29.206  1.00  0.00           H  
ATOM   4662  HG3 GLN   319      50.840  29.154  27.980  1.00  0.00           H  
ATOM   4663  CD  GLN   319      51.533  31.063  28.505  1.00  0.00           C  
ATOM   4664  OE1 GLN   319      50.669  31.922  28.446  1.00  0.00           O  
ATOM   4665  NE2 GLN   319      52.756  31.270  28.136  1.00  0.00           N  
ATOM   4666 HE21 GLN   319      53.372  30.502  27.913  1.00  0.00           H  
ATOM   4667 HE22 GLN   319      53.165  32.192  28.071  1.00  0.00           H  
ATOM   4668  C   GLN   319      47.913  29.050  30.955  1.00  0.00           C  
ATOM   4669  O   GLN   319      47.601  27.868  31.140  1.00  0.00           O  
ATOM   4670  N   SER   320      47.383  30.010  31.697  1.00  0.00           N  
ATOM   4671  H   SER   320      47.597  30.978  31.501  1.00  0.00           H  
ATOM   4672  CA  SER   320      46.545  29.710  32.817  1.00  0.00           C  
ATOM   4673  HA  SER   320      46.104  28.723  32.679  1.00  0.00           H  
ATOM   4674  CB  SER   320      47.331  29.426  34.091  1.00  0.00           C  
ATOM   4675  HB2 SER   320      46.678  29.003  34.855  1.00  0.00           H  
ATOM   4676  HB3 SER   320      48.072  28.664  33.851  1.00  0.00           H  
ATOM   4677  OG  SER   320      47.974  30.547  34.581  1.00  0.00           O  
ATOM   4678  HG  SER   320      47.410  31.040  35.182  1.00  0.00           H  
ATOM   4679  C   SER   320      45.483  30.763  33.112  1.00  0.00           C  
ATOM   4680  O   SER   320      44.612  30.560  33.943  1.00  0.00           O  
ATOM   4681  N   GLY   321      45.557  31.933  32.537  1.00  0.00           N  
ATOM   4682  H   GLY   321      46.443  32.130  32.095  1.00  0.00           H  
ATOM   4683  CA  GLY   321      44.583  33.091  32.646  1.00  0.00           C  
ATOM   4684  HA2 GLY   321      44.897  33.801  31.880  1.00  0.00           H  
ATOM   4685  HA3 GLY   321      43.590  32.727  32.384  1.00  0.00           H  
ATOM   4686  C   GLY   321      44.580  33.649  34.101  1.00  0.00           C  
ATOM   4687  O   GLY   321      45.666  33.944  34.634  1.00  0.00           O  
ATOM   4688  N   VAL   322      43.435  33.582  34.789  1.00  0.00           N  
ATOM   4689  H   VAL   322      42.642  33.178  34.312  1.00  0.00           H  
ATOM   4690  CA  VAL   322      43.142  34.157  36.153  1.00  0.00           C  
ATOM   4691  HA  VAL   322      44.158  34.327  36.510  1.00  0.00           H  
ATOM   4692  CB  VAL   322      42.333  35.461  36.027  1.00  0.00           C  
ATOM   4693  HB  VAL   322      41.312  35.209  35.741  1.00  0.00           H  
ATOM   4694  CG1 VAL   322      42.300  36.173  37.360  1.00  0.00           C  
ATOM   4695 HG11 VAL   322      43.135  36.872  37.387  1.00  0.00           H  
ATOM   4696 HG12 VAL   322      41.378  36.721  37.554  1.00  0.00           H  
ATOM   4697 HG13 VAL   322      42.431  35.522  38.224  1.00  0.00           H  
ATOM   4698  CG2 VAL   322      42.915  36.473  34.955  1.00  0.00           C  
ATOM   4699 HG21 VAL   322      42.342  37.394  35.060  1.00  0.00           H  
ATOM   4700 HG22 VAL   322      42.783  36.020  33.972  1.00  0.00           H  
ATOM   4701 HG23 VAL   322      43.967  36.570  35.224  1.00  0.00           H  
ATOM   4702  C   VAL   322      42.404  33.072  36.945  1.00  0.00           C  
ATOM   4703  O   VAL   322      41.242  32.820  36.709  1.00  0.00           O  
ATOM   4704  N   ALA   323      42.976  32.516  38.025  1.00  0.00           N  
ATOM   4705  H   ALA   323      43.903  32.786  38.320  1.00  0.00           H  
ATOM   4706  CA  ALA   323      42.219  31.661  38.929  1.00  0.00           C  
ATOM   4707  HA  ALA   323      41.418  31.210  38.343  1.00  0.00           H  
ATOM   4708  CB  ALA   323      43.123  30.415  39.386  1.00  0.00           C  
ATOM   4709  HB1 ALA   323      42.433  29.789  39.953  1.00  0.00           H  
ATOM   4710  HB2 ALA   323      43.543  29.920  38.511  1.00  0.00           H  
ATOM   4711  HB3 ALA   323      43.902  30.732  40.079  1.00  0.00           H  
ATOM   4712  C   ALA   323      41.777  32.509  40.152  1.00  0.00           C  
ATOM   4713  O   ALA   323      42.435  33.356  40.700  1.00  0.00           O  
ATOM   4714  N   TRP   324      40.550  32.286  40.622  1.00  0.00           N  
ATOM   4715  H   TRP   324      39.969  31.582  40.191  1.00  0.00           H  
ATOM   4716  CA  TRP   324      39.916  32.977  41.727  1.00  0.00           C  
ATOM   4717  HA  TRP   324      40.441  33.932  41.757  1.00  0.00           H  
ATOM   4718  CB  TRP   324      38.564  33.321  41.229  1.00  0.00           C  
ATOM   4719  HB2 TRP   324      38.187  32.474  40.656  1.00  0.00           H  
ATOM   4720  HB3 TRP   324      38.749  34.177  40.579  1.00  0.00           H  
ATOM   4721  CG  TRP   324      37.508  33.707  42.267  1.00  0.00           C  
ATOM   4722  CD1 TRP   324      37.681  34.546  43.345  1.00  0.00           C  
ATOM   4723  HD1 TRP   324      38.546  35.098  43.682  1.00  0.00           H  
ATOM   4724  NE1 TRP   324      36.419  34.737  43.940  1.00  0.00           N  
ATOM   4725  HE1 TRP   324      36.214  35.336  44.727  1.00  0.00           H  
ATOM   4726  CE2 TRP   324      35.446  33.987  43.281  1.00  0.00           C  
ATOM   4727  CZ2 TRP   324      34.080  33.839  43.587  1.00  0.00           C  
ATOM   4728  HZ2 TRP   324      33.618  34.460  44.340  1.00  0.00           H  
ATOM   4729  CH2 TRP   324      33.248  33.093  42.815  1.00  0.00           C  
ATOM   4730  HH2 TRP   324      32.214  32.903  43.061  1.00  0.00           H  
ATOM   4731  CZ3 TRP   324      33.879  32.285  41.824  1.00  0.00           C  
ATOM   4732  HZ3 TRP   324      33.371  31.511  41.267  1.00  0.00           H  
ATOM   4733  CE3 TRP   324      35.214  32.501  41.491  1.00  0.00           C  
ATOM   4734  HE3 TRP   324      35.660  31.930  40.690  1.00  0.00           H  
ATOM   4735  CD2 TRP   324      36.080  33.340  42.218  1.00  0.00           C  
ATOM   4736  C   TRP   324      39.973  32.117  43.032  1.00  0.00           C  
ATOM   4737  O   TRP   324      39.885  30.890  43.081  1.00  0.00           O  
ATOM   4738  N   VAL   325      40.154  32.783  44.163  1.00  0.00           N  
ATOM   4739  H   VAL   325      40.321  33.774  44.067  1.00  0.00           H  
ATOM   4740  CA  VAL   325      40.005  32.200  45.518  1.00  0.00           C  
ATOM   4741  HA  VAL   325      39.872  31.119  45.486  1.00  0.00           H  
ATOM   4742  CB  VAL   325      41.316  32.307  46.302  1.00  0.00           C  
ATOM   4743  HB  VAL   325      41.625  33.338  46.135  1.00  0.00           H  
ATOM   4744  CG1 VAL   325      41.009  31.843  47.738  1.00  0.00           C  
ATOM   4745 HG11 VAL   325      40.394  30.943  47.754  1.00  0.00           H  
ATOM   4746 HG12 VAL   325      41.961  31.688  48.248  1.00  0.00           H  
ATOM   4747 HG13 VAL   325      40.465  32.611  48.287  1.00  0.00           H  
ATOM   4748  CG2 VAL   325      42.338  31.343  45.666  1.00  0.00           C  
ATOM   4749 HG21 VAL   325      43.295  31.553  46.144  1.00  0.00           H  
ATOM   4750 HG22 VAL   325      42.465  31.340  44.583  1.00  0.00           H  
ATOM   4751 HG23 VAL   325      42.024  30.339  45.951  1.00  0.00           H  
ATOM   4752  C   VAL   325      38.748  32.807  46.108  1.00  0.00           C  
ATOM   4753  O   VAL   325      38.812  33.944  46.489  1.00  0.00           O  
ATOM   4754  N   PRO   326      37.644  32.128  46.271  1.00  0.00           N  
ATOM   4755  CD  PRO   326      37.328  30.870  45.485  1.00  0.00           C  
ATOM   4756  HD2 PRO   326      37.728  30.952  44.474  1.00  0.00           H  
ATOM   4757  HD3 PRO   326      37.736  29.994  45.989  1.00  0.00           H  
ATOM   4758  CG  PRO   326      35.804  30.714  45.363  1.00  0.00           C  
ATOM   4759  HG2 PRO   326      35.439  29.698  45.208  1.00  0.00           H  
ATOM   4760  HG3 PRO   326      35.612  31.305  44.468  1.00  0.00           H  
ATOM   4761  CB  PRO   326      35.316  31.520  46.622  1.00  0.00           C  
ATOM   4762  HB2 PRO   326      34.380  31.961  46.280  1.00  0.00           H  
ATOM   4763  HB3 PRO   326      35.173  30.767  47.398  1.00  0.00           H  
ATOM   4764  CA  PRO   326      36.357  32.589  46.870  1.00  0.00           C  
ATOM   4765  HA  PRO   326      36.129  33.571  46.455  1.00  0.00           H  
ATOM   4766  C   PRO   326      36.482  32.791  48.373  1.00  0.00           C  
ATOM   4767  O   PRO   326      37.370  32.248  49.026  1.00  0.00           O  
ATOM   4768  N   TYR   327      35.507  33.570  48.932  1.00  0.00           N  
ATOM   4769  H   TYR   327      34.655  33.818  48.450  1.00  0.00           H  
ATOM   4770  CA  TYR   327      35.747  33.943  50.281  1.00  0.00           C  
ATOM   4771  HA  TYR   327      36.813  34.077  50.466  1.00  0.00           H  
ATOM   4772  CB  TYR   327      35.043  35.316  50.407  1.00  0.00           C  
ATOM   4773  HB2 TYR   327      35.438  35.985  49.641  1.00  0.00           H  
ATOM   4774  HB3 TYR   327      34.013  35.127  50.105  1.00  0.00           H  
ATOM   4775  CG  TYR   327      35.111  35.964  51.776  1.00  0.00           C  
ATOM   4776  CD1 TYR   327      35.831  37.199  51.863  1.00  0.00           C  
ATOM   4777  HD1 TYR   327      36.238  37.566  50.932  1.00  0.00           H  
ATOM   4778  CE1 TYR   327      35.834  37.929  53.060  1.00  0.00           C  
ATOM   4779  HE1 TYR   327      36.341  38.882  53.047  1.00  0.00           H  
ATOM   4780  CZ  TYR   327      35.193  37.368  54.254  1.00  0.00           C  
ATOM   4781  OH  TYR   327      35.154  38.095  55.397  1.00  0.00           O  
ATOM   4782  HH  TYR   327      34.898  37.535  56.134  1.00  0.00           H  
ATOM   4783  CE2 TYR   327      34.717  36.032  54.246  1.00  0.00           C  
ATOM   4784  HE2 TYR   327      34.346  35.606  55.166  1.00  0.00           H  
ATOM   4785  CD2 TYR   327      34.649  35.356  52.994  1.00  0.00           C  
ATOM   4786  HD2 TYR   327      34.171  34.392  53.084  1.00  0.00           H  
ATOM   4787  C   TYR   327      35.141  32.879  51.214  1.00  0.00           C  
ATOM   4788  O   TYR   327      34.092  32.280  50.914  1.00  0.00           O  
ATOM   4789  N   THR   328      35.838  32.519  52.325  1.00  0.00           N  
ATOM   4790  H   THR   328      36.742  32.950  52.460  1.00  0.00           H  
ATOM   4791  CA  THR   328      35.260  31.629  53.388  1.00  0.00           C  
ATOM   4792  HA  THR   328      34.223  31.928  53.539  1.00  0.00           H  
ATOM   4793  CB  THR   328      35.470  30.135  53.104  1.00  0.00           C  
ATOM   4794  HB  THR   328      35.111  29.821  52.124  1.00  0.00           H  
ATOM   4795  CG2 THR   328      36.858  29.521  53.320  1.00  0.00           C  
ATOM   4796 HG21 THR   328      37.171  28.583  52.861  1.00  0.00           H  
ATOM   4797 HG22 THR   328      37.573  30.250  52.938  1.00  0.00           H  
ATOM   4798 HG23 THR   328      36.979  29.388  54.395  1.00  0.00           H  
ATOM   4799  OG1 THR   328      34.644  29.476  54.030  1.00  0.00           O  
ATOM   4800  HG1 THR   328      34.948  28.569  54.116  1.00  0.00           H  
ATOM   4801  C   THR   328      35.892  32.027  54.718  1.00  0.00           C  
ATOM   4802  O   THR   328      36.945  32.694  54.792  1.00  0.00           O  
ATOM   4803  N   ASP   329      35.315  31.706  55.911  1.00  0.00           N  
ATOM   4804  H   ASP   329      34.450  31.187  55.856  1.00  0.00           H  
ATOM   4805  CA  ASP   329      35.576  32.465  57.217  1.00  0.00           C  
ATOM   4806  HA  ASP   329      35.773  33.509  56.974  1.00  0.00           H  
ATOM   4807  CB  ASP   329      34.374  32.601  58.159  1.00  0.00           C  
ATOM   4808  HB2 ASP   329      34.248  31.746  58.823  1.00  0.00           H  
ATOM   4809  HB3 ASP   329      34.592  33.390  58.879  1.00  0.00           H  
ATOM   4810  CG  ASP   329      33.118  32.942  57.381  1.00  0.00           C  
ATOM   4811  OD1 ASP   329      32.405  31.962  57.005  1.00  0.00           O  
ATOM   4812  OD2 ASP   329      32.844  34.163  57.216  1.00  0.00           O  
ATOM   4813  C   ASP   329      36.852  31.935  57.875  1.00  0.00           C  
ATOM   4814  O   ASP   329      37.390  32.549  58.758  1.00  0.00           O  
ATOM   4815  N   GLU   330      37.264  30.752  57.428  1.00  0.00           N  
ATOM   4816  H   GLU   330      36.677  30.258  56.771  1.00  0.00           H  
ATOM   4817  CA  GLU   330      38.535  30.152  57.875  1.00  0.00           C  
ATOM   4818  HA  GLU   330      38.616  30.186  58.961  1.00  0.00           H  
ATOM   4819  CB  GLU   330      38.446  28.660  57.573  1.00  0.00           C  
ATOM   4820  HB2 GLU   330      37.639  28.200  58.144  1.00  0.00           H  
ATOM   4821  HB3 GLU   330      38.160  28.567  56.525  1.00  0.00           H  
ATOM   4822  CG  GLU   330      39.694  27.880  57.989  1.00  0.00           C  
ATOM   4823  HG2 GLU   330      39.384  26.839  57.892  1.00  0.00           H  
ATOM   4824  HG3 GLU   330      40.566  27.978  57.343  1.00  0.00           H  
ATOM   4825  CD  GLU   330      40.254  28.113  59.366  1.00  0.00           C  
ATOM   4826  OE1 GLU   330      39.407  28.200  60.363  1.00  0.00           O  
ATOM   4827  OE2 GLU   330      41.488  28.056  59.443  1.00  0.00           O  
ATOM   4828  C   GLU   330      39.708  30.898  57.275  1.00  0.00           C  
ATOM   4829  O   GLU   330      40.851  30.777  57.755  1.00  0.00           O  
ATOM   4830  N   ALA   331      39.452  31.592  56.115  1.00  0.00           N  
ATOM   4831  H   ALA   331      38.534  31.472  55.709  1.00  0.00           H  
ATOM   4832  CA  ALA   331      40.416  32.373  55.433  1.00  0.00           C  
ATOM   4833  HA  ALA   331      41.194  32.774  56.083  1.00  0.00           H  
ATOM   4834  CB  ALA   331      41.097  31.404  54.428  1.00  0.00           C  
ATOM   4835  HB1 ALA   331      41.333  30.438  54.874  1.00  0.00           H  
ATOM   4836  HB2 ALA   331      40.432  31.122  53.612  1.00  0.00           H  
ATOM   4837  HB3 ALA   331      41.996  31.869  54.024  1.00  0.00           H  
ATOM   4838  C   ALA   331      39.660  33.545  54.783  1.00  0.00           C  
ATOM   4839  O   ALA   331      39.416  33.457  53.584  1.00  0.00           O  
ATOM   4840  N   PRO   332      39.392  34.622  55.548  1.00  0.00           N  
ATOM   4841  CD  PRO   332      39.894  34.854  56.947  1.00  0.00           C  
ATOM   4842  HD2 PRO   332      39.515  34.047  57.575  1.00  0.00           H  
ATOM   4843  HD3 PRO   332      40.983  34.868  56.954  1.00  0.00           H  
ATOM   4844  CG  PRO   332      39.254  36.233  57.407  1.00  0.00           C  
ATOM   4845  HG2 PRO   332      39.976  37.017  57.179  1.00  0.00           H  
ATOM   4846  HG3 PRO   332      39.130  36.272  58.489  1.00  0.00           H  
ATOM   4847  CB  PRO   332      37.998  36.356  56.480  1.00  0.00           C  
ATOM   4848  HB2 PRO   332      37.200  35.723  56.868  1.00  0.00           H  
ATOM   4849  HB3 PRO   332      37.647  37.381  56.356  1.00  0.00           H  
ATOM   4850  CA  PRO   332      38.511  35.714  55.198  1.00  0.00           C  
ATOM   4851  HA  PRO   332      37.669  35.265  54.671  1.00  0.00           H  
ATOM   4852  C   PRO   332      39.035  36.785  54.256  1.00  0.00           C  
ATOM   4853  O   PRO   332      39.336  37.941  54.574  1.00  0.00           O  
ATOM   4854  N   PHE   333      39.254  36.335  53.036  1.00  0.00           N  
ATOM   4855  H   PHE   333      39.017  35.380  52.810  1.00  0.00           H  
ATOM   4856  CA  PHE   333      39.643  37.134  51.925  1.00  0.00           C  
ATOM   4857  HA  PHE   333      39.416  38.192  52.060  1.00  0.00           H  
ATOM   4858  CB  PHE   333      41.191  37.088  51.926  1.00  0.00           C  
ATOM   4859  HB2 PHE   333      41.577  37.814  52.641  1.00  0.00           H  
ATOM   4860  HB3 PHE   333      41.514  37.477  50.960  1.00  0.00           H  
ATOM   4861  CG  PHE   333      41.973  35.777  52.038  1.00  0.00           C  
ATOM   4862  CD1 PHE   333      41.777  34.734  51.085  1.00  0.00           C  
ATOM   4863  HD1 PHE   333      41.227  34.955  50.182  1.00  0.00           H  
ATOM   4864  CE1 PHE   333      42.454  33.499  51.376  1.00  0.00           C  
ATOM   4865  HE1 PHE   333      42.326  32.701  50.660  1.00  0.00           H  
ATOM   4866  CZ  PHE   333      43.256  33.361  52.557  1.00  0.00           C  
ATOM   4867  HZ  PHE   333      43.665  32.374  52.714  1.00  0.00           H  
ATOM   4868  CE2 PHE   333      43.289  34.384  53.521  1.00  0.00           C  
ATOM   4869  HE2 PHE   333      43.813  34.321  54.463  1.00  0.00           H  
ATOM   4870  CD2 PHE   333      42.525  35.556  53.284  1.00  0.00           C  
ATOM   4871  HD2 PHE   333      42.440  36.271  54.088  1.00  0.00           H  
ATOM   4872  C   PHE   333      39.000  36.585  50.623  1.00  0.00           C  
ATOM   4873  O   PHE   333      38.855  35.369  50.456  1.00  0.00           O  
ATOM   4874  N   HIE   334      38.850  37.489  49.648  1.00  0.00           N  
ATOM   4875  H   HIE   334      39.000  38.484  49.734  1.00  0.00           H  
ATOM   4876  CA  HIE   334      38.728  37.025  48.281  1.00  0.00           C  
ATOM   4877  HA  HIE   334      38.242  36.063  48.115  1.00  0.00           H  
ATOM   4878  CB  HIE   334      37.963  38.091  47.499  1.00  0.00           C  
ATOM   4879  HB2 HIE   334      36.934  38.231  47.830  1.00  0.00           H  
ATOM   4880  HB3 HIE   334      38.492  39.018  47.720  1.00  0.00           H  
ATOM   4881  CG  HIE   334      37.933  38.055  46.008  1.00  0.00           C  
ATOM   4882  ND1 HIE   334      36.887  37.673  45.114  1.00  0.00           N  
ATOM   4883  CE1 HIE   334      37.321  38.065  43.960  1.00  0.00           C  
ATOM   4884  HE1 HIE   334      36.757  37.914  43.052  1.00  0.00           H  
ATOM   4885  NE2 HIE   334      38.520  38.679  44.029  1.00  0.00           N  
ATOM   4886  HE2 HIE   334      38.857  39.230  43.253  1.00  0.00           H  
ATOM   4887  CD2 HIE   334      38.949  38.708  45.333  1.00  0.00           C  
ATOM   4888  HD2 HIE   334      39.886  39.075  45.724  1.00  0.00           H  
ATOM   4889  C   HIE   334      40.197  37.013  47.810  1.00  0.00           C  
ATOM   4890  O   HIE   334      41.025  37.758  48.309  1.00  0.00           O  
ATOM   4891  N   GLY   335      40.550  36.305  46.704  1.00  0.00           N  
ATOM   4892  H   GLY   335      39.873  35.609  46.427  1.00  0.00           H  
ATOM   4893  CA  GLY   335      41.833  36.372  46.070  1.00  0.00           C  
ATOM   4894  HA2 GLY   335      42.088  37.428  45.987  1.00  0.00           H  
ATOM   4895  HA3 GLY   335      42.620  35.929  46.680  1.00  0.00           H  
ATOM   4896  C   GLY   335      41.952  35.863  44.598  1.00  0.00           C  
ATOM   4897  O   GLY   335      40.999  35.415  44.020  1.00  0.00           O  
ATOM   4898  N   GLN   336      43.098  36.057  43.981  1.00  0.00           N  
ATOM   4899  H   GLN   336      43.857  36.410  44.547  1.00  0.00           H  
ATOM   4900  CA  GLN   336      43.418  35.722  42.635  1.00  0.00           C  
ATOM   4901  HA  GLN   336      42.852  34.840  42.334  1.00  0.00           H  
ATOM   4902  CB  GLN   336      42.916  36.797  41.737  1.00  0.00           C  
ATOM   4903  HB2 GLN   336      42.867  36.310  40.763  1.00  0.00           H  
ATOM   4904  HB3 GLN   336      41.871  36.970  41.996  1.00  0.00           H  
ATOM   4905  CG  GLN   336      43.855  38.022  41.772  1.00  0.00           C  
ATOM   4906  HG2 GLN   336      44.831  37.683  41.427  1.00  0.00           H  
ATOM   4907  HG3 GLN   336      44.132  38.352  42.774  1.00  0.00           H  
ATOM   4908  CD  GLN   336      43.464  39.191  40.927  1.00  0.00           C  
ATOM   4909  OE1 GLN   336      42.393  39.282  40.327  1.00  0.00           O  
ATOM   4910  NE2 GLN   336      44.251  40.199  40.769  1.00  0.00           N  
ATOM   4911 HE21 GLN   336      45.246  40.124  40.928  1.00  0.00           H  
ATOM   4912 HE22 GLN   336      43.821  41.013  40.355  1.00  0.00           H  
ATOM   4913  C   GLN   336      44.869  35.275  42.420  1.00  0.00           C  
ATOM   4914  O   GLN   336      45.729  35.771  43.114  1.00  0.00           O  
ATOM   4915  N   ILE   337      45.146  34.370  41.533  1.00  0.00           N  
ATOM   4916  H   ILE   337      44.376  34.053  40.961  1.00  0.00           H  
ATOM   4917  CA  ILE   337      46.424  33.865  41.119  1.00  0.00           C  
ATOM   4918  HA  ILE   337      47.222  34.557  41.385  1.00  0.00           H  
ATOM   4919  CB  ILE   337      46.799  32.487  41.759  1.00  0.00           C  
ATOM   4920  HB  ILE   337      46.033  31.799  41.399  1.00  0.00           H  
ATOM   4921  CG2 ILE   337      48.177  32.184  41.235  1.00  0.00           C  
ATOM   4922 HG21 ILE   337      48.940  32.803  41.707  1.00  0.00           H  
ATOM   4923 HG22 ILE   337      48.459  31.140  41.372  1.00  0.00           H  
ATOM   4924 HG23 ILE   337      48.315  32.389  40.173  1.00  0.00           H  
ATOM   4925  CG1 ILE   337      46.825  32.523  43.343  1.00  0.00           C  
ATOM   4926 HG12 ILE   337      47.470  31.742  43.746  1.00  0.00           H  
ATOM   4927 HG13 ILE   337      47.368  33.421  43.639  1.00  0.00           H  
ATOM   4928  CD1 ILE   337      45.497  32.436  44.097  1.00  0.00           C  
ATOM   4929 HD11 ILE   337      45.130  31.415  44.004  1.00  0.00           H  
ATOM   4930 HD12 ILE   337      44.782  33.012  43.510  1.00  0.00           H  
ATOM   4931 HD13 ILE   337      45.651  32.774  45.122  1.00  0.00           H  
ATOM   4932  C   ILE   337      46.442  33.909  39.567  1.00  0.00           C  
ATOM   4933  O   ILE   337      45.674  33.177  38.946  1.00  0.00           O  
ATOM   4934  N   MET   338      47.200  34.856  38.987  1.00  0.00           N  
ATOM   4935  H   MET   338      47.858  35.421  39.504  1.00  0.00           H  
ATOM   4936  CA  MET   338      46.999  35.339  37.598  1.00  0.00           C  
ATOM   4937  HA  MET   338      46.363  34.660  37.029  1.00  0.00           H
[truncated: 3,789,677 more chars]
