# Supplementary material for: Mechanistic insights into glycoside 3-oxidases involved in C-glycoside metabolism in soil microorganisms
Source: Nat Commun. 2023 Nov 14;14:7289. doi: 10.1038/s41467-023-42000-3 (PMC10646112; doi:10.1038/s41467-023-42000-3)
Supplement: Supplementary file 5 — Supplementary Data 1 [file 41467_2023_42000_MOESM5_ESM.zip › SuppInfo-MD-files/cMDs-for-MMPBSA/glc_end_2.pdb]

CRYST1   78.718   82.282   72.548  90.00  90.00  90.00               1
ATOM      1  N   ARG     1      40.271  77.755  39.709  1.00  0.00           N  
ATOM      2  H1  ARG     1      39.573  77.730  40.438  1.00  0.00           H  
ATOM      3  H2  ARG     1      41.153  78.171  39.974  1.00  0.00           H  
ATOM      4  H3  ARG     1      39.880  78.456  39.095  1.00  0.00           H  
ATOM      5  CA  ARG     1      40.617  76.519  38.979  1.00  0.00           C  
ATOM      6  HA  ARG     1      41.262  76.793  38.144  1.00  0.00           H  
ATOM      7  CB  ARG     1      41.314  75.397  39.797  1.00  0.00           C  
ATOM      8  HB2 ARG     1      40.692  74.984  40.591  1.00  0.00           H  
ATOM      9  HB3 ARG     1      42.150  75.851  40.329  1.00  0.00           H  
ATOM     10  CG  ARG     1      41.785  74.300  38.833  1.00  0.00           C  
ATOM     11  HG2 ARG     1      40.860  73.869  38.449  1.00  0.00           H  
ATOM     12  HG3 ARG     1      42.498  74.578  38.057  1.00  0.00           H  
ATOM     13  CD  ARG     1      42.368  73.159  39.555  1.00  0.00           C  
ATOM     14  HD2 ARG     1      41.635  72.695  40.215  1.00  0.00           H  
ATOM     15  HD3 ARG     1      43.180  73.557  40.165  1.00  0.00           H  
ATOM     16  NE  ARG     1      42.870  72.170  38.548  1.00  0.00           N  
ATOM     17  HE  ARG     1      42.854  72.477  37.586  1.00  0.00           H  
ATOM     18  CZ  ARG     1      43.307  70.867  38.787  1.00  0.00           C  
ATOM     19  NH1 ARG     1      43.472  70.396  39.989  1.00  0.00           N  
ATOM     20 HH11 ARG     1      43.383  71.011  40.786  1.00  0.00           H  
ATOM     21 HH12 ARG     1      43.530  69.390  40.057  1.00  0.00           H  
ATOM     22  NH2 ARG     1      43.570  70.132  37.787  1.00  0.00           N  
ATOM     23 HH21 ARG     1      43.806  70.572  36.909  1.00  0.00           H  
ATOM     24 HH22 ARG     1      44.009  69.234  37.927  1.00  0.00           H  
ATOM     25  C   ARG     1      39.380  75.964  38.235  1.00  0.00           C  
ATOM     26  O   ARG     1      39.357  75.865  37.012  1.00  0.00           O  
ATOM     27  N   TYR     2      38.342  75.552  38.989  1.00  0.00           N  
ATOM     28  H   TYR     2      38.452  75.590  39.993  1.00  0.00           H  
ATOM     29  CA  TYR     2      37.142  74.878  38.507  1.00  0.00           C  
ATOM     30  HA  TYR     2      37.277  74.289  37.600  1.00  0.00           H  
ATOM     31  CB  TYR     2      36.683  73.989  39.700  1.00  0.00           C  
ATOM     32  HB2 TYR     2      35.791  73.502  39.305  1.00  0.00           H  
ATOM     33  HB3 TYR     2      36.359  74.662  40.494  1.00  0.00           H  
ATOM     34  CG  TYR     2      37.566  72.970  40.376  1.00  0.00           C  
ATOM     35  CD1 TYR     2      38.292  72.046  39.554  1.00  0.00           C  
ATOM     36  HD1 TYR     2      38.184  72.090  38.481  1.00  0.00           H  
ATOM     37  CE1 TYR     2      39.226  71.190  40.170  1.00  0.00           C  
ATOM     38  HE1 TYR     2      39.929  70.721  39.497  1.00  0.00           H  
ATOM     39  CZ  TYR     2      39.476  71.253  41.529  1.00  0.00           C  
ATOM     40  OH  TYR     2      40.493  70.538  42.066  1.00  0.00           O  
ATOM     41  HH  TYR     2      40.738  69.767  41.548  1.00  0.00           H  
ATOM     42  CE2 TYR     2      38.614  72.047  42.331  1.00  0.00           C  
ATOM     43  HE2 TYR     2      38.712  72.135  43.403  1.00  0.00           H  
ATOM     44  CD2 TYR     2      37.682  72.908  41.763  1.00  0.00           C  
ATOM     45  HD2 TYR     2      37.217  73.647  42.399  1.00  0.00           H  
ATOM     46  C   TYR     2      36.041  75.948  38.289  1.00  0.00           C  
ATOM     47  O   TYR     2      36.159  77.100  38.814  1.00  0.00           O  
ATOM     48  N   PRO     3      34.997  75.672  37.475  1.00  0.00           N  
ATOM     49  CD  PRO     3      34.879  74.441  36.595  1.00  0.00           C  
ATOM     50  HD2 PRO     3      35.526  74.563  35.726  1.00  0.00           H  
ATOM     51  HD3 PRO     3      34.992  73.499  37.131  1.00  0.00           H  
ATOM     52  CG  PRO     3      33.412  74.509  36.164  1.00  0.00           C  
ATOM     53  HG2 PRO     3      32.831  73.988  36.925  1.00  0.00           H  
ATOM     54  HG3 PRO     3      33.276  74.014  35.202  1.00  0.00           H  
ATOM     55  CB  PRO     3      33.157  76.023  36.027  1.00  0.00           C  
ATOM     56  HB2 PRO     3      32.072  76.128  36.044  1.00  0.00           H  
ATOM     57  HB3 PRO     3      33.648  76.262  35.084  1.00  0.00           H  
ATOM     58  CA  PRO     3      33.880  76.590  37.219  1.00  0.00           C  
ATOM     59  HA  PRO     3      34.267  77.578  36.970  1.00  0.00           H  
ATOM     60  C   PRO     3      32.935  76.745  38.421  1.00  0.00           C  
ATOM     61  O   PRO     3      33.072  76.027  39.414  1.00  0.00           O  
ATOM     62  N   ALA     4      32.030  77.750  38.427  1.00  0.00           N  
ATOM     63  H   ALA     4      31.807  78.155  37.529  1.00  0.00           H  
ATOM     64  CA  ALA     4      31.202  77.995  39.578  1.00  0.00           C  
ATOM     65  HA  ALA     4      31.757  77.915  40.513  1.00  0.00           H  
ATOM     66  CB  ALA     4      30.749  79.437  39.545  1.00  0.00           C  
ATOM     67  HB1 ALA     4      30.315  79.644  38.567  1.00  0.00           H  
ATOM     68  HB2 ALA     4      30.135  79.780  40.378  1.00  0.00           H  
ATOM     69  HB3 ALA     4      31.701  79.963  39.619  1.00  0.00           H  
ATOM     70  C   ALA     4      29.962  77.082  39.595  1.00  0.00           C  
ATOM     71  O   ALA     4      29.351  76.880  40.623  1.00  0.00           O  
ATOM     72  N   ALA     5      29.593  76.573  38.438  1.00  0.00           N  
ATOM     73  H   ALA     5      30.200  76.772  37.656  1.00  0.00           H  
ATOM     74  CA  ALA     5      28.393  75.792  38.166  1.00  0.00           C  
ATOM     75  HA  ALA     5      28.323  75.117  39.019  1.00  0.00           H  
ATOM     76  CB  ALA     5      27.315  76.864  38.046  1.00  0.00           C  
ATOM     77  HB1 ALA     5      27.534  77.584  37.257  1.00  0.00           H  
ATOM     78  HB2 ALA     5      26.391  76.313  37.870  1.00  0.00           H  
ATOM     79  HB3 ALA     5      27.194  77.405  38.984  1.00  0.00           H  
ATOM     80  C   ALA     5      28.522  74.913  36.909  1.00  0.00           C  
ATOM     81  O   ALA     5      29.377  75.118  36.017  1.00  0.00           O  
ATOM     82  N   VAL     6      27.725  73.831  36.848  1.00  0.00           N  
ATOM     83  H   VAL     6      27.201  73.622  37.685  1.00  0.00           H  
ATOM     84  CA  VAL     6      27.515  72.936  35.705  1.00  0.00           C  
ATOM     85  HA  VAL     6      27.605  73.478  34.763  1.00  0.00           H  
ATOM     86  CB  VAL     6      28.511  71.716  35.669  1.00  0.00           C  
ATOM     87  HB  VAL     6      28.317  71.075  34.810  1.00  0.00           H  
ATOM     88  CG1 VAL     6      30.004  72.142  35.423  1.00  0.00           C  
ATOM     89 HG11 VAL     6      30.091  72.666  34.471  1.00  0.00           H  
ATOM     90 HG12 VAL     6      30.659  71.301  35.194  1.00  0.00           H  
ATOM     91 HG13 VAL     6      30.398  72.632  36.314  1.00  0.00           H  
ATOM     92  CG2 VAL     6      28.502  70.934  36.996  1.00  0.00           C  
ATOM     93 HG21 VAL     6      28.986  71.544  37.759  1.00  0.00           H  
ATOM     94 HG22 VAL     6      27.483  70.760  37.341  1.00  0.00           H  
ATOM     95 HG23 VAL     6      29.182  70.088  36.895  1.00  0.00           H  
ATOM     96  C   VAL     6      26.110  72.298  35.728  1.00  0.00           C  
ATOM     97  O   VAL     6      25.406  72.347  36.715  1.00  0.00           O  
ATOM     98  N   ASP     7      25.708  71.753  34.609  1.00  0.00           N  
ATOM     99  H   ASP     7      26.341  71.748  33.822  1.00  0.00           H  
ATOM    100  CA  ASP     7      24.504  70.945  34.634  1.00  0.00           C  
ATOM    101  HA  ASP     7      23.791  71.449  35.287  1.00  0.00           H  
ATOM    102  CB  ASP     7      23.796  70.947  33.221  1.00  0.00           C  
ATOM    103  HB2 ASP     7      24.515  70.654  32.457  1.00  0.00           H  
ATOM    104  HB3 ASP     7      22.935  70.278  33.239  1.00  0.00           H  
ATOM    105  CG  ASP     7      23.243  72.288  32.852  1.00  0.00           C  
ATOM    106  OD1 ASP     7      23.949  73.122  32.204  1.00  0.00           O  
ATOM    107  OD2 ASP     7      22.103  72.626  33.095  1.00  0.00           O  
ATOM    108  C   ASP     7      24.689  69.548  35.265  1.00  0.00           C  
ATOM    109  O   ASP     7      23.846  68.961  35.903  1.00  0.00           O  
ATOM    110  N   VAL     8      25.910  68.967  35.103  1.00  0.00           N  
ATOM    111  H   VAL     8      26.511  69.407  34.421  1.00  0.00           H  
ATOM    112  CA  VAL     8      26.286  67.566  35.448  1.00  0.00           C  
ATOM    113  HA  VAL     8      25.575  67.192  36.184  1.00  0.00           H  
ATOM    114  CB  VAL     8      26.151  66.550  34.287  1.00  0.00           C  
ATOM    115  HB  VAL     8      27.002  66.638  33.612  1.00  0.00           H  
ATOM    116  CG1 VAL     8      25.894  65.065  34.711  1.00  0.00           C  
ATOM    117 HG11 VAL     8      26.049  64.445  33.828  1.00  0.00           H  
ATOM    118 HG12 VAL     8      26.610  64.758  35.473  1.00  0.00           H  
ATOM    119 HG13 VAL     8      24.930  64.876  35.184  1.00  0.00           H  
ATOM    120  CG2 VAL     8      24.932  66.899  33.463  1.00  0.00           C  
ATOM    121 HG21 VAL     8      24.109  66.782  34.169  1.00  0.00           H  
ATOM    122 HG22 VAL     8      24.674  66.199  32.668  1.00  0.00           H  
ATOM    123 HG23 VAL     8      24.950  67.882  32.993  1.00  0.00           H  
ATOM    124  C   VAL     8      27.738  67.383  35.999  1.00  0.00           C  
ATOM    125  O   VAL     8      28.707  67.381  35.244  1.00  0.00           O  
ATOM    126  N   ALA     9      27.821  67.084  37.331  1.00  0.00           N  
ATOM    127  H   ALA     9      26.990  67.021  37.902  1.00  0.00           H  
ATOM    128  CA  ALA     9      29.119  66.880  37.924  1.00  0.00           C  
ATOM    129  HA  ALA     9      29.926  67.260  37.298  1.00  0.00           H  
ATOM    130  CB  ALA     9      29.138  67.757  39.123  1.00  0.00           C  
ATOM    131  HB1 ALA     9      30.163  67.753  39.494  1.00  0.00           H  
ATOM    132  HB2 ALA     9      29.029  68.752  38.691  1.00  0.00           H  
ATOM    133  HB3 ALA     9      28.572  67.495  40.017  1.00  0.00           H  
ATOM    134  C   ALA     9      29.390  65.391  38.307  1.00  0.00           C  
ATOM    135  O   ALA     9      28.563  64.675  38.883  1.00  0.00           O  
ATOM    136  N   ILE    10      30.546  64.853  37.964  1.00  0.00           N  
ATOM    137  H   ILE    10      31.199  65.452  37.480  1.00  0.00           H  
ATOM    138  CA  ILE    10      30.891  63.443  38.114  1.00  0.00           C  
ATOM    139  HA  ILE    10      30.112  62.866  38.613  1.00  0.00           H  
ATOM    140  CB  ILE    10      31.208  62.829  36.732  1.00  0.00           C  
ATOM    141  HB  ILE    10      32.156  63.283  36.443  1.00  0.00           H  
ATOM    142  CG2 ILE    10      31.362  61.301  36.973  1.00  0.00           C  
ATOM    143 HG21 ILE    10      30.489  60.933  37.512  1.00  0.00           H  
ATOM    144 HG22 ILE    10      32.351  61.129  37.400  1.00  0.00           H  
ATOM    145 HG23 ILE    10      31.390  60.825  35.993  1.00  0.00           H  
ATOM    146  CG1 ILE    10      30.089  63.073  35.672  1.00  0.00           C  
ATOM    147 HG12 ILE    10      29.369  62.259  35.600  1.00  0.00           H  
ATOM    148 HG13 ILE    10      29.548  63.980  35.942  1.00  0.00           H  
ATOM    149  CD1 ILE    10      30.738  63.278  34.330  1.00  0.00           C  
ATOM    150 HD11 ILE    10      31.511  64.044  34.395  1.00  0.00           H  
ATOM    151 HD12 ILE    10      29.945  63.588  33.650  1.00  0.00           H  
ATOM    152 HD13 ILE    10      31.103  62.315  33.973  1.00  0.00           H  
ATOM    153  C   ILE    10      32.208  63.259  38.991  1.00  0.00           C  
ATOM    154  O   ILE    10      33.252  63.845  38.702  1.00  0.00           O  
ATOM    155  N   VAL    11      32.126  62.463  40.025  1.00  0.00           N  
ATOM    156  H   VAL    11      31.176  62.170  40.206  1.00  0.00           H  
ATOM    157  CA  VAL    11      33.151  62.020  40.854  1.00  0.00           C  
ATOM    158  HA  VAL    11      33.854  62.852  40.887  1.00  0.00           H  
ATOM    159  CB  VAL    11      32.783  61.760  42.319  1.00  0.00           C  
ATOM    160  HB  VAL    11      32.231  60.822  42.386  1.00  0.00           H  
ATOM    161  CG1 VAL    11      34.104  61.580  43.126  1.00  0.00           C  
ATOM    162 HG11 VAL    11      34.813  62.384  42.928  1.00  0.00           H  
ATOM    163 HG12 VAL    11      33.895  61.550  44.195  1.00  0.00           H  
ATOM    164 HG13 VAL    11      34.610  60.633  42.940  1.00  0.00           H  
ATOM    165  CG2 VAL    11      31.940  62.878  42.999  1.00  0.00           C  
ATOM    166 HG21 VAL    11      30.997  62.972  42.461  1.00  0.00           H  
ATOM    167 HG22 VAL    11      32.458  63.818  42.808  1.00  0.00           H  
ATOM    168 HG23 VAL    11      31.786  62.723  44.067  1.00  0.00           H  
ATOM    169  C   VAL    11      33.920  60.813  40.293  1.00  0.00           C  
ATOM    170  O   VAL    11      33.328  59.774  39.871  1.00  0.00           O  
ATOM    171  N   GLY    12      35.285  60.875  40.267  1.00  0.00           N  
ATOM    172  H   GLY    12      35.619  61.691  40.761  1.00  0.00           H  
ATOM    173  CA  GLY    12      36.200  59.991  39.591  1.00  0.00           C  
ATOM    174  HA2 GLY    12      37.173  60.470  39.699  1.00  0.00           H  
ATOM    175  HA3 GLY    12      36.297  58.996  40.025  1.00  0.00           H  
ATOM    176  C   GLY    12      36.116  59.830  38.032  1.00  0.00           C  
ATOM    177  O   GLY    12      35.169  60.306  37.357  1.00  0.00           O  
ATOM    178  N   SER    13      37.171  59.272  37.369  1.00  0.00           N  
ATOM    179  H   SER    13      37.966  58.895  37.863  1.00  0.00           H  
ATOM    180  CA  SER    13      37.299  59.158  35.892  1.00  0.00           C  
ATOM    181  HA  SER    13      36.404  59.651  35.514  1.00  0.00           H  
ATOM    182  CB  SER    13      38.514  59.942  35.468  1.00  0.00           C  
ATOM    183  HB2 SER    13      38.453  60.151  34.400  1.00  0.00           H  
ATOM    184  HB3 SER    13      38.664  60.925  35.914  1.00  0.00           H  
ATOM    185  OG  SER    13      39.595  59.139  35.712  1.00  0.00           O  
ATOM    186  HG  SER    13      39.754  59.125  36.659  1.00  0.00           H  
ATOM    187  C   SER    13      37.245  57.665  35.355  1.00  0.00           C  
ATOM    188  O   SER    13      37.714  57.453  34.249  1.00  0.00           O  
ATOM    189  N   GLY    14      36.610  56.793  36.147  1.00  0.00           N  
ATOM    190  H   GLY    14      36.279  57.118  37.044  1.00  0.00           H  
ATOM    191  CA  GLY    14      36.578  55.345  35.877  1.00  0.00           C  
ATOM    192  HA2 GLY    14      37.612  55.001  35.834  1.00  0.00           H  
ATOM    193  HA3 GLY    14      36.112  54.775  36.680  1.00  0.00           H  
ATOM    194  C   GLY    14      35.851  54.940  34.554  1.00  0.00           C  
ATOM    195  O   GLY    14      35.353  55.882  33.896  1.00  0.00           O  
ATOM    196  N   PRO    15      35.877  53.682  33.987  1.00  0.00           N  
ATOM    197  CD  PRO    15      36.420  52.480  34.651  1.00  0.00           C  
ATOM    198  HD2 PRO    15      36.316  52.425  35.735  1.00  0.00           H  
ATOM    199  HD3 PRO    15      37.482  52.478  34.404  1.00  0.00           H  
ATOM    200  CG  PRO    15      35.688  51.326  33.899  1.00  0.00           C  
ATOM    201  HG2 PRO    15      36.241  50.386  33.883  1.00  0.00           H  
ATOM    202  HG3 PRO    15      34.735  51.176  34.406  1.00  0.00           H  
ATOM    203  CB  PRO    15      35.397  51.888  32.507  1.00  0.00           C  
ATOM    204  HB2 PRO    15      34.576  51.272  32.141  1.00  0.00           H  
ATOM    205  HB3 PRO    15      36.251  51.721  31.850  1.00  0.00           H  
ATOM    206  CA  PRO    15      35.123  53.365  32.756  1.00  0.00           C  
ATOM    207  HA  PRO    15      35.530  53.842  31.864  1.00  0.00           H  
ATOM    208  C   PRO    15      33.604  53.692  32.984  1.00  0.00           C  
ATOM    209  O   PRO    15      32.953  54.283  32.142  1.00  0.00           O  
ATOM    210  N   THR    16      33.048  53.518  34.139  1.00  0.00           N  
ATOM    211  H   THR    16      33.565  53.087  34.892  1.00  0.00           H  
ATOM    212  CA  THR    16      31.581  53.720  34.373  1.00  0.00           C  
ATOM    213  HA  THR    16      31.006  53.265  33.567  1.00  0.00           H  
ATOM    214  CB  THR    16      31.189  53.000  35.660  1.00  0.00           C  
ATOM    215  HB  THR    16      30.145  53.187  35.910  1.00  0.00           H  
ATOM    216  CG2 THR    16      31.376  51.439  35.521  1.00  0.00           C  
ATOM    217 HG21 THR    16      30.790  50.936  36.290  1.00  0.00           H  
ATOM    218 HG22 THR    16      32.424  51.143  35.469  1.00  0.00           H  
ATOM    219 HG23 THR    16      30.857  51.205  34.591  1.00  0.00           H  
ATOM    220  OG1 THR    16      31.833  53.530  36.800  1.00  0.00           O  
ATOM    221  HG1 THR    16      32.690  53.102  36.866  1.00  0.00           H  
ATOM    222  C   THR    16      31.225  55.190  34.344  1.00  0.00           C  
ATOM    223  O   THR    16      30.263  55.530  33.634  1.00  0.00           O  
ATOM    224  N   ALA    17      32.097  55.994  34.987  1.00  0.00           N  
ATOM    225  H   ALA    17      32.916  55.588  35.415  1.00  0.00           H  
ATOM    226  CA  ALA    17      32.061  57.479  34.881  1.00  0.00           C  
ATOM    227  HA  ALA    17      31.085  57.871  35.166  1.00  0.00           H  
ATOM    228  CB  ALA    17      33.068  58.103  35.863  1.00  0.00           C  
ATOM    229  HB1 ALA    17      33.093  57.666  36.861  1.00  0.00           H  
ATOM    230  HB2 ALA    17      34.088  57.901  35.538  1.00  0.00           H  
ATOM    231  HB3 ALA    17      32.972  59.184  35.968  1.00  0.00           H  
ATOM    232  C   ALA    17      32.329  58.005  33.439  1.00  0.00           C  
ATOM    233  O   ALA    17      31.499  58.812  32.967  1.00  0.00           O  
ATOM    234  N   SER    18      33.353  57.501  32.760  1.00  0.00           N  
ATOM    235  H   SER    18      34.049  57.057  33.342  1.00  0.00           H  
ATOM    236  CA  SER    18      33.571  57.767  31.363  1.00  0.00           C  
ATOM    237  HA  SER    18      33.594  58.845  31.203  1.00  0.00           H  
ATOM    238  CB  SER    18      34.833  57.074  30.857  1.00  0.00           C  
ATOM    239  HB2 SER    18      34.669  56.000  30.941  1.00  0.00           H  
ATOM    240  HB3 SER    18      35.089  57.304  29.823  1.00  0.00           H  
ATOM    241  OG  SER    18      35.993  57.383  31.560  1.00  0.00           O  
ATOM    242  HG  SER    18      36.000  56.829  32.344  1.00  0.00           H  
ATOM    243  C   SER    18      32.315  57.370  30.494  1.00  0.00           C  
ATOM    244  O   SER    18      32.010  58.184  29.649  1.00  0.00           O  
ATOM    245  N   ALA    19      31.658  56.293  30.868  1.00  0.00           N  
ATOM    246  H   ALA    19      31.924  55.734  31.665  1.00  0.00           H  
ATOM    247  CA  ALA    19      30.440  55.937  30.135  1.00  0.00           C  
ATOM    248  HA  ALA    19      30.742  55.990  29.089  1.00  0.00           H  
ATOM    249  CB  ALA    19      29.998  54.511  30.358  1.00  0.00           C  
ATOM    250  HB1 ALA    19      30.771  53.753  30.229  1.00  0.00           H  
ATOM    251  HB2 ALA    19      29.188  54.215  29.691  1.00  0.00           H  
ATOM    252  HB3 ALA    19      29.554  54.354  31.340  1.00  0.00           H  
ATOM    253  C   ALA    19      29.340  56.979  30.356  1.00  0.00           C  
ATOM    254  O   ALA    19      28.745  57.415  29.377  1.00  0.00           O  
ATOM    255  N   TYR    20      29.060  57.411  31.548  1.00  0.00           N  
ATOM    256  H   TYR    20      29.530  57.009  32.346  1.00  0.00           H  
ATOM    257  CA  TYR    20      28.159  58.638  31.706  1.00  0.00           C  
ATOM    258  HA  TYR    20      27.124  58.441  31.426  1.00  0.00           H  
ATOM    259  CB  TYR    20      28.179  59.066  33.232  1.00  0.00           C  
ATOM    260  HB2 TYR    20      28.018  60.142  33.306  1.00  0.00           H  
ATOM    261  HB3 TYR    20      29.166  58.972  33.684  1.00  0.00           H  
ATOM    262  CG  TYR    20      27.160  58.384  34.070  1.00  0.00           C  
ATOM    263  CD1 TYR    20      27.519  57.190  34.713  1.00  0.00           C  
ATOM    264  HD1 TYR    20      28.500  56.745  34.634  1.00  0.00           H  
ATOM    265  CE1 TYR    20      26.580  56.470  35.470  1.00  0.00           C  
ATOM    266  HE1 TYR    20      26.867  55.505  35.861  1.00  0.00           H  
ATOM    267  CZ  TYR    20      25.287  56.993  35.688  1.00  0.00           C  
ATOM    268  OH  TYR    20      24.364  56.322  36.440  1.00  0.00           O  
ATOM    269  HH  TYR    20      24.690  55.560  36.924  1.00  0.00           H  
ATOM    270  CE2 TYR    20      24.956  58.183  35.079  1.00  0.00           C  
ATOM    271  HE2 TYR    20      23.902  58.413  35.123  1.00  0.00           H  
ATOM    272  CD2 TYR    20      25.823  58.871  34.215  1.00  0.00           C  
ATOM    273  HD2 TYR    20      25.496  59.811  33.797  1.00  0.00           H  
ATOM    274  C   TYR    20      28.597  59.919  30.849  1.00  0.00           C  
ATOM    275  O   TYR    20      27.790  60.418  30.128  1.00  0.00           O  
ATOM    276  N   ALA    21      29.875  60.316  30.840  1.00  0.00           N  
ATOM    277  H   ALA    21      30.442  59.820  31.513  1.00  0.00           H  
ATOM    278  CA  ALA    21      30.316  61.453  30.061  1.00  0.00           C  
ATOM    279  HA  ALA    21      29.488  62.137  30.245  1.00  0.00           H  
ATOM    280  CB  ALA    21      31.708  61.972  30.572  1.00  0.00           C  
ATOM    281  HB1 ALA    21      31.618  62.037  31.657  1.00  0.00           H  
ATOM    282  HB2 ALA    21      32.510  61.265  30.358  1.00  0.00           H  
ATOM    283  HB3 ALA    21      31.932  62.981  30.227  1.00  0.00           H  
ATOM    284  C   ALA    21      30.131  61.145  28.567  1.00  0.00           C  
ATOM    285  O   ALA    21      29.856  62.055  27.762  1.00  0.00           O  
ATOM    286  N   ARG    22      30.199  59.852  28.166  1.00  0.00           N  
ATOM    287  H   ARG    22      30.615  59.232  28.847  1.00  0.00           H  
ATOM    288  CA  ARG    22      30.020  59.404  26.772  1.00  0.00           C  
ATOM    289  HA  ARG    22      30.640  59.930  26.046  1.00  0.00           H  
ATOM    290  CB  ARG    22      30.546  57.965  26.702  1.00  0.00           C  
ATOM    291  HB2 ARG    22      30.272  57.321  27.537  1.00  0.00           H  
ATOM    292  HB3 ARG    22      31.616  58.148  26.803  1.00  0.00           H  
ATOM    293  CG  ARG    22      30.174  57.182  25.420  1.00  0.00           C  
ATOM    294  HG2 ARG    22      29.095  57.080  25.533  1.00  0.00           H  
ATOM    295  HG3 ARG    22      30.522  56.149  25.457  1.00  0.00           H  
ATOM    296  CD  ARG    22      30.630  57.909  24.100  1.00  0.00           C  
ATOM    297  HD2 ARG    22      30.050  58.828  24.017  1.00  0.00           H  
ATOM    298  HD3 ARG    22      31.679  58.205  24.091  1.00  0.00           H  
ATOM    299  NE  ARG    22      30.457  57.098  22.894  1.00  0.00           N  
ATOM    300  HE  ARG    22      29.700  57.443  22.322  1.00  0.00           H  
ATOM    301  CZ  ARG    22      31.219  56.154  22.375  1.00  0.00           C  
ATOM    302  NH1 ARG    22      32.184  55.654  23.041  1.00  0.00           N  
ATOM    303 HH11 ARG    22      32.459  55.997  23.950  1.00  0.00           H  
ATOM    304 HH12 ARG    22      32.592  54.782  22.734  1.00  0.00           H  
ATOM    305  NH2 ARG    22      31.036  55.663  21.201  1.00  0.00           N  
ATOM    306 HH21 ARG    22      30.270  55.979  20.624  1.00  0.00           H  
ATOM    307 HH22 ARG    22      31.618  54.876  20.952  1.00  0.00           H  
ATOM    308  C   ARG    22      28.629  59.678  26.323  1.00  0.00           C  
ATOM    309  O   ARG    22      28.417  60.227  25.280  1.00  0.00           O  
ATOM    310  N   ILE    23      27.732  59.149  27.131  1.00  0.00           N  
ATOM    311  H   ILE    23      28.036  58.783  28.023  1.00  0.00           H  
ATOM    312  CA  ILE    23      26.280  59.121  26.768  1.00  0.00           C  
ATOM    313  HA  ILE    23      26.219  58.750  25.745  1.00  0.00           H  
ATOM    314  CB  ILE    23      25.657  58.166  27.805  1.00  0.00           C  
ATOM    315  HB  ILE    23      26.065  58.343  28.800  1.00  0.00           H  
ATOM    316  CG2 ILE    23      24.146  58.377  27.821  1.00  0.00           C  
ATOM    317 HG21 ILE    23      23.786  57.436  28.238  1.00  0.00           H  
ATOM    318 HG22 ILE    23      23.797  58.401  26.788  1.00  0.00           H  
ATOM    319 HG23 ILE    23      23.782  59.245  28.370  1.00  0.00           H  
ATOM    320  CG1 ILE    23      25.993  56.681  27.504  1.00  0.00           C  
ATOM    321 HG12 ILE    23      27.070  56.543  27.404  1.00  0.00           H  
ATOM    322 HG13 ILE    23      25.674  56.159  28.405  1.00  0.00           H  
ATOM    323  CD1 ILE    23      25.433  56.002  26.226  1.00  0.00           C  
ATOM    324 HD11 ILE    23      25.694  54.951  26.106  1.00  0.00           H  
ATOM    325 HD12 ILE    23      25.787  56.547  25.350  1.00  0.00           H  
ATOM    326 HD13 ILE    23      24.344  56.043  26.213  1.00  0.00           H  
ATOM    327  C   ILE    23      25.692  60.600  26.801  1.00  0.00           C  
ATOM    328  O   ILE    23      24.913  61.008  25.903  1.00  0.00           O  
ATOM    329  N   LEU    24      26.165  61.462  27.716  1.00  0.00           N  
ATOM    330  H   LEU    24      26.775  61.018  28.388  1.00  0.00           H  
ATOM    331  CA  LEU    24      25.816  62.868  27.863  1.00  0.00           C  
ATOM    332  HA  LEU    24      24.740  62.959  28.009  1.00  0.00           H  
ATOM    333  CB  LEU    24      26.530  63.392  29.128  1.00  0.00           C  
ATOM    334  HB2 LEU    24      27.499  62.903  29.222  1.00  0.00           H  
ATOM    335  HB3 LEU    24      26.679  64.472  29.124  1.00  0.00           H  
ATOM    336  CG  LEU    24      25.875  63.115  30.471  1.00  0.00           C  
ATOM    337  HG  LEU    24      25.532  62.081  30.476  1.00  0.00           H  
ATOM    338  CD1 LEU    24      26.827  63.272  31.646  1.00  0.00           C  
ATOM    339 HD11 LEU    24      26.301  62.861  32.507  1.00  0.00           H  
ATOM    340 HD12 LEU    24      27.019  64.326  31.842  1.00  0.00           H  
ATOM    341 HD13 LEU    24      27.764  62.735  31.496  1.00  0.00           H  
ATOM    342  CD2 LEU    24      24.661  64.059  30.692  1.00  0.00           C  
ATOM    343 HD21 LEU    24      23.855  63.894  29.977  1.00  0.00           H  
ATOM    344 HD22 LEU    24      24.989  65.092  30.580  1.00  0.00           H  
ATOM    345 HD23 LEU    24      24.199  63.833  31.653  1.00  0.00           H  
ATOM    346  C   LEU    24      26.240  63.542  26.526  1.00  0.00           C  
ATOM    347  O   LEU    24      25.450  64.246  25.868  1.00  0.00           O  
ATOM    348  N   SER    25      27.491  63.247  26.060  1.00  0.00           N  
ATOM    349  H   SER    25      28.121  62.676  26.606  1.00  0.00           H  
ATOM    350  CA  SER    25      28.075  63.806  24.822  1.00  0.00           C  
ATOM    351  HA  SER    25      28.116  64.895  24.850  1.00  0.00           H  
ATOM    352  CB  SER    25      29.588  63.462  24.731  1.00  0.00           C  
ATOM    353  HB2 SER    25      29.696  62.397  24.526  1.00  0.00           H  
ATOM    354  HB3 SER    25      29.912  63.938  23.806  1.00  0.00           H  
ATOM    355  OG  SER    25      30.343  64.031  25.740  1.00  0.00           O  
ATOM    356  HG  SER    25      30.228  63.475  26.514  1.00  0.00           H  
ATOM    357  C   SER    25      27.326  63.257  23.595  1.00  0.00           C  
ATOM    358  O   SER    25      27.327  63.902  22.558  1.00  0.00           O  
ATOM    359  N   GLU    26      26.712  62.062  23.729  1.00  0.00           N  
ATOM    360  H   GLU    26      26.856  61.547  24.586  1.00  0.00           H  
ATOM    361  CA  GLU    26      25.947  61.419  22.614  1.00  0.00           C  
ATOM    362  HA  GLU    26      26.592  61.563  21.747  1.00  0.00           H  
ATOM    363  CB  GLU    26      25.841  59.848  22.753  1.00  0.00           C  
ATOM    364  HB2 GLU    26      25.659  59.626  23.804  1.00  0.00           H  
ATOM    365  HB3 GLU    26      25.015  59.579  22.095  1.00  0.00           H  
ATOM    366  CG  GLU    26      27.077  59.124  22.349  1.00  0.00           C  
ATOM    367  HG2 GLU    26      27.293  59.607  21.396  1.00  0.00           H  
ATOM    368  HG3 GLU    26      27.866  59.335  23.071  1.00  0.00           H  
ATOM    369  CD  GLU    26      26.988  57.636  22.100  1.00  0.00           C  
ATOM    370  OE1 GLU    26      25.907  57.088  22.279  1.00  0.00           O  
ATOM    371  OE2 GLU    26      27.939  57.064  21.566  1.00  0.00           O  
ATOM    372  C   GLU    26      24.526  61.994  22.363  1.00  0.00           C  
ATOM    373  O   GLU    26      24.093  62.135  21.232  1.00  0.00           O  
ATOM    374  N   GLU    27      23.822  62.319  23.425  1.00  0.00           N  
ATOM    375  H   GLU    27      24.315  62.133  24.287  1.00  0.00           H  
ATOM    376  CA  GLU    27      22.369  62.679  23.488  1.00  0.00           C  
ATOM    377  HA  GLU    27      21.954  62.640  22.481  1.00  0.00           H  
ATOM    378  CB  GLU    27      21.671  61.710  24.414  1.00  0.00           C  
ATOM    379  HB2 GLU    27      20.599  61.907  24.416  1.00  0.00           H  
ATOM    380  HB3 GLU    27      22.128  61.835  25.395  1.00  0.00           H  
ATOM    381  CG  GLU    27      21.852  60.215  24.133  1.00  0.00           C  
ATOM    382  HG2 GLU    27      22.931  60.082  24.214  1.00  0.00           H  
ATOM    383  HG3 GLU    27      21.426  59.666  24.972  1.00  0.00           H  
ATOM    384  CD  GLU    27      21.395  59.728  22.716  1.00  0.00           C  
ATOM    385  OE1 GLU    27      20.425  60.254  22.187  1.00  0.00           O  
ATOM    386  OE2 GLU    27      21.909  58.692  22.222  1.00  0.00           O  
ATOM    387  C   GLU    27      21.997  64.081  24.005  1.00  0.00           C  
ATOM    388  O   GLU    27      20.919  64.540  23.638  1.00  0.00           O  
ATOM    389  N   ALA    28      22.879  64.835  24.658  1.00  0.00           N  
ATOM    390  H   ALA    28      23.663  64.317  25.028  1.00  0.00           H  
ATOM    391  CA  ALA    28      22.488  66.210  25.045  1.00  0.00           C  
ATOM    392  HA  ALA    28      21.650  66.464  24.396  1.00  0.00           H  
ATOM    393  CB  ALA    28      21.833  66.090  26.453  1.00  0.00           C  
ATOM    394  HB1 ALA    28      21.413  67.065  26.701  1.00  0.00           H  
ATOM    395  HB2 ALA    28      22.489  65.684  27.223  1.00  0.00           H  
ATOM    396  HB3 ALA    28      20.982  65.409  26.418  1.00  0.00           H  
ATOM    397  C   ALA    28      23.610  67.210  24.940  1.00  0.00           C  
ATOM    398  O   ALA    28      24.154  67.807  25.921  1.00  0.00           O  
ATOM    399  N   PRO    29      23.923  67.519  23.665  1.00  0.00           N  
ATOM    400  CD  PRO    29      23.204  67.166  22.425  1.00  0.00           C  
ATOM    401  HD2 PRO    29      22.984  66.098  22.411  1.00  0.00           H  
ATOM    402  HD3 PRO    29      22.255  67.700  22.381  1.00  0.00           H  
ATOM    403  CG  PRO    29      24.194  67.602  21.263  1.00  0.00           C  
ATOM    404  HG2 PRO    29      23.763  67.905  20.309  1.00  0.00           H  
ATOM    405  HG3 PRO    29      25.138  67.066  21.162  1.00  0.00           H  
ATOM    406  CB  PRO    29      24.765  68.925  21.904  1.00  0.00           C  
ATOM    407  HB2 PRO    29      23.974  69.675  21.876  1.00  0.00           H  
ATOM    408  HB3 PRO    29      25.704  69.201  21.425  1.00  0.00           H  
ATOM    409  CA  PRO    29      24.939  68.517  23.385  1.00  0.00           C  
ATOM    410  HA  PRO    29      25.957  68.131  23.421  1.00  0.00           H  
ATOM    411  C   PRO    29      24.852  69.830  24.213  1.00  0.00           C  
ATOM    412  O   PRO    29      25.910  70.360  24.659  1.00  0.00           O  
ATOM    413  N   GLY    30      23.615  70.396  24.428  1.00  0.00           N  
ATOM    414  H   GLY    30      22.831  69.934  23.989  1.00  0.00           H  
ATOM    415  CA  GLY    30      23.282  71.659  25.127  1.00  0.00           C  
ATOM    416  HA2 GLY    30      23.850  72.484  24.698  1.00  0.00           H  
ATOM    417  HA3 GLY    30      22.241  71.953  24.994  1.00  0.00           H  
ATOM    418  C   GLY    30      23.644  71.671  26.666  1.00  0.00           C  
ATOM    419  O   GLY    30      23.710  72.741  27.246  1.00  0.00           O  
ATOM    420  N   ALA    31      23.871  70.599  27.357  1.00  0.00           N  
ATOM    421  H   ALA    31      23.846  69.720  26.861  1.00  0.00           H  
ATOM    422  CA  ALA    31      24.130  70.456  28.770  1.00  0.00           C  
ATOM    423  HA  ALA    31      23.508  71.163  29.319  1.00  0.00           H  
ATOM    424  CB  ALA    31      23.793  68.988  29.144  1.00  0.00           C  
ATOM    425  HB1 ALA    31      24.697  68.401  28.981  1.00  0.00           H  
ATOM    426  HB2 ALA    31      23.417  69.057  30.165  1.00  0.00           H  
ATOM    427  HB3 ALA    31      23.003  68.635  28.480  1.00  0.00           H  
ATOM    428  C   ALA    31      25.647  70.683  29.102  1.00  0.00           C  
ATOM    429  O   ALA    31      26.507  70.216  28.386  1.00  0.00           O  
ATOM    430  N   THR    32      26.007  71.362  30.221  1.00  0.00           N  
ATOM    431  H   THR    32      25.284  71.713  30.833  1.00  0.00           H  
ATOM    432  CA  THR    32      27.438  71.582  30.640  1.00  0.00           C  
ATOM    433  HA  THR    32      28.152  71.435  29.830  1.00  0.00           H  
ATOM    434  CB  THR    32      27.543  72.994  31.283  1.00  0.00           C  
ATOM    435  HB  THR    32      28.558  73.166  31.641  1.00  0.00           H  
ATOM    436  CG2 THR    32      27.370  74.074  30.196  1.00  0.00           C  
ATOM    437 HG21 THR    32      27.001  73.649  29.262  1.00  0.00           H  
ATOM    438 HG22 THR    32      28.279  74.641  29.996  1.00  0.00           H  
ATOM    439 HG23 THR    32      26.694  74.859  30.532  1.00  0.00           H  
ATOM    440  OG1 THR    32      26.746  73.260  32.377  1.00  0.00           O  
ATOM    441  HG1 THR    32      25.826  73.294  32.104  1.00  0.00           H  
ATOM    442  C   THR    32      27.906  70.504  31.672  1.00  0.00           C  
ATOM    443  O   THR    32      27.125  70.184  32.562  1.00  0.00           O  
ATOM    444  N   ILE    33      29.002  69.789  31.525  1.00  0.00           N  
ATOM    445  H   ILE    33      29.522  69.910  30.667  1.00  0.00           H  
ATOM    446  CA  ILE    33      29.372  68.561  32.244  1.00  0.00           C  
ATOM    447  HA  ILE    33      28.599  68.367  32.987  1.00  0.00           H  
ATOM    448  CB  ILE    33      29.330  67.384  31.299  1.00  0.00           C  
ATOM    449  HB  ILE    33      29.978  67.538  30.436  1.00  0.00           H  
ATOM    450  CG2 ILE    33      29.708  66.025  31.886  1.00  0.00           C  
ATOM    451 HG21 ILE    33      29.904  65.255  31.140  1.00  0.00           H  
ATOM    452 HG22 ILE    33      28.901  65.761  32.569  1.00  0.00           H  
ATOM    453 HG23 ILE    33      30.605  66.141  32.494  1.00  0.00           H  
ATOM    454  CG1 ILE    33      27.831  67.200  30.761  1.00  0.00           C  
ATOM    455 HG12 ILE    33      27.195  66.491  31.292  1.00  0.00           H  
ATOM    456 HG13 ILE    33      27.299  68.149  30.824  1.00  0.00           H  
ATOM    457  CD1 ILE    33      27.841  66.958  29.238  1.00  0.00           C  
ATOM    458 HD11 ILE    33      28.161  67.916  28.828  1.00  0.00           H  
ATOM    459 HD12 ILE    33      28.651  66.295  28.935  1.00  0.00           H  
ATOM    460 HD13 ILE    33      26.864  66.680  28.844  1.00  0.00           H  
ATOM    461  C   ILE    33      30.811  68.740  32.813  1.00  0.00           C  
ATOM    462  O   ILE    33      31.647  69.266  32.018  1.00  0.00           O  
ATOM    463  N   ALA    34      31.127  68.217  34.004  1.00  0.00           N  
ATOM    464  H   ALA    34      30.427  67.731  34.546  1.00  0.00           H  
ATOM    465  CA  ALA    34      32.581  68.076  34.427  1.00  0.00           C  
ATOM    466  HA  ALA    34      33.201  67.995  33.534  1.00  0.00           H  
ATOM    467  CB  ALA    34      33.022  69.294  35.180  1.00  0.00           C  
ATOM    468  HB1 ALA    34      33.992  69.151  35.656  1.00  0.00           H  
ATOM    469  HB2 ALA    34      32.370  69.481  36.034  1.00  0.00           H  
ATOM    470  HB3 ALA    34      33.055  70.193  34.564  1.00  0.00           H  
ATOM    471  C   ALA    34      32.814  66.821  35.306  1.00  0.00           C  
ATOM    472  O   ALA    34      31.944  66.234  35.937  1.00  0.00           O  
ATOM    473  N   MET    35      34.089  66.361  35.260  1.00  0.00           N  
ATOM    474  H   MET    35      34.728  66.993  34.799  1.00  0.00           H  
ATOM    475  CA  MET    35      34.567  65.218  35.906  1.00  0.00           C  
ATOM    476  HA  MET    35      33.811  64.794  36.568  1.00  0.00           H  
ATOM    477  CB  MET    35      34.891  64.151  34.789  1.00  0.00           C  
ATOM    478  HB2 MET    35      34.020  64.039  34.144  1.00  0.00           H  
ATOM    479  HB3 MET    35      35.703  64.463  34.132  1.00  0.00           H  
ATOM    480  CG  MET    35      35.326  62.792  35.222  1.00  0.00           C  
ATOM    481  HG2 MET    35      34.561  62.373  35.875  1.00  0.00           H  
ATOM    482  HG3 MET    35      36.259  62.820  35.785  1.00  0.00           H  
ATOM    483  SD  MET    35      35.635  61.595  33.897  1.00  0.00           S  
ATOM    484  CE  MET    35      34.037  61.304  33.143  1.00  0.00           C  
ATOM    485  HE1 MET    35      33.521  62.222  32.863  1.00  0.00           H  
ATOM    486  HE2 MET    35      33.346  60.781  33.804  1.00  0.00           H  
ATOM    487  HE3 MET    35      34.115  60.730  32.219  1.00  0.00           H  
ATOM    488  C   MET    35      35.828  65.562  36.659  1.00  0.00           C  
ATOM    489  O   MET    35      36.748  66.152  36.151  1.00  0.00           O  
ATOM    490  N   PHE    36      35.849  65.173  37.952  1.00  0.00           N  
ATOM    491  H   PHE    36      35.009  64.750  38.319  1.00  0.00           H  
ATOM    492  CA  PHE    36      36.853  65.496  38.941  1.00  0.00           C  
ATOM    493  HA  PHE    36      37.624  66.081  38.440  1.00  0.00           H  
ATOM    494  CB  PHE    36      36.220  66.218  40.084  1.00  0.00           C  
ATOM    495  HB2 PHE    36      35.412  65.578  40.440  1.00  0.00           H  
ATOM    496  HB3 PHE    36      36.934  66.409  40.885  1.00  0.00           H  
ATOM    497  CG  PHE    36      35.585  67.533  39.695  1.00  0.00           C  
ATOM    498  CD1 PHE    36      36.213  68.768  39.853  1.00  0.00           C  
ATOM    499  HD1 PHE    36      37.138  68.793  40.410  1.00  0.00           H  
ATOM    500  CE1 PHE    36      35.579  69.953  39.558  1.00  0.00           C  
ATOM    501  HE1 PHE    36      35.968  70.904  39.888  1.00  0.00           H  
ATOM    502  CZ  PHE    36      34.298  69.970  38.993  1.00  0.00           C  
ATOM    503  HZ  PHE    36      33.790  70.916  38.881  1.00  0.00           H  
ATOM    504  CE2 PHE    36      33.693  68.730  38.769  1.00  0.00           C  
ATOM    505  HE2 PHE    36      32.660  68.863  38.483  1.00  0.00           H  
ATOM    506  CD2 PHE    36      34.325  67.484  39.106  1.00  0.00           C  
ATOM    507  HD2 PHE    36      33.789  66.547  39.095  1.00  0.00           H  
ATOM    508  C   PHE    36      37.553  64.203  39.415  1.00  0.00           C  
ATOM    509  O   PHE    36      36.871  63.258  39.808  1.00  0.00           O  
ATOM    510  N   GLU    37      38.869  64.163  39.503  1.00  0.00           N  
ATOM    511  H   GLU    37      39.283  65.046  39.240  1.00  0.00           H  
ATOM    512  CA  GLU    37      39.750  62.946  39.596  1.00  0.00           C  
ATOM    513  HA  GLU    37      39.175  62.168  40.098  1.00  0.00           H  
ATOM    514  CB  GLU    37      40.214  62.547  38.171  1.00  0.00           C  
ATOM    515  HB2 GLU    37      40.643  63.373  37.603  1.00  0.00           H  
ATOM    516  HB3 GLU    37      39.351  62.273  37.565  1.00  0.00           H  
ATOM    517  CG  GLU    37      41.218  61.400  38.110  1.00  0.00           C  
ATOM    518  HG2 GLU    37      42.229  61.712  38.374  1.00  0.00           H  
ATOM    519  HG3 GLU    37      41.296  61.054  37.079  1.00  0.00           H  
ATOM    520  CD  GLU    37      40.945  60.149  38.842  1.00  0.00           C  
ATOM    521  OE1 GLU    37      40.321  59.217  38.214  1.00  0.00           O  
ATOM    522  OE2 GLU    37      41.329  60.029  40.004  1.00  0.00           O  
ATOM    523  C   GLU    37      40.982  63.181  40.567  1.00  0.00           C  
ATOM    524  O   GLU    37      41.660  64.159  40.365  1.00  0.00           O  
ATOM    525  N   VAL    38      41.228  62.415  41.625  1.00  0.00           N  
ATOM    526  H   VAL    38      40.531  61.750  41.927  1.00  0.00           H  
ATOM    527  CA  VAL    38      42.304  62.740  42.552  1.00  0.00           C  
ATOM    528  HA  VAL    38      42.300  63.816  42.724  1.00  0.00           H  
ATOM    529  CB  VAL    38      41.912  62.146  43.943  1.00  0.00           C  
ATOM    530  HB  VAL    38      41.009  62.661  44.273  1.00  0.00           H  
ATOM    531  CG1 VAL    38      41.706  60.729  43.978  1.00  0.00           C  
ATOM    532 HG11 VAL    38      40.977  60.391  43.242  1.00  0.00           H  
ATOM    533 HG12 VAL    38      41.432  60.428  44.989  1.00  0.00           H  
ATOM    534 HG13 VAL    38      42.599  60.135  43.785  1.00  0.00           H  
ATOM    535  CG2 VAL    38      42.833  62.450  45.063  1.00  0.00           C  
ATOM    536 HG21 VAL    38      43.271  63.401  44.761  1.00  0.00           H  
ATOM    537 HG22 VAL    38      42.291  62.425  46.008  1.00  0.00           H  
ATOM    538 HG23 VAL    38      43.647  61.726  45.113  1.00  0.00           H  
ATOM    539  C   VAL    38      43.660  62.290  42.151  1.00  0.00           C  
ATOM    540  O   VAL    38      44.632  62.848  42.674  1.00  0.00           O  
ATOM    541  N   GLY    39      43.745  61.354  41.229  1.00  0.00           N  
ATOM    542  H   GLY    39      42.874  60.870  41.068  1.00  0.00           H  
ATOM    543  CA  GLY    39      44.919  60.829  40.587  1.00  0.00           C  
ATOM    544  HA2 GLY    39      45.540  60.729  41.477  1.00  0.00           H  
ATOM    545  HA3 GLY    39      44.747  59.802  40.266  1.00  0.00           H  
ATOM    546  C   GLY    39      45.464  61.765  39.545  1.00  0.00           C  
ATOM    547  O   GLY    39      44.853  62.756  39.139  1.00  0.00           O  
ATOM    548  N   PRO    40      46.722  61.466  39.067  1.00  0.00           N  
ATOM    549  CD  PRO    40      47.636  60.646  39.762  1.00  0.00           C  
ATOM    550  HD2 PRO    40      47.886  61.202  40.666  1.00  0.00           H  
ATOM    551  HD3 PRO    40      47.137  59.700  39.972  1.00  0.00           H  
ATOM    552  CG  PRO    40      48.921  60.480  38.970  1.00  0.00           C  
ATOM    553  HG2 PRO    40      48.910  59.542  38.415  1.00  0.00           H  
ATOM    554  HG3 PRO    40      49.892  60.340  39.444  1.00  0.00           H  
ATOM    555  CB  PRO    40      48.922  61.760  38.067  1.00  0.00           C  
ATOM    556  HB2 PRO    40      49.342  61.573  37.079  1.00  0.00           H  
ATOM    557  HB3 PRO    40      49.437  62.634  38.468  1.00  0.00           H  
ATOM    558  CA  PRO    40      47.478  62.199  37.992  1.00  0.00           C  
ATOM    559  HA  PRO    40      47.440  63.277  38.153  1.00  0.00           H  
ATOM    560  C   PRO    40      46.848  61.936  36.594  1.00  0.00           C  
ATOM    561  O   PRO    40      46.051  61.020  36.453  1.00  0.00           O  
ATOM    562  N   THR    41      47.236  62.511  35.495  1.00  0.00           N  
ATOM    563  H   THR    41      47.915  63.243  35.652  1.00  0.00           H  
ATOM    564  CA  THR    41      47.022  62.048  34.088  1.00  0.00           C  
ATOM    565  HA  THR    41      46.121  61.440  34.014  1.00  0.00           H  
ATOM    566  CB  THR    41      46.858  63.316  33.226  1.00  0.00           C  
ATOM    567  HB  THR    41      47.761  63.917  33.117  1.00  0.00           H  
ATOM    568  CG2 THR    41      46.555  62.801  31.809  1.00  0.00           C  
ATOM    569 HG21 THR    41      45.492  62.677  31.605  1.00  0.00           H  
ATOM    570 HG22 THR    41      46.825  63.600  31.118  1.00  0.00           H  
ATOM    571 HG23 THR    41      47.016  61.862  31.503  1.00  0.00           H  
ATOM    572  OG1 THR    41      45.795  64.075  33.658  1.00  0.00           O  
ATOM    573  HG1 THR    41      46.144  64.517  34.436  1.00  0.00           H  
ATOM    574  C   THR    41      48.173  61.134  33.680  1.00  0.00           C  
ATOM    575  O   THR    41      49.188  61.598  33.093  1.00  0.00           O  
ATOM    576  N   VAL    42      48.042  59.788  33.802  1.00  0.00           N  
ATOM    577  H   VAL    42      47.218  59.452  34.280  1.00  0.00           H  
ATOM    578  CA  VAL    42      49.252  58.963  33.592  1.00  0.00           C  
ATOM    579  HA  VAL    42      50.146  59.403  34.034  1.00  0.00           H  
ATOM    580  CB  VAL    42      49.200  57.582  34.345  1.00  0.00           C  
ATOM    581  HB  VAL    42      50.168  57.114  34.164  1.00  0.00           H  
ATOM    582  CG1 VAL    42      49.269  57.881  35.833  1.00  0.00           C  
ATOM    583 HG11 VAL    42      49.128  57.015  36.479  1.00  0.00           H  
ATOM    584 HG12 VAL    42      48.569  58.652  36.158  1.00  0.00           H  
ATOM    585 HG13 VAL    42      50.200  58.407  36.043  1.00  0.00           H  
ATOM    586  CG2 VAL    42      48.047  56.584  33.963  1.00  0.00           C  
ATOM    587 HG21 VAL    42      48.039  56.367  32.895  1.00  0.00           H  
ATOM    588 HG22 VAL    42      47.098  57.034  34.255  1.00  0.00           H  
ATOM    589 HG23 VAL    42      48.150  55.596  34.411  1.00  0.00           H  
ATOM    590  C   VAL    42      49.471  58.645  32.139  1.00  0.00           C  
ATOM    591  O   VAL    42      50.584  58.384  31.782  1.00  0.00           O  
ATOM    592  N   SER    43      48.468  58.588  31.345  1.00  0.00           N  
ATOM    593  H   SER    43      47.541  58.890  31.608  1.00  0.00           H  
ATOM    594  CA  SER    43      48.625  58.202  29.904  1.00  0.00           C  
ATOM    595  HA  SER    43      49.657  58.095  29.572  1.00  0.00           H  
ATOM    596  CB  SER    43      47.897  56.868  29.619  1.00  0.00           C  
ATOM    597  HB2 SER    43      47.847  56.715  28.541  1.00  0.00           H  
ATOM    598  HB3 SER    43      48.552  56.125  30.075  1.00  0.00           H  
ATOM    599  OG  SER    43      46.634  56.962  30.181  1.00  0.00           O  
ATOM    600  HG  SER    43      46.316  56.057  30.154  1.00  0.00           H  
ATOM    601  C   SER    43      48.167  59.334  28.950  1.00  0.00           C  
ATOM    602  O   SER    43      47.605  60.310  29.417  1.00  0.00           O  
ATOM    603  N   ASN    44      48.487  59.287  27.676  1.00  0.00           N  
ATOM    604  H   ASN    44      49.133  58.536  27.480  1.00  0.00           H  
ATOM    605  CA  ASN    44      48.135  60.151  26.566  1.00  0.00           C  
ATOM    606  HA  ASN    44      47.360  60.851  26.877  1.00  0.00           H  
ATOM    607  CB  ASN    44      49.333  60.895  26.121  1.00  0.00           C  
ATOM    608  HB2 ASN    44      50.115  60.185  25.849  1.00  0.00           H  
ATOM    609  HB3 ASN    44      49.637  61.582  26.911  1.00  0.00           H  
ATOM    610  CG  ASN    44      49.007  61.790  24.911  1.00  0.00           C  
ATOM    611  OD1 ASN    44      47.986  62.462  24.827  1.00  0.00           O  
ATOM    612  ND2 ASN    44      49.948  61.952  23.952  1.00  0.00           N  
ATOM    613 HD21 ASN    44      50.823  61.494  24.163  1.00  0.00           H  
ATOM    614 HD22 ASN    44      49.673  62.527  23.168  1.00  0.00           H  
ATOM    615  C   ASN    44      47.589  59.180  25.445  1.00  0.00           C  
ATOM    616  O   ASN    44      48.351  58.270  24.996  1.00  0.00           O  
ATOM    617  N   PRO    45      46.335  59.394  24.951  1.00  0.00           N  
ATOM    618  CD  PRO    45      45.944  58.825  23.721  1.00  0.00           C  
ATOM    619  HD2 PRO    45      45.688  57.768  23.804  1.00  0.00           H  
ATOM    620  HD3 PRO    45      46.780  58.986  23.040  1.00  0.00           H  
ATOM    621  CG  PRO    45      44.796  59.653  23.253  1.00  0.00           C  
ATOM    622  HG2 PRO    45      44.126  59.075  22.617  1.00  0.00           H  
ATOM    623  HG3 PRO    45      45.238  60.399  22.593  1.00  0.00           H  
ATOM    624  CB  PRO    45      44.120  60.124  24.537  1.00  0.00           C  
ATOM    625  HB2 PRO    45      43.333  59.510  24.976  1.00  0.00           H  
ATOM    626  HB3 PRO    45      43.567  61.034  24.304  1.00  0.00           H  
ATOM    627  CA  PRO    45      45.328  60.305  25.472  1.00  0.00           C  
ATOM    628  HA  PRO    45      45.828  61.262  25.327  1.00  0.00           H  
ATOM    629  C   PRO    45      45.012  60.026  27.008  1.00  0.00           C  
ATOM    630  O   PRO    45      45.205  58.895  27.424  1.00  0.00           O  
ATOM    631  N   PRO    46      44.504  60.998  27.738  1.00  0.00           N  
ATOM    632  CD  PRO    46      44.321  62.358  27.195  1.00  0.00           C  
ATOM    633  HD2 PRO    46      45.304  62.760  26.950  1.00  0.00           H  
ATOM    634  HD3 PRO    46      43.725  62.351  26.282  1.00  0.00           H  
ATOM    635  CG  PRO    46      43.817  63.264  28.250  1.00  0.00           C  
ATOM    636  HG2 PRO    46      44.638  63.747  28.780  1.00  0.00           H  
ATOM    637  HG3 PRO    46      43.145  64.053  27.915  1.00  0.00           H  
ATOM    638  CB  PRO    46      43.202  62.302  29.286  1.00  0.00           C  
ATOM    639  HB2 PRO    46      42.133  62.168  29.118  1.00  0.00           H  
ATOM    640  HB3 PRO    46      43.292  62.725  30.286  1.00  0.00           H  
ATOM    641  CA  PRO    46      43.997  60.958  29.109  1.00  0.00           C  
ATOM    642  HA  PRO    46      44.904  60.846  29.704  1.00  0.00           H  
ATOM    643  C   PRO    46      43.166  59.618  29.433  1.00  0.00           C  
ATOM    644  O   PRO    46      41.958  59.583  29.070  1.00  0.00           O  
ATOM    645  N   GLY    47      43.766  58.552  29.977  1.00  0.00           N  
ATOM    646  H   GLY    47      44.729  58.530  30.281  1.00  0.00           H  
ATOM    647  CA  GLY    47      42.920  57.343  30.267  1.00  0.00           C  
ATOM    648  HA2 GLY    47      41.899  57.549  30.590  1.00  0.00           H  
ATOM    649  HA3 GLY    47      43.414  56.822  31.087  1.00  0.00           H  
ATOM    650  C   GLY    47      42.977  56.214  29.198  1.00  0.00           C  
ATOM    651  O   GLY    47      42.107  55.362  29.266  1.00  0.00           O  
ATOM    652  N   ALA    48      43.978  56.184  28.341  1.00  0.00           N  
ATOM    653  H   ALA    48      44.695  56.892  28.412  1.00  0.00           H  
ATOM    654  CA  ALA    48      44.487  54.897  27.700  1.00  0.00           C  
ATOM    655  HA  ALA    48      43.647  54.416  27.199  1.00  0.00           H  
ATOM    656  CB  ALA    48      45.514  55.260  26.708  1.00  0.00           C  
ATOM    657  HB1 ALA    48      45.819  54.359  26.175  1.00  0.00           H  
ATOM    658  HB2 ALA    48      46.337  55.819  27.154  1.00  0.00           H  
ATOM    659  HB3 ALA    48      45.013  55.815  25.915  1.00  0.00           H  
ATOM    660  C   ALA    48      45.075  53.928  28.752  1.00  0.00           C  
ATOM    661  O   ALA    48      45.608  54.441  29.767  1.00  0.00           O  
ATOM    662  N   HIE    49      45.010  52.681  28.474  1.00  0.00           N  
ATOM    663  H   HIE    49      44.512  52.400  27.641  1.00  0.00           H  
ATOM    664  CA  HIE    49      45.863  51.711  29.192  1.00  0.00           C  
ATOM    665  HA  HIE    49      45.686  51.759  30.266  1.00  0.00           H  
ATOM    666  CB  HIE    49      45.565  50.348  28.645  1.00  0.00           C  
ATOM    667  HB2 HIE    49      44.485  50.265  28.521  1.00  0.00           H  
ATOM    668  HB3 HIE    49      45.960  50.230  27.636  1.00  0.00           H  
ATOM    669  CG  HIE    49      45.986  49.162  29.515  1.00  0.00           C  
ATOM    670  ND1 HIE    49      47.255  48.581  29.556  1.00  0.00           N  
ATOM    671  CE1 HIE    49      47.172  47.581  30.423  1.00  0.00           C  
ATOM    672  HE1 HIE    49      47.937  46.836  30.590  1.00  0.00           H  
ATOM    673  NE2 HIE    49      45.823  47.444  30.806  1.00  0.00           N  
ATOM    674  HE2 HIE    49      45.439  46.581  31.165  1.00  0.00           H  
ATOM    675  CD2 HIE    49      45.084  48.372  30.158  1.00  0.00           C  
ATOM    676  HD2 HIE    49      44.016  48.516  30.232  1.00  0.00           H  
ATOM    677  C   HIE    49      47.407  51.955  29.114  1.00  0.00           C  
ATOM    678  O   HIE    49      47.957  52.334  28.029  1.00  0.00           O  
ATOM    679  N   VAL    50      48.168  51.679  30.119  1.00  0.00           N  
ATOM    680  H   VAL    50      47.677  51.308  30.920  1.00  0.00           H  
ATOM    681  CA  VAL    50      49.647  51.975  30.191  1.00  0.00           C  
ATOM    682  HA  VAL    50      49.792  53.015  29.902  1.00  0.00           H  
ATOM    683  CB  VAL    50      50.243  51.782  31.612  1.00  0.00           C  
ATOM    684  HB  VAL    50      51.306  52.012  31.541  1.00  0.00           H  
ATOM    685  CG1 VAL    50      49.542  52.655  32.711  1.00  0.00           C  
ATOM    686 HG11 VAL    50      48.585  52.212  32.987  1.00  0.00           H  
ATOM    687 HG12 VAL    50      50.151  52.844  33.594  1.00  0.00           H  
ATOM    688 HG13 VAL    50      49.313  53.611  32.239  1.00  0.00           H  
ATOM    689  CG2 VAL    50      50.008  50.304  32.110  1.00  0.00           C  
ATOM    690 HG21 VAL    50      50.628  49.670  31.477  1.00  0.00           H  
ATOM    691 HG22 VAL    50      50.353  50.240  33.142  1.00  0.00           H  
ATOM    692 HG23 VAL    50      48.956  50.019  32.136  1.00  0.00           H  
ATOM    693  C   VAL    50      50.541  51.158  29.165  1.00  0.00           C  
ATOM    694  O   VAL    50      51.638  51.440  28.843  1.00  0.00           O  
ATOM    695  N   LYS    51      49.986  50.054  28.567  1.00  0.00           N  
ATOM    696  H   LYS    51      49.092  49.724  28.901  1.00  0.00           H  
ATOM    697  CA  LYS    51      50.545  49.435  27.298  1.00  0.00           C  
ATOM    698  HA  LYS    51      51.571  49.129  27.504  1.00  0.00           H  
ATOM    699  CB  LYS    51      49.650  48.164  26.937  1.00  0.00           C  
ATOM    700  HB2 LYS    51      49.668  47.987  25.862  1.00  0.00           H  
ATOM    701  HB3 LYS    51      48.600  48.376  27.140  1.00  0.00           H  
ATOM    702  CG  LYS    51      50.071  46.964  27.629  1.00  0.00           C  
ATOM    703  HG2 LYS    51      51.143  46.855  27.461  1.00  0.00           H  
ATOM    704  HG3 LYS    51      50.158  47.178  28.694  1.00  0.00           H  
ATOM    705  CD  LYS    51      49.245  45.715  27.447  1.00  0.00           C  
ATOM    706  HD2 LYS    51      49.159  45.450  26.393  1.00  0.00           H  
ATOM    707  HD3 LYS    51      48.214  46.023  27.622  1.00  0.00           H  
ATOM    708  CE  LYS    51      49.661  44.570  28.350  1.00  0.00           C  
ATOM    709  HE2 LYS    51      49.962  44.864  29.355  1.00  0.00           H  
ATOM    710  HE3 LYS    51      48.889  43.839  28.591  1.00  0.00           H  
ATOM    711  NZ  LYS    51      50.832  43.868  27.648  1.00  0.00           N  
ATOM    712  HZ1 LYS    51      51.527  44.555  27.393  1.00  0.00           H  
ATOM    713  HZ2 LYS    51      50.518  43.489  26.766  1.00  0.00           H  
ATOM    714  HZ3 LYS    51      51.306  43.130  28.150  1.00  0.00           H  
ATOM    715  C   LYS    51      50.613  50.453  26.087  1.00  0.00           C  
ATOM    716  O   LYS    51      51.339  50.086  25.132  1.00  0.00           O  
ATOM    717  N   ASN    52      50.047  51.685  26.157  1.00  0.00           N  
ATOM    718  H   ASN    52      49.538  52.013  26.965  1.00  0.00           H  
ATOM    719  CA  ASN    52      50.495  52.673  25.204  1.00  0.00           C  
ATOM    720  HA  ASN    52      50.452  52.188  24.229  1.00  0.00           H  
ATOM    721  CB  ASN    52      49.518  53.841  25.164  1.00  0.00           C  
ATOM    722  HB2 ASN    52      49.334  54.120  26.201  1.00  0.00           H  
ATOM    723  HB3 ASN    52      49.898  54.673  24.570  1.00  0.00           H  
ATOM    724  CG  ASN    52      48.250  53.352  24.473  1.00  0.00           C  
ATOM    725  OD1 ASN    52      48.055  53.545  23.292  1.00  0.00           O  
ATOM    726  ND2 ASN    52      47.388  52.571  25.167  1.00  0.00           N  
ATOM    727 HD21 ASN    52      47.476  52.575  26.174  1.00  0.00           H  
ATOM    728 HD22 ASN    52      46.594  52.122  24.733  1.00  0.00           H  
ATOM    729  C   ASN    52      51.926  53.135  25.342  1.00  0.00           C  
ATOM    730  O   ASN    52      52.532  53.587  24.381  1.00  0.00           O  
ATOM    731  N   ILE    53      52.402  53.001  26.612  1.00  0.00           N  
ATOM    732  H   ILE    53      51.863  52.518  27.315  1.00  0.00           H  
ATOM    733  CA  ILE    53      53.823  53.245  26.982  1.00  0.00           C  
ATOM    734  HA  ILE    53      54.176  54.012  26.292  1.00  0.00           H  
ATOM    735  CB  ILE    53      54.004  53.715  28.407  1.00  0.00           C  
ATOM    736  HB  ILE    53      53.865  52.828  29.026  1.00  0.00           H  
ATOM    737  CG2 ILE    53      55.437  54.184  28.599  1.00  0.00           C  
ATOM    738 HG21 ILE    53      56.215  53.440  28.429  1.00  0.00           H  
ATOM    739 HG22 ILE    53      55.509  54.922  27.801  1.00  0.00           H  
ATOM    740 HG23 ILE    53      55.572  54.793  29.492  1.00  0.00           H  
ATOM    741  CG1 ILE    53      53.033  54.851  28.800  1.00  0.00           C  
ATOM    742 HG12 ILE    53      53.258  55.778  28.274  1.00  0.00           H  
ATOM    743 HG13 ILE    53      51.988  54.643  28.571  1.00  0.00           H  
ATOM    744  CD1 ILE    53      52.892  55.130  30.256  1.00  0.00           C  
ATOM    745 HD11 ILE    53      52.015  55.748  30.451  1.00  0.00           H  
ATOM    746 HD12 ILE    53      53.711  55.623  30.779  1.00  0.00           H  
ATOM    747 HD13 ILE    53      52.703  54.169  30.734  1.00  0.00           H  
ATOM    748  C   ILE    53      54.736  52.027  26.726  1.00  0.00           C  
ATOM    749  O   ILE    53      54.666  51.086  27.526  1.00  0.00           O  
ATOM    750  N   GLU    54      55.454  51.949  25.608  1.00  0.00           N  
ATOM    751  H   GLU    54      55.554  52.681  24.919  1.00  0.00           H  
ATOM    752  CA  GLU    54      56.080  50.755  25.091  1.00  0.00           C  
ATOM    753  HA  GLU    54      55.309  49.994  25.211  1.00  0.00           H  
ATOM    754  CB  GLU    54      56.471  50.901  23.637  1.00  0.00           C  
ATOM    755  HB2 GLU    54      57.186  51.713  23.503  1.00  0.00           H  
ATOM    756  HB3 GLU    54      55.566  51.169  23.092  1.00  0.00           H  
ATOM    757  CG  GLU    54      57.116  49.636  22.975  1.00  0.00           C  
ATOM    758  HG2 GLU    54      57.264  49.819  21.911  1.00  0.00           H  
ATOM    759  HG3 GLU    54      58.080  49.574  23.482  1.00  0.00           H  
ATOM    760  CD  GLU    54      56.424  48.254  23.180  1.00  0.00           C  
ATOM    761  OE1 GLU    54      57.069  47.251  22.871  1.00  0.00           O  
ATOM    762  OE2 GLU    54      55.288  48.188  23.684  1.00  0.00           O  
ATOM    763  C   GLU    54      57.242  50.288  25.901  1.00  0.00           C  
ATOM    764  O   GLU    54      57.381  49.038  26.237  1.00  0.00           O  
ATOM    765  N   ASP    55      58.114  51.169  26.344  1.00  0.00           N  
ATOM    766  H   ASP    55      57.886  52.151  26.295  1.00  0.00           H  
ATOM    767  CA  ASP    55      59.350  50.932  27.167  1.00  0.00           C  
ATOM    768  HA  ASP    55      60.049  50.313  26.605  1.00  0.00           H  
ATOM    769  CB  ASP    55      60.091  52.249  27.366  1.00  0.00           C  
ATOM    770  HB2 ASP    55      59.386  53.023  27.670  1.00  0.00           H  
ATOM    771  HB3 ASP    55      60.471  52.577  26.398  1.00  0.00           H  
ATOM    772  CG  ASP    55      61.201  52.090  28.416  1.00  0.00           C  
ATOM    773  OD1 ASP    55      61.522  53.189  28.842  1.00  0.00           O  
ATOM    774  OD2 ASP    55      61.680  51.021  28.859  1.00  0.00           O  
ATOM    775  C   ASP    55      58.899  50.328  28.513  1.00  0.00           C  
ATOM    776  O   ASP    55      58.291  51.007  29.309  1.00  0.00           O  
ATOM    777  N   PRO    56      59.287  49.017  28.721  1.00  0.00           N  
ATOM    778  CD  PRO    56      60.081  48.159  27.778  1.00  0.00           C  
ATOM    779  HD2 PRO    56      61.100  48.496  27.584  1.00  0.00           H  
ATOM    780  HD3 PRO    56      59.634  48.146  26.784  1.00  0.00           H  
ATOM    781  CG  PRO    56      59.883  46.769  28.375  1.00  0.00           C  
ATOM    782  HG2 PRO    56      58.922  46.487  27.943  1.00  0.00           H  
ATOM    783  HG3 PRO    56      60.672  46.046  28.170  1.00  0.00           H  
ATOM    784  CB  PRO    56      59.763  47.052  29.917  1.00  0.00           C  
ATOM    785  HB2 PRO    56      60.770  47.183  30.313  1.00  0.00           H  
ATOM    786  HB3 PRO    56      59.435  46.239  30.565  1.00  0.00           H  
ATOM    787  CA  PRO    56      58.947  48.356  29.971  1.00  0.00           C  
ATOM    788  HA  PRO    56      57.883  48.131  29.904  1.00  0.00           H  
ATOM    789  C   PRO    56      59.331  49.124  31.223  1.00  0.00           C  
ATOM    790  O   PRO    56      58.698  48.953  32.262  1.00  0.00           O  
ATOM    791  N   ASP    57      60.461  49.826  31.233  1.00  0.00           N  
ATOM    792  H   ASP    57      60.853  50.088  30.339  1.00  0.00           H  
ATOM    793  CA  ASP    57      60.938  50.558  32.395  1.00  0.00           C  
ATOM    794  HA  ASP    57      60.734  50.025  33.323  1.00  0.00           H  
ATOM    795  CB  ASP    57      62.452  50.782  32.162  1.00  0.00           C  
ATOM    796  HB2 ASP    57      62.580  51.624  32.842  1.00  0.00           H  
ATOM    797  HB3 ASP    57      62.786  50.967  31.141  1.00  0.00           H  
ATOM    798  CG  ASP    57      63.246  49.591  32.729  1.00  0.00           C  
ATOM    799  OD1 ASP    57      62.757  48.564  33.186  1.00  0.00           O  
ATOM    800  OD2 ASP    57      64.457  49.827  32.689  1.00  0.00           O  
ATOM    801  C   ASP    57      60.222  51.825  32.598  1.00  0.00           C  
ATOM    802  O   ASP    57      59.829  52.059  33.772  1.00  0.00           O  
ATOM    803  N   SER    58      59.806  52.534  31.505  1.00  0.00           N  
ATOM    804  H   SER    58      60.033  52.333  30.541  1.00  0.00           H  
ATOM    805  CA  SER    58      58.903  53.677  31.640  1.00  0.00           C  
ATOM    806  HA  SER    58      59.289  54.373  32.385  1.00  0.00           H  
ATOM    807  CB  SER    58      58.874  54.371  30.226  1.00  0.00           C  
ATOM    808  HB2 SER    58      58.648  53.573  29.518  1.00  0.00           H  
ATOM    809  HB3 SER    58      58.045  55.076  30.163  1.00  0.00           H  
ATOM    810  OG  SER    58      60.082  55.064  29.924  1.00  0.00           O  
ATOM    811  HG  SER    58      60.651  54.463  29.437  1.00  0.00           H  
ATOM    812  C   SER    58      57.536  53.305  32.100  1.00  0.00           C  
ATOM    813  O   SER    58      56.861  54.087  32.784  1.00  0.00           O  
ATOM    814  N   ARG    59      57.030  52.133  31.675  1.00  0.00           N  
ATOM    815  H   ARG    59      57.597  51.607  31.025  1.00  0.00           H  
ATOM    816  CA  ARG    59      55.710  51.456  32.001  1.00  0.00           C  
ATOM    817  HA  ARG    59      54.867  52.137  31.878  1.00  0.00           H  
ATOM    818  CB  ARG    59      55.540  50.227  31.075  1.00  0.00           C  
ATOM    819  HB2 ARG    59      55.899  49.316  31.552  1.00  0.00           H  
ATOM    820  HB3 ARG    59      56.003  50.432  30.109  1.00  0.00           H  
ATOM    821  CG  ARG    59      54.001  49.951  30.960  1.00  0.00           C  
ATOM    822  HG2 ARG    59      53.588  49.828  31.962  1.00  0.00           H  
ATOM    823  HG3 ARG    59      53.606  50.815  30.427  1.00  0.00           H  
ATOM    824  CD  ARG    59      53.684  48.658  30.145  1.00  0.00           C  
ATOM    825  HD2 ARG    59      53.832  47.808  30.811  1.00  0.00           H  
ATOM    826  HD3 ARG    59      52.610  48.635  29.958  1.00  0.00           H  
ATOM    827  NE  ARG    59      54.392  48.547  28.825  1.00  0.00           N  
ATOM    828  HE  ARG    59      54.698  49.447  28.485  1.00  0.00           H  
ATOM    829  CZ  ARG    59      54.570  47.424  28.140  1.00  0.00           C  
ATOM    830  NH1 ARG    59      53.875  46.383  28.410  1.00  0.00           N  
ATOM    831 HH11 ARG    59      53.078  46.317  29.027  1.00  0.00           H  
ATOM    832 HH12 ARG    59      54.204  45.582  27.890  1.00  0.00           H  
ATOM    833  NH2 ARG    59      55.436  47.215  27.203  1.00  0.00           N  
ATOM    834 HH21 ARG    59      56.128  47.865  26.859  1.00  0.00           H  
ATOM    835 HH22 ARG    59      55.514  46.243  26.941  1.00  0.00           H  
ATOM    836  C   ARG    59      55.690  51.174  33.503  1.00  0.00           C  
ATOM    837  O   ARG    59      54.684  51.370  34.124  1.00  0.00           O  
ATOM    838  N   SER    60      56.804  50.718  34.053  1.00  0.00           N  
ATOM    839  H   SER    60      57.568  50.617  33.400  1.00  0.00           H  
ATOM    840  CA  SER    60      57.009  50.439  35.409  1.00  0.00           C  
ATOM    841  HA  SER    60      56.172  49.817  35.725  1.00  0.00           H  
ATOM    842  CB  SER    60      58.262  49.583  35.704  1.00  0.00           C  
ATOM    843  HB2 SER    60      59.175  50.158  35.551  1.00  0.00           H  
ATOM    844  HB3 SER    60      58.086  49.303  36.743  1.00  0.00           H  
ATOM    845  OG  SER    60      58.172  48.333  35.008  1.00  0.00           O  
ATOM    846  HG  SER    60      58.510  48.507  34.127  1.00  0.00           H  
ATOM    847  C   SER    60      57.051  51.728  36.255  1.00  0.00           C  
ATOM    848  O   SER    60      56.354  51.701  37.271  1.00  0.00           O  
ATOM    849  N   LEU    61      57.774  52.718  35.831  1.00  0.00           N  
ATOM    850  H   LEU    61      58.394  52.567  35.048  1.00  0.00           H  
ATOM    851  CA  LEU    61      57.651  54.047  36.470  1.00  0.00           C  
ATOM    852  HA  LEU    61      57.807  53.858  37.532  1.00  0.00           H  
ATOM    853  CB  LEU    61      58.707  54.881  35.861  1.00  0.00           C  
ATOM    854  HB2 LEU    61      58.535  54.767  34.791  1.00  0.00           H  
ATOM    855  HB3 LEU    61      59.631  54.484  36.281  1.00  0.00           H  
ATOM    856  CG  LEU    61      58.731  56.368  36.186  1.00  0.00           C  
ATOM    857  HG  LEU    61      57.809  56.816  35.817  1.00  0.00           H  
ATOM    858  CD1 LEU    61      58.875  56.730  37.702  1.00  0.00           C  
ATOM    859 HD11 LEU    61      58.832  57.801  37.899  1.00  0.00           H  
ATOM    860 HD12 LEU    61      58.039  56.231  38.193  1.00  0.00           H  
ATOM    861 HD13 LEU    61      59.771  56.272  38.120  1.00  0.00           H  
ATOM    862  CD2 LEU    61      59.889  57.028  35.393  1.00  0.00           C  
ATOM    863 HD21 LEU    61      59.817  58.116  35.389  1.00  0.00           H  
ATOM    864 HD22 LEU    61      60.009  56.636  34.383  1.00  0.00           H  
ATOM    865 HD23 LEU    61      60.832  56.683  35.817  1.00  0.00           H  
ATOM    866  C   LEU    61      56.222  54.617  36.345  1.00  0.00           C  
ATOM    867  O   LEU    61      55.782  55.314  37.211  1.00  0.00           O  
ATOM    868  N   ALA    62      55.426  54.295  35.281  1.00  0.00           N  
ATOM    869  H   ALA    62      55.949  53.968  34.481  1.00  0.00           H  
ATOM    870  CA  ALA    62      54.042  54.729  35.082  1.00  0.00           C  
ATOM    871  HA  ALA    62      54.094  55.812  34.972  1.00  0.00           H  
ATOM    872  CB  ALA    62      53.588  54.249  33.694  1.00  0.00           C  
ATOM    873  HB1 ALA    62      52.954  55.033  33.279  1.00  0.00           H  
ATOM    874  HB2 ALA    62      54.411  54.228  32.980  1.00  0.00           H  
ATOM    875  HB3 ALA    62      53.110  53.273  33.612  1.00  0.00           H  
ATOM    876  C   ALA    62      53.109  54.182  36.135  1.00  0.00           C  
ATOM    877  O   ALA    62      52.264  54.895  36.747  1.00  0.00           O  
ATOM    878  N   GLN    63      53.216  52.846  36.315  1.00  0.00           N  
ATOM    879  H   GLN    63      53.893  52.416  35.701  1.00  0.00           H  
ATOM    880  CA  GLN    63      52.594  52.114  37.402  1.00  0.00           C  
ATOM    881  HA  GLN    63      51.518  52.269  37.322  1.00  0.00           H  
ATOM    882  CB  GLN    63      52.907  50.590  37.333  1.00  0.00           C  
ATOM    883  HB2 GLN    63      52.394  50.238  38.227  1.00  0.00           H  
ATOM    884  HB3 GLN    63      53.978  50.391  37.294  1.00  0.00           H  
ATOM    885  CG  GLN    63      52.279  49.944  36.077  1.00  0.00           C  
ATOM    886  HG2 GLN    63      51.197  49.888  36.202  1.00  0.00           H  
ATOM    887  HG3 GLN    63      52.374  50.549  35.176  1.00  0.00           H  
ATOM    888  CD  GLN    63      52.936  48.581  35.875  1.00  0.00           C  
ATOM    889  OE1 GLN    63      54.053  48.256  36.291  1.00  0.00           O  
ATOM    890  NE2 GLN    63      52.234  47.779  35.133  1.00  0.00           N  
ATOM    891 HE21 GLN    63      51.448  48.243  34.700  1.00  0.00           H  
ATOM    892 HE22 GLN    63      52.473  46.806  35.008  1.00  0.00           H  
ATOM    893  C   GLN    63      53.005  52.719  38.808  1.00  0.00           C  
ATOM    894  O   GLN    63      52.242  52.666  39.777  1.00  0.00           O  
ATOM    895  N   ARG    64      54.233  53.288  38.961  1.00  0.00           N  
ATOM    896  H   ARG    64      54.816  53.488  38.162  1.00  0.00           H  
ATOM    897  CA  ARG    64      54.466  54.013  40.274  1.00  0.00           C  
ATOM    898  HA  ARG    64      54.060  53.371  41.055  1.00  0.00           H  
ATOM    899  CB  ARG    64      55.976  54.374  40.485  1.00  0.00           C  
ATOM    900  HB2 ARG    64      56.189  55.104  39.705  1.00  0.00           H  
ATOM    901  HB3 ARG    64      56.047  54.856  41.460  1.00  0.00           H  
ATOM    902  CG  ARG    64      57.055  53.338  40.257  1.00  0.00           C  
ATOM    903  HG2 ARG    64      58.061  53.728  40.412  1.00  0.00           H  
ATOM    904  HG3 ARG    64      57.081  53.027  39.212  1.00  0.00           H  
ATOM    905  CD  ARG    64      56.869  52.000  41.102  1.00  0.00           C  
ATOM    906  HD2 ARG    64      57.830  51.542  41.334  1.00  0.00           H  
ATOM    907  HD3 ARG    64      56.518  52.434  42.038  1.00  0.00           H  
ATOM    908  NE  ARG    64      55.932  50.914  40.650  1.00  0.00           N  
ATOM    909  HE  ARG    64      55.027  51.033  41.082  1.00  0.00           H  
ATOM    910  CZ  ARG    64      56.141  49.748  40.072  1.00  0.00           C  
ATOM    911  NH1 ARG    64      57.336  49.541  39.519  1.00  0.00           N  
ATOM    912 HH11 ARG    64      58.048  50.225  39.307  1.00  0.00           H  
ATOM    913 HH12 ARG    64      57.498  48.605  39.176  1.00  0.00           H  
ATOM    914  NH2 ARG    64      55.272  48.830  40.162  1.00  0.00           N  
ATOM    915 HH21 ARG    64      54.372  49.003  40.585  1.00  0.00           H  
ATOM    916 HH22 ARG    64      55.407  47.905  39.780  1.00  0.00           H  
ATOM    917  C   ARG    64      53.583  55.269  40.423  1.00  0.00           C  
ATOM    918  O   ARG    64      53.347  55.554  41.615  1.00  0.00           O  
ATOM    919  N   ALA    65      53.036  55.965  39.422  1.00  0.00           N  
ATOM    920  H   ALA    65      53.240  55.667  38.479  1.00  0.00           H  
ATOM    921  CA  ALA    65      52.109  57.077  39.533  1.00  0.00           C  
ATOM    922  HA  ALA    65      52.414  57.715  40.363  1.00  0.00           H  
ATOM    923  CB  ALA    65      52.064  57.974  38.300  1.00  0.00           C  
ATOM    924  HB1 ALA    65      52.042  57.484  37.327  1.00  0.00           H  
ATOM    925  HB2 ALA    65      52.983  58.548  38.186  1.00  0.00           H  
ATOM    926  HB3 ALA    65      51.168  58.595  38.316  1.00  0.00           H  
ATOM    927  C   ALA    65      50.693  56.623  39.936  1.00  0.00           C  
ATOM    928  O   ALA    65      49.992  57.189  40.779  1.00  0.00           O  
ATOM    929  N   SER    66      50.316  55.443  39.424  1.00  0.00           N  
ATOM    930  H   SER    66      50.776  55.021  38.630  1.00  0.00           H  
ATOM    931  CA  SER    66      49.121  54.720  39.891  1.00  0.00           C  
ATOM    932  HA  SER    66      48.208  55.276  39.679  1.00  0.00           H  
ATOM    933  CB  SER    66      49.027  53.505  39.045  1.00  0.00           C  
ATOM    934  HB2 SER    66      49.766  52.738  39.277  1.00  0.00           H  
ATOM    935  HB3 SER    66      48.049  53.040  39.175  1.00  0.00           H  
ATOM    936  OG  SER    66      49.087  53.767  37.657  1.00  0.00           O  
ATOM    937  HG  SER    66      48.560  54.557  37.515  1.00  0.00           H  
ATOM    938  C   SER    66      49.098  54.224  41.345  1.00  0.00           C  
ATOM    939  O   SER    66      48.043  54.264  41.985  1.00  0.00           O  
ATOM    940  N   GLU    67      50.242  53.690  41.784  1.00  0.00           N  
ATOM    941  H   GLU    67      51.046  53.703  41.172  1.00  0.00           H  
ATOM    942  CA  GLU    67      50.411  53.067  43.163  1.00  0.00           C  
ATOM    943  HA  GLU    67      49.503  52.513  43.399  1.00  0.00           H  
ATOM    944  CB  GLU    67      51.583  52.119  43.050  1.00  0.00           C  
ATOM    945  HB2 GLU    67      52.436  52.698  42.697  1.00  0.00           H  
ATOM    946  HB3 GLU    67      51.793  51.799  44.070  1.00  0.00           H  
ATOM    947  CG  GLU    67      51.337  50.819  42.225  1.00  0.00           C  
ATOM    948  HG2 GLU    67      50.813  50.133  42.891  1.00  0.00           H  
ATOM    949  HG3 GLU    67      50.763  51.096  41.341  1.00  0.00           H  
ATOM    950  CD  GLU    67      52.650  50.136  41.723  1.00  0.00           C  
ATOM    951  OE1 GLU    67      53.683  50.457  42.290  1.00  0.00           O  
ATOM    952  OE2 GLU    67      52.647  49.107  41.014  1.00  0.00           O  
ATOM    953  C   GLU    67      50.651  54.220  44.163  1.00  0.00           C  
ATOM    954  O   GLU    67      50.907  53.940  45.337  1.00  0.00           O  
ATOM    955  N   GLY    68      50.652  55.479  43.726  1.00  0.00           N  
ATOM    956  H   GLY    68      50.618  55.538  42.718  1.00  0.00           H  
ATOM    957  CA  GLY    68      51.290  56.606  44.453  1.00  0.00           C  
ATOM    958  HA2 GLY    68      52.366  56.435  44.488  1.00  0.00           H  
ATOM    959  HA3 GLY    68      50.876  57.431  43.875  1.00  0.00           H  
ATOM    960  C   GLY    68      50.793  56.724  45.876  1.00  0.00           C  
ATOM    961  O   GLY    68      51.624  56.798  46.826  1.00  0.00           O  
ATOM    962  N   PRO    69      49.426  56.603  46.142  1.00  0.00           N  
ATOM    963  CD  PRO    69      48.375  56.701  45.164  1.00  0.00           C  
ATOM    964  HD2 PRO    69      48.651  57.406  44.380  1.00  0.00           H  
ATOM    965  HD3 PRO    69      48.099  55.743  44.722  1.00  0.00           H  
ATOM    966  CG  PRO    69      47.131  57.260  45.912  1.00  0.00           C  
ATOM    967  HG2 PRO    69      46.191  56.963  45.448  1.00  0.00           H  
ATOM    968  HG3 PRO    69      47.296  58.337  45.946  1.00  0.00           H  
ATOM    969  CB  PRO    69      47.355  56.791  47.391  1.00  0.00           C  
ATOM    970  HB2 PRO    69      47.052  55.745  47.421  1.00  0.00           H  
ATOM    971  HB3 PRO    69      46.870  57.333  48.203  1.00  0.00           H  
ATOM    972  CA  PRO    69      48.860  56.825  47.487  1.00  0.00           C  
ATOM    973  HA  PRO    69      49.111  57.865  47.693  1.00  0.00           H  
ATOM    974  C   PRO    69      49.318  55.823  48.579  1.00  0.00           C  
ATOM    975  O   PRO    69      49.058  56.031  49.784  1.00  0.00           O  
ATOM    976  N   GLY    70      49.883  54.751  48.155  1.00  0.00           N  
ATOM    977  H   GLY    70      49.902  54.649  47.150  1.00  0.00           H  
ATOM    978  CA  GLY    70      50.090  53.559  49.000  1.00  0.00           C  
ATOM    979  HA2 GLY    70      50.592  52.747  48.474  1.00  0.00           H  
ATOM    980  HA3 GLY    70      49.113  53.337  49.428  1.00  0.00           H  
ATOM    981  C   GLY    70      50.944  53.824  50.248  1.00  0.00           C  
ATOM    982  O   GLY    70      51.654  54.846  50.363  1.00  0.00           O  
ATOM    983  N   ALA    71      50.967  52.792  51.090  1.00  0.00           N  
ATOM    984  H   ALA    71      50.202  52.142  50.977  1.00  0.00           H  
ATOM    985  CA  ALA    71      51.827  52.570  52.268  1.00  0.00           C  
ATOM    986  HA  ALA    71      52.682  53.246  52.278  1.00  0.00           H  
ATOM    987  CB  ALA    71      50.970  52.950  53.514  1.00  0.00           C  
ATOM    988  HB1 ALA    71      51.572  52.694  54.386  1.00  0.00           H  
ATOM    989  HB2 ALA    71      50.795  54.023  53.576  1.00  0.00           H  
ATOM    990  HB3 ALA    71      50.014  52.444  53.655  1.00  0.00           H  
ATOM    991  C   ALA    71      52.368  51.041  52.402  1.00  0.00           C  
ATOM    992  O   ALA    71      53.369  50.815  53.091  1.00  0.00           O  
ATOM    993  N   GLY    72      51.721  50.110  51.741  1.00  0.00           N  
ATOM    994  H   GLY    72      50.941  50.308  51.129  1.00  0.00           H  
ATOM    995  CA  GLY    72      52.082  48.682  51.891  1.00  0.00           C  
ATOM    996  HA2 GLY    72      52.163  48.389  52.938  1.00  0.00           H  
ATOM    997  HA3 GLY    72      51.462  47.941  51.385  1.00  0.00           H  
ATOM    998  C   GLY    72      53.423  48.359  51.228  1.00  0.00           C  
ATOM    999  O   GLY    72      53.932  49.145  50.444  1.00  0.00           O  
ATOM   1000  N   ALA    73      53.936  47.117  51.428  1.00  0.00           N  
ATOM   1001  H   ALA    73      53.530  46.428  52.045  1.00  0.00           H  
ATOM   1002  CA  ALA    73      55.108  46.603  50.619  1.00  0.00           C  
ATOM   1003  HA  ALA    73      55.937  47.285  50.808  1.00  0.00           H  
ATOM   1004  CB  ALA    73      55.386  45.243  51.239  1.00  0.00           C  
ATOM   1005  HB1 ALA    73      55.904  45.347  52.193  1.00  0.00           H  
ATOM   1006  HB2 ALA    73      54.526  44.574  51.227  1.00  0.00           H  
ATOM   1007  HB3 ALA    73      56.128  44.749  50.612  1.00  0.00           H  
ATOM   1008  C   ALA    73      54.757  46.583  49.132  1.00  0.00           C  
ATOM   1009  O   ALA    73      53.628  46.253  48.771  1.00  0.00           O  
ATOM   1010  N   ALA    74      55.725  46.879  48.290  1.00  0.00           N  
ATOM   1011  H   ALA    74      56.576  47.183  48.741  1.00  0.00           H  
ATOM   1012  CA  ALA    74      55.699  46.960  46.833  1.00  0.00           C  
ATOM   1013  HA  ALA    74      54.929  47.703  46.625  1.00  0.00           H  
ATOM   1014  CB  ALA    74      57.057  47.493  46.404  1.00  0.00           C  
ATOM   1015  HB1 ALA    74      57.327  48.448  46.853  1.00  0.00           H  
ATOM   1016  HB2 ALA    74      57.248  47.689  45.349  1.00  0.00           H  
ATOM   1017  HB3 ALA    74      57.805  46.770  46.730  1.00  0.00           H  
ATOM   1018  C   ALA    74      55.173  45.687  46.021  1.00  0.00           C  
ATOM   1019  O   ALA    74      55.015  44.588  46.558  1.00  0.00           O  
ATOM   1020  N   THR    75      54.762  46.032  44.822  1.00  0.00           N  
ATOM   1021  H   THR    75      54.812  46.984  44.487  1.00  0.00           H  
ATOM   1022  CA  THR    75      54.044  45.049  43.887  1.00  0.00           C  
ATOM   1023  HA  THR    75      53.311  44.504  44.481  1.00  0.00           H  
ATOM   1024  CB  THR    75      53.115  45.799  42.843  1.00  0.00           C  
ATOM   1025  HB  THR    75      52.702  45.009  42.215  1.00  0.00           H  
ATOM   1026  CG2 THR    75      52.032  46.613  43.544  1.00  0.00           C  
ATOM   1027 HG21 THR    75      51.422  47.036  42.746  1.00  0.00           H  
ATOM   1028 HG22 THR    75      51.432  45.913  44.124  1.00  0.00           H  
ATOM   1029 HG23 THR    75      52.570  47.311  44.185  1.00  0.00           H  
ATOM   1030  OG1 THR    75      53.807  46.666  41.953  1.00  0.00           O  
ATOM   1031  HG1 THR    75      53.128  47.310  41.735  1.00  0.00           H  
ATOM   1032  C   THR    75      54.908  43.954  43.163  1.00  0.00           C  
ATOM   1033  O   THR    75      55.923  44.225  42.521  1.00  0.00           O  
ATOM   1034  N   VAL    76      54.359  42.759  43.062  1.00  0.00           N  
ATOM   1035  H   VAL    76      53.441  42.515  43.406  1.00  0.00           H  
ATOM   1036  CA  VAL    76      55.018  41.599  42.454  1.00  0.00           C  
ATOM   1037  HA  VAL    76      55.981  41.770  41.973  1.00  0.00           H  
ATOM   1038  CB  VAL    76      55.280  40.410  43.490  1.00  0.00           C  
ATOM   1039  HB  VAL    76      54.399  40.085  44.044  1.00  0.00           H  
ATOM   1040  CG1 VAL    76      55.774  39.108  42.768  1.00  0.00           C  
ATOM   1041 HG11 VAL    76      56.086  38.387  43.525  1.00  0.00           H  
ATOM   1042 HG12 VAL    76      54.923  38.711  42.215  1.00  0.00           H  
ATOM   1043 HG13 VAL    76      56.658  39.368  42.185  1.00  0.00           H  
ATOM   1044  CG2 VAL    76      56.469  40.869  44.446  1.00  0.00           C  
ATOM   1045 HG21 VAL    76      56.405  40.167  45.277  1.00  0.00           H  
ATOM   1046 HG22 VAL    76      57.395  40.578  43.949  1.00  0.00           H  
ATOM   1047 HG23 VAL    76      56.528  41.918  44.734  1.00  0.00           H  
ATOM   1048  C   VAL    76      54.056  41.153  41.324  1.00  0.00           C  
ATOM   1049  O   VAL    76      52.866  41.129  41.506  1.00  0.00           O  
ATOM   1050  N   ASN    77      54.405  40.933  40.071  1.00  0.00           N  
ATOM   1051  H   ASN    77      55.372  41.136  39.862  1.00  0.00           H  
ATOM   1052  CA  ASN    77      53.574  40.552  38.988  1.00  0.00           C  
ATOM   1053  HA  ASN    77      52.745  41.257  38.945  1.00  0.00           H  
ATOM   1054  CB  ASN    77      54.287  40.631  37.647  1.00  0.00           C  
ATOM   1055  HB2 ASN    77      55.163  39.998  37.787  1.00  0.00           H  
ATOM   1056  HB3 ASN    77      53.651  40.114  36.929  1.00  0.00           H  
ATOM   1057  CG  ASN    77      54.459  42.114  37.169  1.00  0.00           C  
ATOM   1058  OD1 ASN    77      53.638  42.592  36.371  1.00  0.00           O  
ATOM   1059  ND2 ASN    77      55.511  42.762  37.567  1.00  0.00           N  
ATOM   1060 HD21 ASN    77      56.160  42.329  38.208  1.00  0.00           H  
ATOM   1061 HD22 ASN    77      55.898  43.517  37.018  1.00  0.00           H  
ATOM   1062  C   ASN    77      52.924  39.189  39.137  1.00  0.00           C  
ATOM   1063  O   ASN    77      51.921  38.953  38.389  1.00  0.00           O  
ATOM   1064  N   SER    78      53.622  38.222  39.675  1.00  0.00           N  
ATOM   1065  H   SER    78      54.615  38.388  39.744  1.00  0.00           H  
ATOM   1066  CA  SER    78      53.223  36.843  39.800  1.00  0.00           C  
ATOM   1067  HA  SER    78      52.458  36.626  39.055  1.00  0.00           H  
ATOM   1068  CB  SER    78      54.420  35.971  39.532  1.00  0.00           C  
ATOM   1069  HB2 SER    78      55.256  36.271  40.164  1.00  0.00           H  
ATOM   1070  HB3 SER    78      54.724  36.120  38.495  1.00  0.00           H  
ATOM   1071  OG  SER    78      54.119  34.639  39.853  1.00  0.00           O  
ATOM   1072  HG  SER    78      54.949  34.201  39.649  1.00  0.00           H  
ATOM   1073  C   SER    78      52.624  36.553  41.208  1.00  0.00           C  
ATOM   1074  O   SER    78      53.048  37.197  42.172  1.00  0.00           O  
ATOM   1075  N   PRO    79      51.602  35.713  41.405  1.00  0.00           N  
ATOM   1076  CD  PRO    79      50.874  34.822  40.449  1.00  0.00           C  
ATOM   1077  HD2 PRO    79      50.316  35.335  39.666  1.00  0.00           H  
ATOM   1078  HD3 PRO    79      51.609  34.213  39.922  1.00  0.00           H  
ATOM   1079  CG  PRO    79      49.996  33.964  41.263  1.00  0.00           C  
ATOM   1080  HG2 PRO    79      50.499  33.070  41.631  1.00  0.00           H  
ATOM   1081  HG3 PRO    79      49.098  33.749  40.685  1.00  0.00           H  
ATOM   1082  CB  PRO    79      49.672  34.749  42.511  1.00  0.00           C  
ATOM   1083  HB2 PRO    79      48.941  35.542  42.349  1.00  0.00           H  
ATOM   1084  HB3 PRO    79      49.351  34.104  43.328  1.00  0.00           H  
ATOM   1085  CA  PRO    79      50.981  35.533  42.760  1.00  0.00           C  
ATOM   1086  HA  PRO    79      50.700  36.525  43.114  1.00  0.00           H  
ATOM   1087  C   PRO    79      51.881  34.716  43.794  1.00  0.00           C  
ATOM   1088  O   PRO    79      51.489  34.498  44.962  1.00  0.00           O  
ATOM   1089  N   GLY    80      53.056  34.254  43.340  1.00  0.00           N  
ATOM   1090  H   GLY    80      53.248  34.424  42.363  1.00  0.00           H  
ATOM   1091  CA  GLY    80      54.090  33.611  44.183  1.00  0.00           C  
ATOM   1092  HA2 GLY    80      53.651  32.654  44.467  1.00  0.00           H  
ATOM   1093  HA3 GLY    80      55.026  33.465  43.644  1.00  0.00           H  
ATOM   1094  C   GLY    80      54.467  34.276  45.534  1.00  0.00           C  
ATOM   1095  O   GLY    80      54.698  33.594  46.540  1.00  0.00           O  
ATOM   1096  N   ALA    81      54.630  35.637  45.604  1.00  0.00           N  
ATOM   1097  H   ALA    81      54.452  36.259  44.829  1.00  0.00           H  
ATOM   1098  CA  ALA    81      54.836  36.326  46.857  1.00  0.00           C  
ATOM   1099  HA  ALA    81      55.626  35.763  47.354  1.00  0.00           H  
ATOM   1100  CB  ALA    81      55.471  37.671  46.682  1.00  0.00           C  
ATOM   1101  HB1 ALA    81      55.670  38.222  47.601  1.00  0.00           H  
ATOM   1102  HB2 ALA    81      56.345  37.640  46.031  1.00  0.00           H  
ATOM   1103  HB3 ALA    81      54.704  38.364  46.336  1.00  0.00           H  
ATOM   1104  C   ALA    81      53.677  36.304  47.882  1.00  0.00           C  
ATOM   1105  O   ALA    81      53.915  36.333  49.106  1.00  0.00           O  
ATOM   1106  N   VAL    82      52.438  36.139  47.454  1.00  0.00           N  
ATOM   1107  H   VAL    82      52.216  36.124  46.469  1.00  0.00           H  
ATOM   1108  CA  VAL    82      51.275  36.065  48.326  1.00  0.00           C  
ATOM   1109  HA  VAL    82      51.401  36.774  49.145  1.00  0.00           H  
ATOM   1110  CB  VAL    82      49.903  36.282  47.584  1.00  0.00           C  
ATOM   1111  HB  VAL    82      49.830  35.710  46.659  1.00  0.00           H  
ATOM   1112  CG1 VAL    82      48.664  35.926  48.417  1.00  0.00           C  
ATOM   1113 HG11 VAL    82      48.594  34.917  48.823  1.00  0.00           H  
ATOM   1114 HG12 VAL    82      47.751  36.074  47.839  1.00  0.00           H  
ATOM   1115 HG13 VAL    82      48.541  36.703  49.171  1.00  0.00           H  
ATOM   1116  CG2 VAL    82      49.822  37.767  47.283  1.00  0.00           C  
ATOM   1117 HG21 VAL    82      48.891  38.017  46.774  1.00  0.00           H  
ATOM   1118 HG22 VAL    82      49.914  38.381  48.178  1.00  0.00           H  
ATOM   1119 HG23 VAL    82      50.580  38.039  46.549  1.00  0.00           H  
ATOM   1120  C   VAL    82      51.248  34.660  48.908  1.00  0.00           C  
ATOM   1121  O   VAL    82      51.165  34.629  50.151  1.00  0.00           O  
ATOM   1122  N   LYS    83      51.576  33.634  48.088  1.00  0.00           N  
ATOM   1123  H   LYS    83      51.514  33.814  47.096  1.00  0.00           H  
ATOM   1124  CA  LYS    83      51.538  32.293  48.407  1.00  0.00           C  
ATOM   1125  HA  LYS    83      50.553  31.987  48.761  1.00  0.00           H  
ATOM   1126  CB  LYS    83      51.827  31.509  47.145  1.00  0.00           C  
ATOM   1127  HB2 LYS    83      51.247  31.991  46.358  1.00  0.00           H  
ATOM   1128  HB3 LYS    83      52.848  31.733  46.836  1.00  0.00           H  
ATOM   1129  CG  LYS    83      51.585  29.971  47.154  1.00  0.00           C  
ATOM   1130  HG2 LYS    83      52.319  29.519  47.821  1.00  0.00           H  
ATOM   1131  HG3 LYS    83      50.623  29.697  47.586  1.00  0.00           H  
ATOM   1132  CD  LYS    83      51.830  29.391  45.724  1.00  0.00           C  
ATOM   1133  HD2 LYS    83      51.105  29.785  45.012  1.00  0.00           H  
ATOM   1134  HD3 LYS    83      52.850  29.680  45.471  1.00  0.00           H  
ATOM   1135  CE  LYS    83      51.851  27.867  45.826  1.00  0.00           C  
ATOM   1136  HE2 LYS    83      50.892  27.536  46.225  1.00  0.00           H  
ATOM   1137  HE3 LYS    83      52.659  27.546  46.483  1.00  0.00           H  
ATOM   1138  NZ  LYS    83      52.047  27.191  44.465  1.00  0.00           N  
ATOM   1139  HZ1 LYS    83      51.166  27.289  43.981  1.00  0.00           H  
ATOM   1140  HZ2 LYS    83      52.927  27.524  44.096  1.00  0.00           H  
ATOM   1141  HZ3 LYS    83      52.131  26.200  44.644  1.00  0.00           H  
ATOM   1142  C   LYS    83      52.579  31.874  49.410  1.00  0.00           C  
ATOM   1143  O   LYS    83      52.314  31.132  50.330  1.00  0.00           O  
ATOM   1144  N   SER    84      53.783  32.442  49.237  1.00  0.00           N  
ATOM   1145  H   SER    84      53.973  32.964  48.393  1.00  0.00           H  
ATOM   1146  CA  SER    84      54.790  32.373  50.233  1.00  0.00           C  
ATOM   1147  HA  SER    84      54.883  31.327  50.524  1.00  0.00           H  
ATOM   1148  CB  SER    84      56.170  32.856  49.694  1.00  0.00           C  
ATOM   1149  HB2 SER    84      56.169  33.946  49.681  1.00  0.00           H  
ATOM   1150  HB3 SER    84      56.307  32.521  48.665  1.00  0.00           H  
ATOM   1151  OG  SER    84      57.344  32.389  50.457  1.00  0.00           O  
ATOM   1152  HG  SER    84      57.601  31.555  50.056  1.00  0.00           H  
ATOM   1153  C   SER    84      54.471  33.082  51.532  1.00  0.00           C  
ATOM   1154  O   SER    84      54.828  32.646  52.612  1.00  0.00           O  
ATOM   1155  N   GLY    85      53.707  34.147  51.418  1.00  0.00           N  
ATOM   1156  H   GLY    85      53.292  34.437  50.544  1.00  0.00           H  
ATOM   1157  CA  GLY    85      53.067  34.756  52.607  1.00  0.00           C  
ATOM   1158  HA2 GLY    85      53.295  34.170  53.498  1.00  0.00           H  
ATOM   1159  HA3 GLY    85      51.986  34.618  52.556  1.00  0.00           H  
ATOM   1160  C   GLY    85      53.058  36.332  52.681  1.00  0.00           C  
ATOM   1161  O   GLY    85      52.415  36.874  53.558  1.00  0.00           O  
ATOM   1162  N   GLU    86      53.813  37.013  51.800  1.00  0.00           N  
ATOM   1163  H   GLU    86      54.180  36.508  51.006  1.00  0.00           H  
ATOM   1164  CA  GLU    86      54.012  38.474  51.836  1.00  0.00           C  
ATOM   1165  HA  GLU    86      54.219  38.806  52.853  1.00  0.00           H  
ATOM   1166  CB  GLU    86      55.294  38.818  51.066  1.00  0.00           C  
ATOM   1167  HB2 GLU    86      55.024  38.582  50.037  1.00  0.00           H  
ATOM   1168  HB3 GLU    86      55.388  39.898  51.181  1.00  0.00           H  
ATOM   1169  CG  GLU    86      56.526  38.151  51.605  1.00  0.00           C  
ATOM   1170  HG2 GLU    86      56.395  37.581  52.524  1.00  0.00           H  
ATOM   1171  HG3 GLU    86      56.836  37.506  50.783  1.00  0.00           H  
ATOM   1172  CD  GLU    86      57.801  38.995  51.864  1.00  0.00           C  
ATOM   1173  OE1 GLU    86      58.592  38.724  52.782  1.00  0.00           O  
ATOM   1174  OE2 GLU    86      58.058  39.949  51.074  1.00  0.00           O  
ATOM   1175  C   GLU    86      52.777  39.231  51.372  1.00  0.00           C  
ATOM   1176  O   GLU    86      52.388  39.073  50.205  1.00  0.00           O  
ATOM   1177  N   ARG    87      52.195  40.020  52.294  1.00  0.00           N  
ATOM   1178  H   ARG    87      52.648  40.248  53.167  1.00  0.00           H  
ATOM   1179  CA  ARG    87      51.034  40.841  51.871  1.00  0.00           C  
ATOM   1180  HA  ARG    87      50.340  40.138  51.412  1.00  0.00           H  
ATOM   1181  CB  ARG    87      50.450  41.525  53.203  1.00  0.00           C  
ATOM   1182  HB2 ARG    87      50.286  40.748  53.950  1.00  0.00           H  
ATOM   1183  HB3 ARG    87      51.202  42.194  53.621  1.00  0.00           H  
ATOM   1184  CG  ARG    87      49.083  42.184  53.005  1.00  0.00           C  
ATOM   1185  HG2 ARG    87      48.946  42.292  51.929  1.00  0.00           H  
ATOM   1186  HG3 ARG    87      48.289  41.550  53.400  1.00  0.00           H  
ATOM   1187  CD  ARG    87      49.023  43.619  53.493  1.00  0.00           C  
ATOM   1188  HD2 ARG    87      49.737  44.221  52.931  1.00  0.00           H  
ATOM   1189  HD3 ARG    87      49.303  43.654  54.546  1.00  0.00           H  
ATOM   1190  NE  ARG    87      47.688  44.257  53.363  1.00  0.00           N  
ATOM   1191  HE  ARG    87      46.957  43.622  53.076  1.00  0.00           H  
ATOM   1192  CZ  ARG    87      47.357  45.544  53.338  1.00  0.00           C  
ATOM   1193  NH1 ARG    87      48.056  46.554  53.779  1.00  0.00           N  
ATOM   1194 HH11 ARG    87      48.963  46.408  54.201  1.00  0.00           H  
ATOM   1195 HH12 ARG    87      47.625  47.467  53.755  1.00  0.00           H  
ATOM   1196  NH2 ARG    87      46.225  45.847  52.811  1.00  0.00           N  
ATOM   1197 HH21 ARG    87      45.634  45.144  52.389  1.00  0.00           H  
ATOM   1198 HH22 ARG    87      45.954  46.820  52.827  1.00  0.00           H  
ATOM   1199  C   ARG    87      51.386  41.781  50.729  1.00  0.00           C  
ATOM   1200  O   ARG    87      51.819  42.904  51.075  1.00  0.00           O  
ATOM   1201  N   ARG    88      51.200  41.366  49.478  1.00  0.00           N  
ATOM   1202  H   ARG    88      51.060  40.368  49.413  1.00  0.00           H  
ATOM   1203  CA  ARG    88      51.485  42.223  48.285  1.00  0.00           C  
ATOM   1204  HA  ARG    88      51.583  43.285  48.511  1.00  0.00           H  
ATOM   1205  CB  ARG    88      52.855  41.729  47.750  1.00  0.00           C  
ATOM   1206  HB2 ARG    88      52.812  40.659  47.548  1.00  0.00           H  
ATOM   1207  HB3 ARG    88      53.102  42.231  46.815  1.00  0.00           H  
ATOM   1208  CG  ARG    88      54.016  41.856  48.738  1.00  0.00           C  
ATOM   1209  HG2 ARG    88      54.197  42.886  49.046  1.00  0.00           H  
ATOM   1210  HG3 ARG    88      53.721  41.444  49.703  1.00  0.00           H  
ATOM   1211  CD  ARG    88      55.227  41.253  47.964  1.00  0.00           C  
ATOM   1212  HD2 ARG    88      55.081  40.225  47.631  1.00  0.00           H  
ATOM   1213  HD3 ARG    88      55.429  41.830  47.061  1.00  0.00           H  
ATOM   1214  NE  ARG    88      56.471  41.401  48.795  1.00  0.00           N  
ATOM   1215  HE  ARG    88      56.841  40.568  49.232  1.00  0.00           H  
ATOM   1216  CZ  ARG    88      57.071  42.564  49.114  1.00  0.00           C  
ATOM   1217  NH1 ARG    88      57.917  42.575  50.084  1.00  0.00           N  
ATOM   1218 HH11 ARG    88      58.056  41.721  50.606  1.00  0.00           H  
ATOM   1219 HH12 ARG    88      58.366  43.453  50.302  1.00  0.00           H  
ATOM   1220  NH2 ARG    88      56.839  43.715  48.503  1.00  0.00           N  
ATOM   1221 HH21 ARG    88      56.209  43.644  47.717  1.00  0.00           H  
ATOM   1222 HH22 ARG    88      57.263  44.564  48.851  1.00  0.00           H  
ATOM   1223  C   ARG    88      50.454  42.154  47.117  1.00  0.00           C  
ATOM   1224  O   ARG    88      49.631  41.268  47.077  1.00  0.00           O  
ATOM   1225  N   ALA    89      50.559  43.154  46.165  1.00  0.00           N  
ATOM   1226  H   ALA    89      51.084  43.988  46.385  1.00  0.00           H  
ATOM   1227  CA  ALA    89      49.547  43.333  45.104  1.00  0.00           C  
ATOM   1228  HA  ALA    89      48.877  42.488  45.262  1.00  0.00           H  
ATOM   1229  CB  ALA    89      48.844  44.637  45.338  1.00  0.00           C  
ATOM   1230  HB1 ALA    89      47.976  44.810  44.702  1.00  0.00           H  
ATOM   1231  HB2 ALA    89      49.538  45.476  45.286  1.00  0.00           H  
ATOM   1232  HB3 ALA    89      48.431  44.580  46.345  1.00  0.00           H  
ATOM   1233  C   ALA    89      50.113  43.244  43.640  1.00  0.00           C  
ATOM   1234  O   ALA    89      51.328  43.093  43.496  1.00  0.00           O  
ATOM   1235  N   ARG    90      49.304  43.414  42.561  1.00  0.00           N  
ATOM   1236  H   ARG    90      48.323  43.294  42.768  1.00  0.00           H  
ATOM   1237  CA  ARG    90      49.689  43.513  41.164  1.00  0.00           C  
ATOM   1238  HA  ARG    90      50.525  42.840  40.973  1.00  0.00           H  
ATOM   1239  CB  ARG    90      48.443  43.191  40.376  1.00  0.00           C  
ATOM   1240  HB2 ARG    90      47.582  43.797  40.655  1.00  0.00           H  
ATOM   1241  HB3 ARG    90      48.626  43.231  39.302  1.00  0.00           H  
ATOM   1242  CG  ARG    90      48.120  41.673  40.552  1.00  0.00           C  
ATOM   1243  HG2 ARG    90      48.974  41.127  40.152  1.00  0.00           H  
ATOM   1244  HG3 ARG    90      48.155  41.388  41.603  1.00  0.00           H  
ATOM   1245  CD  ARG    90      46.837  41.135  39.945  1.00  0.00           C  
ATOM   1246  HD2 ARG    90      46.051  41.855  40.175  1.00  0.00           H  
ATOM   1247  HD3 ARG    90      46.638  40.240  40.534  1.00  0.00           H  
ATOM   1248  NE  ARG    90      46.926  40.857  38.502  1.00  0.00           N  
ATOM   1249  HE  ARG    90      47.756  41.259  38.091  1.00  0.00           H  
ATOM   1250  CZ  ARG    90      45.989  40.302  37.707  1.00  0.00           C  
ATOM   1251  NH1 ARG    90      44.863  39.783  38.098  1.00  0.00           N  
ATOM   1252 HH11 ARG    90      44.547  39.893  39.051  1.00  0.00           H  
ATOM   1253 HH12 ARG    90      44.312  39.328  37.384  1.00  0.00           H  
ATOM   1254  NH2 ARG    90      46.231  40.194  36.462  1.00  0.00           N  
ATOM   1255 HH21 ARG    90      47.141  40.489  36.138  1.00  0.00           H  
ATOM   1256 HH22 ARG    90      45.474  39.904  35.860  1.00  0.00           H  
ATOM   1257  C   ARG    90      50.102  44.949  40.796  1.00  0.00           C  
ATOM   1258  O   ARG    90      49.513  45.916  41.349  1.00  0.00           O  
ATOM   1259  N   PRO    91      51.045  45.144  39.911  1.00  0.00           N  
ATOM   1260  CD  PRO    91      51.945  44.093  39.402  1.00  0.00           C  
ATOM   1261  HD2 PRO    91      52.125  43.258  40.079  1.00  0.00           H  
ATOM   1262  HD3 PRO    91      51.406  43.587  38.601  1.00  0.00           H  
ATOM   1263  CG  PRO    91      53.145  44.900  38.930  1.00  0.00           C  
ATOM   1264  HG2 PRO    91      53.537  44.315  38.098  1.00  0.00           H  
ATOM   1265  HG3 PRO    91      53.875  44.968  39.737  1.00  0.00           H  
ATOM   1266  CB  PRO    91      52.627  46.291  38.627  1.00  0.00           C  
ATOM   1267  HB2 PRO    91      52.274  46.364  37.598  1.00  0.00           H  
ATOM   1268  HB3 PRO    91      53.287  47.154  38.712  1.00  0.00           H  
ATOM   1269  CA  PRO    91      51.475  46.489  39.589  1.00  0.00           C  
ATOM   1270  HA  PRO    91      51.819  46.977  40.501  1.00  0.00           H  
ATOM   1271  C   PRO    91      50.358  47.365  38.998  1.00  0.00           C  
ATOM   1272  O   PRO    91      49.407  46.904  38.413  1.00  0.00           O  
ATOM   1273  N   GLY    92      50.527  48.639  39.298  1.00  0.00           N  
ATOM   1274  H   GLY    92      51.362  48.786  39.847  1.00  0.00           H  
ATOM   1275  CA  GLY    92      49.643  49.761  39.009  1.00  0.00           C  
ATOM   1276  HA2 GLY    92      49.209  49.710  38.010  1.00  0.00           H  
ATOM   1277  HA3 GLY    92      50.158  50.721  39.052  1.00  0.00           H  
ATOM   1278  C   GLY    92      48.455  49.830  40.053  1.00  0.00           C  
ATOM   1279  O   GLY    92      47.467  50.546  39.836  1.00  0.00           O  
ATOM   1280  N   THR    93      48.541  48.959  41.049  1.00  0.00           N  
ATOM   1281  H   THR    93      49.314  48.315  41.139  1.00  0.00           H  
ATOM   1282  CA  THR    93      47.624  49.062  42.209  1.00  0.00           C  
ATOM   1283  HA  THR    93      46.988  49.947  42.208  1.00  0.00           H  
ATOM   1284  CB  THR    93      46.617  47.886  42.141  1.00  0.00           C  
ATOM   1285  HB  THR    93      45.817  48.162  42.829  1.00  0.00           H  
ATOM   1286  CG2 THR    93      45.982  47.508  40.840  1.00  0.00           C  
ATOM   1287 HG21 THR    93      46.810  47.248  40.181  1.00  0.00           H  
ATOM   1288 HG22 THR    93      45.352  46.630  40.982  1.00  0.00           H  
ATOM   1289 HG23 THR    93      45.448  48.371  40.441  1.00  0.00           H  
ATOM   1290  OG1 THR    93      47.252  46.697  42.553  1.00  0.00           O  
ATOM   1291  HG1 THR    93      48.118  46.792  42.150  1.00  0.00           H  
ATOM   1292  C   THR    93      48.237  49.131  43.572  1.00  0.00           C  
ATOM   1293  O   THR    93      49.237  48.467  43.873  1.00  0.00           O  
ATOM   1294  N   TYR    94      47.632  50.042  44.410  1.00  0.00           N  
ATOM   1295  H   TYR    94      46.759  50.505  44.205  1.00  0.00           H  
ATOM   1296  CA  TYR    94      48.077  50.161  45.804  1.00  0.00           C  
ATOM   1297  HA  TYR    94      49.111  49.825  45.889  1.00  0.00           H  
ATOM   1298  CB  TYR    94      48.158  51.621  46.249  1.00  0.00           C  
ATOM   1299  HB2 TYR    94      49.005  52.123  45.782  1.00  0.00           H  
ATOM   1300  HB3 TYR    94      48.336  51.471  47.314  1.00  0.00           H  
ATOM   1301  CG  TYR    94      46.891  52.475  46.168  1.00  0.00           C  
ATOM   1302  CD1 TYR    94      45.901  52.506  47.133  1.00  0.00           C  
ATOM   1303  HD1 TYR    94      46.034  51.923  48.032  1.00  0.00           H  
ATOM   1304  CE1 TYR    94      44.632  53.112  46.878  1.00  0.00           C  
ATOM   1305  HE1 TYR    94      43.870  53.113  47.643  1.00  0.00           H  
ATOM   1306  CZ  TYR    94      44.398  53.690  45.641  1.00  0.00           C  
ATOM   1307  OH  TYR    94      43.195  54.113  45.275  1.00  0.00           O  
ATOM   1308  HH  TYR    94      42.539  54.057  45.974  1.00  0.00           H  
ATOM   1309  CE2 TYR    94      45.430  53.797  44.674  1.00  0.00           C  
ATOM   1310  HE2 TYR    94      45.288  54.251  43.705  1.00  0.00           H  
ATOM   1311  CD2 TYR    94      46.622  53.176  44.998  1.00  0.00           C  
ATOM   1312  HD2 TYR    94      47.340  53.214  44.192  1.00  0.00           H  
ATOM   1313  C   TYR    94      47.186  49.243  46.695  1.00  0.00           C  
ATOM   1314  O   TYR    94      45.946  49.233  46.555  1.00  0.00           O  
ATOM   1315  N   LEU    95      47.858  48.427  47.548  1.00  0.00           N  
ATOM   1316  H   LEU    95      48.861  48.536  47.592  1.00  0.00           H  
ATOM   1317  CA  LEU    95      47.187  47.782  48.710  1.00  0.00           C  
ATOM   1318  HA  LEU    95      46.588  46.996  48.250  1.00  0.00           H  
ATOM   1319  CB  LEU    95      48.094  47.043  49.635  1.00  0.00           C  
ATOM   1320  HB2 LEU    95      48.888  47.729  49.927  1.00  0.00           H  
ATOM   1321  HB3 LEU    95      47.573  46.879  50.579  1.00  0.00           H  
ATOM   1322  CG  LEU    95      48.821  45.775  49.157  1.00  0.00           C  
ATOM   1323  HG  LEU    95      49.276  45.982  48.188  1.00  0.00           H  
ATOM   1324  CD1 LEU    95      49.920  45.437  50.162  1.00  0.00           C  
ATOM   1325 HD11 LEU    95      50.652  46.222  49.974  1.00  0.00           H  
ATOM   1326 HD12 LEU    95      50.345  44.463  49.918  1.00  0.00           H  
ATOM   1327 HD13 LEU    95      49.532  45.334  51.175  1.00  0.00           H  
ATOM   1328  CD2 LEU    95      47.931  44.480  49.097  1.00  0.00           C  
ATOM   1329 HD21 LEU    95      48.428  43.516  48.989  1.00  0.00           H  
ATOM   1330 HD22 LEU    95      47.332  44.480  50.007  1.00  0.00           H  
ATOM   1331 HD23 LEU    95      47.182  44.552  48.308  1.00  0.00           H  
ATOM   1332  C   LEU    95      46.349  48.765  49.517  1.00  0.00           C  
ATOM   1333  O   LEU    95      46.686  49.933  49.549  1.00  0.00           O  
ATOM   1334  N   LEU    96      45.247  48.290  50.179  1.00  0.00           N  
ATOM   1335  H   LEU    96      44.846  47.375  50.031  1.00  0.00           H  
ATOM   1336  CA  LEU    96      44.525  49.205  51.101  1.00  0.00           C  
ATOM   1337  HA  LEU    96      44.462  50.170  50.598  1.00  0.00           H  
ATOM   1338  CB  LEU    96      43.080  48.737  51.266  1.00  0.00           C  
ATOM   1339  HB2 LEU    96      42.503  49.318  51.986  1.00  0.00           H  
ATOM   1340  HB3 LEU    96      43.192  47.766  51.748  1.00  0.00           H  
ATOM   1341  CG  LEU    96      42.396  48.435  49.923  1.00  0.00           C  
ATOM   1342  HG  LEU    96      42.940  47.623  49.439  1.00  0.00           H  
ATOM   1343  CD1 LEU    96      40.963  48.025  50.369  1.00  0.00           C  
ATOM   1344 HD11 LEU    96      40.405  47.635  49.517  1.00  0.00           H  
ATOM   1345 HD12 LEU    96      40.423  48.873  50.791  1.00  0.00           H  
ATOM   1346 HD13 LEU    96      41.041  47.221  51.101  1.00  0.00           H  
ATOM   1347  CD2 LEU    96      42.337  49.592  48.958  1.00  0.00           C  
ATOM   1348 HD21 LEU    96      41.999  49.090  48.052  1.00  0.00           H  
ATOM   1349 HD22 LEU    96      43.350  49.919  48.725  1.00  0.00           H  
ATOM   1350 HD23 LEU    96      41.540  50.257  49.291  1.00  0.00           H  
ATOM   1351  C   LEU    96      45.323  49.476  52.357  1.00  0.00           C  
ATOM   1352  O   LEU    96      45.758  48.573  53.052  1.00  0.00           O  
ATOM   1353  N   GLN    97      45.521  50.805  52.672  1.00  0.00           N  
ATOM   1354  H   GLN    97      45.125  51.424  51.979  1.00  0.00           H  
ATOM   1355  CA  GLN    97      46.524  51.304  53.696  1.00  0.00           C  
ATOM   1356  HA  GLN    97      47.497  50.922  53.387  1.00  0.00           H  
ATOM   1357  CB  GLN    97      46.641  52.859  53.645  1.00  0.00           C  
ATOM   1358  HB2 GLN    97      47.295  53.225  54.436  1.00  0.00           H  
ATOM   1359  HB3 GLN    97      45.709  53.386  53.850  1.00  0.00           H  
ATOM   1360  CG  GLN    97      47.250  53.433  52.368  1.00  0.00           C  
ATOM   1361  HG2 GLN    97      47.860  54.327  52.501  1.00  0.00           H  
ATOM   1362  HG3 GLN    97      47.977  52.659  52.122  1.00  0.00           H  
ATOM   1363  CD  GLN    97      46.323  53.787  51.245  1.00  0.00           C  
ATOM   1364  OE1 GLN    97      45.349  53.146  51.058  1.00  0.00           O  
ATOM   1365  NE2 GLN    97      46.603  54.822  50.452  1.00  0.00           N  
ATOM   1366 HE21 GLN    97      47.428  55.399  50.537  1.00  0.00           H  
ATOM   1367 HE22 GLN    97      45.861  55.064  49.810  1.00  0.00           H  
ATOM   1368  C   GLN    97      46.186  50.903  55.165  1.00  0.00           C  
ATOM   1369  O   GLN    97      47.002  50.761  56.046  1.00  0.00           O  
ATOM   1370  N   ASP    98      44.892  50.775  55.406  1.00  0.00           N  
ATOM   1371  H   ASP    98      44.383  51.201  54.645  1.00  0.00           H  
ATOM   1372  CA  ASP    98      44.183  50.570  56.688  1.00  0.00           C  
ATOM   1373  HA  ASP    98      44.753  49.942  57.373  1.00  0.00           H  
ATOM   1374  CB  ASP    98      44.084  51.901  57.391  1.00  0.00           C  
ATOM   1375  HB2 ASP    98      44.987  52.471  57.175  1.00  0.00           H  
ATOM   1376  HB3 ASP    98      43.223  52.443  56.999  1.00  0.00           H  
ATOM   1377  CG  ASP    98      43.846  51.718  58.873  1.00  0.00           C  
ATOM   1378  OD1 ASP    98      43.737  52.709  59.594  1.00  0.00           O  
ATOM   1379  OD2 ASP    98      43.853  50.589  59.473  1.00  0.00           O  
ATOM   1380  C   ASP    98      42.820  49.940  56.450  1.00  0.00           C  
ATOM   1381  O   ASP    98      42.244  49.977  55.362  1.00  0.00           O  
ATOM   1382  N   GLY    99      42.240  49.422  57.538  1.00  0.00           N  
ATOM   1383  H   GLY    99      42.835  49.474  58.353  1.00  0.00           H  
ATOM   1384  CA  GLY    99      40.825  49.037  57.636  1.00  0.00           C  
ATOM   1385  HA2 GLY    99      40.164  49.850  57.336  1.00  0.00           H  
ATOM   1386  HA3 GLY    99      40.743  48.895  58.714  1.00  0.00           H  
ATOM   1387  C   GLY    99      40.417  47.787  56.937  1.00  0.00           C  
ATOM   1388  O   GLY    99      39.262  47.437  57.149  1.00  0.00           O  
ATOM   1389  N   TYR   100      41.336  47.216  56.133  1.00  0.00           N  
ATOM   1390  H   TYR   100      42.291  47.544  56.127  1.00  0.00           H  
ATOM   1391  CA  TYR   100      41.186  46.022  55.268  1.00  0.00           C  
ATOM   1392  HA  TYR   100      40.249  46.227  54.748  1.00  0.00           H  
ATOM   1393  CB  TYR   100      42.364  45.964  54.277  1.00  0.00           C  
ATOM   1394  HB2 TYR   100      42.165  45.181  53.546  1.00  0.00           H  
ATOM   1395  HB3 TYR   100      42.380  46.940  53.790  1.00  0.00           H  
ATOM   1396  CG  TYR   100      43.768  45.793  54.970  1.00  0.00           C  
ATOM   1397  CD1 TYR   100      44.187  44.496  55.326  1.00  0.00           C  
ATOM   1398  HD1 TYR   100      43.536  43.640  55.227  1.00  0.00           H  
ATOM   1399  CE1 TYR   100      45.444  44.330  55.942  1.00  0.00           C  
ATOM   1400  HE1 TYR   100      45.874  43.344  56.040  1.00  0.00           H  
ATOM   1401  CZ  TYR   100      46.176  45.446  56.470  1.00  0.00           C  
ATOM   1402  OH  TYR   100      47.339  45.299  57.175  1.00  0.00           O  
ATOM   1403  HH  TYR   100      47.515  44.359  57.261  1.00  0.00           H  
ATOM   1404  CE2 TYR   100      45.661  46.705  56.146  1.00  0.00           C  
ATOM   1405  HE2 TYR   100      46.249  47.579  56.384  1.00  0.00           H  
ATOM   1406  CD2 TYR   100      44.545  46.886  55.328  1.00  0.00           C  
ATOM   1407  HD2 TYR   100      44.185  47.882  55.115  1.00  0.00           H  
ATOM   1408  C   TYR   100      41.048  44.700  56.042  1.00  0.00           C  
ATOM   1409  O   TYR   100      40.770  43.695  55.434  1.00  0.00           O  
ATOM   1410  N   ALA   101      41.209  44.713  57.345  1.00  0.00           N  
ATOM   1411  H   ALA   101      41.433  45.550  57.864  1.00  0.00           H  
ATOM   1412  CA  ALA   101      41.139  43.593  58.297  1.00  0.00           C  
ATOM   1413  HA  ALA   101      40.279  42.970  58.051  1.00  0.00           H  
ATOM   1414  CB  ALA   101      42.327  42.652  58.124  1.00  0.00           C  
ATOM   1415  HB1 ALA   101      42.258  42.160  57.154  1.00  0.00           H  
ATOM   1416  HB2 ALA   101      43.158  43.356  58.074  1.00  0.00           H  
ATOM   1417  HB3 ALA   101      42.411  41.848  58.855  1.00  0.00           H  
ATOM   1418  C   ALA   101      40.875  44.142  59.747  1.00  0.00           C  
ATOM   1419  O   ALA   101      41.620  45.057  60.162  1.00  0.00           O  
ATOM   1420  N   PHE   102      39.781  43.591  60.406  1.00  0.00           N  
ATOM   1421  H   PHE   102      39.338  42.751  60.064  1.00  0.00           H  
ATOM   1422  CA  PHE   102      39.094  44.117  61.618  1.00  0.00           C  
ATOM   1423  HA  PHE   102      39.741  44.842  62.111  1.00  0.00           H  
ATOM   1424  CB  PHE   102      37.837  44.933  61.203  1.00  0.00           C  
ATOM   1425  HB2 PHE   102      38.096  45.567  60.355  1.00  0.00           H  
ATOM   1426  HB3 PHE   102      37.083  44.242  60.824  1.00  0.00           H  
ATOM   1427  CG  PHE   102      37.308  45.912  62.256  1.00  0.00           C  
ATOM   1428  CD1 PHE   102      38.106  46.902  62.852  1.00  0.00           C  
ATOM   1429  HD1 PHE   102      39.105  47.013  62.457  1.00  0.00           H  
ATOM   1430  CE1 PHE   102      37.623  47.744  63.853  1.00  0.00           C  
ATOM   1431  HE1 PHE   102      38.248  48.495  64.312  1.00  0.00           H  
ATOM   1432  CZ  PHE   102      36.318  47.619  64.331  1.00  0.00           C  
ATOM   1433  HZ  PHE   102      35.878  48.305  65.040  1.00  0.00           H  
ATOM   1434  CE2 PHE   102      35.518  46.598  63.801  1.00  0.00           C  
ATOM   1435  HE2 PHE   102      34.447  46.590  63.938  1.00  0.00           H  
ATOM   1436  CD2 PHE   102      36.008  45.747  62.764  1.00  0.00           C  
ATOM   1437  HD2 PHE   102      35.344  44.983  62.390  1.00  0.00           H  
ATOM   1438  C   PHE   102      38.696  42.898  62.496  1.00  0.00           C  
ATOM   1439  O   PHE   102      38.446  41.830  62.002  1.00  0.00           O  
ATOM   1440  N   PRO   103      38.672  43.014  63.842  1.00  0.00           N  
ATOM   1441  CD  PRO   103      39.035  44.194  64.649  1.00  0.00           C  
ATOM   1442  HD2 PRO   103      39.797  44.811  64.172  1.00  0.00           H  
ATOM   1443  HD3 PRO   103      38.131  44.789  64.777  1.00  0.00           H  
ATOM   1444  CG  PRO   103      39.479  43.733  66.044  1.00  0.00           C  
ATOM   1445  HG2 PRO   103      39.198  44.486  66.780  1.00  0.00           H  
ATOM   1446  HG3 PRO   103      40.477  43.315  66.173  1.00  0.00           H  
ATOM   1447  CB  PRO   103      38.447  42.602  66.220  1.00  0.00           C  
ATOM   1448  HB2 PRO   103      37.499  43.126  66.342  1.00  0.00           H  
ATOM   1449  HB3 PRO   103      38.598  41.892  67.033  1.00  0.00           H  
ATOM   1450  CA  PRO   103      38.534  41.940  64.772  1.00  0.00           C  
ATOM   1451  HA  PRO   103      39.468  41.380  64.829  1.00  0.00           H  
ATOM   1452  C   PRO   103      37.294  41.035  64.607  1.00  0.00           C  
ATOM   1453  O   PRO   103      36.172  41.491  64.533  1.00  0.00           O  
ATOM   1454  N   GLY   104      37.512  39.728  64.471  1.00  0.00           N  
ATOM   1455  H   GLY   104      38.439  39.329  64.501  1.00  0.00           H  
ATOM   1456  CA  GLY   104      36.393  38.769  64.241  1.00  0.00           C  
ATOM   1457  HA2 GLY   104      36.785  37.759  64.364  1.00  0.00           H  
ATOM   1458  HA3 GLY   104      35.555  38.949  64.915  1.00  0.00           H  
ATOM   1459  C   GLY   104      35.905  38.749  62.739  1.00  0.00           C  
ATOM   1460  O   GLY   104      34.990  38.044  62.382  1.00  0.00           O  
ATOM   1461  N   GLU   105      36.570  39.541  61.855  1.00  0.00           N  
ATOM   1462  H   GLU   105      37.426  40.037  62.056  1.00  0.00           H  
ATOM   1463  CA  GLU   105      36.253  39.413  60.381  1.00  0.00           C  
ATOM   1464  HA  GLU   105      35.260  38.978  60.266  1.00  0.00           H  
ATOM   1465  CB  GLU   105      36.378  40.811  59.748  1.00  0.00           C  
ATOM   1466  HB2 GLU   105      35.962  40.686  58.748  1.00  0.00           H  
ATOM   1467  HB3 GLU   105      37.422  41.121  59.706  1.00  0.00           H  
ATOM   1468  CG  GLU   105      35.422  41.758  60.474  1.00  0.00           C  
ATOM   1469  HG2 GLU   105      35.632  41.885  61.536  1.00  0.00           H  
ATOM   1470  HG3 GLU   105      35.549  42.745  60.030  1.00  0.00           H  
ATOM   1471  CD  GLU   105      33.944  41.429  60.484  1.00  0.00           C  
ATOM   1472  OE1 GLU   105      33.200  41.922  61.300  1.00  0.00           O  
ATOM   1473  OE2 GLU   105      33.459  40.783  59.550  1.00  0.00           O  
ATOM   1474  C   GLU   105      37.242  38.434  59.795  1.00  0.00           C  
ATOM   1475  O   GLU   105      38.388  38.297  60.266  1.00  0.00           O  
ATOM   1476  N   ASP   106      36.944  37.870  58.636  1.00  0.00           N  
ATOM   1477  H   ASP   106      36.068  38.061  58.172  1.00  0.00           H  
ATOM   1478  CA  ASP   106      37.933  37.285  57.702  1.00  0.00           C  
ATOM   1479  HA  ASP   106      38.649  36.730  58.308  1.00  0.00           H  
ATOM   1480  CB  ASP   106      37.288  36.290  56.780  1.00  0.00           C  
ATOM   1481  HB2 ASP   106      38.123  35.901  56.197  1.00  0.00           H  
ATOM   1482  HB3 ASP   106      36.603  36.853  56.144  1.00  0.00           H  
ATOM   1483  CG  ASP   106      36.541  35.102  57.464  1.00  0.00           C  
ATOM   1484  OD1 ASP   106      36.835  34.795  58.633  1.00  0.00           O  
ATOM   1485  OD2 ASP   106      35.811  34.375  56.771  1.00  0.00           O  
ATOM   1486  C   ASP   106      38.684  38.329  56.858  1.00  0.00           C  
ATOM   1487  O   ASP   106      39.855  38.086  56.510  1.00  0.00           O  
ATOM   1488  N   GLY   107      38.024  39.497  56.591  1.00  0.00           N  
ATOM   1489  H   GLY   107      37.072  39.610  56.909  1.00  0.00           H  
ATOM   1490  CA  GLY   107      38.680  40.701  56.047  1.00  0.00           C  
ATOM   1491  HA2 GLY   107      38.134  41.608  56.307  1.00  0.00           H  
ATOM   1492  HA3 GLY   107      39.648  40.771  56.544  1.00  0.00           H  
ATOM   1493  C   GLY   107      38.810  40.635  54.554  1.00  0.00           C  
ATOM   1494  O   GLY   107      38.209  39.782  53.900  1.00  0.00           O  
ATOM   1495  N   MET   108      39.690  41.465  54.126  1.00  0.00           N  
ATOM   1496  H   MET   108      40.204  41.984  54.823  1.00  0.00           H  
ATOM   1497  CA  MET   108      40.174  41.502  52.733  1.00  0.00           C  
ATOM   1498  HA  MET   108      39.940  40.566  52.226  1.00  0.00           H  
ATOM   1499  CB  MET   108      39.366  42.525  51.862  1.00  0.00           C  
ATOM   1500  HB2 MET   108      39.866  42.635  50.900  1.00  0.00           H  
ATOM   1501  HB3 MET   108      39.311  43.504  52.338  1.00  0.00           H  
ATOM   1502  CG  MET   108      37.938  42.168  51.468  1.00  0.00           C  
ATOM   1503  HG2 MET   108      37.843  41.140  51.119  1.00  0.00           H  
ATOM   1504  HG3 MET   108      37.354  42.292  52.380  1.00  0.00           H  
ATOM   1505  SD  MET   108      37.052  43.325  50.304  1.00  0.00           S  
ATOM   1506  CE  MET   108      35.843  42.139  49.673  1.00  0.00           C  
ATOM   1507  HE1 MET   108      35.250  42.632  48.903  1.00  0.00           H  
ATOM   1508  HE2 MET   108      35.134  41.822  50.438  1.00  0.00           H  
ATOM   1509  HE3 MET   108      36.459  41.332  49.275  1.00  0.00           H  
ATOM   1510  C   MET   108      41.687  41.744  52.601  1.00  0.00           C  
ATOM   1511  O   MET   108      42.037  42.881  52.238  1.00  0.00           O  
ATOM   1512  N   PRO   109      42.647  40.852  52.941  1.00  0.00           N  
ATOM   1513  CD  PRO   109      42.368  39.484  53.265  1.00  0.00           C  
ATOM   1514  HD2 PRO   109      41.356  39.402  53.662  1.00  0.00           H  
ATOM   1515  HD3 PRO   109      42.351  38.965  52.307  1.00  0.00           H  
ATOM   1516  CG  PRO   109      43.375  39.039  54.291  1.00  0.00           C  
ATOM   1517  HG2 PRO   109      43.638  37.983  54.348  1.00  0.00           H  
ATOM   1518  HG3 PRO   109      42.939  39.275  55.262  1.00  0.00           H  
ATOM   1519  CB  PRO   109      44.593  39.916  53.932  1.00  0.00           C  
ATOM   1520  HB2 PRO   109      45.173  40.105  54.835  1.00  0.00           H  
ATOM   1521  HB3 PRO   109      45.201  39.332  53.240  1.00  0.00           H  
ATOM   1522  CA  PRO   109      44.005  41.142  53.348  1.00  0.00           C  
ATOM   1523  HA  PRO   109      43.999  41.965  54.063  1.00  0.00           H  
ATOM   1524  C   PRO   109      45.011  41.538  52.215  1.00  0.00           C  
ATOM   1525  O   PRO   109      45.994  42.205  52.515  1.00  0.00           O  
ATOM   1526  N   VAL   110      44.798  41.087  50.987  1.00  0.00           N  
ATOM   1527  H   VAL   110      44.054  40.411  50.891  1.00  0.00           H  
ATOM   1528  CA  VAL   110      45.491  41.570  49.792  1.00  0.00           C  
ATOM   1529  HA  VAL   110      46.426  42.016  50.133  1.00  0.00           H  
ATOM   1530  CB  VAL   110      45.977  40.284  49.051  1.00  0.00           C  
ATOM   1531  HB  VAL   110      46.418  40.601  48.106  1.00  0.00           H  
ATOM   1532  CG1 VAL   110      47.127  39.571  49.800  1.00  0.00           C  
ATOM   1533 HG11 VAL   110      47.261  38.589  49.346  1.00  0.00           H  
ATOM   1534 HG12 VAL   110      47.964  40.267  49.747  1.00  0.00           H  
ATOM   1535 HG13 VAL   110      46.847  39.378  50.836  1.00  0.00           H  
ATOM   1536  CG2 VAL   110      44.852  39.372  48.479  1.00  0.00           C  
ATOM   1537 HG21 VAL   110      44.349  38.747  49.217  1.00  0.00           H  
ATOM   1538 HG22 VAL   110      45.230  38.751  47.666  1.00  0.00           H  
ATOM   1539 HG23 VAL   110      44.085  40.077  48.159  1.00  0.00           H  
ATOM   1540  C   VAL   110      44.699  42.515  48.870  1.00  0.00           C  
ATOM   1541  O   VAL   110      45.217  42.842  47.856  1.00  0.00           O  
ATOM   1542  N   ALA   111      43.496  42.991  49.244  1.00  0.00           N  
ATOM   1543  H   ALA   111      43.092  42.456  49.999  1.00  0.00           H  
ATOM   1544  CA  ALA   111      42.645  43.996  48.455  1.00  0.00           C  
ATOM   1545  HA  ALA   111      42.387  43.494  47.522  1.00  0.00           H  
ATOM   1546  CB  ALA   111      41.282  44.349  49.058  1.00  0.00           C  
ATOM   1547  HB1 ALA   111      41.449  44.815  50.029  1.00  0.00           H  
ATOM   1548  HB2 ALA   111      40.714  45.149  48.584  1.00  0.00           H  
ATOM   1549  HB3 ALA   111      40.623  43.482  49.016  1.00  0.00           H  
ATOM   1550  C   ALA   111      43.455  45.252  48.086  1.00  0.00           C  
ATOM   1551  O   ALA   111      44.223  45.725  48.997  1.00  0.00           O  
ATOM   1552  N   ALA   112      43.337  45.651  46.822  1.00  0.00           N  
ATOM   1553  H   ALA   112      42.680  45.119  46.269  1.00  0.00           H  
ATOM   1554  CA  ALA   112      43.962  46.828  46.276  1.00  0.00           C  
ATOM   1555  HA  ALA   112      44.232  47.457  47.124  1.00  0.00           H  
ATOM   1556  CB  ALA   112      45.165  46.244  45.496  1.00  0.00           C  
ATOM   1557  HB1 ALA   112      45.635  46.986  44.849  1.00  0.00           H  
ATOM   1558  HB2 ALA   112      44.927  45.451  44.787  1.00  0.00           H  
ATOM   1559  HB3 ALA   112      45.982  46.111  46.205  1.00  0.00           H  
ATOM   1560  C   ALA   112      43.141  47.703  45.337  1.00  0.00           C  
ATOM   1561  O   ALA   112      42.164  47.323  44.683  1.00  0.00           O  
ATOM   1562  N   MET   113      43.533  48.955  45.166  1.00  0.00           N  
ATOM   1563  H   MET   113      44.436  49.228  45.527  1.00  0.00           H  
ATOM   1564  CA  MET   113      42.918  49.919  44.193  1.00  0.00           C  
ATOM   1565  HA  MET   113      42.395  49.327  43.442  1.00  0.00           H  
ATOM   1566  CB  MET   113      41.928  50.844  45.019  1.00  0.00           C  
ATOM   1567  HB2 MET   113      42.354  51.845  45.087  1.00  0.00           H  
ATOM   1568  HB3 MET   113      41.829  50.635  46.084  1.00  0.00           H  
ATOM   1569  CG  MET   113      40.605  50.792  44.300  1.00  0.00           C  
ATOM   1570  HG2 MET   113      40.395  49.757  44.031  1.00  0.00           H  
ATOM   1571  HG3 MET   113      39.733  51.061  44.895  1.00  0.00           H  
ATOM   1572  SD  MET   113      40.536  51.692  42.723  1.00  0.00           S  
ATOM   1573  CE  MET   113      39.433  50.479  41.932  1.00  0.00           C  
ATOM   1574  HE1 MET   113      39.732  49.451  42.138  1.00  0.00           H  
ATOM   1575  HE2 MET   113      39.456  50.685  40.862  1.00  0.00           H  
ATOM   1576  HE3 MET   113      38.440  50.731  42.304  1.00  0.00           H  
ATOM   1577  C   MET   113      43.983  50.710  43.408  1.00  0.00           C  
ATOM   1578  O   MET   113      45.150  50.357  43.496  1.00  0.00           O  
ATOM   1579  N   SER   114      43.593  51.764  42.653  1.00  0.00           N  
ATOM   1580  H   SER   114      42.643  52.085  42.781  1.00  0.00           H  
ATOM   1581  CA  SER   114      44.388  52.468  41.621  1.00  0.00           C  
ATOM   1582  HA  SER   114      45.425  52.486  41.956  1.00  0.00           H  
ATOM   1583  CB  SER   114      44.409  51.716  40.308  1.00  0.00           C  
ATOM   1584  HB2 SER   114      44.626  50.681  40.573  1.00  0.00           H  
ATOM   1585  HB3 SER   114      43.476  51.808  39.753  1.00  0.00           H  
ATOM   1586  OG  SER   114      45.484  52.225  39.487  1.00  0.00           O  
ATOM   1587  HG  SER   114      46.246  51.662  39.639  1.00  0.00           H  
ATOM   1588  C   SER   114      43.861  53.880  41.475  1.00  0.00           C  
ATOM   1589  O   SER   114      42.632  54.173  41.785  1.00  0.00           O  
ATOM   1590  N   SER   115      44.731  54.914  41.292  1.00  0.00           N  
ATOM   1591  H   SER   115      45.710  54.667  41.332  1.00  0.00           H  
ATOM   1592  CA  SER   115      44.345  56.306  41.251  1.00  0.00           C  
ATOM   1593  HA  SER   115      43.278  56.323  41.024  1.00  0.00           H  
ATOM   1594  CB  SER   115      44.569  56.985  42.645  1.00  0.00           C  
ATOM   1595  HB2 SER   115      45.591  56.789  42.968  1.00  0.00           H  
ATOM   1596  HB3 SER   115      44.295  58.031  42.510  1.00  0.00           H  
ATOM   1597  OG  SER   115      43.654  56.355  43.460  1.00  0.00           O  
ATOM   1598  HG  SER   115      43.445  55.508  43.059  1.00  0.00           H  
ATOM   1599  C   SER   115      44.989  57.183  40.121  1.00  0.00           C  
ATOM   1600  O   SER   115      46.116  57.695  40.233  1.00  0.00           O  
ATOM   1601  N   ASN   116      44.320  57.291  39.005  1.00  0.00           N  
ATOM   1602  H   ASN   116      43.498  56.706  38.968  1.00  0.00           H  
ATOM   1603  CA  ASN   116      44.841  58.084  37.869  1.00  0.00           C  
ATOM   1604  HA  ASN   116      44.875  59.116  38.219  1.00  0.00           H  
ATOM   1605  CB  ASN   116      46.151  57.602  37.232  1.00  0.00           C  
ATOM   1606  HB2 ASN   116      46.215  58.163  36.299  1.00  0.00           H  
ATOM   1607  HB3 ASN   116      46.928  57.776  37.976  1.00  0.00           H  
ATOM   1608  CG  ASN   116      46.146  56.024  36.928  1.00  0.00           C  
ATOM   1609  OD1 ASN   116      47.106  55.339  37.167  1.00  0.00           O  
ATOM   1610  ND2 ASN   116      45.047  55.321  36.445  1.00  0.00           N  
ATOM   1611 HD21 ASN   116      44.198  55.809  36.201  1.00  0.00           H  
ATOM   1612 HD22 ASN   116      45.055  54.312  36.389  1.00  0.00           H  
ATOM   1613  C   ASN   116      43.737  58.147  36.780  1.00  0.00           C  
ATOM   1614  O   ASN   116      42.906  57.266  36.690  1.00  0.00           O  
ATOM   1615  N   VAL   117      43.814  59.209  35.997  1.00  0.00           N  
ATOM   1616  H   VAL   117      44.482  59.934  36.216  1.00  0.00           H  
ATOM   1617  CA  VAL   117      42.921  59.418  34.935  1.00  0.00           C  
ATOM   1618  HA  VAL   117      41.938  59.707  35.307  1.00  0.00           H  
ATOM   1619  CB  VAL   117      43.378  60.524  33.934  1.00  0.00           C  
ATOM   1620  HB  VAL   117      44.363  60.211  33.589  1.00  0.00           H  
ATOM   1621  CG1 VAL   117      42.418  60.652  32.727  1.00  0.00           C  
ATOM   1622 HG11 VAL   117      41.369  60.741  33.009  1.00  0.00           H  
ATOM   1623 HG12 VAL   117      42.505  59.731  32.150  1.00  0.00           H  
ATOM   1624 HG13 VAL   117      42.749  61.494  32.119  1.00  0.00           H  
ATOM   1625  CG2 VAL   117      43.235  61.915  34.625  1.00  0.00           C  
ATOM   1626 HG21 VAL   117      43.478  62.752  33.969  1.00  0.00           H  
ATOM   1627 HG22 VAL   117      43.932  62.052  35.452  1.00  0.00           H  
ATOM   1628 HG23 VAL   117      42.208  62.117  34.929  1.00  0.00           H  
ATOM   1629  C   VAL   117      42.758  58.160  34.069  1.00  0.00           C  
ATOM   1630  O   VAL   117      43.735  57.578  33.599  1.00  0.00           O  
ATOM   1631  N   GLY   118      41.542  57.650  33.911  1.00  0.00           N  
ATOM   1632  H   GLY   118      40.831  58.076  34.488  1.00  0.00           H  
ATOM   1633  CA  GLY   118      41.261  56.379  33.316  1.00  0.00           C  
ATOM   1634  HA2 GLY   118      40.455  56.619  32.622  1.00  0.00           H  
ATOM   1635  HA3 GLY   118      42.142  55.921  32.866  1.00  0.00           H  
ATOM   1636  C   GLY   118      40.621  55.328  34.314  1.00  0.00           C  
ATOM   1637  O   GLY   118      40.157  54.292  33.868  1.00  0.00           O  
ATOM   1638  N   GLY   119      40.830  55.606  35.603  1.00  0.00           N  
ATOM   1639  H   GLY   119      41.428  56.405  35.754  1.00  0.00           H  
ATOM   1640  CA  GLY   119      40.556  54.576  36.593  1.00  0.00           C  
ATOM   1641  HA2 GLY   119      39.506  54.283  36.569  1.00  0.00           H  
ATOM   1642  HA3 GLY   119      40.730  55.082  37.543  1.00  0.00           H  
ATOM   1643  C   GLY   119      41.412  53.312  36.578  1.00  0.00           C  
ATOM   1644  O   GLY   119      42.425  53.397  35.979  1.00  0.00           O  
ATOM   1645  N   MET   120      41.049  52.260  37.365  1.00  0.00           N  
ATOM   1646  H   MET   120      40.132  52.275  37.787  1.00  0.00           H  
ATOM   1647  CA  MET   120      41.814  51.067  37.528  1.00  0.00           C  
ATOM   1648  HA  MET   120      42.836  51.433  37.615  1.00  0.00           H  
ATOM   1649  CB  MET   120      41.372  50.234  38.727  1.00  0.00           C  
ATOM   1650  HB2 MET   120      41.382  50.933  39.564  1.00  0.00           H  
ATOM   1651  HB3 MET   120      40.353  49.856  38.658  1.00  0.00           H  
ATOM   1652  CG  MET   120      42.303  49.104  39.065  1.00  0.00           C  
ATOM   1653  HG2 MET   120      43.271  49.575  38.895  1.00  0.00           H  
ATOM   1654  HG3 MET   120      42.209  48.225  38.427  1.00  0.00           H  
ATOM   1655  SD  MET   120      42.356  48.450  40.781  1.00  0.00           S  
ATOM   1656  CE  MET   120      40.888  47.336  40.807  1.00  0.00           C  
ATOM   1657  HE1 MET   120      39.965  47.903  40.691  1.00  0.00           H  
ATOM   1658  HE2 MET   120      40.918  46.538  40.065  1.00  0.00           H  
ATOM   1659  HE3 MET   120      40.781  46.971  41.828  1.00  0.00           H  
ATOM   1660  C   MET   120      41.757  50.306  36.168  1.00  0.00           C  
ATOM   1661  O   MET   120      42.553  49.433  35.928  1.00  0.00           O  
ATOM   1662  N   ALA   121      40.726  50.649  35.221  1.00  0.00           N  
ATOM   1663  H   ALA   121      39.998  51.259  35.565  1.00  0.00           H  
ATOM   1664  CA  ALA   121      40.695  50.092  33.852  1.00  0.00           C  
ATOM   1665  HA  ALA   121      40.701  49.017  34.031  1.00  0.00           H  
ATOM   1666  CB  ALA   121      39.307  50.415  33.203  1.00  0.00           C  
ATOM   1667  HB1 ALA   121      39.223  51.444  32.853  1.00  0.00           H  
ATOM   1668  HB2 ALA   121      38.499  50.338  33.930  1.00  0.00           H  
ATOM   1669  HB3 ALA   121      39.051  49.744  32.383  1.00  0.00           H  
ATOM   1670  C   ALA   121      41.754  50.556  32.882  1.00  0.00           C  
ATOM   1671  O   ALA   121      41.762  50.121  31.743  1.00  0.00           O  
ATOM   1672  N   ALA   122      42.719  51.316  33.318  1.00  0.00           N  
ATOM   1673  H   ALA   122      42.435  51.848  34.128  1.00  0.00           H  
ATOM   1674  CA  ALA   122      44.010  51.500  32.625  1.00  0.00           C  
ATOM   1675  HA  ALA   122      43.760  51.486  31.565  1.00  0.00           H  
ATOM   1676  CB  ALA   122      44.575  52.883  33.017  1.00  0.00           C  
ATOM   1677  HB1 ALA   122      43.770  53.618  33.000  1.00  0.00           H  
ATOM   1678  HB2 ALA   122      45.465  53.222  32.488  1.00  0.00           H  
ATOM   1679  HB3 ALA   122      44.758  52.976  34.088  1.00  0.00           H  
ATOM   1680  C   ALA   122      45.060  50.354  32.999  1.00  0.00           C  
ATOM   1681  O   ALA   122      46.116  50.400  32.422  1.00  0.00           O  
ATOM   1682  N   HIE   123      44.805  49.469  33.898  1.00  0.00           N  
ATOM   1683  H   HIE   123      44.046  49.577  34.556  1.00  0.00           H  
ATOM   1684  CA  HIE   123      45.777  48.362  34.215  1.00  0.00           C  
ATOM   1685  HA  HIE   123      46.668  48.372  33.587  1.00  0.00           H  
ATOM   1686  CB  HIE   123      46.284  48.646  35.645  1.00  0.00           C  
ATOM   1687  HB2 HIE   123      46.896  47.891  36.137  1.00  0.00           H  
ATOM   1688  HB3 HIE   123      45.427  48.685  36.317  1.00  0.00           H  
ATOM   1689  CG  HIE   123      46.889  50.016  35.766  1.00  0.00           C  
ATOM   1690  ND1 HIE   123      48.177  50.306  35.435  1.00  0.00           N  
ATOM   1691  CE1 HIE   123      48.329  51.630  35.736  1.00  0.00           C  
ATOM   1692  HE1 HIE   123      49.213  52.239  35.618  1.00  0.00           H  
ATOM   1693  NE2 HIE   123      47.216  52.141  36.264  1.00  0.00           N  
ATOM   1694  HE2 HIE   123      47.111  53.093  36.585  1.00  0.00           H  
ATOM   1695  CD2 HIE   123      46.279  51.108  36.272  1.00  0.00           C  
ATOM   1696  HD2 HIE   123      45.231  51.210  36.516  1.00  0.00           H  
ATOM   1697  C   HIE   123      45.246  46.923  34.150  1.00  0.00           C  
ATOM   1698  O   HIE   123      45.973  46.009  34.537  1.00  0.00           O  
ATOM   1699  N   TRP   124      43.959  46.765  33.733  1.00  0.00           N  
ATOM   1700  H   TRP   124      43.468  47.623  33.528  1.00  0.00           H  
ATOM   1701  CA  TRP   124      43.227  45.469  33.616  1.00  0.00           C  
ATOM   1702  HA  TRP   124      43.468  45.077  34.605  1.00  0.00           H  
ATOM   1703  CB  TRP   124      41.726  45.801  33.420  1.00  0.00           C  
ATOM   1704  HB2 TRP   124      41.545  46.548  34.193  1.00  0.00           H  
ATOM   1705  HB3 TRP   124      41.127  44.964  33.781  1.00  0.00           H  
ATOM   1706  CG  TRP   124      41.285  46.273  32.118  1.00  0.00           C  
ATOM   1707  CD1 TRP   124      41.998  46.852  31.098  1.00  0.00           C  
ATOM   1708  HD1 TRP   124      43.065  46.969  31.221  1.00  0.00           H  
ATOM   1709  NE1 TRP   124      41.133  47.404  30.185  1.00  0.00           N  
ATOM   1710  HE1 TRP   124      41.367  47.901  29.337  1.00  0.00           H  
ATOM   1711  CE2 TRP   124      39.887  46.955  30.373  1.00  0.00           C  
ATOM   1712  CZ2 TRP   124      38.703  47.054  29.604  1.00  0.00           C  
ATOM   1713  HZ2 TRP   124      38.775  47.482  28.614  1.00  0.00           H  
ATOM   1714  CH2 TRP   124      37.578  46.496  30.075  1.00  0.00           C  
ATOM   1715  HH2 TRP   124      36.627  46.489  29.564  1.00  0.00           H  
ATOM   1716  CZ3 TRP   124      37.483  45.901  31.355  1.00  0.00           C  
ATOM   1717  HZ3 TRP   124      36.608  45.418  31.764  1.00  0.00           H  
ATOM   1718  CE3 TRP   124      38.689  45.798  32.133  1.00  0.00           C  
ATOM   1719  HE3 TRP   124      38.679  45.340  33.110  1.00  0.00           H  
ATOM   1720  CD2 TRP   124      39.873  46.305  31.626  1.00  0.00           C  
ATOM   1721  C   TRP   124      43.793  44.573  32.484  1.00  0.00           C  
ATOM   1722  O   TRP   124      44.507  44.999  31.606  1.00  0.00           O  
ATOM   1723  N   THR   125      43.292  43.336  32.434  1.00  0.00           N  
ATOM   1724  H   THR   125      42.772  43.005  33.234  1.00  0.00           H  
ATOM   1725  CA  THR   125      43.470  42.320  31.339  1.00  0.00           C  
ATOM   1726  HA  THR   125      44.248  42.675  30.664  1.00  0.00           H  
ATOM   1727  CB  THR   125      44.062  40.981  31.917  1.00  0.00           C  
ATOM   1728  HB  THR   125      44.347  40.304  31.112  1.00  0.00           H  
ATOM   1729  CG2 THR   125      45.253  41.257  32.874  1.00  0.00           C  
ATOM   1730 HG21 THR   125      45.722  40.304  33.117  1.00  0.00           H  
ATOM   1731 HG22 THR   125      45.991  41.901  32.395  1.00  0.00           H  
ATOM   1732 HG23 THR   125      44.930  41.827  33.745  1.00  0.00           H  
ATOM   1733  OG1 THR   125      43.136  40.379  32.681  1.00  0.00           O  
ATOM   1734  HG1 THR   125      42.441  40.177  32.051  1.00  0.00           H  
ATOM   1735  C   THR   125      42.230  42.207  30.404  1.00  0.00           C  
ATOM   1736  O   THR   125      42.045  41.178  29.759  1.00  0.00           O  
ATOM   1737  N   ALA   126      41.429  43.279  30.354  1.00  0.00           N  
ATOM   1738  H   ALA   126      41.584  43.997  31.047  1.00  0.00           H  
ATOM   1739  CA  ALA   126      40.378  43.495  29.287  1.00  0.00           C  
ATOM   1740  HA  ALA   126      39.750  44.352  29.530  1.00  0.00           H  
ATOM   1741  CB  ALA   126      41.066  43.788  28.002  1.00  0.00           C  
ATOM   1742  HB1 ALA   126      41.903  43.104  27.862  1.00  0.00           H  
ATOM   1743  HB2 ALA   126      40.455  43.653  27.109  1.00  0.00           H  
ATOM   1744  HB3 ALA   126      41.407  44.819  27.903  1.00  0.00           H  
ATOM   1745  C   ALA   126      39.303  42.391  29.108  1.00  0.00           C  
ATOM   1746  O   ALA   126      38.521  42.478  28.118  1.00  0.00           O  
ATOM   1747  N   ALA   127      39.117  41.452  30.017  1.00  0.00           N  
ATOM   1748  H   ALA   127      39.712  41.547  30.827  1.00  0.00           H  
ATOM   1749  CA  ALA   127      38.017  40.458  29.937  1.00  0.00           C  
ATOM   1750  HA  ALA   127      38.005  39.999  28.949  1.00  0.00           H  
ATOM   1751  CB  ALA   127      38.335  39.285  30.870  1.00  0.00           C  
ATOM   1752  HB1 ALA   127      37.514  38.598  30.668  1.00  0.00           H  
ATOM   1753  HB2 ALA   127      39.316  38.917  30.569  1.00  0.00           H  
ATOM   1754  HB3 ALA   127      38.299  39.607  31.911  1.00  0.00           H  
ATOM   1755  C   ALA   127      36.614  41.081  30.175  1.00  0.00           C  
ATOM   1756  O   ALA   127      36.354  41.777  31.171  1.00  0.00           O  
ATOM   1757  N   CYS   128      35.725  40.794  29.194  1.00  0.00           N  
ATOM   1758  H   CYS   128      35.970  40.334  28.329  1.00  0.00           H  
ATOM   1759  CA  CYS   128      34.421  41.312  29.194  1.00  0.00           C  
ATOM   1760  HA  CYS   128      34.224  41.699  30.194  1.00  0.00           H  
ATOM   1761  CB  CYS   128      34.430  42.559  28.275  1.00  0.00           C  
ATOM   1762  HB2 CYS   128      35.009  42.355  27.374  1.00  0.00           H  
ATOM   1763  HB3 CYS   128      33.382  42.701  28.009  1.00  0.00           H  
ATOM   1764  SG  CYS   128      35.185  43.987  29.006  1.00  0.00           S  
ATOM   1765  HG  CYS   128      36.460  43.598  28.928  1.00  0.00           H  
ATOM   1766  C   CYS   128      33.343  40.286  28.808  1.00  0.00           C  
ATOM   1767  O   CYS   128      32.717  40.445  27.774  1.00  0.00           O  
ATOM   1768  N   PRO   129      33.010  39.298  29.726  1.00  0.00           N  
ATOM   1769  CD  PRO   129      33.942  38.707  30.718  1.00  0.00           C  
ATOM   1770  HD2 PRO   129      34.970  38.703  30.354  1.00  0.00           H  
ATOM   1771  HD3 PRO   129      33.720  39.357  31.564  1.00  0.00           H  
ATOM   1772  CG  PRO   129      33.465  37.337  30.959  1.00  0.00           C  
ATOM   1773  HG2 PRO   129      32.938  37.303  31.913  1.00  0.00           H  
ATOM   1774  HG3 PRO   129      34.220  36.554  30.891  1.00  0.00           H  
ATOM   1775  CB  PRO   129      32.421  36.919  29.910  1.00  0.00           C  
ATOM   1776  HB2 PRO   129      32.869  36.366  29.085  1.00  0.00           H  
ATOM   1777  HB3 PRO   129      31.643  36.266  30.304  1.00  0.00           H  
ATOM   1778  CA  PRO   129      31.877  38.273  29.440  1.00  0.00           C  
ATOM   1779  HA  PRO   129      31.655  38.191  28.377  1.00  0.00           H  
ATOM   1780  C   PRO   129      30.531  38.761  30.082  1.00  0.00           C  
ATOM   1781  O   PRO   129      30.376  39.115  31.246  1.00  0.00           O  
ATOM   1782  N   ARG   130      29.399  38.608  29.308  1.00  0.00           N  
ATOM   1783  H   ARG   130      29.585  38.198  28.404  1.00  0.00           H  
ATOM   1784  CA  ARG   130      28.102  38.936  29.860  1.00  0.00           C  
ATOM   1785  HA  ARG   130      28.165  39.951  30.253  1.00  0.00           H  
ATOM   1786  CB  ARG   130      27.062  39.075  28.774  1.00  0.00           C  
ATOM   1787  HB2 ARG   130      26.059  39.237  29.169  1.00  0.00           H  
ATOM   1788  HB3 ARG   130      27.107  38.165  28.176  1.00  0.00           H  
ATOM   1789  CG  ARG   130      27.300  40.140  27.720  1.00  0.00           C  
ATOM   1790  HG2 ARG   130      27.118  41.102  28.197  1.00  0.00           H  
ATOM   1791  HG3 ARG   130      28.340  40.253  27.416  1.00  0.00           H  
ATOM   1792  CD  ARG   130      26.338  40.022  26.475  1.00  0.00           C  
ATOM   1793  HD2 ARG   130      26.373  39.036  26.013  1.00  0.00           H  
ATOM   1794  HD3 ARG   130      25.279  40.070  26.728  1.00  0.00           H  
ATOM   1795  NE  ARG   130      26.736  41.024  25.439  1.00  0.00           N  
ATOM   1796  HE  ARG   130      27.688  41.077  25.105  1.00  0.00           H  
ATOM   1797  CZ  ARG   130      25.982  41.787  24.643  1.00  0.00           C  
ATOM   1798  NH1 ARG   130      24.695  41.889  24.894  1.00  0.00           N  
ATOM   1799 HH11 ARG   130      24.293  41.339  25.639  1.00  0.00           H  
ATOM   1800 HH12 ARG   130      24.002  42.396  24.362  1.00  0.00           H  
ATOM   1801  NH2 ARG   130      26.585  42.395  23.663  1.00  0.00           N  
ATOM   1802 HH21 ARG   130      27.588  42.512  23.634  1.00  0.00           H  
ATOM   1803 HH22 ARG   130      26.047  42.964  23.025  1.00  0.00           H  
ATOM   1804  C   ARG   130      27.602  38.007  31.010  1.00  0.00           C  
ATOM   1805  O   ARG   130      27.683  36.761  30.961  1.00  0.00           O  
ATOM   1806  N   PRO   131      26.860  38.555  32.032  1.00  0.00           N  
ATOM   1807  CD  PRO   131      26.655  39.984  32.259  1.00  0.00           C  
ATOM   1808  HD2 PRO   131      27.503  40.501  32.708  1.00  0.00           H  
ATOM   1809  HD3 PRO   131      26.326  40.647  31.459  1.00  0.00           H  
ATOM   1810  CG  PRO   131      25.457  40.055  33.257  1.00  0.00           C  
ATOM   1811  HG2 PRO   131      25.246  40.939  33.859  1.00  0.00           H  
ATOM   1812  HG3 PRO   131      24.511  39.914  32.734  1.00  0.00           H  
ATOM   1813  CB  PRO   131      25.671  38.766  34.150  1.00  0.00           C  
ATOM   1814  HB2 PRO   131      24.719  38.321  34.438  1.00  0.00           H  
ATOM   1815  HB3 PRO   131      26.316  39.051  34.982  1.00  0.00           H  
ATOM   1816  CA  PRO   131      26.265  37.790  33.091  1.00  0.00           C  
ATOM   1817  HA  PRO   131      27.043  37.178  33.546  1.00  0.00           H  
ATOM   1818  C   PRO   131      25.194  36.747  32.554  1.00  0.00           C  
ATOM   1819  O   PRO   131      24.318  37.189  31.791  1.00  0.00           O  
ATOM   1820  N   GLY   132      25.268  35.531  32.964  1.00  0.00           N  
ATOM   1821  H   GLY   132      25.933  35.193  33.645  1.00  0.00           H  
ATOM   1822  CA  GLY   132      24.534  34.444  32.358  1.00  0.00           C  
ATOM   1823  HA2 GLY   132      23.919  34.842  31.552  1.00  0.00           H  
ATOM   1824  HA3 GLY   132      25.204  33.636  32.061  1.00  0.00           H  
ATOM   1825  C   GLY   132      23.575  33.914  33.397  1.00  0.00           C  
ATOM   1826  O   GLY   132      23.895  33.983  34.595  1.00  0.00           O  
ATOM   1827  N   GLY   133      22.402  33.441  33.084  1.00  0.00           N  
ATOM   1828  H   GLY   133      22.227  33.321  32.096  1.00  0.00           H  
ATOM   1829  CA  GLY   133      21.470  32.816  34.028  1.00  0.00           C  
ATOM   1830  HA2 GLY   133      21.951  31.960  34.501  1.00  0.00           H  
ATOM   1831  HA3 GLY   133      20.505  32.541  33.601  1.00  0.00           H  
ATOM   1832  C   GLY   133      21.068  33.781  35.098  1.00  0.00           C  
ATOM   1833  O   GLY   133      20.706  34.921  34.832  1.00  0.00           O  
ATOM   1834  N   LYS   134      21.324  33.339  36.354  1.00  0.00           N  
ATOM   1835  H   LYS   134      21.641  32.384  36.442  1.00  0.00           H  
ATOM   1836  CA  LYS   134      21.021  34.016  37.680  1.00  0.00           C  
ATOM   1837  HA  LYS   134      19.989  34.365  37.717  1.00  0.00           H  
ATOM   1838  CB  LYS   134      21.124  33.071  38.941  1.00  0.00           C  
ATOM   1839  HB2 LYS   134      20.569  33.589  39.723  1.00  0.00           H  
ATOM   1840  HB3 LYS   134      20.550  32.225  38.564  1.00  0.00           H  
ATOM   1841  CG  LYS   134      22.547  32.812  39.495  1.00  0.00           C  
ATOM   1842  HG2 LYS   134      23.260  32.754  38.673  1.00  0.00           H  
ATOM   1843  HG3 LYS   134      22.872  33.637  40.128  1.00  0.00           H  
ATOM   1844  CD  LYS   134      22.542  31.407  40.179  1.00  0.00           C  
ATOM   1845  HD2 LYS   134      22.305  30.713  39.372  1.00  0.00           H  
ATOM   1846  HD3 LYS   134      21.794  31.230  40.951  1.00  0.00           H  
ATOM   1847  CE  LYS   134      23.997  31.173  40.742  1.00  0.00           C  
ATOM   1848  HE2 LYS   134      24.076  30.172  41.166  1.00  0.00           H  
ATOM   1849  HE3 LYS   134      24.743  31.235  39.950  1.00  0.00           H  
ATOM   1850  NZ  LYS   134      24.409  32.070  41.852  1.00  0.00           N  
ATOM   1851  HZ1 LYS   134      24.362  33.030  41.543  1.00  0.00           H  
ATOM   1852  HZ2 LYS   134      23.795  31.843  42.621  1.00  0.00           H  
ATOM   1853  HZ3 LYS   134      25.380  31.959  42.107  1.00  0.00           H  
ATOM   1854  C   LYS   134      21.915  35.223  37.932  1.00  0.00           C  
ATOM   1855  O   LYS   134      21.581  36.031  38.819  1.00  0.00           O  
ATOM   1856  N   GLU   135      23.011  35.377  37.234  1.00  0.00           N  
ATOM   1857  H   GLU   135      23.262  34.604  36.635  1.00  0.00           H  
ATOM   1858  CA  GLU   135      23.858  36.569  37.241  1.00  0.00           C  
ATOM   1859  HA  GLU   135      24.169  36.636  38.284  1.00  0.00           H  
ATOM   1860  CB  GLU   135      25.119  36.300  36.442  1.00  0.00           C  
ATOM   1861  HB2 GLU   135      24.915  36.024  35.407  1.00  0.00           H  
ATOM   1862  HB3 GLU   135      25.686  37.228  36.524  1.00  0.00           H  
ATOM   1863  CG  GLU   135      25.851  35.164  37.130  1.00  0.00           C  
ATOM   1864  HG2 GLU   135      25.303  34.222  37.120  1.00  0.00           H  
ATOM   1865  HG3 GLU   135      26.041  35.537  38.137  1.00  0.00           H  
ATOM   1866  CD  GLU   135      27.172  35.008  36.339  1.00  0.00           C  
ATOM   1867  OE1 GLU   135      27.182  35.010  35.084  1.00  0.00           O  
ATOM   1868  OE2 GLU   135      28.181  34.629  36.929  1.00  0.00           O  
ATOM   1869  C   GLU   135      23.202  37.905  36.850  1.00  0.00           C  
ATOM   1870  O   GLU   135      23.701  38.890  37.248  1.00  0.00           O  
ATOM   1871  N   ARG   136      22.095  37.868  36.052  1.00  0.00           N  
ATOM   1872  H   ARG   136      21.778  36.917  35.924  1.00  0.00           H  
ATOM   1873  CA  ARG   136      21.289  38.888  35.527  1.00  0.00           C  
ATOM   1874  HA  ARG   136      21.880  39.688  35.080  1.00  0.00           H  
ATOM   1875  CB  ARG   136      20.394  38.314  34.428  1.00  0.00           C  
ATOM   1876  HB2 ARG   136      19.808  37.476  34.805  1.00  0.00           H  
ATOM   1877  HB3 ARG   136      19.811  39.183  34.123  1.00  0.00           H  
ATOM   1878  CG  ARG   136      21.276  37.784  33.208  1.00  0.00           C  
ATOM   1879  HG2 ARG   136      21.958  38.538  32.815  1.00  0.00           H  
ATOM   1880  HG3 ARG   136      21.938  36.979  33.526  1.00  0.00           H  
ATOM   1881  CD  ARG   136      20.288  37.338  32.036  1.00  0.00           C  
ATOM   1882  HD2 ARG   136      20.906  37.236  31.144  1.00  0.00           H  
ATOM   1883  HD3 ARG   136      19.519  38.109  31.992  1.00  0.00           H  
ATOM   1884  NE  ARG   136      19.693  36.028  32.381  1.00  0.00           N  
ATOM   1885  HE  ARG   136      19.319  35.968  33.317  1.00  0.00           H  
ATOM   1886  CZ  ARG   136      19.299  35.053  31.565  1.00  0.00           C  
ATOM   1887  NH1 ARG   136      19.559  34.910  30.314  1.00  0.00           N  
ATOM   1888 HH11 ARG   136      20.307  35.463  29.920  1.00  0.00           H  
ATOM   1889 HH12 ARG   136      19.267  34.067  29.841  1.00  0.00           H  
ATOM   1890  NH2 ARG   136      18.545  34.110  32.016  1.00  0.00           N  
ATOM   1891 HH21 ARG   136      18.193  34.076  32.962  1.00  0.00           H  
ATOM   1892 HH22 ARG   136      18.194  33.408  31.381  1.00  0.00           H  
ATOM   1893  C   ARG   136      20.457  39.614  36.555  1.00  0.00           C  
ATOM   1894  O   ARG   136      20.207  39.081  37.660  1.00  0.00           O  
ATOM   1895  N   ILE   137      20.024  40.792  36.218  1.00  0.00           N  
ATOM   1896  H   ILE   137      20.217  41.227  35.327  1.00  0.00           H  
ATOM   1897  CA  ILE   137      19.328  41.696  37.110  1.00  0.00           C  
ATOM   1898  HA  ILE   137      19.602  41.498  38.146  1.00  0.00           H  
ATOM   1899  CB  ILE   137      19.744  43.108  36.802  1.00  0.00           C  
ATOM   1900  HB  ILE   137      19.752  43.352  35.740  1.00  0.00           H  
ATOM   1901  CG2 ILE   137      18.793  44.131  37.515  1.00  0.00           C  
ATOM   1902 HG21 ILE   137      19.213  45.126  37.366  1.00  0.00           H  
ATOM   1903 HG22 ILE   137      17.753  44.233  37.206  1.00  0.00           H  
ATOM   1904 HG23 ILE   137      18.752  43.912  38.582  1.00  0.00           H  
ATOM   1905  CG1 ILE   137      21.183  43.483  37.239  1.00  0.00           C  
ATOM   1906 HG12 ILE   137      21.380  43.277  38.291  1.00  0.00           H  
ATOM   1907 HG13 ILE   137      21.330  44.563  37.245  1.00  0.00           H  
ATOM   1908  CD1 ILE   137      22.298  42.860  36.376  1.00  0.00           C  
ATOM   1909 HD11 ILE   137      22.102  41.788  36.410  1.00  0.00           H  
ATOM   1910 HD12 ILE   137      22.292  43.209  35.343  1.00  0.00           H  
ATOM   1911 HD13 ILE   137      23.308  43.059  36.734  1.00  0.00           H  
ATOM   1912  C   ILE   137      17.783  41.536  36.836  1.00  0.00           C  
ATOM   1913  O   ILE   137      17.297  42.155  35.865  1.00  0.00           O  
ATOM   1914  N   PRO   138      16.963  40.840  37.583  1.00  0.00           N  
ATOM   1915  CD  PRO   138      17.347  40.114  38.773  1.00  0.00           C  
ATOM   1916  HD2 PRO   138      18.179  39.447  38.549  1.00  0.00           H  
ATOM   1917  HD3 PRO   138      17.576  40.845  39.548  1.00  0.00           H  
ATOM   1918  CG  PRO   138      16.153  39.226  39.139  1.00  0.00           C  
ATOM   1919  HG2 PRO   138      16.395  38.171  39.005  1.00  0.00           H  
ATOM   1920  HG3 PRO   138      15.838  39.350  40.176  1.00  0.00           H  
ATOM   1921  CB  PRO   138      15.054  39.689  38.204  1.00  0.00           C  
ATOM   1922  HB2 PRO   138      14.298  40.325  38.663  1.00  0.00           H  
ATOM   1923  HB3 PRO   138      14.706  38.743  37.788  1.00  0.00           H  
ATOM   1924  CA  PRO   138      15.677  40.458  36.996  1.00  0.00           C  
ATOM   1925  HA  PRO   138      15.768  39.768  36.158  1.00  0.00           H  
ATOM   1926  C   PRO   138      14.669  41.576  36.556  1.00  0.00           C  
ATOM   1927  O   PRO   138      14.086  41.374  35.487  1.00  0.00           O  
ATOM   1928  N   PHE   139      14.564  42.680  37.265  1.00  0.00           N  
ATOM   1929  H   PHE   139      15.023  42.683  38.165  1.00  0.00           H  
ATOM   1930  CA  PHE   139      13.721  43.885  36.964  1.00  0.00           C  
ATOM   1931  HA  PHE   139      12.703  43.646  36.656  1.00  0.00           H  
ATOM   1932  CB  PHE   139      13.587  44.703  38.310  1.00  0.00           C  
ATOM   1933  HB2 PHE   139      12.856  45.511  38.284  1.00  0.00           H  
ATOM   1934  HB3 PHE   139      13.138  44.032  39.041  1.00  0.00           H  
ATOM   1935  CG  PHE   139      14.906  45.181  38.836  1.00  0.00           C  
ATOM   1936  CD1 PHE   139      15.579  44.396  39.870  1.00  0.00           C  
ATOM   1937  HD1 PHE   139      15.088  43.495  40.207  1.00  0.00           H  
ATOM   1938  CE1 PHE   139      16.861  44.748  40.274  1.00  0.00           C  
ATOM   1939  HE1 PHE   139      17.416  44.181  41.006  1.00  0.00           H  
ATOM   1940  CZ  PHE   139      17.441  45.941  39.857  1.00  0.00           C  
ATOM   1941  HZ  PHE   139      18.414  46.204  40.245  1.00  0.00           H  
ATOM   1942  CE2 PHE   139      16.805  46.712  38.833  1.00  0.00           C  
ATOM   1943  HE2 PHE   139      17.354  47.544  38.416  1.00  0.00           H  
ATOM   1944  CD2 PHE   139      15.565  46.299  38.314  1.00  0.00           C  
ATOM   1945  HD2 PHE   139      15.130  46.912  37.538  1.00  0.00           H  
ATOM   1946  C   PHE   139      14.306  44.741  35.778  1.00  0.00           C  
ATOM   1947  O   PHE   139      13.833  45.850  35.520  1.00  0.00           O  
ATOM   1948  N   LEU   140      15.358  44.225  35.129  1.00  0.00           N  
ATOM   1949  H   LEU   140      15.981  43.621  35.646  1.00  0.00           H  
ATOM   1950  CA  LEU   140      15.742  44.734  33.802  1.00  0.00           C  
ATOM   1951  HA  LEU   140      15.146  45.610  33.544  1.00  0.00           H  
ATOM   1952  CB  LEU   140      17.229  45.223  33.827  1.00  0.00           C  
ATOM   1953  HB2 LEU   140      17.932  44.539  34.302  1.00  0.00           H  
ATOM   1954  HB3 LEU   140      17.582  45.316  32.799  1.00  0.00           H  
ATOM   1955  CG  LEU   140      17.421  46.520  34.649  1.00  0.00           C  
ATOM   1956  HG  LEU   140      17.140  46.328  35.684  1.00  0.00           H  
ATOM   1957  CD1 LEU   140      18.906  47.029  34.599  1.00  0.00           C  
ATOM   1958 HD11 LEU   140      19.163  47.233  33.559  1.00  0.00           H  
ATOM   1959 HD12 LEU   140      18.915  47.957  35.171  1.00  0.00           H  
ATOM   1960 HD13 LEU   140      19.562  46.295  35.066  1.00  0.00           H  
ATOM   1961  CD2 LEU   140      16.501  47.654  34.105  1.00  0.00           C  
ATOM   1962 HD21 LEU   140      15.500  47.419  34.467  1.00  0.00           H  
ATOM   1963 HD22 LEU   140      16.740  48.615  34.561  1.00  0.00           H  
ATOM   1964 HD23 LEU   140      16.398  47.808  33.031  1.00  0.00           H  
ATOM   1965  C   LEU   140      15.505  43.657  32.675  1.00  0.00           C  
ATOM   1966  O   LEU   140      16.464  42.963  32.307  1.00  0.00           O  
ATOM   1967  N   PRO   141      14.259  43.519  32.093  1.00  0.00           N  
ATOM   1968  CD  PRO   141      13.147  44.402  32.329  1.00  0.00           C  
ATOM   1969  HD2 PRO   141      12.820  44.210  33.351  1.00  0.00           H  
ATOM   1970  HD3 PRO   141      13.490  45.413  32.110  1.00  0.00           H  
ATOM   1971  CG  PRO   141      12.079  44.118  31.321  1.00  0.00           C  
ATOM   1972  HG2 PRO   141      12.141  44.837  30.503  1.00  0.00           H  
ATOM   1973  HG3 PRO   141      11.075  44.089  31.743  1.00  0.00           H  
ATOM   1974  CB  PRO   141      12.490  42.720  30.879  1.00  0.00           C  
ATOM   1975  HB2 PRO   141      12.073  42.647  29.874  1.00  0.00           H  
ATOM   1976  HB3 PRO   141      12.100  42.060  31.653  1.00  0.00           H  
ATOM   1977  CA  PRO   141      13.976  42.554  31.024  1.00  0.00           C  
ATOM   1978  HA  PRO   141      14.219  41.601  31.494  1.00  0.00           H  
ATOM   1979  C   PRO   141      14.806  42.684  29.757  1.00  0.00           C  
ATOM   1980  O   PRO   141      15.350  41.689  29.338  1.00  0.00           O  
ATOM   1981  N   ASP   142      15.014  43.886  29.201  1.00  0.00           N  
ATOM   1982  H   ASP   142      14.499  44.678  29.558  1.00  0.00           H  
ATOM   1983  CA  ASP   142      15.828  44.154  27.992  1.00  0.00           C  
ATOM   1984  HA  ASP   142      15.836  43.262  27.367  1.00  0.00           H  
ATOM   1985  CB  ASP   142      15.185  45.245  27.231  1.00  0.00           C  
ATOM   1986  HB2 ASP   142      15.691  45.281  26.266  1.00  0.00           H  
ATOM   1987  HB3 ASP   142      14.147  44.975  27.041  1.00  0.00           H  
ATOM   1988  CG  ASP   142      15.150  46.661  27.911  1.00  0.00           C  
ATOM   1989  OD1 ASP   142      15.276  46.786  29.125  1.00  0.00           O  
ATOM   1990  OD2 ASP   142      15.024  47.686  27.239  1.00  0.00           O  
ATOM   1991  C   ASP   142      17.325  44.486  28.179  1.00  0.00           C  
ATOM   1992  O   ASP   142      18.004  45.028  27.304  1.00  0.00           O  
ATOM   1993  N   LEU   143      17.892  44.071  29.324  1.00  0.00           N  
ATOM   1994  H   LEU   143      17.342  43.757  30.110  1.00  0.00           H  
ATOM   1995  CA  LEU   143      19.330  44.175  29.711  1.00  0.00           C  
ATOM   1996  HA  LEU   143      19.489  45.212  30.005  1.00  0.00           H  
ATOM   1997  CB  LEU   143      19.415  43.239  30.925  1.00  0.00           C  
ATOM   1998  HB2 LEU   143      18.696  43.653  31.633  1.00  0.00           H  
ATOM   1999  HB3 LEU   143      19.083  42.254  30.597  1.00  0.00           H  
ATOM   2000  CG  LEU   143      20.782  43.018  31.645  1.00  0.00           C  
ATOM   2001  HG  LEU   143      21.576  42.824  30.924  1.00  0.00           H  
ATOM   2002  CD1 LEU   143      21.165  44.345  32.336  1.00  0.00           C  
ATOM   2003 HD11 LEU   143      22.079  44.194  32.910  1.00  0.00           H  
ATOM   2004 HD12 LEU   143      21.376  45.045  31.528  1.00  0.00           H  
ATOM   2005 HD13 LEU   143      20.310  44.721  32.898  1.00  0.00           H  
ATOM   2006  CD2 LEU   143      20.637  41.974  32.730  1.00  0.00           C  
ATOM   2007 HD21 LEU   143      20.611  40.954  32.347  1.00  0.00           H  
ATOM   2008 HD22 LEU   143      19.956  42.336  33.499  1.00  0.00           H  
ATOM   2009 HD23 LEU   143      21.656  41.922  33.114  1.00  0.00           H  
ATOM   2010  C   LEU   143      20.382  43.823  28.621  1.00  0.00           C  
ATOM   2011  O   LEU   143      21.449  44.431  28.566  1.00  0.00           O  
ATOM   2012  N   GLU   144      20.063  42.991  27.691  1.00  0.00           N  
ATOM   2013  H   GLU   144      19.194  42.488  27.801  1.00  0.00           H  
ATOM   2014  CA  GLU   144      20.880  42.582  26.537  1.00  0.00           C  
ATOM   2015  HA  GLU   144      21.862  42.410  26.979  1.00  0.00           H  
ATOM   2016  CB  GLU   144      20.247  41.366  25.858  1.00  0.00           C  
ATOM   2017  HB2 GLU   144      20.008  40.630  26.627  1.00  0.00           H  
ATOM   2018  HB3 GLU   144      19.301  41.769  25.496  1.00  0.00           H  
ATOM   2019  CG  GLU   144      21.037  40.610  24.744  1.00  0.00           C  
ATOM   2020  HG2 GLU   144      20.319  39.934  24.280  1.00  0.00           H  
ATOM   2021  HG3 GLU   144      21.417  41.283  23.976  1.00  0.00           H  
ATOM   2022  CD  GLU   144      22.272  39.821  25.221  1.00  0.00           C  
ATOM   2023  OE1 GLU   144      22.500  38.767  24.602  1.00  0.00           O  
ATOM   2024  OE2 GLU   144      22.959  40.257  26.158  1.00  0.00           O  
ATOM   2025  C   GLU   144      21.060  43.668  25.495  1.00  0.00           C  
ATOM   2026  O   GLU   144      22.068  43.791  24.867  1.00  0.00           O  
ATOM   2027  N   GLU   145      20.151  44.616  25.386  1.00  0.00           N  
ATOM   2028  H   GLU   145      19.411  44.557  26.071  1.00  0.00           H  
ATOM   2029  CA  GLU   145      20.225  45.791  24.498  1.00  0.00           C  
ATOM   2030  HA  GLU   145      20.722  45.537  23.562  1.00  0.00           H  
ATOM   2031  CB  GLU   145      18.870  46.510  24.298  1.00  0.00           C  
ATOM   2032  HB2 GLU   145      18.637  46.943  25.271  1.00  0.00           H  
ATOM   2033  HB3 GLU   145      19.013  47.338  23.604  1.00  0.00           H  
ATOM   2034  CG  GLU   145      17.702  45.640  23.884  1.00  0.00           C  
ATOM   2035  HG2 GLU   145      16.790  46.234  23.936  1.00  0.00           H  
ATOM   2036  HG3 GLU   145      17.600  44.806  24.579  1.00  0.00           H  
ATOM   2037  CD  GLU   145      17.675  45.090  22.469  1.00  0.00           C  
ATOM   2038  OE1 GLU   145      16.858  44.210  22.097  1.00  0.00           O  
ATOM   2039  OE2 GLU   145      18.351  45.667  21.558  1.00  0.00           O  
ATOM   2040  C   GLU   145      21.188  46.858  25.099  1.00  0.00           C  
ATOM   2041  O   GLU   145      22.063  47.360  24.407  1.00  0.00           O  
ATOM   2042  N   LEU   146      21.091  47.050  26.421  1.00  0.00           N  
ATOM   2043  H   LEU   146      20.427  46.546  26.990  1.00  0.00           H  
ATOM   2044  CA  LEU   146      22.012  47.934  27.128  1.00  0.00           C  
ATOM   2045  HA  LEU   146      22.151  48.934  26.717  1.00  0.00           H  
ATOM   2046  CB  LEU   146      21.544  48.020  28.629  1.00  0.00           C  
ATOM   2047  HB2 LEU   146      21.614  47.099  29.209  1.00  0.00           H  
ATOM   2048  HB3 LEU   146      22.293  48.617  29.149  1.00  0.00           H  
ATOM   2049  CG  LEU   146      20.175  48.750  28.911  1.00  0.00           C  
ATOM   2050  HG  LEU   146      19.537  48.159  28.254  1.00  0.00           H  
ATOM   2051  CD1 LEU   146      19.755  48.522  30.361  1.00  0.00           C  
ATOM   2052 HD11 LEU   146      18.780  48.997  30.465  1.00  0.00           H  
ATOM   2053 HD12 LEU   146      19.746  47.444  30.521  1.00  0.00           H  
ATOM   2054 HD13 LEU   146      20.494  49.005  31.000  1.00  0.00           H  
ATOM   2055  CD2 LEU   146      20.266  50.251  28.453  1.00  0.00           C  
ATOM   2056 HD21 LEU   146      21.112  50.798  28.869  1.00  0.00           H  
ATOM   2057 HD22 LEU   146      19.287  50.701  28.619  1.00  0.00           H  
ATOM   2058 HD23 LEU   146      20.413  50.278  27.374  1.00  0.00           H  
ATOM   2059  C   LEU   146      23.445  47.346  27.161  1.00  0.00           C  
ATOM   2060  O   LEU   146      24.361  48.109  27.183  1.00  0.00           O  
ATOM   2061  N   LEU   147      23.615  45.977  27.117  1.00  0.00           N  
ATOM   2062  H   LEU   147      22.825  45.358  27.227  1.00  0.00           H  
ATOM   2063  CA  LEU   147      24.887  45.376  26.942  1.00  0.00           C  
ATOM   2064  HA  LEU   147      25.589  45.928  27.568  1.00  0.00           H  
ATOM   2065  CB  LEU   147      24.900  43.865  27.424  1.00  0.00           C  
ATOM   2066  HB2 LEU   147      24.088  43.338  26.923  1.00  0.00           H  
ATOM   2067  HB3 LEU   147      25.799  43.362  27.069  1.00  0.00           H  
ATOM   2068  CG  LEU   147      24.869  43.678  28.945  1.00  0.00           C  
ATOM   2069  HG  LEU   147      24.137  44.372  29.357  1.00  0.00           H  
ATOM   2070  CD1 LEU   147      24.363  42.273  29.215  1.00  0.00           C  
ATOM   2071 HD11 LEU   147      24.214  42.307  30.294  1.00  0.00           H  
ATOM   2072 HD12 LEU   147      25.097  41.532  28.899  1.00  0.00           H  
ATOM   2073 HD13 LEU   147      23.361  42.140  28.805  1.00  0.00           H  
ATOM   2074  CD2 LEU   147      26.230  43.948  29.595  1.00  0.00           C  
ATOM   2075 HD21 LEU   147      26.662  44.941  29.470  1.00  0.00           H  
ATOM   2076 HD22 LEU   147      26.288  43.792  30.672  1.00  0.00           H  
ATOM   2077 HD23 LEU   147      26.983  43.268  29.197  1.00  0.00           H  
ATOM   2078  C   LEU   147      25.448  45.431  25.504  1.00  0.00           C  
ATOM   2079  O   LEU   147      26.665  45.418  25.349  1.00  0.00           O  
ATOM   2080  N   ASN   148      24.700  45.575  24.445  1.00  0.00           N  
ATOM   2081  H   ASN   148      23.712  45.502  24.641  1.00  0.00           H  
ATOM   2082  CA  ASN   148      25.118  46.116  23.121  1.00  0.00           C  
ATOM   2083  HA  ASN   148      25.961  45.509  22.791  1.00  0.00           H  
ATOM   2084  CB  ASN   148      23.974  45.948  22.099  1.00  0.00           C  
ATOM   2085  HB2 ASN   148      23.078  46.524  22.329  1.00  0.00           H  
ATOM   2086  HB3 ASN   148      24.311  46.282  21.118  1.00  0.00           H  
ATOM   2087  CG  ASN   148      23.434  44.517  22.009  1.00  0.00           C  
ATOM   2088  OD1 ASN   148      23.993  43.535  22.396  1.00  0.00           O  
ATOM   2089  ND2 ASN   148      22.225  44.345  21.532  1.00  0.00           N  
ATOM   2090 HD21 ASN   148      21.663  45.085  21.135  1.00  0.00           H  
ATOM   2091 HD22 ASN   148      21.845  43.417  21.652  1.00  0.00           H  
ATOM   2092  C   ASN   148      25.758  47.496  23.171  1.00  0.00           C  
ATOM   2093  O   ASN   148      26.708  47.718  22.424  1.00  0.00           O  
ATOM   2094  N   ASP   149      25.219  48.384  24.068  1.00  0.00           N  
ATOM   2095  H   ASP   149      24.329  48.104  24.455  1.00  0.00           H  
ATOM   2096  CA  ASP   149      25.781  49.703  24.321  1.00  0.00           C  
ATOM   2097  HA  ASP   149      26.069  50.022  23.320  1.00  0.00           H  
ATOM   2098  CB  ASP   149      24.907  50.699  25.028  1.00  0.00           C  
ATOM   2099  HB2 ASP   149      24.255  50.157  25.712  1.00  0.00           H  
ATOM   2100  HB3 ASP   149      25.588  51.383  25.535  1.00  0.00           H  
ATOM   2101  CG  ASP   149      24.112  51.409  23.817  1.00  0.00           C  
ATOM   2102  OD1 ASP   149      22.901  51.128  23.583  1.00  0.00           O  
ATOM   2103  OD2 ASP   149      24.673  52.275  23.106  1.00  0.00           O  
ATOM   2104  C   ASP   149      27.168  49.566  24.956  1.00  0.00           C  
ATOM   2105  O   ASP   149      28.110  50.159  24.547  1.00  0.00           O  
ATOM   2106  N   ALA   150      27.275  48.765  26.012  1.00  0.00           N  
ATOM   2107  H   ALA   150      26.397  48.490  26.428  1.00  0.00           H  
ATOM   2108  CA  ALA   150      28.542  48.476  26.778  1.00  0.00           C  
ATOM   2109  HA  ALA   150      28.952  49.439  27.082  1.00  0.00           H  
ATOM   2110  CB  ALA   150      28.167  47.675  28.008  1.00  0.00           C  
ATOM   2111  HB1 ALA   150      28.780  47.794  28.901  1.00  0.00           H  
ATOM   2112  HB2 ALA   150      28.148  46.606  27.795  1.00  0.00           H  
ATOM   2113  HB3 ALA   150      27.158  47.984  28.282  1.00  0.00           H  
ATOM   2114  C   ALA   150      29.597  47.837  25.807  1.00  0.00           C  
ATOM   2115  O   ALA   150      30.765  48.205  25.717  1.00  0.00           O  
ATOM   2116  N   ASP   151      29.110  46.914  25.012  1.00  0.00           N  
ATOM   2117  H   ASP   151      28.156  46.623  25.176  1.00  0.00           H  
ATOM   2118  CA  ASP   151      29.986  46.227  24.018  1.00  0.00           C  
ATOM   2119  HA  ASP   151      30.811  45.844  24.619  1.00  0.00           H  
ATOM   2120  CB  ASP   151      29.150  45.078  23.395  1.00  0.00           C  
ATOM   2121  HB2 ASP   151      28.310  45.460  22.816  1.00  0.00           H  
ATOM   2122  HB3 ASP   151      28.746  44.477  24.209  1.00  0.00           H  
ATOM   2123  CG  ASP   151      29.766  44.248  22.235  1.00  0.00           C  
ATOM   2124  OD1 ASP   151      29.584  44.646  21.055  1.00  0.00           O  
ATOM   2125  OD2 ASP   151      30.220  43.096  22.492  1.00  0.00           O  
ATOM   2126  C   ASP   151      30.507  47.116  22.896  1.00  0.00           C  
ATOM   2127  O   ASP   151      31.686  47.113  22.582  1.00  0.00           O  
ATOM   2128  N   ARG   152      29.664  48.017  22.401  1.00  0.00           N  
ATOM   2129  H   ARG   152      28.693  47.893  22.652  1.00  0.00           H  
ATOM   2130  CA  ARG   152      29.993  49.190  21.568  1.00  0.00           C  
ATOM   2131  HA  ARG   152      30.515  48.819  20.686  1.00  0.00           H  
ATOM   2132  CB  ARG   152      28.729  49.933  21.113  1.00  0.00           C  
ATOM   2133  HB2 ARG   152      28.123  49.241  20.529  1.00  0.00           H  
ATOM   2134  HB3 ARG   152      28.165  50.208  22.004  1.00  0.00           H  
ATOM   2135  CG  ARG   152      28.989  51.187  20.290  1.00  0.00           C  
ATOM   2136  HG2 ARG   152      29.562  51.883  20.904  1.00  0.00           H  
ATOM   2137  HG3 ARG   152      29.606  50.924  19.431  1.00  0.00           H  
ATOM   2138  CD  ARG   152      27.764  51.808  19.705  1.00  0.00           C  
ATOM   2139  HD2 ARG   152      28.146  52.318  18.821  1.00  0.00           H  
ATOM   2140  HD3 ARG   152      27.108  50.971  19.469  1.00  0.00           H  
ATOM   2141  NE  ARG   152      26.991  52.524  20.737  1.00  0.00           N  
ATOM   2142  HE  ARG   152      26.228  52.011  21.155  1.00  0.00           H  
ATOM   2143  CZ  ARG   152      27.128  53.775  21.177  1.00  0.00           C  
ATOM   2144  NH1 ARG   152      28.053  54.574  20.718  1.00  0.00           N  
ATOM   2145 HH11 ARG   152      28.418  54.407  19.792  1.00  0.00           H  
ATOM   2146 HH12 ARG   152      28.067  55.549  20.983  1.00  0.00           H  
ATOM   2147  NH2 ARG   152      26.368  54.155  22.135  1.00  0.00           N  
ATOM   2148 HH21 ARG   152      25.682  53.478  22.437  1.00  0.00           H  
ATOM   2149 HH22 ARG   152      26.345  55.081  22.538  1.00  0.00           H  
ATOM   2150  C   ARG   152      31.007  50.124  22.289  1.00  0.00           C  
ATOM   2151  O   ARG   152      32.034  50.462  21.698  1.00  0.00           O  
ATOM   2152  N   LEU   153      30.801  50.590  23.517  1.00  0.00           N  
ATOM   2153  H   LEU   153      29.913  50.434  23.971  1.00  0.00           H  
ATOM   2154  CA  LEU   153      31.606  51.539  24.310  1.00  0.00           C  
ATOM   2155  HA  LEU   153      31.746  52.499  23.812  1.00  0.00           H  
ATOM   2156  CB  LEU   153      30.781  51.924  25.519  1.00  0.00           C  
ATOM   2157  HB2 LEU   153      30.121  51.173  25.953  1.00  0.00           H  
ATOM   2158  HB3 LEU   153      31.417  52.103  26.387  1.00  0.00           H  
ATOM   2159  CG  LEU   153      29.989  53.214  25.359  1.00  0.00           C  
ATOM   2160  HG  LEU   153      30.600  54.093  25.565  1.00  0.00           H  
ATOM   2161  CD1 LEU   153      29.298  53.373  24.010  1.00  0.00           C  
ATOM   2162 HD11 LEU   153      28.546  52.596  23.876  1.00  0.00           H  
ATOM   2163 HD12 LEU   153      29.951  53.440  23.140  1.00  0.00           H  
ATOM   2164 HD13 LEU   153      28.892  54.384  24.003  1.00  0.00           H  
ATOM   2165  CD2 LEU   153      28.832  53.367  26.408  1.00  0.00           C  
ATOM   2166 HD21 LEU   153      28.061  52.682  26.056  1.00  0.00           H  
ATOM   2167 HD22 LEU   153      29.304  53.034  27.333  1.00  0.00           H  
ATOM   2168 HD23 LEU   153      28.505  54.405  26.464  1.00  0.00           H  
ATOM   2169  C   LEU   153      33.055  51.053  24.699  1.00  0.00           C  
ATOM   2170  O   LEU   153      33.953  51.889  24.594  1.00  0.00           O  
ATOM   2171  N   LEU   154      33.208  49.796  25.110  1.00  0.00           N  
ATOM   2172  H   LEU   154      32.397  49.197  25.173  1.00  0.00           H  
ATOM   2173  CA  LEU   154      34.546  49.242  25.394  1.00  0.00           C  
ATOM   2174  HA  LEU   154      35.172  49.993  25.875  1.00  0.00           H  
ATOM   2175  CB  LEU   154      34.342  48.171  26.530  1.00  0.00           C  
ATOM   2176  HB2 LEU   154      33.534  47.532  26.173  1.00  0.00           H  
ATOM   2177  HB3 LEU   154      35.187  47.486  26.594  1.00  0.00           H  
ATOM   2178  CG  LEU   154      34.041  48.730  27.901  1.00  0.00           C  
ATOM   2179  HG  LEU   154      33.390  49.601  27.829  1.00  0.00           H  
ATOM   2180  CD1 LEU   154      33.268  47.688  28.929  1.00  0.00           C  
ATOM   2181 HD11 LEU   154      32.996  48.329  29.767  1.00  0.00           H  
ATOM   2182 HD12 LEU   154      32.376  47.319  28.423  1.00  0.00           H  
ATOM   2183 HD13 LEU   154      33.929  46.905  29.303  1.00  0.00           H  
ATOM   2184  CD2 LEU   154      35.387  49.140  28.603  1.00  0.00           C  
ATOM   2185 HD21 LEU   154      36.042  48.290  28.798  1.00  0.00           H  
ATOM   2186 HD22 LEU   154      35.996  49.683  27.881  1.00  0.00           H  
ATOM   2187 HD23 LEU   154      35.235  49.620  29.570  1.00  0.00           H  
ATOM   2188  C   LEU   154      35.323  48.801  24.158  1.00  0.00           C  
ATOM   2189  O   LEU   154      36.507  48.609  24.217  1.00  0.00           O  
ATOM   2190  N   GLY   155      34.626  48.590  23.031  1.00  0.00           N  
ATOM   2191  H   GLY   155      33.621  48.619  23.123  1.00  0.00           H  
ATOM   2192  CA  GLY   155      35.142  47.912  21.823  1.00  0.00           C  
ATOM   2193  HA2 GLY   155      34.351  47.850  21.076  1.00  0.00           H  
ATOM   2194  HA3 GLY   155      35.932  48.428  21.277  1.00  0.00           H  
ATOM   2195  C   GLY   155      35.544  46.442  22.150  1.00  0.00           C  
ATOM   2196  O   GLY   155      36.684  45.955  22.015  1.00  0.00           O  
ATOM   2197  N   VAL   156      34.550  45.635  22.646  1.00  0.00           N  
ATOM   2198  H   VAL   156      33.624  46.034  22.701  1.00  0.00           H  
ATOM   2199  CA  VAL   156      34.660  44.214  22.917  1.00  0.00           C  
ATOM   2200  HA  VAL   156      35.636  43.969  23.337  1.00  0.00           H  
ATOM   2201  CB  VAL   156      33.636  43.755  23.979  1.00  0.00           C  
ATOM   2202  HB  VAL   156      32.690  44.269  23.811  1.00  0.00           H  
ATOM   2203  CG1 VAL   156      33.517  42.228  24.070  1.00  0.00           C  
ATOM   2204 HG11 VAL   156      32.694  41.908  24.710  1.00  0.00           H  
ATOM   2205 HG12 VAL   156      33.073  41.919  23.124  1.00  0.00           H  
ATOM   2206 HG13 VAL   156      34.432  41.663  24.248  1.00  0.00           H  
ATOM   2207  CG2 VAL   156      34.033  44.257  25.337  1.00  0.00           C  
ATOM   2208 HG21 VAL   156      33.136  44.211  25.955  1.00  0.00           H  
ATOM   2209 HG22 VAL   156      34.796  43.692  25.872  1.00  0.00           H  
ATOM   2210 HG23 VAL   156      34.426  45.271  25.266  1.00  0.00           H  
ATOM   2211  C   VAL   156      34.558  43.431  21.640  1.00  0.00           C  
ATOM   2212  O   VAL   156      33.673  43.654  20.811  1.00  0.00           O  
ATOM   2213  N   THR   157      35.526  42.561  21.496  1.00  0.00           N  
ATOM   2214  H   THR   157      36.249  42.445  22.192  1.00  0.00           H  
ATOM   2215  CA  THR   157      35.666  41.637  20.331  1.00  0.00           C  
ATOM   2216  HA  THR   157      34.718  41.474  19.817  1.00  0.00           H  
ATOM   2217  CB  THR   157      36.636  42.179  19.296  1.00  0.00           C  
ATOM   2218  HB  THR   157      36.214  43.162  19.087  1.00  0.00           H  
ATOM   2219  CG2 THR   157      38.087  42.385  19.759  1.00  0.00           C  
ATOM   2220 HG21 THR   157      38.435  41.407  20.091  1.00  0.00           H  
ATOM   2221 HG22 THR   157      38.110  43.100  20.582  1.00  0.00           H  
ATOM   2222 HG23 THR   157      38.712  42.843  18.991  1.00  0.00           H  
ATOM   2223  OG1 THR   157      36.624  41.373  18.126  1.00  0.00           O  
ATOM   2224  HG1 THR   157      36.142  41.914  17.497  1.00  0.00           H  
ATOM   2225  C   THR   157      36.097  40.293  20.864  1.00  0.00           C  
ATOM   2226  O   THR   157      36.561  40.141  22.003  1.00  0.00           O  
ATOM   2227  N   THR   158      35.835  39.330  20.004  1.00  0.00           N  
ATOM   2228  H   THR   158      35.293  39.570  19.187  1.00  0.00           H  
ATOM   2229  CA  THR   158      36.486  37.998  20.186  1.00  0.00           C  
ATOM   2230  HA  THR   158      37.034  37.946  21.127  1.00  0.00           H  
ATOM   2231  CB  THR   158      35.332  37.011  20.490  1.00  0.00           C  
ATOM   2232  HB  THR   158      34.708  36.893  19.604  1.00  0.00           H  
ATOM   2233  CG2 THR   158      35.702  35.558  20.794  1.00  0.00           C  
ATOM   2234 HG21 THR   158      34.820  34.990  20.496  1.00  0.00           H  
ATOM   2235 HG22 THR   158      36.506  35.250  20.126  1.00  0.00           H  
ATOM   2236 HG23 THR   158      35.992  35.533  21.844  1.00  0.00           H  
ATOM   2237  OG1 THR   158      34.570  37.460  21.649  1.00  0.00           O  
ATOM   2238  HG1 THR   158      34.169  38.298  21.406  1.00  0.00           H  
ATOM   2239  C   THR   158      37.337  37.636  19.000  1.00  0.00           C  
ATOM   2240  O   THR   158      38.299  36.977  19.157  1.00  0.00           O  
ATOM   2241  N   HID   159      37.073  38.229  17.796  1.00  0.00           N  
ATOM   2242  H   HID   159      36.282  38.840  17.646  1.00  0.00           H  
ATOM   2243  CA  HID   159      37.727  37.708  16.524  1.00  0.00           C  
ATOM   2244  HA  HID   159      38.339  36.838  16.762  1.00  0.00           H  
ATOM   2245  CB  HID   159      36.574  37.078  15.739  1.00  0.00           C  
ATOM   2246  HB2 HID   159      36.831  36.762  14.728  1.00  0.00           H  
ATOM   2247  HB3 HID   159      35.885  37.896  15.531  1.00  0.00           H  
ATOM   2248  CG  HID   159      35.863  35.973  16.464  1.00  0.00           C  
ATOM   2249  ND1 HID   159      36.366  34.719  16.558  1.00  0.00           N  
ATOM   2250  HD1 HID   159      37.194  34.408  16.071  1.00  0.00           H  
ATOM   2251  CE1 HID   159      35.519  33.992  17.329  1.00  0.00           C  
ATOM   2252  HE1 HID   159      35.647  32.964  17.636  1.00  0.00           H  
ATOM   2253  NE2 HID   159      34.508  34.748  17.687  1.00  0.00           N  
ATOM   2254  CD2 HID   159      34.701  35.979  17.134  1.00  0.00           C  
ATOM   2255  HD2 HID   159      34.062  36.834  17.303  1.00  0.00           H  
ATOM   2256  C   HID   159      38.475  38.688  15.676  1.00  0.00           C  
ATOM   2257  O   HID   159      39.074  38.398  14.689  1.00  0.00           O  
ATOM   2258  N   ALA   160      38.449  39.957  16.095  1.00  0.00           N  
ATOM   2259  H   ALA   160      37.857  40.274  16.850  1.00  0.00           H  
ATOM   2260  CA  ALA   160      38.996  41.064  15.305  1.00  0.00           C  
ATOM   2261  HA  ALA   160      38.837  40.845  14.249  1.00  0.00           H  
ATOM   2262  CB  ALA   160      38.035  42.297  15.441  1.00  0.00           C  
ATOM   2263  HB1 ALA   160      38.387  43.043  14.728  1.00  0.00           H  
ATOM   2264  HB2 ALA   160      38.090  42.722  16.444  1.00  0.00           H  
ATOM   2265  HB3 ALA   160      36.989  42.139  15.178  1.00  0.00           H  
ATOM   2266  C   ALA   160      40.504  41.287  15.481  1.00  0.00           C  
ATOM   2267  O   ALA   160      40.966  42.373  15.459  1.00  0.00           O  
ATOM   2268  N   PHE   161      41.244  40.161  15.613  1.00  0.00           N  
ATOM   2269  H   PHE   161      40.823  39.247  15.700  1.00  0.00           H  
ATOM   2270  CA  PHE   161      42.697  40.082  15.855  1.00  0.00           C  
ATOM   2271  HA  PHE   161      43.094  40.961  15.349  1.00  0.00           H  
ATOM   2272  CB  PHE   161      43.003  40.198  17.327  1.00  0.00           C  
ATOM   2273  HB2 PHE   161      44.078  40.056  17.440  1.00  0.00           H  
ATOM   2274  HB3 PHE   161      42.800  41.198  17.712  1.00  0.00           H  
ATOM   2275  CG  PHE   161      42.227  39.302  18.280  1.00  0.00           C  
ATOM   2276  CD1 PHE   161      42.628  38.035  18.720  1.00  0.00           C  
ATOM   2277  HD1 PHE   161      43.479  37.549  18.266  1.00  0.00           H  
ATOM   2278  CE1 PHE   161      41.984  37.278  19.693  1.00  0.00           C  
ATOM   2279  HE1 PHE   161      42.334  36.335  20.086  1.00  0.00           H  
ATOM   2280  CZ  PHE   161      40.805  37.849  20.204  1.00  0.00           C  
ATOM   2281  HZ  PHE   161      40.171  37.329  20.906  1.00  0.00           H  
ATOM   2282  CE2 PHE   161      40.365  39.117  19.811  1.00  0.00           C  
ATOM   2283  HE2 PHE   161      39.445  39.541  20.186  1.00  0.00           H  
ATOM   2284  CD2 PHE   161      41.070  39.786  18.810  1.00  0.00           C  
ATOM   2285  HD2 PHE   161      40.668  40.704  18.408  1.00  0.00           H  
ATOM   2286  C   PHE   161      43.181  38.723  15.325  1.00  0.00           C  
ATOM   2287  O   PHE   161      42.658  37.652  15.704  1.00  0.00           O  
ATOM   2288  N   ASP   162      44.263  38.648  14.566  1.00  0.00           N  
ATOM   2289  H   ASP   162      44.642  39.525  14.240  1.00  0.00           H  
ATOM   2290  CA  ASP   162      44.704  37.368  13.943  1.00  0.00           C  
ATOM   2291  HA  ASP   162      43.965  36.954  13.258  1.00  0.00           H  
ATOM   2292  CB  ASP   162      45.918  37.655  13.048  1.00  0.00           C  
ATOM   2293  HB2 ASP   162      46.771  37.918  13.673  1.00  0.00           H  
ATOM   2294  HB3 ASP   162      46.208  36.689  12.633  1.00  0.00           H  
ATOM   2295  CG  ASP   162      45.520  38.725  12.035  1.00  0.00           C  
ATOM   2296  OD1 ASP   162      44.537  38.472  11.271  1.00  0.00           O  
ATOM   2297  OD2 ASP   162      46.215  39.721  11.957  1.00  0.00           O  
ATOM   2298  C   ASP   162      45.065  36.289  15.002  1.00  0.00           C  
ATOM   2299  O   ASP   162      44.766  35.104  14.835  1.00  0.00           O  
ATOM   2300  N   GLY   163      45.808  36.672  16.031  1.00  0.00           N  
ATOM   2301  H   GLY   163      46.110  37.632  16.108  1.00  0.00           H  
ATOM   2302  CA  GLY   163      46.075  35.844  17.216  1.00  0.00           C  
ATOM   2303  HA2 GLY   163      45.129  35.310  17.309  1.00  0.00           H  
ATOM   2304  HA3 GLY   163      46.316  36.578  17.985  1.00  0.00           H  
ATOM   2305  C   GLY   163      47.120  34.769  17.074  1.00  0.00           C  
ATOM   2306  O   GLY   163      47.988  34.742  16.229  1.00  0.00           O  
ATOM   2307  N   ALA   164      47.117  33.809  18.023  1.00  0.00           N  
ATOM   2308  H   ALA   164      46.329  33.709  18.646  1.00  0.00           H  
ATOM   2309  CA  ALA   164      48.209  32.831  18.116  1.00  0.00           C  
ATOM   2310  HA  ALA   164      49.103  33.369  17.800  1.00  0.00           H  
ATOM   2311  CB  ALA   164      48.282  32.284  19.546  1.00  0.00           C  
ATOM   2312  HB1 ALA   164      49.261  31.838  19.720  1.00  0.00           H  
ATOM   2313  HB2 ALA   164      48.154  33.046  20.315  1.00  0.00           H  
ATOM   2314  HB3 ALA   164      47.524  31.518  19.712  1.00  0.00           H  
ATOM   2315  C   ALA   164      47.868  31.627  17.281  1.00  0.00           C  
ATOM   2316  O   ALA   164      46.808  31.081  17.361  1.00  0.00           O  
ATOM   2317  N   PRO   165      48.905  31.079  16.565  1.00  0.00           N  
ATOM   2318  CD  PRO   165      50.354  31.401  16.632  1.00  0.00           C  
ATOM   2319  HD2 PRO   165      50.425  32.429  16.277  1.00  0.00           H  
ATOM   2320  HD3 PRO   165      50.593  31.404  17.696  1.00  0.00           H  
ATOM   2321  CG  PRO   165      51.053  30.287  15.824  1.00  0.00           C  
ATOM   2322  HG2 PRO   165      51.181  29.351  16.368  1.00  0.00           H  
ATOM   2323  HG3 PRO   165      51.990  30.622  15.381  1.00  0.00           H  
ATOM   2324  CB  PRO   165      50.001  29.983  14.771  1.00  0.00           C  
ATOM   2325  HB2 PRO   165      50.278  29.011  14.361  1.00  0.00           H  
ATOM   2326  HB3 PRO   165      50.052  30.737  13.986  1.00  0.00           H  
ATOM   2327  CA  PRO   165      48.646  30.064  15.513  1.00  0.00           C  
ATOM   2328  HA  PRO   165      47.927  30.422  14.776  1.00  0.00           H  
ATOM   2329  C   PRO   165      48.121  28.668  15.972  1.00  0.00           C  
ATOM   2330  O   PRO   165      47.624  27.967  15.149  1.00  0.00           O  
ATOM   2331  N   PHE   166      48.144  28.362  17.286  1.00  0.00           N  
ATOM   2332  H   PHE   166      48.544  29.115  17.826  1.00  0.00           H  
ATOM   2333  CA  PHE   166      47.634  27.107  17.916  1.00  0.00           C  
ATOM   2334  HA  PHE   166      47.127  26.497  17.168  1.00  0.00           H  
ATOM   2335  CB  PHE   166      48.889  26.359  18.465  1.00  0.00           C  
ATOM   2336  HB2 PHE   166      49.593  26.338  17.633  1.00  0.00           H  
ATOM   2337  HB3 PHE   166      48.735  25.295  18.644  1.00  0.00           H  
ATOM   2338  CG  PHE   166      49.691  26.868  19.720  1.00  0.00           C  
ATOM   2339  CD1 PHE   166      50.539  27.969  19.719  1.00  0.00           C  
ATOM   2340  HD1 PHE   166      50.792  28.410  18.766  1.00  0.00           H  
ATOM   2341  CE1 PHE   166      51.176  28.338  20.893  1.00  0.00           C  
ATOM   2342  HE1 PHE   166      51.832  29.196  20.895  1.00  0.00           H  
ATOM   2343  CZ  PHE   166      50.869  27.682  22.159  1.00  0.00           C  
ATOM   2344  HZ  PHE   166      51.439  27.986  23.025  1.00  0.00           H  
ATOM   2345  CE2 PHE   166      49.926  26.651  22.152  1.00  0.00           C  
ATOM   2346  HE2 PHE   166      49.683  26.113  23.057  1.00  0.00           H  
ATOM   2347  CD2 PHE   166      49.352  26.232  20.913  1.00  0.00           C  
ATOM   2348  HD2 PHE   166      48.580  25.477  20.882  1.00  0.00           H  
ATOM   2349  C   PHE   166      46.607  27.294  19.023  1.00  0.00           C  
ATOM   2350  O   PHE   166      46.207  26.247  19.617  1.00  0.00           O  
ATOM   2351  N   SER   167      45.922  28.501  19.068  1.00  0.00           N  
ATOM   2352  H   SER   167      46.007  29.251  18.398  1.00  0.00           H  
ATOM   2353  CA  SER   167      44.886  28.859  20.068  1.00  0.00           C  
ATOM   2354  HA  SER   167      45.445  28.838  21.003  1.00  0.00           H  
ATOM   2355  CB  SER   167      44.429  30.277  19.868  1.00  0.00           C  
ATOM   2356  HB2 SER   167      45.226  30.984  20.099  1.00  0.00           H  
ATOM   2357  HB3 SER   167      43.556  30.631  20.417  1.00  0.00           H  
ATOM   2358  OG  SER   167      44.152  30.446  18.479  1.00  0.00           O  
ATOM   2359  HG  SER   167      43.954  31.354  18.237  1.00  0.00           H  
ATOM   2360  C   SER   167      43.675  27.885  20.082  1.00  0.00           C  
ATOM   2361  O   SER   167      43.206  27.620  21.216  1.00  0.00           O  
ATOM   2362  N   ASP   168      43.328  27.267  18.983  1.00  0.00           N  
ATOM   2363  H   ASP   168      43.793  27.509  18.120  1.00  0.00           H  
ATOM   2364  CA  ASP   168      42.245  26.249  18.895  1.00  0.00           C  
ATOM   2365  HA  ASP   168      41.363  26.498  19.486  1.00  0.00           H  
ATOM   2366  CB  ASP   168      41.728  26.078  17.450  1.00  0.00           C  
ATOM   2367  HB2 ASP   168      41.828  27.045  16.957  1.00  0.00           H  
ATOM   2368  HB3 ASP   168      42.315  25.287  16.984  1.00  0.00           H  
ATOM   2369  CG  ASP   168      40.282  25.653  17.482  1.00  0.00           C  
ATOM   2370  OD1 ASP   168      39.433  26.038  18.289  1.00  0.00           O  
ATOM   2371  OD2 ASP   168      39.939  24.680  16.755  1.00  0.00           O  
ATOM   2372  C   ASP   168      42.732  24.840  19.343  1.00  0.00           C  
ATOM   2373  O   ASP   168      41.895  24.010  19.557  1.00  0.00           O  
ATOM   2374  N   LEU   169      44.004  24.486  19.526  1.00  0.00           N  
ATOM   2375  H   LEU   169      44.658  25.201  19.241  1.00  0.00           H  
ATOM   2376  CA  LEU   169      44.419  23.270  20.078  1.00  0.00           C  
ATOM   2377  HA  LEU   169      43.595  22.563  19.983  1.00  0.00           H  
ATOM   2378  CB  LEU   169      45.655  22.796  19.349  1.00  0.00           C  
ATOM   2379  HB2 LEU   169      45.396  22.570  18.315  1.00  0.00           H  
ATOM   2380  HB3 LEU   169      46.348  23.637  19.339  1.00  0.00           H  
ATOM   2381  CG  LEU   169      46.283  21.499  19.939  1.00  0.00           C  
ATOM   2382  HG  LEU   169      46.617  21.661  20.964  1.00  0.00           H  
ATOM   2383  CD1 LEU   169      45.347  20.282  19.727  1.00  0.00           C  
ATOM   2384 HD11 LEU   169      45.727  19.317  20.062  1.00  0.00           H  
ATOM   2385 HD12 LEU   169      44.440  20.341  20.329  1.00  0.00           H  
ATOM   2386 HD13 LEU   169      45.009  20.255  18.691  1.00  0.00           H  
ATOM   2387  CD2 LEU   169      47.597  21.165  19.236  1.00  0.00           C  
ATOM   2388 HD21 LEU   169      48.382  21.905  19.390  1.00  0.00           H  
ATOM   2389 HD22 LEU   169      47.962  20.163  19.458  1.00  0.00           H  
ATOM   2390 HD23 LEU   169      47.315  21.111  18.184  1.00  0.00           H  
ATOM   2391  C   LEU   169      44.574  23.416  21.539  1.00  0.00           C  
ATOM   2392  O   LEU   169      44.218  22.464  22.203  1.00  0.00           O  
ATOM   2393  N   VAL   170      45.021  24.541  22.101  1.00  0.00           N  
ATOM   2394  H   VAL   170      45.492  25.224  21.525  1.00  0.00           H  
ATOM   2395  CA  VAL   170      44.666  24.822  23.455  1.00  0.00           C  
ATOM   2396  HA  VAL   170      44.984  24.025  24.127  1.00  0.00           H  
ATOM   2397  CB  VAL   170      45.175  26.183  24.026  1.00  0.00           C  
ATOM   2398  HB  VAL   170      44.631  26.978  23.518  1.00  0.00           H  
ATOM   2399  CG1 VAL   170      45.095  26.395  25.521  1.00  0.00           C  
ATOM   2400 HG11 VAL   170      44.099  26.128  25.873  1.00  0.00           H  
ATOM   2401 HG12 VAL   170      45.149  27.452  25.782  1.00  0.00           H  
ATOM   2402 HG13 VAL   170      45.853  25.730  25.935  1.00  0.00           H  
ATOM   2403  CG2 VAL   170      46.615  26.529  23.681  1.00  0.00           C  
ATOM   2404 HG21 VAL   170      47.017  27.220  24.422  1.00  0.00           H  
ATOM   2405 HG22 VAL   170      46.864  26.913  22.692  1.00  0.00           H  
ATOM   2406 HG23 VAL   170      47.195  25.609  23.756  1.00  0.00           H  
ATOM   2407  C   VAL   170      43.186  24.681  23.779  1.00  0.00           C  
ATOM   2408  O   VAL   170      42.792  23.916  24.656  1.00  0.00           O  
ATOM   2409  N   ARG   171      42.306  25.334  22.998  1.00  0.00           N  
ATOM   2410  H   ARG   171      42.602  25.893  22.210  1.00  0.00           H  
ATOM   2411  CA  ARG   171      40.849  25.122  23.112  1.00  0.00           C  
ATOM   2412  HA  ARG   171      40.595  25.304  24.156  1.00  0.00           H  
ATOM   2413  CB  ARG   171      40.160  26.131  22.142  1.00  0.00           C  
ATOM   2414  HB2 ARG   171      40.517  27.145  22.325  1.00  0.00           H  
ATOM   2415  HB3 ARG   171      40.301  25.767  21.124  1.00  0.00           H  
ATOM   2416  CG  ARG   171      38.692  26.170  22.452  1.00  0.00           C  
ATOM   2417  HG2 ARG   171      38.508  26.134  23.526  1.00  0.00           H  
ATOM   2418  HG3 ARG   171      38.335  27.172  22.214  1.00  0.00           H  
ATOM   2419  CD  ARG   171      37.815  25.078  21.720  1.00  0.00           C  
ATOM   2420  HD2 ARG   171      37.852  24.318  22.500  1.00  0.00           H  
ATOM   2421  HD3 ARG   171      36.789  25.445  21.688  1.00  0.00           H  
ATOM   2422  NE  ARG   171      38.386  24.601  20.382  1.00  0.00           N  
ATOM   2423  HE  ARG   171      38.706  25.224  19.654  1.00  0.00           H  
ATOM   2424  CZ  ARG   171      38.194  23.388  19.929  1.00  0.00           C  
ATOM   2425  NH1 ARG   171      38.543  23.127  18.655  1.00  0.00           N  
ATOM   2426 HH11 ARG   171      39.059  23.778  18.081  1.00  0.00           H  
ATOM   2427 HH12 ARG   171      38.404  22.189  18.307  1.00  0.00           H  
ATOM   2428  NH2 ARG   171      37.521  22.451  20.602  1.00  0.00           N  
ATOM   2429 HH21 ARG   171      37.150  22.540  21.537  1.00  0.00           H  
ATOM   2430 HH22 ARG   171      37.486  21.533  20.182  1.00  0.00           H  
ATOM   2431  C   ARG   171      40.311  23.695  22.991  1.00  0.00           C  
ATOM   2432  O   ARG   171      39.514  23.311  23.845  1.00  0.00           O  
ATOM   2433  N   GLU   172      40.834  22.876  22.118  1.00  0.00           N  
ATOM   2434  H   GLU   172      41.341  23.311  21.361  1.00  0.00           H  
ATOM   2435  CA  GLU   172      40.464  21.458  21.947  1.00  0.00           C  
ATOM   2436  HA  GLU   172      39.375  21.432  21.996  1.00  0.00           H  
ATOM   2437  CB  GLU   172      40.918  21.035  20.599  1.00  0.00           C  
ATOM   2438  HB2 GLU   172      42.002  21.121  20.526  1.00  0.00           H  
ATOM   2439  HB3 GLU   172      40.403  21.717  19.923  1.00  0.00           H  
ATOM   2440  CG  GLU   172      40.399  19.649  20.142  1.00  0.00           C  
ATOM   2441  HG2 GLU   172      40.554  18.971  20.982  1.00  0.00           H  
ATOM   2442  HG3 GLU   172      40.862  19.142  19.295  1.00  0.00           H  
ATOM   2443  CD  GLU   172      38.880  19.827  19.848  1.00  0.00           C  
ATOM   2444  OE1 GLU   172      38.512  20.370  18.804  1.00  0.00           O  
ATOM   2445  OE2 GLU   172      38.033  19.209  20.534  1.00  0.00           O  
ATOM   2446  C   GLU   172      41.014  20.575  23.081  1.00  0.00           C  
ATOM   2447  O   GLU   172      40.336  19.574  23.459  1.00  0.00           O  
ATOM   2448  N   ARG   173      42.214  20.783  23.550  1.00  0.00           N  
ATOM   2449  H   ARG   173      42.624  21.625  23.171  1.00  0.00           H  
ATOM   2450  CA  ARG   173      42.812  20.001  24.655  1.00  0.00           C  
ATOM   2451  HA  ARG   173      42.604  18.942  24.501  1.00  0.00           H  
ATOM   2452  CB  ARG   173      44.274  20.219  24.709  1.00  0.00           C  
ATOM   2453  HB2 ARG   173      44.578  21.168  24.267  1.00  0.00           H  
ATOM   2454  HB3 ARG   173      44.593  20.323  25.746  1.00  0.00           H  
ATOM   2455  CG  ARG   173      44.981  19.014  23.972  1.00  0.00           C  
ATOM   2456  HG2 ARG   173      44.722  19.011  22.913  1.00  0.00           H  
ATOM   2457  HG3 ARG   173      44.688  18.104  24.496  1.00  0.00           H  
ATOM   2458  CD  ARG   173      46.441  19.113  24.094  1.00  0.00           C  
ATOM   2459  HD2 ARG   173      46.683  20.054  23.601  1.00  0.00           H  
ATOM   2460  HD3 ARG   173      46.742  19.119  25.141  1.00  0.00           H  
ATOM   2461  NE  ARG   173      47.084  18.098  23.252  1.00  0.00           N  
ATOM   2462  HE  ARG   173      46.559  17.243  23.142  1.00  0.00           H  
ATOM   2463  CZ  ARG   173      48.387  18.123  22.963  1.00  0.00           C  
ATOM   2464  NH1 ARG   173      49.152  19.190  23.194  1.00  0.00           N  
ATOM   2465 HH11 ARG   173      48.681  20.038  23.477  1.00  0.00           H  
ATOM   2466 HH12 ARG   173      50.153  19.110  23.090  1.00  0.00           H  
ATOM   2467  NH2 ARG   173      48.989  17.209  22.307  1.00  0.00           N  
ATOM   2468 HH21 ARG   173      48.611  16.280  22.185  1.00  0.00           H  
ATOM   2469 HH22 ARG   173      49.983  17.344  22.192  1.00  0.00           H  
ATOM   2470  C   ARG   173      42.103  20.369  25.995  1.00  0.00           C  
ATOM   2471  O   ARG   173      41.748  19.458  26.671  1.00  0.00           O  
ATOM   2472  N   LEU   174      41.782  21.612  26.317  1.00  0.00           N  
ATOM   2473  H   LEU   174      42.243  22.298  25.736  1.00  0.00           H  
ATOM   2474  CA  LEU   174      40.779  21.996  27.351  1.00  0.00           C  
ATOM   2475  HA  LEU   174      41.051  21.625  28.339  1.00  0.00           H  
ATOM   2476  CB  LEU   174      40.677  23.499  27.479  1.00  0.00           C  
ATOM   2477  HB2 LEU   174      40.345  23.781  26.479  1.00  0.00           H  
ATOM   2478  HB3 LEU   174      39.871  23.664  28.194  1.00  0.00           H  
ATOM   2479  CG  LEU   174      41.997  24.279  27.970  1.00  0.00           C  
ATOM   2480  HG  LEU   174      42.837  23.985  27.341  1.00  0.00           H  
ATOM   2481  CD1 LEU   174      41.687  25.778  27.675  1.00  0.00           C  
ATOM   2482 HD11 LEU   174      40.685  25.996  28.045  1.00  0.00           H  
ATOM   2483 HD12 LEU   174      42.406  26.435  28.165  1.00  0.00           H  
ATOM   2484 HD13 LEU   174      41.645  26.020  26.613  1.00  0.00           H  
ATOM   2485  CD2 LEU   174      42.284  24.166  29.417  1.00  0.00           C  
ATOM   2486 HD21 LEU   174      43.158  24.767  29.669  1.00  0.00           H  
ATOM   2487 HD22 LEU   174      42.311  23.116  29.711  1.00  0.00           H  
ATOM   2488 HD23 LEU   174      41.435  24.515  30.004  1.00  0.00           H  
ATOM   2489  C   LEU   174      39.365  21.447  27.112  1.00  0.00           C  
ATOM   2490  O   LEU   174      38.685  21.117  28.062  1.00  0.00           O  
ATOM   2491  N   ALA   175      38.984  21.261  25.849  1.00  0.00           N  
ATOM   2492  H   ALA   175      39.427  21.810  25.127  1.00  0.00           H  
ATOM   2493  CA  ALA   175      37.577  20.746  25.550  1.00  0.00           C  
ATOM   2494  HA  ALA   175      36.954  21.312  26.243  1.00  0.00           H  
ATOM   2495  CB  ALA   175      37.131  21.039  24.132  1.00  0.00           C  
ATOM   2496  HB1 ALA   175      37.801  20.519  23.448  1.00  0.00           H  
ATOM   2497  HB2 ALA   175      36.133  20.649  23.933  1.00  0.00           H  
ATOM   2498  HB3 ALA   175      37.243  22.122  24.073  1.00  0.00           H  
ATOM   2499  C   ALA   175      37.475  19.245  25.730  1.00  0.00           C  
ATOM   2500  O   ALA   175      36.438  18.895  26.271  1.00  0.00           O  
ATOM   2501  N   ALA   176      38.567  18.528  25.627  1.00  0.00           N  
ATOM   2502  H   ALA   176      39.405  18.890  25.195  1.00  0.00           H  
ATOM   2503  CA  ALA   176      38.568  17.115  26.069  1.00  0.00           C  
ATOM   2504  HA  ALA   176      37.725  16.629  25.577  1.00  0.00           H  
ATOM   2505  CB  ALA   176      39.795  16.447  25.416  1.00  0.00           C  
ATOM   2506  HB1 ALA   176      39.954  16.779  24.389  1.00  0.00           H  
ATOM   2507  HB2 ALA   176      39.606  15.376  25.357  1.00  0.00           H  
ATOM   2508  HB3 ALA   176      40.723  16.595  25.967  1.00  0.00           H  
ATOM   2509  C   ALA   176      38.569  16.925  27.553  1.00  0.00           C  
ATOM   2510  O   ALA   176      38.345  15.814  28.048  1.00  0.00           O  
ATOM   2511  N   VAL   177      38.672  17.995  28.395  1.00  0.00           N  
ATOM   2512  H   VAL   177      38.830  18.862  27.902  1.00  0.00           H  
ATOM   2513  CA  VAL   177      38.553  17.913  29.857  1.00  0.00           C  
ATOM   2514  HA  VAL   177      38.164  16.919  30.077  1.00  0.00           H  
ATOM   2515  CB  VAL   177      39.931  18.124  30.460  1.00  0.00           C  
ATOM   2516  HB  VAL   177      39.797  18.129  31.542  1.00  0.00           H  
ATOM   2517  CG1 VAL   177      40.879  16.949  30.132  1.00  0.00           C  
ATOM   2518 HG11 VAL   177      41.221  17.170  29.120  1.00  0.00           H  
ATOM   2519 HG12 VAL   177      40.364  16.010  30.335  1.00  0.00           H  
ATOM   2520 HG13 VAL   177      41.707  17.084  30.827  1.00  0.00           H  
ATOM   2521  CG2 VAL   177      40.615  19.434  30.108  1.00  0.00           C  
ATOM   2522 HG21 VAL   177      39.900  20.220  30.353  1.00  0.00           H  
ATOM   2523 HG22 VAL   177      41.534  19.580  30.675  1.00  0.00           H  
ATOM   2524 HG23 VAL   177      40.808  19.562  29.043  1.00  0.00           H  
ATOM   2525  C   VAL   177      37.616  18.899  30.552  1.00  0.00           C  
ATOM   2526  O   VAL   177      37.492  18.953  31.764  1.00  0.00           O  
ATOM   2527  N   VAL   178      36.889  19.676  29.692  1.00  0.00           N  
ATOM   2528  H   VAL   178      37.187  19.664  28.727  1.00  0.00           H  
ATOM   2529  CA  VAL   178      35.604  20.453  30.032  1.00  0.00           C  
ATOM   2530  HA  VAL   178      35.372  20.332  31.090  1.00  0.00           H  
ATOM   2531  CB  VAL   178      35.972  21.971  29.854  1.00  0.00           C  
ATOM   2532  HB  VAL   178      36.241  22.092  28.804  1.00  0.00           H  
ATOM   2533  CG1 VAL   178      34.819  22.939  30.061  1.00  0.00           C  
ATOM   2534 HG11 VAL   178      34.131  23.087  29.229  1.00  0.00           H  
ATOM   2535 HG12 VAL   178      35.229  23.934  30.237  1.00  0.00           H  
ATOM   2536 HG13 VAL   178      34.191  22.656  30.906  1.00  0.00           H  
ATOM   2537  CG2 VAL   178      37.029  22.465  30.806  1.00  0.00           C  
ATOM   2538 HG21 VAL   178      37.311  23.513  30.707  1.00  0.00           H  
ATOM   2539 HG22 VAL   178      36.684  22.326  31.831  1.00  0.00           H  
ATOM   2540 HG23 VAL   178      37.982  21.960  30.652  1.00  0.00           H  
ATOM   2541  C   VAL   178      34.327  20.089  29.355  1.00  0.00           C  
ATOM   2542  O   VAL   178      33.300  20.007  30.010  1.00  0.00           O  
ATOM   2543  N   ASP   179      34.216  19.867  28.046  1.00  0.00           N  
ATOM   2544  H   ASP   179      35.035  19.769  27.465  1.00  0.00           H  
ATOM   2545  CA  ASP   179      32.915  20.018  27.426  1.00  0.00           C  
ATOM   2546  HA  ASP   179      32.372  20.839  27.893  1.00  0.00           H  
ATOM   2547  CB  ASP   179      33.108  20.463  25.953  1.00  0.00           C  
ATOM   2548  HB2 ASP   179      33.869  19.787  25.562  1.00  0.00           H  
ATOM   2549  HB3 ASP   179      32.137  20.354  25.470  1.00  0.00           H  
ATOM   2550  CG  ASP   179      33.702  21.868  25.827  1.00  0.00           C  
ATOM   2551  OD1 ASP   179      34.026  22.167  24.685  1.00  0.00           O  
ATOM   2552  OD2 ASP   179      33.402  22.739  26.704  1.00  0.00           O  
ATOM   2553  C   ASP   179      31.880  18.925  27.522  1.00  0.00           C  
ATOM   2554  O   ASP   179      30.716  19.044  27.044  1.00  0.00           O  
ATOM   2555  N   GLN   180      32.260  17.786  28.152  1.00  0.00           N  
ATOM   2556  H   GLN   180      33.173  17.743  28.582  1.00  0.00           H  
ATOM   2557  CA  GLN   180      31.346  16.723  28.556  1.00  0.00           C  
ATOM   2558  HA  GLN   180      30.901  16.190  27.716  1.00  0.00           H  
ATOM   2559  CB  GLN   180      32.139  15.727  29.394  1.00  0.00           C  
ATOM   2560  HB2 GLN   180      32.551  16.224  30.272  1.00  0.00           H  
ATOM   2561  HB3 GLN   180      31.514  14.956  29.845  1.00  0.00           H  
ATOM   2562  CG  GLN   180      33.268  15.021  28.528  1.00  0.00           C  
ATOM   2563  HG2 GLN   180      32.832  14.616  27.614  1.00  0.00           H  
ATOM   2564  HG3 GLN   180      33.610  14.098  28.997  1.00  0.00           H  
ATOM   2565  CD  GLN   180      34.528  15.876  28.402  1.00  0.00           C  
ATOM   2566  OE1 GLN   180      35.015  16.456  29.312  1.00  0.00           O  
ATOM   2567  NE2 GLN   180      34.813  16.321  27.201  1.00  0.00           N  
ATOM   2568 HE21 GLN   180      34.368  15.933  26.381  1.00  0.00           H  
ATOM   2569 HE22 GLN   180      35.612  16.938  27.172  1.00  0.00           H  
ATOM   2570  C   GLN   180      30.213  17.304  29.483  1.00  0.00           C  
ATOM   2571  O   GLN   180      30.469  18.261  30.252  1.00  0.00           O  
ATOM   2572  N   GLY   181      29.035  16.770  29.458  1.00  0.00           N  
ATOM   2573  H   GLY   181      29.028  15.930  28.897  1.00  0.00           H  
ATOM   2574  CA  GLY   181      28.038  16.900  30.475  1.00  0.00           C  
ATOM   2575  HA2 GLY   181      27.370  16.056  30.309  1.00  0.00           H  
ATOM   2576  HA3 GLY   181      28.503  16.848  31.460  1.00  0.00           H  
ATOM   2577  C   GLY   181      27.244  18.197  30.339  1.00  0.00           C  
ATOM   2578  O   GLY   181      25.998  18.250  30.503  1.00  0.00           O  
ATOM   2579  N   ARG   182      27.915  19.355  30.029  1.00  0.00           N  
ATOM   2580  H   ARG   182      28.891  19.282  29.780  1.00  0.00           H  
ATOM   2581  CA  ARG   182      27.403  20.712  29.773  1.00  0.00           C  
ATOM   2582  HA  ARG   182      26.600  20.818  30.502  1.00  0.00           H  
ATOM   2583  CB  ARG   182      28.592  21.757  29.969  1.00  0.00           C  
ATOM   2584  HB2 ARG   182      28.956  21.796  30.996  1.00  0.00           H  
ATOM   2585  HB3 ARG   182      28.088  22.713  29.827  1.00  0.00           H  
ATOM   2586  CG  ARG   182      29.794  21.551  29.055  1.00  0.00           C  
ATOM   2587  HG2 ARG   182      30.307  20.629  29.328  1.00  0.00           H  
ATOM   2588  HG3 ARG   182      29.541  21.583  27.995  1.00  0.00           H  
ATOM   2589  CD  ARG   182      30.809  22.690  29.196  1.00  0.00           C  
ATOM   2590  HD2 ARG   182      31.637  22.497  28.513  1.00  0.00           H  
ATOM   2591  HD3 ARG   182      30.317  23.648  29.025  1.00  0.00           H  
ATOM   2592  NE  ARG   182      31.436  22.774  30.475  1.00  0.00           N  
ATOM   2593  HE  ARG   182      31.591  21.883  30.925  1.00  0.00           H  
ATOM   2594  CZ  ARG   182      31.639  23.827  31.231  1.00  0.00           C  
ATOM   2595  NH1 ARG   182      32.071  23.886  32.458  1.00  0.00           N  
ATOM   2596 HH11 ARG   182      32.402  23.029  32.879  1.00  0.00           H  
ATOM   2597 HH12 ARG   182      32.051  24.755  32.971  1.00  0.00           H  
ATOM   2598  NH2 ARG   182      31.507  25.051  30.804  1.00  0.00           N  
ATOM   2599 HH21 ARG   182      31.163  25.243  29.874  1.00  0.00           H  
ATOM   2600 HH22 ARG   182      31.638  25.776  31.494  1.00  0.00           H  
ATOM   2601  C   ARG   182      26.862  20.779  28.381  1.00  0.00           C  
ATOM   2602  O   ARG   182      27.340  20.084  27.450  1.00  0.00           O  
ATOM   2603  N   THR   183      25.982  21.714  28.172  1.00  0.00           N  
ATOM   2604  H   THR   183      25.765  22.336  28.937  1.00  0.00           H  
ATOM   2605  CA  THR   183      25.356  21.971  26.864  1.00  0.00           C  
ATOM   2606  HA  THR   183      25.344  21.046  26.287  1.00  0.00           H  
ATOM   2607  CB  THR   183      23.846  22.340  26.911  1.00  0.00           C  
ATOM   2608  HB  THR   183      23.391  22.486  25.932  1.00  0.00           H  
ATOM   2609  CG2 THR   183      23.000  21.347  27.674  1.00  0.00           C  
ATOM   2610 HG21 THR   183      22.756  20.481  27.059  1.00  0.00           H  
ATOM   2611 HG22 THR   183      22.117  21.836  28.088  1.00  0.00           H  
ATOM   2612 HG23 THR   183      23.436  21.048  28.627  1.00  0.00           H  
ATOM   2613  OG1 THR   183      23.793  23.610  27.661  1.00  0.00           O  
ATOM   2614  HG1 THR   183      23.732  23.340  28.581  1.00  0.00           H  
ATOM   2615  C   THR   183      26.257  22.904  25.998  1.00  0.00           C  
ATOM   2616  O   THR   183      26.975  23.776  26.531  1.00  0.00           O  
ATOM   2617  N   PRO   184      26.436  22.814  24.676  1.00  0.00           N  
ATOM   2618  CD  PRO   184      25.965  21.740  23.884  1.00  0.00           C  
ATOM   2619  HD2 PRO   184      24.929  21.938  23.611  1.00  0.00           H  
ATOM   2620  HD3 PRO   184      26.067  20.761  24.353  1.00  0.00           H  
ATOM   2621  CG  PRO   184      26.703  21.801  22.555  1.00  0.00           C  
ATOM   2622  HG2 PRO   184      27.445  21.006  22.624  1.00  0.00           H  
ATOM   2623  HG3 PRO   184      26.049  21.527  21.727  1.00  0.00           H  
ATOM   2624  CB  PRO   184      27.236  23.226  22.511  1.00  0.00           C  
ATOM   2625  HB2 PRO   184      26.567  23.850  21.918  1.00  0.00           H  
ATOM   2626  HB3 PRO   184      28.158  23.216  21.930  1.00  0.00           H  
ATOM   2627  CA  PRO   184      27.387  23.658  23.985  1.00  0.00           C  
ATOM   2628  HA  PRO   184      28.409  23.621  24.362  1.00  0.00           H  
ATOM   2629  C   PRO   184      27.086  25.168  23.992  1.00  0.00           C  
ATOM   2630  O   PRO   184      27.947  25.916  23.531  1.00  0.00           O  
ATOM   2631  N   ALA   185      26.005  25.660  24.566  1.00  0.00           N  
ATOM   2632  H   ALA   185      25.297  25.019  24.895  1.00  0.00           H  
ATOM   2633  CA  ALA   185      25.842  27.007  24.982  1.00  0.00           C  
ATOM   2634  HA  ALA   185      25.744  27.654  24.109  1.00  0.00           H  
ATOM   2635  CB  ALA   185      24.542  27.193  25.841  1.00  0.00           C  
ATOM   2636  HB1 ALA   185      24.388  26.272  26.403  1.00  0.00           H  
ATOM   2637  HB2 ALA   185      24.709  27.977  26.580  1.00  0.00           H  
ATOM   2638  HB3 ALA   185      23.672  27.309  25.195  1.00  0.00           H  
ATOM   2639  C   ALA   185      27.084  27.526  25.778  1.00  0.00           C  
ATOM   2640  O   ALA   185      27.458  28.678  25.621  1.00  0.00           O  
ATOM   2641  N   PHE   186      27.686  26.701  26.616  1.00  0.00           N  
ATOM   2642  H   PHE   186      27.270  25.783  26.685  1.00  0.00           H  
ATOM   2643  CA  PHE   186      28.612  26.987  27.695  1.00  0.00           C  
ATOM   2644  HA  PHE   186      28.772  28.057  27.829  1.00  0.00           H  
ATOM   2645  CB  PHE   186      28.002  26.569  29.004  1.00  0.00           C  
ATOM   2646  HB2 PHE   186      27.933  25.483  28.930  1.00  0.00           H  
ATOM   2647  HB3 PHE   186      28.585  26.808  29.894  1.00  0.00           H  
ATOM   2648  CG  PHE   186      26.634  27.081  29.363  1.00  0.00           C  
ATOM   2649  CD1 PHE   186      25.505  26.232  29.230  1.00  0.00           C  
ATOM   2650  HD1 PHE   186      25.554  25.208  28.889  1.00  0.00           H  
ATOM   2651  CE1 PHE   186      24.214  26.803  29.521  1.00  0.00           C  
ATOM   2652  HE1 PHE   186      23.316  26.204  29.489  1.00  0.00           H  
ATOM   2653  CZ  PHE   186      24.094  28.144  29.909  1.00  0.00           C  
ATOM   2654  HZ  PHE   186      23.137  28.609  30.095  1.00  0.00           H  
ATOM   2655  CE2 PHE   186      25.188  28.911  29.944  1.00  0.00           C  
ATOM   2656  HE2 PHE   186      25.047  29.974  30.073  1.00  0.00           H  
ATOM   2657  CD2 PHE   186      26.479  28.404  29.786  1.00  0.00           C  
ATOM   2658  HD2 PHE   186      27.351  29.040  29.817  1.00  0.00           H  
ATOM   2659  C   PHE   186      29.951  26.273  27.413  1.00  0.00           C  
ATOM   2660  O   PHE   186      30.711  26.075  28.347  1.00  0.00           O  
ATOM   2661  N   ARG   187      30.211  25.765  26.222  1.00  0.00           N  
ATOM   2662  H   ARG   187      29.686  25.957  25.380  1.00  0.00           H  
ATOM   2663  CA  ARG   187      31.510  25.139  25.885  1.00  0.00           C  
ATOM   2664  HA  ARG   187      31.722  24.314  26.565  1.00  0.00           H  
ATOM   2665  CB  ARG   187      31.457  24.589  24.461  1.00  0.00           C  
ATOM   2666  HB2 ARG   187      32.414  24.066  24.444  1.00  0.00           H  
ATOM   2667  HB3 ARG   187      30.776  23.740  24.403  1.00  0.00           H  
ATOM   2668  CG  ARG   187      31.259  25.545  23.234  1.00  0.00           C  
ATOM   2669  HG2 ARG   187      30.348  26.143  23.270  1.00  0.00           H  
ATOM   2670  HG3 ARG   187      32.065  26.275  23.155  1.00  0.00           H  
ATOM   2671  CD  ARG   187      31.242  24.729  21.891  1.00  0.00           C  
ATOM   2672  HD2 ARG   187      30.464  23.966  21.932  1.00  0.00           H  
ATOM   2673  HD3 ARG   187      30.957  25.450  21.126  1.00  0.00           H  
ATOM   2674  NE  ARG   187      32.496  24.132  21.612  1.00  0.00           N  
ATOM   2675  HE  ARG   187      32.966  23.805  22.444  1.00  0.00           H  
ATOM   2676  CZ  ARG   187      32.953  23.676  20.467  1.00  0.00           C  
ATOM   2677  NH1 ARG   187      32.461  23.837  19.291  1.00  0.00           N  
ATOM   2678 HH11 ARG   187      31.621  24.394  19.228  1.00  0.00           H  
ATOM   2679 HH12 ARG   187      32.783  23.363  18.459  1.00  0.00           H  
ATOM   2680  NH2 ARG   187      34.124  22.982  20.601  1.00  0.00           N  
ATOM   2681 HH21 ARG   187      34.411  22.911  21.567  1.00  0.00           H  
ATOM   2682 HH22 ARG   187      34.621  22.693  19.771  1.00  0.00           H  
ATOM   2683  C   ARG   187      32.801  26.039  26.088  1.00  0.00           C  
ATOM   2684  O   ARG   187      32.638  27.251  25.955  1.00  0.00           O  
ATOM   2685  N   VAL   188      33.948  25.428  26.241  1.00  0.00           N  
ATOM   2686  H   VAL   188      33.774  24.448  26.413  1.00  0.00           H  
ATOM   2687  CA  VAL   188      35.262  26.149  26.375  1.00  0.00           C  
ATOM   2688  HA  VAL   188      35.120  26.845  27.202  1.00  0.00           H  
ATOM   2689  CB  VAL   188      36.361  25.167  26.859  1.00  0.00           C  
ATOM   2690  HB  VAL   188      36.034  24.599  27.730  1.00  0.00           H  
ATOM   2691  CG1 VAL   188      36.839  24.147  25.807  1.00  0.00           C  
ATOM   2692 HG11 VAL   188      36.015  23.514  25.477  1.00  0.00           H  
ATOM   2693 HG12 VAL   188      37.338  24.522  24.914  1.00  0.00           H  
ATOM   2694 HG13 VAL   188      37.669  23.582  26.233  1.00  0.00           H  
ATOM   2695  CG2 VAL   188      37.673  25.937  27.365  1.00  0.00           C  
ATOM   2696 HG21 VAL   188      38.181  26.410  26.525  1.00  0.00           H  
ATOM   2697 HG22 VAL   188      37.372  26.748  28.029  1.00  0.00           H  
ATOM   2698 HG23 VAL   188      38.359  25.315  27.939  1.00  0.00           H  
ATOM   2699  C   VAL   188      35.580  26.866  25.077  1.00  0.00           C  
ATOM   2700  O   VAL   188      35.458  26.302  23.989  1.00  0.00           O  
ATOM   2701  N   GLN   189      36.107  28.086  25.166  1.00  0.00           N  
ATOM   2702  H   GLN   189      36.248  28.539  26.058  1.00  0.00           H  
ATOM   2703  CA  GLN   189      36.093  29.092  23.985  1.00  0.00           C  
ATOM   2704  HA  GLN   189      36.496  28.590  23.105  1.00  0.00           H  
ATOM   2705  CB  GLN   189      34.614  29.531  23.848  1.00  0.00           C  
ATOM   2706  HB2 GLN   189      34.440  30.102  22.935  1.00  0.00           H  
ATOM   2707  HB3 GLN   189      33.845  28.759  23.848  1.00  0.00           H  
ATOM   2708  CG  GLN   189      34.155  30.442  24.987  1.00  0.00           C  
ATOM   2709  HG2 GLN   189      34.260  29.903  25.928  1.00  0.00           H  
ATOM   2710  HG3 GLN   189      34.770  31.341  24.936  1.00  0.00           H  
ATOM   2711  CD  GLN   189      32.666  30.784  24.793  1.00  0.00           C  
ATOM   2712  OE1 GLN   189      32.477  31.947  24.400  1.00  0.00           O  
ATOM   2713  NE2 GLN   189      31.751  29.911  25.145  1.00  0.00           N  
ATOM   2714 HE21 GLN   189      32.001  29.048  25.607  1.00  0.00           H  
ATOM   2715 HE22 GLN   189      30.804  30.225  24.991  1.00  0.00           H  
ATOM   2716  C   GLN   189      37.155  30.187  24.148  1.00  0.00           C  
ATOM   2717  O   GLN   189      37.716  30.248  25.311  1.00  0.00           O  
ATOM   2718  N   PRO   190      37.552  30.985  23.168  1.00  0.00           N  
ATOM   2719  CD  PRO   190      37.131  30.962  21.778  1.00  0.00           C  
ATOM   2720  HD2 PRO   190      37.572  30.054  21.368  1.00  0.00           H  
ATOM   2721  HD3 PRO   190      36.043  30.946  21.709  1.00  0.00           H  
ATOM   2722  CG  PRO   190      37.780  32.243  21.098  1.00  0.00           C  
ATOM   2723  HG2 PRO   190      37.132  33.118  21.047  1.00  0.00           H  
ATOM   2724  HG3 PRO   190      38.113  31.952  20.102  1.00  0.00           H  
ATOM   2725  CB  PRO   190      38.904  32.594  22.091  1.00  0.00           C  
ATOM   2726  HB2 PRO   190      39.269  33.619  22.034  1.00  0.00           H  
ATOM   2727  HB3 PRO   190      39.727  31.891  21.958  1.00  0.00           H  
ATOM   2728  CA  PRO   190      38.339  32.203  23.449  1.00  0.00           C  
ATOM   2729  HA  PRO   190      39.169  31.906  24.090  1.00  0.00           H  
ATOM   2730  C   PRO   190      37.568  33.249  24.270  1.00  0.00           C  
ATOM   2731  O   PRO   190      36.392  33.381  24.111  1.00  0.00           O  
ATOM   2732  N   MET   191      38.274  33.954  25.179  1.00  0.00           N  
ATOM   2733  H   MET   191      39.143  33.525  25.463  1.00  0.00           H  
ATOM   2734  CA  MET   191      37.739  35.076  25.984  1.00  0.00           C  
ATOM   2735  HA  MET   191      36.909  34.623  26.526  1.00  0.00           H  
ATOM   2736  CB  MET   191      38.839  35.467  26.940  1.00  0.00           C  
ATOM   2737  HB2 MET   191      39.175  34.527  27.378  1.00  0.00           H  
ATOM   2738  HB3 MET   191      39.742  35.839  26.456  1.00  0.00           H  
ATOM   2739  CG  MET   191      38.405  36.542  27.892  1.00  0.00           C  
ATOM   2740  HG2 MET   191      37.934  37.364  27.352  1.00  0.00           H  
ATOM   2741  HG3 MET   191      39.229  36.958  28.471  1.00  0.00           H  
ATOM   2742  SD  MET   191      37.036  35.987  28.966  1.00  0.00           S  
ATOM   2743  CE  MET   191      37.980  35.085  30.241  1.00  0.00           C  
ATOM   2744  HE1 MET   191      37.324  34.646  30.993  1.00  0.00           H  
ATOM   2745  HE2 MET   191      38.633  34.307  29.847  1.00  0.00           H  
ATOM   2746  HE3 MET   191      38.597  35.895  30.630  1.00  0.00           H  
ATOM   2747  C   MET   191      37.187  36.246  25.125  1.00  0.00           C  
ATOM   2748  O   MET   191      37.941  36.547  24.178  1.00  0.00           O  
ATOM   2749  N   PRO   192      36.041  36.923  25.385  1.00  0.00           N  
ATOM   2750  CD  PRO   192      34.879  36.430  26.062  1.00  0.00           C  
ATOM   2751  HD2 PRO   192      34.447  35.622  25.472  1.00  0.00           H  
ATOM   2752  HD3 PRO   192      35.115  36.039  27.052  1.00  0.00           H  
ATOM   2753  CG  PRO   192      34.021  37.668  26.277  1.00  0.00           C  
ATOM   2754  HG2 PRO   192      34.222  38.129  27.244  1.00  0.00           H  
ATOM   2755  HG3 PRO   192      32.984  37.340  26.357  1.00  0.00           H  
ATOM   2756  CB  PRO   192      34.303  38.612  25.117  1.00  0.00           C  
ATOM   2757  HB2 PRO   192      34.176  39.626  25.494  1.00  0.00           H  
ATOM   2758  HB3 PRO   192      33.745  38.409  24.203  1.00  0.00           H  
ATOM   2759  CA  PRO   192      35.786  38.295  24.845  1.00  0.00           C  
ATOM   2760  HA  PRO   192      35.984  38.288  23.773  1.00  0.00           H  
ATOM   2761  C   PRO   192      36.694  39.288  25.538  1.00  0.00           C  
ATOM   2762  O   PRO   192      36.679  39.451  26.794  1.00  0.00           O  
ATOM   2763  N   LEU   193      37.483  40.027  24.745  1.00  0.00           N  
ATOM   2764  H   LEU   193      37.301  40.009  23.752  1.00  0.00           H  
ATOM   2765  CA  LEU   193      38.399  41.098  25.136  1.00  0.00           C  
ATOM   2766  HA  LEU   193      38.413  41.146  26.225  1.00  0.00           H  
ATOM   2767  CB  LEU   193      39.808  40.697  24.795  1.00  0.00           C  
ATOM   2768  HB2 LEU   193      39.834  40.605  23.709  1.00  0.00           H  
ATOM   2769  HB3 LEU   193      40.399  41.562  25.095  1.00  0.00           H  
ATOM   2770  CG  LEU   193      40.362  39.514  25.551  1.00  0.00           C  
ATOM   2771  HG  LEU   193      39.675  38.670  25.486  1.00  0.00           H  
ATOM   2772  CD1 LEU   193      41.639  38.852  24.922  1.00  0.00           C  
ATOM   2773 HD11 LEU   193      41.442  38.426  23.938  1.00  0.00           H  
ATOM   2774 HD12 LEU   193      42.464  39.563  24.956  1.00  0.00           H  
ATOM   2775 HD13 LEU   193      41.793  37.921  25.468  1.00  0.00           H  
ATOM   2776  CD2 LEU   193      40.754  39.898  26.969  1.00  0.00           C  
ATOM   2777 HD21 LEU   193      39.824  40.053  27.516  1.00  0.00           H  
ATOM   2778 HD22 LEU   193      41.477  40.713  26.927  1.00  0.00           H  
ATOM   2779 HD23 LEU   193      41.156  38.960  27.351  1.00  0.00           H  
ATOM   2780  C   LEU   193      38.078  42.466  24.516  1.00  0.00           C  
ATOM   2781  O   LEU   193      38.012  42.714  23.319  1.00  0.00           O  
ATOM   2782  N   ALA   194      38.129  43.552  25.315  1.00  0.00           N  
ATOM   2783  H   ALA   194      38.009  43.380  26.303  1.00  0.00           H  
ATOM   2784  CA  ALA   194      38.190  44.953  24.916  1.00  0.00           C  
ATOM   2785  HA  ALA   194      37.371  45.223  24.249  1.00  0.00           H  
ATOM   2786  CB  ALA   194      38.025  45.892  26.121  1.00  0.00           C  
ATOM   2787  HB1 ALA   194      37.791  46.878  25.721  1.00  0.00           H  
ATOM   2788  HB2 ALA   194      37.198  45.533  26.733  1.00  0.00           H  
ATOM   2789  HB3 ALA   194      38.944  45.903  26.706  1.00  0.00           H  
ATOM   2790  C   ALA   194      39.560  45.246  24.191  1.00  0.00           C  
ATOM   2791  O   ALA   194      40.672  45.201  24.777  1.00  0.00           O  
ATOM   2792  N   VAL   195      39.530  45.650  22.941  1.00  0.00           N  
ATOM   2793  H   VAL   195      38.606  45.566  22.541  1.00  0.00           H  
ATOM   2794  CA  VAL   195      40.728  45.863  22.156  1.00  0.00           C  
ATOM   2795  HA  VAL   195      41.531  46.185  22.819  1.00  0.00           H  
ATOM   2796  CB  VAL   195      41.136  44.551  21.348  1.00  0.00           C  
ATOM   2797  HB  VAL   195      40.216  44.158  20.914  1.00  0.00           H  
ATOM   2798  CG1 VAL   195      42.104  44.872  20.229  1.00  0.00           C  
ATOM   2799 HG11 VAL   195      41.672  45.315  19.332  1.00  0.00           H  
ATOM   2800 HG12 VAL   195      42.578  43.973  19.834  1.00  0.00           H  
ATOM   2801 HG13 VAL   195      42.907  45.602  20.336  1.00  0.00           H  
ATOM   2802  CG2 VAL   195      41.695  43.423  22.235  1.00  0.00           C  
ATOM   2803 HG21 VAL   195      40.976  43.040  22.959  1.00  0.00           H  
ATOM   2804 HG22 VAL   195      41.999  42.556  21.650  1.00  0.00           H  
ATOM   2805 HG23 VAL   195      42.536  43.769  22.836  1.00  0.00           H  
ATOM   2806  C   VAL   195      40.550  47.033  21.197  1.00  0.00           C  
ATOM   2807  O   VAL   195      39.502  47.250  20.527  1.00  0.00           O  
ATOM   2808  N   HIE   196      41.646  47.799  21.053  1.00  0.00           N  
ATOM   2809  H   HIE   196      42.515  47.418  21.398  1.00  0.00           H  
ATOM   2810  CA  HIE   196      41.606  49.065  20.279  1.00  0.00           C  
ATOM   2811  HA  HIE   196      40.739  49.094  19.620  1.00  0.00           H  
ATOM   2812  CB  HIE   196      41.505  50.208  21.362  1.00  0.00           C  
ATOM   2813  HB2 HIE   196      40.634  50.015  21.990  1.00  0.00           H  
ATOM   2814  HB3 HIE   196      42.392  50.133  21.991  1.00  0.00           H  
ATOM   2815  CG  HIE   196      41.532  51.664  20.895  1.00  0.00           C  
ATOM   2816  ND1 HIE   196      42.634  52.528  20.899  1.00  0.00           N  
ATOM   2817  CE1 HIE   196      42.198  53.665  20.266  1.00  0.00           C  
ATOM   2818  HE1 HIE   196      42.797  54.562  20.214  1.00  0.00           H  
ATOM   2819  NE2 HIE   196      40.967  53.516  19.802  1.00  0.00           N  
ATOM   2820  HE2 HIE   196      40.404  54.222  19.350  1.00  0.00           H  
ATOM   2821  CD2 HIE   196      40.510  52.215  20.117  1.00  0.00           C  
ATOM   2822  HD2 HIE   196      39.533  51.818  19.881  1.00  0.00           H  
ATOM   2823  C   HIE   196      42.854  49.149  19.420  1.00  0.00           C  
ATOM   2824  O   HIE   196      43.568  48.180  19.354  1.00  0.00           O  
ATOM   2825  N   ARG   197      43.055  50.296  18.755  1.00  0.00           N  
ATOM   2826  H   ARG   197      42.441  51.053  19.019  1.00  0.00           H  
ATOM   2827  CA  ARG   197      44.087  50.645  17.679  1.00  0.00           C  
ATOM   2828  HA  ARG   197      43.878  51.619  17.236  1.00  0.00           H  
ATOM   2829  CB  ARG   197      45.524  50.786  18.329  1.00  0.00           C  
ATOM   2830  HB2 ARG   197      46.242  50.847  17.511  1.00  0.00           H  
ATOM   2831  HB3 ARG   197      45.683  49.799  18.764  1.00  0.00           H  
ATOM   2832  CG  ARG   197      45.677  51.953  19.326  1.00  0.00           C  
ATOM   2833  HG2 ARG   197      45.246  52.898  18.996  1.00  0.00           H  
ATOM   2834  HG3 ARG   197      45.021  51.684  20.154  1.00  0.00           H  
ATOM   2835  CD  ARG   197      47.061  52.171  19.702  1.00  0.00           C  
ATOM   2836  HD2 ARG   197      47.677  52.588  18.905  1.00  0.00           H  
ATOM   2837  HD3 ARG   197      47.441  51.259  20.162  1.00  0.00           H  
ATOM   2838  NE  ARG   197      47.256  53.242  20.642  1.00  0.00           N  
ATOM   2839  HE  ARG   197      47.447  53.069  21.618  1.00  0.00           H  
ATOM   2840  CZ  ARG   197      47.282  54.529  20.345  1.00  0.00           C  
ATOM   2841  NH1 ARG   197      47.021  55.074  19.195  1.00  0.00           N  
ATOM   2842 HH11 ARG   197      47.052  54.424  18.423  1.00  0.00           H  
ATOM   2843 HH12 ARG   197      47.124  56.067  19.039  1.00  0.00           H  
ATOM   2844  NH2 ARG   197      47.669  55.373  21.252  1.00  0.00           N  
ATOM   2845 HH21 ARG   197      47.875  54.904  22.123  1.00  0.00           H  
ATOM   2846 HH22 ARG   197      47.389  56.337  21.362  1.00  0.00           H  
ATOM   2847  C   ARG   197      44.113  49.681  16.455  1.00  0.00           C  
ATOM   2848  O   ARG   197      45.183  49.341  15.961  1.00  0.00           O  
ATOM   2849  N   ARG   198      42.905  49.345  15.998  1.00  0.00           N  
ATOM   2850  H   ARG   198      42.111  49.671  16.530  1.00  0.00           H  
ATOM   2851  CA  ARG   198      42.775  48.275  15.070  1.00  0.00           C  
ATOM   2852  HA  ARG   198      43.460  47.464  15.318  1.00  0.00           H  
ATOM   2853  CB  ARG   198      41.310  47.675  15.216  1.00  0.00           C  
ATOM   2854  HB2 ARG   198      40.946  47.184  14.313  1.00  0.00           H  
ATOM   2855  HB3 ARG   198      40.689  48.571  15.222  1.00  0.00           H  
ATOM   2856  CG  ARG   198      41.028  46.870  16.541  1.00  0.00           C  
ATOM   2857  HG2 ARG   198      41.604  45.945  16.568  1.00  0.00           H  
ATOM   2858  HG3 ARG   198      41.250  47.465  17.428  1.00  0.00           H  
ATOM   2859  CD  ARG   198      39.510  46.538  16.421  1.00  0.00           C  
ATOM   2860  HD2 ARG   198      38.904  47.349  16.017  1.00  0.00           H  
ATOM   2861  HD3 ARG   198      39.426  45.639  15.809  1.00  0.00           H  
ATOM   2862  NE  ARG   198      38.928  46.344  17.705  1.00  0.00           N  
ATOM   2863  HE  ARG   198      39.453  46.661  18.507  1.00  0.00           H  
ATOM   2864  CZ  ARG   198      37.764  45.836  17.953  1.00  0.00           C  
ATOM   2865  NH1 ARG   198      37.391  45.704  19.174  1.00  0.00           N  
ATOM   2866 HH11 ARG   198      37.984  46.201  19.824  1.00  0.00           H  
ATOM   2867 HH12 ARG   198      36.434  45.422  19.335  1.00  0.00           H  
ATOM   2868  NH2 ARG   198      36.908  45.498  17.073  1.00  0.00           N  
ATOM   2869 HH21 ARG   198      37.072  45.685  16.095  1.00  0.00           H  
ATOM   2870 HH22 ARG   198      36.039  45.057  17.339  1.00  0.00           H  
ATOM   2871  C   ARG   198      43.077  48.575  13.609  1.00  0.00           C  
ATOM   2872  O   ARG   198      43.055  47.678  12.813  1.00  0.00           O  
ATOM   2873  N   GLN   199      43.262  49.848  13.252  1.00  0.00           N  
ATOM   2874  H   GLN   199      43.377  50.491  14.022  1.00  0.00           H  
ATOM   2875  CA  GLN   199      43.494  50.340  11.872  1.00  0.00           C  
ATOM   2876  HA  GLN   199      42.973  49.729  11.135  1.00  0.00           H  
ATOM   2877  CB  GLN   199      42.711  51.651  11.631  1.00  0.00           C  
ATOM   2878  HB2 GLN   199      42.949  52.420  12.366  1.00  0.00           H  
ATOM   2879  HB3 GLN   199      42.871  52.012  10.615  1.00  0.00           H  
ATOM   2880  CG  GLN   199      41.229  51.386  11.747  1.00  0.00           C  
ATOM   2881  HG2 GLN   199      40.912  50.532  11.148  1.00  0.00           H  
ATOM   2882  HG3 GLN   199      40.868  52.290  11.255  1.00  0.00           H  
ATOM   2883  CD  GLN   199      40.656  51.276  13.177  1.00  0.00           C  
ATOM   2884  OE1 GLN   199      40.236  50.208  13.601  1.00  0.00           O  
ATOM   2885  NE2 GLN   199      40.859  52.243  13.999  1.00  0.00           N  
ATOM   2886 HE21 GLN   199      41.321  53.112  13.773  1.00  0.00           H  
ATOM   2887 HE22 GLN   199      40.330  52.294  14.858  1.00  0.00           H  
ATOM   2888  C   GLN   199      44.999  50.350  11.646  1.00  0.00           C  
ATOM   2889  O   GLN   199      45.484  49.911  10.613  1.00  0.00           O  
ATOM   2890  N   ASP   200      45.870  50.805  12.588  1.00  0.00           N  
ATOM   2891  H   ASP   200      45.394  51.074  13.436  1.00  0.00           H  
ATOM   2892  CA  ASP   200      47.349  51.010  12.429  1.00  0.00           C  
ATOM   2893  HA  ASP   200      47.593  50.016  12.054  1.00  0.00           H  
ATOM   2894  CB  ASP   200      47.597  52.187  11.454  1.00  0.00           C  
ATOM   2895  HB2 ASP   200      46.757  52.254  10.764  1.00  0.00           H  
ATOM   2896  HB3 ASP   200      47.597  53.081  12.078  1.00  0.00           H  
ATOM   2897  CG  ASP   200      49.037  52.200  10.837  1.00  0.00           C  
ATOM   2898  OD1 ASP   200      49.729  51.178  11.094  1.00  0.00           O  
ATOM   2899  OD2 ASP   200      49.368  53.062  10.027  1.00  0.00           O  
ATOM   2900  C   ASP   200      47.989  51.308  13.855  1.00  0.00           C  
ATOM   2901  O   ASP   200      47.288  51.691  14.817  1.00  0.00           O  
ATOM   2902  N   GLY   201      49.301  51.154  14.037  1.00  0.00           N  
ATOM   2903  H   GLY   201      49.862  50.993  13.212  1.00  0.00           H  
ATOM   2904  CA  GLY   201      50.052  51.104  15.339  1.00  0.00           C  
ATOM   2905  HA2 GLY   201      51.119  51.283  15.201  1.00  0.00           H  
ATOM   2906  HA3 GLY   201      49.704  51.937  15.949  1.00  0.00           H  
ATOM   2907  C   GLY   201      49.843  49.745  16.071  1.00  0.00           C  
ATOM   2908  O   GLY   201      49.434  48.778  15.475  1.00  0.00           O  
ATOM   2909  N   ALA   202      50.185  49.775  17.364  1.00  0.00           N  
ATOM   2910  H   ALA   202      50.472  50.662  17.752  1.00  0.00           H  
ATOM   2911  CA  ALA   202      50.128  48.655  18.270  1.00  0.00           C  
ATOM   2912  HA  ALA   202      50.625  47.826  17.765  1.00  0.00           H  
ATOM   2913  CB  ALA   202      50.858  49.011  19.624  1.00  0.00           C  
ATOM   2914  HB1 ALA   202      50.332  49.870  20.039  1.00  0.00           H  
ATOM   2915  HB2 ALA   202      50.756  48.250  20.398  1.00  0.00           H  
ATOM   2916  HB3 ALA   202      51.904  49.244  19.424  1.00  0.00           H  
ATOM   2917  C   ALA   202      48.672  48.227  18.523  1.00  0.00           C  
ATOM   2918  O   ALA   202      47.910  48.899  19.226  1.00  0.00           O  
ATOM   2919  N   LEU   203      48.274  46.997  17.996  1.00  0.00           N  
ATOM   2920  H   LEU   203      48.862  46.586  17.285  1.00  0.00           H  
ATOM   2921  CA  LEU   203      47.078  46.384  18.420  1.00  0.00           C  
ATOM   2922  HA  LEU   203      46.226  46.979  18.091  1.00  0.00           H  
ATOM   2923  CB  LEU   203      46.976  45.014  17.676  1.00  0.00           C  
ATOM   2924  HB2 LEU   203      47.739  44.381  18.128  1.00  0.00           H  
ATOM   2925  HB3 LEU   203      47.178  45.050  16.605  1.00  0.00           H  
ATOM   2926  CG  LEU   203      45.625  44.219  17.908  1.00  0.00           C  
ATOM   2927  HG  LEU   203      45.409  44.006  18.955  1.00  0.00           H  
ATOM   2928  CD1 LEU   203      44.367  44.849  17.384  1.00  0.00           C  
ATOM   2929 HD11 LEU   203      43.533  44.156  17.497  1.00  0.00           H  
ATOM   2930 HD12 LEU   203      44.445  45.103  16.327  1.00  0.00           H  
ATOM   2931 HD13 LEU   203      44.166  45.771  17.930  1.00  0.00           H  
ATOM   2932  CD2 LEU   203      45.841  42.923  17.134  1.00  0.00           C  
ATOM   2933 HD21 LEU   203      46.034  43.309  16.133  1.00  0.00           H  
ATOM   2934 HD22 LEU   203      46.741  42.413  17.477  1.00  0.00           H  
ATOM   2935 HD23 LEU   203      44.989  42.245  17.086  1.00  0.00           H  
ATOM   2936  C   LEU   203      47.064  46.194  19.919  1.00  0.00           C  
ATOM   2937  O   LEU   203      47.910  45.497  20.473  1.00  0.00           O  
ATOM   2938  N   VAL   204      46.019  46.705  20.620  1.00  0.00           N  
ATOM   2939  H   VAL   204      45.348  47.292  20.145  1.00  0.00           H  
ATOM   2940  CA  VAL   204      46.234  46.850  22.124  1.00  0.00           C  
ATOM   2941  HA  VAL   204      46.864  46.057  22.526  1.00  0.00           H  
ATOM   2942  CB  VAL   204      47.013  48.175  22.491  1.00  0.00           C  
ATOM   2943  HB  VAL   204      47.892  48.098  21.851  1.00  0.00           H  
ATOM   2944  CG1 VAL   204      46.245  49.508  22.303  1.00  0.00           C  
ATOM   2945 HG11 VAL   204      46.856  50.381  22.535  1.00  0.00           H  
ATOM   2946 HG12 VAL   204      45.362  49.590  22.938  1.00  0.00           H  
ATOM   2947 HG13 VAL   204      45.834  49.624  21.300  1.00  0.00           H  
ATOM   2948  CG2 VAL   204      47.491  48.174  23.937  1.00  0.00           C  
ATOM   2949 HG21 VAL   204      47.620  47.139  24.251  1.00  0.00           H  
ATOM   2950 HG22 VAL   204      46.763  48.708  24.549  1.00  0.00           H  
ATOM   2951 HG23 VAL   204      48.444  48.693  24.038  1.00  0.00           H  
ATOM   2952  C   VAL   204      44.879  46.759  22.855  1.00  0.00           C  
ATOM   2953  O   VAL   204      43.869  46.992  22.223  1.00  0.00           O  
ATOM   2954  N   TRP   205      44.866  46.423  24.187  1.00  0.00           N  
ATOM   2955  H   TRP   205      45.723  46.172  24.658  1.00  0.00           H  
ATOM   2956  CA  TRP   205      43.679  46.571  25.083  1.00  0.00           C  
ATOM   2957  HA  TRP   205      42.871  45.990  24.640  1.00  0.00           H  
ATOM   2958  CB  TRP   205      44.084  46.059  26.487  1.00  0.00           C  
ATOM   2959  HB2 TRP   205      44.891  46.682  26.872  1.00  0.00           H  
ATOM   2960  HB3 TRP   205      43.252  46.256  27.163  1.00  0.00           H  
ATOM   2961  CG  TRP   205      44.389  44.625  26.667  1.00  0.00           C  
ATOM   2962  CD1 TRP   205      43.870  43.634  25.939  1.00  0.00           C  
ATOM   2963  HD1 TRP   205      43.202  43.686  25.092  1.00  0.00           H  
ATOM   2964  NE1 TRP   205      44.232  42.392  26.385  1.00  0.00           N  
ATOM   2965  HE1 TRP   205      43.904  41.549  25.936  1.00  0.00           H  
ATOM   2966  CE2 TRP   205      45.109  42.497  27.490  1.00  0.00           C  
ATOM   2967  CZ2 TRP   205      45.779  41.549  28.262  1.00  0.00           C  
ATOM   2968  HZ2 TRP   205      45.560  40.499  28.132  1.00  0.00           H  
ATOM   2969  CH2 TRP   205      46.560  41.997  29.363  1.00  0.00           C  
ATOM   2970  HH2 TRP   205      47.176  41.384  30.005  1.00  0.00           H  
ATOM   2971  CZ3 TRP   205      46.640  43.396  29.644  1.00  0.00           C  
ATOM   2972  HZ3 TRP   205      47.222  43.793  30.462  1.00  0.00           H  
ATOM   2973  CE3 TRP   205      45.924  44.261  28.838  1.00  0.00           C  
ATOM   2974  HE3 TRP   205      45.911  45.313  29.080  1.00  0.00           H  
ATOM   2975  CD2 TRP   205      45.200  43.888  27.710  1.00  0.00           C  
ATOM   2976  C   TRP   205      43.142  47.985  25.154  1.00  0.00           C  
ATOM   2977  O   TRP   205      43.866  48.930  25.413  1.00  0.00           O  
ATOM   2978  N   SER   206      41.859  48.055  25.144  1.00  0.00           N  
ATOM   2979  H   SER   206      41.324  47.220  25.335  1.00  0.00           H  
ATOM   2980  CA  SER   206      41.220  49.300  25.512  1.00  0.00           C  
ATOM   2981  HA  SER   206      41.535  50.047  24.783  1.00  0.00           H  
ATOM   2982  CB  SER   206      39.741  49.082  25.234  1.00  0.00           C  
ATOM   2983  HB2 SER   206      39.242  49.993  25.565  1.00  0.00           H  
ATOM   2984  HB3 SER   206      39.404  48.246  25.848  1.00  0.00           H  
ATOM   2985  OG  SER   206      39.330  48.834  23.945  1.00  0.00           O  
ATOM   2986  HG  SER   206      38.390  48.650  24.013  1.00  0.00           H  
ATOM   2987  C   SER   206      41.439  49.838  26.962  1.00  0.00           C  
ATOM   2988  O   SER   206      41.466  49.013  27.881  1.00  0.00           O  
ATOM   2989  N   GLY   207      41.708  51.131  27.103  1.00  0.00           N  
ATOM   2990  H   GLY   207      41.868  51.664  26.259  1.00  0.00           H  
ATOM   2991  CA  GLY   207      41.521  51.824  28.395  1.00  0.00           C  
ATOM   2992  HA2 GLY   207      41.505  51.065  29.176  1.00  0.00           H  
ATOM   2993  HA3 GLY   207      42.396  52.422  28.651  1.00  0.00           H  
ATOM   2994  C   GLY   207      40.191  52.656  28.435  1.00  0.00           C  
ATOM   2995  O   GLY   207      39.410  52.689  27.488  1.00  0.00           O  
ATOM   2996  N   SER   208      39.932  53.367  29.497  1.00  0.00           N  
ATOM   2997  H   SER   208      40.489  53.157  30.313  1.00  0.00           H  
ATOM   2998  CA  SER   208      38.732  54.143  29.727  1.00  0.00           C  
ATOM   2999  HA  SER   208      37.827  53.548  29.605  1.00  0.00           H  
ATOM   3000  CB  SER   208      38.686  54.792  31.023  1.00  0.00           C  
ATOM   3001  HB2 SER   208      39.617  55.307  31.258  1.00  0.00           H  
ATOM   3002  HB3 SER   208      37.819  55.442  31.140  1.00  0.00           H  
ATOM   3003  OG  SER   208      38.306  53.791  32.039  1.00  0.00           O  
ATOM   3004  HG  SER   208      39.010  53.970  32.667  1.00  0.00           H  
ATOM   3005  C   SER   208      38.403  55.287  28.698  1.00  0.00           C  
ATOM   3006  O   SER   208      37.256  55.453  28.424  1.00  0.00           O  
ATOM   3007  N   ASP   209      39.457  55.845  28.006  1.00  0.00           N  
ATOM   3008  H   ASP   209      40.391  55.571  28.275  1.00  0.00           H  
ATOM   3009  CA  ASP   209      39.357  56.845  26.950  1.00  0.00           C  
ATOM   3010  HA  ASP   209      38.812  57.656  27.433  1.00  0.00           H  
ATOM   3011  CB  ASP   209      40.743  57.311  26.487  1.00  0.00           C  
ATOM   3012  HB2 ASP   209      41.415  56.454  26.473  1.00  0.00           H  
ATOM   3013  HB3 ASP   209      41.213  57.999  27.190  1.00  0.00           H  
ATOM   3014  CG  ASP   209      40.697  58.030  25.115  1.00  0.00           C  
ATOM   3015  OD1 ASP   209      41.393  57.548  24.209  1.00  0.00           O  
ATOM   3016  OD2 ASP   209      40.061  59.090  25.026  1.00  0.00           O  
ATOM   3017  C   ASP   209      38.566  56.340  25.726  1.00  0.00           C  
ATOM   3018  O   ASP   209      37.800  57.093  25.124  1.00  0.00           O  
ATOM   3019  N   VAL   210      38.722  54.999  25.408  1.00  0.00           N  
ATOM   3020  H   VAL   210      39.168  54.383  26.072  1.00  0.00           H  
ATOM   3021  CA  VAL   210      37.911  54.292  24.382  1.00  0.00           C  
ATOM   3022  HA  VAL   210      38.091  54.789  23.429  1.00  0.00           H  
ATOM   3023  CB  VAL   210      38.225  52.808  24.233  1.00  0.00           C  
ATOM   3024  HB  VAL   210      37.945  52.287  25.149  1.00  0.00           H  
ATOM   3025  CG1 VAL   210      37.657  52.112  23.067  1.00  0.00           C  
ATOM   3026 HG11 VAL   210      37.894  52.732  22.203  1.00  0.00           H  
ATOM   3027 HG12 VAL   210      38.132  51.136  22.971  1.00  0.00           H  
ATOM   3028 HG13 VAL   210      36.586  52.018  23.250  1.00  0.00           H  
ATOM   3029  CG2 VAL   210      39.742  52.694  23.987  1.00  0.00           C  
ATOM   3030 HG21 VAL   210      40.143  51.681  23.953  1.00  0.00           H  
ATOM   3031 HG22 VAL   210      39.909  53.174  23.023  1.00  0.00           H  
ATOM   3032 HG23 VAL   210      40.295  53.203  24.776  1.00  0.00           H  
ATOM   3033  C   VAL   210      36.456  54.344  24.707  1.00  0.00           C  
ATOM   3034  O   VAL   210      35.666  54.755  23.857  1.00  0.00           O  
ATOM   3035  N   VAL   211      36.101  54.244  26.026  1.00  0.00           N  
ATOM   3036  H   VAL   211      36.884  54.120  26.651  1.00  0.00           H  
ATOM   3037  CA  VAL   211      34.712  54.423  26.502  1.00  0.00           C  
ATOM   3038  HA  VAL   211      34.030  53.831  25.892  1.00  0.00           H  
ATOM   3039  CB  VAL   211      34.516  54.056  27.928  1.00  0.00           C  
ATOM   3040  HB  VAL   211      35.042  54.764  28.569  1.00  0.00           H  
ATOM   3041  CG1 VAL   211      33.058  54.182  28.199  1.00  0.00           C  
ATOM   3042 HG11 VAL   211      32.598  55.158  28.351  1.00  0.00           H  
ATOM   3043 HG12 VAL   211      32.857  53.689  29.150  1.00  0.00           H  
ATOM   3044 HG13 VAL   211      32.501  53.624  27.446  1.00  0.00           H  
ATOM   3045  CG2 VAL   211      35.050  52.675  28.155  1.00  0.00           C  
ATOM   3046 HG21 VAL   211      34.921  52.055  27.268  1.00  0.00           H  
ATOM   3047 HG22 VAL   211      34.569  52.188  29.003  1.00  0.00           H  
ATOM   3048 HG23 VAL   211      36.128  52.636  28.307  1.00  0.00           H  
ATOM   3049  C   VAL   211      34.405  55.885  26.265  1.00  0.00           C  
ATOM   3050  O   VAL   211      33.399  56.115  25.628  1.00  0.00           O  
ATOM   3051  N   MET   212      35.185  56.795  26.831  1.00  0.00           N  
ATOM   3052  H   MET   212      36.000  56.499  27.349  1.00  0.00           H  
ATOM   3053  CA  MET   212      35.005  58.274  26.872  1.00  0.00           C  
ATOM   3054  HA  MET   212      34.234  58.486  27.613  1.00  0.00           H  
ATOM   3055  CB  MET   212      36.289  59.005  27.392  1.00  0.00           C  
ATOM   3056  HB2 MET   212      36.672  58.555  28.308  1.00  0.00           H  
ATOM   3057  HB3 MET   212      36.891  59.025  26.484  1.00  0.00           H  
ATOM   3058  CG  MET   212      35.994  60.471  27.703  1.00  0.00           C  
ATOM   3059  HG2 MET   212      37.015  60.853  27.692  1.00  0.00           H  
ATOM   3060  HG3 MET   212      35.378  60.997  26.974  1.00  0.00           H  
ATOM   3061  SD  MET   212      35.177  60.747  29.316  1.00  0.00           S  
ATOM   3062  CE  MET   212      36.635  60.611  30.407  1.00  0.00           C  
ATOM   3063  HE1 MET   212      36.209  60.222  31.332  1.00  0.00           H  
ATOM   3064  HE2 MET   212      37.118  61.569  30.597  1.00  0.00           H  
ATOM   3065  HE3 MET   212      37.245  59.815  29.980  1.00  0.00           H  
ATOM   3066  C   MET   212      34.569  58.729  25.517  1.00  0.00           C  
ATOM   3067  O   MET   212      33.513  59.374  25.446  1.00  0.00           O  
ATOM   3068  N   GLY   213      35.209  58.307  24.449  1.00  0.00           N  
ATOM   3069  H   GLY   213      36.094  57.868  24.658  1.00  0.00           H  
ATOM   3070  CA  GLY   213      34.688  58.334  23.112  1.00  0.00           C  
ATOM   3071  HA2 GLY   213      35.112  57.501  22.551  1.00  0.00           H  
ATOM   3072  HA3 GLY   213      33.610  58.190  23.187  1.00  0.00           H  
ATOM   3073  C   GLY   213      35.010  59.642  22.374  1.00  0.00           C  
ATOM   3074  O   GLY   213      35.168  60.696  22.996  1.00  0.00           O  
ATOM   3075  N   GLU   214      35.149  59.639  21.035  1.00  0.00           N  
ATOM   3076  H   GLU   214      34.868  58.837  20.489  1.00  0.00           H  
ATOM   3077  CA  GLU   214      35.576  60.738  20.178  1.00  0.00           C  
ATOM   3078  HA  GLU   214      36.501  61.116  20.613  1.00  0.00           H  
ATOM   3079  CB  GLU   214      35.859  60.172  18.697  1.00  0.00           C  
ATOM   3080  HB2 GLU   214      34.924  59.690  18.410  1.00  0.00           H  
ATOM   3081  HB3 GLU   214      36.040  60.885  17.892  1.00  0.00           H  
ATOM   3082  CG  GLU   214      36.968  59.101  18.744  1.00  0.00           C  
ATOM   3083  HG2 GLU   214      37.065  58.658  17.753  1.00  0.00           H  
ATOM   3084  HG3 GLU   214      36.638  58.294  19.397  1.00  0.00           H  
ATOM   3085  CD  GLU   214      38.380  59.611  18.995  1.00  0.00           C  
ATOM   3086  OE1 GLU   214      39.224  58.801  19.359  1.00  0.00           O  
ATOM   3087  OE2 GLU   214      38.709  60.823  18.746  1.00  0.00           O  
ATOM   3088  C   GLU   214      34.577  61.887  20.190  1.00  0.00           C  
ATOM   3089  O   GLU   214      34.953  63.050  20.188  1.00  0.00           O  
ATOM   3090  N   ALA   215      33.261  61.553  20.498  1.00  0.00           N  
ATOM   3091  H   ALA   215      33.043  60.567  20.537  1.00  0.00           H  
ATOM   3092  CA  ALA   215      32.160  62.533  20.766  1.00  0.00           C  
ATOM   3093  HA  ALA   215      31.834  63.017  19.845  1.00  0.00           H  
ATOM   3094  CB  ALA   215      30.899  61.759  21.129  1.00  0.00           C  
ATOM   3095  HB1 ALA   215      30.591  60.966  20.447  1.00  0.00           H  
ATOM   3096  HB2 ALA   215      30.109  62.492  21.297  1.00  0.00           H  
ATOM   3097  HB3 ALA   215      31.036  61.256  22.086  1.00  0.00           H  
ATOM   3098  C   ALA   215      32.539  63.482  21.964  1.00  0.00           C  
ATOM   3099  O   ALA   215      32.103  64.719  21.947  1.00  0.00           O  
ATOM   3100  N   THR   216      33.306  62.989  22.984  1.00  0.00           N  
ATOM   3101  H   THR   216      33.436  61.988  22.991  1.00  0.00           H  
ATOM   3102  CA  THR   216      33.629  63.671  24.250  1.00  0.00           C  
ATOM   3103  HA  THR   216      32.851  64.385  24.521  1.00  0.00           H  
ATOM   3104  CB  THR   216      33.789  62.728  25.403  1.00  0.00           C  
ATOM   3105  HB  THR   216      34.661  62.092  25.249  1.00  0.00           H  
ATOM   3106  CG2 THR   216      33.790  63.421  26.756  1.00  0.00           C  
ATOM   3107 HG21 THR   216      33.358  62.758  27.505  1.00  0.00           H  
ATOM   3108 HG22 THR   216      33.164  64.311  26.685  1.00  0.00           H  
ATOM   3109 HG23 THR   216      34.800  63.491  27.160  1.00  0.00           H  
ATOM   3110  OG1 THR   216      32.613  61.872  25.370  1.00  0.00           O  
ATOM   3111  HG1 THR   216      32.842  60.946  25.263  1.00  0.00           H  
ATOM   3112  C   THR   216      34.943  64.439  24.038  1.00  0.00           C  
ATOM   3113  O   THR   216      35.123  65.536  24.600  1.00  0.00           O  
ATOM   3114  N   ARG   217      35.881  63.879  23.314  1.00  0.00           N  
ATOM   3115  H   ARG   217      35.715  63.031  22.791  1.00  0.00           H  
ATOM   3116  CA  ARG   217      36.951  64.688  22.695  1.00  0.00           C  
ATOM   3117  HA  ARG   217      37.495  65.045  23.569  1.00  0.00           H  
ATOM   3118  CB  ARG   217      37.945  63.719  22.025  1.00  0.00           C  
ATOM   3119  HB2 ARG   217      37.871  62.805  22.614  1.00  0.00           H  
ATOM   3120  HB3 ARG   217      37.645  63.548  20.992  1.00  0.00           H  
ATOM   3121  CG  ARG   217      39.378  64.242  21.974  1.00  0.00           C  
ATOM   3122  HG2 ARG   217      39.834  64.289  22.963  1.00  0.00           H  
ATOM   3123  HG3 ARG   217      39.347  65.247  21.554  1.00  0.00           H  
ATOM   3124  CD  ARG   217      40.326  63.359  21.140  1.00  0.00           C  
ATOM   3125  HD2 ARG   217      40.045  63.610  20.117  1.00  0.00           H  
ATOM   3126  HD3 ARG   217      41.368  63.616  21.330  1.00  0.00           H  
ATOM   3127  NE  ARG   217      40.103  61.882  21.139  1.00  0.00           N  
ATOM   3128  HE  ARG   217      39.812  61.528  20.239  1.00  0.00           H  
ATOM   3129  CZ  ARG   217      40.156  61.044  22.181  1.00  0.00           C  
ATOM   3130  NH1 ARG   217      40.572  61.518  23.340  1.00  0.00           N  
ATOM   3131 HH11 ARG   217      40.873  62.479  23.401  1.00  0.00           H  
ATOM   3132 HH12 ARG   217      40.497  60.968  24.184  1.00  0.00           H  
ATOM   3133  NH2 ARG   217      39.715  59.801  22.131  1.00  0.00           N  
ATOM   3134 HH21 ARG   217      39.212  59.369  21.368  1.00  0.00           H  
ATOM   3135 HH22 ARG   217      39.912  59.254  22.957  1.00  0.00           H  
ATOM   3136  C   ARG   217      36.468  65.833  21.805  1.00  0.00           C  
ATOM   3137  O   ARG   217      37.182  66.806  21.723  1.00  0.00           O  
ATOM   3138  N   ASP   218      35.407  65.692  21.024  1.00  0.00           N  
ATOM   3139  H   ASP   218      34.975  64.785  21.123  1.00  0.00           H  
ATOM   3140  CA  ASP   218      34.781  66.760  20.339  1.00  0.00           C  
ATOM   3141  HA  ASP   218      35.475  67.416  19.812  1.00  0.00           H  
ATOM   3142  CB  ASP   218      33.945  66.201  19.116  1.00  0.00           C  
ATOM   3143  HB2 ASP   218      33.333  67.023  18.743  1.00  0.00           H  
ATOM   3144  HB3 ASP   218      33.370  65.367  19.518  1.00  0.00           H  
ATOM   3145  CG  ASP   218      34.826  65.700  17.901  1.00  0.00           C  
ATOM   3146  OD1 ASP   218      34.290  65.067  16.925  1.00  0.00           O  
ATOM   3147  OD2 ASP   218      35.970  66.176  17.823  1.00  0.00           O  
ATOM   3148  C   ASP   218      33.827  67.740  21.097  1.00  0.00           C  
ATOM   3149  O   ASP   218      33.671  68.880  20.692  1.00  0.00           O  
ATOM   3150  N   ASN   219      33.159  67.324  22.152  1.00  0.00           N  
ATOM   3151  H   ASN   219      33.158  66.331  22.336  1.00  0.00           H  
ATOM   3152  CA  ASN   219      32.194  68.145  22.901  1.00  0.00           C  
ATOM   3153  HA  ASN   219      31.346  68.429  22.278  1.00  0.00           H  
ATOM   3154  CB  ASN   219      31.588  67.222  24.048  1.00  0.00           C  
ATOM   3155  HB2 ASN   219      32.391  67.082  24.771  1.00  0.00           H  
ATOM   3156  HB3 ASN   219      31.341  66.221  23.695  1.00  0.00           H  
ATOM   3157  CG  ASN   219      30.466  67.767  24.855  1.00  0.00           C  
ATOM   3158  OD1 ASN   219      30.223  68.925  24.618  1.00  0.00           O  
ATOM   3159  ND2 ASN   219      29.782  66.968  25.699  1.00  0.00           N  
ATOM   3160 HD21 ASN   219      29.848  65.961  25.681  1.00  0.00           H  
ATOM   3161 HD22 ASN   219      28.965  67.309  26.185  1.00  0.00           H  
ATOM   3162  C   ASN   219      32.841  69.425  23.530  1.00  0.00           C  
ATOM   3163  O   ASN   219      33.624  69.246  24.467  1.00  0.00           O  
ATOM   3164  N   PRO   220      32.424  70.590  23.005  1.00  0.00           N  
ATOM   3165  CD  PRO   220      31.516  70.835  21.902  1.00  0.00           C  
ATOM   3166  HD2 PRO   220      31.584  70.130  21.073  1.00  0.00           H  
ATOM   3167  HD3 PRO   220      30.471  70.962  22.185  1.00  0.00           H  
ATOM   3168  CG  PRO   220      31.886  72.241  21.349  1.00  0.00           C  
ATOM   3169  HG2 PRO   220      31.070  72.681  20.775  1.00  0.00           H  
ATOM   3170  HG3 PRO   220      32.792  72.263  20.742  1.00  0.00           H  
ATOM   3171  CB  PRO   220      32.196  72.947  22.668  1.00  0.00           C  
ATOM   3172  HB2 PRO   220      31.277  73.319  23.121  1.00  0.00           H  
ATOM   3173  HB3 PRO   220      32.891  73.751  22.427  1.00  0.00           H  
ATOM   3174  CA  PRO   220      32.842  71.866  23.523  1.00  0.00           C  
ATOM   3175  HA  PRO   220      33.913  71.950  23.341  1.00  0.00           H  
ATOM   3176  C   PRO   220      32.474  72.038  25.037  1.00  0.00           C  
ATOM   3177  O   PRO   220      33.140  72.696  25.744  1.00  0.00           O  
ATOM   3178  N   GLN   221      31.441  71.356  25.526  1.00  0.00           N  
ATOM   3179  H   GLN   221      30.909  70.722  24.947  1.00  0.00           H  
ATOM   3180  CA  GLN   221      30.854  71.502  26.862  1.00  0.00           C  
ATOM   3181  HA  GLN   221      31.181  72.510  27.117  1.00  0.00           H  
ATOM   3182  CB  GLN   221      29.315  71.593  26.657  1.00  0.00           C  
ATOM   3183  HB2 GLN   221      29.046  70.580  26.359  1.00  0.00           H  
ATOM   3184  HB3 GLN   221      28.785  71.687  27.605  1.00  0.00           H  
ATOM   3185  CG  GLN   221      28.829  72.636  25.617  1.00  0.00           C  
ATOM   3186  HG2 GLN   221      27.749  72.747  25.716  1.00  0.00           H  
ATOM   3187  HG3 GLN   221      29.112  72.350  24.604  1.00  0.00           H  
ATOM   3188  CD  GLN   221      29.422  74.025  25.839  1.00  0.00           C  
ATOM   3189  OE1 GLN   221      30.469  74.407  25.385  1.00  0.00           O  
ATOM   3190  NE2 GLN   221      28.789  74.839  26.669  1.00  0.00           N  
ATOM   3191 HE21 GLN   221      27.863  74.690  27.045  1.00  0.00           H  
ATOM   3192 HE22 GLN   221      29.072  75.807  26.622  1.00  0.00           H  
ATOM   3193  C   GLN   221      31.278  70.525  27.968  1.00  0.00           C  
ATOM   3194  O   GLN   221      30.650  70.556  29.034  1.00  0.00           O  
ATOM   3195  N   PHE   222      32.300  69.687  27.751  1.00  0.00           N  
ATOM   3196  H   PHE   222      32.734  69.662  26.839  1.00  0.00           H  
ATOM   3197  CA  PHE   222      32.905  68.822  28.739  1.00  0.00           C  
ATOM   3198  HA  PHE   222      32.295  68.807  29.642  1.00  0.00           H  
ATOM   3199  CB  PHE   222      32.792  67.348  28.236  1.00  0.00           C  
ATOM   3200  HB2 PHE   222      31.745  67.045  28.245  1.00  0.00           H  
ATOM   3201  HB3 PHE   222      33.121  67.328  27.197  1.00  0.00           H  
ATOM   3202  CG  PHE   222      33.646  66.467  29.090  1.00  0.00           C  
ATOM   3203  CD1 PHE   222      33.188  65.917  30.268  1.00  0.00           C  
ATOM   3204  HD1 PHE   222      32.202  66.143  30.646  1.00  0.00           H  
ATOM   3205  CE1 PHE   222      34.053  65.151  31.072  1.00  0.00           C  
ATOM   3206  HE1 PHE   222      33.667  64.649  31.947  1.00  0.00           H  
ATOM   3207  CZ  PHE   222      35.351  64.854  30.673  1.00  0.00           C  
ATOM   3208  HZ  PHE   222      35.991  64.201  31.247  1.00  0.00           H  
ATOM   3209  CE2 PHE   222      35.846  65.441  29.521  1.00  0.00           C  
ATOM   3210  HE2 PHE   222      36.799  65.228  29.060  1.00  0.00           H  
ATOM   3211  CD2 PHE   222      34.997  66.263  28.746  1.00  0.00           C  
ATOM   3212  HD2 PHE   222      35.379  66.702  27.835  1.00  0.00           H  
ATOM   3213  C   PHE   222      34.308  69.135  29.229  1.00  0.00           C  
ATOM   3214  O   PHE   222      35.164  69.553  28.432  1.00  0.00           O  
ATOM   3215  N   GLU   223      34.607  68.978  30.544  1.00  0.00           N  
ATOM   3216  H   GLU   223      33.980  68.661  31.270  1.00  0.00           H  
ATOM   3217  CA  GLU   223      36.073  69.056  30.932  1.00  0.00           C  
ATOM   3218  HA  GLU   223      36.662  68.622  30.124  1.00  0.00           H  
ATOM   3219  CB  GLU   223      36.476  70.572  31.214  1.00  0.00           C  
ATOM   3220  HB2 GLU   223      36.425  71.200  30.324  1.00  0.00           H  
ATOM   3221  HB3 GLU   223      35.651  71.027  31.762  1.00  0.00           H  
ATOM   3222  CG  GLU   223      37.733  70.878  31.971  1.00  0.00           C  
ATOM   3223  HG2 GLU   223      38.585  70.419  31.468  1.00  0.00           H  
ATOM   3224  HG3 GLU   223      37.738  70.418  32.959  1.00  0.00           H  
ATOM   3225  CD  GLU   223      38.089  72.320  32.102  1.00  0.00           C  
ATOM   3226  OE1 GLU   223      37.188  73.198  32.174  1.00  0.00           O  
ATOM   3227  OE2 GLU   223      39.280  72.748  32.032  1.00  0.00           O  
ATOM   3228  C   GLU   223      36.458  68.214  32.162  1.00  0.00           C  
ATOM   3229  O   GLU   223      35.809  68.233  33.175  1.00  0.00           O  
ATOM   3230  N   LEU   224      37.625  67.576  32.071  1.00  0.00           N  
ATOM   3231  H   LEU   224      37.979  67.495  31.128  1.00  0.00           H  
ATOM   3232  CA  LEU   224      38.393  66.790  33.017  1.00  0.00           C  
ATOM   3233  HA  LEU   224      37.722  66.328  33.741  1.00  0.00           H  
ATOM   3234  CB  LEU   224      39.054  65.609  32.257  1.00  0.00           C  
ATOM   3235  HB2 LEU   224      38.266  64.923  31.947  1.00  0.00           H  
ATOM   3236  HB3 LEU   224      39.597  65.947  31.374  1.00  0.00           H  
ATOM   3237  CG  LEU   224      40.140  64.786  33.068  1.00  0.00           C  
ATOM   3238  HG  LEU   224      40.891  65.502  33.400  1.00  0.00           H  
ATOM   3239  CD1 LEU   224      39.501  63.994  34.206  1.00  0.00           C  
ATOM   3240 HD11 LEU   224      40.250  63.500  34.826  1.00  0.00           H  
ATOM   3241 HD12 LEU   224      38.915  63.196  33.750  1.00  0.00           H  
ATOM   3242 HD13 LEU   224      38.809  64.591  34.800  1.00  0.00           H  
ATOM   3243  CD2 LEU   224      40.839  63.766  32.126  1.00  0.00           C  
ATOM   3244 HD21 LEU   224      41.764  63.411  32.580  1.00  0.00           H  
ATOM   3245 HD22 LEU   224      40.245  62.870  31.940  1.00  0.00           H  
ATOM   3246 HD23 LEU   224      41.073  64.197  31.152  1.00  0.00           H  
ATOM   3247  C   LEU   224      39.377  67.551  33.925  1.00  0.00           C  
ATOM   3248  O   LEU   224      40.190  68.360  33.389  1.00  0.00           O  
ATOM   3249  N   PHE   225      39.252  67.337  35.223  1.00  0.00           N  
ATOM   3250  H   PHE   225      38.402  66.846  35.462  1.00  0.00           H  
ATOM   3251  CA  PHE   225      40.103  67.899  36.293  1.00  0.00           C  
ATOM   3252  HA  PHE   225      40.886  68.452  35.774  1.00  0.00           H  
ATOM   3253  CB  PHE   225      39.312  68.801  37.204  1.00  0.00           C  
ATOM   3254  HB2 PHE   225      38.434  68.248  37.537  1.00  0.00           H  
ATOM   3255  HB3 PHE   225      39.875  69.016  38.112  1.00  0.00           H  
ATOM   3256  CG  PHE   225      38.841  70.181  36.694  1.00  0.00           C  
ATOM   3257  CD1 PHE   225      39.773  71.181  36.573  1.00  0.00           C  
ATOM   3258  HD1 PHE   225      40.761  71.109  37.004  1.00  0.00           H  
ATOM   3259  CE1 PHE   225      39.413  72.417  36.072  1.00  0.00           C  
ATOM   3260  HE1 PHE   225      40.135  73.207  35.927  1.00  0.00           H  
ATOM   3261  CZ  PHE   225      38.137  72.628  35.610  1.00  0.00           C  
ATOM   3262  HZ  PHE   225      37.851  73.635  35.347  1.00  0.00           H  
ATOM   3263  CE2 PHE   225      37.183  71.538  35.558  1.00  0.00           C  
ATOM   3264  HE2 PHE   225      36.208  71.733  35.135  1.00  0.00           H  
ATOM   3265  CD2 PHE   225      37.535  70.290  36.170  1.00  0.00           C  
ATOM   3266  HD2 PHE   225      36.910  69.412  36.108  1.00  0.00           H  
ATOM   3267  C   PHE   225      40.874  66.755  37.034  1.00  0.00           C  
ATOM   3268  O   PHE   225      40.239  65.949  37.764  1.00  0.00           O  
ATOM   3269  N   ASP   226      42.187  66.771  36.979  1.00  0.00           N  
ATOM   3270  H   ASP   226      42.649  67.485  36.433  1.00  0.00           H  
ATOM   3271  CA  ASP   226      43.094  65.901  37.760  1.00  0.00           C  
ATOM   3272  HA  ASP   226      42.480  65.064  38.091  1.00  0.00           H  
ATOM   3273  CB  ASP   226      44.329  65.287  36.975  1.00  0.00           C  
ATOM   3274  HB2 ASP   226      44.998  64.794  37.681  1.00  0.00           H  
ATOM   3275  HB3 ASP   226      43.989  64.570  36.228  1.00  0.00           H  
ATOM   3276  CG  ASP   226      45.120  66.368  36.326  1.00  0.00           C  
ATOM   3277  OD1 ASP   226      46.077  65.973  35.632  1.00  0.00           O  
ATOM   3278  OD2 ASP   226      45.077  67.605  36.648  1.00  0.00           O  
ATOM   3279  C   ASP   226      43.656  66.512  39.042  1.00  0.00           C  
ATOM   3280  O   ASP   226      43.386  67.749  39.295  1.00  0.00           O  
ATOM   3281  N   GLU   227      44.259  65.751  39.942  1.00  0.00           N  
ATOM   3282  H   GLU   227      44.357  64.794  39.637  1.00  0.00           H  
ATOM   3283  CA  GLU   227      44.669  66.165  41.255  1.00  0.00           C  
ATOM   3284  HA  GLU   227      44.715  65.206  41.770  1.00  0.00           H  
ATOM   3285  CB  GLU   227      46.106  66.736  41.277  1.00  0.00           C  
ATOM   3286  HB2 GLU   227      46.091  67.482  40.482  1.00  0.00           H  
ATOM   3287  HB3 GLU   227      46.304  67.148  42.267  1.00  0.00           H  
ATOM   3288  CG  GLU   227      47.098  65.609  40.935  1.00  0.00           C  
ATOM   3289  HG2 GLU   227      47.338  64.923  41.747  1.00  0.00           H  
ATOM   3290  HG3 GLU   227      46.568  65.054  40.160  1.00  0.00           H  
ATOM   3291  CD  GLU   227      48.319  66.248  40.334  1.00  0.00           C  
ATOM   3292  OE1 GLU   227      48.907  67.073  41.022  1.00  0.00           O  
ATOM   3293  OE2 GLU   227      48.669  65.957  39.209  1.00  0.00           O  
ATOM   3294  C   GLU   227      43.636  67.004  42.068  1.00  0.00           C  
ATOM   3295  O   GLU   227      43.982  68.063  42.617  1.00  0.00           O  
ATOM   3296  N   SER   228      42.390  66.473  42.171  1.00  0.00           N  
ATOM   3297  H   SER   228      42.154  65.717  41.544  1.00  0.00           H  
ATOM   3298  CA  SER   228      41.165  67.127  42.633  1.00  0.00           C  
ATOM   3299  HA  SER   228      41.417  68.038  43.177  1.00  0.00           H  
ATOM   3300  CB  SER   228      40.322  67.441  41.433  1.00  0.00           C  
ATOM   3301  HB2 SER   228      39.344  67.666  41.860  1.00  0.00           H  
ATOM   3302  HB3 SER   228      40.216  66.529  40.844  1.00  0.00           H  
ATOM   3303  OG  SER   228      40.987  68.442  40.714  1.00  0.00           O  
ATOM   3304  HG  SER   228      41.527  67.970  40.076  1.00  0.00           H  
ATOM   3305  C   SER   228      40.380  66.170  43.502  1.00  0.00           C  
ATOM   3306  O   SER   228      39.569  65.357  43.039  1.00  0.00           O  
ATOM   3307  N   LEU   229      40.672  66.171  44.818  1.00  0.00           N  
ATOM   3308  H   LEU   229      41.292  66.910  45.117  1.00  0.00           H  
ATOM   3309  CA  LEU   229      39.970  65.313  45.800  1.00  0.00           C  
ATOM   3310  HA  LEU   229      39.991  64.357  45.278  1.00  0.00           H  
ATOM   3311  CB  LEU   229      40.799  65.164  47.070  1.00  0.00           C  
ATOM   3312  HB2 LEU   229      41.048  66.198  47.307  1.00  0.00           H  
ATOM   3313  HB3 LEU   229      41.679  64.549  46.884  1.00  0.00           H  
ATOM   3314  CG  LEU   229      40.088  64.722  48.329  1.00  0.00           C  
ATOM   3315  HG  LEU   229      39.106  65.195  48.339  1.00  0.00           H  
ATOM   3316  CD1 LEU   229      39.757  63.278  48.236  1.00  0.00           C  
ATOM   3317 HD11 LEU   229      40.701  62.760  48.062  1.00  0.00           H  
ATOM   3318 HD12 LEU   229      39.249  62.982  49.154  1.00  0.00           H  
ATOM   3319 HD13 LEU   229      39.066  63.114  47.410  1.00  0.00           H  
ATOM   3320  CD2 LEU   229      40.843  65.102  49.571  1.00  0.00           C  
ATOM   3321 HD21 LEU   229      41.785  64.570  49.701  1.00  0.00           H  
ATOM   3322 HD22 LEU   229      40.201  64.990  50.445  1.00  0.00           H  
ATOM   3323 HD23 LEU   229      41.091  66.163  49.556  1.00  0.00           H  
ATOM   3324  C   LEU   229      38.581  65.814  46.097  1.00  0.00           C  
ATOM   3325  O   LEU   229      38.470  66.859  46.777  1.00  0.00           O  
ATOM   3326  N   VAL   230      37.525  65.165  45.685  1.00  0.00           N  
ATOM   3327  H   VAL   230      37.708  64.337  45.136  1.00  0.00           H  
ATOM   3328  CA  VAL   230      36.134  65.384  46.028  1.00  0.00           C  
ATOM   3329  HA  VAL   230      36.108  66.473  46.020  1.00  0.00           H  
ATOM   3330  CB  VAL   230      35.104  64.812  44.991  1.00  0.00           C  
ATOM   3331  HB  VAL   230      35.204  63.727  45.009  1.00  0.00           H  
ATOM   3332  CG1 VAL   230      33.645  65.176  45.234  1.00  0.00           C  
ATOM   3333 HG11 VAL   230      33.319  64.655  46.134  1.00  0.00           H  
ATOM   3334 HG12 VAL   230      32.983  64.945  44.399  1.00  0.00           H  
ATOM   3335 HG13 VAL   230      33.579  66.232  45.497  1.00  0.00           H  
ATOM   3336  CG2 VAL   230      35.363  65.297  43.607  1.00  0.00           C  
ATOM   3337 HG21 VAL   230      35.092  66.342  43.459  1.00  0.00           H  
ATOM   3338 HG22 VAL   230      34.904  64.552  42.957  1.00  0.00           H  
ATOM   3339 HG23 VAL   230      36.405  65.172  43.314  1.00  0.00           H  
ATOM   3340  C   VAL   230      35.850  64.911  47.462  1.00  0.00           C  
ATOM   3341  O   VAL   230      36.093  63.728  47.758  1.00  0.00           O  
ATOM   3342  N   THR   231      35.346  65.771  48.285  1.00  0.00           N  
ATOM   3343  H   THR   231      34.950  66.631  47.933  1.00  0.00           H  
ATOM   3344  CA  THR   231      35.129  65.535  49.752  1.00  0.00           C  
ATOM   3345  HA  THR   231      35.671  64.621  49.992  1.00  0.00           H  
ATOM   3346  CB  THR   231      35.632  66.654  50.559  1.00  0.00           C  
ATOM   3347  HB  THR   231      35.292  66.439  51.572  1.00  0.00           H  
ATOM   3348  CG2 THR   231      37.155  66.740  50.563  1.00  0.00           C  
ATOM   3349 HG21 THR   231      37.578  66.898  49.571  1.00  0.00           H  
ATOM   3350 HG22 THR   231      37.599  65.797  50.881  1.00  0.00           H  
ATOM   3351 HG23 THR   231      37.562  67.581  51.124  1.00  0.00           H  
ATOM   3352  OG1 THR   231      35.135  67.956  50.316  1.00  0.00           O  
ATOM   3353  HG1 THR   231      35.382  68.231  49.430  1.00  0.00           H  
ATOM   3354  C   THR   231      33.627  65.252  50.109  1.00  0.00           C  
ATOM   3355  O   THR   231      33.441  64.303  50.893  1.00  0.00           O  
ATOM   3356  N   ARG   232      32.675  66.071  49.556  1.00  0.00           N  
ATOM   3357  H   ARG   232      32.905  66.924  49.066  1.00  0.00           H  
ATOM   3358  CA  ARG   232      31.152  65.779  49.690  1.00  0.00           C  
ATOM   3359  HA  ARG   232      30.985  64.737  49.961  1.00  0.00           H  
ATOM   3360  CB  ARG   232      30.637  66.582  50.865  1.00  0.00           C  
ATOM   3361  HB2 ARG   232      30.555  67.624  50.554  1.00  0.00           H  
ATOM   3362  HB3 ARG   232      29.633  66.271  51.154  1.00  0.00           H  
ATOM   3363  CG  ARG   232      31.519  66.527  52.154  1.00  0.00           C  
ATOM   3364  HG2 ARG   232      31.588  65.495  52.500  1.00  0.00           H  
ATOM   3365  HG3 ARG   232      32.491  66.882  51.813  1.00  0.00           H  
ATOM   3366  CD  ARG   232      30.779  67.322  53.267  1.00  0.00           C  
ATOM   3367  HD2 ARG   232      29.724  67.047  53.283  1.00  0.00           H  
ATOM   3368  HD3 ARG   232      31.245  66.984  54.192  1.00  0.00           H  
ATOM   3369  NE  ARG   232      30.809  68.762  53.016  1.00  0.00           N  
ATOM   3370  HE  ARG   232      31.702  69.179  52.798  1.00  0.00           H  
ATOM   3371  CZ  ARG   232      29.810  69.598  52.776  1.00  0.00           C  
ATOM   3372  NH1 ARG   232      28.590  69.180  52.869  1.00  0.00           N  
ATOM   3373 HH11 ARG   232      28.335  68.205  52.939  1.00  0.00           H  
ATOM   3374 HH12 ARG   232      27.903  69.893  53.066  1.00  0.00           H  
ATOM   3375  NH2 ARG   232      30.044  70.825  52.594  1.00  0.00           N  
ATOM   3376 HH21 ARG   232      30.919  71.180  52.235  1.00  0.00           H  
ATOM   3377 HH22 ARG   232      29.266  71.461  52.501  1.00  0.00           H  
ATOM   3378  C   ARG   232      30.354  66.121  48.454  1.00  0.00           C  
ATOM   3379  O   ARG   232      30.808  66.981  47.651  1.00  0.00           O  
ATOM   3380  N   VAL   233      29.255  65.318  48.342  1.00  0.00           N  
ATOM   3381  H   VAL   233      29.052  64.591  49.013  1.00  0.00           H  
ATOM   3382  CA  VAL   233      28.102  65.646  47.566  1.00  0.00           C  
ATOM   3383  HA  VAL   233      28.492  66.012  46.616  1.00  0.00           H  
ATOM   3384  CB  VAL   233      27.166  64.433  47.353  1.00  0.00           C  
ATOM   3385  HB  VAL   233      26.952  63.958  48.311  1.00  0.00           H  
ATOM   3386  CG1 VAL   233      25.937  64.770  46.555  1.00  0.00           C  
ATOM   3387 HG11 VAL   233      25.133  64.035  46.586  1.00  0.00           H  
ATOM   3388 HG12 VAL   233      26.139  65.071  45.527  1.00  0.00           H  
ATOM   3389 HG13 VAL   233      25.562  65.709  46.962  1.00  0.00           H  
ATOM   3390  CG2 VAL   233      27.983  63.376  46.601  1.00  0.00           C  
ATOM   3391 HG21 VAL   233      28.687  62.893  47.278  1.00  0.00           H  
ATOM   3392 HG22 VAL   233      28.472  63.776  45.713  1.00  0.00           H  
ATOM   3393 HG23 VAL   233      27.341  62.506  46.462  1.00  0.00           H  
ATOM   3394  C   VAL   233      27.399  66.802  48.362  1.00  0.00           C  
ATOM   3395  O   VAL   233      27.332  66.711  49.602  1.00  0.00           O  
ATOM   3396  N   LEU   234      26.846  67.794  47.678  1.00  0.00           N  
ATOM   3397  H   LEU   234      27.031  67.705  46.690  1.00  0.00           H  
ATOM   3398  CA  LEU   234      25.982  68.876  48.203  1.00  0.00           C  
ATOM   3399  HA  LEU   234      26.073  68.864  49.289  1.00  0.00           H  
ATOM   3400  CB  LEU   234      26.655  70.152  47.744  1.00  0.00           C  
ATOM   3401  HB2 LEU   234      26.077  70.970  48.175  1.00  0.00           H  
ATOM   3402  HB3 LEU   234      26.579  70.169  46.657  1.00  0.00           H  
ATOM   3403  CG  LEU   234      28.146  70.385  48.049  1.00  0.00           C  
ATOM   3404  HG  LEU   234      28.751  69.630  47.546  1.00  0.00           H  
ATOM   3405  CD1 LEU   234      28.754  71.701  47.528  1.00  0.00           C  
ATOM   3406 HD11 LEU   234      29.821  71.790  47.735  1.00  0.00           H  
ATOM   3407 HD12 LEU   234      28.208  72.464  48.081  1.00  0.00           H  
ATOM   3408 HD13 LEU   234      28.438  71.790  46.489  1.00  0.00           H  
ATOM   3409  CD2 LEU   234      28.516  70.246  49.513  1.00  0.00           C  
ATOM   3410 HD21 LEU   234      28.159  69.315  49.955  1.00  0.00           H  
ATOM   3411 HD22 LEU   234      29.605  70.269  49.552  1.00  0.00           H  
ATOM   3412 HD23 LEU   234      28.138  71.089  50.090  1.00  0.00           H  
ATOM   3413  C   LEU   234      24.505  68.640  47.839  1.00  0.00           C  
ATOM   3414  O   LEU   234      24.197  68.198  46.780  1.00  0.00           O  
ATOM   3415  N   VAL   235      23.513  68.836  48.718  1.00  0.00           N  
ATOM   3416  H   VAL   235      23.821  69.245  49.588  1.00  0.00           H  
ATOM   3417  CA  VAL   235      22.088  68.452  48.619  1.00  0.00           C  
ATOM   3418  HA  VAL   235      21.842  68.211  47.584  1.00  0.00           H  
ATOM   3419  CB  VAL   235      21.716  67.161  49.440  1.00  0.00           C  
ATOM   3420  HB  VAL   235      21.906  67.268  50.508  1.00  0.00           H  
ATOM   3421  CG1 VAL   235      20.321  66.626  49.234  1.00  0.00           C  
ATOM   3422 HG11 VAL   235      19.504  67.340  49.336  1.00  0.00           H  
ATOM   3423 HG12 VAL   235      20.218  66.412  48.170  1.00  0.00           H  
ATOM   3424 HG13 VAL   235      20.086  65.685  49.731  1.00  0.00           H  
ATOM   3425  CG2 VAL   235      22.651  65.975  48.919  1.00  0.00           C  
ATOM   3426 HG21 VAL   235      22.756  65.985  47.834  1.00  0.00           H  
ATOM   3427 HG22 VAL   235      22.314  64.970  49.173  1.00  0.00           H  
ATOM   3428 HG23 VAL   235      23.647  66.154  49.324  1.00  0.00           H  
ATOM   3429  C   VAL   235      21.184  69.628  49.155  1.00  0.00           C  
ATOM   3430  O   VAL   235      21.609  70.362  50.070  1.00  0.00           O  
ATOM   3431  N   GLU   236      20.108  69.949  48.507  1.00  0.00           N  
ATOM   3432  H   GLU   236      19.958  69.524  47.603  1.00  0.00           H  
ATOM   3433  CA  GLU   236      19.274  71.140  48.789  1.00  0.00           C  
ATOM   3434  HA  GLU   236      19.448  71.448  49.820  1.00  0.00           H  
ATOM   3435  CB  GLU   236      19.727  72.322  47.998  1.00  0.00           C  
ATOM   3436  HB2 GLU   236      20.728  72.622  48.309  1.00  0.00           H  
ATOM   3437  HB3 GLU   236      19.552  72.147  46.936  1.00  0.00           H  
ATOM   3438  CG  GLU   236      18.931  73.632  48.169  1.00  0.00           C  
ATOM   3439  HG2 GLU   236      17.937  73.375  47.802  1.00  0.00           H  
ATOM   3440  HG3 GLU   236      19.274  74.406  47.483  1.00  0.00           H  
ATOM   3441  CD  GLU   236      18.835  74.181  49.566  1.00  0.00           C  
ATOM   3442  OE1 GLU   236      18.042  75.067  49.833  1.00  0.00           O  
ATOM   3443  OE2 GLU   236      19.612  73.784  50.449  1.00  0.00           O  
ATOM   3444  C   GLU   236      17.837  70.731  48.489  1.00  0.00           C  
ATOM   3445  O   GLU   236      17.591  70.210  47.387  1.00  0.00           O  
ATOM   3446  N   ASP   237      16.919  71.055  49.393  1.00  0.00           N  
ATOM   3447  H   ASP   237      17.177  71.501  50.262  1.00  0.00           H  
ATOM   3448  CA  ASP   237      15.624  70.435  49.371  1.00  0.00           C  
ATOM   3449  HA  ASP   237      15.192  70.621  50.355  1.00  0.00           H  
ATOM   3450  CB  ASP   237      14.662  71.039  48.306  1.00  0.00           C  
ATOM   3451  HB2 ASP   237      15.193  70.848  47.373  1.00  0.00           H  
ATOM   3452  HB3 ASP   237      13.649  70.643  48.371  1.00  0.00           H  
ATOM   3453  CG  ASP   237      14.463  72.534  48.444  1.00  0.00           C  
ATOM   3454  OD1 ASP   237      14.604  73.293  47.450  1.00  0.00           O  
ATOM   3455  OD2 ASP   237      14.257  73.049  49.572  1.00  0.00           O  
ATOM   3456  C   ASP   237      15.644  68.920  49.374  1.00  0.00           C  
ATOM   3457  O   ASP   237      14.755  68.286  48.766  1.00  0.00           O  
ATOM   3458  N   GLY   238      16.622  68.183  49.840  1.00  0.00           N  
ATOM   3459  H   GLY   238      17.202  68.708  50.478  1.00  0.00           H  
ATOM   3460  CA  GLY   238      16.839  66.713  49.654  1.00  0.00           C  
ATOM   3461  HA2 GLY   238      17.760  66.459  50.179  1.00  0.00           H  
ATOM   3462  HA3 GLY   238      16.089  66.118  50.175  1.00  0.00           H  
ATOM   3463  C   GLY   238      17.060  66.291  48.152  1.00  0.00           C  
ATOM   3464  O   GLY   238      16.761  65.182  47.705  1.00  0.00           O  
ATOM   3465  N   THR   239      17.390  67.241  47.244  1.00  0.00           N  
ATOM   3466  H   THR   239      17.566  68.188  47.547  1.00  0.00           H  
ATOM   3467  CA  THR   239      17.857  66.952  45.815  1.00  0.00           C  
ATOM   3468  HA  THR   239      17.574  65.924  45.589  1.00  0.00           H  
ATOM   3469  CB  THR   239      16.903  67.716  44.861  1.00  0.00           C  
ATOM   3470  HB  THR   239      17.119  67.471  43.822  1.00  0.00           H  
ATOM   3471  CG2 THR   239      15.410  67.507  45.049  1.00  0.00           C  
ATOM   3472 HG21 THR   239      15.192  66.441  45.108  1.00  0.00           H  
ATOM   3473 HG22 THR   239      15.067  67.977  45.971  1.00  0.00           H  
ATOM   3474 HG23 THR   239      14.786  67.993  44.299  1.00  0.00           H  
ATOM   3475  OG1 THR   239      17.030  69.087  44.982  1.00  0.00           O  
ATOM   3476  HG1 THR   239      16.993  69.376  45.897  1.00  0.00           H  
ATOM   3477  C   THR   239      19.303  67.462  45.574  1.00  0.00           C  
ATOM   3478  O   THR   239      19.751  68.451  46.190  1.00  0.00           O  
ATOM   3479  N   ALA   240      20.103  66.813  44.730  1.00  0.00           N  
ATOM   3480  H   ALA   240      19.657  66.031  44.272  1.00  0.00           H  
ATOM   3481  CA  ALA   240      21.539  67.090  44.519  1.00  0.00           C  
ATOM   3482  HA  ALA   240      21.989  67.091  45.512  1.00  0.00           H  
ATOM   3483  CB  ALA   240      22.041  65.961  43.668  1.00  0.00           C  
ATOM   3484  HB1 ALA   240      21.659  66.033  42.650  1.00  0.00           H  
ATOM   3485  HB2 ALA   240      23.119  66.109  43.595  1.00  0.00           H  
ATOM   3486  HB3 ALA   240      21.782  65.029  44.171  1.00  0.00           H  
ATOM   3487  C   ALA   240      21.863  68.502  43.947  1.00  0.00           C  
ATOM   3488  O   ALA   240      21.254  68.961  42.988  1.00  0.00           O  
ATOM   3489  N   ALA   241      22.657  69.275  44.680  1.00  0.00           N  
ATOM   3490  H   ALA   241      23.130  68.783  45.424  1.00  0.00           H  
ATOM   3491  CA  ALA   241      22.868  70.706  44.515  1.00  0.00           C  
ATOM   3492  HA  ALA   241      22.119  71.118  43.839  1.00  0.00           H  
ATOM   3493  CB  ALA   241      22.699  71.360  45.897  1.00  0.00           C  
ATOM   3494  HB1 ALA   241      22.453  72.419  45.823  1.00  0.00           H  
ATOM   3495  HB2 ALA   241      23.599  71.270  46.504  1.00  0.00           H  
ATOM   3496  HB3 ALA   241      21.920  70.838  46.453  1.00  0.00           H  
ATOM   3497  C   ALA   241      24.218  70.949  43.976  1.00  0.00           C  
ATOM   3498  O   ALA   241      24.402  72.041  43.496  1.00  0.00           O  
ATOM   3499  N   GLY   242      25.218  70.099  44.141  1.00  0.00           N  
ATOM   3500  H   GLY   242      25.002  69.212  44.572  1.00  0.00           H  
ATOM   3501  CA  GLY   242      26.669  70.412  43.803  1.00  0.00           C  
ATOM   3502  HA2 GLY   242      26.793  70.387  42.720  1.00  0.00           H  
ATOM   3503  HA3 GLY   242      26.900  71.413  44.167  1.00  0.00           H  
ATOM   3504  C   GLY   242      27.671  69.368  44.402  1.00  0.00           C  
ATOM   3505  O   GLY   242      27.271  68.318  44.897  1.00  0.00           O  
ATOM   3506  N   VAL   243      28.977  69.573  44.205  1.00  0.00           N  
ATOM   3507  H   VAL   243      29.205  70.324  43.570  1.00  0.00           H  
ATOM   3508  CA  VAL   243      29.980  68.901  45.036  1.00  0.00           C  
ATOM   3509  HA  VAL   243      29.445  68.439  45.865  1.00  0.00           H  
ATOM   3510  CB  VAL   243      30.576  67.667  44.273  1.00  0.00           C  
ATOM   3511  HB  VAL   243      31.178  67.113  44.993  1.00  0.00           H  
ATOM   3512  CG1 VAL   243      29.485  66.653  43.869  1.00  0.00           C  
ATOM   3513 HG11 VAL   243      28.653  67.084  43.313  1.00  0.00           H  
ATOM   3514 HG12 VAL   243      29.035  66.285  44.791  1.00  0.00           H  
ATOM   3515 HG13 VAL   243      29.868  65.758  43.379  1.00  0.00           H  
ATOM   3516  CG2 VAL   243      31.266  68.073  42.937  1.00  0.00           C  
ATOM   3517 HG21 VAL   243      31.825  67.240  42.510  1.00  0.00           H  
ATOM   3518 HG22 VAL   243      31.906  68.933  43.134  1.00  0.00           H  
ATOM   3519 HG23 VAL   243      30.430  68.371  42.303  1.00  0.00           H  
ATOM   3520  C   VAL   243      31.132  69.812  45.591  1.00  0.00           C  
ATOM   3521  O   VAL   243      31.335  70.877  45.004  1.00  0.00           O  
ATOM   3522  N   GLU   244      31.761  69.446  46.755  1.00  0.00           N  
ATOM   3523  H   GLU   244      31.507  68.509  47.033  1.00  0.00           H  
ATOM   3524  CA  GLU   244      32.895  70.129  47.374  1.00  0.00           C  
ATOM   3525  HA  GLU   244      33.007  71.160  47.039  1.00  0.00           H  
ATOM   3526  CB  GLU   244      32.719  70.208  48.879  1.00  0.00           C  
ATOM   3527  HB2 GLU   244      31.751  70.699  48.979  1.00  0.00           H  
ATOM   3528  HB3 GLU   244      32.627  69.261  49.411  1.00  0.00           H  
ATOM   3529  CG  GLU   244      33.699  71.116  49.691  1.00  0.00           C  
ATOM   3530  HG2 GLU   244      34.728  70.783  49.828  1.00  0.00           H  
ATOM   3531  HG3 GLU   244      33.792  72.020  49.090  1.00  0.00           H  
ATOM   3532  CD  GLU   244      33.052  71.406  51.137  1.00  0.00           C  
ATOM   3533  OE1 GLU   244      33.215  70.647  52.155  1.00  0.00           O  
ATOM   3534  OE2 GLU   244      32.224  72.373  51.191  1.00  0.00           O  
ATOM   3535  C   GLU   244      34.227  69.366  47.055  1.00  0.00           C  
ATOM   3536  O   GLU   244      34.343  68.155  47.273  1.00  0.00           O  
ATOM   3537  N   VAL   245      35.220  70.047  46.509  1.00  0.00           N  
ATOM   3538  H   VAL   245      35.050  71.036  46.402  1.00  0.00           H  
ATOM   3539  CA  VAL   245      36.540  69.508  45.982  1.00  0.00           C  
ATOM   3540  HA  VAL   245      36.575  68.450  46.242  1.00  0.00           H  
ATOM   3541  CB  VAL   245      36.763  69.667  44.479  1.00  0.00           C  
ATOM   3542  HB  VAL   245      37.329  70.572  44.257  1.00  0.00           H  
ATOM   3543  CG1 VAL   245      37.642  68.440  43.999  1.00  0.00           C  
ATOM   3544 HG11 VAL   245      37.729  68.507  42.915  1.00  0.00           H  
ATOM   3545 HG12 VAL   245      37.288  67.460  44.318  1.00  0.00           H  
ATOM   3546 HG13 VAL   245      38.653  68.578  44.383  1.00  0.00           H  
ATOM   3547  CG2 VAL   245      35.434  69.608  43.674  1.00  0.00           C  
ATOM   3548 HG21 VAL   245      34.664  70.269  44.071  1.00  0.00           H  
ATOM   3549 HG22 VAL   245      35.574  69.957  42.651  1.00  0.00           H  
ATOM   3550 HG23 VAL   245      35.042  68.609  43.483  1.00  0.00           H  
ATOM   3551  C   VAL   245      37.606  70.234  46.727  1.00  0.00           C  
ATOM   3552  O   VAL   245      37.370  71.445  47.028  1.00  0.00           O  
ATOM   3553  N   GLN   246      38.798  69.637  46.832  1.00  0.00           N  
ATOM   3554  H   GLN   246      38.783  68.727  46.395  1.00  0.00           H  
ATOM   3555  CA  GLN   246      39.948  70.165  47.447  1.00  0.00           C  
ATOM   3556  HA  GLN   246      39.850  71.225  47.680  1.00  0.00           H  
ATOM   3557  CB  GLN   246      40.427  69.368  48.663  1.00  0.00           C  
ATOM   3558  HB2 GLN   246      39.573  69.117  49.291  1.00  0.00           H  
ATOM   3559  HB3 GLN   246      40.844  68.417  48.333  1.00  0.00           H  
ATOM   3560  CG  GLN   246      41.511  70.003  49.497  1.00  0.00           C  
ATOM   3561  HG2 GLN   246      42.279  70.426  48.848  1.00  0.00           H  
ATOM   3562  HG3 GLN   246      41.027  70.814  50.041  1.00  0.00           H  
ATOM   3563  CD  GLN   246      42.186  69.021  50.476  1.00  0.00           C  
ATOM   3564  OE1 GLN   246      43.083  68.287  50.105  1.00  0.00           O  
ATOM   3565  NE2 GLN   246      41.600  68.955  51.644  1.00  0.00           N  
ATOM   3566 HE21 GLN   246      40.774  69.530  51.732  1.00  0.00           H  
ATOM   3567 HE22 GLN   246      41.889  68.260  52.318  1.00  0.00           H  
ATOM   3568  C   GLN   246      40.974  70.055  46.338  1.00  0.00           C  
ATOM   3569  O   GLN   246      41.326  68.991  45.851  1.00  0.00           O  
ATOM   3570  N   ASP   247      41.710  71.130  46.054  1.00  0.00           N  
ATOM   3571  H   ASP   247      41.578  71.962  46.610  1.00  0.00           H  
ATOM   3572  CA  ASP   247      42.730  71.058  45.023  1.00  0.00           C  
ATOM   3573  HA  ASP   247      42.491  70.341  44.238  1.00  0.00           H  
ATOM   3574  CB  ASP   247      42.844  72.389  44.269  1.00  0.00           C  
ATOM   3575  HB2 ASP   247      41.955  72.505  43.650  1.00  0.00           H  
ATOM   3576  HB3 ASP   247      42.959  73.266  44.907  1.00  0.00           H  
ATOM   3577  CG  ASP   247      44.094  72.383  43.333  1.00  0.00           C  
ATOM   3578  OD1 ASP   247      45.224  72.658  43.776  1.00  0.00           O  
ATOM   3579  OD2 ASP   247      43.944  71.982  42.167  1.00  0.00           O  
ATOM   3580  C   ASP   247      44.076  70.605  45.577  1.00  0.00           C  
ATOM   3581  O   ASP   247      44.618  71.105  46.586  1.00  0.00           O  
ATOM   3582  N   ARG   248      44.574  69.485  45.041  1.00  0.00           N  
ATOM   3583  H   ARG   248      43.957  69.097  44.342  1.00  0.00           H  
ATOM   3584  CA  ARG   248      45.852  68.833  45.481  1.00  0.00           C  
ATOM   3585  HA  ARG   248      45.864  69.010  46.556  1.00  0.00           H  
ATOM   3586  CB  ARG   248      45.809  67.314  45.319  1.00  0.00           C  
ATOM   3587  HB2 ARG   248      46.689  66.785  45.683  1.00  0.00           H  
ATOM   3588  HB3 ARG   248      45.817  67.151  44.241  1.00  0.00           H  
ATOM   3589  CG  ARG   248      44.633  66.508  45.895  1.00  0.00           C  
ATOM   3590  HG2 ARG   248      43.708  66.759  45.377  1.00  0.00           H  
ATOM   3591  HG3 ARG   248      44.775  65.430  45.811  1.00  0.00           H  
ATOM   3592  CD  ARG   248      44.447  66.710  47.366  1.00  0.00           C  
ATOM   3593  HD2 ARG   248      43.469  66.422  47.751  1.00  0.00           H  
ATOM   3594  HD3 ARG   248      44.516  67.774  47.593  1.00  0.00           H  
ATOM   3595  NE  ARG   248      45.530  65.996  48.042  1.00  0.00           N  
ATOM   3596  HE  ARG   248      46.278  65.620  47.477  1.00  0.00           H  
ATOM   3597  CZ  ARG   248      45.485  65.545  49.298  1.00  0.00           C  
ATOM   3598  NH1 ARG   248      44.596  65.911  50.203  1.00  0.00           N  
ATOM   3599 HH11 ARG   248      43.892  66.632  50.132  1.00  0.00           H  
ATOM   3600 HH12 ARG   248      44.622  65.581  51.157  1.00  0.00           H  
ATOM   3601  NH2 ARG   248      46.286  64.568  49.576  1.00  0.00           N  
ATOM   3602 HH21 ARG   248      46.795  64.140  48.815  1.00  0.00           H  
ATOM   3603 HH22 ARG   248      46.295  64.205  50.518  1.00  0.00           H  
ATOM   3604  C   ARG   248      47.184  69.303  45.017  1.00  0.00           C  
ATOM   3605  O   ARG   248      48.154  68.635  45.213  1.00  0.00           O  
ATOM   3606  N   ARG   249      47.215  70.520  44.410  1.00  0.00           N  
ATOM   3607  H   ARG   249      46.313  70.870  44.120  1.00  0.00           H  
ATOM   3608  CA  ARG   249      48.403  71.375  44.182  1.00  0.00           C  
ATOM   3609  HA  ARG   249      49.277  70.942  44.671  1.00  0.00           H  
ATOM   3610  CB  ARG   249      48.645  71.501  42.628  1.00  0.00           C  
ATOM   3611  HB2 ARG   249      47.913  72.236  42.293  1.00  0.00           H  
ATOM   3612  HB3 ARG   249      49.659  71.884  42.513  1.00  0.00           H  
ATOM   3613  CG  ARG   249      48.404  70.212  41.798  1.00  0.00           C  
ATOM   3614  HG2 ARG   249      48.969  69.369  42.194  1.00  0.00           H  
ATOM   3615  HG3 ARG   249      47.341  69.975  41.846  1.00  0.00           H  
ATOM   3616  CD  ARG   249      48.614  70.590  40.354  1.00  0.00           C  
ATOM   3617  HD2 ARG   249      49.644  70.917  40.210  1.00  0.00           H  
ATOM   3618  HD3 ARG   249      47.974  71.430  40.084  1.00  0.00           H  
ATOM   3619  NE  ARG   249      48.339  69.414  39.517  1.00  0.00           N  
ATOM   3620  HE  ARG   249      48.501  68.583  40.068  1.00  0.00           H  
ATOM   3621  CZ  ARG   249      47.731  69.325  38.340  1.00  0.00           C  
ATOM   3622  NH1 ARG   249      47.177  70.357  37.721  1.00  0.00           N  
ATOM   3623 HH11 ARG   249      47.426  71.253  38.113  1.00  0.00           H  
ATOM   3624 HH12 ARG   249      46.796  70.364  36.785  1.00  0.00           H  
ATOM   3625  NH2 ARG   249      47.587  68.121  37.843  1.00  0.00           N  
ATOM   3626 HH21 ARG   249      47.908  67.372  38.439  1.00  0.00           H  
ATOM   3627 HH22 ARG   249      46.747  68.101  37.282  1.00  0.00           H  
ATOM   3628  C   ARG   249      48.261  72.765  44.867  1.00  0.00           C  
ATOM   3629  O   ARG   249      49.091  73.604  44.520  1.00  0.00           O  
ATOM   3630  N   SER   250      47.278  72.943  45.725  1.00  0.00           N  
ATOM   3631  H   SER   250      46.508  72.313  45.545  1.00  0.00           H  
ATOM   3632  CA  SER   250      47.133  74.101  46.574  1.00  0.00           C  
ATOM   3633  HA  SER   250      48.132  74.533  46.620  1.00  0.00           H  
ATOM   3634  CB  SER   250      46.240  75.138  45.924  1.00  0.00           C  
ATOM   3635  HB2 SER   250      46.091  75.915  46.675  1.00  0.00           H  
ATOM   3636  HB3 SER   250      46.656  75.589  45.023  1.00  0.00           H  
ATOM   3637  OG  SER   250      44.991  74.582  45.652  1.00  0.00           O  
ATOM   3638  HG  SER   250      45.024  74.001  44.888  1.00  0.00           H  
ATOM   3639  C   SER   250      46.721  73.944  47.998  1.00  0.00           C  
ATOM   3640  O   SER   250      47.014  74.798  48.862  1.00  0.00           O  
ATOM   3641  N   GLY   251      46.158  72.777  48.390  1.00  0.00           N  
ATOM   3642  H   GLY   251      46.002  72.075  47.680  1.00  0.00           H  
ATOM   3643  CA  GLY   251      45.524  72.588  49.677  1.00  0.00           C  
ATOM   3644  HA2 GLY   251      46.254  72.870  50.436  1.00  0.00           H  
ATOM   3645  HA3 GLY   251      45.200  71.549  49.733  1.00  0.00           H  
ATOM   3646  C   GLY   251      44.247  73.462  49.913  1.00  0.00           C  
ATOM   3647  O   GLY   251      43.846  73.512  51.076  1.00  0.00           O  
ATOM   3648  N   ASP   252      43.658  74.137  48.900  1.00  0.00           N  
ATOM   3649  H   ASP   252      44.072  74.040  47.984  1.00  0.00           H  
ATOM   3650  CA  ASP   252      42.427  74.975  49.167  1.00  0.00           C  
ATOM   3651  HA  ASP   252      42.378  75.126  50.245  1.00  0.00           H  
ATOM   3652  CB  ASP   252      42.407  76.367  48.525  1.00  0.00           C  
ATOM   3653  HB2 ASP   252      42.108  76.256  47.483  1.00  0.00           H  
ATOM   3654  HB3 ASP   252      41.597  76.915  49.007  1.00  0.00           H  
ATOM   3655  CG  ASP   252      43.604  77.283  48.729  1.00  0.00           C  
ATOM   3656  OD1 ASP   252      44.049  77.424  49.873  1.00  0.00           O  
ATOM   3657  OD2 ASP   252      43.801  77.999  47.730  1.00  0.00           O  
ATOM   3658  C   ASP   252      41.170  74.136  48.857  1.00  0.00           C  
ATOM   3659  O   ASP   252      41.169  73.314  47.961  1.00  0.00           O  
ATOM   3660  N   THR   253      40.032  74.428  49.474  1.00  0.00           N  
ATOM   3661  H   THR   253      40.131  75.160  50.163  1.00  0.00           H  
ATOM   3662  CA  THR   253      38.702  73.807  49.175  1.00  0.00           C  
ATOM   3663  HA  THR   253      38.765  72.818  48.721  1.00  0.00           H  
ATOM   3664  CB  THR   253      38.058  73.553  50.514  1.00  0.00           C  
ATOM   3665  HB  THR   253      37.762  74.475  51.015  1.00  0.00           H  
ATOM   3666  CG2 THR   253      36.702  72.847  50.340  1.00  0.00           C  
ATOM   3667 HG21 THR   253      36.300  72.681  51.340  1.00  0.00           H  
ATOM   3668 HG22 THR   253      36.872  71.836  49.971  1.00  0.00           H  
ATOM   3669 HG23 THR   253      36.038  73.475  49.745  1.00  0.00           H  
ATOM   3670  OG1 THR   253      38.852  72.787  51.416  1.00  0.00           O  
ATOM   3671  HG1 THR   253      39.683  73.248  51.551  1.00  0.00           H  
ATOM   3672  C   THR   253      37.764  74.722  48.350  1.00  0.00           C  
ATOM   3673  O   THR   253      37.513  75.821  48.756  1.00  0.00           O  
ATOM   3674  N   TYR   254      37.227  74.158  47.224  1.00  0.00           N  
ATOM   3675  H   TYR   254      37.336  73.168  47.056  1.00  0.00           H  
ATOM   3676  CA  TYR   254      36.209  74.855  46.413  1.00  0.00           C  
ATOM   3677  HA  TYR   254      35.918  75.757  46.952  1.00  0.00           H  
ATOM   3678  CB  TYR   254      36.645  75.327  45.012  1.00  0.00           C  
ATOM   3679  HB2 TYR   254      36.751  74.380  44.483  1.00  0.00           H  
ATOM   3680  HB3 TYR   254      35.804  75.912  44.638  1.00  0.00           H  
ATOM   3681  CG  TYR   254      37.948  76.159  44.989  1.00  0.00           C  
ATOM   3682  CD1 TYR   254      39.216  75.582  44.884  1.00  0.00           C  
ATOM   3683  HD1 TYR   254      39.335  74.510  44.830  1.00  0.00           H  
ATOM   3684  CE1 TYR   254      40.380  76.359  44.772  1.00  0.00           C  
ATOM   3685  HE1 TYR   254      41.339  75.885  44.924  1.00  0.00           H  
ATOM   3686  CZ  TYR   254      40.232  77.763  44.835  1.00  0.00           C  
ATOM   3687  OH  TYR   254      41.310  78.571  44.945  1.00  0.00           O  
ATOM   3688  HH  TYR   254      42.127  78.306  44.518  1.00  0.00           H  
ATOM   3689  CE2 TYR   254      38.997  78.383  45.078  1.00  0.00           C  
ATOM   3690  HE2 TYR   254      38.972  79.462  45.052  1.00  0.00           H  
ATOM   3691  CD2 TYR   254      37.812  77.561  45.137  1.00  0.00           C  
ATOM   3692  HD2 TYR   254      36.906  78.106  45.357  1.00  0.00           H  
ATOM   3693  C   TYR   254      34.924  74.080  46.272  1.00  0.00           C  
ATOM   3694  O   TYR   254      34.880  72.833  46.129  1.00  0.00           O  
ATOM   3695  N   GLN   255      33.774  74.754  46.326  1.00  0.00           N  
ATOM   3696  H   GLN   255      33.844  75.761  46.304  1.00  0.00           H  
ATOM   3697  CA  GLN   255      32.480  74.065  46.015  1.00  0.00           C  
ATOM   3698  HA  GLN   255      32.413  72.992  46.190  1.00  0.00           H  
ATOM   3699  CB  GLN   255      31.301  74.641  46.806  1.00  0.00           C  
ATOM   3700  HB2 GLN   255      31.066  75.659  46.497  1.00  0.00           H  
ATOM   3701  HB3 GLN   255      30.454  74.011  46.533  1.00  0.00           H  
ATOM   3702  CG  GLN   255      31.539  74.385  48.282  1.00  0.00           C  
ATOM   3703  HG2 GLN   255      32.280  75.002  48.791  1.00  0.00           H  
ATOM   3704  HG3 GLN   255      31.824  73.336  48.353  1.00  0.00           H  
ATOM   3705  CD  GLN   255      30.216  74.457  49.073  1.00  0.00           C  
ATOM   3706  OE1 GLN   255      29.253  75.146  48.736  1.00  0.00           O  
ATOM   3707  NE2 GLN   255      30.095  73.742  50.188  1.00  0.00           N  
ATOM   3708 HE21 GLN   255      30.879  73.178  50.486  1.00  0.00           H  
ATOM   3709 HE22 GLN   255      29.226  73.622  50.689  1.00  0.00           H  
ATOM   3710  C   GLN   255      32.187  74.292  44.484  1.00  0.00           C  
ATOM   3711  O   GLN   255      32.701  75.232  43.898  1.00  0.00           O  
ATOM   3712  N   VAL   256      31.228  73.531  43.788  1.00  0.00           N  
ATOM   3713  H   VAL   256      30.778  72.755  44.253  1.00  0.00           H  
ATOM   3714  CA  VAL   256      30.763  73.687  42.430  1.00  0.00           C  
ATOM   3715  HA  VAL   256      30.758  74.743  42.158  1.00  0.00           H  
ATOM   3716  CB  VAL   256      31.624  72.956  41.386  1.00  0.00           C  
ATOM   3717  HB  VAL   256      32.621  73.395  41.411  1.00  0.00           H  
ATOM   3718  CG1 VAL   256      31.944  71.458  41.507  1.00  0.00           C  
ATOM   3719 HG11 VAL   256      31.018  70.910  41.678  1.00  0.00           H  
ATOM   3720 HG12 VAL   256      32.397  71.108  40.580  1.00  0.00           H  
ATOM   3721 HG13 VAL   256      32.509  71.169  42.393  1.00  0.00           H  
ATOM   3722  CG2 VAL   256      31.024  73.158  39.943  1.00  0.00           C  
ATOM   3723 HG21 VAL   256      31.739  73.025  39.131  1.00  0.00           H  
ATOM   3724 HG22 VAL   256      30.149  72.537  39.750  1.00  0.00           H  
ATOM   3725 HG23 VAL   256      30.832  74.231  39.960  1.00  0.00           H  
ATOM   3726  C   VAL   256      29.252  73.237  42.433  1.00  0.00           C  
ATOM   3727  O   VAL   256      28.987  72.074  42.757  1.00  0.00           O  
ATOM   3728  N   ALA   257      28.321  74.053  42.045  1.00  0.00           N  
ATOM   3729  H   ALA   257      28.582  74.979  41.739  1.00  0.00           H  
ATOM   3730  CA  ALA   257      26.871  73.808  41.967  1.00  0.00           C  
ATOM   3731  HA  ALA   257      26.485  73.357  42.882  1.00  0.00           H  
ATOM   3732  CB  ALA   257      26.119  75.191  41.801  1.00  0.00           C  
ATOM   3733  HB1 ALA   257      25.999  75.621  42.796  1.00  0.00           H  
ATOM   3734  HB2 ALA   257      26.656  75.840  41.110  1.00  0.00           H  
ATOM   3735  HB3 ALA   257      25.108  75.045  41.419  1.00  0.00           H  
ATOM   3736  C   ALA   257      26.582  72.956  40.727  1.00  0.00           C  
ATOM   3737  O   ALA   257      27.154  73.064  39.645  1.00  0.00           O  
ATOM   3738  N   ALA   258      25.544  72.086  40.931  1.00  0.00           N  
ATOM   3739  H   ALA   258      24.969  72.124  41.760  1.00  0.00           H  
ATOM   3740  CA  ALA   258      25.199  71.079  39.942  1.00  0.00           C  
ATOM   3741  HA  ALA   258      25.269  71.508  38.942  1.00  0.00           H  
ATOM   3742  CB  ALA   258      26.019  69.800  40.145  1.00  0.00           C  
ATOM   3743  HB1 ALA   258      25.586  69.149  39.386  1.00  0.00           H  
ATOM   3744  HB2 ALA   258      27.028  70.122  39.883  1.00  0.00           H  
ATOM   3745  HB3 ALA   258      25.892  69.324  41.117  1.00  0.00           H  
ATOM   3746  C   ALA   258      23.749  70.690  39.966  1.00  0.00           C  
ATOM   3747  O   ALA   258      23.130  70.589  41.051  1.00  0.00           O  
ATOM   3748  N   ARG   259      23.082  70.571  38.763  1.00  0.00           N  
ATOM   3749  H   ARG   259      23.553  70.975  37.966  1.00  0.00           H  
ATOM   3750  CA  ARG   259      21.738  70.107  38.565  1.00  0.00           C  
ATOM   3751  HA  ARG   259      21.178  70.457  39.432  1.00  0.00           H  
ATOM   3752  CB  ARG   259      21.039  70.588  37.259  1.00  0.00           C  
ATOM   3753  HB2 ARG   259      21.664  70.115  36.502  1.00  0.00           H  
ATOM   3754  HB3 ARG   259      20.051  70.129  37.279  1.00  0.00           H  
ATOM   3755  CG  ARG   259      21.102  72.112  37.114  1.00  0.00           C  
ATOM   3756  HG2 ARG   259      21.281  72.504  38.115  1.00  0.00           H  
ATOM   3757  HG3 ARG   259      22.026  72.228  36.548  1.00  0.00           H  
ATOM   3758  CD  ARG   259      19.929  72.648  36.328  1.00  0.00           C  
ATOM   3759  HD2 ARG   259      19.969  73.735  36.389  1.00  0.00           H  
ATOM   3760  HD3 ARG   259      19.021  72.363  36.860  1.00  0.00           H  
ATOM   3761  NE  ARG   259      19.943  72.207  34.906  1.00  0.00           N  
ATOM   3762  HE  ARG   259      20.822  72.417  34.454  1.00  0.00           H  
ATOM   3763  CZ  ARG   259      19.089  71.640  34.105  1.00  0.00           C  
ATOM   3764  NH1 ARG   259      17.933  71.162  34.500  1.00  0.00           N  
ATOM   3765 HH11 ARG   259      17.598  71.557  35.368  1.00  0.00           H  
ATOM   3766 HH12 ARG   259      17.473  70.363  34.087  1.00  0.00           H  
ATOM   3767  NH2 ARG   259      19.535  71.425  32.881  1.00  0.00           N  
ATOM   3768 HH21 ARG   259      20.309  72.007  32.594  1.00  0.00           H  
ATOM   3769 HH22 ARG   259      18.919  71.146  32.132  1.00  0.00           H  
ATOM   3770  C   ARG   259      21.585  68.576  38.707  1.00  0.00           C  
ATOM   3771  O   ARG   259      20.492  68.110  39.107  1.00  0.00           O  
ATOM   3772  N   TYR   260      22.670  67.851  38.351  1.00  0.00           N  
ATOM   3773  H   TYR   260      23.476  68.378  38.047  1.00  0.00           H  
ATOM   3774  CA  TYR   260      22.825  66.413  38.442  1.00  0.00           C  
ATOM   3775  HA  TYR   260      22.095  66.175  39.216  1.00  0.00           H  
ATOM   3776  CB  TYR   260      22.488  65.668  37.077  1.00  0.00           C  
ATOM   3777  HB2 TYR   260      23.286  65.906  36.373  1.00  0.00           H  
ATOM   3778  HB3 TYR   260      22.449  64.594  37.257  1.00  0.00           H  
ATOM   3779  CG  TYR   260      21.223  66.095  36.418  1.00  0.00           C  
ATOM   3780  CD1 TYR   260      21.217  67.119  35.459  1.00  0.00           C  
ATOM   3781  HD1 TYR   260      22.147  67.615  35.224  1.00  0.00           H  
ATOM   3782  CE1 TYR   260      20.039  67.800  35.091  1.00  0.00           C  
ATOM   3783  HE1 TYR   260      20.023  68.588  34.352  1.00  0.00           H  
ATOM   3784  CZ  TYR   260      18.809  67.229  35.511  1.00  0.00           C  
ATOM   3785  OH  TYR   260      17.654  67.774  35.104  1.00  0.00           O  
ATOM   3786  HH  TYR   260      16.882  67.336  35.471  1.00  0.00           H  
ATOM   3787  CE2 TYR   260      18.797  66.149  36.419  1.00  0.00           C  
ATOM   3788  HE2 TYR   260      17.904  65.670  36.792  1.00  0.00           H  
ATOM   3789  CD2 TYR   260      19.995  65.566  36.933  1.00  0.00           C  
ATOM   3790  HD2 TYR   260      20.022  64.639  37.487  1.00  0.00           H  
ATOM   3791  C   TYR   260      24.243  66.082  38.901  1.00  0.00           C  
ATOM   3792  O   TYR   260      25.271  66.753  38.632  1.00  0.00           O  
ATOM   3793  N   VAL   261      24.319  65.100  39.793  1.00  0.00           N  
ATOM   3794  H   VAL   261      23.477  64.550  39.888  1.00  0.00           H  
ATOM   3795  CA  VAL   261      25.548  64.656  40.437  1.00  0.00           C  
ATOM   3796  HA  VAL   261      26.348  65.211  39.948  1.00  0.00           H  
ATOM   3797  CB  VAL   261      25.705  65.028  41.972  1.00  0.00           C  
ATOM   3798  HB  VAL   261      24.851  64.588  42.488  1.00  0.00           H  
ATOM   3799  CG1 VAL   261      27.006  64.533  42.595  1.00  0.00           C  
ATOM   3800 HG11 VAL   261      27.921  64.808  42.071  1.00  0.00           H  
ATOM   3801 HG12 VAL   261      27.086  64.861  43.632  1.00  0.00           H  
ATOM   3802 HG13 VAL   261      26.899  63.448  42.623  1.00  0.00           H  
ATOM   3803  CG2 VAL   261      25.669  66.587  42.130  1.00  0.00           C  
ATOM   3804 HG21 VAL   261      26.508  67.077  41.634  1.00  0.00           H  
ATOM   3805 HG22 VAL   261      25.748  66.878  43.177  1.00  0.00           H  
ATOM   3806 HG23 VAL   261      24.742  66.966  41.699  1.00  0.00           H  
ATOM   3807  C   VAL   261      25.694  63.148  40.253  1.00  0.00           C  
ATOM   3808  O   VAL   261      24.694  62.458  40.345  1.00  0.00           O  
ATOM   3809  N   VAL   262      26.937  62.618  39.987  1.00  0.00           N  
ATOM   3810  H   VAL   262      27.706  63.272  40.041  1.00  0.00           H  
ATOM   3811  CA  VAL   262      27.158  61.206  39.691  1.00  0.00           C  
ATOM   3812  HA  VAL   262      26.238  60.629  39.780  1.00  0.00           H  
ATOM   3813  CB  VAL   262      27.514  61.063  38.193  1.00  0.00           C  
ATOM   3814  HB  VAL   262      28.525  61.465  38.128  1.00  0.00           H  
ATOM   3815  CG1 VAL   262      27.680  59.586  37.752  1.00  0.00           C  
ATOM   3816 HG11 VAL   262      28.007  59.532  36.713  1.00  0.00           H  
ATOM   3817 HG12 VAL   262      26.752  59.022  37.848  1.00  0.00           H  
ATOM   3818 HG13 VAL   262      28.424  59.050  38.340  1.00  0.00           H  
ATOM   3819  CG2 VAL   262      26.427  61.612  37.224  1.00  0.00           C  
ATOM   3820 HG21 VAL   262      26.757  61.339  36.221  1.00  0.00           H  
ATOM   3821 HG22 VAL   262      26.414  62.690  37.382  1.00  0.00           H  
ATOM   3822 HG23 VAL   262      25.434  61.210  37.422  1.00  0.00           H  
ATOM   3823  C   VAL   262      28.283  60.636  40.602  1.00  0.00           C  
ATOM   3824  O   VAL   262      29.320  61.333  40.767  1.00  0.00           O  
ATOM   3825  N   VAL   263      28.128  59.425  41.069  1.00  0.00           N  
ATOM   3826  H   VAL   263      27.385  58.814  40.763  1.00  0.00           H  
ATOM   3827  CA  VAL   263      29.191  58.732  41.811  1.00  0.00           C  
ATOM   3828  HA  VAL   263      30.163  59.175  41.595  1.00  0.00           H  
ATOM   3829  CB  VAL   263      28.903  59.120  43.326  1.00  0.00           C  
ATOM   3830  HB  VAL   263      29.541  58.389  43.822  1.00  0.00           H  
ATOM   3831  CG1 VAL   263      29.318  60.507  43.838  1.00  0.00           C  
ATOM   3832 HG11 VAL   263      29.102  60.583  44.903  1.00  0.00           H  
ATOM   3833 HG12 VAL   263      28.689  61.124  43.195  1.00  0.00           H  
ATOM   3834 HG13 VAL   263      30.389  60.703  43.794  1.00  0.00           H  
ATOM   3835  CG2 VAL   263      27.470  58.815  43.758  1.00  0.00           C  
ATOM   3836 HG21 VAL   263      26.897  58.185  43.078  1.00  0.00           H  
ATOM   3837 HG22 VAL   263      27.641  58.330  44.719  1.00  0.00           H  
ATOM   3838 HG23 VAL   263      26.955  59.760  43.929  1.00  0.00           H  
ATOM   3839  C   VAL   263      29.267  57.268  41.550  1.00  0.00           C  
ATOM   3840  O   VAL   263      28.255  56.683  41.156  1.00  0.00           O  
ATOM   3841  N   GLY   264      30.418  56.635  41.844  1.00  0.00           N  
ATOM   3842  H   GLY   264      31.164  57.182  42.251  1.00  0.00           H  
ATOM   3843  CA  GLY   264      30.579  55.239  41.632  1.00  0.00           C  
ATOM   3844  HA2 GLY   264      30.155  54.604  42.410  1.00  0.00           H  
ATOM   3845  HA3 GLY   264      29.937  54.942  40.803  1.00  0.00           H  
ATOM   3846  C   GLY   264      31.979  54.673  41.252  1.00  0.00           C  
ATOM   3847  O   GLY   264      32.369  53.619  41.660  1.00  0.00           O  
ATOM   3848  N   ALA   265      32.741  55.417  40.429  1.00  0.00           N  
ATOM   3849  H   ALA   265      32.400  56.281  40.030  1.00  0.00           H  
ATOM   3850  CA  ALA   265      34.126  55.071  40.220  1.00  0.00           C  
ATOM   3851  HA  ALA   265      34.171  54.085  39.756  1.00  0.00           H  
ATOM   3852  CB  ALA   265      34.709  55.862  39.102  1.00  0.00           C  
ATOM   3853  HB1 ALA   265      34.572  56.899  39.407  1.00  0.00           H  
ATOM   3854  HB2 ALA   265      35.706  55.590  38.754  1.00  0.00           H  
ATOM   3855  HB3 ALA   265      34.185  55.657  38.168  1.00  0.00           H  
ATOM   3856  C   ALA   265      34.930  55.104  41.475  1.00  0.00           C  
ATOM   3857  O   ALA   265      34.815  55.994  42.358  1.00  0.00           O  
ATOM   3858  N   ASP   266      35.682  54.003  41.691  1.00  0.00           N  
ATOM   3859  H   ASP   266      35.774  53.386  40.896  1.00  0.00           H  
ATOM   3860  CA  ASP   266      36.086  53.347  42.957  1.00  0.00           C  
ATOM   3861  HA  ASP   266      36.595  52.418  42.701  1.00  0.00           H  
ATOM   3862  CB  ASP   266      37.207  54.140  43.739  1.00  0.00           C  
ATOM   3863  HB2 ASP   266      37.982  54.498  43.061  1.00  0.00           H  
ATOM   3864  HB3 ASP   266      36.701  55.054  44.049  1.00  0.00           H  
ATOM   3865  CG  ASP   266      37.850  53.445  44.899  1.00  0.00           C  
ATOM   3866  OD1 ASP   266      39.026  53.709  45.186  1.00  0.00           O  
ATOM   3867  OD2 ASP   266      37.172  52.696  45.655  1.00  0.00           O  
ATOM   3868  C   ASP   266      34.867  53.007  43.836  1.00  0.00           C  
ATOM   3869  O   ASP   266      34.332  53.745  44.657  1.00  0.00           O  
ATOM   3870  N   ALA   267      34.448  51.759  43.688  1.00  0.00           N  
ATOM   3871  H   ALA   267      34.906  51.199  42.983  1.00  0.00           H  
ATOM   3872  CA  ALA   267      33.388  51.093  44.345  1.00  0.00           C  
ATOM   3873  HA  ALA   267      32.451  51.483  43.949  1.00  0.00           H  
ATOM   3874  CB  ALA   267      33.410  49.637  43.976  1.00  0.00           C  
ATOM   3875  HB1 ALA   267      34.230  49.157  44.509  1.00  0.00           H  
ATOM   3876  HB2 ALA   267      32.537  49.073  44.304  1.00  0.00           H  
ATOM   3877  HB3 ALA   267      33.536  49.572  42.896  1.00  0.00           H  
ATOM   3878  C   ALA   267      33.455  51.112  45.877  1.00  0.00           C  
ATOM   3879  O   ALA   267      32.437  50.869  46.534  1.00  0.00           O  
ATOM   3880  N   LEU   268      34.573  51.532  46.536  1.00  0.00           N  
ATOM   3881  H   LEU   268      35.313  51.930  45.976  1.00  0.00           H  
ATOM   3882  CA  LEU   268      34.756  51.483  48.012  1.00  0.00           C  
ATOM   3883  HA  LEU   268      33.824  51.196  48.498  1.00  0.00           H  
ATOM   3884  CB  LEU   268      36.066  50.639  48.315  1.00  0.00           C  
ATOM   3885  HB2 LEU   268      36.599  50.944  49.215  1.00  0.00           H  
ATOM   3886  HB3 LEU   268      36.745  50.854  47.490  1.00  0.00           H  
ATOM   3887  CG  LEU   268      35.905  49.094  48.234  1.00  0.00           C  
ATOM   3888  HG  LEU   268      35.489  48.816  47.266  1.00  0.00           H  
ATOM   3889  CD1 LEU   268      37.214  48.373  48.415  1.00  0.00           C  
ATOM   3890 HD11 LEU   268      37.963  48.853  49.044  1.00  0.00           H  
ATOM   3891 HD12 LEU   268      36.991  47.340  48.682  1.00  0.00           H  
ATOM   3892 HD13 LEU   268      37.691  48.251  47.443  1.00  0.00           H  
ATOM   3893  CD2 LEU   268      34.921  48.601  49.328  1.00  0.00           C  
ATOM   3894 HD21 LEU   268      35.269  48.779  50.346  1.00  0.00           H  
ATOM   3895 HD22 LEU   268      33.952  49.096  49.271  1.00  0.00           H  
ATOM   3896 HD23 LEU   268      34.759  47.534  49.178  1.00  0.00           H  
ATOM   3897  C   LEU   268      34.992  52.883  48.563  1.00  0.00           C  
ATOM   3898  O   LEU   268      34.465  53.157  49.625  1.00  0.00           O  
ATOM   3899  N   ARG   269      35.674  53.745  47.862  1.00  0.00           N  
ATOM   3900  H   ARG   269      35.969  53.475  46.934  1.00  0.00           H  
ATOM   3901  CA  ARG   269      35.587  55.187  48.091  1.00  0.00           C  
ATOM   3902  HA  ARG   269      35.658  55.451  49.146  1.00  0.00           H  
ATOM   3903  CB  ARG   269      36.679  55.930  47.365  1.00  0.00           C  
ATOM   3904  HB2 ARG   269      36.937  55.482  46.405  1.00  0.00           H  
ATOM   3905  HB3 ARG   269      36.274  56.937  47.270  1.00  0.00           H  
ATOM   3906  CG  ARG   269      37.937  56.163  48.229  1.00  0.00           C  
ATOM   3907  HG2 ARG   269      37.822  56.646  49.199  1.00  0.00           H  
ATOM   3908  HG3 ARG   269      38.422  55.209  48.439  1.00  0.00           H  
ATOM   3909  CD  ARG   269      38.878  56.994  47.344  1.00  0.00           C  
ATOM   3910  HD2 ARG   269      38.413  57.950  47.103  1.00  0.00           H  
ATOM   3911  HD3 ARG   269      39.714  57.281  47.982  1.00  0.00           H  
ATOM   3912  NE  ARG   269      39.355  56.266  46.188  1.00  0.00           N  
ATOM   3913  HE  ARG   269      39.214  55.275  46.059  1.00  0.00           H  
ATOM   3914  CZ  ARG   269      40.326  56.587  45.363  1.00  0.00           C  
ATOM   3915  NH1 ARG   269      40.719  57.793  45.237  1.00  0.00           N  
ATOM   3916 HH11 ARG   269      40.308  58.522  45.801  1.00  0.00           H  
ATOM   3917 HH12 ARG   269      41.238  58.018  44.400  1.00  0.00           H  
ATOM   3918  NH2 ARG   269      40.949  55.702  44.606  1.00  0.00           N  
ATOM   3919 HH21 ARG   269      40.452  54.828  44.502  1.00  0.00           H  
ATOM   3920 HH22 ARG   269      41.740  56.019  44.065  1.00  0.00           H  
ATOM   3921  C   ARG   269      34.265  55.876  47.810  1.00  0.00           C  
ATOM   3922  O   ARG   269      33.959  56.842  48.507  1.00  0.00           O  
ATOM   3923  N   THR   270      33.387  55.383  47.018  1.00  0.00           N  
ATOM   3924  H   THR   270      33.716  54.568  46.519  1.00  0.00           H  
ATOM   3925  CA  THR   270      32.069  55.953  46.874  1.00  0.00           C  
ATOM   3926  HA  THR   270      32.098  57.030  46.708  1.00  0.00           H  
ATOM   3927  CB  THR   270      31.364  55.282  45.670  1.00  0.00           C  
ATOM   3928  HB  THR   270      31.400  54.193  45.698  1.00  0.00           H  
ATOM   3929  CG2 THR   270      29.918  55.674  45.399  1.00  0.00           C  
ATOM   3930 HG21 THR   270      29.907  56.745  45.200  1.00  0.00           H  
ATOM   3931 HG22 THR   270      29.592  55.157  44.496  1.00  0.00           H  
ATOM   3932 HG23 THR   270      29.300  55.409  46.257  1.00  0.00           H  
ATOM   3933  OG1 THR   270      32.135  55.531  44.585  1.00  0.00           O  
ATOM   3934  HG1 THR   270      32.864  54.907  44.618  1.00  0.00           H  
ATOM   3935  C   THR   270      31.297  55.844  48.232  1.00  0.00           C  
ATOM   3936  O   THR   270      30.811  56.883  48.683  1.00  0.00           O  
ATOM   3937  N   PRO   271      31.159  54.709  48.909  1.00  0.00           N  
ATOM   3938  CD  PRO   271      31.404  53.340  48.471  1.00  0.00           C  
ATOM   3939  HD2 PRO   271      30.666  53.027  47.732  1.00  0.00           H  
ATOM   3940  HD3 PRO   271      32.390  53.211  48.023  1.00  0.00           H  
ATOM   3941  CG  PRO   271      31.327  52.559  49.753  1.00  0.00           C  
ATOM   3942  HG2 PRO   271      32.233  52.809  50.305  1.00  0.00           H  
ATOM   3943  HG3 PRO   271      31.213  51.495  49.545  1.00  0.00           H  
ATOM   3944  CB  PRO   271      30.105  53.235  50.400  1.00  0.00           C  
ATOM   3945  HB2 PRO   271      29.141  53.032  49.934  1.00  0.00           H  
ATOM   3946  HB3 PRO   271      30.097  53.109  51.483  1.00  0.00           H  
ATOM   3947  CA  PRO   271      30.304  54.679  50.135  1.00  0.00           C  
ATOM   3948  HA  PRO   271      29.356  55.130  49.842  1.00  0.00           H  
ATOM   3949  C   PRO   271      30.858  55.492  51.283  1.00  0.00           C  
ATOM   3950  O   PRO   271      30.026  55.953  52.088  1.00  0.00           O  
ATOM   3951  N   GLN   272      32.205  55.653  51.418  1.00  0.00           N  
ATOM   3952  H   GLN   272      32.742  55.159  50.720  1.00  0.00           H  
ATOM   3953  CA  GLN   272      32.914  56.555  52.271  1.00  0.00           C  
ATOM   3954  HA  GLN   272      32.546  56.371  53.280  1.00  0.00           H  
ATOM   3955  CB  GLN   272      34.426  56.350  52.288  1.00  0.00           C  
ATOM   3956  HB2 GLN   272      34.725  56.658  51.286  1.00  0.00           H  
ATOM   3957  HB3 GLN   272      34.509  55.289  52.526  1.00  0.00           H  
ATOM   3958  CG  GLN   272      35.209  57.163  53.373  1.00  0.00           C  
ATOM   3959  HG2 GLN   272      34.953  58.222  53.367  1.00  0.00           H  
ATOM   3960  HG3 GLN   272      34.932  56.604  54.267  1.00  0.00           H  
ATOM   3961  CD  GLN   272      36.733  56.939  53.216  1.00  0.00           C  
ATOM   3962  OE1 GLN   272      37.201  56.209  52.364  1.00  0.00           O  
ATOM   3963  NE2 GLN   272      37.533  57.548  54.027  1.00  0.00           N  
ATOM   3964 HE21 GLN   272      37.095  57.851  54.885  1.00  0.00           H  
ATOM   3965 HE22 GLN   272      38.523  57.412  53.879  1.00  0.00           H  
ATOM   3966  C   GLN   272      32.575  58.013  51.932  1.00  0.00           C  
ATOM   3967  O   GLN   272      32.257  58.799  52.836  1.00  0.00           O  
ATOM   3968  N   LEU   273      32.587  58.362  50.672  1.00  0.00           N  
ATOM   3969  H   LEU   273      32.849  57.703  49.953  1.00  0.00           H  
ATOM   3970  CA  LEU   273      32.181  59.766  50.293  1.00  0.00           C  
ATOM   3971  HA  LEU   273      32.670  60.616  50.769  1.00  0.00           H  
ATOM   3972  CB  LEU   273      32.438  59.867  48.743  1.00  0.00           C  
ATOM   3973  HB2 LEU   273      31.981  59.002  48.262  1.00  0.00           H  
ATOM   3974  HB3 LEU   273      33.500  59.696  48.568  1.00  0.00           H  
ATOM   3975  CG  LEU   273      31.998  61.161  48.048  1.00  0.00           C  
ATOM   3976  HG  LEU   273      30.909  61.131  48.065  1.00  0.00           H  
ATOM   3977  CD1 LEU   273      32.619  62.329  48.714  1.00  0.00           C  
ATOM   3978 HD11 LEU   273      32.301  62.360  49.756  1.00  0.00           H  
ATOM   3979 HD12 LEU   273      32.485  63.232  48.119  1.00  0.00           H  
ATOM   3980 HD13 LEU   273      33.677  62.072  48.776  1.00  0.00           H  
ATOM   3981  CD2 LEU   273      32.478  61.052  46.644  1.00  0.00           C  
ATOM   3982 HD21 LEU   273      32.216  61.955  46.093  1.00  0.00           H  
ATOM   3983 HD22 LEU   273      33.555  60.894  46.583  1.00  0.00           H  
ATOM   3984 HD23 LEU   273      32.028  60.148  46.234  1.00  0.00           H  
ATOM   3985  C   LEU   273      30.717  59.957  50.617  1.00  0.00           C  
ATOM   3986  O   LEU   273      30.366  61.007  51.197  1.00  0.00           O  
ATOM   3987  N   LEU   274      29.818  59.018  50.229  1.00  0.00           N  
ATOM   3988  H   LEU   274      30.121  58.182  49.751  1.00  0.00           H  
ATOM   3989  CA  LEU   274      28.404  59.178  50.570  1.00  0.00           C  
ATOM   3990  HA  LEU   274      28.021  60.110  50.156  1.00  0.00           H  
ATOM   3991  CB  LEU   274      27.522  58.066  49.984  1.00  0.00           C  
ATOM   3992  HB2 LEU   274      27.898  57.103  50.330  1.00  0.00           H  
ATOM   3993  HB3 LEU   274      26.527  58.276  50.377  1.00  0.00           H  
ATOM   3994  CG  LEU   274      27.403  58.208  48.393  1.00  0.00           C  
ATOM   3995  HG  LEU   274      28.317  57.888  47.893  1.00  0.00           H  
ATOM   3996  CD1 LEU   274      26.300  57.343  47.828  1.00  0.00           C  
ATOM   3997 HD11 LEU   274      26.460  57.205  46.759  1.00  0.00           H  
ATOM   3998 HD12 LEU   274      26.147  56.437  48.415  1.00  0.00           H  
ATOM   3999 HD13 LEU   274      25.366  57.901  47.891  1.00  0.00           H  
ATOM   4000  CD2 LEU   274      27.210  59.645  47.867  1.00  0.00           C  
ATOM   4001 HD21 LEU   274      27.101  59.593  46.783  1.00  0.00           H  
ATOM   4002 HD22 LEU   274      28.159  60.174  47.950  1.00  0.00           H  
ATOM   4003 HD23 LEU   274      26.395  60.192  48.341  1.00  0.00           H  
ATOM   4004  C   LEU   274      28.163  59.358  52.037  1.00  0.00           C  
ATOM   4005  O   LEU   274      27.452  60.263  52.439  1.00  0.00           O  
ATOM   4006  N   TRP   275      28.974  58.689  52.835  1.00  0.00           N  
ATOM   4007  H   TRP   275      29.637  58.042  52.433  1.00  0.00           H  
ATOM   4008  CA  TRP   275      28.962  58.740  54.293  1.00  0.00           C  
ATOM   4009  HA  TRP   275      27.928  58.658  54.630  1.00  0.00           H  
ATOM   4010  CB  TRP   275      29.678  57.548  54.920  1.00  0.00           C  
ATOM   4011  HB2 TRP   275      29.018  56.711  54.688  1.00  0.00           H  
ATOM   4012  HB3 TRP   275      30.662  57.447  54.463  1.00  0.00           H  
ATOM   4013  CG  TRP   275      29.757  57.651  56.398  1.00  0.00           C  
ATOM   4014  CD1 TRP   275      30.603  58.406  57.087  1.00  0.00           C  
ATOM   4015  HD1 TRP   275      31.370  59.025  56.646  1.00  0.00           H  
ATOM   4016  NE1 TRP   275      30.359  58.205  58.473  1.00  0.00           N  
ATOM   4017  HE1 TRP   275      30.745  58.787  59.202  1.00  0.00           H  
ATOM   4018  CE2 TRP   275      29.420  57.267  58.740  1.00  0.00           C  
ATOM   4019  CZ2 TRP   275      28.803  56.685  59.865  1.00  0.00           C  
ATOM   4020  HZ2 TRP   275      29.176  56.916  60.853  1.00  0.00           H  
ATOM   4021  CH2 TRP   275      27.814  55.717  59.758  1.00  0.00           C  
ATOM   4022  HH2 TRP   275      27.459  55.270  60.675  1.00  0.00           H  
ATOM   4023  CZ3 TRP   275      27.320  55.405  58.457  1.00  0.00           C  
ATOM   4024  HZ3 TRP   275      26.543  54.659  58.375  1.00  0.00           H  
ATOM   4025  CE3 TRP   275      27.888  56.023  57.342  1.00  0.00           C  
ATOM   4026  HE3 TRP   275      27.529  55.845  56.339  1.00  0.00           H  
ATOM   4027  CD2 TRP   275      28.945  56.944  57.421  1.00  0.00           C  
ATOM   4028  C   TRP   275      29.417  60.121  54.812  1.00  0.00           C  
ATOM   4029  O   TRP   275      28.700  60.870  55.566  1.00  0.00           O  
ATOM   4030  N   ALA   276      30.574  60.575  54.248  1.00  0.00           N  
ATOM   4031  H   ALA   276      31.164  59.917  53.759  1.00  0.00           H  
ATOM   4032  CA  ALA   276      31.112  61.899  54.535  1.00  0.00           C  
ATOM   4033  HA  ALA   276      31.354  61.933  55.597  1.00  0.00           H  
ATOM   4034  CB  ALA   276      32.502  62.013  53.898  1.00  0.00           C  
ATOM   4035  HB1 ALA   276      32.452  61.865  52.819  1.00  0.00           H  
ATOM   4036  HB2 ALA   276      33.202  61.264  54.267  1.00  0.00           H  
ATOM   4037  HB3 ALA   276      33.021  62.954  54.081  1.00  0.00           H  
ATOM   4038  C   ALA   276      30.195  63.024  54.104  1.00  0.00           C  
ATOM   4039  O   ALA   276      30.189  64.133  54.602  1.00  0.00           O  
ATOM   4040  N   SER   277      29.299  62.745  53.143  1.00  0.00           N  
ATOM   4041  H   SER   277      29.486  61.832  52.755  1.00  0.00           H  
ATOM   4042  CA  SER   277      28.270  63.648  52.650  1.00  0.00           C  
ATOM   4043  HA  SER   277      28.585  64.685  52.759  1.00  0.00           H  
ATOM   4044  CB  SER   277      27.996  63.376  51.175  1.00  0.00           C  
ATOM   4045  HB2 SER   277      27.436  62.442  51.114  1.00  0.00           H  
ATOM   4046  HB3 SER   277      27.349  64.154  50.770  1.00  0.00           H  
ATOM   4047  OG  SER   277      29.035  63.206  50.333  1.00  0.00           O  
ATOM   4048  HG  SER   277      29.632  62.487  50.552  1.00  0.00           H  
ATOM   4049  C   SER   277      26.971  63.610  53.399  1.00  0.00           C  
ATOM   4050  O   SER   277      26.055  64.297  52.987  1.00  0.00           O  
ATOM   4051  N   GLY   278      26.974  62.902  54.504  1.00  0.00           N  
ATOM   4052  H   GLY   278      27.717  62.223  54.587  1.00  0.00           H  
ATOM   4053  CA  GLY   278      25.771  62.816  55.329  1.00  0.00           C  
ATOM   4054  HA2 GLY   278      26.051  62.191  56.177  1.00  0.00           H  
ATOM   4055  HA3 GLY   278      25.385  63.792  55.622  1.00  0.00           H  
ATOM   4056  C   GLY   278      24.534  62.081  54.750  1.00  0.00           C  
ATOM   4057  O   GLY   278      23.468  62.127  55.444  1.00  0.00           O  
ATOM   4058  N   ILE   279      24.717  61.429  53.635  1.00  0.00           N  
ATOM   4059  H   ILE   279      25.618  61.356  53.184  1.00  0.00           H  
ATOM   4060  CA  ILE   279      23.809  60.498  52.997  1.00  0.00           C  
ATOM   4061  HA  ILE   279      22.805  60.820  53.272  1.00  0.00           H  
ATOM   4062  CB  ILE   279      24.035  60.509  51.468  1.00  0.00           C  
ATOM   4063  HB  ILE   279      25.047  60.236  51.167  1.00  0.00           H  
ATOM   4064  CG2 ILE   279      23.061  59.468  50.795  1.00  0.00           C  
ATOM   4065 HG21 ILE   279      23.145  58.453  51.185  1.00  0.00           H  
ATOM   4066 HG22 ILE   279      22.059  59.843  51.001  1.00  0.00           H  
ATOM   4067 HG23 ILE   279      23.228  59.447  49.718  1.00  0.00           H  
ATOM   4068  CG1 ILE   279      23.889  61.909  50.779  1.00  0.00           C  
ATOM   4069 HG12 ILE   279      24.727  62.508  51.136  1.00  0.00           H  
ATOM   4070 HG13 ILE   279      22.971  62.227  51.274  1.00  0.00           H  
ATOM   4071  CD1 ILE   279      23.965  62.029  49.250  1.00  0.00           C  
ATOM   4072 HD11 ILE   279      23.920  63.100  49.051  1.00  0.00           H  
ATOM   4073 HD12 ILE   279      24.942  61.732  48.869  1.00  0.00           H  
ATOM   4074 HD13 ILE   279      23.143  61.563  48.707  1.00  0.00           H  
ATOM   4075  C   ILE   279      24.142  59.091  53.529  1.00  0.00           C  
ATOM   4076  O   ILE   279      25.069  58.471  53.049  1.00  0.00           O  
ATOM   4077  N   ARG   280      23.437  58.748  54.649  1.00  0.00           N  
ATOM   4078  H   ARG   280      22.735  59.350  55.053  1.00  0.00           H  
ATOM   4079  CA  ARG   280      23.714  57.601  55.526  1.00  0.00           C  
ATOM   4080  HA  ARG   280      24.573  57.010  55.208  1.00  0.00           H  
ATOM   4081  CB  ARG   280      24.280  58.051  56.899  1.00  0.00           C  
ATOM   4082  HB2 ARG   280      23.531  58.578  57.490  1.00  0.00           H  
ATOM   4083  HB3 ARG   280      24.414  57.100  57.416  1.00  0.00           H  
ATOM   4084  CG  ARG   280      25.593  58.916  56.792  1.00  0.00           C  
ATOM   4085  HG2 ARG   280      26.399  58.350  56.323  1.00  0.00           H  
ATOM   4086  HG3 ARG   280      25.368  59.770  56.153  1.00  0.00           H  
ATOM   4087  CD  ARG   280      25.935  59.383  58.218  1.00  0.00           C  
ATOM   4088  HD2 ARG   280      25.209  60.040  58.697  1.00  0.00           H  
ATOM   4089  HD3 ARG   280      26.079  58.531  58.883  1.00  0.00           H  
ATOM   4090  NE  ARG   280      27.161  60.236  58.106  1.00  0.00           N  
ATOM   4091  HE  ARG   280      27.452  60.655  57.234  1.00  0.00           H  
ATOM   4092  CZ  ARG   280      28.019  60.497  59.042  1.00  0.00           C  
ATOM   4093  NH1 ARG   280      28.066  59.949  60.207  1.00  0.00           N  
ATOM   4094 HH11 ARG   280      28.934  59.994  60.722  1.00  0.00           H  
ATOM   4095 HH12 ARG   280      27.427  59.213  60.473  1.00  0.00           H  
ATOM   4096  NH2 ARG   280      28.857  61.441  58.836  1.00  0.00           N  
ATOM   4097 HH21 ARG   280      28.808  62.064  58.042  1.00  0.00           H  
ATOM   4098 HH22 ARG   280      29.588  61.582  59.518  1.00  0.00           H  
ATOM   4099  C   ARG   280      22.498  56.709  55.597  1.00  0.00           C  
ATOM   4100  O   ARG   280      22.127  56.449  56.735  1.00  0.00           O  
ATOM   4101  N   PRO   281      21.970  56.149  54.506  1.00  0.00           N  
ATOM   4102  CD  PRO   281      22.161  56.653  53.108  1.00  0.00           C  
ATOM   4103  HD2 PRO   281      23.024  56.169  52.651  1.00  0.00           H  
ATOM   4104  HD3 PRO   281      22.067  57.735  53.012  1.00  0.00           H  
ATOM   4105  CG  PRO   281      20.922  56.043  52.430  1.00  0.00           C  
ATOM   4106  HG2 PRO   281      21.004  55.944  51.348  1.00  0.00           H  
ATOM   4107  HG3 PRO   281      20.090  56.743  52.520  1.00  0.00           H  
ATOM   4108  CB  PRO   281      20.519  54.811  53.100  1.00  0.00           C  
ATOM   4109  HB2 PRO   281      20.947  53.909  52.663  1.00  0.00           H  
ATOM   4110  HB3 PRO   281      19.440  54.658  53.078  1.00  0.00           H  
ATOM   4111  CA  PRO   281      21.044  54.999  54.550  1.00  0.00           C  
ATOM   4112  HA  PRO   281      20.251  55.330  55.220  1.00  0.00           H  
ATOM   4113  C   PRO   281      21.672  53.817  55.132  1.00  0.00           C  
ATOM   4114  O   PRO   281      22.788  53.400  54.822  1.00  0.00           O  
ATOM   4115  N   ASP   282      20.928  52.992  55.884  1.00  0.00           N  
ATOM   4116  H   ASP   282      19.934  53.169  55.894  1.00  0.00           H  
ATOM   4117  CA  ASP   282      21.405  51.876  56.657  1.00  0.00           C  
ATOM   4118  HA  ASP   282      22.280  52.223  57.207  1.00  0.00           H  
ATOM   4119  CB  ASP   282      20.332  51.300  57.573  1.00  0.00           C  
ATOM   4120  HB2 ASP   282      19.908  52.090  58.193  1.00  0.00           H  
ATOM   4121  HB3 ASP   282      19.514  50.862  57.000  1.00  0.00           H  
ATOM   4122  CG  ASP   282      20.975  50.242  58.508  1.00  0.00           C  
ATOM   4123  OD1 ASP   282      20.402  49.172  58.685  1.00  0.00           O  
ATOM   4124  OD2 ASP   282      22.064  50.527  59.088  1.00  0.00           O  
ATOM   4125  C   ASP   282      21.944  50.680  55.834  1.00  0.00           C  
ATOM   4126  O   ASP   282      22.819  49.926  56.330  1.00  0.00           O  
ATOM   4127  N   ALA   283      21.563  50.541  54.639  1.00  0.00           N  
ATOM   4128  H   ALA   283      20.888  51.250  54.392  1.00  0.00           H  
ATOM   4129  CA  ALA   283      21.993  49.543  53.640  1.00  0.00           C  
ATOM   4130  HA  ALA   283      22.160  48.570  54.103  1.00  0.00           H  
ATOM   4131  CB  ALA   283      20.861  49.440  52.642  1.00  0.00           C  
ATOM   4132  HB1 ALA   283      19.977  49.366  53.274  1.00  0.00           H  
ATOM   4133  HB2 ALA   283      20.870  48.595  51.953  1.00  0.00           H  
ATOM   4134  HB3 ALA   283      20.904  50.402  52.131  1.00  0.00           H  
ATOM   4135  C   ALA   283      23.312  50.032  52.916  1.00  0.00           C  
ATOM   4136  O   ALA   283      23.922  49.218  52.192  1.00  0.00           O  
ATOM   4137  N   LEU   284      23.716  51.377  52.920  1.00  0.00           N  
ATOM   4138  H   LEU   284      23.198  52.036  53.485  1.00  0.00           H  
ATOM   4139  CA  LEU   284      24.984  51.760  52.165  1.00  0.00           C  
ATOM   4140  HA  LEU   284      24.843  51.533  51.108  1.00  0.00           H  
ATOM   4141  CB  LEU   284      25.098  53.306  52.303  1.00  0.00           C  
ATOM   4142  HB2 LEU   284      24.230  53.855  51.938  1.00  0.00           H  
ATOM   4143  HB3 LEU   284      25.175  53.506  53.372  1.00  0.00           H  
ATOM   4144  CG  LEU   284      26.359  53.965  51.691  1.00  0.00           C  
ATOM   4145  HG  LEU   284      27.227  53.319  51.820  1.00  0.00           H  
ATOM   4146  CD1 LEU   284      26.209  54.439  50.235  1.00  0.00           C  
ATOM   4147 HD11 LEU   284      27.153  54.778  49.808  1.00  0.00           H  
ATOM   4148 HD12 LEU   284      25.399  55.145  50.053  1.00  0.00           H  
ATOM   4149 HD13 LEU   284      26.127  53.545  49.617  1.00  0.00           H  
ATOM   4150  CD2 LEU   284      26.668  55.262  52.364  1.00  0.00           C  
ATOM   4151 HD21 LEU   284      26.747  55.227  53.451  1.00  0.00           H  
ATOM   4152 HD22 LEU   284      27.590  55.701  51.984  1.00  0.00           H  
ATOM   4153 HD23 LEU   284      25.913  56.045  52.288  1.00  0.00           H  
ATOM   4154  C   LEU   284      26.203  50.963  52.556  1.00  0.00           C  
ATOM   4155  O   LEU   284      26.361  50.769  53.784  1.00  0.00           O  
ATOM   4156  N   GLY   285      27.093  50.594  51.627  1.00  0.00           N  
ATOM   4157  H   GLY   285      26.898  50.702  50.642  1.00  0.00           H  
ATOM   4158  CA  GLY   285      28.274  49.746  51.885  1.00  0.00           C  
ATOM   4159  HA2 GLY   285      28.784  49.679  50.925  1.00  0.00           H  
ATOM   4160  HA3 GLY   285      28.930  50.321  52.538  1.00  0.00           H  
ATOM   4161  C   GLY   285      28.117  48.317  52.395  1.00  0.00           C  
ATOM   4162  O   GLY   285      29.097  47.617  52.313  1.00  0.00           O  
ATOM   4163  N   ARG   286      26.891  47.896  52.824  1.00  0.00           N  
ATOM   4164  H   ARG   286      26.166  48.598  52.799  1.00  0.00           H  
ATOM   4165  CA  ARG   286      26.605  46.503  52.917  1.00  0.00           C  
ATOM   4166  HA  ARG   286      27.468  45.955  53.298  1.00  0.00           H  
ATOM   4167  CB  ARG   286      25.393  46.314  53.863  1.00  0.00           C  
ATOM   4168  HB2 ARG   286      24.518  46.684  53.328  1.00  0.00           H  
ATOM   4169  HB3 ARG   286      25.421  45.242  54.058  1.00  0.00           H  
ATOM   4170  CG  ARG   286      25.418  47.026  55.140  1.00  0.00           C  
ATOM   4171  HG2 ARG   286      25.639  48.076  54.949  1.00  0.00           H  
ATOM   4172  HG3 ARG   286      26.290  46.594  55.632  1.00  0.00           H  
ATOM   4173  CD  ARG   286      24.109  46.910  55.826  1.00  0.00           C  
ATOM   4174  HD2 ARG   286      23.219  47.263  55.304  1.00  0.00           H  
ATOM   4175  HD3 ARG   286      24.003  45.830  55.920  1.00  0.00           H  
ATOM   4176  NE  ARG   286      24.157  47.551  57.123  1.00  0.00           N  
ATOM   4177  HE  ARG   286      23.997  48.547  57.099  1.00  0.00           H  
ATOM   4178  CZ  ARG   286      24.696  47.120  58.282  1.00  0.00           C  
ATOM   4179  NH1 ARG   286      24.941  45.865  58.404  1.00  0.00           N  
ATOM   4180 HH11 ARG   286      24.881  45.134  57.709  1.00  0.00           H  
ATOM   4181 HH12 ARG   286      25.244  45.574  59.322  1.00  0.00           H  
ATOM   4182  NH2 ARG   286      24.949  47.812  59.371  1.00  0.00           N  
ATOM   4183 HH21 ARG   286      24.815  48.811  59.313  1.00  0.00           H  
ATOM   4184 HH22 ARG   286      25.125  47.335  60.243  1.00  0.00           H  
ATOM   4185  C   ARG   286      26.320  45.889  51.568  1.00  0.00           C  
ATOM   4186  O   ARG   286      26.343  46.582  50.481  1.00  0.00           O  
ATOM   4187  N   TYR   287      26.014  44.601  51.596  1.00  0.00           N  
ATOM   4188  H   TYR   287      26.030  44.109  52.478  1.00  0.00           H  
ATOM   4189  CA  TYR   287      25.875  43.743  50.412  1.00  0.00           C  
ATOM   4190  HA  TYR   287      25.868  42.739  50.838  1.00  0.00           H  
ATOM   4191  CB  TYR   287      24.571  44.020  49.741  1.00  0.00           C  
ATOM   4192  HB2 TYR   287      24.461  43.221  49.007  1.00  0.00           H  
ATOM   4193  HB3 TYR   287      24.587  44.947  49.168  1.00  0.00           H  
ATOM   4194  CG  TYR   287      23.427  43.906  50.640  1.00  0.00           C  
ATOM   4195  CD1 TYR   287      22.940  42.646  51.005  1.00  0.00           C  
ATOM   4196  HD1 TYR   287      23.423  41.725  50.714  1.00  0.00           H  
ATOM   4197  CE1 TYR   287      21.818  42.544  51.805  1.00  0.00           C  
ATOM   4198  HE1 TYR   287      21.463  41.580  52.137  1.00  0.00           H  
ATOM   4199  CZ  TYR   287      21.102  43.671  52.208  1.00  0.00           C  
ATOM   4200  OH  TYR   287      20.034  43.543  53.033  1.00  0.00           O  
ATOM   4201  HH  TYR   287      19.545  44.349  53.213  1.00  0.00           H  
ATOM   4202  CE2 TYR   287      21.638  44.944  51.977  1.00  0.00           C  
ATOM   4203  HE2 TYR   287      21.272  45.780  52.554  1.00  0.00           H  
ATOM   4204  CD2 TYR   287      22.768  45.034  51.172  1.00  0.00           C  
ATOM   4205  HD2 TYR   287      23.179  45.982  50.860  1.00  0.00           H  
ATOM   4206  C   TYR   287      27.191  43.773  49.516  1.00  0.00           C  
ATOM   4207  O   TYR   287      27.041  43.483  48.309  1.00  0.00           O  
ATOM   4208  N   LEU   288      28.372  44.106  50.035  1.00  0.00           N  
ATOM   4209  H   LEU   288      28.385  44.272  51.031  1.00  0.00           H  
ATOM   4210  CA  LEU   288      29.729  43.894  49.428  1.00  0.00           C  
ATOM   4211  HA  LEU   288      29.633  44.437  48.488  1.00  0.00           H  
ATOM   4212  CB  LEU   288      30.805  44.495  50.319  1.00  0.00           C  
ATOM   4213  HB2 LEU   288      30.682  45.578  50.311  1.00  0.00           H  
ATOM   4214  HB3 LEU   288      30.623  44.163  51.341  1.00  0.00           H  
ATOM   4215  CG  LEU   288      32.255  44.098  50.023  1.00  0.00           C  
ATOM   4216  HG  LEU   288      32.398  43.017  50.006  1.00  0.00           H  
ATOM   4217  CD1 LEU   288      32.700  44.645  48.636  1.00  0.00           C  
ATOM   4218 HD11 LEU   288      32.704  45.731  48.540  1.00  0.00           H  
ATOM   4219 HD12 LEU   288      31.991  44.176  47.954  1.00  0.00           H  
ATOM   4220 HD13 LEU   288      33.738  44.342  48.503  1.00  0.00           H  
ATOM   4221  CD2 LEU   288      33.121  44.667  51.155  1.00  0.00           C  
ATOM   4222 HD21 LEU   288      34.172  44.393  51.064  1.00  0.00           H  
ATOM   4223 HD22 LEU   288      33.080  45.755  51.200  1.00  0.00           H  
ATOM   4224 HD23 LEU   288      32.798  44.209  52.090  1.00  0.00           H  
ATOM   4225  C   LEU   288      30.024  42.418  49.101  1.00  0.00           C  
ATOM   4226  O   LEU   288      29.997  41.672  50.053  1.00  0.00           O  
ATOM   4227  N   ASN   289      30.274  42.068  47.843  1.00  0.00           N  
ATOM   4228  H   ASN   289      30.291  42.801  47.148  1.00  0.00           H  
ATOM   4229  CA  ASN   289      30.505  40.680  47.352  1.00  0.00           C  
ATOM   4230  HA  ASN   289      30.684  40.069  48.236  1.00  0.00           H  
ATOM   4231  CB  ASN   289      29.179  40.255  46.786  1.00  0.00           C  
ATOM   4232  HB2 ASN   289      29.263  39.247  46.379  1.00  0.00           H  
ATOM   4233  HB3 ASN   289      28.501  40.038  47.612  1.00  0.00           H  
ATOM   4234  CG  ASN   289      28.572  41.025  45.619  1.00  0.00           C  
ATOM   4235  OD1 ASN   289      28.884  40.710  44.477  1.00  0.00           O  
ATOM   4236  ND2 ASN   289      27.688  42.012  45.885  1.00  0.00           N  
ATOM   4237 HD21 ASN   289      27.421  42.209  46.839  1.00  0.00           H  
ATOM   4238 HD22 ASN   289      27.327  42.475  45.063  1.00  0.00           H  
ATOM   4239  C   ASN   289      31.750  40.747  46.436  1.00  0.00           C  
ATOM   4240  O   ASN   289      31.952  41.668  45.661  1.00  0.00           O  
ATOM   4241  N   ASP   290      32.644  39.824  46.661  1.00  0.00           N  
ATOM   4242  H   ASP   290      32.602  39.216  47.466  1.00  0.00           H  
ATOM   4243  CA  ASP   290      33.778  39.617  45.779  1.00  0.00           C  
ATOM   4244  HA  ASP   290      33.469  40.019  44.814  1.00  0.00           H  
ATOM   4245  CB  ASP   290      34.958  40.439  46.272  1.00  0.00           C  
ATOM   4246  HB2 ASP   290      34.586  40.974  47.145  1.00  0.00           H  
ATOM   4247  HB3 ASP   290      35.160  41.104  45.432  1.00  0.00           H  
ATOM   4248  CG  ASP   290      36.175  39.703  46.869  1.00  0.00           C  
ATOM   4249  OD1 ASP   290      37.274  39.959  46.298  1.00  0.00           O  
ATOM   4250  OD2 ASP   290      36.087  38.891  47.795  1.00  0.00           O  
ATOM   4251  C   ASP   290      34.027  38.145  45.481  1.00  0.00           C  
ATOM   4252  O   ASP   290      33.749  37.299  46.300  1.00  0.00           O  
ATOM   4253  N   GLN   291      34.569  37.833  44.329  1.00  0.00           N  
ATOM   4254  H   GLN   291      34.736  38.573  43.663  1.00  0.00           H  
ATOM   4255  CA  GLN   291      34.834  36.430  44.015  1.00  0.00           C  
ATOM   4256  HA  GLN   291      33.887  35.905  44.140  1.00  0.00           H  
ATOM   4257  CB  GLN   291      35.350  36.291  42.624  1.00  0.00           C  
ATOM   4258  HB2 GLN   291      35.466  35.247  42.335  1.00  0.00           H  
ATOM   4259  HB3 GLN   291      36.257  36.870  42.449  1.00  0.00           H  
ATOM   4260  CG  GLN   291      34.271  36.593  41.593  1.00  0.00           C  
ATOM   4261  HG2 GLN   291      34.496  36.083  40.656  1.00  0.00           H  
ATOM   4262  HG3 GLN   291      33.327  36.231  42.000  1.00  0.00           H  
ATOM   4263  CD  GLN   291      33.970  38.140  41.309  1.00  0.00           C  
ATOM   4264  OE1 GLN   291      34.605  39.037  41.701  1.00  0.00           O  
ATOM   4265  NE2 GLN   291      32.897  38.397  40.568  1.00  0.00           N  
ATOM   4266 HE21 GLN   291      32.298  37.629  40.301  1.00  0.00           H  
ATOM   4267 HE22 GLN   291      32.622  39.342  40.345  1.00  0.00           H  
ATOM   4268  C   GLN   291      35.971  35.817  44.893  1.00  0.00           C  
ATOM   4269  O   GLN   291      37.107  36.404  45.000  1.00  0.00           O  
ATOM   4270  N   ALA   292      35.734  34.543  45.238  1.00  0.00           N  
ATOM   4271  H   ALA   292      34.804  34.225  45.009  1.00  0.00           H  
ATOM   4272  CA  ALA   292      36.803  33.538  45.549  1.00  0.00           C  
ATOM   4273  HA  ALA   292      37.619  33.988  46.114  1.00  0.00           H  
ATOM   4274  CB  ALA   292      36.207  32.508  46.495  1.00  0.00           C  
ATOM   4275  HB1 ALA   292      35.576  32.975  47.252  1.00  0.00           H  
ATOM   4276  HB2 ALA   292      35.669  31.770  45.901  1.00  0.00           H  
ATOM   4277  HB3 ALA   292      36.970  32.011  47.095  1.00  0.00           H  
ATOM   4278  C   ALA   292      37.486  33.062  44.274  1.00  0.00           C  
ATOM   4279  O   ALA   292      36.807  32.838  43.268  1.00  0.00           O  
ATOM   4280  N   GLN   293      38.789  32.831  44.275  1.00  0.00           N  
ATOM   4281  H   GLN   293      39.301  32.990  45.131  1.00  0.00           H  
ATOM   4282  CA  GLN   293      39.653  32.640  43.112  1.00  0.00           C  
ATOM   4283  HA  GLN   293      39.042  32.238  42.304  1.00  0.00           H  
ATOM   4284  CB  GLN   293      40.211  34.029  42.581  1.00  0.00           C  
ATOM   4285  HB2 GLN   293      40.815  34.447  43.387  1.00  0.00           H  
ATOM   4286  HB3 GLN   293      40.764  33.817  41.667  1.00  0.00           H  
ATOM   4287  CG  GLN   293      39.037  34.894  42.103  1.00  0.00           C  
ATOM   4288  HG2 GLN   293      38.529  35.229  43.008  1.00  0.00           H  
ATOM   4289  HG3 GLN   293      38.345  34.326  41.480  1.00  0.00           H  
ATOM   4290  CD  GLN   293      39.447  36.088  41.308  1.00  0.00           C  
ATOM   4291  OE1 GLN   293      40.627  36.539  41.374  1.00  0.00           O  
ATOM   4292  NE2 GLN   293      38.588  36.667  40.580  1.00  0.00           N  
ATOM   4293 HE21 GLN   293      37.661  36.268  40.628  1.00  0.00           H  
ATOM   4294 HE22 GLN   293      38.942  37.406  39.990  1.00  0.00           H  
ATOM   4295  C   GLN   293      40.774  31.606  43.489  1.00  0.00           C  
ATOM   4296  O   GLN   293      41.298  31.695  44.609  1.00  0.00           O  
ATOM   4297  N   VAL   294      41.088  30.613  42.620  1.00  0.00           N  
ATOM   4298  H   VAL   294      40.551  30.444  41.781  1.00  0.00           H  
ATOM   4299  CA  VAL   294      42.254  29.643  42.841  1.00  0.00           C  
ATOM   4300  HA  VAL   294      42.782  30.079  43.690  1.00  0.00           H  
ATOM   4301  CB  VAL   294      41.711  28.216  43.179  1.00  0.00           C  
ATOM   4302  HB  VAL   294      41.103  28.358  44.073  1.00  0.00           H  
ATOM   4303  CG1 VAL   294      40.836  27.565  42.090  1.00  0.00           C  
ATOM   4304 HG11 VAL   294      39.924  28.159  42.045  1.00  0.00           H  
ATOM   4305 HG12 VAL   294      41.410  27.482  41.167  1.00  0.00           H  
ATOM   4306 HG13 VAL   294      40.619  26.550  42.425  1.00  0.00           H  
ATOM   4307  CG2 VAL   294      42.795  27.210  43.494  1.00  0.00           C  
ATOM   4308 HG21 VAL   294      43.439  27.590  44.288  1.00  0.00           H  
ATOM   4309 HG22 VAL   294      42.337  26.235  43.658  1.00  0.00           H  
ATOM   4310 HG23 VAL   294      43.424  27.117  42.608  1.00  0.00           H  
ATOM   4311  C   VAL   294      43.088  29.666  41.578  1.00  0.00           C  
ATOM   4312  O   VAL   294      42.525  29.636  40.459  1.00  0.00           O  
ATOM   4313  N   VAL   295      44.397  29.620  41.741  1.00  0.00           N  
ATOM   4314  H   VAL   295      44.792  29.656  42.670  1.00  0.00           H  
ATOM   4315  CA  VAL   295      45.385  29.746  40.679  1.00  0.00           C  
ATOM   4316  HA  VAL   295      44.950  29.817  39.682  1.00  0.00           H  
ATOM   4317  CB  VAL   295      46.233  31.050  40.832  1.00  0.00           C  
ATOM   4318  HB  VAL   295      46.992  30.927  40.059  1.00  0.00           H  
ATOM   4319  CG1 VAL   295      45.505  32.262  40.483  1.00  0.00           C  
ATOM   4320 HG11 VAL   295      46.089  33.178  40.396  1.00  0.00           H  
ATOM   4321 HG12 VAL   295      44.594  32.248  41.081  1.00  0.00           H  
ATOM   4322 HG13 VAL   295      45.070  32.196  39.486  1.00  0.00           H  
ATOM   4323  CG2 VAL   295      46.763  31.173  42.277  1.00  0.00           C  
ATOM   4324 HG21 VAL   295      47.457  31.997  42.443  1.00  0.00           H  
ATOM   4325 HG22 VAL   295      45.887  31.238  42.924  1.00  0.00           H  
ATOM   4326 HG23 VAL   295      47.301  30.236  42.422  1.00  0.00           H  
ATOM   4327  C   VAL   295      46.324  28.578  40.629  1.00  0.00           C  
ATOM   4328  O   VAL   295      46.475  27.745  41.487  1.00  0.00           O  
ATOM   4329  N   PHE   296      46.958  28.343  39.510  1.00  0.00           N  
ATOM   4330  H   PHE   296      46.796  28.972  38.736  1.00  0.00           H  
ATOM   4331  CA  PHE   296      47.952  27.244  39.184  1.00  0.00           C  
ATOM   4332  HA  PHE   296      48.564  27.088  40.072  1.00  0.00           H  
ATOM   4333  CB  PHE   296      47.207  25.963  38.836  1.00  0.00           C  
ATOM   4334  HB2 PHE   296      46.385  25.804  39.534  1.00  0.00           H  
ATOM   4335  HB3 PHE   296      46.600  26.206  37.964  1.00  0.00           H  
ATOM   4336  CG  PHE   296      47.951  24.739  38.760  1.00  0.00           C  
ATOM   4337  CD1 PHE   296      48.705  24.284  39.891  1.00  0.00           C  
ATOM   4338  HD1 PHE   296      48.902  24.955  40.713  1.00  0.00           H  
ATOM   4339  CE1 PHE   296      49.245  22.986  39.971  1.00  0.00           C  
ATOM   4340  HE1 PHE   296      49.873  22.627  40.773  1.00  0.00           H  
ATOM   4341  CZ  PHE   296      48.814  22.112  38.960  1.00  0.00           C  
ATOM   4342  HZ  PHE   296      49.095  21.072  38.884  1.00  0.00           H  
ATOM   4343  CE2 PHE   296      48.103  22.574  37.843  1.00  0.00           C  
ATOM   4344  HE2 PHE   296      47.810  21.903  37.049  1.00  0.00           H  
ATOM   4345  CD2 PHE   296      47.578  23.838  37.772  1.00  0.00           C  
ATOM   4346  HD2 PHE   296      47.151  24.165  36.836  1.00  0.00           H  
ATOM   4347  C   PHE   296      48.771  27.691  37.960  1.00  0.00           C  
ATOM   4348  O   PHE   296      48.297  28.462  37.142  1.00  0.00           O  
ATOM   4349  N   ALA   297      49.980  27.168  37.712  1.00  0.00           N  
ATOM   4350  H   ALA   297      50.403  26.640  38.462  1.00  0.00           H  
ATOM   4351  CA  ALA   297      50.814  27.476  36.539  1.00  0.00           C  
ATOM   4352  HA  ALA   297      50.202  28.181  35.976  1.00  0.00           H  
ATOM   4353  CB  ALA   297      52.153  28.193  36.769  1.00  0.00           C  
ATOM   4354  HB1 ALA   297      52.652  28.438  35.831  1.00  0.00           H  
ATOM   4355  HB2 ALA   297      51.915  29.179  37.167  1.00  0.00           H  
ATOM   4356  HB3 ALA   297      52.728  27.733  37.573  1.00  0.00           H  
ATOM   4357  C   ALA   297      51.144  26.214  35.623  1.00  0.00           C  
ATOM   4358  O   ALA   297      51.266  25.108  36.105  1.00  0.00           O  
ATOM   4359  N   SER   298      51.188  26.351  34.309  1.00  0.00           N  
ATOM   4360  H   SER   298      51.045  27.294  33.979  1.00  0.00           H  
ATOM   4361  CA  SER   298      51.440  25.283  33.269  1.00  0.00           C  
ATOM   4362  HA  SER   298      51.913  24.411  33.721  1.00  0.00           H  
ATOM   4363  CB  SER   298      50.086  24.790  32.770  1.00  0.00           C  
ATOM   4364  HB2 SER   298      49.600  24.280  33.602  1.00  0.00           H  
ATOM   4365  HB3 SER   298      49.526  25.570  32.255  1.00  0.00           H  
ATOM   4366  OG  SER   298      50.382  23.804  31.788  1.00  0.00           O  
ATOM   4367  HG  SER   298      49.711  23.118  31.809  1.00  0.00           H  
ATOM   4368  C   SER   298      52.365  25.797  32.203  1.00  0.00           C  
ATOM   4369  O   SER   298      52.207  27.005  31.942  1.00  0.00           O  
ATOM   4370  N   ARG   299      53.279  24.998  31.592  1.00  0.00           N  
ATOM   4371  H   ARG   299      53.335  24.040  31.908  1.00  0.00           H  
ATOM   4372  CA  ARG   299      54.031  25.398  30.423  1.00  0.00           C  
ATOM   4373  HA  ARG   299      53.776  26.447  30.273  1.00  0.00           H  
ATOM   4374  CB  ARG   299      55.582  25.267  30.648  1.00  0.00           C  
ATOM   4375  HB2 ARG   299      55.854  24.211  30.673  1.00  0.00           H  
ATOM   4376  HB3 ARG   299      55.816  25.852  31.537  1.00  0.00           H  
ATOM   4377  CG  ARG   299      56.436  25.951  29.502  1.00  0.00           C  
ATOM   4378  HG2 ARG   299      56.189  27.012  29.467  1.00  0.00           H  
ATOM   4379  HG3 ARG   299      57.443  25.804  29.893  1.00  0.00           H  
ATOM   4380  CD  ARG   299      56.296  25.456  28.033  1.00  0.00           C  
ATOM   4381  HD2 ARG   299      56.159  24.380  27.926  1.00  0.00           H  
ATOM   4382  HD3 ARG   299      55.382  25.921  27.663  1.00  0.00           H  
ATOM   4383  NE  ARG   299      57.467  25.954  27.263  1.00  0.00           N  
ATOM   4384  HE  ARG   299      57.930  26.775  27.626  1.00  0.00           H  
ATOM   4385  CZ  ARG   299      57.914  25.412  26.181  1.00  0.00           C  
ATOM   4386  NH1 ARG   299      57.372  24.365  25.558  1.00  0.00           N  
ATOM   4387 HH11 ARG   299      56.455  24.096  25.883  1.00  0.00           H  
ATOM   4388 HH12 ARG   299      57.654  23.990  24.664  1.00  0.00           H  
ATOM   4389  NH2 ARG   299      58.904  25.920  25.574  1.00  0.00           N  
ATOM   4390 HH21 ARG   299      59.284  26.712  26.073  1.00  0.00           H  
ATOM   4391 HH22 ARG   299      59.408  25.451  24.835  1.00  0.00           H  
ATOM   4392  C   ARG   299      53.549  24.664  29.159  1.00  0.00           C  
ATOM   4393  O   ARG   299      53.626  23.463  29.024  1.00  0.00           O  
ATOM   4394  N   LEU   300      53.037  25.442  28.232  1.00  0.00           N  
ATOM   4395  H   LEU   300      52.961  26.423  28.460  1.00  0.00           H  
ATOM   4396  CA  LEU   300      52.248  25.021  27.075  1.00  0.00           C  
ATOM   4397  HA  LEU   300      51.367  24.434  27.333  1.00  0.00           H  
ATOM   4398  CB  LEU   300      51.825  26.189  26.132  1.00  0.00           C  
ATOM   4399  HB2 LEU   300      52.735  26.723  25.860  1.00  0.00           H  
ATOM   4400  HB3 LEU   300      51.431  25.797  25.194  1.00  0.00           H  
ATOM   4401  CG  LEU   300      50.726  27.169  26.713  1.00  0.00           C  
ATOM   4402  HG  LEU   300      51.084  27.725  27.580  1.00  0.00           H  
ATOM   4403  CD1 LEU   300      50.304  28.220  25.701  1.00  0.00           C  
ATOM   4404 HD11 LEU   300      49.736  27.836  24.854  1.00  0.00           H  
ATOM   4405 HD12 LEU   300      49.691  28.989  26.170  1.00  0.00           H  
ATOM   4406 HD13 LEU   300      51.203  28.668  25.277  1.00  0.00           H  
ATOM   4407  CD2 LEU   300      49.451  26.382  27.061  1.00  0.00           C  
ATOM   4408 HD21 LEU   300      48.665  26.965  27.541  1.00  0.00           H  
ATOM   4409 HD22 LEU   300      49.724  25.565  27.728  1.00  0.00           H  
ATOM   4410 HD23 LEU   300      49.010  25.953  26.161  1.00  0.00           H  
ATOM   4411  C   LEU   300      53.094  23.963  26.301  1.00  0.00           C  
ATOM   4412  O   LEU   300      54.339  24.193  26.109  1.00  0.00           O  
ATOM   4413  N   ARG   301      52.492  22.860  25.944  1.00  0.00           N  
ATOM   4414  H   ARG   301      51.505  22.909  26.153  1.00  0.00           H  
ATOM   4415  CA  ARG   301      53.184  21.775  25.199  1.00  0.00           C  
ATOM   4416  HA  ARG   301      54.270  21.844  25.250  1.00  0.00           H  
ATOM   4417  CB  ARG   301      52.719  20.423  25.901  1.00  0.00           C  
ATOM   4418  HB2 ARG   301      53.029  20.410  26.947  1.00  0.00           H  
ATOM   4419  HB3 ARG   301      51.639  20.281  25.882  1.00  0.00           H  
ATOM   4420  CG  ARG   301      53.381  19.178  25.249  1.00  0.00           C  
ATOM   4421  HG2 ARG   301      52.937  19.058  24.261  1.00  0.00           H  
ATOM   4422  HG3 ARG   301      54.468  19.195  25.178  1.00  0.00           H  
ATOM   4423  CD  ARG   301      52.911  17.855  25.894  1.00  0.00           C  
ATOM   4424  HD2 ARG   301      51.825  17.931  25.856  1.00  0.00           H  
ATOM   4425  HD3 ARG   301      53.330  17.035  25.310  1.00  0.00           H  
ATOM   4426  NE  ARG   301      53.339  17.698  27.270  1.00  0.00           N  
ATOM   4427  HE  ARG   301      54.323  17.513  27.402  1.00  0.00           H  
ATOM   4428  CZ  ARG   301      52.746  17.805  28.395  1.00  0.00           C  
ATOM   4429  NH1 ARG   301      51.554  18.183  28.538  1.00  0.00           N  
ATOM   4430 HH11 ARG   301      50.935  18.369  27.762  1.00  0.00           H  
ATOM   4431 HH12 ARG   301      51.049  18.172  29.413  1.00  0.00           H  
ATOM   4432  NH2 ARG   301      53.440  17.663  29.400  1.00  0.00           N  
ATOM   4433 HH21 ARG   301      54.432  17.480  29.452  1.00  0.00           H  
ATOM   4434 HH22 ARG   301      53.049  17.774  30.324  1.00  0.00           H  
ATOM   4435  C   ARG   301      52.704  21.692  23.765  1.00  0.00           C  
ATOM   4436  O   ARG   301      51.624  22.250  23.533  1.00  0.00           O  
ATOM   4437  N   ASP   302      53.465  21.204  22.789  1.00  0.00           N  
ATOM   4438  H   ASP   302      54.405  20.870  22.943  1.00  0.00           H  
ATOM   4439  CA  ASP   302      53.033  21.353  21.356  1.00  0.00           C  
ATOM   4440  HA  ASP   302      53.925  21.072  20.796  1.00  0.00           H  
ATOM   4441  CB  ASP   302      51.990  20.348  21.010  1.00  0.00           C  
ATOM   4442  HB2 ASP   302      51.739  20.249  19.954  1.00  0.00           H  
ATOM   4443  HB3 ASP   302      51.103  20.603  21.590  1.00  0.00           H  
ATOM   4444  CG  ASP   302      52.239  18.915  21.383  1.00  0.00           C  
ATOM   4445  OD1 ASP   302      53.210  18.404  20.885  1.00  0.00           O  
ATOM   4446  OD2 ASP   302      51.582  18.231  22.210  1.00  0.00           O  
ATOM   4447  C   ASP   302      52.812  22.836  20.879  1.00  0.00           C  
ATOM   4448  O   ASP   302      51.956  23.056  20.007  1.00  0.00           O  
ATOM   4449  N   VAL   303      53.605  23.780  21.442  1.00  0.00           N  
ATOM   4450  H   VAL   303      54.143  23.498  22.249  1.00  0.00           H  
ATOM   4451  CA  VAL   303      53.596  25.199  20.983  1.00  0.00           C  
ATOM   4452  HA  VAL   303      52.598  25.549  21.246  1.00  0.00           H  
ATOM   4453  CB  VAL   303      54.639  25.950  21.819  1.00  0.00           C  
ATOM   4454  HB  VAL   303      55.589  25.744  21.325  1.00  0.00           H  
ATOM   4455  CG1 VAL   303      54.411  27.414  21.729  1.00  0.00           C  
ATOM   4456 HG11 VAL   303      55.137  27.894  22.386  1.00  0.00           H  
ATOM   4457 HG12 VAL   303      53.406  27.733  22.007  1.00  0.00           H  
ATOM   4458 HG13 VAL   303      54.546  27.751  20.701  1.00  0.00           H  
ATOM   4459  CG2 VAL   303      54.654  25.571  23.349  1.00  0.00           C  
ATOM   4460 HG21 VAL   303      55.323  26.279  23.837  1.00  0.00           H  
ATOM   4461 HG22 VAL   303      55.029  24.548  23.387  1.00  0.00           H  
ATOM   4462 HG23 VAL   303      53.623  25.721  23.670  1.00  0.00           H  
ATOM   4463  C   VAL   303      53.900  25.424  19.501  1.00  0.00           C  
ATOM   4464  O   VAL   303      54.588  24.629  18.920  1.00  0.00           O  
ATOM   4465  N   GLN   304      53.311  26.504  18.934  1.00  0.00           N  
ATOM   4466  H   GLN   304      52.912  27.198  19.550  1.00  0.00           H  
ATOM   4467  CA  GLN   304      53.481  26.888  17.554  1.00  0.00           C  
ATOM   4468  HA  GLN   304      54.380  26.398  17.179  1.00  0.00           H  
ATOM   4469  CB  GLN   304      52.377  26.454  16.616  1.00  0.00           C  
ATOM   4470  HB2 GLN   304      52.646  26.742  15.600  1.00  0.00           H  
ATOM   4471  HB3 GLN   304      51.547  27.080  16.945  1.00  0.00           H  
ATOM   4472  CG  GLN   304      51.947  25.029  16.665  1.00  0.00           C  
ATOM   4473  HG2 GLN   304      50.930  24.840  16.320  1.00  0.00           H  
ATOM   4474  HG3 GLN   304      51.958  24.585  17.660  1.00  0.00           H  
ATOM   4475  CD  GLN   304      52.856  24.124  15.858  1.00  0.00           C  
ATOM   4476  OE1 GLN   304      52.935  24.167  14.618  1.00  0.00           O  
ATOM   4477  NE2 GLN   304      53.570  23.222  16.491  1.00  0.00           N  
ATOM   4478 HE21 GLN   304      53.645  23.244  17.498  1.00  0.00           H  
ATOM   4479 HE22 GLN   304      54.077  22.517  15.975  1.00  0.00           H  
ATOM   4480  C   GLN   304      53.826  28.377  17.332  1.00  0.00           C  
ATOM   4481  O   GLN   304      53.330  29.215  18.126  1.00  0.00           O  
ATOM   4482  N   PRO   305      54.475  28.886  16.262  1.00  0.00           N  
ATOM   4483  CD  PRO   305      54.740  30.294  16.111  1.00  0.00           C  
ATOM   4484  HD2 PRO   305      55.063  30.791  17.025  1.00  0.00           H  
ATOM   4485  HD3 PRO   305      53.918  30.878  15.699  1.00  0.00           H  
ATOM   4486  CG  PRO   305      56.004  30.445  15.181  1.00  0.00           C  
ATOM   4487  HG2 PRO   305      56.914  30.226  15.739  1.00  0.00           H  
ATOM   4488  HG3 PRO   305      56.094  31.384  14.633  1.00  0.00           H  
ATOM   4489  CB  PRO   305      55.765  29.273  14.201  1.00  0.00           C  
ATOM   4490  HB2 PRO   305      55.115  29.586  13.384  1.00  0.00           H  
ATOM   4491  HB3 PRO   305      56.660  28.908  13.696  1.00  0.00           H  
ATOM   4492  CA  PRO   305      55.217  28.188  15.118  1.00  0.00           C  
ATOM   4493  HA  PRO   305      54.558  27.587  14.490  1.00  0.00           H  
ATOM   4494  C   PRO   305      56.216  27.099  15.560  1.00  0.00           C  
ATOM   4495  O   PRO   305      56.587  27.130  16.717  1.00  0.00           O  
ATOM   4496  N   GLU   306      56.621  26.254  14.612  1.00  0.00           N  
ATOM   4497  H   GLU   306      56.335  26.492  13.674  1.00  0.00           H  
ATOM   4498  CA  GLU   306      57.602  25.163  14.855  1.00  0.00           C  
ATOM   4499  HA  GLU   306      57.330  24.805  15.848  1.00  0.00           H  
ATOM   4500  CB  GLU   306      57.405  24.119  13.810  1.00  0.00           C  
ATOM   4501  HB2 GLU   306      56.330  23.942  13.771  1.00  0.00           H  
ATOM   4502  HB3 GLU   306      57.734  24.476  12.834  1.00  0.00           H  
ATOM   4503  CG  GLU   306      57.968  22.780  14.136  1.00  0.00           C  
ATOM   4504  HG2 GLU   306      59.049  22.810  14.272  1.00  0.00           H  
ATOM   4505  HG3 GLU   306      57.753  22.179  13.253  1.00  0.00           H  
ATOM   4506  CD  GLU   306      57.297  22.191  15.376  1.00  0.00           C  
ATOM   4507  OE1 GLU   306      57.883  22.132  16.482  1.00  0.00           O  
ATOM   4508  OE2 GLU   306      56.141  21.737  15.282  1.00  0.00           O  
ATOM   4509  C   GLU   306      59.045  25.645  15.047  1.00  0.00           C  
ATOM   4510  O   GLU   306      59.645  26.272  14.171  1.00  0.00           O  
ATOM   4511  N   ASP   307      59.649  25.378  16.270  1.00  0.00           N  
ATOM   4512  H   ASP   307      58.976  24.983  16.910  1.00  0.00           H  
ATOM   4513  CA  ASP   307      60.935  25.873  16.765  1.00  0.00           C  
ATOM   4514  HA  ASP   307      61.029  25.714  17.839  1.00  0.00           H  
ATOM   4515  CB  ASP   307      62.114  24.980  16.388  1.00  0.00           C  
ATOM   4516  HB2 ASP   307      62.418  24.987  15.342  1.00  0.00           H  
ATOM   4517  HB3 ASP   307      63.010  25.411  16.834  1.00  0.00           H  
ATOM   4518  CG  ASP   307      62.015  23.577  16.873  1.00  0.00           C  
ATOM   4519  OD1 ASP   307      62.686  22.728  16.304  1.00  0.00           O  
ATOM   4520  OD2 ASP   307      61.295  23.296  17.866  1.00  0.00           O  
ATOM   4521  C   ASP   307      61.126  27.401  16.430  1.00  0.00           C  
ATOM   4522  O   ASP   307      62.273  27.780  15.985  1.00  0.00           O  
ATOM   4523  N   ALA   308      60.109  28.240  16.668  1.00  0.00           N  
ATOM   4524  H   ALA   308      59.269  28.004  17.177  1.00  0.00           H  
ATOM   4525  CA  ALA   308      60.158  29.688  16.419  1.00  0.00           C  
ATOM   4526  HA  ALA   308      61.159  30.093  16.567  1.00  0.00           H  
ATOM   4527  CB  ALA   308      59.746  29.987  14.941  1.00  0.00           C  
ATOM   4528  HB1 ALA   308      58.660  29.898  14.924  1.00  0.00           H  
ATOM   4529  HB2 ALA   308      60.051  30.956  14.548  1.00  0.00           H  
ATOM   4530  HB3 ALA   308      60.077  29.177  14.291  1.00  0.00           H  
ATOM   4531  C   ALA   308      59.329  30.583  17.398  1.00  0.00           C  
ATOM   4532  O   ALA   308      58.294  30.111  17.829  1.00  0.00           O  
ATOM   4533  N   PRO   309      59.737  31.847  17.762  1.00  0.00           N  
ATOM   4534  CD  PRO   309      60.867  32.545  17.113  1.00  0.00           C  
ATOM   4535  HD2 PRO   309      61.823  32.024  17.161  1.00  0.00           H  
ATOM   4536  HD3 PRO   309      60.641  32.786  16.075  1.00  0.00           H  
ATOM   4537  CG  PRO   309      61.157  33.815  17.944  1.00  0.00           C  
ATOM   4538  HG2 PRO   309      61.104  34.647  17.242  1.00  0.00           H  
ATOM   4539  HG3 PRO   309      62.134  33.700  18.413  1.00  0.00           H  
ATOM   4540  CB  PRO   309      60.051  33.821  19.022  1.00  0.00           C  
ATOM   4541  HB2 PRO   309      59.700  34.844  19.157  1.00  0.00           H  
ATOM   4542  HB3 PRO   309      60.387  33.539  20.020  1.00  0.00           H  
ATOM   4543  CA  PRO   309      58.999  32.856  18.559  1.00  0.00           C  
ATOM   4544  HA  PRO   309      58.551  32.501  19.487  1.00  0.00           H  
ATOM   4545  C   PRO   309      57.918  33.405  17.648  1.00  0.00           C  
ATOM   4546  O   PRO   309      58.145  33.946  16.592  1.00  0.00           O  
ATOM   4547  N   ALA   310      56.698  33.401  18.173  1.00  0.00           N  
ATOM   4548  H   ALA   310      56.623  33.045  19.115  1.00  0.00           H  
ATOM   4549  CA  ALA   310      55.523  33.962  17.453  1.00  0.00           C  
ATOM   4550  HA  ALA   310      55.499  33.478  16.476  1.00  0.00           H  
ATOM   4551  CB  ALA   310      54.298  33.496  18.241  1.00  0.00           C  
ATOM   4552  HB1 ALA   310      53.405  33.680  17.643  1.00  0.00           H  
ATOM   4553  HB2 ALA   310      54.311  32.412  18.356  1.00  0.00           H  
ATOM   4554  HB3 ALA   310      54.265  33.908  19.250  1.00  0.00           H  
ATOM   4555  C   ALA   310      55.414  35.461  17.250  1.00  0.00           C  
ATOM   4556  O   ALA   310      55.882  36.185  18.123  1.00  0.00           O  
ATOM   4557  N   ALA   311      54.626  35.916  16.259  1.00  0.00           N  
ATOM   4558  H   ALA   311      54.154  35.226  15.693  1.00  0.00           H  
ATOM   4559  CA  ALA   311      54.380  37.368  15.923  1.00  0.00           C  
ATOM   4560  HA  ALA   311      55.363  37.837  15.967  1.00  0.00           H  
ATOM   4561  CB  ALA   311      53.873  37.507  14.477  1.00  0.00           C  
ATOM   4562  HB1 ALA   311      54.532  36.907  13.849  1.00  0.00           H  
ATOM   4563  HB2 ALA   311      53.565  38.496  14.137  1.00  0.00           H  
ATOM   4564  HB3 ALA   311      52.978  36.886  14.466  1.00  0.00           H  
ATOM   4565  C   ALA   311      53.380  38.075  16.904  1.00  0.00           C  
ATOM   4566  O   ALA   311      52.368  37.494  17.332  1.00  0.00           O  
ATOM   4567  N   ALA   312      53.442  39.437  16.966  1.00  0.00           N  
ATOM   4568  H   ALA   312      54.308  39.821  16.617  1.00  0.00           H  
ATOM   4569  CA  ALA   312      52.362  40.299  17.376  1.00  0.00           C  
ATOM   4570  HA  ALA   312      51.405  39.782  17.301  1.00  0.00           H  
ATOM   4571  CB  ALA   312      52.621  40.582  18.894  1.00  0.00           C  
ATOM   4572  HB1 ALA   312      53.703  40.592  19.022  1.00  0.00           H  
ATOM   4573  HB2 ALA   312      52.230  41.552  19.203  1.00  0.00           H  
ATOM   4574  HB3 ALA   312      52.221  39.731  19.446  1.00  0.00           H  
ATOM   4575  C   ALA   312      52.192  41.555  16.536  1.00  0.00           C  
ATOM   4576  O   ALA   312      53.138  42.210  16.129  1.00  0.00           O  
ATOM   4577  N   ASN   313      51.009  42.033  16.280  1.00  0.00           N  
ATOM   4578  H   ASN   313      50.231  41.449  16.553  1.00  0.00           H  
ATOM   4579  CA  ASN   313      50.628  43.268  15.554  1.00  0.00           C  
ATOM   4580  HA  ASN   313      51.304  43.369  14.705  1.00  0.00           H  
ATOM   4581  CB  ASN   313      49.199  43.239  14.974  1.00  0.00           C  
ATOM   4582  HB2 ASN   313      49.032  44.177  14.444  1.00  0.00           H  
ATOM   4583  HB3 ASN   313      48.548  42.979  15.809  1.00  0.00           H  
ATOM   4584  CG  ASN   313      48.903  42.108  13.946  1.00  0.00           C  
ATOM   4585  OD1 ASN   313      49.055  42.278  12.722  1.00  0.00           O  
ATOM   4586  ND2 ASN   313      48.515  40.905  14.265  1.00  0.00           N  
ATOM   4587 HD21 ASN   313      48.439  40.601  15.225  1.00  0.00           H  
ATOM   4588 HD22 ASN   313      48.410  40.338  13.436  1.00  0.00           H  
ATOM   4589  C   ASN   313      50.846  44.521  16.473  1.00  0.00           C  
ATOM   4590  O   ASN   313      50.819  45.608  16.029  1.00  0.00           O  
ATOM   4591  N   GLY   314      51.193  44.321  17.767  1.00  0.00           N  
ATOM   4592  H   GLY   314      51.312  43.357  18.046  1.00  0.00           H  
ATOM   4593  CA  GLY   314      51.367  45.324  18.727  1.00  0.00           C  
ATOM   4594  HA2 GLY   314      52.317  45.811  18.509  1.00  0.00           H  
ATOM   4595  HA3 GLY   314      50.497  45.979  18.782  1.00  0.00           H  
ATOM   4596  C   GLY   314      51.428  44.786  20.161  1.00  0.00           C  
ATOM   4597  O   GLY   314      52.184  43.845  20.378  1.00  0.00           O  
ATOM   4598  N   ALA   315      50.768  45.420  21.191  1.00  0.00           N  
ATOM   4599  H   ALA   315      50.161  46.202  20.989  1.00  0.00           H  
ATOM   4600  CA  ALA   315      50.815  45.109  22.576  1.00  0.00           C  
ATOM   4601  HA  ALA   315      51.878  44.974  22.777  1.00  0.00           H  
ATOM   4602  CB  ALA   315      50.268  46.301  23.381  1.00  0.00           C  
ATOM   4603  HB1 ALA   315      51.053  47.052  23.296  1.00  0.00           H  
ATOM   4604  HB2 ALA   315      49.345  46.709  22.968  1.00  0.00           H  
ATOM   4605  HB3 ALA   315      50.292  46.074  24.447  1.00  0.00           H  
ATOM   4606  C   ALA   315      50.101  43.797  22.960  1.00  0.00           C  
ATOM   4607  O   ALA   315      50.411  43.318  24.072  1.00  0.00           O  
ATOM   4608  N   LEU   316      49.307  43.181  22.099  1.00  0.00           N  
ATOM   4609  H   LEU   316      49.001  43.672  21.272  1.00  0.00           H  
ATOM   4610  CA  LEU   316      48.348  42.111  22.491  1.00  0.00           C  
ATOM   4611  HA  LEU   316      48.034  42.366  23.504  1.00  0.00           H  
ATOM   4612  CB  LEU   316      47.097  42.298  21.618  1.00  0.00           C  
ATOM   4613  HB2 LEU   316      47.392  42.203  20.573  1.00  0.00           H  
ATOM   4614  HB3 LEU   316      46.713  43.314  21.699  1.00  0.00           H  
ATOM   4615  CG  LEU   316      45.848  41.363  21.814  1.00  0.00           C  
ATOM   4616  HG  LEU   316      46.052  40.294  21.872  1.00  0.00           H  
ATOM   4617  CD1 LEU   316      45.218  41.669  23.171  1.00  0.00           C  
ATOM   4618 HD11 LEU   316      45.935  41.462  23.965  1.00  0.00           H  
ATOM   4619 HD12 LEU   316      44.996  42.735  23.226  1.00  0.00           H  
ATOM   4620 HD13 LEU   316      44.268  41.204  23.430  1.00  0.00           H  
ATOM   4621  CD2 LEU   316      44.840  41.600  20.732  1.00  0.00           C  
ATOM   4622 HD21 LEU   316      44.572  42.655  20.684  1.00  0.00           H  
ATOM   4623 HD22 LEU   316      45.128  41.171  19.772  1.00  0.00           H  
ATOM   4624 HD23 LEU   316      43.861  41.154  20.908  1.00  0.00           H  
ATOM   4625  C   LEU   316      48.909  40.708  22.432  1.00  0.00           C  
ATOM   4626  O   LEU   316      49.879  40.438  21.703  1.00  0.00           O  
ATOM   4627  N   SER   317      48.292  39.801  23.189  1.00  0.00           N  
ATOM   4628  H   SER   317      47.438  40.148  23.602  1.00  0.00           H  
ATOM   4629  CA  SER   317      48.730  38.390  23.492  1.00  0.00           C  
ATOM   4630  HA  SER   317      49.806  38.489  23.634  1.00  0.00           H  
ATOM   4631  CB  SER   317      48.056  37.856  24.798  1.00  0.00           C  
ATOM   4632  HB2 SER   317      48.426  36.900  25.169  1.00  0.00           H  
ATOM   4633  HB3 SER   317      46.971  37.764  24.768  1.00  0.00           H  
ATOM   4634  OG  SER   317      48.181  38.815  25.813  1.00  0.00           O  
ATOM   4635  HG  SER   317      48.976  39.326  25.646  1.00  0.00           H  
ATOM   4636  C   SER   317      48.469  37.350  22.386  1.00  0.00           C  
ATOM   4637  O   SER   317      47.763  36.358  22.520  1.00  0.00           O  
ATOM   4638  N   GLU   318      49.005  37.668  21.233  1.00  0.00           N  
ATOM   4639  H   GLU   318      49.739  38.359  21.176  1.00  0.00           H  
ATOM   4640  CA  GLU   318      48.871  36.852  20.005  1.00  0.00           C  
ATOM   4641  HA  GLU   318      47.855  36.477  19.882  1.00  0.00           H  
ATOM   4642  CB  GLU   318      49.186  37.817  18.834  1.00  0.00           C  
ATOM   4643  HB2 GLU   318      50.159  38.291  18.964  1.00  0.00           H  
ATOM   4644  HB3 GLU   318      49.317  37.188  17.953  1.00  0.00           H  
ATOM   4645  CG  GLU   318      48.186  38.944  18.628  1.00  0.00           C  
ATOM   4646  HG2 GLU   318      47.145  38.687  18.822  1.00  0.00           H  
ATOM   4647  HG3 GLU   318      48.358  39.653  19.437  1.00  0.00           H  
ATOM   4648  CD  GLU   318      48.271  39.528  17.264  1.00  0.00           C  
ATOM   4649  OE1 GLU   318      47.741  38.821  16.352  1.00  0.00           O  
ATOM   4650  OE2 GLU   318      48.714  40.685  17.063  1.00  0.00           O  
ATOM   4651  C   GLU   318      49.861  35.699  19.961  1.00  0.00           C  
ATOM   4652  O   GLU   318      49.984  35.066  18.996  1.00  0.00           O  
ATOM   4653  N   GLN   319      50.668  35.349  20.967  1.00  0.00           N  
ATOM   4654  H   GLN   319      50.470  35.818  21.839  1.00  0.00           H  
ATOM   4655  CA  GLN   319      51.696  34.306  21.029  1.00  0.00           C  
ATOM   4656  HA  GLN   319      52.098  34.162  20.026  1.00  0.00           H  
ATOM   4657  CB  GLN   319      52.832  34.755  22.002  1.00  0.00           C  
ATOM   4658  HB2 GLN   319      53.444  33.853  21.999  1.00  0.00           H  
ATOM   4659  HB3 GLN   319      52.437  34.863  23.012  1.00  0.00           H  
ATOM   4660  CG  GLN   319      53.639  35.973  21.359  1.00  0.00           C  
ATOM   4661  HG2 GLN   319      54.688  36.018  21.651  1.00  0.00           H  
ATOM   4662  HG3 GLN   319      53.743  35.891  20.277  1.00  0.00           H  
ATOM   4663  CD  GLN   319      53.074  37.358  21.832  1.00  0.00           C  
ATOM   4664  OE1 GLN   319      52.122  37.436  22.544  1.00  0.00           O  
ATOM   4665  NE2 GLN   319      53.559  38.458  21.269  1.00  0.00           N  
ATOM   4666 HE21 GLN   319      54.278  38.374  20.565  1.00  0.00           H  
ATOM   4667 HE22 GLN   319      53.174  39.274  21.723  1.00  0.00           H  
ATOM   4668  C   GLN   319      51.171  33.005  21.623  1.00  0.00           C  
ATOM   4669  O   GLN   319      51.759  32.005  21.281  1.00  0.00           O  
ATOM   4670  N   SER   320      50.217  32.964  22.500  1.00  0.00           N  
ATOM   4671  H   SER   320      49.915  33.881  22.798  1.00  0.00           H  
ATOM   4672  CA  SER   320      49.444  31.701  22.835  1.00  0.00           C  
ATOM   4673  HA  SER   320      49.558  30.991  22.016  1.00  0.00           H  
ATOM   4674  CB  SER   320      50.087  31.184  24.014  1.00  0.00           C  
ATOM   4675  HB2 SER   320      49.433  30.377  24.344  1.00  0.00           H  
ATOM   4676  HB3 SER   320      51.090  30.887  23.705  1.00  0.00           H  
ATOM   4677  OG  SER   320      50.172  32.162  25.025  1.00  0.00           O  
ATOM   4678  HG  SER   320      50.956  31.967  25.544  1.00  0.00           H  
ATOM   4679  C   SER   320      47.971  31.973  23.056  1.00  0.00           C  
ATOM   4680  O   SER   320      47.159  31.205  22.434  1.00  0.00           O  
ATOM   4681  N   GLY   321      47.542  33.025  23.707  1.00  0.00           N  
ATOM   4682  H   GLY   321      48.267  33.695  23.921  1.00  0.00           H  
ATOM   4683  CA  GLY   321      46.259  33.687  23.722  1.00  0.00           C  
ATOM   4684  HA2 GLY   321      46.323  34.755  23.513  1.00  0.00           H  
ATOM   4685  HA3 GLY   321      45.606  33.244  22.970  1.00  0.00           H  
ATOM   4686  C   GLY   321      45.411  33.654  25.075  1.00  0.00           C  
ATOM   4687  O   GLY   321      46.029  33.575  26.181  1.00  0.00           O  
ATOM   4688  N   VAL   322      44.051  33.666  24.993  1.00  0.00           N  
ATOM   4689  H   VAL   322      43.664  33.639  24.061  1.00  0.00           H  
ATOM   4690  CA  VAL   322      43.091  33.709  26.132  1.00  0.00           C  
ATOM   4691  HA  VAL   322      43.588  33.342  27.030  1.00  0.00           H  
ATOM   4692  CB  VAL   322      42.621  35.118  26.557  1.00  0.00           C  
ATOM   4693  HB  VAL   322      41.943  35.501  25.795  1.00  0.00           H  
ATOM   4694  CG1 VAL   322      42.020  35.305  27.946  1.00  0.00           C  
ATOM   4695 HG11 VAL   322      41.610  36.314  28.000  1.00  0.00           H  
ATOM   4696 HG12 VAL   322      41.281  34.536  28.173  1.00  0.00           H  
ATOM   4697 HG13 VAL   322      42.755  35.031  28.702  1.00  0.00           H  
ATOM   4698  CG2 VAL   322      43.848  36.099  26.519  1.00  0.00           C  
ATOM   4699 HG21 VAL   322      43.495  37.126  26.620  1.00  0.00           H  
ATOM   4700 HG22 VAL   322      44.426  36.049  25.597  1.00  0.00           H  
ATOM   4701 HG23 VAL   322      44.518  35.948  27.365  1.00  0.00           H  
ATOM   4702  C   VAL   322      41.907  32.770  25.929  1.00  0.00           C  
ATOM   4703  O   VAL   322      40.948  33.054  25.252  1.00  0.00           O  
ATOM   4704  N   ALA   323      41.942  31.687  26.718  1.00  0.00           N  
ATOM   4705  H   ALA   323      42.743  31.562  27.319  1.00  0.00           H  
ATOM   4706  CA  ALA   323      40.828  30.738  26.787  1.00  0.00           C  
ATOM   4707  HA  ALA   323      40.202  30.880  25.906  1.00  0.00           H  
ATOM   4708  CB  ALA   323      41.366  29.314  26.652  1.00  0.00           C  
ATOM   4709  HB1 ALA   323      41.731  29.253  25.627  1.00  0.00           H  
ATOM   4710  HB2 ALA   323      42.255  29.172  27.268  1.00  0.00           H  
ATOM   4711  HB3 ALA   323      40.683  28.479  26.806  1.00  0.00           H  
ATOM   4712  C   ALA   323      39.902  30.871  28.077  1.00  0.00           C  
ATOM   4713  O   ALA   323      40.385  31.345  29.100  1.00  0.00           O  
ATOM   4714  N   TRP   324      38.580  30.595  27.927  1.00  0.00           N  
ATOM   4715  H   TRP   324      38.312  30.253  27.016  1.00  0.00           H  
ATOM   4716  CA  TRP   324      37.507  30.953  28.841  1.00  0.00           C  
ATOM   4717  HA  TRP   324      37.918  31.215  29.816  1.00  0.00           H  
ATOM   4718  CB  TRP   324      36.701  32.165  28.313  1.00  0.00           C  
ATOM   4719  HB2 TRP   324      36.393  31.918  27.297  1.00  0.00           H  
ATOM   4720  HB3 TRP   324      37.305  33.070  28.238  1.00  0.00           H  
ATOM   4721  CG  TRP   324      35.353  32.560  29.054  1.00  0.00           C  
ATOM   4722  CD1 TRP   324      35.117  32.523  30.407  1.00  0.00           C  
ATOM   4723  HD1 TRP   324      35.962  32.478  31.079  1.00  0.00           H  
ATOM   4724  NE1 TRP   324      33.826  32.773  30.707  1.00  0.00           N  
ATOM   4725  HE1 TRP   324      33.393  32.803  31.619  1.00  0.00           H  
ATOM   4726  CE2 TRP   324      33.171  33.221  29.537  1.00  0.00           C  
ATOM   4727  CZ2 TRP   324      31.906  33.747  29.252  1.00  0.00           C  
ATOM   4728  HZ2 TRP   324      31.252  33.841  30.106  1.00  0.00           H  
ATOM   4729  CH2 TRP   324      31.492  34.062  27.959  1.00  0.00           C  
ATOM   4730  HH2 TRP   324      30.574  34.611  27.806  1.00  0.00           H  
ATOM   4731  CZ3 TRP   324      32.494  33.844  26.952  1.00  0.00           C  
ATOM   4732  HZ3 TRP   324      32.268  34.234  25.970  1.00  0.00           H  
ATOM   4733  CE3 TRP   324      33.729  33.347  27.168  1.00  0.00           C  
ATOM   4734  HE3 TRP   324      34.402  33.273  26.327  1.00  0.00           H  
ATOM   4735  CD2 TRP   324      34.127  33.014  28.479  1.00  0.00           C  
ATOM   4736  C   TRP   324      36.603  29.739  28.909  1.00  0.00           C  
ATOM   4737  O   TRP   324      36.231  29.110  27.909  1.00  0.00           O  
ATOM   4738  N   VAL   325      36.330  29.406  30.189  1.00  0.00           N  
ATOM   4739  H   VAL   325      36.635  29.954  30.981  1.00  0.00           H  
ATOM   4740  CA  VAL   325      35.489  28.302  30.720  1.00  0.00           C  
ATOM   4741  HA  VAL   325      35.346  27.576  29.920  1.00  0.00           H  
ATOM   4742  CB  VAL   325      36.282  27.504  31.787  1.00  0.00           C  
ATOM   4743  HB  VAL   325      36.721  28.026  32.637  1.00  0.00           H  
ATOM   4744  CG1 VAL   325      35.294  26.495  32.306  1.00  0.00           C  
ATOM   4745 HG11 VAL   325      34.846  25.968  31.465  1.00  0.00           H  
ATOM   4746 HG12 VAL   325      35.853  25.751  32.873  1.00  0.00           H  
ATOM   4747 HG13 VAL   325      34.490  26.901  32.920  1.00  0.00           H  
ATOM   4748  CG2 VAL   325      37.353  26.736  31.074  1.00  0.00           C  
ATOM   4749 HG21 VAL   325      38.196  27.425  31.030  1.00  0.00           H  
ATOM   4750 HG22 VAL   325      36.992  26.233  30.177  1.00  0.00           H  
ATOM   4751 HG23 VAL   325      37.655  25.922  31.734  1.00  0.00           H  
ATOM   4752  C   VAL   325      34.231  28.986  31.271  1.00  0.00           C  
ATOM   4753  O   VAL   325      34.172  29.437  32.410  1.00  0.00           O  
ATOM   4754  N   PRO   326      33.167  29.150  30.475  1.00  0.00           N  
ATOM   4755  CD  PRO   326      33.149  28.832  29.070  1.00  0.00           C  
ATOM   4756  HD2 PRO   326      34.117  29.160  28.693  1.00  0.00           H  
ATOM   4757  HD3 PRO   326      32.908  27.772  28.984  1.00  0.00           H  
ATOM   4758  CG  PRO   326      31.998  29.653  28.437  1.00  0.00           C  
ATOM   4759  HG2 PRO   326      31.430  29.125  27.671  1.00  0.00           H  
ATOM   4760  HG3 PRO   326      32.388  30.621  28.125  1.00  0.00           H  
ATOM   4761  CB  PRO   326      31.061  29.865  29.558  1.00  0.00           C  
ATOM   4762  HB2 PRO   326      30.380  30.713  29.496  1.00  0.00           H  
ATOM   4763  HB3 PRO   326      30.485  28.939  29.568  1.00  0.00           H  
ATOM   4764  CA  PRO   326      31.916  29.793  30.887  1.00  0.00           C  
ATOM   4765  HA  PRO   326      32.196  30.790  31.229  1.00  0.00           H  
ATOM   4766  C   PRO   326      31.207  28.981  31.981  1.00  0.00           C  
ATOM   4767  O   PRO   326      31.075  27.770  31.863  1.00  0.00           O  
ATOM   4768  N   TYR   327      30.727  29.614  33.002  1.00  0.00           N  
ATOM   4769  H   TYR   327      30.945  30.588  33.150  1.00  0.00           H  
ATOM   4770  CA  TYR   327      30.001  28.947  34.097  1.00  0.00           C  
ATOM   4771  HA  TYR   327      30.635  28.174  34.532  1.00  0.00           H  
ATOM   4772  CB  TYR   327      29.731  30.044  35.078  1.00  0.00           C  
ATOM   4773  HB2 TYR   327      30.662  30.431  35.492  1.00  0.00           H  
ATOM   4774  HB3 TYR   327      29.259  30.845  34.509  1.00  0.00           H  
ATOM   4775  CG  TYR   327      28.731  29.872  36.192  1.00  0.00           C  
ATOM   4776  CD1 TYR   327      29.323  30.012  37.519  1.00  0.00           C  
ATOM   4777  HD1 TYR   327      30.377  30.233  37.603  1.00  0.00           H  
ATOM   4778  CE1 TYR   327      28.481  29.753  38.633  1.00  0.00           C  
ATOM   4779  HE1 TYR   327      28.853  29.889  39.638  1.00  0.00           H  
ATOM   4780  CZ  TYR   327      27.095  29.578  38.468  1.00  0.00           C  
ATOM   4781  OH  TYR   327      26.359  29.413  39.581  1.00  0.00           O  
ATOM   4782  HH  TYR   327      25.536  29.060  39.237  1.00  0.00           H  
ATOM   4783  CE2 TYR   327      26.588  29.413  37.155  1.00  0.00           C  
ATOM   4784  HE2 TYR   327      25.585  29.023  37.065  1.00  0.00           H  
ATOM   4785  CD2 TYR   327      27.377  29.568  36.043  1.00  0.00           C  
ATOM   4786  HD2 TYR   327      26.922  29.471  35.068  1.00  0.00           H  
ATOM   4787  C   TYR   327      28.684  28.306  33.610  1.00  0.00           C  
ATOM   4788  O   TYR   327      28.041  28.814  32.707  1.00  0.00           O  
ATOM   4789  N   THR   328      28.175  27.284  34.343  1.00  0.00           N  
ATOM   4790  H   THR   328      28.747  26.844  35.049  1.00  0.00           H  
ATOM   4791  CA  THR   328      26.923  26.566  33.957  1.00  0.00           C  
ATOM   4792  HA  THR   328      26.295  27.370  33.573  1.00  0.00           H  
ATOM   4793  CB  THR   328      27.068  25.639  32.750  1.00  0.00           C  
ATOM   4794  HB  THR   328      27.111  26.411  31.981  1.00  0.00           H  
ATOM   4795  CG2 THR   328      28.341  24.814  32.688  1.00  0.00           C  
ATOM   4796 HG21 THR   328      28.615  24.524  31.673  1.00  0.00           H  
ATOM   4797 HG22 THR   328      29.178  25.403  33.061  1.00  0.00           H  
ATOM   4798 HG23 THR   328      28.244  23.944  33.336  1.00  0.00           H  
ATOM   4799  OG1 THR   328      25.971  24.849  32.606  1.00  0.00           O  
ATOM   4800  HG1 THR   328      25.163  25.365  32.664  1.00  0.00           H  
ATOM   4801  C   THR   328      26.433  25.815  35.208  1.00  0.00           C  
ATOM   4802  O   THR   328      27.268  25.559  36.053  1.00  0.00           O  
ATOM   4803  N   ASP   329      25.144  25.413  35.387  1.00  0.00           N  
ATOM   4804  H   ASP   329      24.475  25.820  34.749  1.00  0.00           H  
ATOM   4805  CA  ASP   329      24.751  24.631  36.580  1.00  0.00           C  
ATOM   4806  HA  ASP   329      25.164  25.115  37.465  1.00  0.00           H  
ATOM   4807  CB  ASP   329      23.202  24.458  36.671  1.00  0.00           C  
ATOM   4808  HB2 ASP   329      22.875  23.681  35.980  1.00  0.00           H  
ATOM   4809  HB3 ASP   329      22.892  24.010  37.616  1.00  0.00           H  
ATOM   4810  CG  ASP   329      22.368  25.759  36.566  1.00  0.00           C  
ATOM   4811  OD1 ASP   329      22.906  26.874  36.516  1.00  0.00           O  
ATOM   4812  OD2 ASP   329      21.095  25.617  36.672  1.00  0.00           O  
ATOM   4813  C   ASP   329      25.376  23.204  36.633  1.00  0.00           C  
ATOM   4814  O   ASP   329      25.322  22.600  37.738  1.00  0.00           O  
ATOM   4815  N   GLU   330      25.868  22.726  35.571  1.00  0.00           N  
ATOM   4816  H   GLU   330      26.019  23.360  34.799  1.00  0.00           H  
ATOM   4817  CA  GLU   330      26.624  21.497  35.508  1.00  0.00           C  
ATOM   4818  HA  GLU   330      26.071  20.817  36.157  1.00  0.00           H  
ATOM   4819  CB  GLU   330      26.726  20.865  34.079  1.00  0.00           C  
ATOM   4820  HB2 GLU   330      27.001  21.632  33.356  1.00  0.00           H  
ATOM   4821  HB3 GLU   330      27.346  19.976  33.959  1.00  0.00           H  
ATOM   4822  CG  GLU   330      25.389  20.388  33.596  1.00  0.00           C  
ATOM   4823  HG2 GLU   330      24.622  21.097  33.907  1.00  0.00           H  
ATOM   4824  HG3 GLU   330      25.376  20.212  32.520  1.00  0.00           H  
ATOM   4825  CD  GLU   330      24.979  18.966  34.224  1.00  0.00           C  
ATOM   4826  OE1 GLU   330      25.785  18.141  34.589  1.00  0.00           O  
ATOM   4827  OE2 GLU   330      23.763  18.654  34.301  1.00  0.00           O  
ATOM   4828  C   GLU   330      28.086  21.629  36.097  1.00  0.00           C  
ATOM   4829  O   GLU   330      28.664  20.616  36.450  1.00  0.00           O  
ATOM   4830  N   ALA   331      28.543  22.880  36.223  1.00  0.00           N  
ATOM   4831  H   ALA   331      27.942  23.648  35.963  1.00  0.00           H  
ATOM   4832  CA  ALA   331      29.939  23.220  36.691  1.00  0.00           C  
ATOM   4833  HA  ALA   331      30.205  22.602  37.549  1.00  0.00           H  
ATOM   4834  CB  ALA   331      30.950  22.771  35.568  1.00  0.00           C  
ATOM   4835  HB1 ALA   331      30.884  21.684  35.618  1.00  0.00           H  
ATOM   4836  HB2 ALA   331      30.610  23.141  34.601  1.00  0.00           H  
ATOM   4837  HB3 ALA   331      31.902  23.233  35.830  1.00  0.00           H  
ATOM   4838  C   ALA   331      29.960  24.730  37.103  1.00  0.00           C  
ATOM   4839  O   ALA   331      30.380  25.515  36.274  1.00  0.00           O  
ATOM   4840  N   PRO   332      29.631  25.055  38.332  1.00  0.00           N  
ATOM   4841  CD  PRO   332      29.192  24.139  39.406  1.00  0.00           C  
ATOM   4842  HD2 PRO   332      28.328  23.552  39.095  1.00  0.00           H  
ATOM   4843  HD3 PRO   332      29.972  23.471  39.774  1.00  0.00           H  
ATOM   4844  CG  PRO   332      28.748  24.922  40.600  1.00  0.00           C  
ATOM   4845  HG2 PRO   332      29.442  24.727  41.417  1.00  0.00           H  
ATOM   4846  HG3 PRO   332      27.809  24.541  41.003  1.00  0.00           H  
ATOM   4847  CB  PRO   332      28.626  26.348  40.045  1.00  0.00           C  
ATOM   4848  HB2 PRO   332      27.592  26.518  39.744  1.00  0.00           H  
ATOM   4849  HB3 PRO   332      28.906  27.080  40.802  1.00  0.00           H  
ATOM   4850  CA  PRO   332      29.453  26.435  38.742  1.00  0.00           C  
ATOM   4851  HA  PRO   332      28.857  26.901  37.958  1.00  0.00           H  
ATOM   4852  C   PRO   332      30.662  27.379  38.928  1.00  0.00           C  
ATOM   4853  O   PRO   332      30.737  28.118  39.871  1.00  0.00           O  
ATOM   4854  N   PHE   333      31.640  27.291  37.970  1.00  0.00           N  
ATOM   4855  H   PHE   333      31.459  26.758  37.131  1.00  0.00           H  
ATOM   4856  CA  PHE   333      32.883  28.071  38.102  1.00  0.00           C  
ATOM   4857  HA  PHE   333      32.784  28.882  38.824  1.00  0.00           H  
ATOM   4858  CB  PHE   333      34.005  27.186  38.597  1.00  0.00           C  
ATOM   4859  HB2 PHE   333      33.833  26.953  39.648  1.00  0.00           H  
ATOM   4860  HB3 PHE   333      34.936  27.750  38.552  1.00  0.00           H  
ATOM   4861  CG  PHE   333      34.164  25.866  37.943  1.00  0.00           C  
ATOM   4862  CD1 PHE   333      34.869  25.799  36.731  1.00  0.00           C  
ATOM   4863  HD1 PHE   333      35.251  26.674  36.226  1.00  0.00           H  
ATOM   4864  CE1 PHE   333      35.089  24.462  36.208  1.00  0.00           C  
ATOM   4865  HE1 PHE   333      35.648  24.327  35.294  1.00  0.00           H  
ATOM   4866  CZ  PHE   333      34.460  23.359  36.763  1.00  0.00           C  
ATOM   4867  HZ  PHE   333      34.551  22.398  36.279  1.00  0.00           H  
ATOM   4868  CE2 PHE   333      33.710  23.463  37.949  1.00  0.00           C  
ATOM   4869  HE2 PHE   333      33.224  22.607  38.395  1.00  0.00           H  
ATOM   4870  CD2 PHE   333      33.639  24.713  38.586  1.00  0.00           C  
ATOM   4871  HD2 PHE   333      33.033  24.852  39.469  1.00  0.00           H  
ATOM   4872  C   PHE   333      33.222  28.838  36.823  1.00  0.00           C  
ATOM   4873  O   PHE   333      32.861  28.426  35.774  1.00  0.00           O  
ATOM   4874  N   HIE   334      33.736  30.000  36.896  1.00  0.00           N  
ATOM   4875  H   HIE   334      33.957  30.278  37.841  1.00  0.00           H  
ATOM   4876  CA  HIE   334      34.356  30.773  35.810  1.00  0.00           C  
ATOM   4877  HA  HIE   334      33.892  30.440  34.881  1.00  0.00           H  
ATOM   4878  CB  HIE   334      34.437  32.320  36.022  1.00  0.00           C  
ATOM   4879  HB2 HIE   334      33.440  32.574  36.381  1.00  0.00           H  
ATOM   4880  HB3 HIE   334      35.067  32.496  36.895  1.00  0.00           H  
ATOM   4881  CG  HIE   334      34.826  33.184  34.964  1.00  0.00           C  
ATOM   4882  ND1 HIE   334      34.060  33.609  33.882  1.00  0.00           N  
ATOM   4883  CE1 HIE   334      34.788  34.568  33.300  1.00  0.00           C  
ATOM   4884  HE1 HIE   334      34.561  35.186  32.443  1.00  0.00           H  
ATOM   4885  NE2 HIE   334      35.935  34.705  33.945  1.00  0.00           N  
ATOM   4886  HE2 HIE   334      36.648  35.383  33.719  1.00  0.00           H  
ATOM   4887  CD2 HIE   334      36.030  33.741  34.949  1.00  0.00           C  
ATOM   4888  HD2 HIE   334      36.829  33.526  35.644  1.00  0.00           H  
ATOM   4889  C   HIE   334      35.735  30.174  35.686  1.00  0.00           C  
ATOM   4890  O   HIE   334      36.378  29.871  36.686  1.00  0.00           O  
ATOM   4891  N   GLY   335      36.293  30.221  34.501  1.00  0.00           N  
ATOM   4892  H   GLY   335      35.787  30.604  33.716  1.00  0.00           H  
ATOM   4893  CA  GLY   335      37.697  29.922  34.391  1.00  0.00           C  
ATOM   4894  HA2 GLY   335      38.135  30.197  35.350  1.00  0.00           H  
ATOM   4895  HA3 GLY   335      37.888  28.872  34.166  1.00  0.00           H  
ATOM   4896  C   GLY   335      38.463  30.657  33.290  1.00  0.00           C  
ATOM   4897  O   GLY   335      37.846  31.057  32.358  1.00  0.00           O  
ATOM   4898  N   GLN   336      39.816  30.764  33.479  1.00  0.00           N  
ATOM   4899  H   GLN   336      40.197  30.355  34.320  1.00  0.00           H  
ATOM   4900  CA  GLN   336      40.568  31.696  32.638  1.00  0.00           C  
ATOM   4901  HA  GLN   336      40.203  31.824  31.618  1.00  0.00           H  
ATOM   4902  CB  GLN   336      40.672  33.108  33.220  1.00  0.00           C  
ATOM   4903  HB2 GLN   336      41.371  32.978  34.046  1.00  0.00           H  
ATOM   4904  HB3 GLN   336      41.144  33.822  32.544  1.00  0.00           H  
ATOM   4905  CG  GLN   336      39.397  33.880  33.666  1.00  0.00           C  
ATOM   4906  HG2 GLN   336      38.963  33.469  34.577  1.00  0.00           H  
ATOM   4907  HG3 GLN   336      38.650  33.776  32.879  1.00  0.00           H  
ATOM   4908  CD  GLN   336      39.562  35.452  33.762  1.00  0.00           C  
ATOM   4909  OE1 GLN   336      38.589  36.148  33.714  1.00  0.00           O  
ATOM   4910  NE2 GLN   336      40.784  35.971  33.963  1.00  0.00           N  
ATOM   4911 HE21 GLN   336      41.551  35.359  34.201  1.00  0.00           H  
ATOM   4912 HE22 GLN   336      40.741  36.978  33.906  1.00  0.00           H  
ATOM   4913  C   GLN   336      41.991  31.040  32.449  1.00  0.00           C  
ATOM   4914  O   GLN   336      42.506  30.657  33.443  1.00  0.00           O  
ATOM   4915  N   ILE   337      42.549  31.029  31.245  1.00  0.00           N  
ATOM   4916  H   ILE   337      41.950  31.405  30.523  1.00  0.00           H  
ATOM   4917  CA  ILE   337      43.769  30.288  30.810  1.00  0.00           C  
ATOM   4918  HA  ILE   337      44.464  30.166  31.641  1.00  0.00           H  
ATOM   4919  CB  ILE   337      43.455  28.905  30.268  1.00  0.00           C  
ATOM   4920  HB  ILE   337      42.928  29.078  29.330  1.00  0.00           H  
ATOM   4921  CG2 ILE   337      44.805  28.158  29.897  1.00  0.00           C  
ATOM   4922 HG21 ILE   337      44.466  27.206  29.487  1.00  0.00           H  
ATOM   4923 HG22 ILE   337      45.416  28.634  29.130  1.00  0.00           H  
ATOM   4924 HG23 ILE   337      45.535  27.950  30.679  1.00  0.00           H  
ATOM   4925  CG1 ILE   337      42.668  27.947  31.200  1.00  0.00           C  
ATOM   4926 HG12 ILE   337      43.106  26.954  31.100  1.00  0.00           H  
ATOM   4927 HG13 ILE   337      42.869  28.253  32.227  1.00  0.00           H  
ATOM   4928  CD1 ILE   337      41.201  27.911  30.706  1.00  0.00           C  
ATOM   4929 HD11 ILE   337      40.691  28.815  31.038  1.00  0.00           H  
ATOM   4930 HD12 ILE   337      40.640  27.112  31.191  1.00  0.00           H  
ATOM   4931 HD13 ILE   337      41.007  27.699  29.655  1.00  0.00           H  
ATOM   4932  C   ILE   337      44.545  31.087  29.809  1.00  0.00           C  
ATOM   4933  O   ILE   337      44.066  31.394  28.725  1.00  0.00           O  
ATOM   4934  N   MET   338      45.656  31.686  30.238  1.00  0.00           N  
ATOM   4935  H   MET   338      46.019  31.273  31.085  1.00  0.00           H  
ATOM   4936  CA  MET   338      46.205  32.958  29.712  1.00  0.00           C  
ATOM   4937  HA  MET   338      46.117  32.794  28.638  1.00  0.00           H
[truncated: 3,789,677 more chars]
