# Supplementary material for: Mechanistic insights into glycoside 3-oxidases involved in C-glycoside metabolism in soil microorganisms
Source: Nat Commun. 2023 Nov 14;14:7289. doi: 10.1038/s41467-023-42000-3 (PMC10646112; doi:10.1038/s41467-023-42000-3)
Supplement: Supplementary file 5 — Supplementary Data 1 [file 41467_2023_42000_MOESM5_ESM.zip › SuppInfo-MD-files/cMDs-for-MMPBSA/glc_end_3.pdb]

CRYST1   79.805   83.418   73.550  90.00  90.00  90.00               1
ATOM      1  N   ARG     1      37.790  76.480  33.191  1.00  0.00           N  
ATOM      2  H1  ARG     1      37.928  76.323  34.179  1.00  0.00           H  
ATOM      3  H2  ARG     1      38.456  77.190  32.922  1.00  0.00           H  
ATOM      4  H3  ARG     1      36.856  76.832  33.040  1.00  0.00           H  
ATOM      5  CA  ARG     1      38.062  75.306  32.390  1.00  0.00           C  
ATOM      6  HA  ARG     1      38.190  75.603  31.349  1.00  0.00           H  
ATOM      7  CB  ARG     1      39.398  74.561  32.893  1.00  0.00           C  
ATOM      8  HB2 ARG     1      39.316  74.035  33.844  1.00  0.00           H  
ATOM      9  HB3 ARG     1      40.236  75.256  32.934  1.00  0.00           H  
ATOM     10  CG  ARG     1      39.784  73.429  31.874  1.00  0.00           C  
ATOM     11  HG2 ARG     1      38.996  72.682  31.776  1.00  0.00           H  
ATOM     12  HG3 ARG     1      40.040  73.815  30.887  1.00  0.00           H  
ATOM     13  CD  ARG     1      40.938  72.635  32.444  1.00  0.00           C  
ATOM     14  HD2 ARG     1      40.665  72.031  33.309  1.00  0.00           H  
ATOM     15  HD3 ARG     1      41.787  73.296  32.619  1.00  0.00           H  
ATOM     16  NE  ARG     1      41.445  71.675  31.444  1.00  0.00           N  
ATOM     17  HE  ARG     1      41.326  71.889  30.464  1.00  0.00           H  
ATOM     18  CZ  ARG     1      42.171  70.604  31.720  1.00  0.00           C  
ATOM     19  NH1 ARG     1      42.662  70.293  32.902  1.00  0.00           N  
ATOM     20 HH11 ARG     1      42.470  70.896  33.688  1.00  0.00           H  
ATOM     21 HH12 ARG     1      43.311  69.518  32.917  1.00  0.00           H  
ATOM     22  NH2 ARG     1      42.425  69.786  30.801  1.00  0.00           N  
ATOM     23 HH21 ARG     1      42.058  70.133  29.927  1.00  0.00           H  
ATOM     24 HH22 ARG     1      43.042  69.001  30.954  1.00  0.00           H  
ATOM     25  C   ARG     1      36.865  74.418  32.285  1.00  0.00           C  
ATOM     26  O   ARG     1      36.303  74.257  31.183  1.00  0.00           O  
ATOM     27  N   TYR     2      36.457  73.783  33.395  1.00  0.00           N  
ATOM     28  H   TYR     2      36.925  73.867  34.286  1.00  0.00           H  
ATOM     29  CA  TYR     2      35.418  72.691  33.326  1.00  0.00           C  
ATOM     30  HA  TYR     2      35.653  72.031  32.490  1.00  0.00           H  
ATOM     31  CB  TYR     2      35.558  71.841  34.581  1.00  0.00           C  
ATOM     32  HB2 TYR     2      34.800  71.075  34.421  1.00  0.00           H  
ATOM     33  HB3 TYR     2      35.277  72.563  35.348  1.00  0.00           H  
ATOM     34  CG  TYR     2      36.971  71.373  34.854  1.00  0.00           C  
ATOM     35  CD1 TYR     2      37.611  70.499  33.985  1.00  0.00           C  
ATOM     36  HD1 TYR     2      37.152  70.050  33.117  1.00  0.00           H  
ATOM     37  CE1 TYR     2      38.915  70.145  34.232  1.00  0.00           C  
ATOM     38  HE1 TYR     2      39.557  69.563  33.586  1.00  0.00           H  
ATOM     39  CZ  TYR     2      39.651  70.594  35.385  1.00  0.00           C  
ATOM     40  OH  TYR     2      40.946  70.351  35.380  1.00  0.00           O  
ATOM     41  HH  TYR     2      41.058  69.409  35.233  1.00  0.00           H  
ATOM     42  CE2 TYR     2      39.003  71.518  36.237  1.00  0.00           C  
ATOM     43  HE2 TYR     2      39.566  71.917  37.067  1.00  0.00           H  
ATOM     44  CD2 TYR     2      37.630  71.855  35.984  1.00  0.00           C  
ATOM     45  HD2 TYR     2      37.215  72.538  36.711  1.00  0.00           H  
ATOM     46  C   TYR     2      33.977  73.341  33.099  1.00  0.00           C  
ATOM     47  O   TYR     2      33.677  74.491  33.467  1.00  0.00           O  
ATOM     48  N   PRO     3      33.060  72.594  32.433  1.00  0.00           N  
ATOM     49  CD  PRO     3      33.180  71.227  31.936  1.00  0.00           C  
ATOM     50  HD2 PRO     3      33.920  71.184  31.137  1.00  0.00           H  
ATOM     51  HD3 PRO     3      33.606  70.539  32.666  1.00  0.00           H  
ATOM     52  CG  PRO     3      31.761  70.823  31.419  1.00  0.00           C  
ATOM     53  HG2 PRO     3      31.164  70.372  32.211  1.00  0.00           H  
ATOM     54  HG3 PRO     3      31.839  70.199  30.528  1.00  0.00           H  
ATOM     55  CB  PRO     3      31.173  72.111  30.978  1.00  0.00           C  
ATOM     56  HB2 PRO     3      30.085  72.066  31.036  1.00  0.00           H  
ATOM     57  HB3 PRO     3      31.599  72.437  30.030  1.00  0.00           H  
ATOM     58  CA  PRO     3      31.715  73.120  32.040  1.00  0.00           C  
ATOM     59  HA  PRO     3      31.824  74.079  31.532  1.00  0.00           H  
ATOM     60  C   PRO     3      30.780  73.125  33.218  1.00  0.00           C  
ATOM     61  O   PRO     3      31.065  72.376  34.201  1.00  0.00           O  
ATOM     62  N   ALA     4      29.693  73.898  33.111  1.00  0.00           N  
ATOM     63  H   ALA     4      29.635  74.536  32.330  1.00  0.00           H  
ATOM     64  CA  ALA     4      28.714  73.893  34.246  1.00  0.00           C  
ATOM     65  HA  ALA     4      29.215  73.732  35.201  1.00  0.00           H  
ATOM     66  CB  ALA     4      28.074  75.285  34.274  1.00  0.00           C  
ATOM     67  HB1 ALA     4      27.274  75.288  35.014  1.00  0.00           H  
ATOM     68  HB2 ALA     4      28.767  76.102  34.477  1.00  0.00           H  
ATOM     69  HB3 ALA     4      27.666  75.468  33.280  1.00  0.00           H  
ATOM     70  C   ALA     4      27.724  72.695  34.211  1.00  0.00           C  
ATOM     71  O   ALA     4      27.331  72.154  35.264  1.00  0.00           O  
ATOM     72  N   ALA     5      27.513  72.191  33.005  1.00  0.00           N  
ATOM     73  H   ALA     5      27.634  72.746  32.170  1.00  0.00           H  
ATOM     74  CA  ALA     5      26.726  70.963  32.654  1.00  0.00           C  
ATOM     75  HA  ALA     5      27.044  70.285  33.446  1.00  0.00           H  
ATOM     76  CB  ALA     5      25.173  71.333  32.659  1.00  0.00           C  
ATOM     77  HB1 ALA     5      24.969  71.670  33.675  1.00  0.00           H  
ATOM     78  HB2 ALA     5      24.967  72.241  32.092  1.00  0.00           H  
ATOM     79  HB3 ALA     5      24.505  70.579  32.243  1.00  0.00           H  
ATOM     80  C   ALA     5      27.101  70.397  31.320  1.00  0.00           C  
ATOM     81  O   ALA     5      27.517  71.096  30.398  1.00  0.00           O  
ATOM     82  N   VAL     6      26.795  69.074  31.256  1.00  0.00           N  
ATOM     83  H   VAL     6      26.509  68.646  32.125  1.00  0.00           H  
ATOM     84  CA  VAL     6      26.781  68.239  29.990  1.00  0.00           C  
ATOM     85  HA  VAL     6      26.623  68.917  29.151  1.00  0.00           H  
ATOM     86  CB  VAL     6      28.178  67.503  29.688  1.00  0.00           C  
ATOM     87  HB  VAL     6      28.108  66.903  28.781  1.00  0.00           H  
ATOM     88  CG1 VAL     6      29.234  68.620  29.284  1.00  0.00           C  
ATOM     89 HG11 VAL     6      28.851  69.056  28.361  1.00  0.00           H  
ATOM     90 HG12 VAL     6      30.164  68.170  28.939  1.00  0.00           H  
ATOM     91 HG13 VAL     6      29.330  69.379  30.061  1.00  0.00           H  
ATOM     92  CG2 VAL     6      28.628  66.594  30.845  1.00  0.00           C  
ATOM     93 HG21 VAL     6      27.803  65.919  31.071  1.00  0.00           H  
ATOM     94 HG22 VAL     6      29.559  66.059  30.658  1.00  0.00           H  
ATOM     95 HG23 VAL     6      28.760  67.175  31.758  1.00  0.00           H  
ATOM     96  C   VAL     6      25.759  67.171  30.177  1.00  0.00           C  
ATOM     97  O   VAL     6      25.262  66.866  31.244  1.00  0.00           O  
ATOM     98  N   ASP     7      25.389  66.496  29.095  1.00  0.00           N  
ATOM     99  H   ASP     7      25.859  66.575  28.204  1.00  0.00           H  
ATOM    100  CA  ASP     7      24.401  65.379  29.175  1.00  0.00           C  
ATOM    101  HA  ASP     7      23.592  65.547  29.887  1.00  0.00           H  
ATOM    102  CB  ASP     7      23.841  65.153  27.732  1.00  0.00           C  
ATOM    103  HB2 ASP     7      24.735  64.871  27.176  1.00  0.00           H  
ATOM    104  HB3 ASP     7      23.153  64.308  27.691  1.00  0.00           H  
ATOM    105  CG  ASP     7      23.249  66.379  27.113  1.00  0.00           C  
ATOM    106  OD1 ASP     7      23.437  66.598  25.911  1.00  0.00           O  
ATOM    107  OD2 ASP     7      22.560  67.193  27.761  1.00  0.00           O  
ATOM    108  C   ASP     7      25.156  64.071  29.667  1.00  0.00           C  
ATOM    109  O   ASP     7      24.529  63.287  30.480  1.00  0.00           O  
ATOM    110  N   VAL     8      26.380  63.795  29.179  1.00  0.00           N  
ATOM    111  H   VAL     8      26.866  64.349  28.488  1.00  0.00           H  
ATOM    112  CA  VAL     8      27.161  62.660  29.648  1.00  0.00           C  
ATOM    113  HA  VAL     8      26.662  62.187  30.494  1.00  0.00           H  
ATOM    114  CB  VAL     8      27.301  61.462  28.623  1.00  0.00           C  
ATOM    115  HB  VAL     8      28.160  61.697  27.995  1.00  0.00           H  
ATOM    116  CG1 VAL     8      27.655  60.103  29.287  1.00  0.00           C  
ATOM    117 HG11 VAL     8      27.027  59.855  30.142  1.00  0.00           H  
ATOM    118 HG12 VAL     8      27.710  59.255  28.604  1.00  0.00           H  
ATOM    119 HG13 VAL     8      28.643  60.206  29.736  1.00  0.00           H  
ATOM    120  CG2 VAL     8      26.140  61.337  27.699  1.00  0.00           C  
ATOM    121 HG21 VAL     8      26.331  60.546  26.973  1.00  0.00           H  
ATOM    122 HG22 VAL     8      25.907  62.267  27.180  1.00  0.00           H  
ATOM    123 HG23 VAL     8      25.256  60.932  28.191  1.00  0.00           H  
ATOM    124  C   VAL     8      28.586  63.058  30.122  1.00  0.00           C  
ATOM    125  O   VAL     8      29.461  63.585  29.397  1.00  0.00           O  
ATOM    126  N   ALA     9      28.906  62.729  31.379  1.00  0.00           N  
ATOM    127  H   ALA     9      28.195  62.221  31.885  1.00  0.00           H  
ATOM    128  CA  ALA     9      30.222  62.826  32.032  1.00  0.00           C  
ATOM    129  HA  ALA     9      30.747  63.593  31.463  1.00  0.00           H  
ATOM    130  CB  ALA     9      30.085  63.393  33.464  1.00  0.00           C  
ATOM    131  HB1 ALA     9      31.009  63.219  34.015  1.00  0.00           H  
ATOM    132  HB2 ALA     9      30.006  64.475  33.354  1.00  0.00           H  
ATOM    133  HB3 ALA     9      29.228  63.057  34.048  1.00  0.00           H  
ATOM    134  C   ALA     9      30.934  61.499  32.099  1.00  0.00           C  
ATOM    135  O   ALA     9      30.342  60.615  32.707  1.00  0.00           O  
ATOM    136  N   ILE    10      32.177  61.462  31.538  1.00  0.00           N  
ATOM    137  H   ILE    10      32.544  62.364  31.271  1.00  0.00           H  
ATOM    138  CA  ILE    10      33.013  60.309  31.264  1.00  0.00           C  
ATOM    139  HA  ILE    10      32.466  59.503  31.752  1.00  0.00           H  
ATOM    140  CB  ILE    10      33.081  60.010  29.820  1.00  0.00           C  
ATOM    141  HB  ILE    10      33.546  60.865  29.328  1.00  0.00           H  
ATOM    142  CG2 ILE    10      33.898  58.717  29.671  1.00  0.00           C  
ATOM    143 HG21 ILE    10      33.368  57.936  30.217  1.00  0.00           H  
ATOM    144 HG22 ILE    10      34.911  58.866  30.042  1.00  0.00           H  
ATOM    145 HG23 ILE    10      33.953  58.456  28.613  1.00  0.00           H  
ATOM    146  CG1 ILE    10      31.727  59.602  29.165  1.00  0.00           C  
ATOM    147 HG12 ILE    10      31.249  58.813  29.746  1.00  0.00           H  
ATOM    148 HG13 ILE    10      31.061  60.462  29.237  1.00  0.00           H  
ATOM    149  CD1 ILE    10      31.811  59.233  27.658  1.00  0.00           C  
ATOM    150 HD11 ILE    10      32.432  59.966  27.144  1.00  0.00           H  
ATOM    151 HD12 ILE    10      30.831  59.376  27.203  1.00  0.00           H  
ATOM    152 HD13 ILE    10      32.161  58.219  27.464  1.00  0.00           H  
ATOM    153  C   ILE    10      34.359  60.390  31.991  1.00  0.00           C  
ATOM    154  O   ILE    10      34.996  61.415  31.908  1.00  0.00           O  
ATOM    155  N   VAL    11      34.757  59.286  32.620  1.00  0.00           N  
ATOM    156  H   VAL    11      34.186  58.453  32.642  1.00  0.00           H  
ATOM    157  CA  VAL    11      35.960  59.372  33.527  1.00  0.00           C  
ATOM    158  HA  VAL    11      36.405  60.366  33.483  1.00  0.00           H  
ATOM    159  CB  VAL    11      35.469  59.218  34.968  1.00  0.00           C  
ATOM    160  HB  VAL    11      35.146  58.207  35.218  1.00  0.00           H  
ATOM    161  CG1 VAL    11      36.663  59.550  35.906  1.00  0.00           C  
ATOM    162 HG11 VAL    11      37.466  58.867  35.629  1.00  0.00           H  
ATOM    163 HG12 VAL    11      36.918  60.561  35.587  1.00  0.00           H  
ATOM    164 HG13 VAL    11      36.337  59.504  36.945  1.00  0.00           H  
ATOM    165  CG2 VAL    11      34.258  60.117  35.340  1.00  0.00           C  
ATOM    166 HG21 VAL    11      33.281  59.847  34.938  1.00  0.00           H  
ATOM    167 HG22 VAL    11      34.552  61.111  35.003  1.00  0.00           H  
ATOM    168 HG23 VAL    11      34.071  60.216  36.410  1.00  0.00           H  
ATOM    169  C   VAL    11      36.994  58.360  33.125  1.00  0.00           C  
ATOM    170  O   VAL    11      36.751  57.141  33.231  1.00  0.00           O  
ATOM    171  N   GLY    12      38.234  58.871  32.895  1.00  0.00           N  
ATOM    172  H   GLY    12      38.274  59.880  32.905  1.00  0.00           H  
ATOM    173  CA  GLY    12      39.315  58.160  32.215  1.00  0.00           C  
ATOM    174  HA2 GLY    12      40.298  58.490  32.549  1.00  0.00           H  
ATOM    175  HA3 GLY    12      39.290  57.089  32.420  1.00  0.00           H  
ATOM    176  C   GLY    12      39.242  58.340  30.675  1.00  0.00           C  
ATOM    177  O   GLY    12      38.191  58.659  30.160  1.00  0.00           O  
ATOM    178  N   SER    13      40.383  58.147  29.981  1.00  0.00           N  
ATOM    179  H   SER    13      41.256  57.971  30.457  1.00  0.00           H  
ATOM    180  CA  SER    13      40.426  58.330  28.545  1.00  0.00           C  
ATOM    181  HA  SER    13      39.422  58.516  28.163  1.00  0.00           H  
ATOM    182  CB  SER    13      41.265  59.545  28.169  1.00  0.00           C  
ATOM    183  HB2 SER    13      41.007  59.755  27.131  1.00  0.00           H  
ATOM    184  HB3 SER    13      40.944  60.354  28.826  1.00  0.00           H  
ATOM    185  OG  SER    13      42.616  59.125  28.447  1.00  0.00           O  
ATOM    186  HG  SER    13      42.702  58.974  29.391  1.00  0.00           H  
ATOM    187  C   SER    13      40.925  57.011  27.874  1.00  0.00           C  
ATOM    188  O   SER    13      41.128  56.934  26.690  1.00  0.00           O  
ATOM    189  N   GLY    14      40.955  55.979  28.734  1.00  0.00           N  
ATOM    190  H   GLY    14      40.688  56.135  29.695  1.00  0.00           H  
ATOM    191  CA  GLY    14      41.419  54.670  28.287  1.00  0.00           C  
ATOM    192  HA2 GLY    14      42.339  54.903  27.750  1.00  0.00           H  
ATOM    193  HA3 GLY    14      41.470  53.947  29.102  1.00  0.00           H  
ATOM    194  C   GLY    14      40.617  53.969  27.156  1.00  0.00           C  
ATOM    195  O   GLY    14      39.704  54.546  26.559  1.00  0.00           O  
ATOM    196  N   PRO    15      40.846  52.605  26.906  1.00  0.00           N  
ATOM    197  CD  PRO    15      41.783  51.676  27.500  1.00  0.00           C  
ATOM    198  HD2 PRO    15      41.457  51.628  28.539  1.00  0.00           H  
ATOM    199  HD3 PRO    15      42.806  52.048  27.438  1.00  0.00           H  
ATOM    200  CG  PRO    15      41.457  50.278  26.917  1.00  0.00           C  
ATOM    201  HG2 PRO    15      42.390  49.766  26.682  1.00  0.00           H  
ATOM    202  HG3 PRO    15      40.898  49.762  27.698  1.00  0.00           H  
ATOM    203  CB  PRO    15      40.721  50.569  25.609  1.00  0.00           C  
ATOM    204  HB2 PRO    15      40.011  49.762  25.428  1.00  0.00           H  
ATOM    205  HB3 PRO    15      41.482  50.664  24.834  1.00  0.00           H  
ATOM    206  CA  PRO    15      40.049  51.901  25.896  1.00  0.00           C  
ATOM    207  HA  PRO    15      40.063  52.448  24.954  1.00  0.00           H  
ATOM    208  C   PRO    15      38.534  51.851  26.210  1.00  0.00           C  
ATOM    209  O   PRO    15      37.724  51.929  25.269  1.00  0.00           O  
ATOM    210  N   THR    16      38.257  51.534  27.467  1.00  0.00           N  
ATOM    211  H   THR    16      39.054  51.398  28.073  1.00  0.00           H  
ATOM    212  CA  THR    16      36.885  51.219  27.952  1.00  0.00           C  
ATOM    213  HA  THR    16      36.369  50.576  27.239  1.00  0.00           H  
ATOM    214  CB  THR    16      36.855  50.397  29.256  1.00  0.00           C  
ATOM    215  HB  THR    16      35.843  50.086  29.513  1.00  0.00           H  
ATOM    216  CG2 THR    16      37.683  49.181  29.189  1.00  0.00           C  
ATOM    217 HG21 THR    16      37.524  48.679  28.235  1.00  0.00           H  
ATOM    218 HG22 THR    16      37.517  48.577  30.081  1.00  0.00           H  
ATOM    219 HG23 THR    16      38.741  49.417  29.075  1.00  0.00           H  
ATOM    220  OG1 THR    16      37.239  51.057  30.485  1.00  0.00           O  
ATOM    221  HG1 THR    16      38.196  51.121  30.501  1.00  0.00           H  
ATOM    222  C   THR    16      36.086  52.542  28.027  1.00  0.00           C  
ATOM    223  O   THR    16      34.952  52.534  27.553  1.00  0.00           O  
ATOM    224  N   ALA    17      36.580  53.679  28.492  1.00  0.00           N  
ATOM    225  H   ALA    17      37.473  53.641  28.963  1.00  0.00           H  
ATOM    226  CA  ALA    17      36.012  55.044  28.285  1.00  0.00           C  
ATOM    227  HA  ALA    17      34.959  55.069  28.562  1.00  0.00           H  
ATOM    228  CB  ALA    17      36.687  56.012  29.291  1.00  0.00           C  
ATOM    229  HB1 ALA    17      36.166  56.965  29.194  1.00  0.00           H  
ATOM    230  HB2 ALA    17      36.846  55.754  30.338  1.00  0.00           H  
ATOM    231  HB3 ALA    17      37.636  56.284  28.830  1.00  0.00           H  
ATOM    232  C   ALA    17      35.932  55.521  26.806  1.00  0.00           C  
ATOM    233  O   ALA    17      34.916  56.075  26.426  1.00  0.00           O  
ATOM    234  N   SER    18      36.885  55.127  25.977  1.00  0.00           N  
ATOM    235  H   SER    18      37.772  54.738  26.264  1.00  0.00           H  
ATOM    236  CA  SER    18      36.845  55.390  24.504  1.00  0.00           C  
ATOM    237  HA  SER    18      36.660  56.462  24.428  1.00  0.00           H  
ATOM    238  CB  SER    18      38.196  55.116  23.854  1.00  0.00           C  
ATOM    239  HB2 SER    18      38.533  54.140  24.203  1.00  0.00           H  
ATOM    240  HB3 SER    18      38.230  55.066  22.766  1.00  0.00           H  
ATOM    241  OG  SER    18      39.000  56.117  24.401  1.00  0.00           O  
ATOM    242  HG  SER    18      39.621  55.661  24.973  1.00  0.00           H  
ATOM    243  C   SER    18      35.657  54.632  23.834  1.00  0.00           C  
ATOM    244  O   SER    18      35.022  55.104  22.929  1.00  0.00           O  
ATOM    245  N   ALA    19      35.312  53.361  24.297  1.00  0.00           N  
ATOM    246  H   ALA    19      35.890  52.845  24.944  1.00  0.00           H  
ATOM    247  CA  ALA    19      34.197  52.597  23.710  1.00  0.00           C  
ATOM    248  HA  ALA    19      34.265  52.741  22.632  1.00  0.00           H  
ATOM    249  CB  ALA    19      34.300  51.148  24.065  1.00  0.00           C  
ATOM    250  HB1 ALA    19      35.154  50.855  23.455  1.00  0.00           H  
ATOM    251  HB2 ALA    19      33.379  50.668  23.735  1.00  0.00           H  
ATOM    252  HB3 ALA    19      34.372  51.069  25.150  1.00  0.00           H  
ATOM    253  C   ALA    19      32.826  53.272  23.999  1.00  0.00           C  
ATOM    254  O   ALA    19      32.009  53.509  23.076  1.00  0.00           O  
ATOM    255  N   TYR    20      32.620  53.721  25.232  1.00  0.00           N  
ATOM    256  H   TYR    20      33.318  53.545  25.941  1.00  0.00           H  
ATOM    257  CA  TYR    20      31.492  54.490  25.632  1.00  0.00           C  
ATOM    258  HA  TYR    20      30.706  53.790  25.349  1.00  0.00           H  
ATOM    259  CB  TYR    20      31.437  54.741  27.163  1.00  0.00           C  
ATOM    260  HB2 TYR    20      31.018  55.733  27.327  1.00  0.00           H  
ATOM    261  HB3 TYR    20      32.496  54.813  27.408  1.00  0.00           H  
ATOM    262  CG  TYR    20      30.759  53.739  27.999  1.00  0.00           C  
ATOM    263  CD1 TYR    20      31.495  52.696  28.507  1.00  0.00           C  
ATOM    264  HD1 TYR    20      32.563  52.662  28.350  1.00  0.00           H  
ATOM    265  CE1 TYR    20      30.922  51.695  29.305  1.00  0.00           C  
ATOM    266  HE1 TYR    20      31.562  50.879  29.606  1.00  0.00           H  
ATOM    267  CZ  TYR    20      29.594  51.899  29.703  1.00  0.00           C  
ATOM    268  OH  TYR    20      29.104  50.991  30.555  1.00  0.00           O  
ATOM    269  HH  TYR    20      29.714  50.517  31.125  1.00  0.00           H  
ATOM    270  CE2 TYR    20      28.761  52.900  29.116  1.00  0.00           C  
ATOM    271  HE2 TYR    20      27.721  52.904  29.409  1.00  0.00           H  
ATOM    272  CD2 TYR    20      29.387  53.882  28.340  1.00  0.00           C  
ATOM    273  HD2 TYR    20      28.848  54.739  27.964  1.00  0.00           H  
ATOM    274  C   TYR    20      31.415  55.793  24.780  1.00  0.00           C  
ATOM    275  O   TYR    20      30.405  56.021  24.083  1.00  0.00           O  
ATOM    276  N   ALA    21      32.508  56.550  24.796  1.00  0.00           N  
ATOM    277  H   ALA    21      33.224  56.285  25.457  1.00  0.00           H  
ATOM    278  CA  ALA    21      32.638  57.795  24.040  1.00  0.00           C  
ATOM    279  HA  ALA    21      31.878  58.526  24.314  1.00  0.00           H  
ATOM    280  CB  ALA    21      34.019  58.337  24.343  1.00  0.00           C  
ATOM    281  HB1 ALA    21      34.773  57.575  24.145  1.00  0.00           H  
ATOM    282  HB2 ALA    21      34.243  59.301  23.887  1.00  0.00           H  
ATOM    283  HB3 ALA    21      34.103  58.597  25.398  1.00  0.00           H  
ATOM    284  C   ALA    21      32.391  57.632  22.619  1.00  0.00           C  
ATOM    285  O   ALA    21      31.705  58.534  22.094  1.00  0.00           O  
ATOM    286  N   ARG    22      32.788  56.513  21.993  1.00  0.00           N  
ATOM    287  H   ARG    22      33.348  55.895  22.563  1.00  0.00           H  
ATOM    288  CA  ARG    22      32.587  56.143  20.567  1.00  0.00           C  
ATOM    289  HA  ARG    22      32.956  56.899  19.873  1.00  0.00           H  
ATOM    290  CB  ARG    22      33.386  54.867  20.192  1.00  0.00           C  
ATOM    291  HB2 ARG    22      33.021  54.137  20.915  1.00  0.00           H  
ATOM    292  HB3 ARG    22      34.440  55.013  20.429  1.00  0.00           H  
ATOM    293  CG  ARG    22      33.247  54.422  18.743  1.00  0.00           C  
ATOM    294  HG2 ARG    22      32.181  54.259  18.583  1.00  0.00           H  
ATOM    295  HG3 ARG    22      33.730  53.447  18.678  1.00  0.00           H  
ATOM    296  CD  ARG    22      33.885  55.412  17.744  1.00  0.00           C  
ATOM    297  HD2 ARG    22      33.226  56.278  17.676  1.00  0.00           H  
ATOM    298  HD3 ARG    22      34.853  55.691  18.160  1.00  0.00           H  
ATOM    299  NE  ARG    22      34.050  54.796  16.381  1.00  0.00           N  
ATOM    300  HE  ARG    22      33.330  54.913  15.682  1.00  0.00           H  
ATOM    301  CZ  ARG    22      35.031  54.166  15.858  1.00  0.00           C  
ATOM    302  NH1 ARG    22      35.886  53.626  16.682  1.00  0.00           N  
ATOM    303 HH11 ARG    22      35.791  53.710  17.684  1.00  0.00           H  
ATOM    304 HH12 ARG    22      36.745  53.197  16.368  1.00  0.00           H  
ATOM    305  NH2 ARG    22      35.292  54.094  14.623  1.00  0.00           N  
ATOM    306 HH21 ARG    22      34.845  54.841  14.109  1.00  0.00           H  
ATOM    307 HH22 ARG    22      36.111  53.717  14.168  1.00  0.00           H  
ATOM    308  C   ARG    22      31.121  55.941  20.305  1.00  0.00           C  
ATOM    309  O   ARG    22      30.657  56.757  19.463  1.00  0.00           O  
ATOM    310  N   ILE    23      30.422  54.967  20.958  1.00  0.00           N  
ATOM    311  H   ILE    23      30.923  54.487  21.692  1.00  0.00           H  
ATOM    312  CA  ILE    23      29.028  54.616  20.722  1.00  0.00           C  
ATOM    313  HA  ILE    23      28.952  54.371  19.663  1.00  0.00           H  
ATOM    314  CB  ILE    23      28.651  53.359  21.546  1.00  0.00           C  
ATOM    315  HB  ILE    23      28.900  53.633  22.571  1.00  0.00           H  
ATOM    316  CG2 ILE    23      27.067  53.116  21.635  1.00  0.00           C  
ATOM    317 HG21 ILE    23      26.472  53.972  21.952  1.00  0.00           H  
ATOM    318 HG22 ILE    23      26.794  52.341  22.350  1.00  0.00           H  
ATOM    319 HG23 ILE    23      26.740  52.827  20.636  1.00  0.00           H  
ATOM    320  CG1 ILE    23      29.553  52.112  21.362  1.00  0.00           C  
ATOM    321 HG12 ILE    23      30.549  52.486  21.124  1.00  0.00           H  
ATOM    322 HG13 ILE    23      29.514  51.493  22.258  1.00  0.00           H  
ATOM    323  CD1 ILE    23      29.082  51.324  20.056  1.00  0.00           C  
ATOM    324 HD11 ILE    23      29.390  50.283  20.149  1.00  0.00           H  
ATOM    325 HD12 ILE    23      29.389  51.649  19.062  1.00  0.00           H  
ATOM    326 HD13 ILE    23      27.996  51.226  20.078  1.00  0.00           H  
ATOM    327  C   ILE    23      28.019  55.763  20.989  1.00  0.00           C  
ATOM    328  O   ILE    23      27.145  55.924  20.173  1.00  0.00           O  
ATOM    329  N   LEU    24      28.281  56.627  22.026  1.00  0.00           N  
ATOM    330  H   LEU    24      28.980  56.384  22.714  1.00  0.00           H  
ATOM    331  CA  LEU    24      27.620  57.893  22.255  1.00  0.00           C  
ATOM    332  HA  LEU    24      26.550  57.749  22.100  1.00  0.00           H  
ATOM    333  CB  LEU    24      27.929  58.239  23.728  1.00  0.00           C  
ATOM    334  HB2 LEU    24      29.002  58.410  23.817  1.00  0.00           H  
ATOM    335  HB3 LEU    24      27.448  59.191  23.954  1.00  0.00           H  
ATOM    336  CG  LEU    24      27.380  57.158  24.681  1.00  0.00           C  
ATOM    337  HG  LEU    24      27.837  56.207  24.405  1.00  0.00           H  
ATOM    338  CD1 LEU    24      27.804  57.390  26.141  1.00  0.00           C  
ATOM    339 HD11 LEU    24      28.876  57.347  26.338  1.00  0.00           H  
ATOM    340 HD12 LEU    24      27.268  56.697  26.788  1.00  0.00           H  
ATOM    341 HD13 LEU    24      27.607  58.411  26.467  1.00  0.00           H  
ATOM    342  CD2 LEU    24      25.867  57.101  24.735  1.00  0.00           C  
ATOM    343 HD21 LEU    24      25.457  56.683  23.815  1.00  0.00           H  
ATOM    344 HD22 LEU    24      25.461  58.102  24.882  1.00  0.00           H  
ATOM    345 HD23 LEU    24      25.518  56.440  25.528  1.00  0.00           H  
ATOM    346  C   LEU    24      27.955  59.031  21.297  1.00  0.00           C  
ATOM    347  O   LEU    24      27.331  60.092  21.422  1.00  0.00           O  
ATOM    348  N   SER    25      29.023  58.944  20.454  1.00  0.00           N  
ATOM    349  H   SER    25      29.561  58.099  20.586  1.00  0.00           H  
ATOM    350  CA  SER    25      29.257  59.995  19.427  1.00  0.00           C  
ATOM    351  HA  SER    25      28.729  60.877  19.790  1.00  0.00           H  
ATOM    352  CB  SER    25      30.810  60.179  19.245  1.00  0.00           C  
ATOM    353  HB2 SER    25      31.425  59.280  19.297  1.00  0.00           H  
ATOM    354  HB3 SER    25      30.988  60.837  18.394  1.00  0.00           H  
ATOM    355  OG  SER    25      31.342  60.896  20.337  1.00  0.00           O  
ATOM    356  HG  SER    25      31.650  60.224  20.949  1.00  0.00           H  
ATOM    357  C   SER    25      28.622  59.499  18.129  1.00  0.00           C  
ATOM    358  O   SER    25      28.061  60.286  17.401  1.00  0.00           O  
ATOM    359  N   GLU    26      28.643  58.174  17.848  1.00  0.00           N  
ATOM    360  H   GLU    26      29.111  57.520  18.459  1.00  0.00           H  
ATOM    361  CA  GLU    26      28.132  57.504  16.683  1.00  0.00           C  
ATOM    362  HA  GLU    26      28.434  58.094  15.818  1.00  0.00           H  
ATOM    363  CB  GLU    26      28.683  56.100  16.447  1.00  0.00           C  
ATOM    364  HB2 GLU    26      28.603  55.606  17.416  1.00  0.00           H  
ATOM    365  HB3 GLU    26      28.031  55.610  15.724  1.00  0.00           H  
ATOM    366  CG  GLU    26      30.087  56.063  15.966  1.00  0.00           C  
ATOM    367  HG2 GLU    26      30.117  56.544  14.989  1.00  0.00           H  
ATOM    368  HG3 GLU    26      30.776  56.506  16.684  1.00  0.00           H  
ATOM    369  CD  GLU    26      30.524  54.626  15.698  1.00  0.00           C  
ATOM    370  OE1 GLU    26      29.869  53.656  16.180  1.00  0.00           O  
ATOM    371  OE2 GLU    26      31.555  54.400  15.088  1.00  0.00           O  
ATOM    372  C   GLU    26      26.642  57.422  16.623  1.00  0.00           C  
ATOM    373  O   GLU    26      26.033  57.836  15.605  1.00  0.00           O  
ATOM    374  N   GLU    27      26.052  56.958  17.766  1.00  0.00           N  
ATOM    375  H   GLU    27      26.679  56.678  18.507  1.00  0.00           H  
ATOM    376  CA  GLU    27      24.715  56.430  17.850  1.00  0.00           C  
ATOM    377  HA  GLU    27      24.247  56.440  16.866  1.00  0.00           H  
ATOM    378  CB  GLU    27      24.765  54.881  18.195  1.00  0.00           C  
ATOM    379  HB2 GLU    27      23.778  54.450  18.027  1.00  0.00           H  
ATOM    380  HB3 GLU    27      25.014  54.639  19.228  1.00  0.00           H  
ATOM    381  CG  GLU    27      25.735  54.048  17.340  1.00  0.00           C  
ATOM    382  HG2 GLU    27      25.434  54.162  16.299  1.00  0.00           H  
ATOM    383  HG3 GLU    27      26.728  54.496  17.357  1.00  0.00           H  
ATOM    384  CD  GLU    27      25.763  52.535  17.774  1.00  0.00           C  
ATOM    385  OE1 GLU    27      26.266  51.688  17.026  1.00  0.00           O  
ATOM    386  OE2 GLU    27      25.283  52.108  18.849  1.00  0.00           O  
ATOM    387  C   GLU    27      23.650  57.135  18.579  1.00  0.00           C  
ATOM    388  O   GLU    27      22.490  56.677  18.556  1.00  0.00           O  
ATOM    389  N   ALA    28      24.036  58.326  19.216  1.00  0.00           N  
ATOM    390  H   ALA    28      24.890  58.792  18.944  1.00  0.00           H  
ATOM    391  CA  ALA    28      23.123  59.029  20.125  1.00  0.00           C  
ATOM    392  HA  ALA    28      22.118  58.653  19.933  1.00  0.00           H  
ATOM    393  CB  ALA    28      23.670  58.722  21.535  1.00  0.00           C  
ATOM    394  HB1 ALA    28      23.774  57.640  21.606  1.00  0.00           H  
ATOM    395  HB2 ALA    28      23.045  59.081  22.354  1.00  0.00           H  
ATOM    396  HB3 ALA    28      24.623  59.218  21.719  1.00  0.00           H  
ATOM    397  C   ALA    28      23.095  60.550  19.837  1.00  0.00           C  
ATOM    398  O   ALA    28      23.901  61.297  20.383  1.00  0.00           O  
ATOM    399  N   PRO    29      22.236  61.096  18.989  1.00  0.00           N  
ATOM    400  CD  PRO    29      21.215  60.340  18.247  1.00  0.00           C  
ATOM    401  HD2 PRO    29      21.622  59.900  17.336  1.00  0.00           H  
ATOM    402  HD3 PRO    29      20.738  59.572  18.855  1.00  0.00           H  
ATOM    403  CG  PRO    29      20.038  61.339  18.038  1.00  0.00           C  
ATOM    404  HG2 PRO    29      19.505  61.520  18.972  1.00  0.00           H  
ATOM    405  HG3 PRO    29      19.466  61.191  17.123  1.00  0.00           H  
ATOM    406  CB  PRO    29      20.861  62.578  17.671  1.00  0.00           C  
ATOM    407  HB2 PRO    29      20.307  63.495  17.873  1.00  0.00           H  
ATOM    408  HB3 PRO    29      21.289  62.483  16.673  1.00  0.00           H  
ATOM    409  CA  PRO    29      22.033  62.519  18.698  1.00  0.00           C  
ATOM    410  HA  PRO    29      22.902  62.856  18.133  1.00  0.00           H  
ATOM    411  C   PRO    29      21.915  63.543  19.852  1.00  0.00           C  
ATOM    412  O   PRO    29      21.267  63.328  20.864  1.00  0.00           O  
ATOM    413  N   GLY    30      22.467  64.711  19.619  1.00  0.00           N  
ATOM    414  H   GLY    30      22.777  64.902  18.677  1.00  0.00           H  
ATOM    415  CA  GLY    30      22.457  65.892  20.501  1.00  0.00           C  
ATOM    416  HA2 GLY    30      22.853  66.742  19.945  1.00  0.00           H  
ATOM    417  HA3 GLY    30      21.416  66.060  20.776  1.00  0.00           H  
ATOM    418  C   GLY    30      23.340  65.760  21.771  1.00  0.00           C  
ATOM    419  O   GLY    30      23.489  66.686  22.588  1.00  0.00           O  
ATOM    420  N   ALA    31      23.969  64.589  21.986  1.00  0.00           N  
ATOM    421  H   ALA    31      23.868  63.962  21.200  1.00  0.00           H  
ATOM    422  CA  ALA    31      24.546  64.189  23.291  1.00  0.00           C  
ATOM    423  HA  ALA    31      23.867  64.627  24.023  1.00  0.00           H  
ATOM    424  CB  ALA    31      24.490  62.628  23.403  1.00  0.00           C  
ATOM    425  HB1 ALA    31      25.073  62.271  22.554  1.00  0.00           H  
ATOM    426  HB2 ALA    31      24.716  62.290  24.414  1.00  0.00           H  
ATOM    427  HB3 ALA    31      23.508  62.301  23.061  1.00  0.00           H  
ATOM    428  C   ALA    31      25.926  64.823  23.573  1.00  0.00           C  
ATOM    429  O   ALA    31      26.953  64.424  22.965  1.00  0.00           O  
ATOM    430  N   THR    32      25.947  65.846  24.446  1.00  0.00           N  
ATOM    431  H   THR    32      25.121  66.190  24.914  1.00  0.00           H  
ATOM    432  CA  THR    32      27.175  66.483  24.868  1.00  0.00           C  
ATOM    433  HA  THR    32      27.828  66.530  23.997  1.00  0.00           H  
ATOM    434  CB  THR    32      26.973  67.898  25.402  1.00  0.00           C  
ATOM    435  HB  THR    32      27.843  68.236  25.966  1.00  0.00           H  
ATOM    436  CG2 THR    32      26.739  68.939  24.270  1.00  0.00           C  
ATOM    437 HG21 THR    32      26.678  69.974  24.606  1.00  0.00           H  
ATOM    438 HG22 THR    32      25.826  68.626  23.763  1.00  0.00           H  
ATOM    439 HG23 THR    32      27.540  68.834  23.538  1.00  0.00           H  
ATOM    440  OG1 THR    32      25.919  68.039  26.322  1.00  0.00           O  
ATOM    441  HG1 THR    32      25.155  67.671  25.872  1.00  0.00           H  
ATOM    442  C   THR    32      27.909  65.670  25.850  1.00  0.00           C  
ATOM    443  O   THR    32      27.395  65.050  26.817  1.00  0.00           O  
ATOM    444  N   ILE    33      29.199  65.502  25.548  1.00  0.00           N  
ATOM    445  H   ILE    33      29.576  65.962  24.731  1.00  0.00           H  
ATOM    446  CA  ILE    33      30.084  64.580  26.348  1.00  0.00           C  
ATOM    447  HA  ILE    33      29.378  64.204  27.088  1.00  0.00           H  
ATOM    448  CB  ILE    33      30.598  63.334  25.492  1.00  0.00           C  
ATOM    449  HB  ILE    33      31.168  63.719  24.646  1.00  0.00           H  
ATOM    450  CG2 ILE    33      31.647  62.552  26.182  1.00  0.00           C  
ATOM    451 HG21 ILE    33      32.518  63.190  26.335  1.00  0.00           H  
ATOM    452 HG22 ILE    33      31.876  61.586  25.732  1.00  0.00           H  
ATOM    453 HG23 ILE    33      31.205  62.430  27.170  1.00  0.00           H  
ATOM    454  CG1 ILE    33      29.448  62.540  24.819  1.00  0.00           C  
ATOM    455 HG12 ILE    33      28.788  62.189  25.612  1.00  0.00           H  
ATOM    456 HG13 ILE    33      28.907  63.130  24.078  1.00  0.00           H  
ATOM    457  CD1 ILE    33      29.771  61.297  24.011  1.00  0.00           C  
ATOM    458 HD11 ILE    33      28.961  61.127  23.302  1.00  0.00           H  
ATOM    459 HD12 ILE    33      30.697  61.491  23.470  1.00  0.00           H  
ATOM    460 HD13 ILE    33      29.993  60.477  24.694  1.00  0.00           H  
ATOM    461  C   ILE    33      31.240  65.314  26.924  1.00  0.00           C  
ATOM    462  O   ILE    33      31.790  66.078  26.167  1.00  0.00           O  
ATOM    463  N   ALA    34      31.572  65.220  28.202  1.00  0.00           N  
ATOM    464  H   ALA    34      30.836  64.886  28.807  1.00  0.00           H  
ATOM    465  CA  ALA    34      32.912  65.595  28.677  1.00  0.00           C  
ATOM    466  HA  ALA    34      33.415  66.069  27.834  1.00  0.00           H  
ATOM    467  CB  ALA    34      32.730  66.574  29.880  1.00  0.00           C  
ATOM    468  HB1 ALA    34      33.723  66.827  30.250  1.00  0.00           H  
ATOM    469  HB2 ALA    34      32.012  66.202  30.612  1.00  0.00           H  
ATOM    470  HB3 ALA    34      32.259  67.484  29.508  1.00  0.00           H  
ATOM    471  C   ALA    34      33.682  64.316  29.080  1.00  0.00           C  
ATOM    472  O   ALA    34      33.253  63.608  29.922  1.00  0.00           O  
ATOM    473  N   MET    35      34.836  64.126  28.498  1.00  0.00           N  
ATOM    474  H   MET    35      35.137  64.830  27.839  1.00  0.00           H  
ATOM    475  CA  MET    35      35.858  63.202  29.040  1.00  0.00           C  
ATOM    476  HA  MET    35      35.336  62.389  29.544  1.00  0.00           H  
ATOM    477  CB  MET    35      36.469  62.575  27.807  1.00  0.00           C  
ATOM    478  HB2 MET    35      35.652  61.969  27.414  1.00  0.00           H  
ATOM    479  HB3 MET    35      36.768  63.374  27.129  1.00  0.00           H  
ATOM    480  CG  MET    35      37.572  61.579  27.960  1.00  0.00           C  
ATOM    481  HG2 MET    35      37.100  60.950  28.715  1.00  0.00           H  
ATOM    482  HG3 MET    35      38.500  62.060  28.268  1.00  0.00           H  
ATOM    483  SD  MET    35      37.999  60.448  26.568  1.00  0.00           S  
ATOM    484  CE  MET    35      36.865  59.055  26.664  1.00  0.00           C  
ATOM    485  HE1 MET    35      37.257  58.201  26.111  1.00  0.00           H  
ATOM    486  HE2 MET    35      35.871  59.322  26.305  1.00  0.00           H  
ATOM    487  HE3 MET    35      36.848  58.764  27.714  1.00  0.00           H  
ATOM    488  C   MET    35      36.874  63.820  30.025  1.00  0.00           C  
ATOM    489  O   MET    35      37.468  64.843  29.730  1.00  0.00           O  
ATOM    490  N   PHE    36      37.081  63.213  31.178  1.00  0.00           N  
ATOM    491  H   PHE    36      36.644  62.318  31.345  1.00  0.00           H  
ATOM    492  CA  PHE    36      38.140  63.571  32.120  1.00  0.00           C  
ATOM    493  HA  PHE    36      38.630  64.469  31.744  1.00  0.00           H  
ATOM    494  CB  PHE    36      37.497  63.764  33.531  1.00  0.00           C  
ATOM    495  HB2 PHE    36      37.054  62.792  33.744  1.00  0.00           H  
ATOM    496  HB3 PHE    36      38.201  63.877  34.355  1.00  0.00           H  
ATOM    497  CG  PHE    36      36.399  64.790  33.587  1.00  0.00           C  
ATOM    498  CD1 PHE    36      36.800  66.177  33.630  1.00  0.00           C  
ATOM    499  HD1 PHE    36      37.820  66.531  33.608  1.00  0.00           H  
ATOM    500  CE1 PHE    36      35.814  67.213  33.597  1.00  0.00           C  
ATOM    501  HE1 PHE    36      36.048  68.262  33.696  1.00  0.00           H  
ATOM    502  CZ  PHE    36      34.484  66.837  33.378  1.00  0.00           C  
ATOM    503  HZ  PHE    36      33.723  67.594  33.259  1.00  0.00           H  
ATOM    504  CE2 PHE    36      34.096  65.481  33.468  1.00  0.00           C  
ATOM    505  HE2 PHE    36      33.096  65.182  33.193  1.00  0.00           H  
ATOM    506  CD2 PHE    36      35.040  64.459  33.497  1.00  0.00           C  
ATOM    507  HD2 PHE    36      34.758  63.419  33.430  1.00  0.00           H  
ATOM    508  C   PHE    36      39.170  62.453  32.110  1.00  0.00           C  
ATOM    509  O   PHE    36      38.801  61.330  31.968  1.00  0.00           O  
ATOM    510  N   GLU    37      40.442  62.729  32.284  1.00  0.00           N  
ATOM    511  H   GLU    37      40.703  63.702  32.214  1.00  0.00           H  
ATOM    512  CA  GLU    37      41.577  61.878  32.482  1.00  0.00           C  
ATOM    513  HA  GLU    37      41.167  60.954  32.889  1.00  0.00           H  
ATOM    514  CB  GLU    37      42.151  61.564  31.119  1.00  0.00           C  
ATOM    515  HB2 GLU    37      42.402  62.524  30.667  1.00  0.00           H  
ATOM    516  HB3 GLU    37      41.530  60.827  30.610  1.00  0.00           H  
ATOM    517  CG  GLU    37      43.549  60.969  31.140  1.00  0.00           C  
ATOM    518  HG2 GLU    37      44.242  61.664  31.615  1.00  0.00           H  
ATOM    519  HG3 GLU    37      43.873  60.878  30.104  1.00  0.00           H  
ATOM    520  CD  GLU    37      43.613  59.642  31.772  1.00  0.00           C  
ATOM    521  OE1 GLU    37      42.953  58.677  31.300  1.00  0.00           O  
ATOM    522  OE2 GLU    37      44.395  59.433  32.711  1.00  0.00           O  
ATOM    523  C   GLU    37      42.605  62.471  33.482  1.00  0.00           C  
ATOM    524  O   GLU    37      43.021  63.615  33.307  1.00  0.00           O  
ATOM    525  N   VAL    38      42.990  61.688  34.494  1.00  0.00           N  
ATOM    526  H   VAL    38      42.512  60.802  34.573  1.00  0.00           H  
ATOM    527  CA  VAL    38      43.887  62.076  35.592  1.00  0.00           C  
ATOM    528  HA  VAL    38      43.594  63.075  35.916  1.00  0.00           H  
ATOM    529  CB  VAL    38      43.659  61.163  36.834  1.00  0.00           C  
ATOM    530  HB  VAL    38      42.617  61.228  37.146  1.00  0.00           H  
ATOM    531  CG1 VAL    38      43.941  59.644  36.743  1.00  0.00           C  
ATOM    532 HG11 VAL    38      43.266  59.189  36.018  1.00  0.00           H  
ATOM    533 HG12 VAL    38      43.738  59.132  37.684  1.00  0.00           H  
ATOM    534 HG13 VAL    38      44.986  59.505  36.468  1.00  0.00           H  
ATOM    535  CG2 VAL    38      44.392  61.793  37.992  1.00  0.00           C  
ATOM    536 HG21 VAL    38      44.187  62.863  38.041  1.00  0.00           H  
ATOM    537 HG22 VAL    38      44.057  61.284  38.896  1.00  0.00           H  
ATOM    538 HG23 VAL    38      45.457  61.609  37.855  1.00  0.00           H  
ATOM    539  C   VAL    38      45.345  62.253  35.036  1.00  0.00           C  
ATOM    540  O   VAL    38      46.103  63.082  35.466  1.00  0.00           O  
ATOM    541  N   GLY    39      45.686  61.578  33.930  1.00  0.00           N  
ATOM    542  H   GLY    39      44.998  60.930  33.575  1.00  0.00           H  
ATOM    543  CA  GLY    39      46.983  61.596  33.352  1.00  0.00           C  
ATOM    544  HA2 GLY    39      47.744  61.790  34.108  1.00  0.00           H  
ATOM    545  HA3 GLY    39      47.184  60.559  33.081  1.00  0.00           H  
ATOM    546  C   GLY    39      47.119  62.625  32.194  1.00  0.00           C  
ATOM    547  O   GLY    39      46.139  63.051  31.710  1.00  0.00           O  
ATOM    548  N   PRO    40      48.368  62.943  31.707  1.00  0.00           N  
ATOM    549  CD  PRO    40      49.599  62.930  32.515  1.00  0.00           C  
ATOM    550  HD2 PRO    40      49.391  63.592  33.356  1.00  0.00           H  
ATOM    551  HD3 PRO    40      49.777  62.019  33.085  1.00  0.00           H  
ATOM    552  CG  PRO    40      50.726  63.535  31.668  1.00  0.00           C  
ATOM    553  HG2 PRO    40      51.131  62.797  30.975  1.00  0.00           H  
ATOM    554  HG3 PRO    40      51.578  63.951  32.206  1.00  0.00           H  
ATOM    555  CB  PRO    40      49.935  64.582  30.889  1.00  0.00           C  
ATOM    556  HB2 PRO    40      50.533  64.935  30.050  1.00  0.00           H  
ATOM    557  HB3 PRO    40      49.760  65.379  31.612  1.00  0.00           H  
ATOM    558  CA  PRO    40      48.587  63.873  30.580  1.00  0.00           C  
ATOM    559  HA  PRO    40      47.733  64.550  30.567  1.00  0.00           H  
ATOM    560  C   PRO    40      48.561  63.233  29.204  1.00  0.00           C  
ATOM    561  O   PRO    40      48.777  62.015  29.098  1.00  0.00           O  
ATOM    562  N   THR    41      48.491  64.044  28.123  1.00  0.00           N  
ATOM    563  H   THR    41      48.353  65.034  28.266  1.00  0.00           H  
ATOM    564  CA  THR    41      48.607  63.633  26.700  1.00  0.00           C  
ATOM    565  HA  THR    41      48.184  62.632  26.611  1.00  0.00           H  
ATOM    566  CB  THR    41      47.985  64.712  25.697  1.00  0.00           C  
ATOM    567  HB  THR    41      48.564  65.614  25.897  1.00  0.00           H  
ATOM    568  CG2 THR    41      47.841  64.257  24.192  1.00  0.00           C  
ATOM    569 HG21 THR    41      47.275  63.327  24.152  1.00  0.00           H  
ATOM    570 HG22 THR    41      47.356  65.114  23.723  1.00  0.00           H  
ATOM    571 HG23 THR    41      48.796  64.165  23.676  1.00  0.00           H  
ATOM    572  OG1 THR    41      46.661  64.926  26.066  1.00  0.00           O  
ATOM    573  HG1 THR    41      46.703  65.393  26.904  1.00  0.00           H  
ATOM    574  C   THR    41      50.141  63.573  26.438  1.00  0.00           C  
ATOM    575  O   THR    41      50.720  64.426  25.711  1.00  0.00           O  
ATOM    576  N   VAL    42      50.749  62.536  27.006  1.00  0.00           N  
ATOM    577  H   VAL    42      50.186  62.105  27.725  1.00  0.00           H  
ATOM    578  CA  VAL    42      52.095  62.100  26.641  1.00  0.00           C  
ATOM    579  HA  VAL    42      52.651  62.938  26.222  1.00  0.00           H  
ATOM    580  CB  VAL    42      52.970  61.540  27.805  1.00  0.00           C  
ATOM    581  HB  VAL    42      53.951  61.263  27.417  1.00  0.00           H  
ATOM    582  CG1 VAL    42      53.308  62.598  28.769  1.00  0.00           C  
ATOM    583 HG11 VAL    42      53.988  63.280  28.257  1.00  0.00           H  
ATOM    584 HG12 VAL    42      53.854  62.129  29.588  1.00  0.00           H  
ATOM    585 HG13 VAL    42      52.473  63.192  29.138  1.00  0.00           H  
ATOM    586  CG2 VAL    42      52.280  60.446  28.588  1.00  0.00           C  
ATOM    587 HG21 VAL    42      51.306  60.799  28.928  1.00  0.00           H  
ATOM    588 HG22 VAL    42      52.913  60.218  29.445  1.00  0.00           H  
ATOM    589 HG23 VAL    42      52.093  59.594  27.933  1.00  0.00           H  
ATOM    590  C   VAL    42      52.141  61.094  25.504  1.00  0.00           C  
ATOM    591  O   VAL    42      53.193  60.834  24.922  1.00  0.00           O  
ATOM    592  N   SER    43      51.000  60.580  25.093  1.00  0.00           N  
ATOM    593  H   SER    43      50.186  60.923  25.582  1.00  0.00           H  
ATOM    594  CA  SER    43      50.827  59.926  23.810  1.00  0.00           C  
ATOM    595  HA  SER    43      51.655  59.239  23.637  1.00  0.00           H  
ATOM    596  CB  SER    43      49.528  59.120  23.841  1.00  0.00           C  
ATOM    597  HB2 SER    43      49.279  58.705  22.865  1.00  0.00           H  
ATOM    598  HB3 SER    43      49.789  58.298  24.508  1.00  0.00           H  
ATOM    599  OG  SER    43      48.468  59.828  24.471  1.00  0.00           O  
ATOM    600  HG  SER    43      47.946  59.188  24.962  1.00  0.00           H  
ATOM    601  C   SER    43      51.043  60.963  22.685  1.00  0.00           C  
ATOM    602  O   SER    43      50.892  62.203  22.813  1.00  0.00           O  
ATOM    603  N   ASN    44      51.661  60.400  21.675  1.00  0.00           N  
ATOM    604  H   ASN    44      51.649  59.392  21.730  1.00  0.00           H  
ATOM    605  CA  ASN    44      52.049  61.148  20.459  1.00  0.00           C  
ATOM    606  HA  ASN    44      51.514  62.094  20.377  1.00  0.00           H  
ATOM    607  CB  ASN    44      53.502  61.606  20.736  1.00  0.00           C  
ATOM    608  HB2 ASN    44      54.059  60.692  20.943  1.00  0.00           H  
ATOM    609  HB3 ASN    44      53.564  62.265  21.602  1.00  0.00           H  
ATOM    610  CG  ASN    44      54.002  62.480  19.657  1.00  0.00           C  
ATOM    611  OD1 ASN    44      53.233  63.018  18.861  1.00  0.00           O  
ATOM    612  ND2 ASN    44      55.303  62.735  19.505  1.00  0.00           N  
ATOM    613 HD21 ASN    44      55.978  62.691  20.255  1.00  0.00           H  
ATOM    614 HD22 ASN    44      55.415  63.367  18.725  1.00  0.00           H  
ATOM    615  C   ASN    44      51.952  60.245  19.229  1.00  0.00           C  
ATOM    616  O   ASN    44      52.840  59.404  19.079  1.00  0.00           O  
ATOM    617  N   PRO    45      51.130  60.488  18.257  1.00  0.00           N  
ATOM    618  CD  PRO    45      50.967  59.524  17.167  1.00  0.00           C  
ATOM    619  HD2 PRO    45      50.451  58.659  17.583  1.00  0.00           H  
ATOM    620  HD3 PRO    45      51.887  59.146  16.722  1.00  0.00           H  
ATOM    621  CG  PRO    45      50.203  60.261  16.074  1.00  0.00           C  
ATOM    622  HG2 PRO    45      49.626  59.591  15.437  1.00  0.00           H  
ATOM    623  HG3 PRO    45      50.835  60.952  15.515  1.00  0.00           H  
ATOM    624  CB  PRO    45      49.273  61.082  16.913  1.00  0.00           C  
ATOM    625  HB2 PRO    45      48.374  60.513  17.147  1.00  0.00           H  
ATOM    626  HB3 PRO    45      48.982  61.948  16.318  1.00  0.00           H  
ATOM    627  CA  PRO    45      49.922  61.305  18.281  1.00  0.00           C  
ATOM    628  HA  PRO    45      50.329  62.313  18.365  1.00  0.00           H  
ATOM    629  C   PRO    45      48.977  61.050  19.501  1.00  0.00           C  
ATOM    630  O   PRO    45      49.153  60.078  20.267  1.00  0.00           O  
ATOM    631  N   PRO    46      47.969  61.966  19.798  1.00  0.00           N  
ATOM    632  CD  PRO    46      47.674  63.113  19.093  1.00  0.00           C  
ATOM    633  HD2 PRO    46      48.561  63.619  18.712  1.00  0.00           H  
ATOM    634  HD3 PRO    46      47.042  62.746  18.284  1.00  0.00           H  
ATOM    635  CG  PRO    46      46.927  64.030  20.076  1.00  0.00           C  
ATOM    636  HG2 PRO    46      47.649  64.597  20.665  1.00  0.00           H  
ATOM    637  HG3 PRO    46      46.212  64.687  19.581  1.00  0.00           H  
ATOM    638  CB  PRO    46      46.149  63.029  20.978  1.00  0.00           C  
ATOM    639  HB2 PRO    46      45.215  62.769  20.480  1.00  0.00           H  
ATOM    640  HB3 PRO    46      46.058  63.407  21.996  1.00  0.00           H  
ATOM    641  CA  PRO    46      47.121  61.817  20.999  1.00  0.00           C  
ATOM    642  HA  PRO    46      47.737  61.837  21.899  1.00  0.00           H  
ATOM    643  C   PRO    46      46.336  60.454  21.115  1.00  0.00           C  
ATOM    644  O   PRO    46      45.522  60.129  20.215  1.00  0.00           O  
ATOM    645  N   GLY    47      46.423  59.667  22.211  1.00  0.00           N  
ATOM    646  H   GLY    47      47.005  60.013  22.960  1.00  0.00           H  
ATOM    647  CA  GLY    47      45.772  58.455  22.552  1.00  0.00           C  
ATOM    648  HA2 GLY    47      44.747  58.497  22.182  1.00  0.00           H  
ATOM    649  HA3 GLY    47      45.740  58.176  23.605  1.00  0.00           H  
ATOM    650  C   GLY    47      46.298  57.163  21.829  1.00  0.00           C  
ATOM    651  O   GLY    47      45.912  56.014  22.186  1.00  0.00           O  
ATOM    652  N   ALA    48      47.331  57.384  20.933  1.00  0.00           N  
ATOM    653  H   ALA    48      47.574  58.327  20.662  1.00  0.00           H  
ATOM    654  CA  ALA    48      47.890  56.317  20.101  1.00  0.00           C  
ATOM    655  HA  ALA    48      47.111  55.634  19.762  1.00  0.00           H  
ATOM    656  CB  ALA    48      48.614  56.933  18.932  1.00  0.00           C  
ATOM    657  HB1 ALA    48      49.443  57.513  19.338  1.00  0.00           H  
ATOM    658  HB2 ALA    48      47.965  57.686  18.487  1.00  0.00           H  
ATOM    659  HB3 ALA    48      48.890  56.203  18.171  1.00  0.00           H  
ATOM    660  C   ALA    48      48.871  55.419  20.825  1.00  0.00           C  
ATOM    661  O   ALA    48      49.326  55.677  21.940  1.00  0.00           O  
ATOM    662  N   HIE    49      49.346  54.365  20.203  1.00  0.00           N  
ATOM    663  H   HIE    49      48.925  54.129  19.316  1.00  0.00           H  
ATOM    664  CA  HIE    49      50.335  53.484  20.766  1.00  0.00           C  
ATOM    665  HA  HIE    49      50.079  53.154  21.773  1.00  0.00           H  
ATOM    666  CB  HIE    49      50.410  52.130  19.990  1.00  0.00           C  
ATOM    667  HB2 HIE    49      49.421  51.826  19.648  1.00  0.00           H  
ATOM    668  HB3 HIE    49      51.054  52.235  19.118  1.00  0.00           H  
ATOM    669  CG  HIE    49      50.963  51.107  20.858  1.00  0.00           C  
ATOM    670  ND1 HIE    49      52.353  51.095  21.106  1.00  0.00           N  
ATOM    671  CE1 HIE    49      52.403  50.056  21.924  1.00  0.00           C  
ATOM    672  HE1 HIE    49      53.285  49.799  22.492  1.00  0.00           H  
ATOM    673  NE2 HIE    49      51.255  49.425  22.128  1.00  0.00           N  
ATOM    674  HE2 HIE    49      51.075  48.641  22.739  1.00  0.00           H  
ATOM    675  CD2 HIE    49      50.260  50.130  21.480  1.00  0.00           C  
ATOM    676  HD2 HIE    49      49.223  49.841  21.397  1.00  0.00           H  
ATOM    677  C   HIE    49      51.677  54.254  20.811  1.00  0.00           C  
ATOM    678  O   HIE    49      52.017  54.828  19.804  1.00  0.00           O  
ATOM    679  N   VAL    50      52.434  54.160  21.903  1.00  0.00           N  
ATOM    680  H   VAL    50      52.152  53.538  22.648  1.00  0.00           H  
ATOM    681  CA  VAL    50      53.749  54.850  22.106  1.00  0.00           C  
ATOM    682  HA  VAL    50      53.587  55.910  21.911  1.00  0.00           H  
ATOM    683  CB  VAL    50      54.244  54.823  23.526  1.00  0.00           C  
ATOM    684  HB  VAL    50      55.186  55.367  23.461  1.00  0.00           H  
ATOM    685  CG1 VAL    50      53.232  55.405  24.497  1.00  0.00           C  
ATOM    686 HG11 VAL    50      53.505  55.262  25.542  1.00  0.00           H  
ATOM    687 HG12 VAL    50      53.231  56.487  24.364  1.00  0.00           H  
ATOM    688 HG13 VAL    50      52.286  54.872  24.403  1.00  0.00           H  
ATOM    689  CG2 VAL    50      54.559  53.421  24.035  1.00  0.00           C  
ATOM    690 HG21 VAL    50      55.103  53.558  24.969  1.00  0.00           H  
ATOM    691 HG22 VAL    50      53.633  52.848  24.084  1.00  0.00           H  
ATOM    692 HG23 VAL    50      55.233  52.927  23.335  1.00  0.00           H  
ATOM    693  C   VAL    50      54.802  54.390  21.157  1.00  0.00           C  
ATOM    694  O   VAL    50      55.776  55.098  20.964  1.00  0.00           O  
ATOM    695  N   LYS    51      54.577  53.266  20.455  1.00  0.00           N  
ATOM    696  H   LYS    51      53.826  52.630  20.683  1.00  0.00           H  
ATOM    697  CA  LYS    51      55.418  52.747  19.332  1.00  0.00           C  
ATOM    698  HA  LYS    51      56.443  52.903  19.669  1.00  0.00           H  
ATOM    699  CB  LYS    51      55.165  51.300  19.057  1.00  0.00           C  
ATOM    700  HB2 LYS    51      54.283  51.154  18.434  1.00  0.00           H  
ATOM    701  HB3 LYS    51      55.054  50.785  20.010  1.00  0.00           H  
ATOM    702  CG  LYS    51      56.326  50.620  18.246  1.00  0.00           C  
ATOM    703  HG2 LYS    51      56.222  51.047  17.249  1.00  0.00           H  
ATOM    704  HG3 LYS    51      57.279  51.059  18.539  1.00  0.00           H  
ATOM    705  CD  LYS    51      56.250  49.106  18.123  1.00  0.00           C  
ATOM    706  HD2 LYS    51      55.390  48.885  17.491  1.00  0.00           H  
ATOM    707  HD3 LYS    51      56.006  48.647  19.081  1.00  0.00           H  
ATOM    708  CE  LYS    51      57.464  48.403  17.455  1.00  0.00           C  
ATOM    709  HE2 LYS    51      57.474  48.753  16.422  1.00  0.00           H  
ATOM    710  HE3 LYS    51      58.371  48.740  17.955  1.00  0.00           H  
ATOM    711  NZ  LYS    51      57.406  46.961  17.567  1.00  0.00           N  
ATOM    712  HZ1 LYS    51      58.287  46.538  17.312  1.00  0.00           H  
ATOM    713  HZ2 LYS    51      56.659  46.618  16.981  1.00  0.00           H  
ATOM    714  HZ3 LYS    51      57.275  46.613  18.506  1.00  0.00           H  
ATOM    715  C   LYS    51      55.390  53.611  18.122  1.00  0.00           C  
ATOM    716  O   LYS    51      56.297  53.544  17.307  1.00  0.00           O  
ATOM    717  N   ASN    52      54.452  54.519  17.990  1.00  0.00           N  
ATOM    718  H   ASN    52      53.728  54.656  18.681  1.00  0.00           H  
ATOM    719  CA  ASN    52      54.468  55.492  16.908  1.00  0.00           C  
ATOM    720  HA  ASN    52      54.714  55.070  15.933  1.00  0.00           H  
ATOM    721  CB  ASN    52      53.144  56.171  16.860  1.00  0.00           C  
ATOM    722  HB2 ASN    52      52.862  56.469  17.870  1.00  0.00           H  
ATOM    723  HB3 ASN    52      53.151  57.091  16.276  1.00  0.00           H  
ATOM    724  CG  ASN    52      52.104  55.208  16.244  1.00  0.00           C  
ATOM    725  OD1 ASN    52      52.034  55.154  14.966  1.00  0.00           O  
ATOM    726  ND2 ASN    52      51.401  54.441  17.040  1.00  0.00           N  
ATOM    727 HD21 ASN    52      51.374  54.656  18.027  1.00  0.00           H  
ATOM    728 HD22 ASN    52      50.790  53.762  16.609  1.00  0.00           H  
ATOM    729  C   ASN    52      55.498  56.626  17.120  1.00  0.00           C  
ATOM    730  O   ASN    52      55.893  57.266  16.164  1.00  0.00           O  
ATOM    731  N   ILE    53      56.016  56.760  18.381  1.00  0.00           N  
ATOM    732  H   ILE    53      55.710  56.233  19.186  1.00  0.00           H  
ATOM    733  CA  ILE    53      57.047  57.734  18.786  1.00  0.00           C  
ATOM    734  HA  ILE    53      56.929  58.637  18.187  1.00  0.00           H  
ATOM    735  CB  ILE    53      56.944  58.108  20.354  1.00  0.00           C  
ATOM    736  HB  ILE    53      57.441  57.337  20.943  1.00  0.00           H  
ATOM    737  CG2 ILE    53      57.719  59.448  20.494  1.00  0.00           C  
ATOM    738 HG21 ILE    53      58.694  59.229  20.060  1.00  0.00           H  
ATOM    739 HG22 ILE    53      57.270  60.273  19.941  1.00  0.00           H  
ATOM    740 HG23 ILE    53      57.811  59.710  21.548  1.00  0.00           H  
ATOM    741  CG1 ILE    53      55.526  58.246  20.932  1.00  0.00           C  
ATOM    742 HG12 ILE    53      54.985  59.033  20.407  1.00  0.00           H  
ATOM    743 HG13 ILE    53      54.907  57.386  20.674  1.00  0.00           H  
ATOM    744  CD1 ILE    53      55.527  58.310  22.441  1.00  0.00           C  
ATOM    745 HD11 ILE    53      54.703  57.795  22.936  1.00  0.00           H  
ATOM    746 HD12 ILE    53      55.527  59.337  22.808  1.00  0.00           H  
ATOM    747 HD13 ILE    53      56.400  57.732  22.742  1.00  0.00           H  
ATOM    748  C   ILE    53      58.465  57.231  18.392  1.00  0.00           C  
ATOM    749  O   ILE    53      59.224  56.648  19.182  1.00  0.00           O  
ATOM    750  N   GLU    54      58.728  57.409  17.115  1.00  0.00           N  
ATOM    751  H   GLU    54      57.938  57.776  16.605  1.00  0.00           H  
ATOM    752  CA  GLU    54      59.888  56.841  16.426  1.00  0.00           C  
ATOM    753  HA  GLU    54      59.589  55.799  16.313  1.00  0.00           H  
ATOM    754  CB  GLU    54      60.204  57.578  15.098  1.00  0.00           C  
ATOM    755  HB2 GLU    54      61.137  57.268  14.627  1.00  0.00           H  
ATOM    756  HB3 GLU    54      60.350  58.584  15.490  1.00  0.00           H  
ATOM    757  CG  GLU    54      59.169  57.413  14.030  1.00  0.00           C  
ATOM    758  HG2 GLU    54      59.617  57.794  13.111  1.00  0.00           H  
ATOM    759  HG3 GLU    54      58.874  56.372  13.904  1.00  0.00           H  
ATOM    760  CD  GLU    54      57.844  58.310  14.263  1.00  0.00           C  
ATOM    761  OE1 GLU    54      56.766  57.989  13.765  1.00  0.00           O  
ATOM    762  OE2 GLU    54      57.807  59.292  15.064  1.00  0.00           O  
ATOM    763  C   GLU    54      61.241  56.822  17.240  1.00  0.00           C  
ATOM    764  O   GLU    54      61.856  55.728  17.299  1.00  0.00           O  
ATOM    765  N   ASP    55      61.709  57.869  17.933  1.00  0.00           N  
ATOM    766  H   ASP    55      61.250  58.769  17.944  1.00  0.00           H  
ATOM    767  CA  ASP    55      62.965  57.901  18.702  1.00  0.00           C  
ATOM    768  HA  ASP    55      63.782  57.330  18.261  1.00  0.00           H  
ATOM    769  CB  ASP    55      63.468  59.344  18.758  1.00  0.00           C  
ATOM    770  HB2 ASP    55      62.690  60.071  18.991  1.00  0.00           H  
ATOM    771  HB3 ASP    55      63.713  59.615  17.730  1.00  0.00           H  
ATOM    772  CG  ASP    55      64.593  59.629  19.858  1.00  0.00           C  
ATOM    773  OD1 ASP    55      64.707  60.809  20.306  1.00  0.00           O  
ATOM    774  OD2 ASP    55      65.301  58.697  20.266  1.00  0.00           O  
ATOM    775  C   ASP    55      62.724  57.271  20.146  1.00  0.00           C  
ATOM    776  O   ASP    55      61.851  57.758  20.882  1.00  0.00           O  
ATOM    777  N   PRO    56      63.377  56.167  20.628  1.00  0.00           N  
ATOM    778  CD  PRO    56      64.194  55.296  19.811  1.00  0.00           C  
ATOM    779  HD2 PRO    56      65.225  55.640  19.895  1.00  0.00           H  
ATOM    780  HD3 PRO    56      63.755  55.377  18.817  1.00  0.00           H  
ATOM    781  CG  PRO    56      64.007  53.943  20.440  1.00  0.00           C  
ATOM    782  HG2 PRO    56      63.120  53.351  20.216  1.00  0.00           H  
ATOM    783  HG3 PRO    56      64.832  53.238  20.338  1.00  0.00           H  
ATOM    784  CB  PRO    56      63.920  54.303  21.894  1.00  0.00           C  
ATOM    785  HB2 PRO    56      64.910  54.529  22.292  1.00  0.00           H  
ATOM    786  HB3 PRO    56      63.376  53.556  22.472  1.00  0.00           H  
ATOM    787  CA  PRO    56      63.109  55.585  21.908  1.00  0.00           C  
ATOM    788  HA  PRO    56      62.072  55.259  21.983  1.00  0.00           H  
ATOM    789  C   PRO    56      63.374  56.597  23.097  1.00  0.00           C  
ATOM    790  O   PRO    56      62.965  56.336  24.221  1.00  0.00           O  
ATOM    791  N   ASP    57      64.101  57.677  22.895  1.00  0.00           N  
ATOM    792  H   ASP    57      64.378  57.739  21.925  1.00  0.00           H  
ATOM    793  CA  ASP    57      64.431  58.687  23.901  1.00  0.00           C  
ATOM    794  HA  ASP    57      64.556  58.196  24.867  1.00  0.00           H  
ATOM    795  CB  ASP    57      65.660  59.569  23.604  1.00  0.00           C  
ATOM    796  HB2 ASP    57      65.798  60.172  24.502  1.00  0.00           H  
ATOM    797  HB3 ASP    57      65.603  60.122  22.667  1.00  0.00           H  
ATOM    798  CG  ASP    57      66.918  58.717  23.450  1.00  0.00           C  
ATOM    799  OD1 ASP    57      67.120  57.571  23.885  1.00  0.00           O  
ATOM    800  OD2 ASP    57      67.801  59.330  22.816  1.00  0.00           O  
ATOM    801  C   ASP    57      63.257  59.577  24.058  1.00  0.00           C  
ATOM    802  O   ASP    57      62.817  59.733  25.193  1.00  0.00           O  
ATOM    803  N   SER    58      62.605  60.053  22.997  1.00  0.00           N  
ATOM    804  H   SER    58      63.036  59.889  22.099  1.00  0.00           H  
ATOM    805  CA  SER    58      61.214  60.613  23.010  1.00  0.00           C  
ATOM    806  HA  SER    58      61.215  61.486  23.664  1.00  0.00           H  
ATOM    807  CB  SER    58      60.975  61.178  21.564  1.00  0.00           C  
ATOM    808  HB2 SER    58      61.724  61.892  21.222  1.00  0.00           H  
ATOM    809  HB3 SER    58      60.955  60.265  20.968  1.00  0.00           H  
ATOM    810  OG  SER    58      59.708  61.789  21.484  1.00  0.00           O  
ATOM    811  HG  SER    58      59.407  61.794  20.572  1.00  0.00           H  
ATOM    812  C   SER    58      60.071  59.623  23.429  1.00  0.00           C  
ATOM    813  O   SER    58      59.018  60.128  23.896  1.00  0.00           O  
ATOM    814  N   ARG    59      60.293  58.300  23.409  1.00  0.00           N  
ATOM    815  H   ARG    59      61.141  57.967  22.973  1.00  0.00           H  
ATOM    816  CA  ARG    59      59.306  57.328  23.862  1.00  0.00           C  
ATOM    817  HA  ARG    59      58.303  57.739  23.745  1.00  0.00           H  
ATOM    818  CB  ARG    59      59.410  56.197  22.900  1.00  0.00           C  
ATOM    819  HB2 ARG    59      60.360  55.676  23.019  1.00  0.00           H  
ATOM    820  HB3 ARG    59      59.336  56.548  21.871  1.00  0.00           H  
ATOM    821  CG  ARG    59      58.393  55.089  23.092  1.00  0.00           C  
ATOM    822  HG2 ARG    59      58.507  54.751  24.122  1.00  0.00           H  
ATOM    823  HG3 ARG    59      57.447  55.584  22.875  1.00  0.00           H  
ATOM    824  CD  ARG    59      58.621  53.878  22.183  1.00  0.00           C  
ATOM    825  HD2 ARG    59      59.447  53.285  22.575  1.00  0.00           H  
ATOM    826  HD3 ARG    59      57.740  53.238  22.247  1.00  0.00           H  
ATOM    827  NE  ARG    59      58.867  54.169  20.785  1.00  0.00           N  
ATOM    828  HE  ARG    59      58.693  55.139  20.565  1.00  0.00           H  
ATOM    829  CZ  ARG    59      59.425  53.464  19.806  1.00  0.00           C  
ATOM    830  NH1 ARG    59      59.568  52.162  19.746  1.00  0.00           N  
ATOM    831 HH11 ARG    59      59.257  51.583  20.513  1.00  0.00           H  
ATOM    832 HH12 ARG    59      60.085  51.701  19.011  1.00  0.00           H  
ATOM    833  NH2 ARG    59      59.969  54.013  18.800  1.00  0.00           N  
ATOM    834 HH21 ARG    59      59.930  55.020  18.860  1.00  0.00           H  
ATOM    835 HH22 ARG    59      60.721  53.574  18.287  1.00  0.00           H  
ATOM    836  C   ARG    59      59.496  56.961  25.328  1.00  0.00           C  
ATOM    837  O   ARG    59      58.520  56.815  26.054  1.00  0.00           O  
ATOM    838  N   SER    60      60.718  56.992  25.801  1.00  0.00           N  
ATOM    839  H   SER    60      61.460  57.106  25.126  1.00  0.00           H  
ATOM    840  CA  SER    60      61.084  56.750  27.222  1.00  0.00           C  
ATOM    841  HA  SER    60      60.841  55.764  27.618  1.00  0.00           H  
ATOM    842  CB  SER    60      62.594  56.817  27.365  1.00  0.00           C  
ATOM    843  HB2 SER    60      62.975  57.767  26.990  1.00  0.00           H  
ATOM    844  HB3 SER    60      62.818  56.795  28.432  1.00  0.00           H  
ATOM    845  OG  SER    60      63.229  55.786  26.781  1.00  0.00           O  
ATOM    846  HG  SER    60      63.282  56.023  25.852  1.00  0.00           H  
ATOM    847  C   SER    60      60.500  57.906  27.962  1.00  0.00           C  
ATOM    848  O   SER    60      59.814  57.701  28.938  1.00  0.00           O  
ATOM    849  N   LEU    61      60.680  59.203  27.550  1.00  0.00           N  
ATOM    850  H   LEU    61      61.395  59.348  26.852  1.00  0.00           H  
ATOM    851  CA  LEU    61      60.054  60.389  28.130  1.00  0.00           C  
ATOM    852  HA  LEU    61      60.406  60.401  29.161  1.00  0.00           H  
ATOM    853  CB  LEU    61      60.460  61.631  27.390  1.00  0.00           C  
ATOM    854  HB2 LEU    61      59.822  62.487  27.610  1.00  0.00           H  
ATOM    855  HB3 LEU    61      60.568  61.261  26.370  1.00  0.00           H  
ATOM    856  CG  LEU    61      61.831  62.118  27.870  1.00  0.00           C  
ATOM    857  HG  LEU    61      62.422  61.274  28.227  1.00  0.00           H  
ATOM    858  CD1 LEU    61      62.641  62.745  26.678  1.00  0.00           C  
ATOM    859 HD11 LEU    61      62.404  63.807  26.617  1.00  0.00           H  
ATOM    860 HD12 LEU    61      63.696  62.755  26.954  1.00  0.00           H  
ATOM    861 HD13 LEU    61      62.503  62.256  25.714  1.00  0.00           H  
ATOM    862  CD2 LEU    61      61.704  63.226  29.003  1.00  0.00           C  
ATOM    863 HD21 LEU    61      62.628  63.584  29.457  1.00  0.00           H  
ATOM    864 HD22 LEU    61      61.026  62.900  29.792  1.00  0.00           H  
ATOM    865 HD23 LEU    61      61.269  64.089  28.499  1.00  0.00           H  
ATOM    866  C   LEU    61      58.494  60.346  28.304  1.00  0.00           C  
ATOM    867  O   LEU    61      58.045  60.830  29.343  1.00  0.00           O  
ATOM    868  N   ALA    62      57.755  59.612  27.480  1.00  0.00           N  
ATOM    869  H   ALA    62      58.102  59.221  26.615  1.00  0.00           H  
ATOM    870  CA  ALA    62      56.328  59.281  27.728  1.00  0.00           C  
ATOM    871  HA  ALA    62      55.879  60.201  28.103  1.00  0.00           H  
ATOM    872  CB  ALA    62      55.627  58.792  26.394  1.00  0.00           C  
ATOM    873  HB1 ALA    62      55.677  57.703  26.391  1.00  0.00           H  
ATOM    874  HB2 ALA    62      54.579  59.066  26.511  1.00  0.00           H  
ATOM    875  HB3 ALA    62      56.111  59.298  25.559  1.00  0.00           H  
ATOM    876  C   ALA    62      56.169  58.227  28.802  1.00  0.00           C  
ATOM    877  O   ALA    62      55.478  58.446  29.775  1.00  0.00           O  
ATOM    878  N   GLN    63      56.844  57.087  28.703  1.00  0.00           N  
ATOM    879  H   GLN    63      57.373  56.851  27.876  1.00  0.00           H  
ATOM    880  CA  GLN    63      56.871  55.872  29.614  1.00  0.00           C  
ATOM    881  HA  GLN    63      55.879  55.420  29.623  1.00  0.00           H  
ATOM    882  CB  GLN    63      57.888  54.822  29.032  1.00  0.00           C  
ATOM    883  HB2 GLN    63      57.964  54.027  29.774  1.00  0.00           H  
ATOM    884  HB3 GLN    63      58.850  55.259  28.767  1.00  0.00           H  
ATOM    885  CG  GLN    63      57.275  54.197  27.794  1.00  0.00           C  
ATOM    886  HG2 GLN    63      56.623  53.365  28.061  1.00  0.00           H  
ATOM    887  HG3 GLN    63      56.925  54.954  27.093  1.00  0.00           H  
ATOM    888  CD  GLN    63      58.291  53.526  26.860  1.00  0.00           C  
ATOM    889  OE1 GLN    63      59.440  53.763  26.807  1.00  0.00           O  
ATOM    890  NE2 GLN    63      57.817  52.684  25.933  1.00  0.00           N  
ATOM    891 HE21 GLN    63      56.965  52.151  26.031  1.00  0.00           H  
ATOM    892 HE22 GLN    63      58.610  52.347  25.406  1.00  0.00           H  
ATOM    893  C   GLN    63      57.200  56.158  31.132  1.00  0.00           C  
ATOM    894  O   GLN    63      56.463  55.840  32.045  1.00  0.00           O  
ATOM    895  N   ARG    64      58.274  56.896  31.377  1.00  0.00           N  
ATOM    896  H   ARG    64      58.812  57.148  30.561  1.00  0.00           H  
ATOM    897  CA  ARG    64      58.614  57.461  32.668  1.00  0.00           C  
ATOM    898  HA  ARG    64      58.624  56.692  33.441  1.00  0.00           H  
ATOM    899  CB  ARG    64      59.980  58.141  32.697  1.00  0.00           C  
ATOM    900  HB2 ARG    64      59.854  59.019  32.063  1.00  0.00           H  
ATOM    901  HB3 ARG    64      60.085  58.423  33.744  1.00  0.00           H  
ATOM    902  CG  ARG    64      61.381  57.559  32.367  1.00  0.00           C  
ATOM    903  HG2 ARG    64      62.164  58.265  32.644  1.00  0.00           H  
ATOM    904  HG3 ARG    64      61.351  57.417  31.287  1.00  0.00           H  
ATOM    905  CD  ARG    64      61.636  56.259  33.133  1.00  0.00           C  
ATOM    906  HD2 ARG    64      62.705  56.049  33.089  1.00  0.00           H  
ATOM    907  HD3 ARG    64      61.425  56.331  34.200  1.00  0.00           H  
ATOM    908  NE  ARG    64      60.861  55.082  32.664  1.00  0.00           N  
ATOM    909  HE  ARG    64      60.262  54.674  33.368  1.00  0.00           H  
ATOM    910  CZ  ARG    64      61.059  54.438  31.552  1.00  0.00           C  
ATOM    911  NH1 ARG    64      61.950  54.878  30.712  1.00  0.00           N  
ATOM    912 HH11 ARG    64      62.599  55.541  31.112  1.00  0.00           H  
ATOM    913 HH12 ARG    64      62.337  54.216  30.055  1.00  0.00           H  
ATOM    914  NH2 ARG    64      60.244  53.498  31.217  1.00  0.00           N  
ATOM    915 HH21 ARG    64      59.539  53.259  31.900  1.00  0.00           H  
ATOM    916 HH22 ARG    64      60.381  53.054  30.321  1.00  0.00           H  
ATOM    917  C   ARG    64      57.501  58.345  33.244  1.00  0.00           C  
ATOM    918  O   ARG    64      57.128  58.223  34.402  1.00  0.00           O  
ATOM    919  N   ALA    65      56.978  59.302  32.472  1.00  0.00           N  
ATOM    920  H   ALA    65      57.355  59.427  31.544  1.00  0.00           H  
ATOM    921  CA  ALA    65      55.797  60.076  32.829  1.00  0.00           C  
ATOM    922  HA  ALA    65      55.971  60.518  33.810  1.00  0.00           H  
ATOM    923  CB  ALA    65      55.567  61.267  31.876  1.00  0.00           C  
ATOM    924  HB1 ALA    65      56.539  61.750  31.777  1.00  0.00           H  
ATOM    925  HB2 ALA    65      54.803  61.880  32.355  1.00  0.00           H  
ATOM    926  HB3 ALA    65      55.239  60.885  30.910  1.00  0.00           H  
ATOM    927  C   ALA    65      54.548  59.190  33.068  1.00  0.00           C  
ATOM    928  O   ALA    65      53.853  59.467  33.985  1.00  0.00           O  
ATOM    929  N   SER    66      54.351  58.094  32.237  1.00  0.00           N  
ATOM    930  H   SER    66      54.843  58.081  31.355  1.00  0.00           H  
ATOM    931  CA  SER    66      53.387  57.115  32.517  1.00  0.00           C  
ATOM    932  HA  SER    66      52.475  57.708  32.579  1.00  0.00           H  
ATOM    933  CB  SER    66      53.141  56.167  31.388  1.00  0.00           C  
ATOM    934  HB2 SER    66      54.011  55.511  31.370  1.00  0.00           H  
ATOM    935  HB3 SER    66      52.265  55.629  31.750  1.00  0.00           H  
ATOM    936  OG  SER    66      52.961  56.647  30.054  1.00  0.00           O  
ATOM    937  HG  SER    66      52.045  56.913  29.948  1.00  0.00           H  
ATOM    938  C   SER    66      53.589  56.389  33.904  1.00  0.00           C  
ATOM    939  O   SER    66      52.654  56.097  34.614  1.00  0.00           O  
ATOM    940  N   GLU    67      54.876  56.142  34.308  1.00  0.00           N  
ATOM    941  H   GLU    67      55.574  56.505  33.674  1.00  0.00           H  
ATOM    942  CA  GLU    67      55.178  55.596  35.659  1.00  0.00           C  
ATOM    943  HA  GLU    67      54.544  54.753  35.935  1.00  0.00           H  
ATOM    944  CB  GLU    67      56.598  54.983  35.700  1.00  0.00           C  
ATOM    945  HB2 GLU    67      57.218  55.816  35.372  1.00  0.00           H  
ATOM    946  HB3 GLU    67      56.876  54.696  36.714  1.00  0.00           H  
ATOM    947  CG  GLU    67      56.848  53.670  34.869  1.00  0.00           C  
ATOM    948  HG2 GLU    67      56.757  52.825  35.550  1.00  0.00           H  
ATOM    949  HG3 GLU    67      56.062  53.715  34.114  1.00  0.00           H  
ATOM    950  CD  GLU    67      58.164  53.637  34.090  1.00  0.00           C  
ATOM    951  OE1 GLU    67      59.152  54.323  34.522  1.00  0.00           O  
ATOM    952  OE2 GLU    67      58.339  52.881  33.113  1.00  0.00           O  
ATOM    953  C   GLU    67      55.034  56.580  36.810  1.00  0.00           C  
ATOM    954  O   GLU    67      55.009  56.168  37.977  1.00  0.00           O  
ATOM    955  N   GLY    68      54.980  57.883  36.499  1.00  0.00           N  
ATOM    956  H   GLY    68      55.164  58.000  35.512  1.00  0.00           H  
ATOM    957  CA  GLY    68      54.507  58.966  37.361  1.00  0.00           C  
ATOM    958  HA2 GLY    68      54.527  59.897  36.794  1.00  0.00           H  
ATOM    959  HA3 GLY    68      53.494  58.718  37.677  1.00  0.00           H  
ATOM    960  C   GLY    68      55.505  59.260  38.510  1.00  0.00           C  
ATOM    961  O   GLY    68      56.660  59.676  38.186  1.00  0.00           O  
ATOM    962  N   PRO    69      55.124  59.059  39.793  1.00  0.00           N  
ATOM    963  CD  PRO    69      53.733  58.845  40.237  1.00  0.00           C  
ATOM    964  HD2 PRO    69      53.170  59.719  39.910  1.00  0.00           H  
ATOM    965  HD3 PRO    69      53.282  58.079  39.607  1.00  0.00           H  
ATOM    966  CG  PRO    69      53.775  58.559  41.746  1.00  0.00           C  
ATOM    967  HG2 PRO    69      53.830  57.471  41.770  1.00  0.00           H  
ATOM    968  HG3 PRO    69      52.903  58.895  42.306  1.00  0.00           H  
ATOM    969  CB  PRO    69      55.134  59.232  42.164  1.00  0.00           C  
ATOM    970  HB2 PRO    69      55.699  58.636  42.880  1.00  0.00           H  
ATOM    971  HB3 PRO    69      54.895  60.190  42.625  1.00  0.00           H  
ATOM    972  CA  PRO    69      55.997  59.420  40.902  1.00  0.00           C  
ATOM    973  HA  PRO    69      56.226  60.456  40.656  1.00  0.00           H  
ATOM    974  C   PRO    69      57.342  58.729  41.074  1.00  0.00           C  
ATOM    975  O   PRO    69      58.167  59.226  41.893  1.00  0.00           O  
ATOM    976  N   GLY    70      57.612  57.568  40.377  1.00  0.00           N  
ATOM    977  H   GLY    70      56.984  57.188  39.684  1.00  0.00           H  
ATOM    978  CA  GLY    70      58.961  57.143  40.140  1.00  0.00           C  
ATOM    979  HA2 GLY    70      59.545  58.001  39.807  1.00  0.00           H  
ATOM    980  HA3 GLY    70      59.121  56.388  39.370  1.00  0.00           H  
ATOM    981  C   GLY    70      59.658  56.453  41.352  1.00  0.00           C  
ATOM    982  O   GLY    70      60.911  56.458  41.430  1.00  0.00           O  
ATOM    983  N   ALA    71      58.842  56.073  42.352  1.00  0.00           N  
ATOM    984  H   ALA    71      57.861  56.215  42.160  1.00  0.00           H  
ATOM    985  CA  ALA    71      59.205  55.431  43.586  1.00  0.00           C  
ATOM    986  HA  ALA    71      60.164  55.876  43.852  1.00  0.00           H  
ATOM    987  CB  ALA    71      58.181  55.704  44.716  1.00  0.00           C  
ATOM    988  HB1 ALA    71      57.997  56.779  44.711  1.00  0.00           H  
ATOM    989  HB2 ALA    71      57.232  55.194  44.554  1.00  0.00           H  
ATOM    990  HB3 ALA    71      58.545  55.308  45.664  1.00  0.00           H  
ATOM    991  C   ALA    71      59.494  53.913  43.541  1.00  0.00           C  
ATOM    992  O   ALA    71      58.875  53.263  42.701  1.00  0.00           O  
ATOM    993  N   GLY    72      60.353  53.326  44.403  1.00  0.00           N  
ATOM    994  H   GLY    72      60.738  53.981  45.068  1.00  0.00           H  
ATOM    995  CA  GLY    72      60.750  51.950  44.358  1.00  0.00           C  
ATOM    996  HA2 GLY    72      61.308  51.669  45.250  1.00  0.00           H  
ATOM    997  HA3 GLY    72      59.888  51.283  44.372  1.00  0.00           H  
ATOM    998  C   GLY    72      61.738  51.569  43.285  1.00  0.00           C  
ATOM    999  O   GLY    72      62.552  52.410  42.873  1.00  0.00           O  
ATOM   1000  N   ALA    73      61.706  50.269  42.886  1.00  0.00           N  
ATOM   1001  H   ALA    73      60.987  49.649  43.232  1.00  0.00           H  
ATOM   1002  CA  ALA    73      62.577  49.774  41.827  1.00  0.00           C  
ATOM   1003  HA  ALA    73      63.504  50.317  42.012  1.00  0.00           H  
ATOM   1004  CB  ALA    73      62.913  48.269  42.118  1.00  0.00           C  
ATOM   1005  HB1 ALA    73      63.924  48.173  41.722  1.00  0.00           H  
ATOM   1006  HB2 ALA    73      62.996  47.998  43.171  1.00  0.00           H  
ATOM   1007  HB3 ALA    73      62.157  47.663  41.620  1.00  0.00           H  
ATOM   1008  C   ALA    73      62.114  50.124  40.383  1.00  0.00           C  
ATOM   1009  O   ALA    73      60.912  50.339  40.146  1.00  0.00           O  
ATOM   1010  N   ALA    74      63.058  50.314  39.515  1.00  0.00           N  
ATOM   1011  H   ALA    74      63.998  50.461  39.854  1.00  0.00           H  
ATOM   1012  CA  ALA    74      62.726  50.624  38.047  1.00  0.00           C  
ATOM   1013  HA  ALA    74      62.052  51.480  38.080  1.00  0.00           H  
ATOM   1014  CB  ALA    74      64.029  51.014  37.346  1.00  0.00           C  
ATOM   1015  HB1 ALA    74      63.846  51.878  36.708  1.00  0.00           H  
ATOM   1016  HB2 ALA    74      64.322  50.151  36.748  1.00  0.00           H  
ATOM   1017  HB3 ALA    74      64.823  51.331  38.023  1.00  0.00           H  
ATOM   1018  C   ALA    74      61.942  49.608  37.241  1.00  0.00           C  
ATOM   1019  O   ALA    74      62.044  48.408  37.569  1.00  0.00           O  
ATOM   1020  N   THR    75      61.061  49.923  36.325  1.00  0.00           N  
ATOM   1021  H   THR    75      60.990  50.918  36.162  1.00  0.00           H  
ATOM   1022  CA  THR    75      60.472  48.941  35.349  1.00  0.00           C  
ATOM   1023  HA  THR    75      59.867  48.180  35.841  1.00  0.00           H  
ATOM   1024  CB  THR    75      59.428  49.557  34.366  1.00  0.00           C  
ATOM   1025  HB  THR    75      59.087  48.791  33.670  1.00  0.00           H  
ATOM   1026  CG2 THR    75      58.196  50.132  35.013  1.00  0.00           C  
ATOM   1027 HG21 THR    75      57.544  50.584  34.266  1.00  0.00           H  
ATOM   1028 HG22 THR    75      57.739  49.307  35.560  1.00  0.00           H  
ATOM   1029 HG23 THR    75      58.477  50.942  35.686  1.00  0.00           H  
ATOM   1030  OG1 THR    75      59.955  50.634  33.605  1.00  0.00           O  
ATOM   1031  HG1 THR    75      59.517  51.461  33.817  1.00  0.00           H  
ATOM   1032  C   THR    75      61.518  48.305  34.450  1.00  0.00           C  
ATOM   1033  O   THR    75      62.461  48.872  33.924  1.00  0.00           O  
ATOM   1034  N   VAL    76      61.214  47.055  34.068  1.00  0.00           N  
ATOM   1035  H   VAL    76      60.402  46.606  34.465  1.00  0.00           H  
ATOM   1036  CA  VAL    76      62.089  46.206  33.233  1.00  0.00           C  
ATOM   1037  HA  VAL    76      62.822  46.875  32.783  1.00  0.00           H  
ATOM   1038  CB  VAL    76      62.974  45.122  33.905  1.00  0.00           C  
ATOM   1039  HB  VAL    76      62.342  44.425  34.455  1.00  0.00           H  
ATOM   1040  CG1 VAL    76      63.879  44.337  32.900  1.00  0.00           C  
ATOM   1041 HG11 VAL    76      63.265  43.690  32.275  1.00  0.00           H  
ATOM   1042 HG12 VAL    76      64.556  44.910  32.266  1.00  0.00           H  
ATOM   1043 HG13 VAL    76      64.456  43.694  33.565  1.00  0.00           H  
ATOM   1044  CG2 VAL    76      63.930  45.842  34.925  1.00  0.00           C  
ATOM   1045 HG21 VAL    76      64.381  45.041  35.509  1.00  0.00           H  
ATOM   1046 HG22 VAL    76      64.684  46.468  34.448  1.00  0.00           H  
ATOM   1047 HG23 VAL    76      63.414  46.540  35.585  1.00  0.00           H  
ATOM   1048  C   VAL    76      61.255  45.623  32.023  1.00  0.00           C  
ATOM   1049  O   VAL    76      60.186  45.103  32.216  1.00  0.00           O  
ATOM   1050  N   ASN    77      61.751  45.733  30.775  1.00  0.00           N  
ATOM   1051  H   ASN    77      62.564  46.317  30.644  1.00  0.00           H  
ATOM   1052  CA  ASN    77      60.979  45.271  29.576  1.00  0.00           C  
ATOM   1053  HA  ASN    77      60.070  45.853  29.419  1.00  0.00           H  
ATOM   1054  CB  ASN    77      61.706  45.684  28.293  1.00  0.00           C  
ATOM   1055  HB2 ASN    77      61.960  46.742  28.353  1.00  0.00           H  
ATOM   1056  HB3 ASN    77      62.543  45.007  28.118  1.00  0.00           H  
ATOM   1057  CG  ASN    77      60.766  45.595  27.146  1.00  0.00           C  
ATOM   1058  OD1 ASN    77      59.808  46.328  27.091  1.00  0.00           O  
ATOM   1059  ND2 ASN    77      60.958  44.703  26.200  1.00  0.00           N  
ATOM   1060 HD21 ASN    77      61.722  44.057  26.340  1.00  0.00           H  
ATOM   1061 HD22 ASN    77      60.441  44.670  25.333  1.00  0.00           H  
ATOM   1062  C   ASN    77      60.614  43.752  29.618  1.00  0.00           C  
ATOM   1063  O   ASN    77      59.451  43.456  29.331  1.00  0.00           O  
ATOM   1064  N   SER    78      61.523  42.900  30.052  1.00  0.00           N  
ATOM   1065  H   SER    78      62.469  43.195  30.250  1.00  0.00           H  
ATOM   1066  CA  SER    78      61.343  41.436  30.126  1.00  0.00           C  
ATOM   1067  HA  SER    78      60.911  41.283  29.137  1.00  0.00           H  
ATOM   1068  CB  SER    78      62.674  40.700  30.146  1.00  0.00           C  
ATOM   1069  HB2 SER    78      63.119  40.962  31.106  1.00  0.00           H  
ATOM   1070  HB3 SER    78      63.285  41.029  29.306  1.00  0.00           H  
ATOM   1071  OG  SER    78      62.554  39.311  30.118  1.00  0.00           O  
ATOM   1072  HG  SER    78      62.423  39.111  29.188  1.00  0.00           H  
ATOM   1073  C   SER    78      60.443  40.960  31.225  1.00  0.00           C  
ATOM   1074  O   SER    78      60.528  41.500  32.331  1.00  0.00           O  
ATOM   1075  N   PRO    79      59.580  39.921  31.035  1.00  0.00           N  
ATOM   1076  CD  PRO    79      59.171  39.390  29.772  1.00  0.00           C  
ATOM   1077  HD2 PRO    79      59.253  40.126  28.973  1.00  0.00           H  
ATOM   1078  HD3 PRO    79      59.722  38.463  29.611  1.00  0.00           H  
ATOM   1079  CG  PRO    79      57.753  39.127  30.030  1.00  0.00           C  
ATOM   1080  HG2 PRO    79      57.452  38.308  29.378  1.00  0.00           H  
ATOM   1081  HG3 PRO    79      57.129  40.016  29.935  1.00  0.00           H  
ATOM   1082  CB  PRO    79      57.777  38.547  31.404  1.00  0.00           C  
ATOM   1083  HB2 PRO    79      56.868  38.649  31.998  1.00  0.00           H  
ATOM   1084  HB3 PRO    79      58.040  37.489  31.418  1.00  0.00           H  
ATOM   1085  CA  PRO    79      58.840  39.316  32.094  1.00  0.00           C  
ATOM   1086  HA  PRO    79      58.473  40.079  32.781  1.00  0.00           H  
ATOM   1087  C   PRO    79      59.704  38.422  32.976  1.00  0.00           C  
ATOM   1088  O   PRO    79      59.392  38.147  34.156  1.00  0.00           O  
ATOM   1089  N   GLY    80      60.826  37.875  32.417  1.00  0.00           N  
ATOM   1090  H   GLY    80      61.052  38.314  31.536  1.00  0.00           H  
ATOM   1091  CA  GLY    80      61.787  37.071  33.198  1.00  0.00           C  
ATOM   1092  HA2 GLY    80      61.218  36.308  33.728  1.00  0.00           H  
ATOM   1093  HA3 GLY    80      62.476  36.601  32.495  1.00  0.00           H  
ATOM   1094  C   GLY    80      62.646  37.858  34.192  1.00  0.00           C  
ATOM   1095  O   GLY    80      63.347  37.172  34.932  1.00  0.00           O  
ATOM   1096  N   ALA    81      62.518  39.200  34.289  1.00  0.00           N  
ATOM   1097  H   ALA    81      61.864  39.623  33.645  1.00  0.00           H  
ATOM   1098  CA  ALA    81      63.162  40.089  35.321  1.00  0.00           C  
ATOM   1099  HA  ALA    81      64.226  40.141  35.093  1.00  0.00           H  
ATOM   1100  CB  ALA    81      62.507  41.490  35.131  1.00  0.00           C  
ATOM   1101  HB1 ALA    81      61.563  41.657  35.650  1.00  0.00           H  
ATOM   1102  HB2 ALA    81      63.112  42.234  35.650  1.00  0.00           H  
ATOM   1103  HB3 ALA    81      62.452  41.565  34.045  1.00  0.00           H  
ATOM   1104  C   ALA    81      62.963  39.530  36.793  1.00  0.00           C  
ATOM   1105  O   ALA    81      63.809  39.744  37.687  1.00  0.00           O  
ATOM   1106  N   VAL    82      61.840  38.886  37.090  1.00  0.00           N  
ATOM   1107  H   VAL    82      61.226  38.786  36.295  1.00  0.00           H  
ATOM   1108  CA  VAL    82      61.437  38.156  38.319  1.00  0.00           C  
ATOM   1109  HA  VAL    82      61.107  38.915  39.028  1.00  0.00           H  
ATOM   1110  CB  VAL    82      60.247  37.215  37.960  1.00  0.00           C  
ATOM   1111  HB  VAL    82      59.533  37.806  37.386  1.00  0.00           H  
ATOM   1112  CG1 VAL    82      60.604  35.935  37.172  1.00  0.00           C  
ATOM   1113 HG11 VAL    82      59.802  35.496  36.579  1.00  0.00           H  
ATOM   1114 HG12 VAL    82      60.915  35.122  37.829  1.00  0.00           H  
ATOM   1115 HG13 VAL    82      61.482  36.050  36.536  1.00  0.00           H  
ATOM   1116  CG2 VAL    82      59.545  36.717  39.181  1.00  0.00           C  
ATOM   1117 HG21 VAL    82      58.887  37.439  39.664  1.00  0.00           H  
ATOM   1118 HG22 VAL    82      58.924  35.841  38.991  1.00  0.00           H  
ATOM   1119 HG23 VAL    82      60.192  36.399  39.998  1.00  0.00           H  
ATOM   1120  C   VAL    82      62.665  37.524  39.023  1.00  0.00           C  
ATOM   1121  O   VAL    82      62.667  37.403  40.204  1.00  0.00           O  
ATOM   1122  N   LYS    83      63.536  36.833  38.246  1.00  0.00           N  
ATOM   1123  H   LYS    83      63.491  36.928  37.241  1.00  0.00           H  
ATOM   1124  CA  LYS    83      64.635  35.901  38.689  1.00  0.00           C  
ATOM   1125  HA  LYS    83      64.093  35.088  39.173  1.00  0.00           H  
ATOM   1126  CB  LYS    83      65.450  35.431  37.464  1.00  0.00           C  
ATOM   1127  HB2 LYS    83      65.579  36.359  36.906  1.00  0.00           H  
ATOM   1128  HB3 LYS    83      66.397  34.970  37.745  1.00  0.00           H  
ATOM   1129  CG  LYS    83      64.710  34.466  36.584  1.00  0.00           C  
ATOM   1130  HG2 LYS    83      64.280  33.616  37.115  1.00  0.00           H  
ATOM   1131  HG3 LYS    83      63.855  35.069  36.276  1.00  0.00           H  
ATOM   1132  CD  LYS    83      65.486  34.014  35.300  1.00  0.00           C  
ATOM   1133  HD2 LYS    83      66.346  33.424  35.616  1.00  0.00           H  
ATOM   1134  HD3 LYS    83      64.686  33.505  34.761  1.00  0.00           H  
ATOM   1135  CE  LYS    83      66.014  35.244  34.492  1.00  0.00           C  
ATOM   1136  HE2 LYS    83      66.641  35.862  35.135  1.00  0.00           H  
ATOM   1137  HE3 LYS    83      65.233  35.927  34.158  1.00  0.00           H  
ATOM   1138  NZ  LYS    83      66.846  34.845  33.334  1.00  0.00           N  
ATOM   1139  HZ1 LYS    83      66.380  34.323  32.606  1.00  0.00           H  
ATOM   1140  HZ2 LYS    83      67.328  35.622  32.905  1.00  0.00           H  
ATOM   1141  HZ3 LYS    83      67.482  34.081  33.516  1.00  0.00           H  
ATOM   1142  C   LYS    83      65.484  36.586  39.744  1.00  0.00           C  
ATOM   1143  O   LYS    83      66.137  36.009  40.581  1.00  0.00           O  
ATOM   1144  N   SER    84      65.413  37.925  39.833  1.00  0.00           N  
ATOM   1145  H   SER    84      64.950  38.478  39.126  1.00  0.00           H  
ATOM   1146  CA  SER    84      66.235  38.687  40.831  1.00  0.00           C  
ATOM   1147  HA  SER    84      67.294  38.429  40.821  1.00  0.00           H  
ATOM   1148  CB  SER    84      65.966  40.132  40.456  1.00  0.00           C  
ATOM   1149  HB2 SER    84      66.437  40.270  39.483  1.00  0.00           H  
ATOM   1150  HB3 SER    84      66.475  40.742  41.202  1.00  0.00           H  
ATOM   1151  OG  SER    84      64.605  40.524  40.247  1.00  0.00           O  
ATOM   1152  HG  SER    84      64.391  40.448  39.314  1.00  0.00           H  
ATOM   1153  C   SER    84      65.597  38.621  42.220  1.00  0.00           C  
ATOM   1154  O   SER    84      66.296  38.884  43.148  1.00  0.00           O  
ATOM   1155  N   GLY    85      64.257  38.354  42.404  1.00  0.00           N  
ATOM   1156  H   GLY    85      63.652  38.194  41.611  1.00  0.00           H  
ATOM   1157  CA  GLY    85      63.530  38.513  43.665  1.00  0.00           C  
ATOM   1158  HA2 GLY    85      64.151  38.348  44.546  1.00  0.00           H  
ATOM   1159  HA3 GLY    85      62.631  37.919  43.503  1.00  0.00           H  
ATOM   1160  C   GLY    85      63.023  39.932  43.852  1.00  0.00           C  
ATOM   1161  O   GLY    85      62.415  40.287  44.864  1.00  0.00           O  
ATOM   1162  N   GLU    86      63.235  40.804  42.907  1.00  0.00           N  
ATOM   1163  H   GLU    86      63.859  40.607  42.138  1.00  0.00           H  
ATOM   1164  CA  GLU    86      62.674  42.190  42.878  1.00  0.00           C  
ATOM   1165  HA  GLU    86      62.532  42.514  43.909  1.00  0.00           H  
ATOM   1166  CB  GLU    86      63.723  43.148  42.225  1.00  0.00           C  
ATOM   1167  HB2 GLU    86      63.835  42.882  41.174  1.00  0.00           H  
ATOM   1168  HB3 GLU    86      63.347  44.170  42.251  1.00  0.00           H  
ATOM   1169  CG  GLU    86      65.041  43.177  42.888  1.00  0.00           C  
ATOM   1170  HG2 GLU    86      64.945  43.825  43.759  1.00  0.00           H  
ATOM   1171  HG3 GLU    86      65.420  42.308  43.426  1.00  0.00           H  
ATOM   1172  CD  GLU    86      66.185  43.671  42.065  1.00  0.00           C  
ATOM   1173  OE1 GLU    86      66.257  43.525  40.829  1.00  0.00           O  
ATOM   1174  OE2 GLU    86      67.150  44.245  42.600  1.00  0.00           O  
ATOM   1175  C   GLU    86      61.260  42.248  42.272  1.00  0.00           C  
ATOM   1176  O   GLU    86      61.106  41.593  41.247  1.00  0.00           O  
ATOM   1177  N   ARG    87      60.299  42.953  42.879  1.00  0.00           N  
ATOM   1178  H   ARG    87      60.472  43.489  43.717  1.00  0.00           H  
ATOM   1179  CA  ARG    87      58.932  43.018  42.369  1.00  0.00           C  
ATOM   1180  HA  ARG    87      58.580  42.086  41.925  1.00  0.00           H  
ATOM   1181  CB  ARG    87      57.911  43.278  43.511  1.00  0.00           C  
ATOM   1182  HB2 ARG    87      56.905  43.064  43.148  1.00  0.00           H  
ATOM   1183  HB3 ARG    87      58.064  42.433  44.182  1.00  0.00           H  
ATOM   1184  CG  ARG    87      58.023  44.588  44.340  1.00  0.00           C  
ATOM   1185  HG2 ARG    87      59.020  44.586  44.780  1.00  0.00           H  
ATOM   1186  HG3 ARG    87      57.887  45.497  43.754  1.00  0.00           H  
ATOM   1187  CD  ARG    87      56.951  44.607  45.457  1.00  0.00           C  
ATOM   1188  HD2 ARG    87      57.198  45.322  46.241  1.00  0.00           H  
ATOM   1189  HD3 ARG    87      56.967  43.645  45.969  1.00  0.00           H  
ATOM   1190  NE  ARG    87      55.624  44.903  44.840  1.00  0.00           N  
ATOM   1191  HE  ARG    87      55.184  44.146  44.337  1.00  0.00           H  
ATOM   1192  CZ  ARG    87      54.927  45.951  44.970  1.00  0.00           C  
ATOM   1193  NH1 ARG    87      55.240  47.026  45.582  1.00  0.00           N  
ATOM   1194 HH11 ARG    87      56.077  47.151  46.134  1.00  0.00           H  
ATOM   1195 HH12 ARG    87      54.559  47.770  45.619  1.00  0.00           H  
ATOM   1196  NH2 ARG    87      53.759  45.985  44.492  1.00  0.00           N  
ATOM   1197 HH21 ARG    87      53.382  45.270  43.886  1.00  0.00           H  
ATOM   1198 HH22 ARG    87      53.096  46.680  44.805  1.00  0.00           H  
ATOM   1199  C   ARG    87      58.751  44.064  41.242  1.00  0.00           C  
ATOM   1200  O   ARG    87      58.519  45.217  41.487  1.00  0.00           O  
ATOM   1201  N   ARG    88      58.935  43.657  40.028  1.00  0.00           N  
ATOM   1202  H   ARG    88      59.381  42.762  39.889  1.00  0.00           H  
ATOM   1203  CA  ARG    88      59.156  44.614  38.981  1.00  0.00           C  
ATOM   1204  HA  ARG    88      59.235  45.660  39.276  1.00  0.00           H  
ATOM   1205  CB  ARG    88      60.519  44.363  38.301  1.00  0.00           C  
ATOM   1206  HB2 ARG    88      60.725  43.307  38.126  1.00  0.00           H  
ATOM   1207  HB3 ARG    88      60.558  44.965  37.393  1.00  0.00           H  
ATOM   1208  CG  ARG    88      61.628  44.903  39.238  1.00  0.00           C  
ATOM   1209  HG2 ARG    88      61.407  45.941  39.489  1.00  0.00           H  
ATOM   1210  HG3 ARG    88      61.624  44.198  40.069  1.00  0.00           H  
ATOM   1211  CD  ARG    88      62.988  44.672  38.460  1.00  0.00           C  
ATOM   1212  HD2 ARG    88      62.924  43.616  38.200  1.00  0.00           H  
ATOM   1213  HD3 ARG    88      63.005  45.315  37.580  1.00  0.00           H  
ATOM   1214  NE  ARG    88      64.220  44.943  39.318  1.00  0.00           N  
ATOM   1215  HE  ARG    88      64.724  44.230  39.825  1.00  0.00           H  
ATOM   1216  CZ  ARG    88      64.849  46.097  39.487  1.00  0.00           C  
ATOM   1217  NH1 ARG    88      65.883  46.070  40.263  1.00  0.00           N  
ATOM   1218 HH11 ARG    88      66.216  45.179  40.603  1.00  0.00           H  
ATOM   1219 HH12 ARG    88      66.390  46.887  40.571  1.00  0.00           H  
ATOM   1220  NH2 ARG    88      64.384  47.279  39.163  1.00  0.00           N  
ATOM   1221 HH21 ARG    88      63.569  47.343  38.570  1.00  0.00           H  
ATOM   1222 HH22 ARG    88      65.041  47.985  39.465  1.00  0.00           H  
ATOM   1223  C   ARG    88      57.966  44.621  37.970  1.00  0.00           C  
ATOM   1224  O   ARG    88      57.464  43.555  37.552  1.00  0.00           O  
ATOM   1225  N   ALA    89      57.568  45.847  37.494  1.00  0.00           N  
ATOM   1226  H   ALA    89      58.125  46.625  37.818  1.00  0.00           H  
ATOM   1227  CA  ALA    89      56.533  46.136  36.426  1.00  0.00           C  
ATOM   1228  HA  ALA    89      55.957  45.222  36.278  1.00  0.00           H  
ATOM   1229  CB  ALA    89      55.577  47.243  36.917  1.00  0.00           C  
ATOM   1230  HB1 ALA    89      54.973  46.980  37.785  1.00  0.00           H  
ATOM   1231  HB2 ALA    89      54.898  47.467  36.094  1.00  0.00           H  
ATOM   1232  HB3 ALA    89      56.161  48.118  37.203  1.00  0.00           H  
ATOM   1233  C   ALA    89      57.268  46.448  35.119  1.00  0.00           C  
ATOM   1234  O   ALA    89      58.490  46.617  35.081  1.00  0.00           O  
ATOM   1235  N   ARG    90      56.592  46.566  33.993  1.00  0.00           N  
ATOM   1236  H   ARG    90      55.602  46.376  34.046  1.00  0.00           H  
ATOM   1237  CA  ARG    90      57.050  46.822  32.593  1.00  0.00           C  
ATOM   1238  HA  ARG    90      58.094  46.514  32.530  1.00  0.00           H  
ATOM   1239  CB  ARG    90      56.221  45.982  31.629  1.00  0.00           C  
ATOM   1240  HB2 ARG    90      55.154  46.169  31.751  1.00  0.00           H  
ATOM   1241  HB3 ARG    90      56.540  46.269  30.628  1.00  0.00           H  
ATOM   1242  CG  ARG    90      56.624  44.534  31.800  1.00  0.00           C  
ATOM   1243  HG2 ARG    90      57.584  44.465  31.288  1.00  0.00           H  
ATOM   1244  HG3 ARG    90      56.589  44.230  32.846  1.00  0.00           H  
ATOM   1245  CD  ARG    90      55.594  43.560  31.114  1.00  0.00           C  
ATOM   1246  HD2 ARG    90      56.055  42.588  30.939  1.00  0.00           H  
ATOM   1247  HD3 ARG    90      55.328  43.938  30.126  1.00  0.00           H  
ATOM   1248  NE  ARG    90      54.294  43.428  31.937  1.00  0.00           N  
ATOM   1249  HE  ARG    90      54.276  43.826  32.865  1.00  0.00           H  
ATOM   1250  CZ  ARG    90      53.187  42.929  31.442  1.00  0.00           C  
ATOM   1251  NH1 ARG    90      53.111  42.536  30.225  1.00  0.00           N  
ATOM   1252 HH11 ARG    90      53.971  42.494  29.697  1.00  0.00           H  
ATOM   1253 HH12 ARG    90      52.218  42.184  29.911  1.00  0.00           H  
ATOM   1254  NH2 ARG    90      52.169  42.680  32.202  1.00  0.00           N  
ATOM   1255 HH21 ARG    90      52.184  42.821  33.202  1.00  0.00           H  
ATOM   1256 HH22 ARG    90      51.266  42.445  31.815  1.00  0.00           H  
ATOM   1257  C   ARG    90      56.802  48.317  32.291  1.00  0.00           C  
ATOM   1258  O   ARG    90      55.909  48.974  32.765  1.00  0.00           O  
ATOM   1259  N   PRO    91      57.600  48.819  31.311  1.00  0.00           N  
ATOM   1260  CD  PRO    91      58.605  48.066  30.595  1.00  0.00           C  
ATOM   1261  HD2 PRO    91      59.174  47.295  31.113  1.00  0.00           H  
ATOM   1262  HD3 PRO    91      58.184  47.584  29.712  1.00  0.00           H  
ATOM   1263  CG  PRO    91      59.560  49.123  30.127  1.00  0.00           C  
ATOM   1264  HG2 PRO    91      59.925  48.801  29.152  1.00  0.00           H  
ATOM   1265  HG3 PRO    91      60.348  49.243  30.870  1.00  0.00           H  
ATOM   1266  CB  PRO    91      58.755  50.354  29.965  1.00  0.00           C  
ATOM   1267  HB2 PRO    91      58.256  50.342  28.996  1.00  0.00           H  
ATOM   1268  HB3 PRO    91      59.409  51.226  29.971  1.00  0.00           H  
ATOM   1269  CA  PRO    91      57.739  50.255  31.118  1.00  0.00           C  
ATOM   1270  HA  PRO    91      58.165  50.720  32.007  1.00  0.00           H  
ATOM   1271  C   PRO    91      56.399  50.885  30.763  1.00  0.00           C  
ATOM   1272  O   PRO    91      55.693  50.468  29.821  1.00  0.00           O  
ATOM   1273  N   GLY    92      56.224  52.045  31.407  1.00  0.00           N  
ATOM   1274  H   GLY    92      56.937  52.416  32.019  1.00  0.00           H  
ATOM   1275  CA  GLY    92      54.990  52.769  31.357  1.00  0.00           C  
ATOM   1276  HA2 GLY    92      54.444  52.398  30.489  1.00  0.00           H  
ATOM   1277  HA3 GLY    92      55.151  53.847  31.353  1.00  0.00           H  
ATOM   1278  C   GLY    92      54.099  52.482  32.622  1.00  0.00           C  
ATOM   1279  O   GLY    92      53.029  53.147  32.655  1.00  0.00           O  
ATOM   1280  N   THR    93      54.402  51.528  33.495  1.00  0.00           N  
ATOM   1281  H   THR    93      55.178  50.881  33.501  1.00  0.00           H  
ATOM   1282  CA  THR    93      53.507  51.085  34.576  1.00  0.00           C  
ATOM   1283  HA  THR    93      52.593  51.678  34.541  1.00  0.00           H  
ATOM   1284  CB  THR    93      52.896  49.766  34.232  1.00  0.00           C  
ATOM   1285  HB  THR    93      52.092  49.613  34.953  1.00  0.00           H  
ATOM   1286  CG2 THR    93      52.349  49.594  32.771  1.00  0.00           C  
ATOM   1287 HG21 THR    93      51.633  50.368  32.495  1.00  0.00           H  
ATOM   1288 HG22 THR    93      53.201  49.522  32.095  1.00  0.00           H  
ATOM   1289 HG23 THR    93      51.818  48.645  32.696  1.00  0.00           H  
ATOM   1290  OG1 THR    93      53.711  48.633  34.361  1.00  0.00           O  
ATOM   1291  HG1 THR    93      54.392  48.714  33.688  1.00  0.00           H  
ATOM   1292  C   THR    93      54.088  51.132  36.008  1.00  0.00           C  
ATOM   1293  O   THR    93      55.241  50.888  36.290  1.00  0.00           O  
ATOM   1294  N   TYR    94      53.202  51.547  36.932  1.00  0.00           N  
ATOM   1295  H   TYR    94      52.276  51.606  36.532  1.00  0.00           H  
ATOM   1296  CA  TYR    94      53.422  51.752  38.406  1.00  0.00           C  
ATOM   1297  HA  TYR    94      54.445  51.563  38.731  1.00  0.00           H  
ATOM   1298  CB  TYR    94      53.181  53.289  38.703  1.00  0.00           C  
ATOM   1299  HB2 TYR    94      53.952  53.879  38.208  1.00  0.00           H  
ATOM   1300  HB3 TYR    94      53.432  53.359  39.761  1.00  0.00           H  
ATOM   1301  CG  TYR    94      51.755  53.759  38.538  1.00  0.00           C  
ATOM   1302  CD1 TYR    94      50.755  53.508  39.548  1.00  0.00           C  
ATOM   1303  HD1 TYR    94      50.961  53.054  40.506  1.00  0.00           H  
ATOM   1304  CE1 TYR    94      49.405  53.815  39.200  1.00  0.00           C  
ATOM   1305  HE1 TYR    94      48.640  53.476  39.883  1.00  0.00           H  
ATOM   1306  CZ  TYR    94      49.083  54.508  38.011  1.00  0.00           C  
ATOM   1307  OH  TYR    94      47.800  54.894  37.675  1.00  0.00           O  
ATOM   1308  HH  TYR    94      47.206  55.073  38.407  1.00  0.00           H  
ATOM   1309  CE2 TYR    94      50.104  54.824  37.077  1.00  0.00           C  
ATOM   1310  HE2 TYR    94      49.833  55.211  36.106  1.00  0.00           H  
ATOM   1311  CD2 TYR    94      51.429  54.451  37.359  1.00  0.00           C  
ATOM   1312  HD2 TYR    94      52.271  54.654  36.714  1.00  0.00           H  
ATOM   1313  C   TYR    94      52.682  50.772  39.357  1.00  0.00           C  
ATOM   1314  O   TYR    94      51.520  50.459  39.082  1.00  0.00           O  
ATOM   1315  N   LEU    95      53.357  50.515  40.483  1.00  0.00           N  
ATOM   1316  H   LEU    95      54.239  50.963  40.689  1.00  0.00           H  
ATOM   1317  CA  LEU    95      52.876  49.604  41.528  1.00  0.00           C  
ATOM   1318  HA  LEU    95      52.212  48.858  41.091  1.00  0.00           H  
ATOM   1319  CB  LEU    95      54.116  48.892  42.152  1.00  0.00           C  
ATOM   1320  HB2 LEU    95      54.700  49.763  42.450  1.00  0.00           H  
ATOM   1321  HB3 LEU    95      53.749  48.224  42.932  1.00  0.00           H  
ATOM   1322  CG  LEU    95      54.923  48.014  41.098  1.00  0.00           C  
ATOM   1323  HG  LEU    95      55.119  48.643  40.230  1.00  0.00           H  
ATOM   1324  CD1 LEU    95      56.323  47.641  41.566  1.00  0.00           C  
ATOM   1325 HD11 LEU    95      56.815  47.423  40.618  1.00  0.00           H  
ATOM   1326 HD12 LEU    95      56.370  46.779  42.232  1.00  0.00           H  
ATOM   1327 HD13 LEU    95      56.741  48.518  42.061  1.00  0.00           H  
ATOM   1328  CD2 LEU    95      54.250  46.834  40.478  1.00  0.00           C  
ATOM   1329 HD21 LEU    95      54.924  46.218  39.882  1.00  0.00           H  
ATOM   1330 HD22 LEU    95      53.984  46.061  41.199  1.00  0.00           H  
ATOM   1331 HD23 LEU    95      53.353  47.149  39.945  1.00  0.00           H  
ATOM   1332  C   LEU    95      52.019  50.240  42.601  1.00  0.00           C  
ATOM   1333  O   LEU    95      52.108  51.478  42.767  1.00  0.00           O  
ATOM   1334  N   LEU    96      51.228  49.390  43.270  1.00  0.00           N  
ATOM   1335  H   LEU    96      51.061  48.518  42.788  1.00  0.00           H  
ATOM   1336  CA  LEU    96      50.943  49.512  44.632  1.00  0.00           C  
ATOM   1337  HA  LEU    96      50.389  50.442  44.763  1.00  0.00           H  
ATOM   1338  CB  LEU    96      50.098  48.321  45.191  1.00  0.00           C  
ATOM   1339  HB2 LEU    96      50.024  48.519  46.261  1.00  0.00           H  
ATOM   1340  HB3 LEU    96      50.642  47.382  45.093  1.00  0.00           H  
ATOM   1341  CG  LEU    96      48.662  48.248  44.570  1.00  0.00           C  
ATOM   1342  HG  LEU    96      48.847  47.807  43.591  1.00  0.00           H  
ATOM   1343  CD1 LEU    96      47.822  47.340  45.482  1.00  0.00           C  
ATOM   1344 HD11 LEU    96      46.837  47.236  45.027  1.00  0.00           H  
ATOM   1345 HD12 LEU    96      47.745  47.829  46.453  1.00  0.00           H  
ATOM   1346 HD13 LEU    96      48.299  46.360  45.493  1.00  0.00           H  
ATOM   1347  CD2 LEU    96      47.931  49.560  44.518  1.00  0.00           C  
ATOM   1348 HD21 LEU    96      48.321  50.300  43.818  1.00  0.00           H  
ATOM   1349 HD22 LEU    96      47.975  50.001  45.514  1.00  0.00           H  
ATOM   1350 HD23 LEU    96      46.858  49.419  44.391  1.00  0.00           H  
ATOM   1351  C   LEU    96      52.245  49.481  45.486  1.00  0.00           C  
ATOM   1352  O   LEU    96      52.847  48.382  45.561  1.00  0.00           O  
ATOM   1353  N   GLN    97      52.667  50.566  46.087  1.00  0.00           N  
ATOM   1354  H   GLN    97      52.167  51.437  45.980  1.00  0.00           H  
ATOM   1355  CA  GLN    97      53.843  50.682  47.062  1.00  0.00           C  
ATOM   1356  HA  GLN    97      54.626  50.024  46.684  1.00  0.00           H  
ATOM   1357  CB  GLN    97      54.358  52.168  47.198  1.00  0.00           C  
ATOM   1358  HB2 GLN    97      55.230  52.225  47.850  1.00  0.00           H  
ATOM   1359  HB3 GLN    97      53.526  52.728  47.626  1.00  0.00           H  
ATOM   1360  CG  GLN    97      54.787  52.786  45.863  1.00  0.00           C  
ATOM   1361  HG2 GLN    97      53.841  53.033  45.380  1.00  0.00           H  
ATOM   1362  HG3 GLN    97      55.383  53.658  46.134  1.00  0.00           H  
ATOM   1363  CD  GLN    97      55.664  52.026  44.808  1.00  0.00           C  
ATOM   1364  OE1 GLN    97      56.123  50.917  45.003  1.00  0.00           O  
ATOM   1365  NE2 GLN    97      55.887  52.573  43.656  1.00  0.00           N  
ATOM   1366 HE21 GLN    97      55.682  53.544  43.466  1.00  0.00           H  
ATOM   1367 HE22 GLN    97      56.278  51.916  42.996  1.00  0.00           H  
ATOM   1368  C   GLN    97      53.656  50.048  48.450  1.00  0.00           C  
ATOM   1369  O   GLN    97      54.611  49.586  49.078  1.00  0.00           O  
ATOM   1370  N   ASP    98      52.345  49.931  48.787  1.00  0.00           N  
ATOM   1371  H   ASP    98      51.641  50.287  48.157  1.00  0.00           H  
ATOM   1372  CA  ASP    98      51.870  49.420  50.099  1.00  0.00           C  
ATOM   1373  HA  ASP    98      52.564  48.662  50.462  1.00  0.00           H  
ATOM   1374  CB  ASP    98      51.745  50.566  51.105  1.00  0.00           C  
ATOM   1375  HB2 ASP    98      52.678  51.124  51.026  1.00  0.00           H  
ATOM   1376  HB3 ASP    98      50.923  51.163  50.712  1.00  0.00           H  
ATOM   1377  CG  ASP    98      51.491  50.151  52.543  1.00  0.00           C  
ATOM   1378  OD1 ASP    98      51.474  48.922  52.860  1.00  0.00           O  
ATOM   1379  OD2 ASP    98      51.265  51.089  53.397  1.00  0.00           O  
ATOM   1380  C   ASP    98      50.551  48.603  49.880  1.00  0.00           C  
ATOM   1381  O   ASP    98      49.766  48.913  48.948  1.00  0.00           O  
ATOM   1382  N   GLY    99      50.210  47.589  50.666  1.00  0.00           N  
ATOM   1383  H   GLY    99      50.669  47.545  51.564  1.00  0.00           H  
ATOM   1384  CA  GLY    99      49.035  46.811  50.450  1.00  0.00           C  
ATOM   1385  HA2 GLY    99      48.210  47.515  50.341  1.00  0.00           H  
ATOM   1386  HA3 GLY    99      48.836  46.221  51.344  1.00  0.00           H  
ATOM   1387  C   GLY    99      49.008  45.900  49.246  1.00  0.00           C  
ATOM   1388  O   GLY    99      47.950  45.406  48.981  1.00  0.00           O  
ATOM   1389  N   TYR   100      50.059  45.582  48.578  1.00  0.00           N  
ATOM   1390  H   TYR   100      50.985  45.899  48.829  1.00  0.00           H  
ATOM   1391  CA  TYR   100      49.975  44.587  47.506  1.00  0.00           C  
ATOM   1392  HA  TYR   100      49.128  44.825  46.863  1.00  0.00           H  
ATOM   1393  CB  TYR   100      51.218  44.650  46.654  1.00  0.00           C  
ATOM   1394  HB2 TYR   100      51.196  43.980  45.795  1.00  0.00           H  
ATOM   1395  HB3 TYR   100      51.196  45.578  46.082  1.00  0.00           H  
ATOM   1396  CG  TYR   100      52.578  44.486  47.394  1.00  0.00           C  
ATOM   1397  CD1 TYR   100      53.057  43.203  47.791  1.00  0.00           C  
ATOM   1398  HD1 TYR   100      52.553  42.279  47.549  1.00  0.00           H  
ATOM   1399  CE1 TYR   100      54.281  43.034  48.463  1.00  0.00           C  
ATOM   1400  HE1 TYR   100      54.762  42.100  48.715  1.00  0.00           H  
ATOM   1401  CZ  TYR   100      55.070  44.196  48.773  1.00  0.00           C  
ATOM   1402  OH  TYR   100      56.334  44.022  49.246  1.00  0.00           O  
ATOM   1403  HH  TYR   100      56.502  43.304  49.861  1.00  0.00           H  
ATOM   1404  CE2 TYR   100      54.638  45.500  48.354  1.00  0.00           C  
ATOM   1405  HE2 TYR   100      55.182  46.395  48.619  1.00  0.00           H  
ATOM   1406  CD2 TYR   100      53.348  45.623  47.702  1.00  0.00           C  
ATOM   1407  HD2 TYR   100      52.895  46.580  47.488  1.00  0.00           H  
ATOM   1408  C   TYR   100      49.775  43.157  47.992  1.00  0.00           C  
ATOM   1409  O   TYR   100      49.352  42.325  47.156  1.00  0.00           O  
ATOM   1410  N   ALA   101      50.149  42.860  49.242  1.00  0.00           N  
ATOM   1411  H   ALA   101      50.475  43.689  49.719  1.00  0.00           H  
ATOM   1412  CA  ALA   101      49.871  41.636  49.969  1.00  0.00           C  
ATOM   1413  HA  ALA   101      49.112  41.038  49.464  1.00  0.00           H  
ATOM   1414  CB  ALA   101      51.083  40.673  49.812  1.00  0.00           C  
ATOM   1415  HB1 ALA   101      52.004  41.003  50.293  1.00  0.00           H  
ATOM   1416  HB2 ALA   101      50.767  39.771  50.336  1.00  0.00           H  
ATOM   1417  HB3 ALA   101      51.211  40.547  48.737  1.00  0.00           H  
ATOM   1418  C   ALA   101      49.453  41.812  51.440  1.00  0.00           C  
ATOM   1419  O   ALA   101      50.333  42.051  52.320  1.00  0.00           O  
ATOM   1420  N   PHE   102      48.145  41.881  51.740  1.00  0.00           N  
ATOM   1421  H   PHE   102      47.473  41.849  50.987  1.00  0.00           H  
ATOM   1422  CA  PHE   102      47.646  41.917  53.138  1.00  0.00           C  
ATOM   1423  HA  PHE   102      47.956  42.863  53.582  1.00  0.00           H  
ATOM   1424  CB  PHE   102      46.117  41.918  53.013  1.00  0.00           C  
ATOM   1425  HB2 PHE   102      45.659  42.544  52.247  1.00  0.00           H  
ATOM   1426  HB3 PHE   102      45.771  40.924  52.730  1.00  0.00           H  
ATOM   1427  CG  PHE   102      45.534  42.146  54.325  1.00  0.00           C  
ATOM   1428  CD1 PHE   102      45.265  43.462  54.835  1.00  0.00           C  
ATOM   1429  HD1 PHE   102      45.479  44.303  54.192  1.00  0.00           H  
ATOM   1430  CE1 PHE   102      44.554  43.579  56.012  1.00  0.00           C  
ATOM   1431  HE1 PHE   102      44.404  44.584  56.378  1.00  0.00           H  
ATOM   1432  CZ  PHE   102      44.059  42.472  56.753  1.00  0.00           C  
ATOM   1433  HZ  PHE   102      43.524  42.490  57.690  1.00  0.00           H  
ATOM   1434  CE2 PHE   102      44.432  41.217  56.224  1.00  0.00           C  
ATOM   1435  HE2 PHE   102      44.188  40.302  56.745  1.00  0.00           H  
ATOM   1436  CD2 PHE   102      45.140  41.050  55.076  1.00  0.00           C  
ATOM   1437  HD2 PHE   102      45.554  40.079  54.850  1.00  0.00           H  
ATOM   1438  C   PHE   102      48.203  40.719  53.898  1.00  0.00           C  
ATOM   1439  O   PHE   102      48.254  39.635  53.235  1.00  0.00           O  
ATOM   1440  N   PRO   103      48.545  40.786  55.197  1.00  0.00           N  
ATOM   1441  CD  PRO   103      48.843  42.068  55.895  1.00  0.00           C  
ATOM   1442  HD2 PRO   103      49.317  42.813  55.257  1.00  0.00           H  
ATOM   1443  HD3 PRO   103      47.973  42.486  56.402  1.00  0.00           H  
ATOM   1444  CG  PRO   103      49.872  41.705  56.966  1.00  0.00           C  
ATOM   1445  HG2 PRO   103      49.848  42.349  57.844  1.00  0.00           H  
ATOM   1446  HG3 PRO   103      50.847  41.629  56.486  1.00  0.00           H  
ATOM   1447  CB  PRO   103      49.418  40.276  57.330  1.00  0.00           C  
ATOM   1448  HB2 PRO   103      48.446  40.328  57.820  1.00  0.00           H  
ATOM   1449  HB3 PRO   103      50.118  39.797  58.015  1.00  0.00           H  
ATOM   1450  CA  PRO   103      49.128  39.712  55.961  1.00  0.00           C  
ATOM   1451  HA  PRO   103      50.097  39.519  55.501  1.00  0.00           H  
ATOM   1452  C   PRO   103      48.394  38.345  55.921  1.00  0.00           C  
ATOM   1453  O   PRO   103      47.298  38.137  56.377  1.00  0.00           O  
ATOM   1454  N   GLY   104      49.131  37.356  55.432  1.00  0.00           N  
ATOM   1455  H   GLY   104      50.103  37.550  55.238  1.00  0.00           H  
ATOM   1456  CA  GLY   104      48.900  35.961  55.251  1.00  0.00           C  
ATOM   1457  HA2 GLY   104      49.866  35.460  55.315  1.00  0.00           H  
ATOM   1458  HA3 GLY   104      48.316  35.654  56.119  1.00  0.00           H  
ATOM   1459  C   GLY   104      48.250  35.489  53.946  1.00  0.00           C  
ATOM   1460  O   GLY   104      48.332  34.293  53.677  1.00  0.00           O  
ATOM   1461  N   GLU   105      47.794  36.444  53.230  1.00  0.00           N  
ATOM   1462  H   GLU   105      47.985  37.386  53.541  1.00  0.00           H  
ATOM   1463  CA  GLU   105      47.204  36.217  51.844  1.00  0.00           C  
ATOM   1464  HA  GLU   105      46.615  35.302  51.789  1.00  0.00           H  
ATOM   1465  CB  GLU   105      46.174  37.380  51.610  1.00  0.00           C  
ATOM   1466  HB2 GLU   105      45.551  37.225  50.729  1.00  0.00           H  
ATOM   1467  HB3 GLU   105      46.668  38.346  51.506  1.00  0.00           H  
ATOM   1468  CG  GLU   105      45.279  37.889  52.755  1.00  0.00           C  
ATOM   1469  HG2 GLU   105      45.926  37.996  53.626  1.00  0.00           H  
ATOM   1470  HG3 GLU   105      45.011  38.889  52.413  1.00  0.00           H  
ATOM   1471  CD  GLU   105      44.094  37.007  53.019  1.00  0.00           C  
ATOM   1472  OE1 GLU   105      44.046  35.784  52.640  1.00  0.00           O  
ATOM   1473  OE2 GLU   105      43.105  37.385  53.573  1.00  0.00           O  
ATOM   1474  C   GLU   105      48.332  36.183  50.824  1.00  0.00           C  
ATOM   1475  O   GLU   105      49.468  36.588  51.080  1.00  0.00           O  
ATOM   1476  N   ASP   106      48.024  35.638  49.636  1.00  0.00           N  
ATOM   1477  H   ASP   106      47.093  35.263  49.525  1.00  0.00           H  
ATOM   1478  CA  ASP   106      48.956  35.596  48.497  1.00  0.00           C  
ATOM   1479  HA  ASP   106      49.967  35.354  48.825  1.00  0.00           H  
ATOM   1480  CB  ASP   106      48.559  34.621  47.431  1.00  0.00           C  
ATOM   1481  HB2 ASP   106      49.313  34.590  46.645  1.00  0.00           H  
ATOM   1482  HB3 ASP   106      47.640  34.996  46.981  1.00  0.00           H  
ATOM   1483  CG  ASP   106      48.220  33.217  47.821  1.00  0.00           C  
ATOM   1484  OD1 ASP   106      48.725  32.699  48.831  1.00  0.00           O  
ATOM   1485  OD2 ASP   106      47.744  32.491  46.931  1.00  0.00           O  
ATOM   1486  C   ASP   106      49.261  37.005  47.908  1.00  0.00           C  
ATOM   1487  O   ASP   106      50.357  37.356  47.409  1.00  0.00           O  
ATOM   1488  N   GLY   107      48.257  37.881  47.995  1.00  0.00           N  
ATOM   1489  H   GLY   107      47.357  37.499  48.247  1.00  0.00           H  
ATOM   1490  CA  GLY   107      48.228  39.268  47.372  1.00  0.00           C  
ATOM   1491  HA2 GLY   107      47.487  39.885  47.881  1.00  0.00           H  
ATOM   1492  HA3 GLY   107      49.229  39.686  47.471  1.00  0.00           H  
ATOM   1493  C   GLY   107      48.051  39.254  45.916  1.00  0.00           C  
ATOM   1494  O   GLY   107      47.633  38.272  45.355  1.00  0.00           O  
ATOM   1495  N   MET   108      48.488  40.346  45.272  1.00  0.00           N  
ATOM   1496  H   MET   108      48.642  41.121  45.902  1.00  0.00           H  
ATOM   1497  CA  MET   108      48.865  40.593  43.865  1.00  0.00           C  
ATOM   1498  HA  MET   108      49.048  39.625  43.400  1.00  0.00           H  
ATOM   1499  CB  MET   108      47.730  41.268  43.178  1.00  0.00           C  
ATOM   1500  HB2 MET   108      48.025  41.554  42.169  1.00  0.00           H  
ATOM   1501  HB3 MET   108      47.378  42.122  43.757  1.00  0.00           H  
ATOM   1502  CG  MET   108      46.571  40.227  43.019  1.00  0.00           C  
ATOM   1503  HG2 MET   108      46.974  39.338  42.533  1.00  0.00           H  
ATOM   1504  HG3 MET   108      46.116  39.866  43.941  1.00  0.00           H  
ATOM   1505  SD  MET   108      45.195  40.826  41.963  1.00  0.00           S  
ATOM   1506  CE  MET   108      44.394  39.263  41.617  1.00  0.00           C  
ATOM   1507  HE1 MET   108      43.769  39.031  42.479  1.00  0.00           H  
ATOM   1508  HE2 MET   108      45.135  38.511  41.347  1.00  0.00           H  
ATOM   1509  HE3 MET   108      43.719  39.376  40.769  1.00  0.00           H  
ATOM   1510  C   MET   108      50.241  41.390  43.782  1.00  0.00           C  
ATOM   1511  O   MET   108      50.223  42.512  43.279  1.00  0.00           O  
ATOM   1512  N   PRO   109      51.358  40.829  44.243  1.00  0.00           N  
ATOM   1513  CD  PRO   109      51.564  39.553  44.916  1.00  0.00           C  
ATOM   1514  HD2 PRO   109      50.693  39.214  45.476  1.00  0.00           H  
ATOM   1515  HD3 PRO   109      51.847  38.759  44.224  1.00  0.00           H  
ATOM   1516  CG  PRO   109      52.702  39.711  45.902  1.00  0.00           C  
ATOM   1517  HG2 PRO   109      53.135  38.736  46.126  1.00  0.00           H  
ATOM   1518  HG3 PRO   109      52.272  39.975  46.868  1.00  0.00           H  
ATOM   1519  CB  PRO   109      53.601  40.738  45.239  1.00  0.00           C  
ATOM   1520  HB2 PRO   109      54.224  41.268  45.960  1.00  0.00           H  
ATOM   1521  HB3 PRO   109      54.252  40.237  44.523  1.00  0.00           H  
ATOM   1522  CA  PRO   109      52.553  41.643  44.494  1.00  0.00           C  
ATOM   1523  HA  PRO   109      52.182  42.463  45.109  1.00  0.00           H  
ATOM   1524  C   PRO   109      53.305  42.244  43.275  1.00  0.00           C  
ATOM   1525  O   PRO   109      54.212  43.050  43.402  1.00  0.00           O  
ATOM   1526  N   VAL   110      52.972  41.871  42.100  1.00  0.00           N  
ATOM   1527  H   VAL   110      52.245  41.170  42.100  1.00  0.00           H  
ATOM   1528  CA  VAL   110      53.400  42.485  40.797  1.00  0.00           C  
ATOM   1529  HA  VAL   110      53.960  43.367  41.108  1.00  0.00           H  
ATOM   1530  CB  VAL   110      54.533  41.622  40.009  1.00  0.00           C  
ATOM   1531  HB  VAL   110      54.618  42.063  39.016  1.00  0.00           H  
ATOM   1532  CG1 VAL   110      55.903  41.606  40.695  1.00  0.00           C  
ATOM   1533 HG11 VAL   110      55.890  41.107  41.664  1.00  0.00           H  
ATOM   1534 HG12 VAL   110      56.517  41.032  40.001  1.00  0.00           H  
ATOM   1535 HG13 VAL   110      56.190  42.651  40.819  1.00  0.00           H  
ATOM   1536  CG2 VAL   110      54.014  40.186  39.818  1.00  0.00           C  
ATOM   1537 HG21 VAL   110      52.930  40.292  39.775  1.00  0.00           H  
ATOM   1538 HG22 VAL   110      54.198  39.584  40.708  1.00  0.00           H  
ATOM   1539 HG23 VAL   110      54.535  39.788  38.948  1.00  0.00           H  
ATOM   1540  C   VAL   110      52.392  43.160  39.843  1.00  0.00           C  
ATOM   1541  O   VAL   110      52.627  43.299  38.642  1.00  0.00           O  
ATOM   1542  N   ALA   111      51.230  43.558  40.342  1.00  0.00           N  
ATOM   1543  H   ALA   111      51.072  43.542  41.340  1.00  0.00           H  
ATOM   1544  CA  ALA   111      50.247  44.286  39.546  1.00  0.00           C  
ATOM   1545  HA  ALA   111      50.072  43.733  38.623  1.00  0.00           H  
ATOM   1546  CB  ALA   111      48.884  44.114  40.344  1.00  0.00           C  
ATOM   1547  HB1 ALA   111      48.710  43.080  40.641  1.00  0.00           H  
ATOM   1548  HB2 ALA   111      48.923  44.707  41.258  1.00  0.00           H  
ATOM   1549  HB3 ALA   111      48.061  44.448  39.713  1.00  0.00           H  
ATOM   1550  C   ALA   111      50.592  45.772  39.359  1.00  0.00           C  
ATOM   1551  O   ALA   111      51.110  46.368  40.315  1.00  0.00           O  
ATOM   1552  N   ALA   112      50.200  46.310  38.201  1.00  0.00           N  
ATOM   1553  H   ALA   112      49.747  45.757  37.488  1.00  0.00           H  
ATOM   1554  CA  ALA   112      50.529  47.717  37.831  1.00  0.00           C  
ATOM   1555  HA  ALA   112      50.541  48.305  38.749  1.00  0.00           H  
ATOM   1556  CB  ALA   112      51.893  47.689  37.068  1.00  0.00           C  
ATOM   1557  HB1 ALA   112      51.626  47.255  36.104  1.00  0.00           H  
ATOM   1558  HB2 ALA   112      52.714  47.108  37.487  1.00  0.00           H  
ATOM   1559  HB3 ALA   112      52.217  48.726  36.976  1.00  0.00           H  
ATOM   1560  C   ALA   112      49.443  48.473  37.090  1.00  0.00           C  
ATOM   1561  O   ALA   112      48.534  47.939  36.491  1.00  0.00           O  
ATOM   1562  N   MET   113      49.543  49.794  36.998  1.00  0.00           N  
ATOM   1563  H   MET   113      50.265  50.184  37.587  1.00  0.00           H  
ATOM   1564  CA  MET   113      48.558  50.698  36.447  1.00  0.00           C  
ATOM   1565  HA  MET   113      47.822  50.139  35.869  1.00  0.00           H  
ATOM   1566  CB  MET   113      47.653  51.255  37.518  1.00  0.00           C  
ATOM   1567  HB2 MET   113      46.835  51.835  37.091  1.00  0.00           H  
ATOM   1568  HB3 MET   113      48.279  51.896  38.139  1.00  0.00           H  
ATOM   1569  CG  MET   113      46.924  50.194  38.338  1.00  0.00           C  
ATOM   1570  HG2 MET   113      45.988  50.054  37.797  1.00  0.00           H  
ATOM   1571  HG3 MET   113      47.401  49.219  38.443  1.00  0.00           H  
ATOM   1572  SD  MET   113      46.583  50.712  40.015  1.00  0.00           S  
ATOM   1573  CE  MET   113      48.250  50.224  40.526  1.00  0.00           C  
ATOM   1574  HE1 MET   113      48.402  50.273  41.604  1.00  0.00           H  
ATOM   1575  HE2 MET   113      48.991  50.843  40.021  1.00  0.00           H  
ATOM   1576  HE3 MET   113      48.383  49.227  40.105  1.00  0.00           H  
ATOM   1577  C   MET   113      49.270  51.699  35.606  1.00  0.00           C  
ATOM   1578  O   MET   113      50.520  51.734  35.578  1.00  0.00           O  
ATOM   1579  N   SER   114      48.519  52.482  34.874  1.00  0.00           N  
ATOM   1580  H   SER   114      47.516  52.513  34.996  1.00  0.00           H  
ATOM   1581  CA  SER   114      49.212  53.509  33.950  1.00  0.00           C  
ATOM   1582  HA  SER   114      50.164  53.888  34.320  1.00  0.00           H  
ATOM   1583  CB  SER   114      49.534  52.845  32.551  1.00  0.00           C  
ATOM   1584  HB2 SER   114      49.795  51.800  32.719  1.00  0.00           H  
ATOM   1585  HB3 SER   114      48.615  52.754  31.972  1.00  0.00           H  
ATOM   1586  OG  SER   114      50.525  53.601  31.772  1.00  0.00           O  
ATOM   1587  HG  SER   114      51.411  53.362  32.055  1.00  0.00           H  
ATOM   1588  C   SER   114      48.179  54.595  33.674  1.00  0.00           C  
ATOM   1589  O   SER   114      46.981  54.436  33.822  1.00  0.00           O  
ATOM   1590  N   SER   115      48.698  55.786  33.307  1.00  0.00           N  
ATOM   1591  H   SER   115      49.702  55.791  33.195  1.00  0.00           H  
ATOM   1592  CA  SER   115      47.930  57.025  33.526  1.00  0.00           C  
ATOM   1593  HA  SER   115      46.909  56.776  33.239  1.00  0.00           H  
ATOM   1594  CB  SER   115      47.851  57.376  35.013  1.00  0.00           C  
ATOM   1595  HB2 SER   115      47.430  56.495  35.498  1.00  0.00           H  
ATOM   1596  HB3 SER   115      48.816  57.715  35.388  1.00  0.00           H  
ATOM   1597  OG  SER   115      46.950  58.516  35.172  1.00  0.00           O  
ATOM   1598  HG  SER   115      46.062  58.189  35.011  1.00  0.00           H  
ATOM   1599  C   SER   115      48.440  58.150  32.585  1.00  0.00           C  
ATOM   1600  O   SER   115      49.572  58.582  32.790  1.00  0.00           O  
ATOM   1601  N   ASN   116      47.719  58.413  31.497  1.00  0.00           N  
ATOM   1602  H   ASN   116      46.800  57.993  31.507  1.00  0.00           H  
ATOM   1603  CA  ASN   116      48.051  59.306  30.415  1.00  0.00           C  
ATOM   1604  HA  ASN   116      48.128  60.347  30.730  1.00  0.00           H  
ATOM   1605  CB  ASN   116      49.436  58.839  29.757  1.00  0.00           C  
ATOM   1606  HB2 ASN   116      49.413  59.370  28.805  1.00  0.00           H  
ATOM   1607  HB3 ASN   116      50.224  59.173  30.432  1.00  0.00           H  
ATOM   1608  CG  ASN   116      49.522  57.358  29.427  1.00  0.00           C  
ATOM   1609  OD1 ASN   116      50.571  56.770  29.564  1.00  0.00           O  
ATOM   1610  ND2 ASN   116      48.410  56.661  29.134  1.00  0.00           N  
ATOM   1611 HD21 ASN   116      47.459  57.004  29.147  1.00  0.00           H  
ATOM   1612 HD22 ASN   116      48.552  55.710  28.827  1.00  0.00           H  
ATOM   1613  C   ASN   116      46.853  59.163  29.454  1.00  0.00           C  
ATOM   1614  O   ASN   116      46.105  58.207  29.535  1.00  0.00           O  
ATOM   1615  N   VAL   117      46.764  60.009  28.399  1.00  0.00           N  
ATOM   1616  H   VAL   117      47.310  60.854  28.492  1.00  0.00           H  
ATOM   1617  CA  VAL   117      45.607  59.954  27.435  1.00  0.00           C  
ATOM   1618  HA  VAL   117      44.774  59.966  28.138  1.00  0.00           H  
ATOM   1619  CB  VAL   117      45.367  61.191  26.529  1.00  0.00           C  
ATOM   1620  HB  VAL   117      46.251  61.583  26.026  1.00  0.00           H  
ATOM   1621  CG1 VAL   117      44.188  60.992  25.515  1.00  0.00           C  
ATOM   1622 HG11 VAL   117      43.972  61.901  24.954  1.00  0.00           H  
ATOM   1623 HG12 VAL   117      43.257  60.802  26.050  1.00  0.00           H  
ATOM   1624 HG13 VAL   117      44.385  60.085  24.943  1.00  0.00           H  
ATOM   1625  CG2 VAL   117      44.845  62.366  27.405  1.00  0.00           C  
ATOM   1626 HG21 VAL   117      45.684  62.508  28.086  1.00  0.00           H  
ATOM   1627 HG22 VAL   117      44.011  62.087  28.049  1.00  0.00           H  
ATOM   1628 HG23 VAL   117      44.818  63.328  26.893  1.00  0.00           H  
ATOM   1629  C   VAL   117      45.700  58.636  26.727  1.00  0.00           C  
ATOM   1630  O   VAL   117      46.700  58.297  26.048  1.00  0.00           O  
ATOM   1631  N   GLY   118      44.603  57.785  26.833  1.00  0.00           N  
ATOM   1632  H   GLY   118      43.899  58.054  27.506  1.00  0.00           H  
ATOM   1633  CA  GLY   118      44.460  56.566  26.141  1.00  0.00           C  
ATOM   1634  HA2 GLY   118      43.403  56.382  25.948  1.00  0.00           H  
ATOM   1635  HA3 GLY   118      44.893  56.646  25.145  1.00  0.00           H  
ATOM   1636  C   GLY   118      44.998  55.341  26.952  1.00  0.00           C  
ATOM   1637  O   GLY   118      44.826  54.226  26.348  1.00  0.00           O  
ATOM   1638  N   GLY   119      45.325  55.531  28.267  1.00  0.00           N  
ATOM   1639  H   GLY   119      45.345  56.481  28.609  1.00  0.00           H  
ATOM   1640  CA  GLY   119      45.486  54.525  29.273  1.00  0.00           C  
ATOM   1641  HA2 GLY   119      44.584  53.925  29.390  1.00  0.00           H  
ATOM   1642  HA3 GLY   119      45.669  55.064  30.203  1.00  0.00           H  
ATOM   1643  C   GLY   119      46.716  53.530  29.106  1.00  0.00           C  
ATOM   1644  O   GLY   119      47.816  53.828  28.547  1.00  0.00           O  
ATOM   1645  N   MET   120      46.507  52.319  29.540  1.00  0.00           N  
ATOM   1646  H   MET   120      45.605  52.075  29.925  1.00  0.00           H  
ATOM   1647  CA  MET   120      47.399  51.133  29.479  1.00  0.00           C  
ATOM   1648  HA  MET   120      48.406  51.438  29.765  1.00  0.00           H  
ATOM   1649  CB  MET   120      46.925  50.024  30.444  1.00  0.00           C  
ATOM   1650  HB2 MET   120      45.837  50.000  30.379  1.00  0.00           H  
ATOM   1651  HB3 MET   120      47.277  49.055  30.089  1.00  0.00           H  
ATOM   1652  CG  MET   120      47.425  50.198  31.914  1.00  0.00           C  
ATOM   1653  HG2 MET   120      46.835  50.993  32.370  1.00  0.00           H  
ATOM   1654  HG3 MET   120      48.443  50.587  31.922  1.00  0.00           H  
ATOM   1655  SD  MET   120      47.345  48.653  32.872  1.00  0.00           S  
ATOM   1656  CE  MET   120      45.586  48.355  32.890  1.00  0.00           C  
ATOM   1657  HE1 MET   120      45.023  49.198  33.291  1.00  0.00           H  
ATOM   1658  HE2 MET   120      45.287  48.097  31.874  1.00  0.00           H  
ATOM   1659  HE3 MET   120      45.431  47.454  33.484  1.00  0.00           H  
ATOM   1660  C   MET   120      47.498  50.660  28.005  1.00  0.00           C  
ATOM   1661  O   MET   120      48.568  50.226  27.642  1.00  0.00           O  
ATOM   1662  N   ALA   121      46.419  50.819  27.208  1.00  0.00           N  
ATOM   1663  H   ALA   121      45.666  51.294  27.685  1.00  0.00           H  
ATOM   1664  CA  ALA   121      46.347  50.625  25.814  1.00  0.00           C  
ATOM   1665  HA  ALA   121      46.710  49.602  25.714  1.00  0.00           H  
ATOM   1666  CB  ALA   121      44.827  50.570  25.376  1.00  0.00           C  
ATOM   1667  HB1 ALA   121      44.760  50.487  24.292  1.00  0.00           H  
ATOM   1668  HB2 ALA   121      44.235  51.453  25.616  1.00  0.00           H  
ATOM   1669  HB3 ALA   121      44.359  49.691  25.818  1.00  0.00           H  
ATOM   1670  C   ALA   121      47.143  51.609  24.952  1.00  0.00           C  
ATOM   1671  O   ALA   121      47.132  51.487  23.728  1.00  0.00           O  
ATOM   1672  N   ALA   122      47.935  52.530  25.542  1.00  0.00           N  
ATOM   1673  H   ALA   122      47.889  52.735  26.529  1.00  0.00           H  
ATOM   1674  CA  ALA   122      49.070  53.134  24.740  1.00  0.00           C  
ATOM   1675  HA  ALA   122      48.849  53.223  23.677  1.00  0.00           H  
ATOM   1676  CB  ALA   122      49.265  54.601  25.257  1.00  0.00           C  
ATOM   1677  HB1 ALA   122      50.063  55.066  24.678  1.00  0.00           H  
ATOM   1678  HB2 ALA   122      49.349  54.606  26.343  1.00  0.00           H  
ATOM   1679  HB3 ALA   122      48.352  55.132  24.988  1.00  0.00           H  
ATOM   1680  C   ALA   122      50.338  52.300  24.765  1.00  0.00           C  
ATOM   1681  O   ALA   122      51.210  52.486  23.976  1.00  0.00           O  
ATOM   1682  N   HIE   123      50.410  51.361  25.686  1.00  0.00           N  
ATOM   1683  H   HIE   123      49.676  51.257  26.373  1.00  0.00           H  
ATOM   1684  CA  HIE   123      51.607  50.492  25.871  1.00  0.00           C  
ATOM   1685  HA  HIE   123      52.439  50.937  25.325  1.00  0.00           H  
ATOM   1686  CB  HIE   123      51.987  50.611  27.425  1.00  0.00           C  
ATOM   1687  HB2 HIE   123      52.937  50.085  27.518  1.00  0.00           H  
ATOM   1688  HB3 HIE   123      51.224  50.128  28.035  1.00  0.00           H  
ATOM   1689  CG  HIE   123      52.225  52.013  27.840  1.00  0.00           C  
ATOM   1690  ND1 HIE   123      53.335  52.778  27.483  1.00  0.00           N  
ATOM   1691  CE1 HIE   123      53.152  53.954  28.072  1.00  0.00           C  
ATOM   1692  HE1 HIE   123      53.833  54.778  27.916  1.00  0.00           H  
ATOM   1693  NE2 HIE   123      51.975  54.008  28.669  1.00  0.00           N  
ATOM   1694  HE2 HIE   123      51.719  54.812  29.225  1.00  0.00           H  
ATOM   1695  CD2 HIE   123      51.370  52.755  28.619  1.00  0.00           C  
ATOM   1696  HD2 HIE   123      50.433  52.541  29.112  1.00  0.00           H  
ATOM   1697  C   HIE   123      51.465  49.020  25.460  1.00  0.00           C  
ATOM   1698  O   HIE   123      52.406  48.362  25.125  1.00  0.00           O  
ATOM   1699  N   TRP   124      50.217  48.650  25.532  1.00  0.00           N  
ATOM   1700  H   TRP   124      49.561  49.375  25.786  1.00  0.00           H  
ATOM   1701  CA  TRP   124      49.824  47.219  25.584  1.00  0.00           C  
ATOM   1702  HA  TRP   124      50.442  46.822  26.389  1.00  0.00           H  
ATOM   1703  CB  TRP   124      48.350  47.063  25.664  1.00  0.00           C  
ATOM   1704  HB2 TRP   124      48.100  47.707  26.506  1.00  0.00           H  
ATOM   1705  HB3 TRP   124      48.143  46.056  26.027  1.00  0.00           H  
ATOM   1706  CG  TRP   124      47.478  47.382  24.482  1.00  0.00           C  
ATOM   1707  CD1 TRP   124      47.581  48.393  23.578  1.00  0.00           C  
ATOM   1708  HD1 TRP   124      48.383  49.116  23.569  1.00  0.00           H  
ATOM   1709  NE1 TRP   124      46.488  48.415  22.722  1.00  0.00           N  
ATOM   1710  HE1 TRP   124      46.359  49.127  22.017  1.00  0.00           H  
ATOM   1711  CE2 TRP   124      45.630  47.383  23.022  1.00  0.00           C  
ATOM   1712  CZ2 TRP   124      44.509  46.731  22.433  1.00  0.00           C  
ATOM   1713  HZ2 TRP   124      44.140  47.072  21.477  1.00  0.00           H  
ATOM   1714  CH2 TRP   124      43.871  45.630  23.022  1.00  0.00           C  
ATOM   1715  HH2 TRP   124      43.018  45.113  22.607  1.00  0.00           H  
ATOM   1716  CZ3 TRP   124      44.327  45.180  24.261  1.00  0.00           C  
ATOM   1717  HZ3 TRP   124      44.012  44.251  24.713  1.00  0.00           H  
ATOM   1718  CE3 TRP   124      45.424  45.796  24.834  1.00  0.00           C  
ATOM   1719  HE3 TRP   124      45.824  45.413  25.761  1.00  0.00           H  
ATOM   1720  CD2 TRP   124      46.208  46.784  24.162  1.00  0.00           C  
ATOM   1721  C   TRP   124      50.250  46.450  24.305  1.00  0.00           C  
ATOM   1722  O   TRP   124      50.427  47.016  23.224  1.00  0.00           O  
ATOM   1723  N   THR   125      50.450  45.092  24.381  1.00  0.00           N  
ATOM   1724  H   THR   125      50.257  44.622  25.254  1.00  0.00           H  
ATOM   1725  CA  THR   125      50.767  44.204  23.279  1.00  0.00           C  
ATOM   1726  HA  THR   125      51.395  44.734  22.563  1.00  0.00           H  
ATOM   1727  CB  THR   125      51.644  43.059  23.789  1.00  0.00           C  
ATOM   1728  HB  THR   125      51.879  42.437  22.926  1.00  0.00           H  
ATOM   1729  CG2 THR   125      52.908  43.661  24.433  1.00  0.00           C  
ATOM   1730 HG21 THR   125      53.728  42.944  24.390  1.00  0.00           H  
ATOM   1731 HG22 THR   125      53.225  44.597  23.973  1.00  0.00           H  
ATOM   1732 HG23 THR   125      52.795  43.658  25.517  1.00  0.00           H  
ATOM   1733  OG1 THR   125      51.011  42.356  24.804  1.00  0.00           O  
ATOM   1734  HG1 THR   125      50.078  42.176  24.671  1.00  0.00           H  
ATOM   1735  C   THR   125      49.563  43.628  22.502  1.00  0.00           C  
ATOM   1736  O   THR   125      49.695  42.664  21.768  1.00  0.00           O  
ATOM   1737  N   ALA   126      48.396  44.312  22.597  1.00  0.00           N  
ATOM   1738  H   ALA   126      48.496  45.194  23.080  1.00  0.00           H  
ATOM   1739  CA  ALA   126      47.344  44.286  21.536  1.00  0.00           C  
ATOM   1740  HA  ALA   126      46.572  45.006  21.805  1.00  0.00           H  
ATOM   1741  CB  ALA   126      48.034  44.880  20.293  1.00  0.00           C  
ATOM   1742  HB1 ALA   126      48.719  45.675  20.586  1.00  0.00           H  
ATOM   1743  HB2 ALA   126      48.560  44.069  19.788  1.00  0.00           H  
ATOM   1744  HB3 ALA   126      47.201  45.235  19.687  1.00  0.00           H  
ATOM   1745  C   ALA   126      46.564  42.984  21.298  1.00  0.00           C  
ATOM   1746  O   ALA   126      45.675  42.947  20.426  1.00  0.00           O  
ATOM   1747  N   ALA   127      46.940  41.926  21.979  1.00  0.00           N  
ATOM   1748  H   ALA   127      47.894  41.930  22.312  1.00  0.00           H  
ATOM   1749  CA  ALA   127      46.377  40.619  21.638  1.00  0.00           C  
ATOM   1750  HA  ALA   127      46.643  40.613  20.581  1.00  0.00           H  
ATOM   1751  CB  ALA   127      47.120  39.532  22.415  1.00  0.00           C  
ATOM   1752  HB1 ALA   127      48.144  39.429  22.057  1.00  0.00           H  
ATOM   1753  HB2 ALA   127      47.011  39.686  23.489  1.00  0.00           H  
ATOM   1754  HB3 ALA   127      46.651  38.598  22.108  1.00  0.00           H  
ATOM   1755  C   ALA   127      44.826  40.526  21.835  1.00  0.00           C  
ATOM   1756  O   ALA   127      44.426  40.975  22.899  1.00  0.00           O  
ATOM   1757  N   CYS   128      44.005  39.950  20.913  1.00  0.00           N  
ATOM   1758  H   CYS   128      44.426  39.680  20.036  1.00  0.00           H  
ATOM   1759  CA  CYS   128      42.569  39.717  21.093  1.00  0.00           C  
ATOM   1760  HA  CYS   128      42.371  39.647  22.162  1.00  0.00           H  
ATOM   1761  CB  CYS   128      41.820  40.958  20.580  1.00  0.00           C  
ATOM   1762  HB2 CYS   128      42.275  41.212  19.623  1.00  0.00           H  
ATOM   1763  HB3 CYS   128      40.772  40.723  20.391  1.00  0.00           H  
ATOM   1764  SG  CYS   128      41.935  42.360  21.633  1.00  0.00           S  
ATOM   1765  HG  CYS   128      42.953  42.069  22.448  1.00  0.00           H  
ATOM   1766  C   CYS   128      41.991  38.370  20.594  1.00  0.00           C  
ATOM   1767  O   CYS   128      41.067  38.297  19.747  1.00  0.00           O  
ATOM   1768  N   PRO   129      42.503  37.247  21.031  1.00  0.00           N  
ATOM   1769  CD  PRO   129      43.639  37.169  21.938  1.00  0.00           C  
ATOM   1770  HD2 PRO   129      44.544  37.233  21.334  1.00  0.00           H  
ATOM   1771  HD3 PRO   129      43.577  37.889  22.754  1.00  0.00           H  
ATOM   1772  CG  PRO   129      43.544  35.808  22.579  1.00  0.00           C  
ATOM   1773  HG2 PRO   129      42.807  35.996  23.360  1.00  0.00           H  
ATOM   1774  HG3 PRO   129      44.521  35.500  22.952  1.00  0.00           H  
ATOM   1775  CB  PRO   129      43.054  35.045  21.384  1.00  0.00           C  
ATOM   1776  HB2 PRO   129      43.909  34.999  20.709  1.00  0.00           H  
ATOM   1777  HB3 PRO   129      42.660  34.050  21.590  1.00  0.00           H  
ATOM   1778  CA  PRO   129      41.998  35.949  20.746  1.00  0.00           C  
ATOM   1779  HA  PRO   129      41.947  35.706  19.685  1.00  0.00           H  
ATOM   1780  C   PRO   129      40.562  35.689  21.307  1.00  0.00           C  
ATOM   1781  O   PRO   129      40.113  36.293  22.262  1.00  0.00           O  
ATOM   1782  N   ARG   130      39.875  34.694  20.792  1.00  0.00           N  
ATOM   1783  H   ARG   130      40.331  34.014  20.200  1.00  0.00           H  
ATOM   1784  CA  ARG   130      38.459  34.550  21.056  1.00  0.00           C  
ATOM   1785  HA  ARG   130      38.022  35.546  21.129  1.00  0.00           H  
ATOM   1786  CB  ARG   130      37.691  33.783  19.918  1.00  0.00           C  
ATOM   1787  HB2 ARG   130      36.670  33.776  20.300  1.00  0.00           H  
ATOM   1788  HB3 ARG   130      37.928  32.722  19.988  1.00  0.00           H  
ATOM   1789  CG  ARG   130      37.771  34.184  18.403  1.00  0.00           C  
ATOM   1790  HG2 ARG   130      38.787  34.189  18.009  1.00  0.00           H  
ATOM   1791  HG3 ARG   130      37.284  33.446  17.766  1.00  0.00           H  
ATOM   1792  CD  ARG   130      37.008  35.473  18.170  1.00  0.00           C  
ATOM   1793  HD2 ARG   130      36.632  35.485  17.147  1.00  0.00           H  
ATOM   1794  HD3 ARG   130      36.069  35.485  18.723  1.00  0.00           H  
ATOM   1795  NE  ARG   130      37.806  36.676  18.539  1.00  0.00           N  
ATOM   1796  HE  ARG   130      38.752  36.509  18.851  1.00  0.00           H  
ATOM   1797  CZ  ARG   130      37.448  37.923  18.139  1.00  0.00           C  
ATOM   1798  NH1 ARG   130      36.304  38.246  17.774  1.00  0.00           N  
ATOM   1799 HH11 ARG   130      35.537  37.607  17.926  1.00  0.00           H  
ATOM   1800 HH12 ARG   130      36.174  39.064  17.197  1.00  0.00           H  
ATOM   1801  NH2 ARG   130      38.355  38.862  18.124  1.00  0.00           N  
ATOM   1802 HH21 ARG   130      39.305  38.685  18.418  1.00  0.00           H  
ATOM   1803 HH22 ARG   130      38.062  39.780  17.823  1.00  0.00           H  
ATOM   1804  C   ARG   130      38.174  33.894  22.456  1.00  0.00           C  
ATOM   1805  O   ARG   130      38.863  32.973  22.802  1.00  0.00           O  
ATOM   1806  N   PRO   131      37.115  34.405  23.140  1.00  0.00           N  
ATOM   1807  CD  PRO   131      36.222  35.448  22.723  1.00  0.00           C  
ATOM   1808  HD2 PRO   131      36.719  36.401  22.904  1.00  0.00           H  
ATOM   1809  HD3 PRO   131      35.849  35.522  21.701  1.00  0.00           H  
ATOM   1810  CG  PRO   131      35.092  35.502  23.699  1.00  0.00           C  
ATOM   1811  HG2 PRO   131      34.759  36.520  23.901  1.00  0.00           H  
ATOM   1812  HG3 PRO   131      34.251  34.851  23.456  1.00  0.00           H  
ATOM   1813  CB  PRO   131      35.703  34.915  24.994  1.00  0.00           C  
ATOM   1814  HB2 PRO   131      34.920  34.687  25.717  1.00  0.00           H  
ATOM   1815  HB3 PRO   131      36.368  35.646  25.453  1.00  0.00           H  
ATOM   1816  CA  PRO   131      36.547  33.775  24.346  1.00  0.00           C  
ATOM   1817  HA  PRO   131      37.350  33.579  25.056  1.00  0.00           H  
ATOM   1818  C   PRO   131      35.773  32.459  24.019  1.00  0.00           C  
ATOM   1819  O   PRO   131      34.903  32.494  23.092  1.00  0.00           O  
ATOM   1820  N   GLY   132      35.948  31.414  24.791  1.00  0.00           N  
ATOM   1821  H   GLY   132      36.836  31.295  25.258  1.00  0.00           H  
ATOM   1822  CA  GLY   132      35.069  30.267  24.782  1.00  0.00           C  
ATOM   1823  HA2 GLY   132      34.699  30.104  23.770  1.00  0.00           H  
ATOM   1824  HA3 GLY   132      35.632  29.406  25.144  1.00  0.00           H  
ATOM   1825  C   GLY   132      33.811  30.313  25.716  1.00  0.00           C  
ATOM   1826  O   GLY   132      33.490  31.374  26.206  1.00  0.00           O  
ATOM   1827  N   GLY   133      33.034  29.226  25.802  1.00  0.00           N  
ATOM   1828  H   GLY   133      33.420  28.319  25.581  1.00  0.00           H  
ATOM   1829  CA  GLY   133      31.646  29.282  26.328  1.00  0.00           C  
ATOM   1830  HA2 GLY   133      31.290  28.315  25.974  1.00  0.00           H  
ATOM   1831  HA3 GLY   133      31.057  30.098  25.910  1.00  0.00           H  
ATOM   1832  C   GLY   133      31.496  29.383  27.805  1.00  0.00           C  
ATOM   1833  O   GLY   133      30.361  29.743  28.289  1.00  0.00           O  
ATOM   1834  N   LYS   134      32.578  29.028  28.543  1.00  0.00           N  
ATOM   1835  H   LYS   134      33.416  28.828  28.016  1.00  0.00           H  
ATOM   1836  CA  LYS   134      32.770  29.487  29.910  1.00  0.00           C  
ATOM   1837  HA  LYS   134      31.771  29.467  30.345  1.00  0.00           H  
ATOM   1838  CB  LYS   134      33.584  28.500  30.727  1.00  0.00           C  
ATOM   1839  HB2 LYS   134      34.637  28.502  30.446  1.00  0.00           H  
ATOM   1840  HB3 LYS   134      33.564  28.812  31.771  1.00  0.00           H  
ATOM   1841  CG  LYS   134      33.227  27.035  30.751  1.00  0.00           C  
ATOM   1842  HG2 LYS   134      32.345  26.961  31.388  1.00  0.00           H  
ATOM   1843  HG3 LYS   134      32.911  26.756  29.746  1.00  0.00           H  
ATOM   1844  CD  LYS   134      34.315  26.102  31.261  1.00  0.00           C  
ATOM   1845  HD2 LYS   134      33.900  25.162  31.627  1.00  0.00           H  
ATOM   1846  HD3 LYS   134      34.756  26.687  32.068  1.00  0.00           H  
ATOM   1847  CE  LYS   134      35.409  25.840  30.155  1.00  0.00           C  
ATOM   1848  HE2 LYS   134      35.540  26.729  29.539  1.00  0.00           H  
ATOM   1849  HE3 LYS   134      36.322  25.864  30.750  1.00  0.00           H  
ATOM   1850  NZ  LYS   134      35.067  24.731  29.303  1.00  0.00           N  
ATOM   1851  HZ1 LYS   134      35.519  23.879  29.602  1.00  0.00           H  
ATOM   1852  HZ2 LYS   134      34.062  24.653  29.373  1.00  0.00           H  
ATOM   1853  HZ3 LYS   134      35.264  24.900  28.326  1.00  0.00           H  
ATOM   1854  C   LYS   134      33.369  30.901  30.177  1.00  0.00           C  
ATOM   1855  O   LYS   134      33.303  31.350  31.352  1.00  0.00           O  
ATOM   1856  N   GLU   135      33.822  31.578  29.083  1.00  0.00           N  
ATOM   1857  H   GLU   135      33.748  31.258  28.128  1.00  0.00           H  
ATOM   1858  CA  GLU   135      34.340  32.997  29.169  1.00  0.00           C  
ATOM   1859  HA  GLU   135      34.684  33.287  30.162  1.00  0.00           H  
ATOM   1860  CB  GLU   135      35.554  33.132  28.252  1.00  0.00           C  
ATOM   1861  HB2 GLU   135      35.204  32.836  27.263  1.00  0.00           H  
ATOM   1862  HB3 GLU   135      36.033  34.110  28.261  1.00  0.00           H  
ATOM   1863  CG  GLU   135      36.744  32.242  28.774  1.00  0.00           C  
ATOM   1864  HG2 GLU   135      36.482  31.184  28.816  1.00  0.00           H  
ATOM   1865  HG3 GLU   135      37.174  32.584  29.716  1.00  0.00           H  
ATOM   1866  CD  GLU   135      37.831  32.357  27.744  1.00  0.00           C  
ATOM   1867  OE1 GLU   135      37.824  31.549  26.791  1.00  0.00           O  
ATOM   1868  OE2 GLU   135      38.842  33.069  27.855  1.00  0.00           O  
ATOM   1869  C   GLU   135      33.325  33.971  28.637  1.00  0.00           C  
ATOM   1870  O   GLU   135      33.225  35.069  29.225  1.00  0.00           O  
ATOM   1871  N   ARG   136      32.478  33.568  27.739  1.00  0.00           N  
ATOM   1872  H   ARG   136      32.537  32.597  27.468  1.00  0.00           H  
ATOM   1873  CA  ARG   136      31.300  34.375  27.318  1.00  0.00           C  
ATOM   1874  HA  ARG   136      31.837  35.321  27.237  1.00  0.00           H  
ATOM   1875  CB  ARG   136      30.776  33.867  25.931  1.00  0.00           C  
ATOM   1876  HB2 ARG   136      30.397  32.847  25.991  1.00  0.00           H  
ATOM   1877  HB3 ARG   136      29.945  34.496  25.612  1.00  0.00           H  
ATOM   1878  CG  ARG   136      31.799  34.074  24.798  1.00  0.00           C  
ATOM   1879  HG2 ARG   136      31.934  35.097  24.446  1.00  0.00           H  
ATOM   1880  HG3 ARG   136      32.685  33.640  25.260  1.00  0.00           H  
ATOM   1881  CD  ARG   136      31.535  33.257  23.491  1.00  0.00           C  
ATOM   1882  HD2 ARG   136      31.384  32.198  23.703  1.00  0.00           H  
ATOM   1883  HD3 ARG   136      32.380  33.363  22.812  1.00  0.00           H  
ATOM   1884  NE  ARG   136      30.302  33.754  22.799  1.00  0.00           N  
ATOM   1885  HE  ARG   136      29.383  33.491  23.126  1.00  0.00           H  
ATOM   1886  CZ  ARG   136      30.219  34.085  21.526  1.00  0.00           C  
ATOM   1887  NH1 ARG   136      31.136  34.343  20.692  1.00  0.00           N  
ATOM   1888 HH11 ARG   136      32.113  34.254  20.935  1.00  0.00           H  
ATOM   1889 HH12 ARG   136      30.868  34.564  19.744  1.00  0.00           H  
ATOM   1890  NH2 ARG   136      29.098  34.241  20.927  1.00  0.00           N  
ATOM   1891 HH21 ARG   136      28.309  33.928  21.474  1.00  0.00           H  
ATOM   1892 HH22 ARG   136      29.001  34.506  19.958  1.00  0.00           H  
ATOM   1893  C   ARG   136      30.215  34.429  28.400  1.00  0.00           C  
ATOM   1894  O   ARG   136      29.930  33.430  29.095  1.00  0.00           O  
ATOM   1895  N   ILE   137      29.598  35.607  28.569  1.00  0.00           N  
ATOM   1896  H   ILE   137      29.806  36.226  27.799  1.00  0.00           H  
ATOM   1897  CA  ILE   137      28.616  35.987  29.633  1.00  0.00           C  
ATOM   1898  HA  ILE   137      29.080  35.703  30.578  1.00  0.00           H  
ATOM   1899  CB  ILE   137      28.538  37.513  29.793  1.00  0.00           C  
ATOM   1900  HB  ILE   137      28.190  37.995  28.879  1.00  0.00           H  
ATOM   1901  CG2 ILE   137      27.439  37.854  30.833  1.00  0.00           C  
ATOM   1902 HG21 ILE   137      27.464  38.925  31.037  1.00  0.00           H  
ATOM   1903 HG22 ILE   137      26.446  37.674  30.422  1.00  0.00           H  
ATOM   1904 HG23 ILE   137      27.618  37.302  31.756  1.00  0.00           H  
ATOM   1905  CG1 ILE   137      29.862  38.065  30.386  1.00  0.00           C  
ATOM   1906 HG12 ILE   137      30.385  37.306  30.968  1.00  0.00           H  
ATOM   1907 HG13 ILE   137      29.540  38.935  30.958  1.00  0.00           H  
ATOM   1908  CD1 ILE   137      30.796  38.518  29.325  1.00  0.00           C  
ATOM   1909 HD11 ILE   137      31.616  39.130  29.702  1.00  0.00           H  
ATOM   1910 HD12 ILE   137      31.303  37.657  28.890  1.00  0.00           H  
ATOM   1911 HD13 ILE   137      30.211  38.957  28.517  1.00  0.00           H  
ATOM   1912  C   ILE   137      27.265  35.258  29.405  1.00  0.00           C  
ATOM   1913  O   ILE   137      26.601  35.329  28.358  1.00  0.00           O  
ATOM   1914  N   PRO   138      26.767  34.539  30.436  1.00  0.00           N  
ATOM   1915  CD  PRO   138      27.373  34.222  31.775  1.00  0.00           C  
ATOM   1916  HD2 PRO   138      28.350  33.743  31.719  1.00  0.00           H  
ATOM   1917  HD3 PRO   138      27.386  35.133  32.375  1.00  0.00           H  
ATOM   1918  CG  PRO   138      26.475  33.175  32.437  1.00  0.00           C  
ATOM   1919  HG2 PRO   138      26.939  32.414  33.065  1.00  0.00           H  
ATOM   1920  HG3 PRO   138      25.729  33.662  33.065  1.00  0.00           H  
ATOM   1921  CB  PRO   138      25.801  32.507  31.271  1.00  0.00           C  
ATOM   1922  HB2 PRO   138      24.884  31.992  31.559  1.00  0.00           H  
ATOM   1923  HB3 PRO   138      26.486  31.720  30.957  1.00  0.00           H  
ATOM   1924  CA  PRO   138      25.781  33.552  30.148  1.00  0.00           C  
ATOM   1925  HA  PRO   138      25.937  33.005  29.218  1.00  0.00           H  
ATOM   1926  C   PRO   138      24.373  34.157  30.036  1.00  0.00           C  
ATOM   1927  O   PRO   138      23.442  33.463  29.675  1.00  0.00           O  
ATOM   1928  N   PHE   139      24.181  35.461  30.272  1.00  0.00           N  
ATOM   1929  H   PHE   139      25.065  35.938  30.386  1.00  0.00           H  
ATOM   1930  CA  PHE   139      22.925  36.261  30.271  1.00  0.00           C  
ATOM   1931  HA  PHE   139      22.166  35.522  30.014  1.00  0.00           H  
ATOM   1932  CB  PHE   139      22.612  36.610  31.691  1.00  0.00           C  
ATOM   1933  HB2 PHE   139      21.709  37.220  31.675  1.00  0.00           H  
ATOM   1934  HB3 PHE   139      22.331  35.733  32.274  1.00  0.00           H  
ATOM   1935  CG  PHE   139      23.703  37.317  32.526  1.00  0.00           C  
ATOM   1936  CD1 PHE   139      24.826  36.665  33.116  1.00  0.00           C  
ATOM   1937  HD1 PHE   139      24.805  35.588  33.046  1.00  0.00           H  
ATOM   1938  CE1 PHE   139      25.863  37.263  33.852  1.00  0.00           C  
ATOM   1939  HE1 PHE   139      26.608  36.679  34.371  1.00  0.00           H  
ATOM   1940  CZ  PHE   139      25.913  38.706  33.857  1.00  0.00           C  
ATOM   1941  HZ  PHE   139      26.775  39.268  34.184  1.00  0.00           H  
ATOM   1942  CE2 PHE   139      24.954  39.360  33.126  1.00  0.00           C  
ATOM   1943  HE2 PHE   139      25.085  40.415  32.936  1.00  0.00           H  
ATOM   1944  CD2 PHE   139      23.845  38.733  32.530  1.00  0.00           C  
ATOM   1945  HD2 PHE   139      23.189  39.331  31.914  1.00  0.00           H  
ATOM   1946  C   PHE   139      22.908  37.351  29.310  1.00  0.00           C  
ATOM   1947  O   PHE   139      22.075  38.270  29.468  1.00  0.00           O  
ATOM   1948  N   LEU   140      23.703  37.306  28.281  1.00  0.00           N  
ATOM   1949  H   LEU   140      24.247  36.466  28.141  1.00  0.00           H  
ATOM   1950  CA  LEU   140      23.738  38.397  27.307  1.00  0.00           C  
ATOM   1951  HA  LEU   140      22.936  39.127  27.423  1.00  0.00           H  
ATOM   1952  CB  LEU   140      25.041  39.182  27.372  1.00  0.00           C  
ATOM   1953  HB2 LEU   140      25.818  38.455  27.134  1.00  0.00           H  
ATOM   1954  HB3 LEU   140      25.084  39.839  26.504  1.00  0.00           H  
ATOM   1955  CG  LEU   140      25.171  40.024  28.593  1.00  0.00           C  
ATOM   1956  HG  LEU   140      25.083  39.398  29.481  1.00  0.00           H  
ATOM   1957  CD1 LEU   140      26.476  40.733  28.511  1.00  0.00           C  
ATOM   1958 HD11 LEU   140      27.326  40.125  28.203  1.00  0.00           H  
ATOM   1959 HD12 LEU   140      26.412  41.544  27.786  1.00  0.00           H  
ATOM   1960 HD13 LEU   140      26.666  41.105  29.518  1.00  0.00           H  
ATOM   1961  CD2 LEU   140      24.090  41.042  28.691  1.00  0.00           C  
ATOM   1962 HD21 LEU   140      23.780  41.319  27.683  1.00  0.00           H  
ATOM   1963 HD22 LEU   140      23.226  40.613  29.199  1.00  0.00           H  
ATOM   1964 HD23 LEU   140      24.294  41.949  29.260  1.00  0.00           H  
ATOM   1965  C   LEU   140      23.464  37.854  25.833  1.00  0.00           C  
ATOM   1966  O   LEU   140      24.381  37.435  25.088  1.00  0.00           O  
ATOM   1967  N   PRO   141      22.190  37.701  25.374  1.00  0.00           N  
ATOM   1968  CD  PRO   141      20.994  38.047  26.122  1.00  0.00           C  
ATOM   1969  HD2 PRO   141      21.069  37.901  27.200  1.00  0.00           H  
ATOM   1970  HD3 PRO   141      20.870  39.107  25.904  1.00  0.00           H  
ATOM   1971  CG  PRO   141      19.937  37.148  25.505  1.00  0.00           C  
ATOM   1972  HG2 PRO   141      18.929  37.481  25.753  1.00  0.00           H  
ATOM   1973  HG3 PRO   141      20.117  36.145  25.891  1.00  0.00           H  
ATOM   1974  CB  PRO   141      20.281  37.184  24.030  1.00  0.00           C  
ATOM   1975  HB2 PRO   141      19.873  38.157  23.757  1.00  0.00           H  
ATOM   1976  HB3 PRO   141      20.067  36.252  23.506  1.00  0.00           H  
ATOM   1977  CA  PRO   141      21.839  37.055  24.137  1.00  0.00           C  
ATOM   1978  HA  PRO   141      22.202  36.038  24.289  1.00  0.00           H  
ATOM   1979  C   PRO   141      22.494  37.669  22.928  1.00  0.00           C  
ATOM   1980  O   PRO   141      22.743  36.900  22.003  1.00  0.00           O  
ATOM   1981  N   ASP   142      22.859  38.987  23.000  1.00  0.00           N  
ATOM   1982  H   ASP   142      22.891  39.409  23.917  1.00  0.00           H  
ATOM   1983  CA  ASP   142      23.458  39.674  21.939  1.00  0.00           C  
ATOM   1984  HA  ASP   142      23.095  39.165  21.046  1.00  0.00           H  
ATOM   1985  CB  ASP   142      22.990  41.107  21.845  1.00  0.00           C  
ATOM   1986  HB2 ASP   142      23.370  41.562  22.759  1.00  0.00           H  
ATOM   1987  HB3 ASP   142      23.379  41.458  20.889  1.00  0.00           H  
ATOM   1988  CG  ASP   142      21.514  41.586  21.794  1.00  0.00           C  
ATOM   1989  OD1 ASP   142      20.633  40.733  21.555  1.00  0.00           O  
ATOM   1990  OD2 ASP   142      21.264  42.769  22.119  1.00  0.00           O  
ATOM   1991  C   ASP   142      24.978  39.469  21.857  1.00  0.00           C  
ATOM   1992  O   ASP   142      25.613  40.182  21.016  1.00  0.00           O  
ATOM   1993  N   LEU   143      25.654  38.724  22.753  1.00  0.00           N  
ATOM   1994  H   LEU   143      25.097  38.298  23.480  1.00  0.00           H  
ATOM   1995  CA  LEU   143      27.084  38.795  22.960  1.00  0.00           C  
ATOM   1996  HA  LEU   143      27.344  39.820  23.226  1.00  0.00           H  
ATOM   1997  CB  LEU   143      27.517  38.038  24.201  1.00  0.00           C  
ATOM   1998  HB2 LEU   143      26.996  38.452  25.064  1.00  0.00           H  
ATOM   1999  HB3 LEU   143      27.309  36.988  23.997  1.00  0.00           H  
ATOM   2000  CG  LEU   143      29.067  38.063  24.520  1.00  0.00           C  
ATOM   2001  HG  LEU   143      29.620  37.523  23.751  1.00  0.00           H  
ATOM   2002  CD1 LEU   143      29.568  39.517  24.767  1.00  0.00           C  
ATOM   2003 HD11 LEU   143      30.656  39.468  24.810  1.00  0.00           H  
ATOM   2004 HD12 LEU   143      29.330  40.233  23.981  1.00  0.00           H  
ATOM   2005 HD13 LEU   143      29.178  39.847  25.729  1.00  0.00           H  
ATOM   2006  CD2 LEU   143      29.122  37.300  25.793  1.00  0.00           C  
ATOM   2007 HD21 LEU   143      30.132  37.324  26.202  1.00  0.00           H  
ATOM   2008 HD22 LEU   143      28.736  36.315  25.527  1.00  0.00           H  
ATOM   2009 HD23 LEU   143      28.463  37.824  26.485  1.00  0.00           H  
ATOM   2010  C   LEU   143      27.926  38.467  21.670  1.00  0.00           C  
ATOM   2011  O   LEU   143      29.030  39.034  21.585  1.00  0.00           O  
ATOM   2012  N   GLU   144      27.463  37.712  20.681  1.00  0.00           N  
ATOM   2013  H   GLU   144      26.616  37.189  20.854  1.00  0.00           H  
ATOM   2014  CA  GLU   144      28.074  37.586  19.309  1.00  0.00           C  
ATOM   2015  HA  GLU   144      29.080  37.170  19.373  1.00  0.00           H  
ATOM   2016  CB  GLU   144      27.272  36.567  18.446  1.00  0.00           C  
ATOM   2017  HB2 GLU   144      27.055  35.702  19.072  1.00  0.00           H  
ATOM   2018  HB3 GLU   144      26.337  37.028  18.126  1.00  0.00           H  
ATOM   2019  CG  GLU   144      27.922  36.107  17.166  1.00  0.00           C  
ATOM   2020  HG2 GLU   144      27.142  35.649  16.559  1.00  0.00           H  
ATOM   2021  HG3 GLU   144      28.315  36.981  16.647  1.00  0.00           H  
ATOM   2022  CD  GLU   144      29.026  35.114  17.262  1.00  0.00           C  
ATOM   2023  OE1 GLU   144      29.632  34.957  18.381  1.00  0.00           O  
ATOM   2024  OE2 GLU   144      29.471  34.613  16.186  1.00  0.00           O  
ATOM   2025  C   GLU   144      28.155  38.938  18.555  1.00  0.00           C  
ATOM   2026  O   GLU   144      29.213  39.284  18.115  1.00  0.00           O  
ATOM   2027  N   GLU   145      27.135  39.728  18.528  1.00  0.00           N  
ATOM   2028  H   GLU   145      26.341  39.386  19.050  1.00  0.00           H  
ATOM   2029  CA  GLU   145      27.003  41.058  17.909  1.00  0.00           C  
ATOM   2030  HA  GLU   145      27.346  40.998  16.877  1.00  0.00           H  
ATOM   2031  CB  GLU   145      25.452  41.378  17.941  1.00  0.00           C  
ATOM   2032  HB2 GLU   145      25.105  41.543  18.961  1.00  0.00           H  
ATOM   2033  HB3 GLU   145      25.274  42.329  17.439  1.00  0.00           H  
ATOM   2034  CG  GLU   145      24.533  40.299  17.256  1.00  0.00           C  
ATOM   2035  HG2 GLU   145      23.498  40.640  17.223  1.00  0.00           H  
ATOM   2036  HG3 GLU   145      24.616  39.442  17.924  1.00  0.00           H  
ATOM   2037  CD  GLU   145      24.952  40.041  15.841  1.00  0.00           C  
ATOM   2038  OE1 GLU   145      25.291  41.044  15.140  1.00  0.00           O  
ATOM   2039  OE2 GLU   145      24.841  38.903  15.341  1.00  0.00           O  
ATOM   2040  C   GLU   145      27.904  42.055  18.686  1.00  0.00           C  
ATOM   2041  O   GLU   145      28.495  42.988  18.083  1.00  0.00           O  
ATOM   2042  N   LEU   146      27.949  41.897  19.998  1.00  0.00           N  
ATOM   2043  H   LEU   146      27.407  41.115  20.338  1.00  0.00           H  
ATOM   2044  CA  LEU   146      28.705  42.865  20.776  1.00  0.00           C  
ATOM   2045  HA  LEU   146      28.412  43.895  20.569  1.00  0.00           H  
ATOM   2046  CB  LEU   146      28.271  42.688  22.167  1.00  0.00           C  
ATOM   2047  HB2 LEU   146      28.517  41.653  22.406  1.00  0.00           H  
ATOM   2048  HB3 LEU   146      28.877  43.391  22.739  1.00  0.00           H  
ATOM   2049  CG  LEU   146      26.799  43.084  22.511  1.00  0.00           C  
ATOM   2050  HG  LEU   146      26.077  42.419  22.037  1.00  0.00           H  
ATOM   2051  CD1 LEU   146      26.564  42.731  23.940  1.00  0.00           C  
ATOM   2052 HD11 LEU   146      26.356  41.662  23.982  1.00  0.00           H  
ATOM   2053 HD12 LEU   146      27.442  42.859  24.573  1.00  0.00           H  
ATOM   2054 HD13 LEU   146      25.748  43.276  24.415  1.00  0.00           H  
ATOM   2055  CD2 LEU   146      26.510  44.549  22.287  1.00  0.00           C  
ATOM   2056 HD21 LEU   146      27.255  45.166  22.788  1.00  0.00           H  
ATOM   2057 HD22 LEU   146      25.608  44.803  22.844  1.00  0.00           H  
ATOM   2058 HD23 LEU   146      26.403  44.797  21.231  1.00  0.00           H  
ATOM   2059  C   LEU   146      30.227  42.758  20.469  1.00  0.00           C  
ATOM   2060  O   LEU   146      30.879  43.712  20.089  1.00  0.00           O  
ATOM   2061  N   LEU   147      30.706  41.483  20.323  1.00  0.00           N  
ATOM   2062  H   LEU   147      30.130  40.730  20.671  1.00  0.00           H  
ATOM   2063  CA  LEU   147      32.059  41.184  19.848  1.00  0.00           C  
ATOM   2064  HA  LEU   147      32.874  41.652  20.399  1.00  0.00           H  
ATOM   2065  CB  LEU   147      32.240  39.677  19.911  1.00  0.00           C  
ATOM   2066  HB2 LEU   147      31.362  39.178  19.503  1.00  0.00           H  
ATOM   2067  HB3 LEU   147      33.210  39.508  19.444  1.00  0.00           H  
ATOM   2068  CG  LEU   147      32.353  38.995  21.299  1.00  0.00           C  
ATOM   2069  HG  LEU   147      31.471  39.285  21.869  1.00  0.00           H  
ATOM   2070  CD1 LEU   147      32.463  37.488  21.163  1.00  0.00           C  
ATOM   2071 HD11 LEU   147      32.774  37.064  22.118  1.00  0.00           H  
ATOM   2072 HD12 LEU   147      33.163  37.223  20.371  1.00  0.00           H  
ATOM   2073 HD13 LEU   147      31.460  37.145  20.907  1.00  0.00           H  
ATOM   2074  CD2 LEU   147      33.544  39.562  22.196  1.00  0.00           C  
ATOM   2075 HD21 LEU   147      33.264  39.262  23.205  1.00  0.00           H  
ATOM   2076 HD22 LEU   147      34.524  39.196  21.890  1.00  0.00           H  
ATOM   2077 HD23 LEU   147      33.630  40.646  22.266  1.00  0.00           H  
ATOM   2078  C   LEU   147      32.274  41.685  18.407  1.00  0.00           C  
ATOM   2079  O   LEU   147      33.395  42.227  18.145  1.00  0.00           O  
ATOM   2080  N   ASN   148      31.314  41.496  17.488  1.00  0.00           N  
ATOM   2081  H   ASN   148      30.489  40.991  17.778  1.00  0.00           H  
ATOM   2082  CA  ASN   148      31.451  42.072  16.118  1.00  0.00           C  
ATOM   2083  HA  ASN   148      32.297  41.610  15.609  1.00  0.00           H  
ATOM   2084  CB  ASN   148      30.188  41.747  15.278  1.00  0.00           C  
ATOM   2085  HB2 ASN   148      30.169  40.676  15.075  1.00  0.00           H  
ATOM   2086  HB3 ASN   148      29.251  41.995  15.776  1.00  0.00           H  
ATOM   2087  CG  ASN   148      30.310  42.247  13.834  1.00  0.00           C  
ATOM   2088  OD1 ASN   148      31.352  42.061  13.167  1.00  0.00           O  
ATOM   2089  ND2 ASN   148      29.278  42.859  13.304  1.00  0.00           N  
ATOM   2090 HD21 ASN   148      28.460  42.983  13.884  1.00  0.00           H  
ATOM   2091 HD22 ASN   148      29.122  42.690  12.320  1.00  0.00           H  
ATOM   2092  C   ASN   148      31.700  43.647  16.120  1.00  0.00           C  
ATOM   2093  O   ASN   148      32.290  44.155  15.135  1.00  0.00           O  
ATOM   2094  N   ASP   149      31.121  44.372  17.086  1.00  0.00           N  
ATOM   2095  H   ASP   149      30.684  43.920  17.877  1.00  0.00           H  
ATOM   2096  CA  ASP   149      31.421  45.782  17.287  1.00  0.00           C  
ATOM   2097  HA  ASP   149      31.362  46.355  16.362  1.00  0.00           H  
ATOM   2098  CB  ASP   149      30.229  46.325  18.219  1.00  0.00           C  
ATOM   2099  HB2 ASP   149      29.722  45.531  18.768  1.00  0.00           H  
ATOM   2100  HB3 ASP   149      30.709  46.927  18.990  1.00  0.00           H  
ATOM   2101  CG  ASP   149      29.413  47.178  17.282  1.00  0.00           C  
ATOM   2102  OD1 ASP   149      28.258  46.860  16.961  1.00  0.00           O  
ATOM   2103  OD2 ASP   149      29.839  48.281  17.017  1.00  0.00           O  
ATOM   2104  C   ASP   149      32.748  46.055  18.036  1.00  0.00           C  
ATOM   2105  O   ASP   149      33.413  47.050  17.714  1.00  0.00           O  
ATOM   2106  N   ALA   150      33.158  45.223  18.984  1.00  0.00           N  
ATOM   2107  H   ALA   150      32.523  44.468  19.204  1.00  0.00           H  
ATOM   2108  CA  ALA   150      34.502  45.241  19.662  1.00  0.00           C  
ATOM   2109  HA  ALA   150      34.632  46.237  20.086  1.00  0.00           H  
ATOM   2110  CB  ALA   150      34.521  44.177  20.834  1.00  0.00           C  
ATOM   2111  HB1 ALA   150      33.889  44.554  21.638  1.00  0.00           H  
ATOM   2112  HB2 ALA   150      35.528  44.213  21.249  1.00  0.00           H  
ATOM   2113  HB3 ALA   150      34.180  43.171  20.592  1.00  0.00           H  
ATOM   2114  C   ALA   150      35.737  45.002  18.739  1.00  0.00           C  
ATOM   2115  O   ALA   150      36.747  45.742  18.826  1.00  0.00           O  
ATOM   2116  N   ASP   151      35.583  44.106  17.811  1.00  0.00           N  
ATOM   2117  H   ASP   151      34.731  43.564  17.850  1.00  0.00           H  
ATOM   2118  CA  ASP   151      36.466  43.905  16.648  1.00  0.00           C  
ATOM   2119  HA  ASP   151      37.466  43.776  17.062  1.00  0.00           H  
ATOM   2120  CB  ASP   151      36.056  42.697  15.834  1.00  0.00           C  
ATOM   2121  HB2 ASP   151      36.427  42.716  14.809  1.00  0.00           H  
ATOM   2122  HB3 ASP   151      34.966  42.704  15.830  1.00  0.00           H  
ATOM   2123  CG  ASP   151      36.555  41.310  16.334  1.00  0.00           C  
ATOM   2124  OD1 ASP   151      37.390  41.182  17.253  1.00  0.00           O  
ATOM   2125  OD2 ASP   151      35.946  40.321  15.798  1.00  0.00           O  
ATOM   2126  C   ASP   151      36.527  45.186  15.785  1.00  0.00           C  
ATOM   2127  O   ASP   151      37.622  45.523  15.330  1.00  0.00           O  
ATOM   2128  N   ARG   152      35.411  45.897  15.561  1.00  0.00           N  
ATOM   2129  H   ARG   152      34.580  45.652  16.080  1.00  0.00           H  
ATOM   2130  CA  ARG   152      35.348  47.054  14.666  1.00  0.00           C  
ATOM   2131  HA  ARG   152      35.828  46.896  13.700  1.00  0.00           H  
ATOM   2132  CB  ARG   152      33.925  47.438  14.465  1.00  0.00           C  
ATOM   2133  HB2 ARG   152      33.353  46.679  13.933  1.00  0.00           H  
ATOM   2134  HB3 ARG   152      33.444  47.685  15.412  1.00  0.00           H  
ATOM   2135  CG  ARG   152      33.774  48.701  13.614  1.00  0.00           C  
ATOM   2136  HG2 ARG   152      34.298  49.591  13.964  1.00  0.00           H  
ATOM   2137  HG3 ARG   152      34.169  48.430  12.635  1.00  0.00           H  
ATOM   2138  CD  ARG   152      32.234  48.957  13.374  1.00  0.00           C  
ATOM   2139  HD2 ARG   152      32.195  49.511  12.436  1.00  0.00           H  
ATOM   2140  HD3 ARG   152      31.776  48.004  13.112  1.00  0.00           H  
ATOM   2141  NE  ARG   152      31.525  49.504  14.517  1.00  0.00           N  
ATOM   2142  HE  ARG   152      31.121  48.786  15.101  1.00  0.00           H  
ATOM   2143  CZ  ARG   152      31.247  50.754  14.778  1.00  0.00           C  
ATOM   2144  NH1 ARG   152      31.719  51.758  14.049  1.00  0.00           N  
ATOM   2145 HH11 ARG   152      32.250  51.471  13.240  1.00  0.00           H  
ATOM   2146 HH12 ARG   152      31.554  52.714  14.330  1.00  0.00           H  
ATOM   2147  NH2 ARG   152      30.621  50.969  15.831  1.00  0.00           N  
ATOM   2148 HH21 ARG   152      30.319  50.144  16.330  1.00  0.00           H  
ATOM   2149 HH22 ARG   152      30.185  51.874  15.934  1.00  0.00           H  
ATOM   2150  C   ARG   152      36.143  48.174  15.352  1.00  0.00           C  
ATOM   2151  O   ARG   152      37.067  48.706  14.790  1.00  0.00           O  
ATOM   2152  N   LEU   153      35.792  48.456  16.591  1.00  0.00           N  
ATOM   2153  H   LEU   153      35.169  47.822  17.070  1.00  0.00           H  
ATOM   2154  CA  LEU   153      36.296  49.461  17.507  1.00  0.00           C  
ATOM   2155  HA  LEU   153      36.253  50.450  17.050  1.00  0.00           H  
ATOM   2156  CB  LEU   153      35.454  49.553  18.864  1.00  0.00           C  
ATOM   2157  HB2 LEU   153      35.044  48.575  19.116  1.00  0.00           H  
ATOM   2158  HB3 LEU   153      36.182  49.757  19.649  1.00  0.00           H  
ATOM   2159  CG  LEU   153      34.353  50.571  18.911  1.00  0.00           C  
ATOM   2160  HG  LEU   153      34.938  51.472  18.730  1.00  0.00           H  
ATOM   2161  CD1 LEU   153      33.324  50.469  17.756  1.00  0.00           C  
ATOM   2162 HD11 LEU   153      33.845  50.694  16.825  1.00  0.00           H  
ATOM   2163 HD12 LEU   153      32.495  51.158  17.915  1.00  0.00           H  
ATOM   2164 HD13 LEU   153      32.900  49.465  17.714  1.00  0.00           H  
ATOM   2165  CD2 LEU   153      33.652  50.755  20.292  1.00  0.00           C  
ATOM   2166 HD21 LEU   153      34.433  50.702  21.050  1.00  0.00           H  
ATOM   2167 HD22 LEU   153      33.162  51.725  20.377  1.00  0.00           H  
ATOM   2168 HD23 LEU   153      32.906  49.971  20.427  1.00  0.00           H  
ATOM   2169  C   LEU   153      37.865  49.223  17.787  1.00  0.00           C  
ATOM   2170  O   LEU   153      38.657  50.121  17.524  1.00  0.00           O  
ATOM   2171  N   LEU   154      38.288  48.016  18.175  1.00  0.00           N  
ATOM   2172  H   LEU   154      37.537  47.365  18.356  1.00  0.00           H  
ATOM   2173  CA  LEU   154      39.691  47.759  18.471  1.00  0.00           C  
ATOM   2174  HA  LEU   154      40.169  48.600  18.974  1.00  0.00           H  
ATOM   2175  CB  LEU   154      39.832  46.533  19.333  1.00  0.00           C  
ATOM   2176  HB2 LEU   154      39.295  45.692  18.895  1.00  0.00           H  
ATOM   2177  HB3 LEU   154      40.852  46.211  19.122  1.00  0.00           H  
ATOM   2178  CG  LEU   154      39.607  46.647  20.895  1.00  0.00           C  
ATOM   2179  HG  LEU   154      38.820  47.335  21.203  1.00  0.00           H  
ATOM   2180  CD1 LEU   154      39.302  45.273  21.604  1.00  0.00           C  
ATOM   2181 HD11 LEU   154      39.266  45.503  22.668  1.00  0.00           H  
ATOM   2182 HD12 LEU   154      38.336  44.934  21.232  1.00  0.00           H  
ATOM   2183 HD13 LEU   154      40.095  44.561  21.377  1.00  0.00           H  
ATOM   2184  CD2 LEU   154      40.861  47.375  21.555  1.00  0.00           C  
ATOM   2185 HD21 LEU   154      41.217  48.256  21.022  1.00  0.00           H  
ATOM   2186 HD22 LEU   154      40.783  47.702  22.591  1.00  0.00           H  
ATOM   2187 HD23 LEU   154      41.730  46.719  21.619  1.00  0.00           H  
ATOM   2188  C   LEU   154      40.553  47.623  17.153  1.00  0.00           C  
ATOM   2189  O   LEU   154      41.811  47.703  17.278  1.00  0.00           O  
ATOM   2190  N   GLY   155      39.974  47.462  15.963  1.00  0.00           N  
ATOM   2191  H   GLY   155      38.979  47.292  15.935  1.00  0.00           H  
ATOM   2192  CA  GLY   155      40.748  47.186  14.752  1.00  0.00           C  
ATOM   2193  HA2 GLY   155      40.104  47.170  13.873  1.00  0.00           H  
ATOM   2194  HA3 GLY   155      41.438  48.030  14.732  1.00  0.00           H  
ATOM   2195  C   GLY   155      41.490  45.869  14.815  1.00  0.00           C  
ATOM   2196  O   GLY   155      42.645  45.781  14.490  1.00  0.00           O  
ATOM   2197  N   VAL   156      40.777  44.900  15.308  1.00  0.00           N  
ATOM   2198  H   VAL   156      39.790  45.022  15.487  1.00  0.00           H  
ATOM   2199  CA  VAL   156      41.315  43.541  15.434  1.00  0.00           C  
ATOM   2200  HA  VAL   156      42.223  43.596  16.036  1.00  0.00           H  
ATOM   2201  CB  VAL   156      40.327  42.676  16.218  1.00  0.00           C  
ATOM   2202  HB  VAL   156      39.510  42.483  15.523  1.00  0.00           H  
ATOM   2203  CG1 VAL   156      41.065  41.271  16.455  1.00  0.00           C  
ATOM   2204 HG11 VAL   156      42.139  41.380  16.606  1.00  0.00           H  
ATOM   2205 HG12 VAL   156      40.665  40.644  17.252  1.00  0.00           H  
ATOM   2206 HG13 VAL   156      40.870  40.737  15.525  1.00  0.00           H  
ATOM   2207  CG2 VAL   156      39.915  43.249  17.565  1.00  0.00           C  
ATOM   2208 HG21 VAL   156      39.438  42.533  18.234  1.00  0.00           H  
ATOM   2209 HG22 VAL   156      40.810  43.707  17.988  1.00  0.00           H  
ATOM   2210 HG23 VAL   156      39.357  44.167  17.379  1.00  0.00           H  
ATOM   2211  C   VAL   156      41.553  42.877  14.091  1.00  0.00           C  
ATOM   2212  O   VAL   156      40.660  42.865  13.231  1.00  0.00           O  
ATOM   2213  N   THR   157      42.671  42.194  13.837  1.00  0.00           N  
ATOM   2214  H   THR   157      43.428  42.167  14.505  1.00  0.00           H  
ATOM   2215  CA  THR   157      42.977  41.435  12.511  1.00  0.00           C  
ATOM   2216  HA  THR   157      41.993  41.110  12.172  1.00  0.00           H  
ATOM   2217  CB  THR   157      43.546  42.397  11.403  1.00  0.00           C  
ATOM   2218  HB  THR   157      42.760  43.150  11.345  1.00  0.00           H  
ATOM   2219  CG2 THR   157      44.770  43.049  11.968  1.00  0.00           C  
ATOM   2220 HG21 THR   157      44.552  43.504  12.934  1.00  0.00           H  
ATOM   2221 HG22 THR   157      45.025  43.821  11.242  1.00  0.00           H  
ATOM   2222 HG23 THR   157      45.612  42.361  12.034  1.00  0.00           H  
ATOM   2223  OG1 THR   157      43.671  41.766  10.143  1.00  0.00           O  
ATOM   2224  HG1 THR   157      42.931  42.088   9.623  1.00  0.00           H  
ATOM   2225  C   THR   157      43.856  40.224  12.778  1.00  0.00           C  
ATOM   2226  O   THR   157      44.784  40.238  13.635  1.00  0.00           O  
ATOM   2227  N   THR   158      43.600  39.228  11.924  1.00  0.00           N  
ATOM   2228  H   THR   158      42.814  39.487  11.345  1.00  0.00           H  
ATOM   2229  CA  THR   158      44.501  38.127  11.544  1.00  0.00           C  
ATOM   2230  HA  THR   158      45.431  38.072  12.111  1.00  0.00           H  
ATOM   2231  CB  THR   158      43.876  36.705  11.701  1.00  0.00           C  
ATOM   2232  HB  THR   158      44.615  35.957  11.415  1.00  0.00           H  
ATOM   2233  CG2 THR   158      43.398  36.251  13.134  1.00  0.00           C  
ATOM   2234 HG21 THR   158      42.545  35.573  13.157  1.00  0.00           H  
ATOM   2235 HG22 THR   158      44.272  36.005  13.738  1.00  0.00           H  
ATOM   2236 HG23 THR   158      42.989  37.180  13.531  1.00  0.00           H  
ATOM   2237  OG1 THR   158      42.833  36.620  10.902  1.00  0.00           O  
ATOM   2238  HG1 THR   158      42.189  37.327  10.986  1.00  0.00           H  
ATOM   2239  C   THR   158      44.895  38.381  10.048  1.00  0.00           C  
ATOM   2240  O   THR   158      46.090  38.238   9.683  1.00  0.00           O  
ATOM   2241  N   HID   159      43.974  38.688   9.169  1.00  0.00           N  
ATOM   2242  H   HID   159      43.000  38.611   9.425  1.00  0.00           H  
ATOM   2243  CA  HID   159      44.163  38.905   7.720  1.00  0.00           C  
ATOM   2244  HA  HID   159      44.512  38.016   7.194  1.00  0.00           H  
ATOM   2245  CB  HID   159      42.737  39.259   7.241  1.00  0.00           C  
ATOM   2246  HB2 HID   159      42.843  39.455   6.174  1.00  0.00           H  
ATOM   2247  HB3 HID   159      42.421  40.154   7.777  1.00  0.00           H  
ATOM   2248  CG  HID   159      41.700  38.176   7.364  1.00  0.00           C  
ATOM   2249  ND1 HID   159      40.404  38.393   7.594  1.00  0.00           N  
ATOM   2250  HD1 HID   159      39.958  39.282   7.770  1.00  0.00           H  
ATOM   2251  CE1 HID   159      39.761  37.146   7.558  1.00  0.00           C  
ATOM   2252  HE1 HID   159      38.719  36.971   7.778  1.00  0.00           H  
ATOM   2253  NE2 HID   159      40.691  36.186   7.369  1.00  0.00           N  
ATOM   2254  CD2 HID   159      41.887  36.837   7.234  1.00  0.00           C  
ATOM   2255  HD2 HID   159      42.816  36.333   7.010  1.00  0.00           H  
ATOM   2256  C   HID   159      45.155  40.003   7.250  1.00  0.00           C  
ATOM   2257  O   HID   159      45.566  39.995   6.086  1.00  0.00           O  
ATOM   2258  N   ALA   160      45.422  41.093   8.040  1.00  0.00           N  
ATOM   2259  H   ALA   160      45.015  41.197   8.958  1.00  0.00           H  
ATOM   2260  CA  ALA   160      46.191  42.246   7.614  1.00  0.00           C  
ATOM   2261  HA  ALA   160      45.802  42.842   6.788  1.00  0.00           H  
ATOM   2262  CB  ALA   160      46.258  43.327   8.706  1.00  0.00           C  
ATOM   2263  HB1 ALA   160      45.262  43.748   8.844  1.00  0.00           H  
ATOM   2264  HB2 ALA   160      46.962  44.038   8.273  1.00  0.00           H  
ATOM   2265  HB3 ALA   160      46.701  42.972   9.637  1.00  0.00           H  
ATOM   2266  C   ALA   160      47.659  41.810   7.157  1.00  0.00           C  
ATOM   2267  O   ALA   160      48.168  42.179   6.125  1.00  0.00           O  
ATOM   2268  N   PHE   161      48.281  40.895   7.922  1.00  0.00           N  
ATOM   2269  H   PHE   161      47.736  40.476   8.662  1.00  0.00           H  
ATOM   2270  CA  PHE   161      49.594  40.263   7.744  1.00  0.00           C  
ATOM   2271  HA  PHE   161      49.790  40.198   6.674  1.00  0.00           H  
ATOM   2272  CB  PHE   161      50.604  41.352   8.162  1.00  0.00           C  
ATOM   2273  HB2 PHE   161      50.378  42.190   7.502  1.00  0.00           H  
ATOM   2274  HB3 PHE   161      50.368  41.682   9.173  1.00  0.00           H  
ATOM   2275  CG  PHE   161      52.057  41.002   8.083  1.00  0.00           C  
ATOM   2276  CD1 PHE   161      52.565  40.495   6.830  1.00  0.00           C  
ATOM   2277  HD1 PHE   161      51.953  40.559   5.942  1.00  0.00           H  
ATOM   2278  CE1 PHE   161      53.892  40.149   6.818  1.00  0.00           C  
ATOM   2279  HE1 PHE   161      54.252  39.722   5.894  1.00  0.00           H  
ATOM   2280  CZ  PHE   161      54.675  40.039   7.982  1.00  0.00           C  
ATOM   2281  HZ  PHE   161      55.662  39.602   7.951  1.00  0.00           H  
ATOM   2282  CE2 PHE   161      54.155  40.418   9.184  1.00  0.00           C  
ATOM   2283  HE2 PHE   161      54.674  40.346  10.129  1.00  0.00           H  
ATOM   2284  CD2 PHE   161      52.874  41.005   9.177  1.00  0.00           C  
ATOM   2285  HD2 PHE   161      52.579  41.401  10.137  1.00  0.00           H  
ATOM   2286  C   PHE   161      49.916  38.959   8.509  1.00  0.00           C  
ATOM   2287  O   PHE   161      49.596  38.872   9.699  1.00  0.00           O  
ATOM   2288  N   ASP   162      50.603  38.082   7.826  1.00  0.00           N  
ATOM   2289  H   ASP   162      50.855  38.237   6.860  1.00  0.00           H  
ATOM   2290  CA  ASP   162      50.837  36.682   8.353  1.00  0.00           C  
ATOM   2291  HA  ASP   162      50.068  36.558   9.115  1.00  0.00           H  
ATOM   2292  CB  ASP   162      50.711  35.567   7.369  1.00  0.00           C  
ATOM   2293  HB2 ASP   162      51.515  35.628   6.636  1.00  0.00           H  
ATOM   2294  HB3 ASP   162      50.776  34.627   7.917  1.00  0.00           H  
ATOM   2295  CG  ASP   162      49.438  35.431   6.600  1.00  0.00           C  
ATOM   2296  OD1 ASP   162      48.414  36.015   6.924  1.00  0.00           O  
ATOM   2297  OD2 ASP   162      49.543  34.794   5.517  1.00  0.00           O  
ATOM   2298  C   ASP   162      52.212  36.436   9.098  1.00  0.00           C  
ATOM   2299  O   ASP   162      52.370  35.525   9.929  1.00  0.00           O  
ATOM   2300  N   GLY   163      53.284  37.224   8.825  1.00  0.00           N  
ATOM   2301  H   GLY   163      53.107  37.862   8.062  1.00  0.00           H  
ATOM   2302  CA  GLY   163      54.653  36.892   9.173  1.00  0.00           C  
ATOM   2303  HA2 GLY   163      54.685  36.351  10.118  1.00  0.00           H  
ATOM   2304  HA3 GLY   163      55.205  37.816   9.344  1.00  0.00           H  
ATOM   2305  C   GLY   163      55.363  36.095   7.998  1.00  0.00           C  
ATOM   2306  O   GLY   163      54.770  35.746   7.019  1.00  0.00           O  
ATOM   2307  N   ALA   164      56.702  35.808   8.067  1.00  0.00           N  
ATOM   2308  H   ALA   164      57.204  36.166   8.867  1.00  0.00           H  
ATOM   2309  CA  ALA   164      57.443  35.012   7.129  1.00  0.00           C  
ATOM   2310  HA  ALA   164      57.321  35.467   6.146  1.00  0.00           H  
ATOM   2311  CB  ALA   164      59.009  35.120   7.387  1.00  0.00           C  
ATOM   2312  HB1 ALA   164      59.235  34.647   8.343  1.00  0.00           H  
ATOM   2313  HB2 ALA   164      59.511  34.676   6.527  1.00  0.00           H  
ATOM   2314  HB3 ALA   164      59.204  36.189   7.470  1.00  0.00           H  
ATOM   2315  C   ALA   164      56.920  33.517   7.097  1.00  0.00           C  
ATOM   2316  O   ALA   164      56.388  33.066   8.131  1.00  0.00           O  
ATOM   2317  N   PRO   165      57.020  32.695   6.050  1.00  0.00           N  
ATOM   2318  CD  PRO   165      57.586  33.088   4.736  1.00  0.00           C  
ATOM   2319  HD2 PRO   165      57.218  34.022   4.311  1.00  0.00           H  
ATOM   2320  HD3 PRO   165      58.665  33.121   4.889  1.00  0.00           H  
ATOM   2321  CG  PRO   165      57.172  31.954   3.834  1.00  0.00           C  
ATOM   2322  HG2 PRO   165      57.834  31.754   2.992  1.00  0.00           H  
ATOM   2323  HG3 PRO   165      56.120  32.065   3.572  1.00  0.00           H  
ATOM   2324  CB  PRO   165      57.223  30.741   4.709  1.00  0.00           C  
ATOM   2325  HB2 PRO   165      58.279  30.500   4.831  1.00  0.00           H  
ATOM   2326  HB3 PRO   165      56.665  29.988   4.152  1.00  0.00           H  
ATOM   2327  CA  PRO   165      56.656  31.220   6.028  1.00  0.00           C  
ATOM   2328  HA  PRO   165      55.579  31.073   6.109  1.00  0.00           H  
ATOM   2329  C   PRO   165      57.311  30.435   7.232  1.00  0.00           C  
ATOM   2330  O   PRO   165      56.751  29.509   7.713  1.00  0.00           O  
ATOM   2331  N   PHE   166      58.527  30.806   7.681  1.00  0.00           N  
ATOM   2332  H   PHE   166      58.975  31.539   7.148  1.00  0.00           H  
ATOM   2333  CA  PHE   166      59.245  30.281   8.916  1.00  0.00           C  
ATOM   2334  HA  PHE   166      59.427  29.221   8.736  1.00  0.00           H  
ATOM   2335  CB  PHE   166      60.487  31.065   9.200  1.00  0.00           C  
ATOM   2336  HB2 PHE   166      60.287  31.933   9.828  1.00  0.00           H  
ATOM   2337  HB3 PHE   166      60.802  31.442   8.227  1.00  0.00           H  
ATOM   2338  CG  PHE   166      61.724  30.157   9.727  1.00  0.00           C  
ATOM   2339  CD1 PHE   166      61.898  29.864  11.028  1.00  0.00           C  
ATOM   2340  HD1 PHE   166      61.152  30.266  11.698  1.00  0.00           H  
ATOM   2341  CE1 PHE   166      63.107  29.294  11.510  1.00  0.00           C  
ATOM   2342  HE1 PHE   166      63.336  29.150  12.555  1.00  0.00           H  
ATOM   2343  CZ  PHE   166      64.064  28.844  10.553  1.00  0.00           C  
ATOM   2344  HZ  PHE   166      64.925  28.275  10.872  1.00  0.00           H  
ATOM   2345  CE2 PHE   166      63.952  29.198   9.247  1.00  0.00           C  
ATOM   2346  HE2 PHE   166      64.829  29.040   8.637  1.00  0.00           H  
ATOM   2347  CD2 PHE   166      62.722  29.835   8.788  1.00  0.00           C  
ATOM   2348  HD2 PHE   166      62.664  29.978   7.719  1.00  0.00           H  
ATOM   2349  C   PHE   166      58.397  30.374  10.257  1.00  0.00           C  
ATOM   2350  O   PHE   166      58.556  29.608  11.228  1.00  0.00           O  
ATOM   2351  N   SER   167      57.500  31.350  10.357  1.00  0.00           N  
ATOM   2352  H   SER   167      57.426  31.954   9.551  1.00  0.00           H  
ATOM   2353  CA  SER   167      56.454  31.452  11.362  1.00  0.00           C  
ATOM   2354  HA  SER   167      56.988  31.416  12.311  1.00  0.00           H  
ATOM   2355  CB  SER   167      55.725  32.751  11.192  1.00  0.00           C  
ATOM   2356  HB2 SER   167      56.499  33.513  11.102  1.00  0.00           H  
ATOM   2357  HB3 SER   167      55.205  32.968  12.126  1.00  0.00           H  
ATOM   2358  OG  SER   167      54.780  32.833  10.145  1.00  0.00           O  
ATOM   2359  HG  SER   167      55.193  32.940   9.286  1.00  0.00           H  
ATOM   2360  C   SER   167      55.448  30.327  11.331  1.00  0.00           C  
ATOM   2361  O   SER   167      55.212  29.673  12.312  1.00  0.00           O  
ATOM   2362  N   ASP   168      55.001  30.029  10.121  1.00  0.00           N  
ATOM   2363  H   ASP   168      55.225  30.627   9.338  1.00  0.00           H  
ATOM   2364  CA  ASP   168      54.233  28.833   9.898  1.00  0.00           C  
ATOM   2365  HA  ASP   168      53.433  28.733  10.632  1.00  0.00           H  
ATOM   2366  CB  ASP   168      53.506  28.825   8.539  1.00  0.00           C  
ATOM   2367  HB2 ASP   168      53.021  29.789   8.384  1.00  0.00           H  
ATOM   2368  HB3 ASP   168      54.251  28.689   7.755  1.00  0.00           H  
ATOM   2369  CG  ASP   168      52.384  27.810   8.407  1.00  0.00           C  
ATOM   2370  OD1 ASP   168      51.347  27.904   9.084  1.00  0.00           O  
ATOM   2371  OD2 ASP   168      52.473  26.801   7.641  1.00  0.00           O  
ATOM   2372  C   ASP   168      55.063  27.545  10.147  1.00  0.00           C  
ATOM   2373  O   ASP   168      54.488  26.467  10.224  1.00  0.00           O  
ATOM   2374  N   LEU   169      56.379  27.564  10.281  1.00  0.00           N  
ATOM   2375  H   LEU   169      56.836  28.464  10.314  1.00  0.00           H  
ATOM   2376  CA  LEU   169      57.125  26.413  10.738  1.00  0.00           C  
ATOM   2377  HA  LEU   169      56.623  25.509  10.391  1.00  0.00           H  
ATOM   2378  CB  LEU   169      58.522  26.496  10.072  1.00  0.00           C  
ATOM   2379  HB2 LEU   169      58.429  26.558   8.988  1.00  0.00           H  
ATOM   2380  HB3 LEU   169      59.042  27.397  10.397  1.00  0.00           H  
ATOM   2381  CG  LEU   169      59.486  25.354  10.332  1.00  0.00           C  
ATOM   2382  HG  LEU   169      59.561  25.063  11.380  1.00  0.00           H  
ATOM   2383  CD1 LEU   169      58.962  24.034   9.652  1.00  0.00           C  
ATOM   2384 HD11 LEU   169      57.959  23.817  10.020  1.00  0.00           H  
ATOM   2385 HD12 LEU   169      58.925  24.291   8.593  1.00  0.00           H  
ATOM   2386 HD13 LEU   169      59.613  23.207   9.933  1.00  0.00           H  
ATOM   2387  CD2 LEU   169      60.842  25.717   9.690  1.00  0.00           C  
ATOM   2388 HD21 LEU   169      61.648  25.099  10.086  1.00  0.00           H  
ATOM   2389 HD22 LEU   169      60.804  25.672   8.602  1.00  0.00           H  
ATOM   2390 HD23 LEU   169      61.180  26.723   9.938  1.00  0.00           H  
ATOM   2391  C   LEU   169      57.195  26.277  12.297  1.00  0.00           C  
ATOM   2392  O   LEU   169      56.942  25.182  12.823  1.00  0.00           O  
ATOM   2393  N   VAL   170      57.322  27.437  12.977  1.00  0.00           N  
ATOM   2394  H   VAL   170      57.458  28.312  12.491  1.00  0.00           H  
ATOM   2395  CA  VAL   170      57.107  27.545  14.431  1.00  0.00           C  
ATOM   2396  HA  VAL   170      57.798  26.841  14.897  1.00  0.00           H  
ATOM   2397  CB  VAL   170      57.342  29.020  14.959  1.00  0.00           C  
ATOM   2398  HB  VAL   170      56.744  29.716  14.372  1.00  0.00           H  
ATOM   2399  CG1 VAL   170      57.014  29.124  16.381  1.00  0.00           C  
ATOM   2400 HG11 VAL   170      57.316  30.152  16.579  1.00  0.00           H  
ATOM   2401 HG12 VAL   170      57.563  28.347  16.913  1.00  0.00           H  
ATOM   2402 HG13 VAL   170      55.951  28.949  16.552  1.00  0.00           H  
ATOM   2403  CG2 VAL   170      58.832  29.183  14.744  1.00  0.00           C  
ATOM   2404 HG21 VAL   170      59.467  28.556  15.371  1.00  0.00           H  
ATOM   2405 HG22 VAL   170      59.073  30.222  14.970  1.00  0.00           H  
ATOM   2406 HG23 VAL   170      59.107  29.037  13.699  1.00  0.00           H  
ATOM   2407  C   VAL   170      55.741  27.036  14.798  1.00  0.00           C  
ATOM   2408  O   VAL   170      55.648  26.040  15.460  1.00  0.00           O  
ATOM   2409  N   ARG   171      54.639  27.475  14.179  1.00  0.00           N  
ATOM   2410  H   ARG   171      54.678  28.245  13.526  1.00  0.00           H  
ATOM   2411  CA  ARG   171      53.249  26.896  14.391  1.00  0.00           C  
ATOM   2412  HA  ARG   171      52.921  27.142  15.400  1.00  0.00           H  
ATOM   2413  CB  ARG   171      52.199  27.426  13.407  1.00  0.00           C  
ATOM   2414  HB2 ARG   171      52.294  28.503  13.546  1.00  0.00           H  
ATOM   2415  HB3 ARG   171      52.440  27.159  12.378  1.00  0.00           H  
ATOM   2416  CG  ARG   171      50.734  26.955  13.735  1.00  0.00           C  
ATOM   2417  HG2 ARG   171      50.725  25.935  14.117  1.00  0.00           H  
ATOM   2418  HG3 ARG   171      50.395  27.481  14.627  1.00  0.00           H  
ATOM   2419  CD  ARG   171      49.678  27.132  12.652  1.00  0.00           C  
ATOM   2420  HD2 ARG   171      48.845  26.557  13.056  1.00  0.00           H  
ATOM   2421  HD3 ARG   171      49.367  28.172  12.553  1.00  0.00           H  
ATOM   2422  NE  ARG   171      50.090  26.711  11.304  1.00  0.00           N  
ATOM   2423  HE  ARG   171      50.321  27.377  10.581  1.00  0.00           H  
ATOM   2424  CZ  ARG   171      50.416  25.452  11.023  1.00  0.00           C  
ATOM   2425  NH1 ARG   171      51.166  25.163  10.021  1.00  0.00           N  
ATOM   2426 HH11 ARG   171      51.646  25.917   9.552  1.00  0.00           H  
ATOM   2427 HH12 ARG   171      51.560  24.232  10.021  1.00  0.00           H  
ATOM   2428  NH2 ARG   171      50.093  24.427  11.794  1.00  0.00           N  
ATOM   2429 HH21 ARG   171      49.384  24.498  12.509  1.00  0.00           H  
ATOM   2430 HH22 ARG   171      50.428  23.522  11.493  1.00  0.00           H  
ATOM   2431  C   ARG   171      53.224  25.402  14.144  1.00  0.00           C  
ATOM   2432  O   ARG   171      52.664  24.683  14.956  1.00  0.00           O  
ATOM   2433  N   GLU   172      53.860  24.938  13.091  1.00  0.00           N  
ATOM   2434  H   GLU   172      54.411  25.621  12.592  1.00  0.00           H  
ATOM   2435  CA  GLU   172      53.871  23.529  12.723  1.00  0.00           C  
ATOM   2436  HA  GLU   172      52.816  23.256  12.729  1.00  0.00           H  
ATOM   2437  CB  GLU   172      54.432  23.208  11.295  1.00  0.00           C  
ATOM   2438  HB2 GLU   172      55.518  23.153  11.224  1.00  0.00           H  
ATOM   2439  HB3 GLU   172      54.087  23.929  10.553  1.00  0.00           H  
ATOM   2440  CG  GLU   172      53.890  21.839  10.780  1.00  0.00           C  
ATOM   2441  HG2 GLU   172      54.370  21.005  11.292  1.00  0.00           H  
ATOM   2442  HG3 GLU   172      54.278  21.784   9.763  1.00  0.00           H  
ATOM   2443  CD  GLU   172      52.394  21.597  10.786  1.00  0.00           C  
ATOM   2444  OE1 GLU   172      51.649  22.518  10.510  1.00  0.00           O  
ATOM   2445  OE2 GLU   172      51.970  20.412  10.928  1.00  0.00           O  
ATOM   2446  C   GLU   172      54.623  22.625  13.794  1.00  0.00           C  
ATOM   2447  O   GLU   172      54.240  21.483  14.115  1.00  0.00           O  
ATOM   2448  N   ARG   173      55.756  23.104  14.328  1.00  0.00           N  
ATOM   2449  H   ARG   173      56.006  24.042  14.051  1.00  0.00           H  
ATOM   2450  CA  ARG   173      56.522  22.491  15.435  1.00  0.00           C  
ATOM   2451  HA  ARG   173      56.674  21.471  15.081  1.00  0.00           H  
ATOM   2452  CB  ARG   173      57.852  23.262  15.686  1.00  0.00           C  
ATOM   2453  HB2 ARG   173      57.674  24.338  15.688  1.00  0.00           H  
ATOM   2454  HB3 ARG   173      58.259  23.013  16.666  1.00  0.00           H  
ATOM   2455  CG  ARG   173      58.929  22.961  14.556  1.00  0.00           C  
ATOM   2456  HG2 ARG   173      58.426  23.167  13.611  1.00  0.00           H  
ATOM   2457  HG3 ARG   173      59.104  21.886  14.597  1.00  0.00           H  
ATOM   2458  CD  ARG   173      60.340  23.605  14.815  1.00  0.00           C  
ATOM   2459  HD2 ARG   173      60.251  24.591  15.270  1.00  0.00           H  
ATOM   2460  HD3 ARG   173      60.873  23.006  15.553  1.00  0.00           H  
ATOM   2461  NE  ARG   173      61.148  23.721  13.609  1.00  0.00           N  
ATOM   2462  HE  ARG   173      60.808  23.388  12.718  1.00  0.00           H  
ATOM   2463  CZ  ARG   173      62.354  24.294  13.445  1.00  0.00           C  
ATOM   2464  NH1 ARG   173      62.899  24.938  14.393  1.00  0.00           N  
ATOM   2465 HH11 ARG   173      62.500  24.847  15.316  1.00  0.00           H  
ATOM   2466 HH12 ARG   173      63.769  25.447  14.325  1.00  0.00           H  
ATOM   2467  NH2 ARG   173      63.132  24.318  12.357  1.00  0.00           N  
ATOM   2468 HH21 ARG   173      62.969  23.637  11.629  1.00  0.00           H  
ATOM   2469 HH22 ARG   173      63.997  24.825  12.233  1.00  0.00           H  
ATOM   2470  C   ARG   173      55.731  22.454  16.775  1.00  0.00           C  
ATOM   2471  O   ARG   173      56.102  21.684  17.661  1.00  0.00           O  
ATOM   2472  N   LEU   174      54.744  23.372  16.962  1.00  0.00           N  
ATOM   2473  H   LEU   174      54.482  23.989  16.207  1.00  0.00           H  
ATOM   2474  CA  LEU   174      53.772  23.207  18.032  1.00  0.00           C  
ATOM   2475  HA  LEU   174      54.221  22.895  18.975  1.00  0.00           H  
ATOM   2476  CB  LEU   174      53.094  24.556  18.364  1.00  0.00           C  
ATOM   2477  HB2 LEU   174      52.783  24.979  17.409  1.00  0.00           H  
ATOM   2478  HB3 LEU   174      52.217  24.437  18.999  1.00  0.00           H  
ATOM   2479  CG  LEU   174      54.091  25.629  18.933  1.00  0.00           C  
ATOM   2480  HG  LEU   174      55.035  25.601  18.388  1.00  0.00           H  
ATOM   2481  CD1 LEU   174      53.525  27.032  18.836  1.00  0.00           C  
ATOM   2482 HD11 LEU   174      53.515  27.260  17.770  1.00  0.00           H  
ATOM   2483 HD12 LEU   174      52.613  27.116  19.426  1.00  0.00           H  
ATOM   2484 HD13 LEU   174      54.330  27.683  19.178  1.00  0.00           H  
ATOM   2485  CD2 LEU   174      54.491  25.325  20.415  1.00  0.00           C  
ATOM   2486 HD21 LEU   174      54.982  24.365  20.575  1.00  0.00           H  
ATOM   2487 HD22 LEU   174      53.546  25.357  20.958  1.00  0.00           H  
ATOM   2488 HD23 LEU   174      55.055  26.161  20.830  1.00  0.00           H  
ATOM   2489  C   LEU   174      52.719  22.180  17.599  1.00  0.00           C  
ATOM   2490  O   LEU   174      52.258  21.407  18.430  1.00  0.00           O  
ATOM   2491  N   ALA   175      52.366  22.073  16.293  1.00  0.00           N  
ATOM   2492  H   ALA   175      53.001  22.547  15.667  1.00  0.00           H  
ATOM   2493  CA  ALA   175      51.207  21.383  15.785  1.00  0.00           C  
ATOM   2494  HA  ALA   175      50.375  21.795  16.357  1.00  0.00           H  
ATOM   2495  CB  ALA   175      51.167  21.685  14.277  1.00  0.00           C  
ATOM   2496  HB1 ALA   175      51.915  21.128  13.712  1.00  0.00           H  
ATOM   2497  HB2 ALA   175      50.178  21.317  14.003  1.00  0.00           H  
ATOM   2498  HB3 ALA   175      51.315  22.757  14.149  1.00  0.00           H  
ATOM   2499  C   ALA   175      51.250  19.881  15.980  1.00  0.00           C  
ATOM   2500  O   ALA   175      50.244  19.272  16.314  1.00  0.00           O  
ATOM   2501  N   ALA   176      52.431  19.346  15.871  1.00  0.00           N  
ATOM   2502  H   ALA   176      53.096  20.004  15.489  1.00  0.00           H  
ATOM   2503  CA  ALA   176      52.595  17.889  16.137  1.00  0.00           C  
ATOM   2504  HA  ALA   176      51.832  17.290  15.639  1.00  0.00           H  
ATOM   2505  CB  ALA   176      53.956  17.450  15.561  1.00  0.00           C  
ATOM   2506  HB1 ALA   176      54.172  16.408  15.795  1.00  0.00           H  
ATOM   2507  HB2 ALA   176      54.783  18.033  15.964  1.00  0.00           H  
ATOM   2508  HB3 ALA   176      54.034  17.671  14.496  1.00  0.00           H  
ATOM   2509  C   ALA   176      52.482  17.543  17.630  1.00  0.00           C  
ATOM   2510  O   ALA   176      52.273  16.368  17.891  1.00  0.00           O  
ATOM   2511  N   VAL   177      52.571  18.466  18.591  1.00  0.00           N  
ATOM   2512  H   VAL   177      52.788  19.426  18.369  1.00  0.00           H  
ATOM   2513  CA  VAL   177      52.287  18.148  20.035  1.00  0.00           C  
ATOM   2514  HA  VAL   177      52.107  17.073  20.054  1.00  0.00           H  
ATOM   2515  CB  VAL   177      53.690  18.229  20.736  1.00  0.00           C  
ATOM   2516  HB  VAL   177      54.308  17.564  20.134  1.00  0.00           H  
ATOM   2517  CG1 VAL   177      54.259  19.711  20.746  1.00  0.00           C  
ATOM   2518 HG11 VAL   177      53.621  20.441  21.244  1.00  0.00           H  
ATOM   2519 HG12 VAL   177      54.443  20.063  19.731  1.00  0.00           H  
ATOM   2520 HG13 VAL   177      55.239  19.711  21.224  1.00  0.00           H  
ATOM   2521  CG2 VAL   177      53.775  17.777  22.110  1.00  0.00           C  
ATOM   2522 HG21 VAL   177      54.807  17.714  22.453  1.00  0.00           H  
ATOM   2523 HG22 VAL   177      53.281  18.499  22.759  1.00  0.00           H  
ATOM   2524 HG23 VAL   177      53.227  16.867  22.355  1.00  0.00           H  
ATOM   2525  C   VAL   177      51.077  18.805  20.684  1.00  0.00           C  
ATOM   2526  O   VAL   177      50.426  18.183  21.531  1.00  0.00           O  
ATOM   2527  N   VAL   178      50.797  20.053  20.328  1.00  0.00           N  
ATOM   2528  H   VAL   178      51.321  20.382  19.530  1.00  0.00           H  
ATOM   2529  CA  VAL   178      49.521  20.755  20.815  1.00  0.00           C  
ATOM   2530  HA  VAL   178      49.574  20.469  21.865  1.00  0.00           H  
ATOM   2531  CB  VAL   178      49.627  22.285  20.636  1.00  0.00           C  
ATOM   2532  HB  VAL   178      49.801  22.586  19.603  1.00  0.00           H  
ATOM   2533  CG1 VAL   178      48.498  23.138  21.114  1.00  0.00           C  
ATOM   2534 HG11 VAL   178      48.483  23.176  22.203  1.00  0.00           H  
ATOM   2535 HG12 VAL   178      47.509  22.824  20.778  1.00  0.00           H  
ATOM   2536 HG13 VAL   178      48.739  24.149  20.787  1.00  0.00           H  
ATOM   2537  CG2 VAL   178      50.933  22.771  21.308  1.00  0.00           C  
ATOM   2538 HG21 VAL   178      51.790  22.148  21.050  1.00  0.00           H  
ATOM   2539 HG22 VAL   178      51.087  23.819  21.052  1.00  0.00           H  
ATOM   2540 HG23 VAL   178      50.877  22.734  22.396  1.00  0.00           H  
ATOM   2541  C   VAL   178      48.228  20.174  20.196  1.00  0.00           C  
ATOM   2542  O   VAL   178      47.240  20.062  20.916  1.00  0.00           O  
ATOM   2543  N   ASP   179      48.236  19.826  18.936  1.00  0.00           N  
ATOM   2544  H   ASP   179      49.080  19.957  18.397  1.00  0.00           H  
ATOM   2545  CA  ASP   179      47.078  19.516  18.209  1.00  0.00           C  
ATOM   2546  HA  ASP   179      46.197  20.002  18.628  1.00  0.00           H  
ATOM   2547  CB  ASP   179      47.165  19.889  16.742  1.00  0.00           C  
ATOM   2548  HB2 ASP   179      47.979  19.276  16.355  1.00  0.00           H  
ATOM   2549  HB3 ASP   179      46.247  19.618  16.220  1.00  0.00           H  
ATOM   2550  CG  ASP   179      47.227  21.433  16.627  1.00  0.00           C  
ATOM   2551  OD1 ASP   179      47.396  21.891  15.470  1.00  0.00           O  
ATOM   2552  OD2 ASP   179      47.276  22.226  17.576  1.00  0.00           O  
ATOM   2553  C   ASP   179      46.789  18.066  18.397  1.00  0.00           C  
ATOM   2554  O   ASP   179      45.828  17.510  17.805  1.00  0.00           O  
ATOM   2555  N   GLN   180      47.634  17.297  19.086  1.00  0.00           N  
ATOM   2556  H   GLN   180      48.330  17.884  19.524  1.00  0.00           H  
ATOM   2557  CA  GLN   180      47.355  15.937  19.671  1.00  0.00           C  
ATOM   2558  HA  GLN   180      47.022  15.382  18.794  1.00  0.00           H  
ATOM   2559  CB  GLN   180      48.678  15.289  20.193  1.00  0.00           C  
ATOM   2560  HB2 GLN   180      49.416  15.274  19.391  1.00  0.00           H  
ATOM   2561  HB3 GLN   180      49.071  15.971  20.947  1.00  0.00           H  
ATOM   2562  CG  GLN   180      48.453  13.895  20.759  1.00  0.00           C  
ATOM   2563  HG2 GLN   180      47.860  14.063  21.658  1.00  0.00           H  
ATOM   2564  HG3 GLN   180      49.389  13.435  21.076  1.00  0.00           H  
ATOM   2565  CD  GLN   180      47.838  12.914  19.799  1.00  0.00           C  
ATOM   2566  OE1 GLN   180      47.971  12.998  18.572  1.00  0.00           O  
ATOM   2567  NE2 GLN   180      47.128  11.994  20.378  1.00  0.00           N  
ATOM   2568 HE21 GLN   180      46.911  12.048  21.363  1.00  0.00           H  
ATOM   2569 HE22 GLN   180      46.659  11.307  19.805  1.00  0.00           H  
ATOM   2570  C   GLN   180      46.277  15.952  20.756  1.00  0.00           C  
ATOM   2571  O   GLN   180      46.412  16.620  21.782  1.00  0.00           O  
ATOM   2572  N   GLY   181      45.253  15.136  20.461  1.00  0.00           N  
ATOM   2573  H   GLY   181      45.263  14.735  19.534  1.00  0.00           H  
ATOM   2574  CA  GLY   181      44.136  14.836  21.340  1.00  0.00           C  
ATOM   2575  HA2 GLY   181      43.802  13.819  21.138  1.00  0.00           H  
ATOM   2576  HA3 GLY   181      44.595  14.830  22.329  1.00  0.00           H  
ATOM   2577  C   GLY   181      42.971  15.822  21.297  1.00  0.00           C  
ATOM   2578  O   GLY   181      41.805  15.376  21.352  1.00  0.00           O  
ATOM   2579  N   ARG   182      43.266  17.168  21.388  1.00  0.00           N  
ATOM   2580  H   ARG   182      44.251  17.380  21.461  1.00  0.00           H  
ATOM   2581  CA  ARG   182      42.313  18.257  21.148  1.00  0.00           C  
ATOM   2582  HA  ARG   182      41.462  18.056  21.800  1.00  0.00           H  
ATOM   2583  CB  ARG   182      42.962  19.652  21.358  1.00  0.00           C  
ATOM   2584  HB2 ARG   182      43.487  19.658  22.313  1.00  0.00           H  
ATOM   2585  HB3 ARG   182      42.086  20.301  21.340  1.00  0.00           H  
ATOM   2586  CG  ARG   182      43.851  20.192  20.178  1.00  0.00           C  
ATOM   2587  HG2 ARG   182      44.720  19.535  20.155  1.00  0.00           H  
ATOM   2588  HG3 ARG   182      43.251  20.162  19.269  1.00  0.00           H  
ATOM   2589  CD  ARG   182      44.167  21.650  20.461  1.00  0.00           C  
ATOM   2590  HD2 ARG   182      44.654  22.099  19.596  1.00  0.00           H  
ATOM   2591  HD3 ARG   182      43.261  22.226  20.652  1.00  0.00           H  
ATOM   2592  NE  ARG   182      45.067  21.827  21.526  1.00  0.00           N  
ATOM   2593  HE  ARG   182      45.724  21.074  21.673  1.00  0.00           H  
ATOM   2594  CZ  ARG   182      45.262  22.812  22.419  1.00  0.00           C  
ATOM   2595  NH1 ARG   182      46.020  22.582  23.428  1.00  0.00           N  
ATOM   2596 HH11 ARG   182      46.327  21.626  23.534  1.00  0.00           H  
ATOM   2597 HH12 ARG   182      46.243  23.240  24.161  1.00  0.00           H  
ATOM   2598  NH2 ARG   182      44.571  23.931  22.290  1.00  0.00           N  
ATOM   2599 HH21 ARG   182      44.009  24.079  21.464  1.00  0.00           H  
ATOM   2600 HH22 ARG   182      44.627  24.713  22.926  1.00  0.00           H  
ATOM   2601  C   ARG   182      41.676  18.254  19.791  1.00  0.00           C  
ATOM   2602  O   ARG   182      42.269  17.828  18.801  1.00  0.00           O  
ATOM   2603  N   THR   183      40.427  18.716  19.643  1.00  0.00           N  
ATOM   2604  H   THR   183      39.926  18.989  20.476  1.00  0.00           H  
ATOM   2605  CA  THR   183      39.822  19.003  18.303  1.00  0.00           C  
ATOM   2606  HA  THR   183      40.172  18.158  17.710  1.00  0.00           H  
ATOM   2607  CB  THR   183      38.352  19.011  18.321  1.00  0.00           C  
ATOM   2608  HB  THR   183      38.019  19.221  17.304  1.00  0.00           H  
ATOM   2609  CG2 THR   183      37.696  17.711  18.901  1.00  0.00           C  
ATOM   2610 HG21 THR   183      37.955  16.843  18.294  1.00  0.00           H  
ATOM   2611 HG22 THR   183      36.610  17.760  18.828  1.00  0.00           H  
ATOM   2612 HG23 THR   183      37.947  17.525  19.946  1.00  0.00           H  
ATOM   2613  OG1 THR   183      37.823  20.033  19.099  1.00  0.00           O  
ATOM   2614  HG1 THR   183      37.923  19.688  19.989  1.00  0.00           H  
ATOM   2615  C   THR   183      40.391  20.121  17.494  1.00  0.00           C  
ATOM   2616  O   THR   183      40.835  21.111  18.099  1.00  0.00           O  
ATOM   2617  N   PRO   184      40.345  20.091  16.129  1.00  0.00           N  
ATOM   2618  CD  PRO   184      39.728  19.060  15.340  1.00  0.00           C  
ATOM   2619  HD2 PRO   184      38.684  19.245  15.088  1.00  0.00           H  
ATOM   2620  HD3 PRO   184      39.878  18.053  15.728  1.00  0.00           H  
ATOM   2621  CG  PRO   184      40.455  19.125  13.955  1.00  0.00           C  
ATOM   2622  HG2 PRO   184      41.465  18.717  13.908  1.00  0.00           H  
ATOM   2623  HG3 PRO   184      39.944  18.724  13.080  1.00  0.00           H  
ATOM   2624  CB  PRO   184      40.683  20.635  13.740  1.00  0.00           C  
ATOM   2625  HB2 PRO   184      39.869  21.121  13.203  1.00  0.00           H  
ATOM   2626  HB3 PRO   184      41.601  20.822  13.182  1.00  0.00           H  
ATOM   2627  CA  PRO   184      40.818  21.126  15.206  1.00  0.00           C  
ATOM   2628  HA  PRO   184      41.893  21.192  15.379  1.00  0.00           H  
ATOM   2629  C   PRO   184      40.158  22.500  15.450  1.00  0.00           C  
ATOM   2630  O   PRO   184      40.707  23.560  15.177  1.00  0.00           O  
ATOM   2631  N   ALA   185      38.980  22.438  16.103  1.00  0.00           N  
ATOM   2632  H   ALA   185      38.422  21.596  16.135  1.00  0.00           H  
ATOM   2633  CA  ALA   185      38.391  23.698  16.637  1.00  0.00           C  
ATOM   2634  HA  ALA   185      38.218  24.318  15.757  1.00  0.00           H  
ATOM   2635  CB  ALA   185      37.047  23.205  17.249  1.00  0.00           C  
ATOM   2636  HB1 ALA   185      36.305  22.906  16.509  1.00  0.00           H  
ATOM   2637  HB2 ALA   185      37.315  22.252  17.705  1.00  0.00           H  
ATOM   2638  HB3 ALA   185      36.688  23.900  18.008  1.00  0.00           H  
ATOM   2639  C   ALA   185      39.315  24.488  17.615  1.00  0.00           C  
ATOM   2640  O   ALA   185      39.127  25.733  17.671  1.00  0.00           O  
ATOM   2641  N   PHE   186      40.328  23.880  18.263  1.00  0.00           N  
ATOM   2642  H   PHE   186      40.425  22.876  18.211  1.00  0.00           H  
ATOM   2643  CA  PHE   186      41.218  24.523  19.199  1.00  0.00           C  
ATOM   2644  HA  PHE   186      40.984  25.582  19.087  1.00  0.00           H  
ATOM   2645  CB  PHE   186      40.814  24.080  20.613  1.00  0.00           C  
ATOM   2646  HB2 PHE   186      41.228  23.077  20.722  1.00  0.00           H  
ATOM   2647  HB3 PHE   186      41.287  24.746  21.334  1.00  0.00           H  
ATOM   2648  CG  PHE   186      39.392  24.009  21.074  1.00  0.00           C  
ATOM   2649  CD1 PHE   186      38.671  22.815  21.024  1.00  0.00           C  
ATOM   2650  HD1 PHE   186      39.016  21.850  20.683  1.00  0.00           H  
ATOM   2651  CE1 PHE   186      37.308  22.890  21.345  1.00  0.00           C  
ATOM   2652  HE1 PHE   186      36.716  21.997  21.476  1.00  0.00           H  
ATOM   2653  CZ  PHE   186      36.674  24.083  21.790  1.00  0.00           C  
ATOM   2654  HZ  PHE   186      35.622  24.157  22.020  1.00  0.00           H  
ATOM   2655  CE2 PHE   186      37.390  25.245  21.896  1.00  0.00           C  
ATOM   2656  HE2 PHE   186      37.000  26.174  22.283  1.00  0.00           H  
ATOM   2657  CD2 PHE   186      38.786  25.242  21.564  1.00  0.00           C  
ATOM   2658  HD2 PHE   186      39.379  26.144  21.593  1.00  0.00           H  
ATOM   2659  C   PHE   186      42.715  24.344  18.946  1.00  0.00           C  
ATOM   2660  O   PHE   186      43.505  24.487  19.835  1.00  0.00           O  
ATOM   2661  N   ARG   187      43.117  24.022  17.687  1.00  0.00           N  
ATOM   2662  H   ARG   187      42.336  24.024  17.047  1.00  0.00           H  
ATOM   2663  CA  ARG   187      44.517  23.948  17.173  1.00  0.00           C  
ATOM   2664  HA  ARG   187      45.089  23.170  17.679  1.00  0.00           H  
ATOM   2665  CB  ARG   187      44.456  23.655  15.629  1.00  0.00           C  
ATOM   2666  HB2 ARG   187      45.466  23.555  15.232  1.00  0.00           H  
ATOM   2667  HB3 ARG   187      43.907  22.729  15.459  1.00  0.00           H  
ATOM   2668  CG  ARG   187      43.655  24.688  14.810  1.00  0.00           C  
ATOM   2669  HG2 ARG   187      42.662  24.848  15.229  1.00  0.00           H  
ATOM   2670  HG3 ARG   187      44.180  25.641  14.864  1.00  0.00           H  
ATOM   2671  CD  ARG   187      43.460  24.374  13.355  1.00  0.00           C  
ATOM   2672  HD2 ARG   187      43.401  23.286  13.350  1.00  0.00           H  
ATOM   2673  HD3 ARG   187      42.547  24.772  12.911  1.00  0.00           H  
ATOM   2674  NE  ARG   187      44.683  24.537  12.548  1.00  0.00           N  
ATOM   2675  HE  ARG   187      45.144  23.655  12.376  1.00  0.00           H  
ATOM   2676  CZ  ARG   187      45.058  25.667  11.975  1.00  0.00           C  
ATOM   2677  NH1 ARG   187      44.471  26.813  12.172  1.00  0.00           N  
ATOM   2678 HH11 ARG   187      43.696  26.942  12.807  1.00  0.00           H  
ATOM   2679 HH12 ARG   187      44.800  27.611  11.648  1.00  0.00           H  
ATOM   2680  NH2 ARG   187      46.035  25.687  11.132  1.00  0.00           N  
ATOM   2681 HH21 ARG   187      46.503  24.810  10.950  1.00  0.00           H  
ATOM   2682 HH22 ARG   187      46.178  26.571  10.665  1.00  0.00           H  
ATOM   2683  C   ARG   187      45.330  25.204  17.282  1.00  0.00           C  
ATOM   2684  O   ARG   187      44.837  26.284  17.484  1.00  0.00           O  
ATOM   2685  N   VAL   188      46.671  24.960  17.185  1.00  0.00           N  
ATOM   2686  H   VAL   188      47.082  24.039  17.129  1.00  0.00           H  
ATOM   2687  CA  VAL   188      47.556  26.142  17.166  1.00  0.00           C  
ATOM   2688  HA  VAL   188      47.084  26.790  17.905  1.00  0.00           H  
ATOM   2689  CB  VAL   188      48.996  25.766  17.596  1.00  0.00           C  
ATOM   2690  HB  VAL   188      49.021  25.351  18.603  1.00  0.00           H  
ATOM   2691  CG1 VAL   188      49.645  24.726  16.729  1.00  0.00           C  
ATOM   2692 HG11 VAL   188      49.562  25.086  15.703  1.00  0.00           H  
ATOM   2693 HG12 VAL   188      50.657  24.363  16.910  1.00  0.00           H  
ATOM   2694 HG13 VAL   188      49.011  23.841  16.783  1.00  0.00           H  
ATOM   2695  CG2 VAL   188      49.980  26.960  17.644  1.00  0.00           C  
ATOM   2696 HG21 VAL   188      50.950  26.612  17.998  1.00  0.00           H  
ATOM   2697 HG22 VAL   188      50.080  27.254  16.600  1.00  0.00           H  
ATOM   2698 HG23 VAL   188      49.656  27.730  18.344  1.00  0.00           H  
ATOM   2699  C   VAL   188      47.434  26.904  15.867  1.00  0.00           C  
ATOM   2700  O   VAL   188      47.087  26.313  14.823  1.00  0.00           O  
ATOM   2701  N   GLN   189      47.637  28.237  15.896  1.00  0.00           N  
ATOM   2702  H   GLN   189      47.844  28.596  16.817  1.00  0.00           H  
ATOM   2703  CA  GLN   189      47.151  29.081  14.860  1.00  0.00           C  
ATOM   2704  HA  GLN   189      47.477  28.744  13.876  1.00  0.00           H  
ATOM   2705  CB  GLN   189      45.635  29.114  14.903  1.00  0.00           C  
ATOM   2706  HB2 GLN   189      45.350  29.880  14.182  1.00  0.00           H  
ATOM   2707  HB3 GLN   189      45.214  28.147  14.629  1.00  0.00           H  
ATOM   2708  CG  GLN   189      44.973  29.639  16.217  1.00  0.00           C  
ATOM   2709  HG2 GLN   189      45.270  29.008  17.055  1.00  0.00           H  
ATOM   2710  HG3 GLN   189      45.292  30.659  16.432  1.00  0.00           H  
ATOM   2711  CD  GLN   189      43.458  29.529  16.114  1.00  0.00           C  
ATOM   2712  OE1 GLN   189      42.909  30.376  15.334  1.00  0.00           O  
ATOM   2713  NE2 GLN   189      42.819  28.587  16.842  1.00  0.00           N  
ATOM   2714 HE21 GLN   189      43.392  27.869  17.261  1.00  0.00           H  
ATOM   2715 HE22 GLN   189      41.840  28.381  16.700  1.00  0.00           H  
ATOM   2716  C   GLN   189      47.767  30.504  15.010  1.00  0.00           C  
ATOM   2717  O   GLN   189      48.260  30.719  16.137  1.00  0.00           O  
ATOM   2718  N   PRO   190      47.677  31.450  14.104  1.00  0.00           N  
ATOM   2719  CD  PRO   190      47.713  31.187  12.651  1.00  0.00           C  
ATOM   2720  HD2 PRO   190      48.244  30.285  12.347  1.00  0.00           H  
ATOM   2721  HD3 PRO   190      46.689  31.121  12.283  1.00  0.00           H  
ATOM   2722  CG  PRO   190      48.402  32.370  11.945  1.00  0.00           C  
ATOM   2723  HG2 PRO   190      47.877  32.618  11.023  1.00  0.00           H  
ATOM   2724  HG3 PRO   190      49.481  32.224  11.909  1.00  0.00           H  
ATOM   2725  CB  PRO   190      47.978  33.441  12.906  1.00  0.00           C  
ATOM   2726  HB2 PRO   190      46.959  33.729  12.646  1.00  0.00           H  
ATOM   2727  HB3 PRO   190      48.554  34.349  12.731  1.00  0.00           H  
ATOM   2728  CA  PRO   190      48.055  32.831  14.296  1.00  0.00           C  
ATOM   2729  HA  PRO   190      49.056  32.839  14.728  1.00  0.00           H  
ATOM   2730  C   PRO   190      47.196  33.560  15.330  1.00  0.00           C  
ATOM   2731  O   PRO   190      45.971  33.518  15.246  1.00  0.00           O  
ATOM   2732  N   MET   191      47.776  34.268  16.310  1.00  0.00           N  
ATOM   2733  H   MET   191      48.786  34.291  16.294  1.00  0.00           H  
ATOM   2734  CA  MET   191      47.005  35.155  17.157  1.00  0.00           C  
ATOM   2735  HA  MET   191      46.284  34.545  17.702  1.00  0.00           H  
ATOM   2736  CB  MET   191      47.897  35.611  18.357  1.00  0.00           C  
ATOM   2737  HB2 MET   191      48.371  34.751  18.830  1.00  0.00           H  
ATOM   2738  HB3 MET   191      48.681  36.327  18.111  1.00  0.00           H  
ATOM   2739  CG  MET   191      47.216  36.273  19.521  1.00  0.00           C  
ATOM   2740  HG2 MET   191      46.221  35.827  19.512  1.00  0.00           H  
ATOM   2741  HG3 MET   191      47.152  37.300  19.162  1.00  0.00           H  
ATOM   2742  SD  MET   191      47.895  36.359  21.179  1.00  0.00           S  
ATOM   2743  CE  MET   191      47.423  34.713  21.775  1.00  0.00           C  
ATOM   2744  HE1 MET   191      48.183  33.977  21.513  1.00  0.00           H  
ATOM   2745  HE2 MET   191      47.310  34.758  22.858  1.00  0.00           H  
ATOM   2746  HE3 MET   191      46.450  34.570  21.305  1.00  0.00           H  
ATOM   2747  C   MET   191      46.355  36.328  16.483  1.00  0.00           C  
ATOM   2748  O   MET   191      47.012  37.114  15.759  1.00  0.00           O  
ATOM   2749  N   PRO   192      45.098  36.594  16.760  1.00  0.00           N  
ATOM   2750  CD  PRO   192      44.194  35.806  17.549  1.00  0.00           C  
ATOM   2751  HD2 PRO   192      44.285  34.727  17.423  1.00  0.00           H  
ATOM   2752  HD3 PRO   192      44.224  36.025  18.617  1.00  0.00           H  
ATOM   2753  CG  PRO   192      42.875  36.177  16.822  1.00  0.00           C  
ATOM   2754  HG2 PRO   192      42.011  35.774  17.352  1.00  0.00           H  
ATOM   2755  HG3 PRO   192      42.887  35.687  15.848  1.00  0.00           H  
ATOM   2756  CB  PRO   192      42.953  37.679  16.688  1.00  0.00           C  
ATOM   2757  HB2 PRO   192      42.674  38.154  17.628  1.00  0.00           H  
ATOM   2758  HB3 PRO   192      42.284  38.049  15.911  1.00  0.00           H  
ATOM   2759  CA  PRO   192      44.440  37.888  16.470  1.00  0.00           C  
ATOM   2760  HA  PRO   192      44.549  38.123  15.411  1.00  0.00           H  
ATOM   2761  C   PRO   192      45.075  38.994  17.318  1.00  0.00           C  
ATOM   2762  O   PRO   192      45.455  38.751  18.440  1.00  0.00           O  
ATOM   2763  N   LEU   193      45.118  40.106  16.648  1.00  0.00           N  
ATOM   2764  H   LEU   193      44.804  40.135  15.688  1.00  0.00           H  
ATOM   2765  CA  LEU   193      45.902  41.306  17.119  1.00  0.00           C  
ATOM   2766  HA  LEU   193      46.064  41.242  18.195  1.00  0.00           H  
ATOM   2767  CB  LEU   193      47.324  41.334  16.533  1.00  0.00           C  
ATOM   2768  HB2 LEU   193      47.122  40.972  15.525  1.00  0.00           H  
ATOM   2769  HB3 LEU   193      47.713  42.352  16.543  1.00  0.00           H  
ATOM   2770  CG  LEU   193      48.299  40.334  17.124  1.00  0.00           C  
ATOM   2771  HG  LEU   193      48.093  39.297  16.856  1.00  0.00           H  
ATOM   2772  CD1 LEU   193      49.658  40.616  16.476  1.00  0.00           C  
ATOM   2773 HD11 LEU   193      49.444  40.320  15.450  1.00  0.00           H  
ATOM   2774 HD12 LEU   193      49.880  41.681  16.402  1.00  0.00           H  
ATOM   2775 HD13 LEU   193      50.408  39.918  16.848  1.00  0.00           H  
ATOM   2776  CD2 LEU   193      48.487  40.380  18.604  1.00  0.00           C  
ATOM   2777 HD21 LEU   193      48.546  41.397  18.991  1.00  0.00           H  
ATOM   2778 HD22 LEU   193      49.401  39.838  18.845  1.00  0.00           H  
ATOM   2779 HD23 LEU   193      47.689  39.859  19.133  1.00  0.00           H  
ATOM   2780  C   LEU   193      45.161  42.614  16.734  1.00  0.00           C  
ATOM   2781  O   LEU   193      44.773  42.800  15.573  1.00  0.00           O  
ATOM   2782  N   ALA   194      45.006  43.546  17.689  1.00  0.00           N  
ATOM   2783  H   ALA   194      45.351  43.317  18.610  1.00  0.00           H  
ATOM   2784  CA  ALA   194      44.543  44.897  17.456  1.00  0.00           C  
ATOM   2785  HA  ALA   194      43.760  44.818  16.701  1.00  0.00           H  
ATOM   2786  CB  ALA   194      44.012  45.482  18.740  1.00  0.00           C  
ATOM   2787  HB1 ALA   194      43.360  46.350  18.634  1.00  0.00           H  
ATOM   2788  HB2 ALA   194      43.446  44.682  19.217  1.00  0.00           H  
ATOM   2789  HB3 ALA   194      44.854  45.627  19.416  1.00  0.00           H  
ATOM   2790  C   ALA   194      45.560  45.836  16.831  1.00  0.00           C  
ATOM   2791  O   ALA   194      46.635  46.016  17.427  1.00  0.00           O  
ATOM   2792  N   VAL   195      45.290  46.291  15.596  1.00  0.00           N  
ATOM   2793  H   VAL   195      44.387  46.019  15.235  1.00  0.00           H  
ATOM   2794  CA  VAL   195      46.297  46.919  14.676  1.00  0.00           C  
ATOM   2795  HA  VAL   195      47.102  47.358  15.264  1.00  0.00           H  
ATOM   2796  CB  VAL   195      46.914  46.000  13.624  1.00  0.00           C  
ATOM   2797  HB  VAL   195      46.126  45.522  13.043  1.00  0.00           H  
ATOM   2798  CG1 VAL   195      47.828  46.716  12.595  1.00  0.00           C  
ATOM   2799 HG11 VAL   195      47.280  47.464  12.021  1.00  0.00           H  
ATOM   2800 HG12 VAL   195      48.292  46.086  11.837  1.00  0.00           H  
ATOM   2801 HG13 VAL   195      48.691  47.129  13.117  1.00  0.00           H  
ATOM   2802  CG2 VAL   195      47.677  44.855  14.335  1.00  0.00           C  
ATOM   2803 HG21 VAL   195      46.961  44.356  14.989  1.00  0.00           H  
ATOM   2804 HG22 VAL   195      48.020  44.188  13.544  1.00  0.00           H  
ATOM   2805 HG23 VAL   195      48.535  45.191  14.917  1.00  0.00           H  
ATOM   2806  C   VAL   195      45.575  47.998  13.885  1.00  0.00           C  
ATOM   2807  O   VAL   195      44.415  47.977  13.436  1.00  0.00           O  
ATOM   2808  N   HIE   196      46.210  49.175  13.837  1.00  0.00           N  
ATOM   2809  H   HIE   196      47.166  49.237  14.156  1.00  0.00           H  
ATOM   2810  CA  HIE   196      45.789  50.385  13.219  1.00  0.00           C  
ATOM   2811  HA  HIE   196      44.717  50.379  13.020  1.00  0.00           H  
ATOM   2812  CB  HIE   196      45.979  51.527  14.286  1.00  0.00           C  
ATOM   2813  HB2 HIE   196      45.469  51.352  15.233  1.00  0.00           H  
ATOM   2814  HB3 HIE   196      47.006  51.506  14.651  1.00  0.00           H  
ATOM   2815  CG  HIE   196      45.613  52.914  13.883  1.00  0.00           C  
ATOM   2816  ND1 HIE   196      46.448  54.057  13.957  1.00  0.00           N  
ATOM   2817  CE1 HIE   196      45.743  54.994  13.335  1.00  0.00           C  
ATOM   2818  HE1 HIE   196      45.994  56.040  13.238  1.00  0.00           H  
ATOM   2819  NE2 HIE   196      44.520  54.591  12.989  1.00  0.00           N  
ATOM   2820  HE2 HIE   196      43.841  55.161  12.505  1.00  0.00           H  
ATOM   2821  CD2 HIE   196      44.422  53.296  13.413  1.00  0.00           C  
ATOM   2822  HD2 HIE   196      43.607  52.611  13.231  1.00  0.00           H  
ATOM   2823  C   HIE   196      46.514  50.580  11.890  1.00  0.00           C  
ATOM   2824  O   HIE   196      47.542  49.930  11.705  1.00  0.00           O  
ATOM   2825  N   ARG   197      46.190  51.603  11.067  1.00  0.00           N  
ATOM   2826  H   ARG   197      45.731  52.383  11.515  1.00  0.00           H  
ATOM   2827  CA  ARG   197      46.922  51.868   9.786  1.00  0.00           C  
ATOM   2828  HA  ARG   197      46.307  52.624   9.298  1.00  0.00           H  
ATOM   2829  CB  ARG   197      48.349  52.436  10.021  1.00  0.00           C  
ATOM   2830  HB2 ARG   197      48.760  52.824   9.089  1.00  0.00           H  
ATOM   2831  HB3 ARG   197      48.972  51.616  10.380  1.00  0.00           H  
ATOM   2832  CG  ARG   197      48.477  53.574  11.081  1.00  0.00           C  
ATOM   2833  HG2 ARG   197      47.767  54.370  10.859  1.00  0.00           H  
ATOM   2834  HG3 ARG   197      48.212  53.082  12.017  1.00  0.00           H  
ATOM   2835  CD  ARG   197      49.958  54.070  11.186  1.00  0.00           C  
ATOM   2836  HD2 ARG   197      50.284  54.319  10.176  1.00  0.00           H  
ATOM   2837  HD3 ARG   197      50.644  53.259  11.430  1.00  0.00           H  
ATOM   2838  NE  ARG   197      50.002  55.213  12.191  1.00  0.00           N  
ATOM   2839  HE  ARG   197      50.287  55.004  13.137  1.00  0.00           H  
ATOM   2840  CZ  ARG   197      49.658  56.455  11.965  1.00  0.00           C  
ATOM   2841  NH1 ARG   197      49.266  56.906  10.843  1.00  0.00           N  
ATOM   2842 HH11 ARG   197      49.241  56.346  10.003  1.00  0.00           H  
ATOM   2843 HH12 ARG   197      49.089  57.858  10.552  1.00  0.00           H  
ATOM   2844  NH2 ARG   197      49.828  57.284  12.936  1.00  0.00           N  
ATOM   2845 HH21 ARG   197      50.232  56.944  13.797  1.00  0.00           H  
ATOM   2846 HH22 ARG   197      49.887  58.249  12.642  1.00  0.00           H  
ATOM   2847  C   ARG   197      46.804  50.622   8.785  1.00  0.00           C  
ATOM   2848  O   ARG   197      47.691  50.475   7.937  1.00  0.00           O  
ATOM   2849  N   ARG   198      45.685  49.888   8.841  1.00  0.00           N  
ATOM   2850  H   ARG   198      44.957  50.315   9.395  1.00  0.00           H  
ATOM   2851  CA  ARG   198      45.474  48.687   8.040  1.00  0.00           C  
ATOM   2852  HA  ARG   198      46.425  48.166   8.152  1.00  0.00           H  
ATOM   2853  CB  ARG   198      44.325  47.965   8.682  1.00  0.00           C  
ATOM   2854  HB2 ARG   198      44.094  47.078   8.093  1.00  0.00           H  
ATOM   2855  HB3 ARG   198      43.486  48.645   8.832  1.00  0.00           H  
ATOM   2856  CG  ARG   198      44.633  47.433  10.139  1.00  0.00           C  
ATOM   2857  HG2 ARG   198      45.546  46.837  10.133  1.00  0.00           H  
ATOM   2858  HG3 ARG   198      44.705  48.273  10.830  1.00  0.00           H  
ATOM   2859  CD  ARG   198      43.484  46.491  10.659  1.00  0.00           C  
ATOM   2860  HD2 ARG   198      43.495  45.659   9.954  1.00  0.00           H  
ATOM   2861  HD3 ARG   198      43.647  46.033  11.634  1.00  0.00           H  
ATOM   2862  NE  ARG   198      42.131  47.060  10.579  1.00  0.00           N  
ATOM   2863  HE  ARG   198      41.471  46.519  10.039  1.00  0.00           H  
ATOM   2864  CZ  ARG   198      41.640  48.215  11.051  1.00  0.00           C  
ATOM   2865  NH1 ARG   198      40.552  48.694  10.577  1.00  0.00           N  
ATOM   2866 HH11 ARG   198      40.244  48.494   9.637  1.00  0.00           H  
ATOM   2867 HH12 ARG   198      40.282  49.570  11.001  1.00  0.00           H  
ATOM   2868  NH2 ARG   198      42.276  48.879  12.038  1.00  0.00           N  
ATOM   2869 HH21 ARG   198      43.065  48.474  12.523  1.00  0.00           H  
ATOM   2870 HH22 ARG   198      41.948  49.808  12.258  1.00  0.00           H  
ATOM   2871  C   ARG   198      45.242  48.847   6.467  1.00  0.00           C  
ATOM   2872  O   ARG   198      45.618  48.066   5.616  1.00  0.00           O  
ATOM   2873  N   GLN   199      44.797  50.094   6.063  1.00  0.00           N  
ATOM   2874  H   GLN   199      44.541  50.756   6.782  1.00  0.00           H  
ATOM   2875  CA  GLN   199      44.734  50.473   4.623  1.00  0.00           C  
ATOM   2876  HA  GLN   199      44.758  49.536   4.067  1.00  0.00           H  
ATOM   2877  CB  GLN   199      43.286  50.965   4.478  1.00  0.00           C  
ATOM   2878  HB2 GLN   199      42.983  51.745   5.177  1.00  0.00           H  
ATOM   2879  HB3 GLN   199      43.227  51.447   3.502  1.00  0.00           H  
ATOM   2880  CG  GLN   199      42.163  50.007   4.619  1.00  0.00           C  
ATOM   2881  HG2 GLN   199      41.291  50.653   4.516  1.00  0.00           H  
ATOM   2882  HG3 GLN   199      42.245  49.660   5.649  1.00  0.00           H  
ATOM   2883  CD  GLN   199      42.208  48.942   3.531  1.00  0.00           C  
ATOM   2884  OE1 GLN   199      42.239  49.239   2.368  1.00  0.00           O  
ATOM   2885  NE2 GLN   199      42.194  47.640   3.918  1.00  0.00           N  
ATOM   2886 HE21 GLN   199      41.999  47.335   4.861  1.00  0.00           H  
ATOM   2887 HE22 GLN   199      42.293  46.988   3.153  1.00  0.00           H  
ATOM   2888  C   GLN   199      45.783  51.335   4.030  1.00  0.00           C  
ATOM   2889  O   GLN   199      45.766  51.642   2.816  1.00  0.00           O  
ATOM   2890  N   ASP   200      46.668  51.831   4.880  1.00  0.00           N  
ATOM   2891  H   ASP   200      46.439  51.809   5.864  1.00  0.00           H  
ATOM   2892  CA  ASP   200      47.998  52.320   4.570  1.00  0.00           C  
ATOM   2893  HA  ASP   200      48.094  52.803   3.597  1.00  0.00           H  
ATOM   2894  CB  ASP   200      48.357  53.474   5.510  1.00  0.00           C  
ATOM   2895  HB2 ASP   200      48.615  52.950   6.430  1.00  0.00           H  
ATOM   2896  HB3 ASP   200      49.107  54.139   5.081  1.00  0.00           H  
ATOM   2897  CG  ASP   200      47.085  54.383   5.721  1.00  0.00           C  
ATOM   2898  OD1 ASP   200      46.363  54.729   4.763  1.00  0.00           O  
ATOM   2899  OD2 ASP   200      46.711  54.555   6.894  1.00  0.00           O  
ATOM   2900  C   ASP   200      49.026  51.241   4.535  1.00  0.00           C  
ATOM   2901  O   ASP   200      50.059  51.534   3.973  1.00  0.00           O  
ATOM   2902  N   GLY   201      48.694  49.994   4.998  1.00  0.00           N  
ATOM   2903  H   GLY   201      47.762  49.839   5.356  1.00  0.00           H  
ATOM   2904  CA  GLY   201      49.670  48.879   5.197  1.00  0.00           C  
ATOM   2905  HA2 GLY   201      49.191  48.059   5.732  1.00  0.00           H  
ATOM   2906  HA3 GLY   201      50.033  48.568   4.218  1.00  0.00           H  
ATOM   2907  C   GLY   201      50.947  49.227   6.075  1.00  0.00           C  
ATOM   2908  O   GLY   201      51.835  48.396   6.184  1.00  0.00           O  
ATOM   2909  N   ALA   202      50.927  50.392   6.744  1.00  0.00           N  
ATOM   2910  H   ALA   202      50.128  50.990   6.591  1.00  0.00           H  
ATOM   2911  CA  ALA   202      51.913  50.943   7.744  1.00  0.00           C  
ATOM   2912  HA  ALA   202      52.877  50.461   7.581  1.00  0.00           H  
ATOM   2913  CB  ALA   202      51.968  52.466   7.645  1.00  0.00           C  
ATOM   2914  HB1 ALA   202      52.728  52.943   8.263  1.00  0.00           H  
ATOM   2915  HB2 ALA   202      52.373  52.736   6.669  1.00  0.00           H  
ATOM   2916  HB3 ALA   202      50.965  52.862   7.808  1.00  0.00           H  
ATOM   2917  C   ALA   202      51.563  50.396   9.237  1.00  0.00           C  
ATOM   2918  O   ALA   202      51.484  51.281  10.108  1.00  0.00           O  
ATOM   2919  N   LEU   203      51.397  49.057   9.372  1.00  0.00           N  
ATOM   2920  H   LEU   203      51.423  48.497   8.532  1.00  0.00           H  
ATOM   2921  CA  LEU   203      50.717  48.450  10.476  1.00  0.00           C  
ATOM   2922  HA  LEU   203      49.693  48.804  10.588  1.00  0.00           H  
ATOM   2923  CB  LEU   203      50.868  47.025  10.163  1.00  0.00           C  
ATOM   2924  HB2 LEU   203      50.516  46.556  11.082  1.00  0.00           H  
ATOM   2925  HB3 LEU   203      51.933  46.796  10.146  1.00  0.00           H  
ATOM   2926  CG  LEU   203      50.263  46.332   8.964  1.00  0.00           C  
ATOM   2927  HG  LEU   203      50.819  46.558   8.054  1.00  0.00           H  
ATOM   2928  CD1 LEU   203      50.334  44.798   8.992  1.00  0.00           C  
ATOM   2929 HD11 LEU   203      49.803  44.372   9.843  1.00  0.00           H  
ATOM   2930 HD12 LEU   203      51.385  44.521   9.075  1.00  0.00           H  
ATOM   2931 HD13 LEU   203      49.866  44.355   8.113  1.00  0.00           H  
ATOM   2932  CD2 LEU   203      48.799  46.772   8.733  1.00  0.00           C  
ATOM   2933 HD21 LEU   203      48.321  45.991   8.141  1.00  0.00           H  
ATOM   2934 HD22 LEU   203      48.209  46.910   9.640  1.00  0.00           H  
ATOM   2935 HD23 LEU   203      48.829  47.647   8.084  1.00  0.00           H  
ATOM   2936  C   LEU   203      51.517  48.716  11.815  1.00  0.00           C  
ATOM   2937  O   LEU   203      52.718  48.549  11.964  1.00  0.00           O  
ATOM   2938  N   VAL   204      50.793  49.160  12.812  1.00  0.00           N  
ATOM   2939  H   VAL   204      49.794  49.245  12.688  1.00  0.00           H  
ATOM   2940  CA  VAL   204      51.225  49.439  14.244  1.00  0.00           C  
ATOM   2941  HA  VAL   204      52.073  48.777  14.421  1.00  0.00           H  
ATOM   2942  CB  VAL   204      51.602  50.915  14.377  1.00  0.00           C  
ATOM   2943  HB  VAL   204      52.372  51.100  13.628  1.00  0.00           H  
ATOM   2944  CG1 VAL   204      50.383  51.820  14.164  1.00  0.00           C  
ATOM   2945 HG11 VAL   204      49.969  51.643  13.171  1.00  0.00           H  
ATOM   2946 HG12 VAL   204      50.501  52.901  14.243  1.00  0.00           H  
ATOM   2947 HG13 VAL   204      49.652  51.516  14.913  1.00  0.00           H  
ATOM   2948  CG2 VAL   204      52.047  51.311  15.743  1.00  0.00           C  
ATOM   2949 HG21 VAL   204      51.416  50.928  16.545  1.00  0.00           H  
ATOM   2950 HG22 VAL   204      52.310  52.364  15.849  1.00  0.00           H  
ATOM   2951 HG23 VAL   204      52.943  50.743  15.995  1.00  0.00           H  
ATOM   2952  C   VAL   204      50.026  49.021  15.149  1.00  0.00           C  
ATOM   2953  O   VAL   204      48.861  49.125  14.727  1.00  0.00           O  
ATOM   2954  N   TRP   205      50.309  48.444  16.309  1.00  0.00           N  
ATOM   2955  H   TRP   205      51.268  48.264  16.569  1.00  0.00           H  
ATOM   2956  CA  TRP   205      49.335  48.187  17.448  1.00  0.00           C  
ATOM   2957  HA  TRP   205      48.729  47.299  17.264  1.00  0.00           H  
ATOM   2958  CB  TRP   205      50.206  47.903  18.700  1.00  0.00           C  
ATOM   2959  HB2 TRP   205      51.003  48.644  18.773  1.00  0.00           H  
ATOM   2960  HB3 TRP   205      49.613  48.014  19.608  1.00  0.00           H  
ATOM   2961  CG  TRP   205      50.876  46.553  18.796  1.00  0.00           C  
ATOM   2962  CD1 TRP   205      50.483  45.336  18.341  1.00  0.00           C  
ATOM   2963  HD1 TRP   205      49.619  45.164  17.717  1.00  0.00           H  
ATOM   2964  NE1 TRP   205      51.271  44.397  18.839  1.00  0.00           N  
ATOM   2965  HE1 TRP   205      51.125  43.414  18.657  1.00  0.00           H  
ATOM   2966  CE2 TRP   205      52.163  44.865  19.663  1.00  0.00           C  
ATOM   2967  CZ2 TRP   205      53.069  44.262  20.581  1.00  0.00           C  
ATOM   2968  HZ2 TRP   205      53.168  43.199  20.747  1.00  0.00           H  
ATOM   2969  CH2 TRP   205      53.938  45.037  21.314  1.00  0.00           C  
ATOM   2970  HH2 TRP   205      54.531  44.606  22.107  1.00  0.00           H  
ATOM   2971  CZ3 TRP   205      53.860  46.438  21.288  1.00  0.00           C  
ATOM   2972  HZ3 TRP   205      54.459  47.090  21.905  1.00  0.00           H  
ATOM   2973  CE3 TRP   205      52.910  47.017  20.436  1.00  0.00           C  
ATOM   2974  HE3 TRP   205      52.888  48.096  20.387  1.00  0.00           H  
ATOM   2975  CD2 TRP   205      52.004  46.268  19.641  1.00  0.00           C  
ATOM   2976  C   TRP   205      48.304  49.324  17.719  1.00  0.00           C  
ATOM   2977  O   TRP   205      48.656  50.505  17.682  1.00  0.00           O  
ATOM   2978  N   SER   206      47.037  49.001  17.849  1.00  0.00           N  
ATOM   2979  H   SER   206      46.810  48.024  17.732  1.00  0.00           H  
ATOM   2980  CA  SER   206      45.963  49.941  18.160  1.00  0.00           C  
ATOM   2981  HA  SER   206      45.766  50.578  17.298  1.00  0.00           H  
ATOM   2982  CB  SER   206      44.570  49.226  18.285  1.00  0.00           C  
ATOM   2983  HB2 SER   206      43.755  49.769  18.764  1.00  0.00           H  
ATOM   2984  HB3 SER   206      44.768  48.308  18.837  1.00  0.00           H  
ATOM   2985  OG  SER   206      44.132  48.877  16.940  1.00  0.00           O  
ATOM   2986  HG  SER   206      43.272  48.461  17.039  1.00  0.00           H  
ATOM   2987  C   SER   206      46.274  50.627  19.507  1.00  0.00           C  
ATOM   2988  O   SER   206      46.699  49.970  20.423  1.00  0.00           O  
ATOM   2989  N   GLY   207      45.942  51.901  19.633  1.00  0.00           N  
ATOM   2990  H   GLY   207      45.705  52.376  18.774  1.00  0.00           H  
ATOM   2991  CA  GLY   207      45.875  52.788  20.847  1.00  0.00           C  
ATOM   2992  HA2 GLY   207      46.524  52.381  21.622  1.00  0.00           H  
ATOM   2993  HA3 GLY   207      46.169  53.781  20.505  1.00  0.00           H  
ATOM   2994  C   GLY   207      44.474  52.743  21.336  1.00  0.00           C  
ATOM   2995  O   GLY   207      43.807  51.790  21.039  1.00  0.00           O  
ATOM   2996  N   SER   208      44.063  53.816  21.964  1.00  0.00           N  
ATOM   2997  H   SER   208      44.812  54.455  22.187  1.00  0.00           H  
ATOM   2998  CA  SER   208      42.646  54.107  22.212  1.00  0.00           C  
ATOM   2999  HA  SER   208      42.009  53.226  22.147  1.00  0.00           H  
ATOM   3000  CB  SER   208      42.536  54.439  23.667  1.00  0.00           C  
ATOM   3001  HB2 SER   208      43.210  55.260  23.910  1.00  0.00           H  
ATOM   3002  HB3 SER   208      41.537  54.833  23.851  1.00  0.00           H  
ATOM   3003  OG  SER   208      42.809  53.477  24.573  1.00  0.00           O  
ATOM   3004  HG  SER   208      43.727  53.590  24.828  1.00  0.00           H  
ATOM   3005  C   SER   208      42.094  55.218  21.371  1.00  0.00           C  
ATOM   3006  O   SER   208      40.912  55.401  21.306  1.00  0.00           O  
ATOM   3007  N   ASP   209      42.907  56.010  20.639  1.00  0.00           N  
ATOM   3008  H   ASP   209      43.874  55.719  20.615  1.00  0.00           H  
ATOM   3009  CA  ASP   209      42.447  56.935  19.561  1.00  0.00           C  
ATOM   3010  HA  ASP   209      41.739  57.616  20.033  1.00  0.00           H  
ATOM   3011  CB  ASP   209      43.641  57.720  18.959  1.00  0.00           C  
ATOM   3012  HB2 ASP   209      44.094  58.248  19.799  1.00  0.00           H  
ATOM   3013  HB3 ASP   209      43.241  58.509  18.323  1.00  0.00           H  
ATOM   3014  CG  ASP   209      44.763  56.904  18.297  1.00  0.00           C  
ATOM   3015  OD1 ASP   209      44.779  55.700  18.617  1.00  0.00           O  
ATOM   3016  OD2 ASP   209      45.497  57.360  17.364  1.00  0.00           O  
ATOM   3017  C   ASP   209      41.661  56.186  18.454  1.00  0.00           C  
ATOM   3018  O   ASP   209      40.759  56.759  17.904  1.00  0.00           O  
ATOM   3019  N   VAL   210      41.902  54.904  18.256  1.00  0.00           N  
ATOM   3020  H   VAL   210      42.692  54.556  18.781  1.00  0.00           H  
ATOM   3021  CA  VAL   210      41.278  54.023  17.187  1.00  0.00           C  
ATOM   3022  HA  VAL   210      40.935  54.614  16.338  1.00  0.00           H  
ATOM   3023  CB  VAL   210      42.261  53.067  16.609  1.00  0.00           C  
ATOM   3024  HB  VAL   210      43.018  53.674  16.112  1.00  0.00           H  
ATOM   3025  CG1 VAL   210      43.017  52.322  17.719  1.00  0.00           C  
ATOM   3026 HG11 VAL   210      43.723  51.740  17.127  1.00  0.00           H  
ATOM   3027 HG12 VAL   210      43.525  53.014  18.392  1.00  0.00           H  
ATOM   3028 HG13 VAL   210      42.273  51.698  18.214  1.00  0.00           H  
ATOM   3029  CG2 VAL   210      41.757  51.976  15.621  1.00  0.00           C  
ATOM   3030 HG21 VAL   210      41.160  51.258  16.183  1.00  0.00           H  
ATOM   3031 HG22 VAL   210      41.133  52.482  14.884  1.00  0.00           H  
ATOM   3032 HG23 VAL   210      42.663  51.531  15.209  1.00  0.00           H  
ATOM   3033  C   VAL   210      40.009  53.351  17.672  1.00  0.00           C  
ATOM   3034  O   VAL   210      39.043  53.338  16.902  1.00  0.00           O  
ATOM   3035  N   VAL   211      39.888  52.951  18.926  1.00  0.00           N  
ATOM   3036  H   VAL   211      40.694  53.026  19.530  1.00  0.00           H  
ATOM   3037  CA  VAL   211      38.616  52.772  19.657  1.00  0.00           C  
ATOM   3038  HA  VAL   211      37.990  52.021  19.175  1.00  0.00           H  
ATOM   3039  CB  VAL   211      38.950  52.317  21.079  1.00  0.00           C  
ATOM   3040  HB  VAL   211      39.323  53.041  21.804  1.00  0.00           H  
ATOM   3041  CG1 VAL   211      37.612  51.876  21.778  1.00  0.00           C  
ATOM   3042 HG11 VAL   211      36.796  52.579  21.949  1.00  0.00           H  
ATOM   3043 HG12 VAL   211      37.867  51.388  22.718  1.00  0.00           H  
ATOM   3044 HG13 VAL   211      37.164  51.057  21.215  1.00  0.00           H  
ATOM   3045  CG2 VAL   211      39.952  51.114  21.009  1.00  0.00           C  
ATOM   3046 HG21 VAL   211      39.899  50.659  21.999  1.00  0.00           H  
ATOM   3047 HG22 VAL   211      40.920  51.497  20.687  1.00  0.00           H  
ATOM   3048 HG23 VAL   211      39.542  50.389  20.306  1.00  0.00           H  
ATOM   3049  C   VAL   211      37.738  54.015  19.753  1.00  0.00           C  
ATOM   3050  O   VAL   211      36.527  53.976  19.478  1.00  0.00           O  
ATOM   3051  N   MET   212      38.415  55.176  20.017  1.00  0.00           N  
ATOM   3052  H   MET   212      39.407  55.223  20.200  1.00  0.00           H  
ATOM   3053  CA  MET   212      37.771  56.482  19.987  1.00  0.00           C  
ATOM   3054  HA  MET   212      36.949  56.422  20.700  1.00  0.00           H  
ATOM   3055  CB  MET   212      38.707  57.587  20.500  1.00  0.00           C  
ATOM   3056  HB2 MET   212      39.159  57.271  21.440  1.00  0.00           H  
ATOM   3057  HB3 MET   212      39.571  57.689  19.844  1.00  0.00           H  
ATOM   3058  CG  MET   212      37.919  58.912  20.604  1.00  0.00           C  
ATOM   3059  HG2 MET   212      37.935  59.496  19.683  1.00  0.00           H  
ATOM   3060  HG3 MET   212      36.890  58.612  20.800  1.00  0.00           H  
ATOM   3061  SD  MET   212      38.341  59.984  22.033  1.00  0.00           S  
ATOM   3062  CE  MET   212      37.588  58.909  23.322  1.00  0.00           C  
ATOM   3063  HE1 MET   212      37.803  57.862  23.110  1.00  0.00           H  
ATOM   3064  HE2 MET   212      36.522  59.137  23.346  1.00  0.00           H  
ATOM   3065  HE3 MET   212      38.146  59.188  24.216  1.00  0.00           H  
ATOM   3066  C   MET   212      37.297  56.870  18.614  1.00  0.00           C  
ATOM   3067  O   MET   212      36.229  57.437  18.564  1.00  0.00           O  
ATOM   3068  N   GLY   213      38.058  56.654  17.580  1.00  0.00           N  
ATOM   3069  H   GLY   213      38.987  56.341  17.822  1.00  0.00           H  
ATOM   3070  CA  GLY   213      37.716  56.776  16.168  1.00  0.00           C  
ATOM   3071  HA2 GLY   213      38.437  56.228  15.561  1.00  0.00           H  
ATOM   3072  HA3 GLY   213      36.771  56.262  15.991  1.00  0.00           H  
ATOM   3073  C   GLY   213      37.651  58.174  15.649  1.00  0.00           C  
ATOM   3074  O   GLY   213      37.828  59.142  16.364  1.00  0.00           O  
ATOM   3075  N   GLU   214      37.408  58.310  14.307  1.00  0.00           N  
ATOM   3076  H   GLU   214      37.620  57.449  13.824  1.00  0.00           H  
ATOM   3077  CA  GLU   214      37.203  59.517  13.485  1.00  0.00           C  
ATOM   3078  HA  GLU   214      37.964  60.221  13.820  1.00  0.00           H  
ATOM   3079  CB  GLU   214      37.273  59.160  11.966  1.00  0.00           C  
ATOM   3080  HB2 GLU   214      36.626  58.300  11.796  1.00  0.00           H  
ATOM   3081  HB3 GLU   214      36.947  59.957  11.297  1.00  0.00           H  
ATOM   3082  CG  GLU   214      38.551  58.624  11.407  1.00  0.00           C  
ATOM   3083  HG2 GLU   214      38.448  58.680  10.323  1.00  0.00           H  
ATOM   3084  HG3 GLU   214      38.589  57.580  11.717  1.00  0.00           H  
ATOM   3085  CD  GLU   214      39.887  59.237  11.768  1.00  0.00           C  
ATOM   3086  OE1 GLU   214      40.978  58.669  11.494  1.00  0.00           O  
ATOM   3087  OE2 GLU   214      39.902  60.338  12.354  1.00  0.00           O  
ATOM   3088  C   GLU   214      35.804  60.219  13.644  1.00  0.00           C  
ATOM   3089  O   GLU   214      35.684  61.431  13.433  1.00  0.00           O  
ATOM   3090  N   ALA   215      34.677  59.536  14.056  1.00  0.00           N  
ATOM   3091  H   ALA   215      34.629  58.528  14.108  1.00  0.00           H  
ATOM   3092  CA  ALA   215      33.404  60.204  14.205  1.00  0.00           C  
ATOM   3093  HA  ALA   215      33.074  60.843  13.386  1.00  0.00           H  
ATOM   3094  CB  ALA   215      32.483  59.027  14.314  1.00  0.00           C  
ATOM   3095  HB1 ALA   215      32.455  58.481  13.371  1.00  0.00           H  
ATOM   3096  HB2 ALA   215      31.448  59.341  14.452  1.00  0.00           H  
ATOM   3097  HB3 ALA   215      32.690  58.489  15.239  1.00  0.00           H  
ATOM   3098  C   ALA   215      33.502  61.072  15.528  1.00  0.00           C  
ATOM   3099  O   ALA   215      32.756  62.056  15.617  1.00  0.00           O  
ATOM   3100  N   THR   216      34.390  60.691  16.495  1.00  0.00           N  
ATOM   3101  H   THR   216      35.002  59.899  16.361  1.00  0.00           H  
ATOM   3102  CA  THR   216      34.422  61.409  17.767  1.00  0.00           C  
ATOM   3103  HA  THR   216      33.410  61.777  17.933  1.00  0.00           H  
ATOM   3104  CB  THR   216      34.840  60.425  18.916  1.00  0.00           C  
ATOM   3105  HB  THR   216      35.870  60.073  18.865  1.00  0.00           H  
ATOM   3106  CG2 THR   216      34.581  61.002  20.315  1.00  0.00           C  
ATOM   3107 HG21 THR   216      35.477  61.618  20.396  1.00  0.00           H  
ATOM   3108 HG22 THR   216      34.821  60.217  21.031  1.00  0.00           H  
ATOM   3109 HG23 THR   216      33.671  61.563  20.529  1.00  0.00           H  
ATOM   3110  OG1 THR   216      34.037  59.270  18.857  1.00  0.00           O  
ATOM   3111  HG1 THR   216      34.620  58.570  18.555  1.00  0.00           H  
ATOM   3112  C   THR   216      35.334  62.589  17.583  1.00  0.00           C  
ATOM   3113  O   THR   216      35.111  63.629  18.133  1.00  0.00           O  
ATOM   3114  N   ARG   217      36.373  62.519  16.744  1.00  0.00           N  
ATOM   3115  H   ARG   217      36.638  61.653  16.295  1.00  0.00           H  
ATOM   3116  CA  ARG   217      37.216  63.624  16.237  1.00  0.00           C  
ATOM   3117  HA  ARG   217      37.534  64.227  17.087  1.00  0.00           H  
ATOM   3118  CB  ARG   217      38.428  63.044  15.540  1.00  0.00           C  
ATOM   3119  HB2 ARG   217      38.119  62.343  14.765  1.00  0.00           H  
ATOM   3120  HB3 ARG   217      38.857  63.912  15.040  1.00  0.00           H  
ATOM   3121  CG  ARG   217      39.543  62.389  16.465  1.00  0.00           C  
ATOM   3122  HG2 ARG   217      39.126  61.536  17.001  1.00  0.00           H  
ATOM   3123  HG3 ARG   217      39.792  63.183  17.169  1.00  0.00           H  
ATOM   3124  CD  ARG   217      40.899  62.015  15.771  1.00  0.00           C  
ATOM   3125  HD2 ARG   217      41.306  62.747  15.073  1.00  0.00           H  
ATOM   3126  HD3 ARG   217      41.572  61.782  16.597  1.00  0.00           H  
ATOM   3127  NE  ARG   217      40.745  60.783  14.928  1.00  0.00           N  
ATOM   3128  HE  ARG   217      40.369  60.852  13.993  1.00  0.00           H  
ATOM   3129  CZ  ARG   217      41.042  59.554  15.339  1.00  0.00           C  
ATOM   3130  NH1 ARG   217      41.465  59.212  16.522  1.00  0.00           N  
ATOM   3131 HH11 ARG   217      41.761  59.981  17.106  1.00  0.00           H  
ATOM   3132 HH12 ARG   217      41.353  58.260  16.841  1.00  0.00           H  
ATOM   3133  NH2 ARG   217      40.891  58.540  14.539  1.00  0.00           N  
ATOM   3134 HH21 ARG   217      40.793  58.843  13.580  1.00  0.00           H  
ATOM   3135 HH22 ARG   217      41.319  57.656  14.773  1.00  0.00           H  
ATOM   3136  C   ARG   217      36.522  64.583  15.309  1.00  0.00           C  
ATOM   3137  O   ARG   217      37.007  65.715  15.349  1.00  0.00           O  
ATOM   3138  N   ASP   218      35.392  64.258  14.612  1.00  0.00           N  
ATOM   3139  H   ASP   218      35.296  63.268  14.435  1.00  0.00           H  
ATOM   3140  CA  ASP   218      34.537  65.233  13.962  1.00  0.00           C  
ATOM   3141  HA  ASP   218      35.206  66.023  13.620  1.00  0.00           H  
ATOM   3142  CB  ASP   218      33.923  64.509  12.762  1.00  0.00           C  
ATOM   3143  HB2 ASP   218      32.952  64.921  12.486  1.00  0.00           H  
ATOM   3144  HB3 ASP   218      33.823  63.489  13.132  1.00  0.00           H  
ATOM   3145  CG  ASP   218      34.738  64.600  11.488  1.00  0.00           C  
ATOM   3146  OD1 ASP   218      35.910  65.056  11.483  1.00  0.00           O  
ATOM   3147  OD2 ASP   218      34.214  64.194  10.418  1.00  0.00           O  
ATOM   3148  C   ASP   218      33.477  65.819  14.856  1.00  0.00           C  
ATOM   3149  O   ASP   218      32.781  66.682  14.384  1.00  0.00           O  
ATOM   3150  N   ASN   219      33.370  65.386  16.138  1.00  0.00           N  
ATOM   3151  H   ASN   219      33.975  64.612  16.372  1.00  0.00           H  
ATOM   3152  CA  ASN   219      32.205  65.758  16.895  1.00  0.00           C  
ATOM   3153  HA  ASN   219      31.332  65.764  16.242  1.00  0.00           H  
ATOM   3154  CB  ASN   219      31.974  64.569  17.872  1.00  0.00           C  
ATOM   3155  HB2 ASN   219      32.653  64.397  18.707  1.00  0.00           H  
ATOM   3156  HB3 ASN   219      31.830  63.718  17.207  1.00  0.00           H  
ATOM   3157  CG  ASN   219      30.641  64.769  18.589  1.00  0.00           C  
ATOM   3158  OD1 ASN   219      29.965  65.799  18.539  1.00  0.00           O  
ATOM   3159  ND2 ASN   219      30.366  63.803  19.422  1.00  0.00           N  
ATOM   3160 HD21 ASN   219      30.927  62.963  19.420  1.00  0.00           H  
ATOM   3161 HD22 ASN   219      29.510  63.793  19.959  1.00  0.00           H  
ATOM   3162  C   ASN   219      32.361  67.093  17.645  1.00  0.00           C  
ATOM   3163  O   ASN   219      33.143  67.014  18.607  1.00  0.00           O  
ATOM   3164  N   PRO   220      31.642  68.236  17.397  1.00  0.00           N  
ATOM   3165  CD  PRO   220      30.556  68.497  16.407  1.00  0.00           C  
ATOM   3166  HD2 PRO   220      30.966  68.447  15.398  1.00  0.00           H  
ATOM   3167  HD3 PRO   220      29.687  67.861  16.577  1.00  0.00           H  
ATOM   3168  CG  PRO   220      30.072  69.946  16.704  1.00  0.00           C  
ATOM   3169  HG2 PRO   220      29.214  69.891  17.373  1.00  0.00           H  
ATOM   3170  HG3 PRO   220      29.860  70.574  15.839  1.00  0.00           H  
ATOM   3171  CB  PRO   220      31.355  70.563  17.347  1.00  0.00           C  
ATOM   3172  HB2 PRO   220      31.072  71.395  17.991  1.00  0.00           H  
ATOM   3173  HB3 PRO   220      31.965  70.945  16.528  1.00  0.00           H  
ATOM   3174  CA  PRO   220      31.961  69.426  18.182  1.00  0.00           C  
ATOM   3175  HA  PRO   220      33.021  69.652  18.298  1.00  0.00           H  
ATOM   3176  C   PRO   220      31.395  69.406  19.559  1.00  0.00           C  
ATOM   3177  O   PRO   220      31.700  70.110  20.507  1.00  0.00           O  
ATOM   3178  N   GLN   221      30.343  68.570  19.774  1.00  0.00           N  
ATOM   3179  H   GLN   221      29.986  68.161  18.922  1.00  0.00           H  
ATOM   3180  CA  GLN   221      29.671  68.354  21.057  1.00  0.00           C  
ATOM   3181  HA  GLN   221      29.600  69.292  21.608  1.00  0.00           H  
ATOM   3182  CB  GLN   221      28.226  67.956  20.715  1.00  0.00           C  
ATOM   3183  HB2 GLN   221      28.333  67.204  19.933  1.00  0.00           H  
ATOM   3184  HB3 GLN   221      27.767  67.563  21.622  1.00  0.00           H  
ATOM   3185  CG  GLN   221      27.320  69.051  20.173  1.00  0.00           C  
ATOM   3186  HG2 GLN   221      27.825  69.599  19.378  1.00  0.00           H  
ATOM   3187  HG3 GLN   221      27.025  69.671  21.020  1.00  0.00           H  
ATOM   3188  CD  GLN   221      26.023  68.477  19.532  1.00  0.00           C  
ATOM   3189  OE1 GLN   221      26.064  67.394  18.929  1.00  0.00           O  
ATOM   3190  NE2 GLN   221      24.968  69.194  19.529  1.00  0.00           N  
ATOM   3191 HE21 GLN   221      24.858  70.040  20.072  1.00  0.00           H  
ATOM   3192 HE22 GLN   221      24.125  68.768  19.171  1.00  0.00           H  
ATOM   3193  C   GLN   221      30.442  67.281  21.980  1.00  0.00           C  
ATOM   3194  O   GLN   221      30.017  67.090  23.148  1.00  0.00           O  
ATOM   3195  N   PHE   222      31.549  66.700  21.546  1.00  0.00           N  
ATOM   3196  H   PHE   222      31.856  67.016  20.637  1.00  0.00           H  
ATOM   3197  CA  PHE   222      32.450  65.963  22.401  1.00  0.00           C  
ATOM   3198  HA  PHE   222      31.940  65.605  23.295  1.00  0.00           H  
ATOM   3199  CB  PHE   222      33.089  64.735  21.715  1.00  0.00           C  
ATOM   3200  HB2 PHE   222      32.239  64.083  21.516  1.00  0.00           H  
ATOM   3201  HB3 PHE   222      33.351  64.917  20.673  1.00  0.00           H  
ATOM   3202  CG  PHE   222      34.194  63.997  22.499  1.00  0.00           C  
ATOM   3203  CD1 PHE   222      33.929  63.041  23.461  1.00  0.00           C  
ATOM   3204  HD1 PHE   222      32.881  62.825  23.609  1.00  0.00           H  
ATOM   3205  CE1 PHE   222      34.908  62.439  24.277  1.00  0.00           C  
ATOM   3206  HE1 PHE   222      34.601  61.774  25.071  1.00  0.00           H  
ATOM   3207  CZ  PHE   222      36.284  62.792  24.050  1.00  0.00           C  
ATOM   3208  HZ  PHE   222      37.007  62.425  24.764  1.00  0.00           H  
ATOM   3209  CE2 PHE   222      36.671  63.619  22.949  1.00  0.00           C  
ATOM   3210  HE2 PHE   222      37.692  63.817  22.656  1.00  0.00           H  
ATOM   3211  CD2 PHE   222      35.634  64.179  22.181  1.00  0.00           C  
ATOM   3212  HD2 PHE   222      35.932  64.597  21.230  1.00  0.00           H  
ATOM   3213  C   PHE   222      33.597  66.937  22.937  1.00  0.00           C  
ATOM   3214  O   PHE   222      33.880  67.874  22.236  1.00  0.00           O  
ATOM   3215  N   GLU   223      34.174  66.692  24.095  1.00  0.00           N  
ATOM   3216  H   GLU   223      33.993  65.851  24.624  1.00  0.00           H  
ATOM   3217  CA  GLU   223      35.235  67.476  24.692  1.00  0.00           C  
ATOM   3218  HA  GLU   223      35.875  67.986  23.972  1.00  0.00           H  
ATOM   3219  CB  GLU   223      34.528  68.612  25.528  1.00  0.00           C  
ATOM   3220  HB2 GLU   223      33.954  69.354  24.974  1.00  0.00           H  
ATOM   3221  HB3 GLU   223      33.767  68.179  26.177  1.00  0.00           H  
ATOM   3222  CG  GLU   223      35.413  69.603  26.373  1.00  0.00           C  
ATOM   3223  HG2 GLU   223      35.983  68.970  27.053  1.00  0.00           H  
ATOM   3224  HG3 GLU   223      34.707  70.236  26.910  1.00  0.00           H  
ATOM   3225  CD  GLU   223      36.434  70.446  25.522  1.00  0.00           C  
ATOM   3226  OE1 GLU   223      37.087  71.354  26.062  1.00  0.00           O  
ATOM   3227  OE2 GLU   223      36.548  70.256  24.281  1.00  0.00           O  
ATOM   3228  C   GLU   223      36.036  66.541  25.652  1.00  0.00           C  
ATOM   3229  O   GLU   223      35.505  65.573  26.195  1.00  0.00           O  
ATOM   3230  N   LEU   224      37.340  66.826  25.810  1.00  0.00           N  
ATOM   3231  H   LEU   224      37.545  67.762  25.493  1.00  0.00           H  
ATOM   3232  CA  LEU   224      38.317  66.038  26.639  1.00  0.00           C  
ATOM   3233  HA  LEU   224      37.837  65.330  27.314  1.00  0.00           H  
ATOM   3234  CB  LEU   224      39.224  65.307  25.642  1.00  0.00           C  
ATOM   3235  HB2 LEU   224      38.777  65.076  24.675  1.00  0.00           H  
ATOM   3236  HB3 LEU   224      40.088  65.928  25.402  1.00  0.00           H  
ATOM   3237  CG  LEU   224      39.960  64.023  26.214  1.00  0.00           C  
ATOM   3238  HG  LEU   224      39.352  63.552  26.986  1.00  0.00           H  
ATOM   3239  CD1 LEU   224      40.197  62.978  25.156  1.00  0.00           C  
ATOM   3240 HD11 LEU   224      40.810  62.236  25.666  1.00  0.00           H  
ATOM   3241 HD12 LEU   224      40.756  63.384  24.312  1.00  0.00           H  
ATOM   3242 HD13 LEU   224      39.286  62.444  24.886  1.00  0.00           H  
ATOM   3243  CD2 LEU   224      41.375  64.390  26.803  1.00  0.00           C  
ATOM   3244 HD21 LEU   224      41.317  65.293  27.411  1.00  0.00           H  
ATOM   3245 HD22 LEU   224      41.751  63.636  27.494  1.00  0.00           H  
ATOM   3246 HD23 LEU   224      42.183  64.555  26.089  1.00  0.00           H  
ATOM   3247  C   LEU   224      39.145  66.920  27.458  1.00  0.00           C  
ATOM   3248  O   LEU   224      39.614  67.976  26.976  1.00  0.00           O  
ATOM   3249  N   PHE   225      39.371  66.475  28.733  1.00  0.00           N  
ATOM   3250  H   PHE   225      38.860  65.651  29.017  1.00  0.00           H  
ATOM   3251  CA  PHE   225      40.167  67.102  29.819  1.00  0.00           C  
ATOM   3252  HA  PHE   225      40.760  67.883  29.343  1.00  0.00           H  
ATOM   3253  CB  PHE   225      39.306  67.690  30.924  1.00  0.00           C  
ATOM   3254  HB2 PHE   225      38.856  66.869  31.481  1.00  0.00           H  
ATOM   3255  HB3 PHE   225      39.870  68.246  31.673  1.00  0.00           H  
ATOM   3256  CG  PHE   225      38.193  68.690  30.465  1.00  0.00           C  
ATOM   3257  CD1 PHE   225      38.542  70.032  30.308  1.00  0.00           C  
ATOM   3258  HD1 PHE   225      39.601  70.224  30.214  1.00  0.00           H  
ATOM   3259  CE1 PHE   225      37.514  70.985  30.072  1.00  0.00           C  
ATOM   3260  HE1 PHE   225      37.894  71.963  29.815  1.00  0.00           H  
ATOM   3261  CZ  PHE   225      36.229  70.585  30.033  1.00  0.00           C  
ATOM   3262  HZ  PHE   225      35.428  71.248  29.742  1.00  0.00           H  
ATOM   3263  CE2 PHE   225      35.848  69.270  30.250  1.00  0.00           C  
ATOM   3264  HE2 PHE   225      34.796  69.032  30.203  1.00  0.00           H  
ATOM   3265  CD2 PHE   225      36.855  68.323  30.422  1.00  0.00           C  
ATOM   3266  HD2 PHE   225      36.586  67.296  30.619  1.00  0.00           H  
ATOM   3267  C   PHE   225      41.177  66.145  30.367  1.00  0.00           C  
ATOM   3268  O   PHE   225      40.840  65.333  31.225  1.00  0.00           O  
ATOM   3269  N   ASP   226      42.431  66.252  29.912  1.00  0.00           N  
ATOM   3270  H   ASP   226      42.668  66.851  29.135  1.00  0.00           H  
ATOM   3271  CA  ASP   226      43.581  65.672  30.538  1.00  0.00           C  
ATOM   3272  HA  ASP   226      43.187  64.702  30.840  1.00  0.00           H  
ATOM   3273  CB  ASP   226      44.794  65.315  29.611  1.00  0.00           C  
ATOM   3274  HB2 ASP   226      45.552  64.721  30.122  1.00  0.00           H  
ATOM   3275  HB3 ASP   226      44.378  64.720  28.797  1.00  0.00           H  
ATOM   3276  CG  ASP   226      45.463  66.532  29.059  1.00  0.00           C  
ATOM   3277  OD1 ASP   226      46.486  66.383  28.334  1.00  0.00           O  
ATOM   3278  OD2 ASP   226      45.045  67.706  29.409  1.00  0.00           O  
ATOM   3279  C   ASP   226      44.032  66.387  31.806  1.00  0.00           C  
ATOM   3280  O   ASP   226      43.578  67.512  32.099  1.00  0.00           O  
ATOM   3281  N   GLU   227      44.869  65.701  32.599  1.00  0.00           N  
ATOM   3282  H   GLU   227      44.990  64.704  32.485  1.00  0.00           H  
ATOM   3283  CA  GLU   227      45.529  66.234  33.781  1.00  0.00           C  
ATOM   3284  HA  GLU   227      46.083  65.430  34.264  1.00  0.00           H  
ATOM   3285  CB  GLU   227      46.529  67.391  33.557  1.00  0.00           C  
ATOM   3286  HB2 GLU   227      46.103  68.186  32.946  1.00  0.00           H  
ATOM   3287  HB3 GLU   227      46.932  67.769  34.497  1.00  0.00           H  
ATOM   3288  CG  GLU   227      47.768  66.883  32.903  1.00  0.00           C  
ATOM   3289  HG2 GLU   227      48.463  66.330  33.535  1.00  0.00           H  
ATOM   3290  HG3 GLU   227      47.610  66.228  32.046  1.00  0.00           H  
ATOM   3291  CD  GLU   227      48.545  68.046  32.320  1.00  0.00           C  
ATOM   3292  OE1 GLU   227      49.214  68.714  33.078  1.00  0.00           O  
ATOM   3293  OE2 GLU   227      48.393  68.411  31.118  1.00  0.00           O  
ATOM   3294  C   GLU   227      44.474  66.629  34.815  1.00  0.00           C  
ATOM   3295  O   GLU   227      44.524  67.704  35.438  1.00  0.00           O  
ATOM   3296  N   SER   228      43.343  65.906  34.868  1.00  0.00           N  
ATOM   3297  H   SER   228      43.239  65.179  34.175  1.00  0.00           H  
ATOM   3298  CA  SER   228      42.283  66.096  35.871  1.00  0.00           C  
ATOM   3299  HA  SER   228      42.571  66.868  36.585  1.00  0.00           H  
ATOM   3300  CB  SER   228      41.046  66.757  35.164  1.00  0.00           C  
ATOM   3301  HB2 SER   228      40.419  67.258  35.902  1.00  0.00           H  
ATOM   3302  HB3 SER   228      40.487  65.956  34.681  1.00  0.00           H  
ATOM   3303  OG  SER   228      41.453  67.795  34.255  1.00  0.00           O  
ATOM   3304  HG  SER   228      41.788  67.278  33.518  1.00  0.00           H  
ATOM   3305  C   SER   228      41.806  64.859  36.641  1.00  0.00           C  
ATOM   3306  O   SER   228      41.191  63.984  36.043  1.00  0.00           O  
ATOM   3307  N   LEU   229      41.943  64.833  37.990  1.00  0.00           N  
ATOM   3308  H   LEU   229      42.232  65.709  38.402  1.00  0.00           H  
ATOM   3309  CA  LEU   229      41.393  63.784  38.886  1.00  0.00           C  
ATOM   3310  HA  LEU   229      41.500  62.813  38.403  1.00  0.00           H  
ATOM   3311  CB  LEU   229      42.197  63.829  40.208  1.00  0.00           C  
ATOM   3312  HB2 LEU   229      42.397  64.837  40.572  1.00  0.00           H  
ATOM   3313  HB3 LEU   229      43.223  63.491  40.058  1.00  0.00           H  
ATOM   3314  CG  LEU   229      41.782  62.884  41.335  1.00  0.00           C  
ATOM   3315  HG  LEU   229      40.732  63.127  41.500  1.00  0.00           H  
ATOM   3316  CD1 LEU   229      41.956  61.470  40.911  1.00  0.00           C  
ATOM   3317 HD11 LEU   229      41.374  61.308  40.004  1.00  0.00           H  
ATOM   3318 HD12 LEU   229      42.999  61.214  40.726  1.00  0.00           H  
ATOM   3319 HD13 LEU   229      41.461  60.933  41.720  1.00  0.00           H  
ATOM   3320  CD2 LEU   229      42.510  63.123  42.606  1.00  0.00           C  
ATOM   3321 HD21 LEU   229      42.231  62.257  43.207  1.00  0.00           H  
ATOM   3322 HD22 LEU   229      42.200  64.023  43.136  1.00  0.00           H  
ATOM   3323 HD23 LEU   229      43.561  63.128  42.318  1.00  0.00           H  
ATOM   3324  C   LEU   229      39.877  63.981  39.107  1.00  0.00           C  
ATOM   3325  O   LEU   229      39.516  64.973  39.746  1.00  0.00           O  
ATOM   3326  N   VAL   230      39.052  63.145  38.576  1.00  0.00           N  
ATOM   3327  H   VAL   230      39.361  62.267  38.184  1.00  0.00           H  
ATOM   3328  CA  VAL   230      37.718  63.036  39.299  1.00  0.00           C  
ATOM   3329  HA  VAL   230      37.284  64.035  39.306  1.00  0.00           H  
ATOM   3330  CB  VAL   230      36.729  62.239  38.437  1.00  0.00           C  
ATOM   3331  HB  VAL   230      37.241  61.301  38.224  1.00  0.00           H  
ATOM   3332  CG1 VAL   230      35.450  61.846  39.168  1.00  0.00           C  
ATOM   3333 HG11 VAL   230      35.778  61.032  39.815  1.00  0.00           H  
ATOM   3334 HG12 VAL   230      34.761  61.576  38.368  1.00  0.00           H  
ATOM   3335 HG13 VAL   230      35.157  62.713  39.760  1.00  0.00           H  
ATOM   3336  CG2 VAL   230      36.352  63.046  37.211  1.00  0.00           C  
ATOM   3337 HG21 VAL   230      35.670  63.848  37.493  1.00  0.00           H  
ATOM   3338 HG22 VAL   230      35.743  62.388  36.590  1.00  0.00           H  
ATOM   3339 HG23 VAL   230      37.245  63.495  36.777  1.00  0.00           H  
ATOM   3340  C   VAL   230      37.938  62.530  40.675  1.00  0.00           C  
ATOM   3341  O   VAL   230      38.436  61.459  40.851  1.00  0.00           O  
ATOM   3342  N   THR   231      37.464  63.263  41.674  1.00  0.00           N  
ATOM   3343  H   THR   231      36.968  64.066  41.314  1.00  0.00           H  
ATOM   3344  CA  THR   231      37.590  62.915  43.139  1.00  0.00           C  
ATOM   3345  HA  THR   231      38.506  62.328  43.201  1.00  0.00           H  
ATOM   3346  CB  THR   231      37.698  64.147  44.079  1.00  0.00           C  
ATOM   3347  HB  THR   231      38.141  63.864  45.034  1.00  0.00           H  
ATOM   3348  CG2 THR   231      38.611  65.203  43.520  1.00  0.00           C  
ATOM   3349 HG21 THR   231      38.838  65.751  44.434  1.00  0.00           H  
ATOM   3350 HG22 THR   231      38.194  65.951  42.846  1.00  0.00           H  
ATOM   3351 HG23 THR   231      39.513  64.704  43.167  1.00  0.00           H  
ATOM   3352  OG1 THR   231      36.433  64.706  44.157  1.00  0.00           O  
ATOM   3353  HG1 THR   231      36.533  65.332  44.878  1.00  0.00           H  
ATOM   3354  C   THR   231      36.399  61.996  43.567  1.00  0.00           C  
ATOM   3355  O   THR   231      36.555  61.054  44.323  1.00  0.00           O  
ATOM   3356  N   ARG   232      35.129  62.309  43.128  1.00  0.00           N  
ATOM   3357  H   ARG   232      35.057  63.101  42.506  1.00  0.00           H  
ATOM   3358  CA  ARG   232      33.947  61.518  43.480  1.00  0.00           C  
ATOM   3359  HA  ARG   232      34.244  60.480  43.335  1.00  0.00           H  
ATOM   3360  CB  ARG   232      33.384  61.800  44.901  1.00  0.00           C  
ATOM   3361  HB2 ARG   232      32.493  61.182  45.013  1.00  0.00           H  
ATOM   3362  HB3 ARG   232      34.142  61.510  45.628  1.00  0.00           H  
ATOM   3363  CG  ARG   232      33.157  63.277  45.154  1.00  0.00           C  
ATOM   3364  HG2 ARG   232      34.098  63.719  45.483  1.00  0.00           H  
ATOM   3365  HG3 ARG   232      32.674  63.784  44.319  1.00  0.00           H  
ATOM   3366  CD  ARG   232      32.216  63.431  46.380  1.00  0.00           C  
ATOM   3367  HD2 ARG   232      31.324  62.928  46.007  1.00  0.00           H  
ATOM   3368  HD3 ARG   232      32.686  62.994  47.261  1.00  0.00           H  
ATOM   3369  NE  ARG   232      31.952  64.797  46.768  1.00  0.00           N  
ATOM   3370  HE  ARG   232      32.666  65.511  46.740  1.00  0.00           H  
ATOM   3371  CZ  ARG   232      30.802  65.374  47.040  1.00  0.00           C  
ATOM   3372  NH1 ARG   232      29.714  64.666  47.400  1.00  0.00           N  
ATOM   3373 HH11 ARG   232      29.797  63.714  47.727  1.00  0.00           H  
ATOM   3374 HH12 ARG   232      28.896  65.201  47.653  1.00  0.00           H  
ATOM   3375  NH2 ARG   232      30.637  66.716  47.029  1.00  0.00           N  
ATOM   3376 HH21 ARG   232      31.413  67.344  46.877  1.00  0.00           H  
ATOM   3377 HH22 ARG   232      29.763  67.190  47.204  1.00  0.00           H  
ATOM   3378  C   ARG   232      32.839  61.818  42.422  1.00  0.00           C  
ATOM   3379  O   ARG   232      32.777  62.900  41.870  1.00  0.00           O  
ATOM   3380  N   VAL   233      32.027  60.801  42.130  1.00  0.00           N  
ATOM   3381  H   VAL   233      32.267  59.895  42.505  1.00  0.00           H  
ATOM   3382  CA  VAL   233      30.749  61.059  41.430  1.00  0.00           C  
ATOM   3383  HA  VAL   233      30.911  61.756  40.608  1.00  0.00           H  
ATOM   3384  CB  VAL   233      30.190  59.766  40.829  1.00  0.00           C  
ATOM   3385  HB  VAL   233      30.020  58.950  41.531  1.00  0.00           H  
ATOM   3386  CG1 VAL   233      28.860  59.929  40.106  1.00  0.00           C  
ATOM   3387 HG11 VAL   233      28.051  60.212  40.781  1.00  0.00           H  
ATOM   3388 HG12 VAL   233      28.574  59.050  39.530  1.00  0.00           H  
ATOM   3389 HG13 VAL   233      28.999  60.750  39.403  1.00  0.00           H  
ATOM   3390  CG2 VAL   233      31.212  59.279  39.754  1.00  0.00           C  
ATOM   3391 HG21 VAL   233      30.905  58.400  39.188  1.00  0.00           H  
ATOM   3392 HG22 VAL   233      32.123  59.018  40.293  1.00  0.00           H  
ATOM   3393 HG23 VAL   233      31.374  60.162  39.136  1.00  0.00           H  
ATOM   3394  C   VAL   233      29.736  61.757  42.419  1.00  0.00           C  
ATOM   3395  O   VAL   233      29.607  61.359  43.614  1.00  0.00           O  
ATOM   3396  N   LEU   234      29.071  62.826  41.993  1.00  0.00           N  
ATOM   3397  H   LEU   234      29.073  63.049  41.008  1.00  0.00           H  
ATOM   3398  CA  LEU   234      27.993  63.575  42.684  1.00  0.00           C  
ATOM   3399  HA  LEU   234      28.213  63.643  43.749  1.00  0.00           H  
ATOM   3400  CB  LEU   234      27.896  65.062  42.328  1.00  0.00           C  
ATOM   3401  HB2 LEU   234      27.023  65.480  42.830  1.00  0.00           H  
ATOM   3402  HB3 LEU   234      27.568  65.157  41.293  1.00  0.00           H  
ATOM   3403  CG  LEU   234      29.207  65.853  42.630  1.00  0.00           C  
ATOM   3404  HG  LEU   234      30.012  65.173  42.350  1.00  0.00           H  
ATOM   3405  CD1 LEU   234      29.365  67.067  41.597  1.00  0.00           C  
ATOM   3406 HD11 LEU   234      29.054  66.720  40.611  1.00  0.00           H  
ATOM   3407 HD12 LEU   234      30.370  67.482  41.523  1.00  0.00           H  
ATOM   3408 HD13 LEU   234      28.718  67.870  41.948  1.00  0.00           H  
ATOM   3409  CD2 LEU   234      29.274  66.315  44.057  1.00  0.00           C  
ATOM   3410 HD21 LEU   234      28.492  67.045  44.264  1.00  0.00           H  
ATOM   3411 HD22 LEU   234      29.295  65.423  44.684  1.00  0.00           H  
ATOM   3412 HD23 LEU   234      30.249  66.798  44.115  1.00  0.00           H  
ATOM   3413  C   LEU   234      26.649  62.855  42.447  1.00  0.00           C  
ATOM   3414  O   LEU   234      26.397  62.466  41.310  1.00  0.00           O  
ATOM   3415  N   VAL   235      25.781  62.850  43.475  1.00  0.00           N  
ATOM   3416  H   VAL   235      26.103  63.314  44.312  1.00  0.00           H  
ATOM   3417  CA  VAL   235      24.563  62.094  43.433  1.00  0.00           C  
ATOM   3418  HA  VAL   235      24.209  61.995  42.407  1.00  0.00           H  
ATOM   3419  CB  VAL   235      24.725  60.663  44.118  1.00  0.00           C  
ATOM   3420  HB  VAL   235      25.156  60.812  45.108  1.00  0.00           H  
ATOM   3421  CG1 VAL   235      23.488  59.830  44.431  1.00  0.00           C  
ATOM   3422 HG11 VAL   235      23.821  58.856  44.788  1.00  0.00           H  
ATOM   3423 HG12 VAL   235      22.851  60.357  45.141  1.00  0.00           H  
ATOM   3424 HG13 VAL   235      22.997  59.745  43.461  1.00  0.00           H  
ATOM   3425  CG2 VAL   235      25.771  59.707  43.459  1.00  0.00           C  
ATOM   3426 HG21 VAL   235      25.331  59.507  42.482  1.00  0.00           H  
ATOM   3427 HG22 VAL   235      25.949  58.738  43.925  1.00  0.00           H  
ATOM   3428 HG23 VAL   235      26.743  60.171  43.291  1.00  0.00           H  
ATOM   3429  C   VAL   235      23.540  62.855  44.290  1.00  0.00           C  
ATOM   3430  O   VAL   235      23.915  63.237  45.401  1.00  0.00           O  
ATOM   3431  N   GLU   236      22.295  62.947  43.797  1.00  0.00           N  
ATOM   3432  H   GLU   236      22.097  62.532  42.898  1.00  0.00           H  
ATOM   3433  CA  GLU   236      21.180  63.497  44.497  1.00  0.00           C  
ATOM   3434  HA  GLU   236      21.471  63.461  45.547  1.00  0.00           H  
ATOM   3435  CB  GLU   236      21.009  64.877  43.947  1.00  0.00           C  
ATOM   3436  HB2 GLU   236      21.976  65.376  44.009  1.00  0.00           H  
ATOM   3437  HB3 GLU   236      20.666  64.797  42.916  1.00  0.00           H  
ATOM   3438  CG  GLU   236      20.037  65.814  44.790  1.00  0.00           C  
ATOM   3439  HG2 GLU   236      19.026  65.407  44.783  1.00  0.00           H  
ATOM   3440  HG3 GLU   236      20.126  66.802  44.339  1.00  0.00           H  
ATOM   3441  CD  GLU   236      20.529  65.929  46.295  1.00  0.00           C  
ATOM   3442  OE1 GLU   236      21.083  66.950  46.695  1.00  0.00           O  
ATOM   3443  OE2 GLU   236      20.202  64.967  46.979  1.00  0.00           O  
ATOM   3444  C   GLU   236      19.963  62.655  44.275  1.00  0.00           C  
ATOM   3445  O   GLU   236      19.850  61.984  43.260  1.00  0.00           O  
ATOM   3446  N   ASP   237      19.030  62.524  45.247  1.00  0.00           N  
ATOM   3447  H   ASP   237      19.219  63.129  46.034  1.00  0.00           H  
ATOM   3448  CA  ASP   237      17.846  61.610  45.290  1.00  0.00           C  
ATOM   3449  HA  ASP   237      17.508  61.588  46.326  1.00  0.00           H  
ATOM   3450  CB  ASP   237      16.733  62.221  44.456  1.00  0.00           C  
ATOM   3451  HB2 ASP   237      17.087  62.318  43.430  1.00  0.00           H  
ATOM   3452  HB3 ASP   237      15.892  61.532  44.534  1.00  0.00           H  
ATOM   3453  CG  ASP   237      16.297  63.662  44.866  1.00  0.00           C  
ATOM   3454  OD1 ASP   237      16.453  63.941  46.084  1.00  0.00           O  
ATOM   3455  OD2 ASP   237      15.912  64.454  43.951  1.00  0.00           O  
ATOM   3456  C   ASP   237      18.203  60.096  44.895  1.00  0.00           C  
ATOM   3457  O   ASP   237      17.382  59.383  44.359  1.00  0.00           O  
ATOM   3458  N   GLY   238      19.441  59.623  45.151  1.00  0.00           N  
ATOM   3459  H   GLY   238      20.077  60.170  45.713  1.00  0.00           H  
ATOM   3460  CA  GLY   238      19.979  58.337  44.782  1.00  0.00           C  
ATOM   3461  HA2 GLY   238      20.877  58.127  45.364  1.00  0.00           H  
ATOM   3462  HA3 GLY   238      19.255  57.561  45.032  1.00  0.00           H  
ATOM   3463  C   GLY   238      20.248  58.147  43.317  1.00  0.00           C  
ATOM   3464  O   GLY   238      20.723  57.117  42.875  1.00  0.00           O  
ATOM   3465  N   THR   239      20.132  59.192  42.543  1.00  0.00           N  
ATOM   3466  H   THR   239      19.867  60.047  43.011  1.00  0.00           H  
ATOM   3467  CA  THR   239      20.442  59.225  41.105  1.00  0.00           C  
ATOM   3468  HA  THR   239      20.601  58.213  40.733  1.00  0.00           H  
ATOM   3469  CB  THR   239      19.257  59.798  40.330  1.00  0.00           C  
ATOM   3470  HB  THR   239      19.056  60.775  40.769  1.00  0.00           H  
ATOM   3471  CG2 THR   239      19.411  59.876  38.881  1.00  0.00           C  
ATOM   3472 HG21 THR   239      19.755  58.904  38.528  1.00  0.00           H  
ATOM   3473 HG22 THR   239      18.477  60.194  38.416  1.00  0.00           H  
ATOM   3474 HG23 THR   239      20.120  60.666  38.633  1.00  0.00           H  
ATOM   3475  OG1 THR   239      18.168  59.028  40.518  1.00  0.00           O  
ATOM   3476  HG1 THR   239      17.876  59.163  41.422  1.00  0.00           H  
ATOM   3477  C   THR   239      21.712  60.048  40.767  1.00  0.00           C  
ATOM   3478  O   THR   239      21.781  61.181  41.180  1.00  0.00           O  
ATOM   3479  N   ALA   240      22.621  59.518  39.834  1.00  0.00           N  
ATOM   3480  H   ALA   240      22.497  58.527  39.681  1.00  0.00           H  
ATOM   3481  CA  ALA   240      23.801  60.245  39.352  1.00  0.00           C  
ATOM   3482  HA  ALA   240      24.528  60.335  40.160  1.00  0.00           H  
ATOM   3483  CB  ALA   240      24.483  59.480  38.213  1.00  0.00           C  
ATOM   3484  HB1 ALA   240      24.649  58.437  38.485  1.00  0.00           H  
ATOM   3485  HB2 ALA   240      23.903  59.498  37.291  1.00  0.00           H  
ATOM   3486  HB3 ALA   240      25.463  59.932  38.061  1.00  0.00           H  
ATOM   3487  C   ALA   240      23.477  61.644  38.732  1.00  0.00           C  
ATOM   3488  O   ALA   240      22.652  61.799  37.896  1.00  0.00           O  
ATOM   3489  N   ALA   241      24.161  62.614  39.381  1.00  0.00           N  
ATOM   3490  H   ALA   241      24.749  62.300  40.139  1.00  0.00           H  
ATOM   3491  CA  ALA   241      23.821  64.070  39.196  1.00  0.00           C  
ATOM   3492  HA  ALA   241      23.250  64.169  38.273  1.00  0.00           H  
ATOM   3493  CB  ALA   241      23.075  64.549  40.483  1.00  0.00           C  
ATOM   3494  HB1 ALA   241      22.883  65.621  40.450  1.00  0.00           H  
ATOM   3495  HB2 ALA   241      23.725  64.399  41.346  1.00  0.00           H  
ATOM   3496  HB3 ALA   241      22.122  64.027  40.559  1.00  0.00           H  
ATOM   3497  C   ALA   241      25.088  64.937  39.018  1.00  0.00           C  
ATOM   3498  O   ALA   241      25.003  66.163  39.118  1.00  0.00           O  
ATOM   3499  N   GLY   242      26.236  64.320  38.757  1.00  0.00           N  
ATOM   3500  H   GLY   242      26.291  63.317  38.864  1.00  0.00           H  
ATOM   3501  CA  GLY   242      27.501  65.059  38.357  1.00  0.00           C  
ATOM   3502  HA2 GLY   242      27.512  65.207  37.278  1.00  0.00           H  
ATOM   3503  HA3 GLY   242      27.564  66.034  38.840  1.00  0.00           H  
ATOM   3504  C   GLY   242      28.850  64.388  38.703  1.00  0.00           C  
ATOM   3505  O   GLY   242      29.009  63.276  39.168  1.00  0.00           O  
ATOM   3506  N   VAL   243      29.890  65.159  38.471  1.00  0.00           N  
ATOM   3507  H   VAL   243      29.760  66.159  38.418  1.00  0.00           H  
ATOM   3508  CA  VAL   243      31.264  64.826  39.011  1.00  0.00           C  
ATOM   3509  HA  VAL   243      31.098  64.049  39.758  1.00  0.00           H  
ATOM   3510  CB  VAL   243      32.235  64.129  37.918  1.00  0.00           C  
ATOM   3511  HB  VAL   243      33.256  63.988  38.273  1.00  0.00           H  
ATOM   3512  CG1 VAL   243      31.837  62.673  37.601  1.00  0.00           C  
ATOM   3513 HG11 VAL   243      32.208  61.985  38.361  1.00  0.00           H  
ATOM   3514 HG12 VAL   243      32.215  62.279  36.658  1.00  0.00           H  
ATOM   3515 HG13 VAL   243      30.757  62.564  37.502  1.00  0.00           H  
ATOM   3516  CG2 VAL   243      32.179  64.915  36.646  1.00  0.00           C  
ATOM   3517 HG21 VAL   243      31.177  64.815  36.228  1.00  0.00           H  
ATOM   3518 HG22 VAL   243      32.963  64.601  35.957  1.00  0.00           H  
ATOM   3519 HG23 VAL   243      32.401  65.956  36.879  1.00  0.00           H  
ATOM   3520  C   VAL   243      31.925  65.990  39.721  1.00  0.00           C  
ATOM   3521  O   VAL   243      31.660  67.132  39.416  1.00  0.00           O  
ATOM   3522  N   GLU   244      32.722  65.652  40.718  1.00  0.00           N  
ATOM   3523  H   GLU   244      32.968  64.687  40.885  1.00  0.00           H  
ATOM   3524  CA  GLU   244      33.544  66.577  41.464  1.00  0.00           C  
ATOM   3525  HA  GLU   244      33.263  67.601  41.217  1.00  0.00           H  
ATOM   3526  CB  GLU   244      33.241  66.408  42.910  1.00  0.00           C  
ATOM   3527  HB2 GLU   244      32.198  66.614  43.151  1.00  0.00           H  
ATOM   3528  HB3 GLU   244      33.424  65.408  43.305  1.00  0.00           H  
ATOM   3529  CG  GLU   244      34.108  67.414  43.830  1.00  0.00           C  
ATOM   3530  HG2 GLU   244      35.142  67.072  43.868  1.00  0.00           H  
ATOM   3531  HG3 GLU   244      34.011  68.403  43.381  1.00  0.00           H  
ATOM   3532  CD  GLU   244      33.554  67.420  45.310  1.00  0.00           C  
ATOM   3533  OE1 GLU   244      34.153  66.777  46.233  1.00  0.00           O  
ATOM   3534  OE2 GLU   244      32.501  68.070  45.558  1.00  0.00           O  
ATOM   3535  C   GLU   244      34.961  66.375  40.970  1.00  0.00           C  
ATOM   3536  O   GLU   244      35.400  65.227  40.962  1.00  0.00           O  
ATOM   3537  N   VAL   245      35.638  67.406  40.577  1.00  0.00           N  
ATOM   3538  H   VAL   245      35.315  68.349  40.742  1.00  0.00           H  
ATOM   3539  CA  VAL   245      36.869  67.185  39.765  1.00  0.00           C  
ATOM   3540  HA  VAL   245      37.298  66.211  39.998  1.00  0.00           H  
ATOM   3541  CB  VAL   245      36.560  67.093  38.241  1.00  0.00           C  
ATOM   3542  HB  VAL   245      35.829  66.302  38.073  1.00  0.00           H  
ATOM   3543  CG1 VAL   245      35.796  68.342  37.713  1.00  0.00           C  
ATOM   3544 HG11 VAL   245      35.483  68.095  36.698  1.00  0.00           H  
ATOM   3545 HG12 VAL   245      36.552  69.127  37.725  1.00  0.00           H  
ATOM   3546 HG13 VAL   245      34.855  68.567  38.217  1.00  0.00           H  
ATOM   3547  CG2 VAL   245      37.812  66.883  37.271  1.00  0.00           C  
ATOM   3548 HG21 VAL   245      38.168  65.854  37.214  1.00  0.00           H  
ATOM   3549 HG22 VAL   245      37.506  67.158  36.262  1.00  0.00           H  
ATOM   3550 HG23 VAL   245      38.697  67.447  37.564  1.00  0.00           H  
ATOM   3551  C   VAL   245      37.960  68.275  40.051  1.00  0.00           C  
ATOM   3552  O   VAL   245      37.687  69.486  39.999  1.00  0.00           O  
ATOM   3553  N   GLN   246      39.196  67.831  40.211  1.00  0.00           N  
ATOM   3554  H   GLN   246      39.289  66.871  39.912  1.00  0.00           H  
ATOM   3555  CA  GLN   246      40.412  68.620  40.411  1.00  0.00           C  
ATOM   3556  HA  GLN   246      40.076  69.549  40.872  1.00  0.00           H  
ATOM   3557  CB  GLN   246      41.317  67.940  41.475  1.00  0.00           C  
ATOM   3558  HB2 GLN   246      40.558  67.599  42.179  1.00  0.00           H  
ATOM   3559  HB3 GLN   246      41.788  67.095  40.973  1.00  0.00           H  
ATOM   3560  CG  GLN   246      42.307  68.850  42.209  1.00  0.00           C  
ATOM   3561  HG2 GLN   246      43.139  69.105  41.553  1.00  0.00           H  
ATOM   3562  HG3 GLN   246      41.795  69.763  42.515  1.00  0.00           H  
ATOM   3563  CD  GLN   246      42.876  68.348  43.529  1.00  0.00           C  
ATOM   3564  OE1 GLN   246      44.048  68.067  43.674  1.00  0.00           O  
ATOM   3565  NE2 GLN   246      41.997  68.087  44.537  1.00  0.00           N  
ATOM   3566 HE21 GLN   246      41.094  68.514  44.388  1.00  0.00           H  
ATOM   3567 HE22 GLN   246      42.381  67.521  45.281  1.00  0.00           H  
ATOM   3568  C   GLN   246      41.253  68.803  39.226  1.00  0.00           C  
ATOM   3569  O   GLN   246      41.710  67.868  38.608  1.00  0.00           O  
ATOM   3570  N   ASP   247      41.679  70.089  39.071  1.00  0.00           N  
ATOM   3571  H   ASP   247      41.200  70.812  39.590  1.00  0.00           H  
ATOM   3572  CA  ASP   247      42.847  70.508  38.253  1.00  0.00           C  
ATOM   3573  HA  ASP   247      42.779  69.968  37.309  1.00  0.00           H  
ATOM   3574  CB  ASP   247      42.962  72.077  38.097  1.00  0.00           C  
ATOM   3575  HB2 ASP   247      42.247  72.391  37.336  1.00  0.00           H  
ATOM   3576  HB3 ASP   247      42.653  72.574  39.016  1.00  0.00           H  
ATOM   3577  CG  ASP   247      44.323  72.538  37.548  1.00  0.00           C  
ATOM   3578  OD1 ASP   247      44.872  71.844  36.659  1.00  0.00           O  
ATOM   3579  OD2 ASP   247      44.741  73.696  37.834  1.00  0.00           O  
ATOM   3580  C   ASP   247      44.162  70.014  38.881  1.00  0.00           C  
ATOM   3581  O   ASP   247      44.647  70.638  39.850  1.00  0.00           O  
ATOM   3582  N   ARG   248      44.926  69.133  38.215  1.00  0.00           N  
ATOM   3583  H   ARG   248      44.550  68.763  37.353  1.00  0.00           H  
ATOM   3584  CA  ARG   248      46.238  68.649  38.764  1.00  0.00           C  
ATOM   3585  HA  ARG   248      46.079  68.560  39.839  1.00  0.00           H  
ATOM   3586  CB  ARG   248      46.679  67.317  38.116  1.00  0.00           C  
ATOM   3587  HB2 ARG   248      47.753  67.179  38.244  1.00  0.00           H  
ATOM   3588  HB3 ARG   248      46.535  67.393  37.038  1.00  0.00           H  
ATOM   3589  CG  ARG   248      46.013  66.030  38.609  1.00  0.00           C  
ATOM   3590  HG2 ARG   248      44.931  66.159  38.568  1.00  0.00           H  
ATOM   3591  HG3 ARG   248      46.207  65.181  37.953  1.00  0.00           H  
ATOM   3592  CD  ARG   248      46.329  65.541  40.054  1.00  0.00           C  
ATOM   3593  HD2 ARG   248      45.399  65.293  40.565  1.00  0.00           H  
ATOM   3594  HD3 ARG   248      46.803  66.366  40.586  1.00  0.00           H  
ATOM   3595  NE  ARG   248      47.372  64.467  40.146  1.00  0.00           N  
ATOM   3596  HE  ARG   248      47.772  64.084  39.301  1.00  0.00           H  
ATOM   3597  CZ  ARG   248      47.938  63.894  41.171  1.00  0.00           C  
ATOM   3598  NH1 ARG   248      47.815  64.348  42.393  1.00  0.00           N  
ATOM   3599 HH11 ARG   248      47.324  65.212  42.577  1.00  0.00           H  
ATOM   3600 HH12 ARG   248      48.434  63.890  43.047  1.00  0.00           H  
ATOM   3601  NH2 ARG   248      48.797  62.883  41.034  1.00  0.00           N  
ATOM   3602 HH21 ARG   248      49.234  62.848  40.124  1.00  0.00           H  
ATOM   3603 HH22 ARG   248      49.117  62.375  41.846  1.00  0.00           H  
ATOM   3604  C   ARG   248      47.379  69.658  38.768  1.00  0.00           C  
ATOM   3605  O   ARG   248      48.344  69.364  39.523  1.00  0.00           O  
ATOM   3606  N   ARG   249      47.266  70.830  38.104  1.00  0.00           N  
ATOM   3607  H   ARG   249      46.344  70.972  37.716  1.00  0.00           H  
ATOM   3608  CA  ARG   249      48.218  71.922  38.212  1.00  0.00           C  
ATOM   3609  HA  ARG   249      49.185  71.429  38.306  1.00  0.00           H  
ATOM   3610  CB  ARG   249      48.440  72.712  36.895  1.00  0.00           C  
ATOM   3611  HB2 ARG   249      47.491  73.150  36.585  1.00  0.00           H  
ATOM   3612  HB3 ARG   249      49.245  73.444  36.961  1.00  0.00           H  
ATOM   3613  CG  ARG   249      48.781  71.749  35.778  1.00  0.00           C  
ATOM   3614  HG2 ARG   249      49.680  71.198  36.053  1.00  0.00           H  
ATOM   3615  HG3 ARG   249      47.939  71.088  35.572  1.00  0.00           H  
ATOM   3616  CD  ARG   249      49.073  72.465  34.440  1.00  0.00           C  
ATOM   3617  HD2 ARG   249      50.038  72.964  34.536  1.00  0.00           H  
ATOM   3618  HD3 ARG   249      48.343  73.270  34.352  1.00  0.00           H  
ATOM   3619  NE  ARG   249      49.190  71.553  33.235  1.00  0.00           N  
ATOM   3620  HE  ARG   249      48.862  70.608  33.372  1.00  0.00           H  
ATOM   3621  CZ  ARG   249      49.402  71.876  31.989  1.00  0.00           C  
ATOM   3622  NH1 ARG   249      49.508  73.141  31.644  1.00  0.00           N  
ATOM   3623 HH11 ARG   249      49.388  73.915  32.281  1.00  0.00           H  
ATOM   3624 HH12 ARG   249      49.858  73.328  30.715  1.00  0.00           H  
ATOM   3625  NH2 ARG   249      49.326  71.038  31.014  1.00  0.00           N  
ATOM   3626 HH21 ARG   249      49.161  70.067  31.238  1.00  0.00           H  
ATOM   3627 HH22 ARG   249      49.276  71.326  30.047  1.00  0.00           H  
ATOM   3628  C   ARG   249      48.083  72.753  39.474  1.00  0.00           C  
ATOM   3629  O   ARG   249      48.987  72.692  40.265  1.00  0.00           O  
ATOM   3630  N   SER   250      46.906  73.442  39.696  1.00  0.00           N  
ATOM   3631  H   SER   250      46.265  73.503  38.918  1.00  0.00           H  
ATOM   3632  CA  SER   250      46.626  74.088  40.954  1.00  0.00           C  
ATOM   3633  HA  SER   250      47.545  74.561  41.299  1.00  0.00           H  
ATOM   3634  CB  SER   250      45.520  75.154  40.787  1.00  0.00           C  
ATOM   3635  HB2 SER   250      45.656  75.696  39.851  1.00  0.00           H  
ATOM   3636  HB3 SER   250      44.579  74.605  40.828  1.00  0.00           H  
ATOM   3637  OG  SER   250      45.464  75.980  41.932  1.00  0.00           O  
ATOM   3638  HG  SER   250      44.643  75.703  42.347  1.00  0.00           H  
ATOM   3639  C   SER   250      46.277  73.230  42.174  1.00  0.00           C  
ATOM   3640  O   SER   250      46.694  73.508  43.334  1.00  0.00           O  
ATOM   3641  N   GLY   251      45.627  72.040  41.950  1.00  0.00           N  
ATOM   3642  H   GLY   251      45.511  71.664  41.019  1.00  0.00           H  
ATOM   3643  CA  GLY   251      44.999  71.274  43.059  1.00  0.00           C  
ATOM   3644  HA2 GLY   251      45.588  71.355  43.973  1.00  0.00           H  
ATOM   3645  HA3 GLY   251      44.944  70.271  42.635  1.00  0.00           H  
ATOM   3646  C   GLY   251      43.519  71.787  43.412  1.00  0.00           C  
ATOM   3647  O   GLY   251      42.930  71.257  44.374  1.00  0.00           O  
ATOM   3648  N   ASP   252      43.047  72.825  42.787  1.00  0.00           N  
ATOM   3649  H   ASP   252      43.621  73.364  42.154  1.00  0.00           H  
ATOM   3650  CA  ASP   252      41.709  73.339  42.822  1.00  0.00           C  
ATOM   3651  HA  ASP   252      41.526  73.766  43.808  1.00  0.00           H  
ATOM   3652  CB  ASP   252      41.629  74.519  41.781  1.00  0.00           C  
ATOM   3653  HB2 ASP   252      42.097  74.185  40.855  1.00  0.00           H  
ATOM   3654  HB3 ASP   252      40.574  74.746  41.633  1.00  0.00           H  
ATOM   3655  CG  ASP   252      42.351  75.758  42.304  1.00  0.00           C  
ATOM   3656  OD1 ASP   252      42.136  76.883  41.770  1.00  0.00           O  
ATOM   3657  OD2 ASP   252      43.073  75.690  43.295  1.00  0.00           O  
ATOM   3658  C   ASP   252      40.636  72.286  42.468  1.00  0.00           C  
ATOM   3659  O   ASP   252      40.886  71.718  41.434  1.00  0.00           O  
ATOM   3660  N   THR   253      39.523  72.107  43.221  1.00  0.00           N  
ATOM   3661  H   THR   253      39.436  72.644  44.072  1.00  0.00           H  
ATOM   3662  CA  THR   253      38.453  71.135  42.867  1.00  0.00           C  
ATOM   3663  HA  THR   253      38.788  70.639  41.956  1.00  0.00           H  
ATOM   3664  CB  THR   253      38.239  70.046  43.964  1.00  0.00           C  
ATOM   3665  HB  THR   253      37.776  70.486  44.847  1.00  0.00           H  
ATOM   3666  CG2 THR   253      37.472  68.840  43.509  1.00  0.00           C  
ATOM   3667 HG21 THR   253      38.112  68.254  42.849  1.00  0.00           H  
ATOM   3668 HG22 THR   253      36.590  69.262  43.028  1.00  0.00           H  
ATOM   3669 HG23 THR   253      37.243  68.236  44.387  1.00  0.00           H  
ATOM   3670  OG1 THR   253      39.454  69.570  44.426  1.00  0.00           O  
ATOM   3671  HG1 THR   253      39.812  70.407  44.734  1.00  0.00           H  
ATOM   3672  C   THR   253      37.180  71.843  42.604  1.00  0.00           C  
ATOM   3673  O   THR   253      36.896  72.825  43.314  1.00  0.00           O  
ATOM   3674  N   TYR   254      36.479  71.480  41.547  1.00  0.00           N  
ATOM   3675  H   TYR   254      36.779  70.578  41.205  1.00  0.00           H  
ATOM   3676  CA  TYR   254      35.350  72.058  40.877  1.00  0.00           C  
ATOM   3677  HA  TYR   254      35.074  72.901  41.511  1.00  0.00           H  
ATOM   3678  CB  TYR   254      35.850  72.692  39.568  1.00  0.00           C  
ATOM   3679  HB2 TYR   254      36.109  71.867  38.904  1.00  0.00           H  
ATOM   3680  HB3 TYR   254      35.058  73.195  39.014  1.00  0.00           H  
ATOM   3681  CG  TYR   254      37.003  73.652  39.576  1.00  0.00           C  
ATOM   3682  CD1 TYR   254      38.343  73.201  39.588  1.00  0.00           C  
ATOM   3683  HD1 TYR   254      38.562  72.161  39.774  1.00  0.00           H  
ATOM   3684  CE1 TYR   254      39.428  74.116  39.316  1.00  0.00           C  
ATOM   3685  HE1 TYR   254      40.426  73.704  39.316  1.00  0.00           H  
ATOM   3686  CZ  TYR   254      39.166  75.470  39.068  1.00  0.00           C  
ATOM   3687  OH  TYR   254      40.190  76.342  38.892  1.00  0.00           O  
ATOM   3688  HH  TYR   254      40.905  75.714  38.764  1.00  0.00           H  
ATOM   3689  CE2 TYR   254      37.872  75.987  39.113  1.00  0.00           C  
ATOM   3690  HE2 TYR   254      37.615  76.994  38.819  1.00  0.00           H  
ATOM   3691  CD2 TYR   254      36.831  75.023  39.371  1.00  0.00           C  
ATOM   3692  HD2 TYR   254      35.823  75.363  39.185  1.00  0.00           H  
ATOM   3693  C   TYR   254      34.227  71.025  40.702  1.00  0.00           C  
ATOM   3694  O   TYR   254      34.583  69.858  40.678  1.00  0.00           O  
ATOM   3695  N   GLN   255      32.930  71.354  40.488  1.00  0.00           N  
ATOM   3696  H   GLN   255      32.705  72.338  40.525  1.00  0.00           H  
ATOM   3697  CA  GLN   255      31.948  70.382  40.162  1.00  0.00           C  
ATOM   3698  HA  GLN   255      32.406  69.397  40.078  1.00  0.00           H  
ATOM   3699  CB  GLN   255      30.958  70.554  41.282  1.00  0.00           C  
ATOM   3700  HB2 GLN   255      30.801  71.625  41.407  1.00  0.00           H  
ATOM   3701  HB3 GLN   255      30.035  70.076  40.954  1.00  0.00           H  
ATOM   3702  CG  GLN   255      31.382  69.906  42.632  1.00  0.00           C  
ATOM   3703  HG2 GLN   255      32.262  70.456  42.967  1.00  0.00           H  
ATOM   3704  HG3 GLN   255      31.747  68.892  42.473  1.00  0.00           H  
ATOM   3705  CD  GLN   255      30.204  70.019  43.630  1.00  0.00           C  
ATOM   3706  OE1 GLN   255      29.113  70.363  43.234  1.00  0.00           O  
ATOM   3707  NE2 GLN   255      30.305  69.624  44.843  1.00  0.00           N  
ATOM   3708 HE21 GLN   255      31.206  69.280  45.142  1.00  0.00           H  
ATOM   3709 HE22 GLN   255      29.611  69.955  45.498  1.00  0.00           H  
ATOM   3710  C   GLN   255      31.232  70.533  38.826  1.00  0.00           C  
ATOM   3711  O   GLN   255      31.089  71.681  38.411  1.00  0.00           O  
ATOM   3712  N   VAL   256      30.814  69.455  38.192  1.00  0.00           N  
ATOM   3713  H   VAL   256      31.011  68.594  38.682  1.00  0.00           H  
ATOM   3714  CA  VAL   256      30.281  69.326  36.805  1.00  0.00           C  
ATOM   3715  HA  VAL   256      30.049  70.345  36.497  1.00  0.00           H  
ATOM   3716  CB  VAL   256      31.269  68.717  35.719  1.00  0.00           C  
ATOM   3717  HB  VAL   256      31.519  67.667  35.873  1.00  0.00           H  
ATOM   3718  CG1 VAL   256      30.529  68.694  34.420  1.00  0.00           C  
ATOM   3719 HG11 VAL   256      29.802  67.893  34.294  1.00  0.00           H  
ATOM   3720 HG12 VAL   256      30.076  69.654  34.171  1.00  0.00           H  
ATOM   3721 HG13 VAL   256      31.241  68.344  33.673  1.00  0.00           H  
ATOM   3722  CG2 VAL   256      32.581  69.504  35.720  1.00  0.00           C  
ATOM   3723 HG21 VAL   256      32.394  70.576  35.660  1.00  0.00           H  
ATOM   3724 HG22 VAL   256      33.142  69.166  36.591  1.00  0.00           H  
ATOM   3725 HG23 VAL   256      33.165  69.312  34.820  1.00  0.00           H  
ATOM   3726  C   VAL   256      28.978  68.597  36.707  1.00  0.00           C  
ATOM   3727  O   VAL   256      28.908  67.557  37.275  1.00  0.00           O  
ATOM   3728  N   ALA   257      27.931  69.275  36.202  1.00  0.00           N  
ATOM   3729  H   ALA   257      28.075  70.207  35.840  1.00  0.00           H  
ATOM   3730  CA  ALA   257      26.625  68.618  36.156  1.00  0.00           C  
ATOM   3731  HA  ALA   257      26.461  68.042  37.066  1.00  0.00           H  
ATOM   3732  CB  ALA   257      25.537  69.723  36.280  1.00  0.00           C  
ATOM   3733  HB1 ALA   257      25.442  70.326  35.377  1.00  0.00           H  
ATOM   3734  HB2 ALA   257      24.599  69.169  36.314  1.00  0.00           H  
ATOM   3735  HB3 ALA   257      25.684  70.261  37.217  1.00  0.00           H  
ATOM   3736  C   ALA   257      26.446  67.627  35.029  1.00  0.00           C  
ATOM   3737  O   ALA   257      26.879  67.938  33.967  1.00  0.00           O  
ATOM   3738  N   ALA   258      25.876  66.444  35.229  1.00  0.00           N  
ATOM   3739  H   ALA   258      25.528  66.204  36.147  1.00  0.00           H  
ATOM   3740  CA  ALA   258      25.582  65.381  34.228  1.00  0.00           C  
ATOM   3741  HA  ALA   258      25.628  65.852  33.247  1.00  0.00           H  
ATOM   3742  CB  ALA   258      26.707  64.300  34.224  1.00  0.00           C  
ATOM   3743  HB1 ALA   258      26.646  63.795  35.189  1.00  0.00           H  
ATOM   3744  HB2 ALA   258      26.440  63.618  33.417  1.00  0.00           H  
ATOM   3745  HB3 ALA   258      27.669  64.782  34.050  1.00  0.00           H  
ATOM   3746  C   ALA   258      24.242  64.728  34.402  1.00  0.00           C  
ATOM   3747  O   ALA   258      23.736  64.706  35.531  1.00  0.00           O  
ATOM   3748  N   ARG   259      23.672  64.205  33.324  1.00  0.00           N  
ATOM   3749  H   ARG   259      24.075  64.316  32.405  1.00  0.00           H  
ATOM   3750  CA  ARG   259      22.391  63.486  33.359  1.00  0.00           C  
ATOM   3751  HA  ARG   259      21.711  63.819  34.143  1.00  0.00           H  
ATOM   3752  CB  ARG   259      21.507  63.734  32.092  1.00  0.00           C  
ATOM   3753  HB2 ARG   259      21.452  64.808  31.911  1.00  0.00           H  
ATOM   3754  HB3 ARG   259      22.077  63.396  31.227  1.00  0.00           H  
ATOM   3755  CG  ARG   259      20.097  63.152  32.166  1.00  0.00           C  
ATOM   3756  HG2 ARG   259      20.119  62.063  32.135  1.00  0.00           H  
ATOM   3757  HG3 ARG   259      19.677  63.546  33.092  1.00  0.00           H  
ATOM   3758  CD  ARG   259      19.309  63.657  30.978  1.00  0.00           C  
ATOM   3759  HD2 ARG   259      19.904  63.515  30.076  1.00  0.00           H  
ATOM   3760  HD3 ARG   259      19.103  64.723  31.068  1.00  0.00           H  
ATOM   3761  NE  ARG   259      18.038  62.924  30.868  1.00  0.00           N  
ATOM   3762  HE  ARG   259      17.966  62.063  31.392  1.00  0.00           H  
ATOM   3763  CZ  ARG   259      17.054  63.193  30.015  1.00  0.00           C  
ATOM   3764  NH1 ARG   259      17.080  64.133  29.141  1.00  0.00           N  
ATOM   3765 HH11 ARG   259      17.802  64.835  29.071  1.00  0.00           H  
ATOM   3766 HH12 ARG   259      16.225  64.246  28.615  1.00  0.00           H  
ATOM   3767  NH2 ARG   259      16.036  62.465  30.179  1.00  0.00           N  
ATOM   3768 HH21 ARG   259      16.248  61.642  30.725  1.00  0.00           H  
ATOM   3769 HH22 ARG   259      15.275  62.565  29.522  1.00  0.00           H  
ATOM   3770  C   ARG   259      22.649  61.991  33.533  1.00  0.00           C  
ATOM   3771  O   ARG   259      21.922  61.362  34.308  1.00  0.00           O  
ATOM   3772  N   TYR   260      23.699  61.528  32.823  1.00  0.00           N  
ATOM   3773  H   TYR   260      24.230  62.247  32.355  1.00  0.00           H  
ATOM   3774  CA  TYR   260      24.191  60.135  32.795  1.00  0.00           C  
ATOM   3775  HA  TYR   260      23.715  59.609  33.622  1.00  0.00           H  
ATOM   3776  CB  TYR   260      23.765  59.584  31.480  1.00  0.00           C  
ATOM   3777  HB2 TYR   260      24.315  60.063  30.670  1.00  0.00           H  
ATOM   3778  HB3 TYR   260      23.940  58.509  31.519  1.00  0.00           H  
ATOM   3779  CG  TYR   260      22.249  59.769  31.150  1.00  0.00           C  
ATOM   3780  CD1 TYR   260      21.936  60.479  29.993  1.00  0.00           C  
ATOM   3781  HD1 TYR   260      22.737  60.993  29.483  1.00  0.00           H  
ATOM   3782  CE1 TYR   260      20.610  60.566  29.584  1.00  0.00           C  
ATOM   3783  HE1 TYR   260      20.451  61.081  28.649  1.00  0.00           H  
ATOM   3784  CZ  TYR   260      19.581  59.804  30.183  1.00  0.00           C  
ATOM   3785  OH  TYR   260      18.313  59.814  29.688  1.00  0.00           O  
ATOM   3786  HH  TYR   260      17.800  59.057  29.980  1.00  0.00           H  
ATOM   3787  CE2 TYR   260      19.914  59.101  31.410  1.00  0.00           C  
ATOM   3788  HE2 TYR   260      19.122  58.617  31.963  1.00  0.00           H  
ATOM   3789  CD2 TYR   260      21.281  59.123  31.830  1.00  0.00           C  
ATOM   3790  HD2 TYR   260      21.560  58.705  32.786  1.00  0.00           H  
ATOM   3791  C   TYR   260      25.756  60.255  32.956  1.00  0.00           C  
ATOM   3792  O   TYR   260      26.348  61.224  32.631  1.00  0.00           O  
ATOM   3793  N   VAL   261      26.387  59.243  33.515  1.00  0.00           N  
ATOM   3794  H   VAL   261      25.936  58.342  33.594  1.00  0.00           H  
ATOM   3795  CA  VAL   261      27.813  59.206  34.027  1.00  0.00           C  
ATOM   3796  HA  VAL   261      28.257  59.949  33.365  1.00  0.00           H  
ATOM   3797  CB  VAL   261      27.796  59.630  35.519  1.00  0.00           C  
ATOM   3798  HB  VAL   261      27.152  59.022  36.155  1.00  0.00           H  
ATOM   3799  CG1 VAL   261      29.235  59.724  36.095  1.00  0.00           C  
ATOM   3800 HG11 VAL   261      29.169  60.005  37.146  1.00  0.00           H  
ATOM   3801 HG12 VAL   261      29.708  58.742  36.074  1.00  0.00           H  
ATOM   3802 HG13 VAL   261      29.863  60.360  35.471  1.00  0.00           H  
ATOM   3803  CG2 VAL   261      27.192  61.024  35.959  1.00  0.00           C  
ATOM   3804 HG21 VAL   261      27.739  61.772  35.384  1.00  0.00           H  
ATOM   3805 HG22 VAL   261      27.264  61.280  37.015  1.00  0.00           H  
ATOM   3806 HG23 VAL   261      26.168  61.060  35.588  1.00  0.00           H  
ATOM   3807  C   VAL   261      28.416  57.854  33.756  1.00  0.00           C  
ATOM   3808  O   VAL   261      27.789  56.825  33.990  1.00  0.00           O  
ATOM   3809  N   VAL   262      29.618  57.756  33.277  1.00  0.00           N  
ATOM   3810  H   VAL   262      29.986  58.653  32.994  1.00  0.00           H  
ATOM   3811  CA  VAL   262      30.370  56.448  33.143  1.00  0.00           C  
ATOM   3812  HA  VAL   262      29.933  55.522  33.515  1.00  0.00           H  
ATOM   3813  CB  VAL   262      30.763  56.275  31.610  1.00  0.00           C  
ATOM   3814  HB  VAL   262      31.411  57.083  31.270  1.00  0.00           H  
ATOM   3815  CG1 VAL   262      31.592  54.993  31.367  1.00  0.00           C  
ATOM   3816 HG11 VAL   262      31.030  54.083  31.576  1.00  0.00           H  
ATOM   3817 HG12 VAL   262      32.519  54.983  31.941  1.00  0.00           H  
ATOM   3818 HG13 VAL   262      31.966  54.992  30.344  1.00  0.00           H  
ATOM   3819  CG2 VAL   262      29.594  56.389  30.680  1.00  0.00           C  
ATOM   3820 HG21 VAL   262      29.092  57.347  30.811  1.00  0.00           H  
ATOM   3821 HG22 VAL   262      28.889  55.578  30.864  1.00  0.00           H  
ATOM   3822 HG23 VAL   262      29.826  56.429  29.616  1.00  0.00           H  
ATOM   3823  C   VAL   262      31.703  56.671  33.794  1.00  0.00           C  
ATOM   3824  O   VAL   262      32.341  57.661  33.611  1.00  0.00           O  
ATOM   3825  N   VAL   263      32.165  55.657  34.569  1.00  0.00           N  
ATOM   3826  H   VAL   263      31.572  54.840  34.602  1.00  0.00           H  
ATOM   3827  CA  VAL   263      33.467  55.539  35.339  1.00  0.00           C  
ATOM   3828  HA  VAL   263      34.102  56.347  34.976  1.00  0.00           H  
ATOM   3829  CB  VAL   263      33.278  55.974  36.811  1.00  0.00           C  
ATOM   3830  HB  VAL   263      34.292  56.082  37.196  1.00  0.00           H  
ATOM   3831  CG1 VAL   263      32.640  57.287  37.037  1.00  0.00           C  
ATOM   3832 HG11 VAL   263      32.610  57.624  38.074  1.00  0.00           H  
ATOM   3833 HG12 VAL   263      31.620  57.210  36.660  1.00  0.00           H  
ATOM   3834 HG13 VAL   263      33.190  57.922  36.343  1.00  0.00           H  
ATOM   3835  CG2 VAL   263      32.417  54.972  37.594  1.00  0.00           C  
ATOM   3836 HG21 VAL   263      32.827  53.962  37.623  1.00  0.00           H  
ATOM   3837 HG22 VAL   263      32.232  55.236  38.635  1.00  0.00           H  
ATOM   3838 HG23 VAL   263      31.407  54.869  37.199  1.00  0.00           H  
ATOM   3839  C   VAL   263      34.228  54.177  35.156  1.00  0.00           C  
ATOM   3840  O   VAL   263      33.576  53.139  35.277  1.00  0.00           O  
ATOM   3841  N   GLY   264      35.564  54.067  34.960  1.00  0.00           N  
ATOM   3842  H   GLY   264      36.030  54.954  34.827  1.00  0.00           H  
ATOM   3843  CA  GLY   264      36.297  52.808  34.669  1.00  0.00           C  
ATOM   3844  HA2 GLY   264      36.152  52.003  35.389  1.00  0.00           H  
ATOM   3845  HA3 GLY   264      35.840  52.401  33.768  1.00  0.00           H  
ATOM   3846  C   GLY   264      37.823  52.943  34.349  1.00  0.00           C  
ATOM   3847  O   GLY   264      38.351  53.720  33.504  1.00  0.00           O  
ATOM   3848  N   ALA   265      38.547  52.116  35.069  1.00  0.00           N  
ATOM   3849  H   ALA   265      38.075  51.486  35.702  1.00  0.00           H  
ATOM   3850  CA  ALA   265      39.920  51.772  35.021  1.00  0.00           C  
ATOM   3851  HA  ALA   265      40.175  51.722  33.962  1.00  0.00           H  
ATOM   3852  CB  ALA   265      40.814  52.929  35.513  1.00  0.00           C  
ATOM   3853  HB1 ALA   265      40.642  53.759  34.827  1.00  0.00           H  
ATOM   3854  HB2 ALA   265      40.497  53.161  36.530  1.00  0.00           H  
ATOM   3855  HB3 ALA   265      41.864  52.636  35.486  1.00  0.00           H  
ATOM   3856  C   ALA   265      40.252  50.394  35.629  1.00  0.00           C  
ATOM   3857  O   ALA   265      40.077  50.106  36.779  1.00  0.00           O  
ATOM   3858  N   ASP   266      40.772  49.507  34.798  1.00  0.00           N  
ATOM   3859  H   ASP   266      40.736  49.817  33.838  1.00  0.00           H  
ATOM   3860  CA  ASP   266      40.942  48.068  35.059  1.00  0.00           C  
ATOM   3861  HA  ASP   266      40.662  47.567  34.132  1.00  0.00           H  
ATOM   3862  CB  ASP   266      42.402  47.684  35.312  1.00  0.00           C  
ATOM   3863  HB2 ASP   266      42.426  46.624  35.567  1.00  0.00           H  
ATOM   3864  HB3 ASP   266      42.940  47.839  34.377  1.00  0.00           H  
ATOM   3865  CG  ASP   266      43.060  48.527  36.410  1.00  0.00           C  
ATOM   3866  OD1 ASP   266      43.973  49.348  36.038  1.00  0.00           O  
ATOM   3867  OD2 ASP   266      42.650  48.386  37.585  1.00  0.00           O  
ATOM   3868  C   ASP   266      40.009  47.368  36.016  1.00  0.00           C  
ATOM   3869  O   ASP   266      38.802  47.354  35.796  1.00  0.00           O  
ATOM   3870  N   ALA   267      40.525  46.766  37.094  1.00  0.00           N  
ATOM   3871  H   ALA   267      41.404  47.188  37.357  1.00  0.00           H  
ATOM   3872  CA  ALA   267      39.705  46.079  38.094  1.00  0.00           C  
ATOM   3873  HA  ALA   267      38.649  46.348  38.091  1.00  0.00           H  
ATOM   3874  CB  ALA   267      39.760  44.535  37.742  1.00  0.00           C  
ATOM   3875  HB1 ALA   267      38.799  44.128  38.056  1.00  0.00           H  
ATOM   3876  HB2 ALA   267      39.747  44.468  36.654  1.00  0.00           H  
ATOM   3877  HB3 ALA   267      40.704  44.106  38.080  1.00  0.00           H  
ATOM   3878  C   ALA   267      40.299  46.377  39.461  1.00  0.00           C  
ATOM   3879  O   ALA   267      39.699  45.999  40.478  1.00  0.00           O  
ATOM   3880  N   LEU   268      41.468  47.003  39.591  1.00  0.00           N  
ATOM   3881  H   LEU   268      42.036  47.304  38.812  1.00  0.00           H  
ATOM   3882  CA  LEU   268      41.851  47.637  40.759  1.00  0.00           C  
ATOM   3883  HA  LEU   268      41.587  47.070  41.651  1.00  0.00           H  
ATOM   3884  CB  LEU   268      43.384  47.704  40.767  1.00  0.00           C  
ATOM   3885  HB2 LEU   268      43.610  48.219  41.700  1.00  0.00           H  
ATOM   3886  HB3 LEU   268      43.728  48.339  39.951  1.00  0.00           H  
ATOM   3887  CG  LEU   268      44.144  46.353  40.764  1.00  0.00           C  
ATOM   3888  HG  LEU   268      44.034  45.928  39.766  1.00  0.00           H  
ATOM   3889  CD1 LEU   268      45.641  46.750  40.891  1.00  0.00           C  
ATOM   3890 HD11 LEU   268      45.753  47.254  41.851  1.00  0.00           H  
ATOM   3891 HD12 LEU   268      46.273  45.872  40.754  1.00  0.00           H  
ATOM   3892 HD13 LEU   268      45.946  47.466  40.127  1.00  0.00           H  
ATOM   3893  CD2 LEU   268      43.721  45.242  41.759  1.00  0.00           C  
ATOM   3894 HD21 LEU   268      43.208  45.767  42.565  1.00  0.00           H  
ATOM   3895 HD22 LEU   268      42.897  44.676  41.327  1.00  0.00           H  
ATOM   3896 HD23 LEU   268      44.459  44.488  42.034  1.00  0.00           H  
ATOM   3897  C   LEU   268      41.181  49.006  40.900  1.00  0.00           C  
ATOM   3898  O   LEU   268      40.713  49.329  41.983  1.00  0.00           O  
ATOM   3899  N   ARG   269      41.168  49.858  39.864  1.00  0.00           N  
ATOM   3900  H   ARG   269      41.383  49.482  38.951  1.00  0.00           H  
ATOM   3901  CA  ARG   269      40.944  51.271  40.059  1.00  0.00           C  
ATOM   3902  HA  ARG   269      41.398  51.545  41.012  1.00  0.00           H  
ATOM   3903  CB  ARG   269      41.765  52.044  39.046  1.00  0.00           C  
ATOM   3904  HB2 ARG   269      41.390  51.873  38.037  1.00  0.00           H  
ATOM   3905  HB3 ARG   269      41.383  53.061  39.136  1.00  0.00           H  
ATOM   3906  CG  ARG   269      43.280  51.995  39.395  1.00  0.00           C  
ATOM   3907  HG2 ARG   269      43.366  52.548  40.330  1.00  0.00           H  
ATOM   3908  HG3 ARG   269      43.594  50.952  39.349  1.00  0.00           H  
ATOM   3909  CD  ARG   269      44.076  52.697  38.293  1.00  0.00           C  
ATOM   3910  HD2 ARG   269      43.576  53.665  38.265  1.00  0.00           H  
ATOM   3911  HD3 ARG   269      45.096  52.664  38.674  1.00  0.00           H  
ATOM   3912  NE  ARG   269      44.055  52.065  36.921  1.00  0.00           N  
ATOM   3913  HE  ARG   269      43.666  51.137  36.830  1.00  0.00           H  
ATOM   3914  CZ  ARG   269      44.676  52.467  35.812  1.00  0.00           C  
ATOM   3915  NH1 ARG   269      45.157  53.675  35.741  1.00  0.00           N  
ATOM   3916 HH11 ARG   269      45.023  54.365  36.466  1.00  0.00           H  
ATOM   3917 HH12 ARG   269      45.567  54.021  34.885  1.00  0.00           H  
ATOM   3918  NH2 ARG   269      44.607  51.641  34.833  1.00  0.00           N  
ATOM   3919 HH21 ARG   269      44.121  50.796  35.095  1.00  0.00           H  
ATOM   3920 HH22 ARG   269      44.737  51.923  33.872  1.00  0.00           H  
ATOM   3921  C   ARG   269      39.460  51.731  39.978  1.00  0.00           C  
ATOM   3922  O   ARG   269      39.060  52.643  40.721  1.00  0.00           O  
ATOM   3923  N   THR   270      38.656  51.110  39.197  1.00  0.00           N  
ATOM   3924  H   THR   270      39.178  50.430  38.664  1.00  0.00           H  
ATOM   3925  CA  THR   270      37.205  51.263  39.210  1.00  0.00           C  
ATOM   3926  HA  THR   270      36.975  52.275  38.876  1.00  0.00           H  
ATOM   3927  CB  THR   270      36.632  50.250  38.133  1.00  0.00           C  
ATOM   3928  HB  THR   270      36.757  49.227  38.487  1.00  0.00           H  
ATOM   3929  CG2 THR   270      35.150  50.432  37.837  1.00  0.00           C  
ATOM   3930 HG21 THR   270      34.653  50.373  38.805  1.00  0.00           H  
ATOM   3931 HG22 THR   270      35.030  51.424  37.400  1.00  0.00           H  
ATOM   3932 HG23 THR   270      34.867  49.616  37.173  1.00  0.00           H  
ATOM   3933  OG1 THR   270      37.192  50.325  36.853  1.00  0.00           O  
ATOM   3934  HG1 THR   270      36.719  49.601  36.436  1.00  0.00           H  
ATOM   3935  C   THR   270      36.582  51.050  40.534  1.00  0.00           C  
ATOM   3936  O   THR   270      35.979  52.016  41.062  1.00  0.00           O  
ATOM   3937  N   PRO   271      36.887  49.904  41.306  1.00  0.00           N  
ATOM   3938  CD  PRO   271      37.490  48.668  40.870  1.00  0.00           C  
ATOM   3939  HD2 PRO   271      36.895  48.067  40.183  1.00  0.00           H  
ATOM   3940  HD3 PRO   271      38.458  48.780  40.381  1.00  0.00           H  
ATOM   3941  CG  PRO   271      37.762  47.908  42.119  1.00  0.00           C  
ATOM   3942  HG2 PRO   271      38.735  48.264  42.460  1.00  0.00           H  
ATOM   3943  HG3 PRO   271      37.727  46.848  41.869  1.00  0.00           H  
ATOM   3944  CB  PRO   271      36.588  48.306  43.029  1.00  0.00           C  
ATOM   3945  HB2 PRO   271      35.787  47.592  42.837  1.00  0.00           H  
ATOM   3946  HB3 PRO   271      36.932  48.258  44.062  1.00  0.00           H  
ATOM   3947  CA  PRO   271      36.275  49.758  42.607  1.00  0.00           C  
ATOM   3948  HA  PRO   271      35.187  49.700  42.602  1.00  0.00           H  
ATOM   3949  C   PRO   271      36.767  50.819  43.610  1.00  0.00           C  
ATOM   3950  O   PRO   271      35.987  51.242  44.428  1.00  0.00           O  
ATOM   3951  N   GLN   272      37.952  51.399  43.442  1.00  0.00           N  
ATOM   3952  H   GLN   272      38.506  51.055  42.671  1.00  0.00           H  
ATOM   3953  CA  GLN   272      38.464  52.426  44.264  1.00  0.00           C  
ATOM   3954  HA  GLN   272      38.411  52.267  45.341  1.00  0.00           H  
ATOM   3955  CB  GLN   272      39.930  52.468  43.971  1.00  0.00           C  
ATOM   3956  HB2 GLN   272      40.067  52.728  42.921  1.00  0.00           H  
ATOM   3957  HB3 GLN   272      40.395  51.486  44.059  1.00  0.00           H  
ATOM   3958  CG  GLN   272      40.724  53.556  44.721  1.00  0.00           C  
ATOM   3959  HG2 GLN   272      40.132  54.470  44.755  1.00  0.00           H  
ATOM   3960  HG3 GLN   272      40.828  53.218  45.752  1.00  0.00           H  
ATOM   3961  CD  GLN   272      42.111  53.873  44.092  1.00  0.00           C  
ATOM   3962  OE1 GLN   272      42.517  53.443  42.984  1.00  0.00           O  
ATOM   3963  NE2 GLN   272      42.997  54.607  44.771  1.00  0.00           N  
ATOM   3964 HE21 GLN   272      42.837  54.696  45.764  1.00  0.00           H  
ATOM   3965 HE22 GLN   272      43.895  54.710  44.319  1.00  0.00           H  
ATOM   3966  C   GLN   272      37.713  53.826  44.048  1.00  0.00           C  
ATOM   3967  O   GLN   272      37.296  54.443  45.063  1.00  0.00           O  
ATOM   3968  N   LEU   273      37.481  54.227  42.791  1.00  0.00           N  
ATOM   3969  H   LEU   273      37.830  53.690  42.009  1.00  0.00           H  
ATOM   3970  CA  LEU   273      36.581  55.407  42.457  1.00  0.00           C  
ATOM   3971  HA  LEU   273      36.970  56.303  42.941  1.00  0.00           H  
ATOM   3972  CB  LEU   273      36.609  55.779  40.934  1.00  0.00           C  
ATOM   3973  HB2 LEU   273      36.219  55.023  40.251  1.00  0.00           H  
ATOM   3974  HB3 LEU   273      37.668  55.877  40.696  1.00  0.00           H  
ATOM   3975  CG  LEU   273      36.021  57.080  40.406  1.00  0.00           C  
ATOM   3976  HG  LEU   273      36.404  57.179  39.391  1.00  0.00           H  
ATOM   3977  CD1 LEU   273      34.533  57.368  40.618  1.00  0.00           C  
ATOM   3978 HD11 LEU   273      34.169  57.278  41.641  1.00  0.00           H  
ATOM   3979 HD12 LEU   273      33.938  56.815  39.891  1.00  0.00           H  
ATOM   3980 HD13 LEU   273      34.374  58.401  40.308  1.00  0.00           H  
ATOM   3981  CD2 LEU   273      36.650  58.244  41.202  1.00  0.00           C  
ATOM   3982 HD21 LEU   273      36.285  58.375  42.220  1.00  0.00           H  
ATOM   3983 HD22 LEU   273      37.739  58.206  41.208  1.00  0.00           H  
ATOM   3984 HD23 LEU   273      36.375  59.172  40.700  1.00  0.00           H  
ATOM   3985  C   LEU   273      35.129  55.213  43.093  1.00  0.00           C  
ATOM   3986  O   LEU   273      34.560  56.108  43.557  1.00  0.00           O  
ATOM   3987  N   LEU   274      34.602  53.993  43.088  1.00  0.00           N  
ATOM   3988  H   LEU   274      35.144  53.274  42.631  1.00  0.00           H  
ATOM   3989  CA  LEU   274      33.255  53.713  43.626  1.00  0.00           C  
ATOM   3990  HA  LEU   274      32.457  54.429  43.425  1.00  0.00           H  
ATOM   3991  CB  LEU   274      32.783  52.317  43.163  1.00  0.00           C  
ATOM   3992  HB2 LEU   274      33.547  51.551  43.292  1.00  0.00           H  
ATOM   3993  HB3 LEU   274      31.928  51.974  43.746  1.00  0.00           H  
ATOM   3994  CG  LEU   274      32.353  52.289  41.701  1.00  0.00           C  
ATOM   3995  HG  LEU   274      33.269  52.414  41.123  1.00  0.00           H  
ATOM   3996  CD1 LEU   274      31.989  50.856  41.362  1.00  0.00           C  
ATOM   3997 HD11 LEU   274      32.773  50.203  41.747  1.00  0.00           H  
ATOM   3998 HD12 LEU   274      31.092  50.602  41.926  1.00  0.00           H  
ATOM   3999 HD13 LEU   274      31.901  50.680  40.290  1.00  0.00           H  
ATOM   4000  CD2 LEU   274      31.208  53.194  41.287  1.00  0.00           C  
ATOM   4001 HD21 LEU   274      31.402  54.256  41.439  1.00  0.00           H  
ATOM   4002 HD22 LEU   274      30.265  53.067  41.817  1.00  0.00           H  
ATOM   4003 HD23 LEU   274      31.105  53.112  40.205  1.00  0.00           H  
ATOM   4004  C   LEU   274      33.349  53.842  45.186  1.00  0.00           C  
ATOM   4005  O   LEU   274      32.458  54.549  45.726  1.00  0.00           O  
ATOM   4006  N   TRP   275      34.396  53.300  45.807  1.00  0.00           N  
ATOM   4007  H   TRP   275      35.009  52.656  45.328  1.00  0.00           H  
ATOM   4008  CA  TRP   275      34.586  53.492  47.233  1.00  0.00           C  
ATOM   4009  HA  TRP   275      33.685  53.123  47.722  1.00  0.00           H  
ATOM   4010  CB  TRP   275      35.728  52.697  47.730  1.00  0.00           C  
ATOM   4011  HB2 TRP   275      35.515  51.630  47.664  1.00  0.00           H  
ATOM   4012  HB3 TRP   275      36.577  52.870  47.068  1.00  0.00           H  
ATOM   4013  CG  TRP   275      36.006  52.857  49.185  1.00  0.00           C  
ATOM   4014  CD1 TRP   275      36.864  53.763  49.760  1.00  0.00           C  
ATOM   4015  HD1 TRP   275      37.573  54.380  49.227  1.00  0.00           H  
ATOM   4016  NE1 TRP   275      36.862  53.619  51.134  1.00  0.00           N  
ATOM   4017  HE1 TRP   275      37.344  54.264  51.744  1.00  0.00           H  
ATOM   4018  CE2 TRP   275      35.953  52.640  51.497  1.00  0.00           C  
ATOM   4019  CZ2 TRP   275      35.454  52.176  52.684  1.00  0.00           C  
ATOM   4020  HZ2 TRP   275      35.845  52.702  53.542  1.00  0.00           H  
ATOM   4021  CH2 TRP   275      34.491  51.207  52.784  1.00  0.00           C  
ATOM   4022  HH2 TRP   275      34.083  50.869  53.726  1.00  0.00           H  
ATOM   4023  CZ3 TRP   275      34.043  50.593  51.611  1.00  0.00           C  
ATOM   4024  HZ3 TRP   275      33.231  49.882  51.627  1.00  0.00           H  
ATOM   4025  CE3 TRP   275      34.497  51.072  50.380  1.00  0.00           C  
ATOM   4026  HE3 TRP   275      34.386  50.586  49.422  1.00  0.00           H  
ATOM   4027  CD2 TRP   275      35.461  52.147  50.295  1.00  0.00           C  
ATOM   4028  C   TRP   275      34.764  54.972  47.632  1.00  0.00           C  
ATOM   4029  O   TRP   275      34.075  55.382  48.542  1.00  0.00           O  
ATOM   4030  N   ALA   276      35.673  55.726  47.007  1.00  0.00           N  
ATOM   4031  H   ALA   276      36.103  55.307  46.195  1.00  0.00           H  
ATOM   4032  CA  ALA   276      35.883  57.128  47.326  1.00  0.00           C  
ATOM   4033  HA  ALA   276      36.251  57.210  48.349  1.00  0.00           H  
ATOM   4034  CB  ALA   276      36.920  57.665  46.313  1.00  0.00           C  
ATOM   4035  HB1 ALA   276      36.558  57.584  45.288  1.00  0.00           H  
ATOM   4036  HB2 ALA   276      37.819  57.059  46.420  1.00  0.00           H  
ATOM   4037  HB3 ALA   276      37.114  58.719  46.510  1.00  0.00           H  
ATOM   4038  C   ALA   276      34.520  57.980  47.164  1.00  0.00           C  
ATOM   4039  O   ALA   276      34.388  59.122  47.713  1.00  0.00           O  
ATOM   4040  N   SER   277      33.679  57.520  46.220  1.00  0.00           N  
ATOM   4041  H   SER   277      33.767  56.662  45.695  1.00  0.00           H  
ATOM   4042  CA  SER   277      32.433  58.205  45.881  1.00  0.00           C  
ATOM   4043  HA  SER   277      32.502  59.290  45.804  1.00  0.00           H  
ATOM   4044  CB  SER   277      31.807  57.783  44.478  1.00  0.00           C  
ATOM   4045  HB2 SER   277      31.634  56.709  44.541  1.00  0.00           H  
ATOM   4046  HB3 SER   277      30.842  58.233  44.246  1.00  0.00           H  
ATOM   4047  OG  SER   277      32.690  58.142  43.436  1.00  0.00           O  
ATOM   4048  HG  SER   277      33.338  57.462  43.239  1.00  0.00           H  
ATOM   4049  C   SER   277      31.276  58.008  46.954  1.00  0.00           C  
ATOM   4050  O   SER   277      30.301  58.746  46.928  1.00  0.00           O  
ATOM   4051  N   GLY   278      31.556  57.122  47.942  1.00  0.00           N  
ATOM   4052  H   GLY   278      32.484  56.756  48.100  1.00  0.00           H  
ATOM   4053  CA  GLY   278      30.651  56.828  49.066  1.00  0.00           C  
ATOM   4054  HA2 GLY   278      31.236  56.424  49.892  1.00  0.00           H  
ATOM   4055  HA3 GLY   278      29.981  57.627  49.384  1.00  0.00           H  
ATOM   4056  C   GLY   278      29.564  55.750  48.707  1.00  0.00           C  
ATOM   4057  O   GLY   278      28.568  55.655  49.402  1.00  0.00           O  
ATOM   4058  N   ILE   279      29.743  55.005  47.531  1.00  0.00           N  
ATOM   4059  H   ILE   279      30.676  55.113  47.158  1.00  0.00           H  
ATOM   4060  CA  ILE   279      28.907  53.955  47.037  1.00  0.00           C  
ATOM   4061  HA  ILE   279      27.947  54.007  47.551  1.00  0.00           H  
ATOM   4062  CB  ILE   279      28.780  54.125  45.484  1.00  0.00           C  
ATOM   4063  HB  ILE   279      29.810  54.273  45.160  1.00  0.00           H  
ATOM   4064  CG2 ILE   279      28.130  52.915  44.804  1.00  0.00           C  
ATOM   4065 HG21 ILE   279      28.025  53.007  43.723  1.00  0.00           H  
ATOM   4066 HG22 ILE   279      28.683  51.997  44.999  1.00  0.00           H  
ATOM   4067 HG23 ILE   279      27.131  52.875  45.239  1.00  0.00           H  
ATOM   4068  CG1 ILE   279      27.927  55.282  45.129  1.00  0.00           C  
ATOM   4069 HG12 ILE   279      28.053  55.969  45.966  1.00  0.00           H  
ATOM   4070 HG13 ILE   279      26.866  55.039  45.068  1.00  0.00           H  
ATOM   4071  CD1 ILE   279      28.311  55.983  43.807  1.00  0.00           C  
ATOM   4072 HD11 ILE   279      29.346  56.325  43.790  1.00  0.00           H  
ATOM   4073 HD12 ILE   279      28.235  55.206  43.045  1.00  0.00           H  
ATOM   4074 HD13 ILE   279      27.600  56.807  43.752  1.00  0.00           H  
ATOM   4075  C   ILE   279      29.577  52.655  47.435  1.00  0.00           C  
ATOM   4076  O   ILE   279      30.712  52.303  46.982  1.00  0.00           O  
ATOM   4077  N   ARG   280      28.985  52.044  48.482  1.00  0.00           N  
ATOM   4078  H   ARG   280      28.133  52.447  48.845  1.00  0.00           H  
ATOM   4079  CA  ARG   280      29.732  51.054  49.283  1.00  0.00           C  
ATOM   4080  HA  ARG   280      30.631  50.806  48.718  1.00  0.00           H  
ATOM   4081  CB  ARG   280      30.218  51.730  50.550  1.00  0.00           C  
ATOM   4082  HB2 ARG   280      29.407  52.091  51.182  1.00  0.00           H  
ATOM   4083  HB3 ARG   280      30.759  50.986  51.134  1.00  0.00           H  
ATOM   4084  CG  ARG   280      31.078  53.012  50.392  1.00  0.00           C  
ATOM   4085  HG2 ARG   280      31.799  52.834  49.595  1.00  0.00           H  
ATOM   4086  HG3 ARG   280      30.442  53.832  50.059  1.00  0.00           H  
ATOM   4087  CD  ARG   280      31.810  53.567  51.645  1.00  0.00           C  
ATOM   4088  HD2 ARG   280      31.066  54.002  52.312  1.00  0.00           H  
ATOM   4089  HD3 ARG   280      32.324  52.774  52.190  1.00  0.00           H  
ATOM   4090  NE  ARG   280      32.820  54.556  51.194  1.00  0.00           N  
ATOM   4091  HE  ARG   280      33.016  54.627  50.206  1.00  0.00           H  
ATOM   4092  CZ  ARG   280      33.668  55.220  51.932  1.00  0.00           C  
ATOM   4093  NH1 ARG   280      33.718  55.121  53.227  1.00  0.00           N  
ATOM   4094 HH11 ARG   280      34.459  55.611  53.709  1.00  0.00           H  
ATOM   4095 HH12 ARG   280      33.162  54.431  53.711  1.00  0.00           H  
ATOM   4096  NH2 ARG   280      34.531  55.961  51.332  1.00  0.00           N  
ATOM   4097 HH21 ARG   280      34.562  55.857  50.328  1.00  0.00           H  
ATOM   4098 HH22 ARG   280      35.397  56.206  51.792  1.00  0.00           H  
ATOM   4099  C   ARG   280      29.057  49.660  49.581  1.00  0.00           C  
ATOM   4100  O   ARG   280      29.077  49.191  50.748  1.00  0.00           O  
ATOM   4101  N   PRO   281      28.367  49.066  48.565  1.00  0.00           N  
ATOM   4102  CD  PRO   281      28.207  49.550  47.229  1.00  0.00           C  
ATOM   4103  HD2 PRO   281      29.167  49.909  46.857  1.00  0.00           H  
ATOM   4104  HD3 PRO   281      27.470  50.334  47.058  1.00  0.00           H  
ATOM   4105  CG  PRO   281      27.841  48.316  46.403  1.00  0.00           C  
ATOM   4106  HG2 PRO   281      28.792  47.928  46.038  1.00  0.00           H  
ATOM   4107  HG3 PRO   281      27.256  48.575  45.521  1.00  0.00           H  
ATOM   4108  CB  PRO   281      27.092  47.435  47.345  1.00  0.00           C  
ATOM   4109  HB2 PRO   281      27.325  46.393  47.126  1.00  0.00           H  
ATOM   4110  HB3 PRO   281      26.004  47.506  47.356  1.00  0.00           H  
ATOM   4111  CA  PRO   281      27.699  47.737  48.687  1.00  0.00           C  
ATOM   4112  HA  PRO   281      26.946  47.659  49.471  1.00  0.00           H  
ATOM   4113  C   PRO   281      28.720  46.621  49.048  1.00  0.00           C  
ATOM   4114  O   PRO   281      29.860  46.556  48.620  1.00  0.00           O  
ATOM   4115  N   ASP   282      28.308  45.699  49.996  1.00  0.00           N  
ATOM   4116  H   ASP   282      27.338  45.725  50.275  1.00  0.00           H  
ATOM   4117  CA  ASP   282      29.245  44.601  50.425  1.00  0.00           C  
ATOM   4118  HA  ASP   282      30.062  45.018  51.013  1.00  0.00           H  
ATOM   4119  CB  ASP   282      28.404  43.723  51.283  1.00  0.00           C  
ATOM   4120  HB2 ASP   282      28.232  44.166  52.264  1.00  0.00           H  
ATOM   4121  HB3 ASP   282      27.454  43.566  50.773  1.00  0.00           H  
ATOM   4122  CG  ASP   282      29.039  42.352  51.453  1.00  0.00           C  
ATOM   4123  OD1 ASP   282      28.390  41.358  51.077  1.00  0.00           O  
ATOM   4124  OD2 ASP   282      30.211  42.316  51.820  1.00  0.00           O  
ATOM   4125  C   ASP   282      29.816  43.791  49.175  1.00  0.00           C  
ATOM   4126  O   ASP   282      30.973  43.463  49.228  1.00  0.00           O  
ATOM   4127  N   ALA   283      29.079  43.613  48.097  1.00  0.00           N  
ATOM   4128  H   ALA   283      28.106  43.833  48.257  1.00  0.00           H  
ATOM   4129  CA  ALA   283      29.537  43.134  46.772  1.00  0.00           C  
ATOM   4130  HA  ALA   283      29.789  42.073  46.758  1.00  0.00           H  
ATOM   4131  CB  ALA   283      28.374  43.225  45.765  1.00  0.00           C  
ATOM   4132  HB1 ALA   283      27.997  44.222  45.537  1.00  0.00           H  
ATOM   4133  HB2 ALA   283      27.496  42.757  46.211  1.00  0.00           H  
ATOM   4134  HB3 ALA   283      28.461  42.615  44.866  1.00  0.00           H  
ATOM   4135  C   ALA   283      30.774  43.856  46.228  1.00  0.00           C  
ATOM   4136  O   ALA   283      31.338  43.365  45.211  1.00  0.00           O  
ATOM   4137  N   LEU   284      31.168  45.053  46.693  1.00  0.00           N  
ATOM   4138  H   LEU   284      30.692  45.426  47.502  1.00  0.00           H  
ATOM   4139  CA  LEU   284      32.145  45.862  46.121  1.00  0.00           C  
ATOM   4140  HA  LEU   284      31.982  45.877  45.043  1.00  0.00           H  
ATOM   4141  CB  LEU   284      32.120  47.274  46.675  1.00  0.00           C  
ATOM   4142  HB2 LEU   284      31.167  47.687  46.344  1.00  0.00           H  
ATOM   4143  HB3 LEU   284      32.283  47.377  47.748  1.00  0.00           H  
ATOM   4144  CG  LEU   284      33.205  48.166  46.060  1.00  0.00           C  
ATOM   4145  HG  LEU   284      34.197  47.814  46.342  1.00  0.00           H  
ATOM   4146  CD1 LEU   284      33.222  48.466  44.574  1.00  0.00           C  
ATOM   4147 HD11 LEU   284      32.206  48.715  44.265  1.00  0.00           H  
ATOM   4148 HD12 LEU   284      33.528  47.619  43.960  1.00  0.00           H  
ATOM   4149 HD13 LEU   284      33.824  49.322  44.269  1.00  0.00           H  
ATOM   4150  CD2 LEU   284      33.057  49.478  46.709  1.00  0.00           C  
ATOM   4151 HD21 LEU   284      33.247  49.380  47.777  1.00  0.00           H  
ATOM   4152 HD22 LEU   284      33.858  50.118  46.338  1.00  0.00           H  
ATOM   4153 HD23 LEU   284      32.148  49.983  46.381  1.00  0.00           H  
ATOM   4154  C   LEU   284      33.538  45.240  46.309  1.00  0.00           C  
ATOM   4155  O   LEU   284      34.004  45.061  47.426  1.00  0.00           O  
ATOM   4156  N   GLY   285      34.244  45.006  45.186  1.00  0.00           N  
ATOM   4157  H   GLY   285      33.809  45.081  44.278  1.00  0.00           H  
ATOM   4158  CA  GLY   285      35.541  44.452  45.297  1.00  0.00           C  
ATOM   4159  HA2 GLY   285      36.161  44.465  44.401  1.00  0.00           H  
ATOM   4160  HA3 GLY   285      36.191  44.978  45.997  1.00  0.00           H  
ATOM   4161  C   GLY   285      35.618  42.956  45.529  1.00  0.00           C  
ATOM   4162  O   GLY   285      36.698  42.422  45.458  1.00  0.00           O  
ATOM   4163  N   ARG   286      34.507  42.178  45.498  1.00  0.00           N  
ATOM   4164  H   ARG   286      33.598  42.575  45.304  1.00  0.00           H  
ATOM   4165  CA  ARG   286      34.631  40.707  45.671  1.00  0.00           C  
ATOM   4166  HA  ARG   286      35.431  40.481  46.376  1.00  0.00           H  
ATOM   4167  CB  ARG   286      33.372  40.225  46.446  1.00  0.00           C  
ATOM   4168  HB2 ARG   286      32.506  40.708  45.993  1.00  0.00           H  
ATOM   4169  HB3 ARG   286      33.300  39.144  46.325  1.00  0.00           H  
ATOM   4170  CG  ARG   286      33.312  40.498  47.932  1.00  0.00           C  
ATOM   4171  HG2 ARG   286      33.617  41.527  48.121  1.00  0.00           H  
ATOM   4172  HG3 ARG   286      33.999  39.819  48.438  1.00  0.00           H  
ATOM   4173  CD  ARG   286      31.857  40.287  48.436  1.00  0.00           C  
ATOM   4174  HD2 ARG   286      31.244  41.007  47.894  1.00  0.00           H  
ATOM   4175  HD3 ARG   286      31.522  39.250  48.444  1.00  0.00           H  
ATOM   4176  NE  ARG   286      31.730  40.617  49.895  1.00  0.00           N  
ATOM   4177  HE  ARG   286      31.304  41.499  50.141  1.00  0.00           H  
ATOM   4178  CZ  ARG   286      32.106  39.737  50.867  1.00  0.00           C  
ATOM   4179  NH1 ARG   286      32.618  38.589  50.734  1.00  0.00           N  
ATOM   4180 HH11 ARG   286      32.968  38.193  49.873  1.00  0.00           H  
ATOM   4181 HH12 ARG   286      32.959  38.146  51.576  1.00  0.00           H  
ATOM   4182  NH2 ARG   286      31.808  40.005  52.127  1.00  0.00           N  
ATOM   4183 HH21 ARG   286      31.358  40.898  52.266  1.00  0.00           H  
ATOM   4184 HH22 ARG   286      31.975  39.264  52.792  1.00  0.00           H  
ATOM   4185  C   ARG   286      34.877  39.956  44.356  1.00  0.00           C  
ATOM   4186  O   ARG   286      34.860  40.664  43.325  1.00  0.00           O  
ATOM   4187  N   TYR   287      34.994  38.657  44.390  1.00  0.00           N  
ATOM   4188  H   TYR   287      35.048  38.262  45.318  1.00  0.00           H  
ATOM   4189  CA  TYR   287      35.178  37.868  43.163  1.00  0.00           C  
ATOM   4190  HA  TYR   287      35.303  36.823  43.446  1.00  0.00           H  
ATOM   4191  CB  TYR   287      33.869  37.756  42.429  1.00  0.00           C  
ATOM   4192  HB2 TYR   287      33.914  36.738  42.040  1.00  0.00           H  
ATOM   4193  HB3 TYR   287      33.821  38.448  41.588  1.00  0.00           H  
ATOM   4194  CG  TYR   287      32.594  38.032  43.295  1.00  0.00           C  
ATOM   4195  CD1 TYR   287      32.119  36.989  44.128  1.00  0.00           C  
ATOM   4196  HD1 TYR   287      32.637  36.043  44.083  1.00  0.00           H  
ATOM   4197  CE1 TYR   287      31.011  37.204  45.009  1.00  0.00           C  
ATOM   4198  HE1 TYR   287      30.860  36.421  45.737  1.00  0.00           H  
ATOM   4199  CZ  TYR   287      30.456  38.508  45.030  1.00  0.00           C  
ATOM   4200  OH  TYR   287      29.477  38.698  45.972  1.00  0.00           O  
ATOM   4201  HH  TYR   287      29.065  37.832  45.912  1.00  0.00           H  
ATOM   4202  CE2 TYR   287      30.876  39.448  44.149  1.00  0.00           C  
ATOM   4203  HE2 TYR   287      30.323  40.365  44.282  1.00  0.00           H  
ATOM   4204  CD2 TYR   287      31.938  39.263  43.265  1.00  0.00           C  
ATOM   4205  HD2 TYR   287      32.236  39.999  42.532  1.00  0.00           H  
ATOM   4206  C   TYR   287      36.415  38.172  42.278  1.00  0.00           C  
ATOM   4207  O   TYR   287      36.494  37.906  41.075  1.00  0.00           O  
ATOM   4208  N   LEU   288      37.366  38.735  42.911  1.00  0.00           N  
ATOM   4209  H   LEU   288      37.295  38.913  43.903  1.00  0.00           H  
ATOM   4210  CA  LEU   288      38.647  39.005  42.357  1.00  0.00           C  
ATOM   4211  HA  LEU   288      38.547  39.765  41.583  1.00  0.00           H  
ATOM   4212  CB  LEU   288      39.565  39.621  43.426  1.00  0.00           C  
ATOM   4213  HB2 LEU   288      39.155  40.618  43.589  1.00  0.00           H  
ATOM   4214  HB3 LEU   288      39.460  38.955  44.282  1.00  0.00           H  
ATOM   4215  CG  LEU   288      41.076  39.747  43.180  1.00  0.00           C  
ATOM   4216  HG  LEU   288      41.497  38.746  43.088  1.00  0.00           H  
ATOM   4217  CD1 LEU   288      41.414  40.476  41.844  1.00  0.00           C  
ATOM   4218 HD11 LEU   288      40.652  41.253  41.784  1.00  0.00           H  
ATOM   4219 HD12 LEU   288      41.221  39.713  41.091  1.00  0.00           H  
ATOM   4220 HD13 LEU   288      42.382  40.977  41.799  1.00  0.00           H  
ATOM   4221  CD2 LEU   288      41.696  40.460  44.317  1.00  0.00           C  
ATOM   4222 HD21 LEU   288      41.344  41.484  44.440  1.00  0.00           H  
ATOM   4223 HD22 LEU   288      41.434  39.891  45.208  1.00  0.00           H  
ATOM   4224 HD23 LEU   288      42.775  40.329  44.229  1.00  0.00           H  
ATOM   4225  C   LEU   288      39.214  37.723  41.799  1.00  0.00           C  
ATOM   4226  O   LEU   288      39.311  36.703  42.530  1.00  0.00           O  
ATOM   4227  N   ASN   289      39.627  37.774  40.567  1.00  0.00           N  
ATOM   4228  H   ASN   289      39.493  38.644  40.073  1.00  0.00           H  
ATOM   4229  CA  ASN   289      40.309  36.743  39.849  1.00  0.00           C  
ATOM   4230  HA  ASN   289      40.800  36.177  40.641  1.00  0.00           H  
ATOM   4231  CB  ASN   289      39.283  35.815  39.180  1.00  0.00           C  
ATOM   4232  HB2 ASN   289      39.705  34.843  38.925  1.00  0.00           H  
ATOM   4233  HB3 ASN   289      38.528  35.501  39.901  1.00  0.00           H  
ATOM   4234  CG  ASN   289      38.503  36.463  38.028  1.00  0.00           C  
ATOM   4235  OD1 ASN   289      38.872  36.452  36.895  1.00  0.00           O  
ATOM   4236  ND2 ASN   289      37.448  37.178  38.315  1.00  0.00           N  
ATOM   4237 HD21 ASN   289      37.136  37.439  39.239  1.00  0.00           H  
ATOM   4238 HD22 ASN   289      36.834  37.377  37.538  1.00  0.00           H  
ATOM   4239  C   ASN   289      41.365  37.277  38.937  1.00  0.00           C  
ATOM   4240  O   ASN   289      41.196  38.427  38.476  1.00  0.00           O  
ATOM   4241  N   ASP   290      42.435  36.539  38.579  1.00  0.00           N  
ATOM   4242  H   ASP   290      42.490  35.572  38.864  1.00  0.00           H  
ATOM   4243  CA  ASP   290      43.592  36.900  37.669  1.00  0.00           C  
ATOM   4244  HA  ASP   290      43.123  37.588  36.966  1.00  0.00           H  
ATOM   4245  CB  ASP   290      44.667  37.679  38.348  1.00  0.00           C  
ATOM   4246  HB2 ASP   290      44.238  38.365  39.079  1.00  0.00           H  
ATOM   4247  HB3 ASP   290      45.272  38.169  37.585  1.00  0.00           H  
ATOM   4248  CG  ASP   290      45.621  36.684  39.121  1.00  0.00           C  
ATOM   4249  OD1 ASP   290      46.803  37.047  39.267  1.00  0.00           O  
ATOM   4250  OD2 ASP   290      45.220  35.599  39.555  1.00  0.00           O  
ATOM   4251  C   ASP   290      44.087  35.716  36.831  1.00  0.00           C  
ATOM   4252  O   ASP   290      43.540  34.603  37.021  1.00  0.00           O  
ATOM   4253  N   GLN   291      45.024  35.871  35.955  1.00  0.00           N  
ATOM   4254  H   GLN   291      45.263  36.832  35.755  1.00  0.00           H  
ATOM   4255  CA  GLN   291      45.631  34.788  35.154  1.00  0.00           C  
ATOM   4256  HA  GLN   291      45.067  33.858  35.231  1.00  0.00           H  
ATOM   4257  CB  GLN   291      45.506  35.207  33.682  1.00  0.00           C  
ATOM   4258  HB2 GLN   291      46.221  34.616  33.109  1.00  0.00           H  
ATOM   4259  HB3 GLN   291      45.883  36.223  33.574  1.00  0.00           H  
ATOM   4260  CG  GLN   291      44.108  34.948  33.091  1.00  0.00           C  
ATOM   4261  HG2 GLN   291      43.820  33.912  33.272  1.00  0.00           H  
ATOM   4262  HG3 GLN   291      43.424  35.648  33.571  1.00  0.00           H  
ATOM   4263  CD  GLN   291      44.005  35.320  31.572  1.00  0.00           C  
ATOM   4264  OE1 GLN   291      44.891  35.194  30.776  1.00  0.00           O  
ATOM   4265  NE2 GLN   291      42.850  35.811  31.150  1.00  0.00           N  
ATOM   4266 HE21 GLN   291      42.038  35.877  31.747  1.00  0.00           H  
ATOM   4267 HE22 GLN   291      42.755  36.040  30.171  1.00  0.00           H  
ATOM   4268  C   GLN   291      47.130  34.528  35.584  1.00  0.00           C  
ATOM   4269  O   GLN   291      48.037  35.376  35.391  1.00  0.00           O  
ATOM   4270  N   ALA   292      47.331  33.365  36.204  1.00  0.00           N  
ATOM   4271  H   ALA   292      46.641  32.633  36.301  1.00  0.00           H  
ATOM   4272  CA  ALA   292      48.632  32.887  36.571  1.00  0.00           C  
ATOM   4273  HA  ALA   292      49.173  33.720  37.019  1.00  0.00           H  
ATOM   4274  CB  ALA   292      48.483  31.633  37.529  1.00  0.00           C  
ATOM   4275  HB1 ALA   292      48.008  31.892  38.475  1.00  0.00           H  
ATOM   4276  HB2 ALA   292      47.977  30.784  37.070  1.00  0.00           H  
ATOM   4277  HB3 ALA   292      49.500  31.415  37.854  1.00  0.00           H  
ATOM   4278  C   ALA   292      49.355  32.411  35.340  1.00  0.00           C  
ATOM   4279  O   ALA   292      48.692  31.913  34.452  1.00  0.00           O  
ATOM   4280  N   GLN   293      50.652  32.630  35.254  1.00  0.00           N  
ATOM   4281  H   GLN   293      51.023  33.238  35.971  1.00  0.00           H  
ATOM   4282  CA  GLN   293      51.551  32.289  34.142  1.00  0.00           C  
ATOM   4283  HA  GLN   293      50.986  31.509  33.633  1.00  0.00           H  
ATOM   4284  CB  GLN   293      51.746  33.448  33.215  1.00  0.00           C  
ATOM   4285  HB2 GLN   293      51.815  33.087  32.189  1.00  0.00           H  
ATOM   4286  HB3 GLN   293      50.866  34.091  33.234  1.00  0.00           H  
ATOM   4287  CG  GLN   293      52.949  34.275  33.555  1.00  0.00           C  
ATOM   4288  HG2 GLN   293      53.823  33.634  33.443  1.00  0.00           H  
ATOM   4289  HG3 GLN   293      52.945  34.509  34.620  1.00  0.00           H  
ATOM   4290  CD  GLN   293      53.071  35.542  32.792  1.00  0.00           C  
ATOM   4291  OE1 GLN   293      53.847  35.636  31.900  1.00  0.00           O  
ATOM   4292  NE2 GLN   293      52.246  36.529  33.073  1.00  0.00           N  
ATOM   4293 HE21 GLN   293      51.736  36.415  33.937  1.00  0.00           H  
ATOM   4294 HE22 GLN   293      52.542  37.440  32.754  1.00  0.00           H  
ATOM   4295  C   GLN   293      52.906  31.537  34.557  1.00  0.00           C  
ATOM   4296  O   GLN   293      53.375  31.611  35.671  1.00  0.00           O  
ATOM   4297  N   VAL   294      53.491  30.874  33.566  1.00  0.00           N  
ATOM   4298  H   VAL   294      53.057  31.048  32.671  1.00  0.00           H  
ATOM   4299  CA  VAL   294      54.830  30.385  33.438  1.00  0.00           C  
ATOM   4300  HA  VAL   294      55.384  30.832  34.264  1.00  0.00           H  
ATOM   4301  CB  VAL   294      54.965  28.878  33.507  1.00  0.00           C  
ATOM   4302  HB  VAL   294      54.746  28.595  34.537  1.00  0.00           H  
ATOM   4303  CG1 VAL   294      54.147  28.143  32.433  1.00  0.00           C  
ATOM   4304 HG11 VAL   294      54.482  28.570  31.487  1.00  0.00           H  
ATOM   4305 HG12 VAL   294      54.313  27.080  32.604  1.00  0.00           H  
ATOM   4306 HG13 VAL   294      53.092  28.334  32.624  1.00  0.00           H  
ATOM   4307  CG2 VAL   294      56.445  28.333  33.362  1.00  0.00           C  
ATOM   4308 HG21 VAL   294      56.541  27.259  33.524  1.00  0.00           H  
ATOM   4309 HG22 VAL   294      56.766  28.551  32.343  1.00  0.00           H  
ATOM   4310 HG23 VAL   294      57.098  28.763  34.122  1.00  0.00           H  
ATOM   4311  C   VAL   294      55.427  30.894  32.124  1.00  0.00           C  
ATOM   4312  O   VAL   294      54.725  31.050  31.160  1.00  0.00           O  
ATOM   4313  N   VAL   295      56.759  31.235  32.105  1.00  0.00           N  
ATOM   4314  H   VAL   295      57.169  31.049  33.008  1.00  0.00           H  
ATOM   4315  CA  VAL   295      57.463  32.003  31.132  1.00  0.00           C  
ATOM   4316  HA  VAL   295      56.932  31.835  30.195  1.00  0.00           H  
ATOM   4317  CB  VAL   295      57.336  33.503  31.435  1.00  0.00           C  
ATOM   4318  HB  VAL   295      56.344  33.766  31.803  1.00  0.00           H  
ATOM   4319  CG1 VAL   295      58.227  33.906  32.626  1.00  0.00           C  
ATOM   4320 HG11 VAL   295      58.034  34.969  32.772  1.00  0.00           H  
ATOM   4321 HG12 VAL   295      59.296  33.832  32.428  1.00  0.00           H  
ATOM   4322 HG13 VAL   295      57.977  33.368  33.540  1.00  0.00           H  
ATOM   4323  CG2 VAL   295      57.644  34.385  30.261  1.00  0.00           C  
ATOM   4324 HG21 VAL   295      57.312  35.416  30.383  1.00  0.00           H  
ATOM   4325 HG22 VAL   295      58.711  34.426  30.041  1.00  0.00           H  
ATOM   4326 HG23 VAL   295      57.163  33.993  29.365  1.00  0.00           H  
ATOM   4327  C   VAL   295      58.945  31.519  30.877  1.00  0.00           C  
ATOM   4328  O   VAL   295      59.682  31.146  31.770  1.00  0.00           O  
ATOM   4329  N   PHE   296      59.318  31.403  29.638  1.00  0.00           N  
ATOM   4330  H   PHE   296      58.786  31.855  28.907  1.00  0.00           H  
ATOM   4331  CA  PHE   296      60.431  30.551  29.100  1.00  0.00           C  
ATOM   4332  HA  PHE   296      61.210  30.750  29.836  1.00  0.00           H  
ATOM   4333  CB  PHE   296      59.912  29.064  29.139  1.00  0.00           C  
ATOM   4334  HB2 PHE   296      59.441  28.811  30.088  1.00  0.00           H  
ATOM   4335  HB3 PHE   296      59.107  29.056  28.404  1.00  0.00           H  
ATOM   4336  CG  PHE   296      60.947  27.995  28.907  1.00  0.00           C  
ATOM   4337  CD1 PHE   296      62.125  27.962  29.717  1.00  0.00           C  
ATOM   4338  HD1 PHE   296      62.379  28.751  30.410  1.00  0.00           H  
ATOM   4339  CE1 PHE   296      62.910  26.790  29.619  1.00  0.00           C  
ATOM   4340  HE1 PHE   296      63.812  26.600  30.182  1.00  0.00           H  
ATOM   4341  CZ  PHE   296      62.669  25.808  28.687  1.00  0.00           C  
ATOM   4342  HZ  PHE   296      63.357  24.990  28.533  1.00  0.00           H  
ATOM   4343  CE2 PHE   296      61.567  25.913  27.788  1.00  0.00           C  
ATOM   4344  HE2 PHE   296      61.474  25.229  26.957  1.00  0.00           H  
ATOM   4345  CD2 PHE   296      60.678  27.033  27.925  1.00  0.00           C  
ATOM   4346  HD2 PHE   296      59.868  27.134  27.218  1.00  0.00           H  
ATOM   4347  C   PHE   296      60.821  31.038  27.735  1.00  0.00           C  
ATOM   4348  O   PHE   296      60.153  31.891  27.136  1.00  0.00           O  
ATOM   4349  N   ALA   297      61.979  30.593  27.207  1.00  0.00           N  
ATOM   4350  H   ALA   297      62.499  30.016  27.853  1.00  0.00           H  
ATOM   4351  CA  ALA   297      62.493  30.987  25.905  1.00  0.00           C  
ATOM   4352  HA  ALA   297      61.623  31.187  25.280  1.00  0.00           H  
ATOM   4353  CB  ALA   297      63.253  32.261  26.136  1.00  0.00           C  
ATOM   4354  HB1 ALA   297      63.629  32.589  25.166  1.00  0.00           H  
ATOM   4355  HB2 ALA   297      62.539  33.002  26.494  1.00  0.00           H  
ATOM   4356  HB3 ALA   297      64.119  32.055  26.765  1.00  0.00           H  
ATOM   4357  C   ALA   297      63.340  29.929  25.143  1.00  0.00           C  
ATOM   4358  O   ALA   297      64.176  29.192  25.662  1.00  0.00           O  
ATOM   4359  N   SER   298      63.113  29.825  23.830  1.00  0.00           N  
ATOM   4360  H   SER   298      62.395  30.433  23.462  1.00  0.00           H  
ATOM   4361  CA  SER   298      63.789  28.975  22.862  1.00  0.00           C  
ATOM   4362  HA  SER   298      64.608  28.561  23.450  1.00  0.00           H  
ATOM   4363  CB  SER   298      62.782  27.906  22.374  1.00  0.00           C  
ATOM   4364  HB2 SER   298      62.468  27.274  23.204  1.00  0.00           H  
ATOM   4365  HB3 SER   298      61.798  28.231  22.036  1.00  0.00           H  
ATOM   4366  OG  SER   298      63.266  27.025  21.383  1.00  0.00           O  
ATOM   4367  HG  SER   298      63.109  26.122  21.669  1.00  0.00           H  
ATOM   4368  C   SER   298      64.548  29.796  21.799  1.00  0.00           C  
ATOM   4369  O   SER   298      64.324  31.004  21.603  1.00  0.00           O  
ATOM   4370  N   ARG   299      65.463  29.097  21.095  1.00  0.00           N  
ATOM   4371  H   ARG   299      65.563  28.140  21.405  1.00  0.00           H  
ATOM   4372  CA  ARG   299      66.240  29.621  19.967  1.00  0.00           C  
ATOM   4373  HA  ARG   299      65.709  30.533  19.692  1.00  0.00           H  
ATOM   4374  CB  ARG   299      67.727  29.962  20.377  1.00  0.00           C  
ATOM   4375  HB2 ARG   299      68.383  29.096  20.291  1.00  0.00           H  
ATOM   4376  HB3 ARG   299      67.767  30.322  21.405  1.00  0.00           H  
ATOM   4377  CG  ARG   299      68.266  31.086  19.416  1.00  0.00           C  
ATOM   4378  HG2 ARG   299      68.262  30.664  18.411  1.00  0.00           H  
ATOM   4379  HG3 ARG   299      67.601  31.948  19.362  1.00  0.00           H  
ATOM   4380  CD  ARG   299      69.679  31.564  19.787  1.00  0.00           C  
ATOM   4381  HD2 ARG   299      69.727  32.020  20.776  1.00  0.00           H  
ATOM   4382  HD3 ARG   299      70.331  30.691  19.830  1.00  0.00           H  
ATOM   4383  NE  ARG   299      70.154  32.617  18.858  1.00  0.00           N  
ATOM   4384  HE  ARG   299      70.046  33.583  19.133  1.00  0.00           H  
ATOM   4385  CZ  ARG   299      70.864  32.437  17.755  1.00  0.00           C  
ATOM   4386  NH1 ARG   299      71.149  31.278  17.249  1.00  0.00           N  
ATOM   4387 HH11 ARG   299      70.745  30.433  17.625  1.00  0.00           H  
ATOM   4388 HH12 ARG   299      71.898  31.102  16.595  1.00  0.00           H  
ATOM   4389  NH2 ARG   299      71.586  33.435  17.273  1.00  0.00           N  
ATOM   4390 HH21 ARG   299      71.570  34.374  17.644  1.00  0.00           H  
ATOM   4391 HH22 ARG   299      72.131  33.200  16.456  1.00  0.00           H  
ATOM   4392  C   ARG   299      66.118  28.781  18.811  1.00  0.00           C  
ATOM   4393  O   ARG   299      66.416  27.570  18.869  1.00  0.00           O  
ATOM   4394  N   LEU   300      65.606  29.478  17.778  1.00  0.00           N  
ATOM   4395  H   LEU   300      65.364  30.442  17.958  1.00  0.00           H  
ATOM   4396  CA  LEU   300      65.484  28.930  16.393  1.00  0.00           C  
ATOM   4397  HA  LEU   300      65.351  27.849  16.368  1.00  0.00           H  
ATOM   4398  CB  LEU   300      64.394  29.707  15.560  1.00  0.00           C  
ATOM   4399  HB2 LEU   300      64.709  30.668  15.155  1.00  0.00           H  
ATOM   4400  HB3 LEU   300      64.288  29.250  14.576  1.00  0.00           H  
ATOM   4401  CG  LEU   300      63.033  30.015  16.102  1.00  0.00           C  
ATOM   4402  HG  LEU   300      63.221  30.301  17.137  1.00  0.00           H  
ATOM   4403  CD1 LEU   300      62.339  31.189  15.386  1.00  0.00           C  
ATOM   4404 HD11 LEU   300      62.206  30.832  14.365  1.00  0.00           H  
ATOM   4405 HD12 LEU   300      61.448  31.430  15.966  1.00  0.00           H  
ATOM   4406 HD13 LEU   300      63.048  32.014  15.314  1.00  0.00           H  
ATOM   4407  CD2 LEU   300      62.172  28.751  15.947  1.00  0.00           C  
ATOM   4408 HD21 LEU   300      61.384  28.770  16.701  1.00  0.00           H  
ATOM   4409 HD22 LEU   300      62.783  27.868  16.135  1.00  0.00           H  
ATOM   4410 HD23 LEU   300      61.774  28.611  14.942  1.00  0.00           H  
ATOM   4411  C   LEU   300      66.878  29.116  15.674  1.00  0.00           C  
ATOM   4412  O   LEU   300      67.554  30.080  16.034  1.00  0.00           O  
ATOM   4413  N   ARG   301      67.116  28.351  14.647  1.00  0.00           N  
ATOM   4414  H   ARG   301      66.360  27.773  14.308  1.00  0.00           H  
ATOM   4415  CA  ARG   301      68.351  28.419  13.833  1.00  0.00           C  
ATOM   4416  HA  ARG   301      68.773  29.408  14.011  1.00  0.00           H  
ATOM   4417  CB  ARG   301      69.469  27.443  14.365  1.00  0.00           C  
ATOM   4418  HB2 ARG   301      70.396  27.688  13.847  1.00  0.00           H  
ATOM   4419  HB3 ARG   301      69.613  27.860  15.362  1.00  0.00           H  
ATOM   4420  CG  ARG   301      69.134  25.927  14.484  1.00  0.00           C  
ATOM   4421  HG2 ARG   301      68.455  25.744  15.316  1.00  0.00           H  
ATOM   4422  HG3 ARG   301      68.577  25.544  13.629  1.00  0.00           H  
ATOM   4423  CD  ARG   301      70.405  25.078  14.602  1.00  0.00           C  
ATOM   4424  HD2 ARG   301      71.080  25.596  15.284  1.00  0.00           H  
ATOM   4425  HD3 ARG   301      70.256  24.028  14.853  1.00  0.00           H  
ATOM   4426  NE  ARG   301      71.160  25.079  13.303  1.00  0.00           N  
ATOM   4427  HE  ARG   301      70.556  24.905  12.512  1.00  0.00           H  
ATOM   4428  CZ  ARG   301      72.470  25.143  13.010  1.00  0.00           C  
ATOM   4429  NH1 ARG   301      73.349  25.093  13.922  1.00  0.00           N  
ATOM   4430 HH11 ARG   301      73.149  25.184  14.907  1.00  0.00           H  
ATOM   4431 HH12 ARG   301      74.296  25.234  13.600  1.00  0.00           H  
ATOM   4432  NH2 ARG   301      72.883  25.236  11.822  1.00  0.00           N  
ATOM   4433 HH21 ARG   301      72.072  25.396  11.242  1.00  0.00           H  
ATOM   4434 HH22 ARG   301      73.812  25.531  11.559  1.00  0.00           H  
ATOM   4435  C   ARG   301      68.112  28.281  12.315  1.00  0.00           C  
ATOM   4436  O   ARG   301      67.097  27.825  11.897  1.00  0.00           O  
ATOM   4437  N   ASP   302      69.155  28.648  11.526  1.00  0.00           N  
ATOM   4438  H   ASP   302      69.871  29.146  12.036  1.00  0.00           H  
ATOM   4439  CA  ASP   302      69.128  28.579  10.117  1.00  0.00           C  
ATOM   4440  HA  ASP   302      70.067  29.044   9.816  1.00  0.00           H  
ATOM   4441  CB  ASP   302      69.356  27.199   9.524  1.00  0.00           C  
ATOM   4442  HB2 ASP   302      69.441  27.133   8.439  1.00  0.00           H  
ATOM   4443  HB3 ASP   302      68.438  26.658   9.750  1.00  0.00           H  
ATOM   4444  CG  ASP   302      70.519  26.513  10.139  1.00  0.00           C  
ATOM   4445  OD1 ASP   302      70.424  25.345  10.522  1.00  0.00           O  
ATOM   4446  OD2 ASP   302      71.617  27.100  10.152  1.00  0.00           O  
ATOM   4447  C   ASP   302      68.130  29.478   9.438  1.00  0.00           C  
ATOM   4448  O   ASP   302      67.512  29.079   8.513  1.00  0.00           O  
ATOM   4449  N   VAL   303      67.997  30.696   9.829  1.00  0.00           N  
ATOM   4450  H   VAL   303      68.678  31.078  10.470  1.00  0.00           H  
ATOM   4451  CA  VAL   303      66.818  31.473   9.522  1.00  0.00           C  
ATOM   4452  HA  VAL   303      66.062  30.694   9.425  1.00  0.00           H  
ATOM   4453  CB  VAL   303      66.360  32.291  10.740  1.00  0.00           C  
ATOM   4454  HB  VAL   303      66.817  33.255  10.515  1.00  0.00           H  
ATOM   4455  CG1 VAL   303      64.849  32.665  10.763  1.00  0.00           C  
ATOM   4456 HG11 VAL   303      64.266  31.749  10.850  1.00  0.00           H  
ATOM   4457 HG12 VAL   303      64.581  33.132   9.815  1.00  0.00           H  
ATOM   4458 HG13 VAL   303      64.574  33.350  11.565  1.00  0.00           H  
ATOM   4459  CG2 VAL   303      66.615  31.614  12.077  1.00  0.00           C  
ATOM   4460 HG21 VAL   303      66.247  30.589  12.082  1.00  0.00           H  
ATOM   4461 HG22 VAL   303      66.317  32.235  12.923  1.00  0.00           H  
ATOM   4462 HG23 VAL   303      67.674  31.473  12.297  1.00  0.00           H  
ATOM   4463  C   VAL   303      66.779  32.304   8.221  1.00  0.00           C  
ATOM   4464  O   VAL   303      67.719  32.958   7.868  1.00  0.00           O  
ATOM   4465  N   GLN   304      65.662  32.276   7.485  1.00  0.00           N  
ATOM   4466  H   GLN   304      64.851  31.790   7.840  1.00  0.00           H  
ATOM   4467  CA  GLN   304      65.456  32.933   6.160  1.00  0.00           C  
ATOM   4468  HA  GLN   304      66.351  33.505   5.912  1.00  0.00           H  
ATOM   4469  CB  GLN   304      65.649  31.808   5.070  1.00  0.00           C  
ATOM   4470  HB2 GLN   304      64.718  31.246   5.147  1.00  0.00           H  
ATOM   4471  HB3 GLN   304      66.492  31.163   5.316  1.00  0.00           H  
ATOM   4472  CG  GLN   304      65.854  32.269   3.627  1.00  0.00           C  
ATOM   4473  HG2 GLN   304      66.768  32.862   3.634  1.00  0.00           H  
ATOM   4474  HG3 GLN   304      64.975  32.872   3.400  1.00  0.00           H  
ATOM   4475  CD  GLN   304      66.115  31.105   2.664  1.00  0.00           C  
ATOM   4476  OE1 GLN   304      66.228  29.976   3.028  1.00  0.00           O  
ATOM   4477  NE2 GLN   304      66.181  31.469   1.399  1.00  0.00           N  
ATOM   4478 HE21 GLN   304      66.102  32.457   1.207  1.00  0.00           H  
ATOM   4479 HE22 GLN   304      66.338  30.764   0.692  1.00  0.00           H  
ATOM   4480  C   GLN   304      64.139  33.700   5.951  1.00  0.00           C  
ATOM   4481  O   GLN   304      63.069  33.183   6.420  1.00  0.00           O  
ATOM   4482  N   PRO   305      64.172  34.906   5.355  1.00  0.00           N  
ATOM   4483  CD  PRO   305      63.073  35.821   5.406  1.00  0.00           C  
ATOM   4484  HD2 PRO   305      62.770  35.953   6.444  1.00  0.00           H  
ATOM   4485  HD3 PRO   305      62.255  35.396   4.823  1.00  0.00           H  
ATOM   4486  CG  PRO   305      63.560  37.104   4.749  1.00  0.00           C  
ATOM   4487  HG2 PRO   305      64.087  37.744   5.456  1.00  0.00           H  
ATOM   4488  HG3 PRO   305      62.827  37.689   4.192  1.00  0.00           H  
ATOM   4489  CB  PRO   305      64.648  36.556   3.775  1.00  0.00           C  
ATOM   4490  HB2 PRO   305      64.093  36.096   2.958  1.00  0.00           H  
ATOM   4491  HB3 PRO   305      65.338  37.221   3.256  1.00  0.00           H  
ATOM   4492  CA  PRO   305      65.321  35.578   4.633  1.00  0.00           C  
ATOM   4493  HA  PRO   305      65.836  34.812   4.053  1.00  0.00           H  
ATOM   4494  C   PRO   305      66.322  36.256   5.617  1.00  0.00           C  
ATOM   4495  O   PRO   305      66.085  36.147   6.826  1.00  0.00           O  
ATOM   4496  N   GLU   306      67.454  36.837   5.102  1.00  0.00           N  
ATOM   4497  H   GLU   306      67.600  36.870   4.103  1.00  0.00           H  
ATOM   4498  CA  GLU   306      68.516  37.546   5.829  1.00  0.00           C  
ATOM   4499  HA  GLU   306      68.166  38.049   6.731  1.00  0.00           H  
ATOM   4500  CB  GLU   306      69.656  36.664   6.334  1.00  0.00           C  
ATOM   4501  HB2 GLU   306      69.379  36.412   7.357  1.00  0.00           H  
ATOM   4502  HB3 GLU   306      69.626  35.747   5.746  1.00  0.00           H  
ATOM   4503  CG  GLU   306      71.098  37.120   6.368  1.00  0.00           C  
ATOM   4504  HG2 GLU   306      71.226  37.632   5.415  1.00  0.00           H  
ATOM   4505  HG3 GLU   306      71.780  36.272   6.434  1.00  0.00           H  
ATOM   4506  CD  GLU   306      71.386  38.210   7.385  1.00  0.00           C  
ATOM   4507  OE1 GLU   306      70.425  38.812   7.932  1.00  0.00           O  
ATOM   4508  OE2 GLU   306      72.526  38.468   7.673  1.00  0.00           O  
ATOM   4509  C   GLU   306      68.950  38.588   4.776  1.00  0.00           C  
ATOM   4510  O   GLU   306      68.679  38.445   3.599  1.00  0.00           O  
ATOM   4511  N   ASP   307      69.481  39.774   5.197  1.00  0.00           N  
ATOM   4512  H   ASP   307      69.863  39.839   6.129  1.00  0.00           H  
ATOM   4513  CA  ASP   307      69.485  41.078   4.551  1.00  0.00           C  
ATOM   4514  HA  ASP   307      69.646  41.775   5.373  1.00  0.00           H  
ATOM   4515  CB  ASP   307      70.686  41.226   3.563  1.00  0.00           C  
ATOM   4516  HB2 ASP   307      70.450  40.805   2.586  1.00  0.00           H  
ATOM   4517  HB3 ASP   307      70.930  42.282   3.446  1.00  0.00           H  
ATOM   4518  CG  ASP   307      71.993  40.632   4.155  1.00  0.00           C  
ATOM   4519  OD1 ASP   307      72.296  40.872   5.337  1.00  0.00           O  
ATOM   4520  OD2 ASP   307      72.827  40.166   3.311  1.00  0.00           O  
ATOM   4521  C   ASP   307      68.230  41.581   3.891  1.00  0.00           C  
ATOM   4522  O   ASP   307      68.214  42.556   3.166  1.00  0.00           O  
ATOM   4523  N   ALA   308      67.040  40.881   4.120  1.00  0.00           N  
ATOM   4524  H   ALA   308      67.056  40.089   4.747  1.00  0.00           H  
ATOM   4525  CA  ALA   308      65.713  41.370   3.737  1.00  0.00           C  
ATOM   4526  HA  ALA   308      65.713  41.546   2.661  1.00  0.00           H  
ATOM   4527  CB  ALA   308      64.757  40.285   4.135  1.00  0.00           C  
ATOM   4528  HB1 ALA   308      63.758  40.478   3.745  1.00  0.00           H  
ATOM   4529  HB2 ALA   308      65.111  39.349   3.703  1.00  0.00           H  
ATOM   4530  HB3 ALA   308      64.788  40.190   5.220  1.00  0.00           H  
ATOM   4531  C   ALA   308      65.349  42.652   4.483  1.00  0.00           C  
ATOM   4532  O   ALA   308      65.392  42.668   5.733  1.00  0.00           O  
ATOM   4533  N   PRO   309      64.854  43.696   3.771  1.00  0.00           N  
ATOM   4534  CD  PRO   309      64.322  43.581   2.417  1.00  0.00           C  
ATOM   4535  HD2 PRO   309      65.083  43.757   1.657  1.00  0.00           H  
ATOM   4536  HD3 PRO   309      63.848  42.604   2.322  1.00  0.00           H  
ATOM   4537  CG  PRO   309      63.262  44.630   2.322  1.00  0.00           C  
ATOM   4538  HG2 PRO   309      62.351  44.292   2.815  1.00  0.00           H  
ATOM   4539  HG3 PRO   309      63.047  44.946   1.301  1.00  0.00           H  
ATOM   4540  CB  PRO   309      63.855  45.747   3.155  1.00  0.00           C  
ATOM   4541  HB2 PRO   309      63.082  46.419   3.528  1.00  0.00           H  
ATOM   4542  HB3 PRO   309      64.601  46.343   2.629  1.00  0.00           H  
ATOM   4543  CA  PRO   309      64.585  45.035   4.306  1.00  0.00           C  
ATOM   4544  HA  PRO   309      65.501  45.618   4.394  1.00  0.00           H  
ATOM   4545  C   PRO   309      63.722  45.071   5.575  1.00  0.00           C  
ATOM   4546  O   PRO   309      62.732  44.329   5.696  1.00  0.00           O  
ATOM   4547  N   ALA   310      64.062  45.930   6.578  1.00  0.00           N  
ATOM   4548  H   ALA   310      64.970  46.369   6.531  1.00  0.00           H  
ATOM   4549  CA  ALA   310      63.320  46.103   7.757  1.00  0.00           C  
ATOM   4550  HA  ALA   310      63.027  45.117   8.118  1.00  0.00           H  
ATOM   4551  CB  ALA   310      64.238  46.671   8.822  1.00  0.00           C  
ATOM   4552  HB1 ALA   310      64.653  47.604   8.441  1.00  0.00           H  
ATOM   4553  HB2 ALA   310      63.579  46.926   9.652  1.00  0.00           H  
ATOM   4554  HB3 ALA   310      65.033  45.969   9.073  1.00  0.00           H  
ATOM   4555  C   ALA   310      62.079  46.994   7.579  1.00  0.00           C  
ATOM   4556  O   ALA   310      62.009  47.737   6.643  1.00  0.00           O  
ATOM   4557  N   ALA   311      61.175  46.836   8.544  1.00  0.00           N  
ATOM   4558  H   ALA   311      61.369  46.184   9.291  1.00  0.00           H  
ATOM   4559  CA  ALA   311      59.945  47.526   8.514  1.00  0.00           C  
ATOM   4560  HA  ALA   311      59.386  47.024   9.304  1.00  0.00           H  
ATOM   4561  CB  ALA   311      60.230  49.005   8.987  1.00  0.00           C  
ATOM   4562  HB1 ALA   311      60.505  49.638   8.143  1.00  0.00           H  
ATOM   4563  HB2 ALA   311      61.066  48.969   9.685  1.00  0.00           H  
ATOM   4564  HB3 ALA   311      59.333  49.372   9.484  1.00  0.00           H  
ATOM   4565  C   ALA   311      59.161  47.365   7.258  1.00  0.00           C  
ATOM   4566  O   ALA   311      58.415  48.284   6.857  1.00  0.00           O  
ATOM   4567  N   ALA   312      59.379  46.272   6.543  1.00  0.00           N  
ATOM   4568  H   ALA   312      60.055  45.570   6.808  1.00  0.00           H  
ATOM   4569  CA  ALA   312      58.690  46.030   5.257  1.00  0.00           C  
ATOM   4570  HA  ALA   312      58.946  46.908   4.664  1.00  0.00           H  
ATOM   4571  CB  ALA   312      59.426  44.836   4.580  1.00  0.00           C  
ATOM   4572  HB1 ALA   312      58.842  44.605   3.689  1.00  0.00           H  
ATOM   4573  HB2 ALA   312      60.469  45.053   4.348  1.00  0.00           H  
ATOM   4574  HB3 ALA   312      59.485  44.022   5.302  1.00  0.00           H  
ATOM   4575  C   ALA   312      57.164  45.802   5.321  1.00  0.00           C  
ATOM   4576  O   ALA   312      56.477  45.883   4.305  1.00  0.00           O  
ATOM   4577  N   ASN   313      56.680  45.574   6.594  1.00  0.00           N  
ATOM   4578  H   ASN   313      57.348  45.465   7.344  1.00  0.00           H  
ATOM   4579  CA  ASN   313      55.245  45.469   6.962  1.00  0.00           C  
ATOM   4580  HA  ASN   313      54.828  46.113   6.187  1.00  0.00           H  
ATOM   4581  CB  ASN   313      54.667  43.971   6.922  1.00  0.00           C  
ATOM   4582  HB2 ASN   313      53.601  44.098   7.113  1.00  0.00           H  
ATOM   4583  HB3 ASN   313      55.089  43.278   7.650  1.00  0.00           H  
ATOM   4584  CG  ASN   313      54.688  43.264   5.585  1.00  0.00           C  
ATOM   4585  OD1 ASN   313      55.613  42.620   5.159  1.00  0.00           O  
ATOM   4586  ND2 ASN   313      53.611  43.516   4.885  1.00  0.00           N  
ATOM   4587 HD21 ASN   313      52.826  44.034   5.253  1.00  0.00           H  
ATOM   4588 HD22 ASN   313      53.626  43.031   3.999  1.00  0.00           H  
ATOM   4589  C   ASN   313      55.109  46.121   8.361  1.00  0.00           C  
ATOM   4590  O   ASN   313      54.760  45.448   9.278  1.00  0.00           O  
ATOM   4591  N   GLY   314      55.418  47.418   8.391  1.00  0.00           N  
ATOM   4592  H   GLY   314      55.522  47.850   7.484  1.00  0.00           H  
ATOM   4593  CA  GLY   314      55.184  48.192   9.635  1.00  0.00           C  
ATOM   4594  HA2 GLY   314      55.234  49.249   9.374  1.00  0.00           H  
ATOM   4595  HA3 GLY   314      54.144  48.012   9.910  1.00  0.00           H  
ATOM   4596  C   GLY   314      56.153  47.808  10.777  1.00  0.00           C  
ATOM   4597  O   GLY   314      57.338  47.450  10.554  1.00  0.00           O  
ATOM   4598  N   ALA   315      55.666  48.111  12.002  1.00  0.00           N  
ATOM   4599  H   ALA   315      54.716  48.412  12.162  1.00  0.00           H  
ATOM   4600  CA  ALA   315      56.447  48.170  13.223  1.00  0.00           C  
ATOM   4601  HA  ALA   315      57.490  48.272  12.925  1.00  0.00           H  
ATOM   4602  CB  ALA   315      56.214  49.467  13.963  1.00  0.00           C  
ATOM   4603  HB1 ALA   315      55.151  49.458  14.200  1.00  0.00           H  
ATOM   4604  HB2 ALA   315      56.814  49.714  14.838  1.00  0.00           H  
ATOM   4605  HB3 ALA   315      56.426  50.217  13.201  1.00  0.00           H  
ATOM   4606  C   ALA   315      56.160  46.952  14.050  1.00  0.00           C  
ATOM   4607  O   ALA   315      55.910  47.005  15.250  1.00  0.00           O  
ATOM   4608  N   LEU   316      56.277  45.757  13.389  1.00  0.00           N  
ATOM   4609  H   LEU   316      56.792  45.773  12.520  1.00  0.00           H  
ATOM   4610  CA  LEU   316      55.709  44.496  13.881  1.00  0.00           C  
ATOM   4611  HA  LEU   316      55.693  44.526  14.970  1.00  0.00           H  
ATOM   4612  CB  LEU   316      54.336  44.246  13.281  1.00  0.00           C  
ATOM   4613  HB2 LEU   316      54.071  43.196  13.408  1.00  0.00           H  
ATOM   4614  HB3 LEU   316      54.430  44.478  12.220  1.00  0.00           H  
ATOM   4615  CG  LEU   316      53.177  45.035  13.969  1.00  0.00           C  
ATOM   4616  HG  LEU   316      53.391  46.098  13.856  1.00  0.00           H  
ATOM   4617  CD1 LEU   316      51.825  44.754  13.346  1.00  0.00           C  
ATOM   4618 HD11 LEU   316      51.043  45.363  13.800  1.00  0.00           H  
ATOM   4619 HD12 LEU   316      51.980  44.975  12.289  1.00  0.00           H  
ATOM   4620 HD13 LEU   316      51.522  43.711  13.437  1.00  0.00           H  
ATOM   4621  CD2 LEU   316      52.969  44.722  15.484  1.00  0.00           C  
ATOM   4622 HD21 LEU   316      53.829  45.096  16.038  1.00  0.00           H  
ATOM   4623 HD22 LEU   316      52.064  45.265  15.756  1.00  0.00           H  
ATOM   4624 HD23 LEU   316      52.730  43.679  15.695  1.00  0.00           H  
ATOM   4625  C   LEU   316      56.690  43.317  13.648  1.00  0.00           C  
ATOM   4626  O   LEU   316      57.530  43.341  12.705  1.00  0.00           O  
ATOM   4627  N   SER   317      56.516  42.288  14.476  1.00  0.00           N  
ATOM   4628  H   SER   317      55.936  42.409  15.294  1.00  0.00           H  
ATOM   4629  CA  SER   317      57.073  40.953  14.329  1.00  0.00           C  
ATOM   4630  HA  SER   317      58.091  40.898  14.715  1.00  0.00           H  
ATOM   4631  CB  SER   317      56.322  40.166  15.265  1.00  0.00           C  
ATOM   4632  HB2 SER   317      56.665  39.141  15.132  1.00  0.00           H  
ATOM   4633  HB3 SER   317      55.244  40.170  15.104  1.00  0.00           H  
ATOM   4634  OG  SER   317      56.609  40.470  16.595  1.00  0.00           O  
ATOM   4635  HG  SER   317      56.049  41.241  16.710  1.00  0.00           H  
ATOM   4636  C   SER   317      56.884  40.395  12.963  1.00  0.00           C  
ATOM   4637  O   SER   317      55.760  40.046  12.508  1.00  0.00           O  
ATOM   4638  N   GLU   318      58.040  40.278  12.306  1.00  0.00           N  
ATOM   4639  H   GLU   318      58.934  40.514  12.714  1.00  0.00           H  
ATOM   4640  CA  GLU   318      58.025  39.663  10.967  1.00  0.00           C  
ATOM   4641  HA  GLU   318      57.054  39.723  10.475  1.00  0.00           H  
ATOM   4642  CB  GLU   318      58.940  40.481  10.040  1.00  0.00           C  
ATOM   4643  HB2 GLU   318      58.936  39.967   9.079  1.00  0.00           H  
ATOM   4644  HB3 GLU   318      58.516  41.453   9.790  1.00  0.00           H  
ATOM   4645  CG  GLU   318      60.406  40.559  10.630  1.00  0.00           C  
ATOM   4646  HG2 GLU   318      60.658  39.641  11.161  1.00  0.00           H  
ATOM   4647  HG3 GLU   318      61.127  40.665   9.820  1.00  0.00           H  
ATOM   4648  CD  GLU   318      60.635  41.731  11.602  1.00  0.00           C  
ATOM   4649  OE1 GLU   318      60.598  41.484  12.844  1.00  0.00           O  
ATOM   4650  OE2 GLU   318      60.779  42.873  11.125  1.00  0.00           O  
ATOM   4651  C   GLU   318      58.363  38.169  10.821  1.00  0.00           C  
ATOM   4652  O   GLU   318      57.805  37.558   9.884  1.00  0.00           O  
ATOM   4653  N   GLN   319      59.239  37.629  11.672  1.00  0.00           N  
ATOM   4654  H   GLN   319      59.339  37.967  12.618  1.00  0.00           H  
ATOM   4655  CA  GLN   319      59.993  36.397  11.243  1.00  0.00           C  
ATOM   4656  HA  GLN   319      59.994  36.304  10.157  1.00  0.00           H  
ATOM   4657  CB  GLN   319      61.413  36.441  11.814  1.00  0.00           C  
ATOM   4658  HB2 GLN   319      61.412  36.645  12.885  1.00  0.00           H  
ATOM   4659  HB3 GLN   319      61.772  37.290  11.232  1.00  0.00           H  
ATOM   4660  CG  GLN   319      62.301  35.178  11.631  1.00  0.00           C  
ATOM   4661  HG2 GLN   319      63.297  35.431  11.996  1.00  0.00           H  
ATOM   4662  HG3 GLN   319      61.841  34.350  12.169  1.00  0.00           H  
ATOM   4663  CD  GLN   319      62.445  34.852  10.072  1.00  0.00           C  
ATOM   4664  OE1 GLN   319      63.323  35.345   9.415  1.00  0.00           O  
ATOM   4665  NE2 GLN   319      61.498  34.234   9.429  1.00  0.00           N  
ATOM   4666 HE21 GLN   319      60.874  33.715  10.030  1.00  0.00           H  
ATOM   4667 HE22 GLN   319      61.698  34.149   8.443  1.00  0.00           H  
ATOM   4668  C   GLN   319      59.232  35.185  11.727  1.00  0.00           C  
ATOM   4669  O   GLN   319      59.225  34.098  11.161  1.00  0.00           O  
ATOM   4670  N   SER   320      58.650  35.320  12.934  1.00  0.00           N  
ATOM   4671  H   SER   320      58.903  36.121  13.495  1.00  0.00           H  
ATOM   4672  CA  SER   320      57.989  34.149  13.615  1.00  0.00           C  
ATOM   4673  HA  SER   320      57.836  33.310  12.936  1.00  0.00           H  
ATOM   4674  CB  SER   320      58.979  33.728  14.669  1.00  0.00           C  
ATOM   4675  HB2 SER   320      58.477  32.904  15.176  1.00  0.00           H  
ATOM   4676  HB3 SER   320      59.835  33.307  14.141  1.00  0.00           H  
ATOM   4677  OG  SER   320      59.393  34.810  15.561  1.00  0.00           O  
ATOM   4678  HG  SER   320      60.237  34.643  15.987  1.00  0.00           H  
ATOM   4679  C   SER   320      56.620  34.543  14.218  1.00  0.00           C  
ATOM   4680  O   SER   320      55.857  33.648  14.610  1.00  0.00           O  
ATOM   4681  N   GLY   321      56.358  35.875  14.269  1.00  0.00           N  
ATOM   4682  H   GLY   321      57.123  36.439  13.926  1.00  0.00           H  
ATOM   4683  CA  GLY   321      55.128  36.519  14.678  1.00  0.00           C  
ATOM   4684  HA2 GLY   321      55.226  37.602  14.594  1.00  0.00           H  
ATOM   4685  HA3 GLY   321      54.329  36.263  13.982  1.00  0.00           H  
ATOM   4686  C   GLY   321      54.687  36.085  16.073  1.00  0.00           C  
ATOM   4687  O   GLY   321      55.519  36.028  16.962  1.00  0.00           O  
ATOM   4688  N   VAL   322      53.378  35.775  16.230  1.00  0.00           N  
ATOM   4689  H   VAL   322      52.828  35.854  15.386  1.00  0.00           H  
ATOM   4690  CA  VAL   322      52.679  35.525  17.491  1.00  0.00           C  
ATOM   4691  HA  VAL   322      53.418  35.137  18.192  1.00  0.00           H  
ATOM   4692  CB  VAL   322      51.950  36.780  18.119  1.00  0.00           C  
ATOM   4693  HB  VAL   322      51.114  37.049  17.473  1.00  0.00           H  
ATOM   4694  CG1 VAL   322      51.317  36.323  19.485  1.00  0.00           C  
ATOM   4695 HG11 VAL   322      50.623  35.501  19.317  1.00  0.00           H  
ATOM   4696 HG12 VAL   322      52.111  35.928  20.120  1.00  0.00           H  
ATOM   4697 HG13 VAL   322      50.790  37.111  20.024  1.00  0.00           H  
ATOM   4698  CG2 VAL   322      52.850  37.955  18.473  1.00  0.00           C  
ATOM   4699 HG21 VAL   322      53.497  37.747  19.326  1.00  0.00           H  
ATOM   4700 HG22 VAL   322      52.206  38.758  18.831  1.00  0.00           H  
ATOM   4701 HG23 VAL   322      53.468  38.158  17.598  1.00  0.00           H  
ATOM   4702  C   VAL   322      51.799  34.292  17.235  1.00  0.00           C  
ATOM   4703  O   VAL   322      50.691  34.443  16.784  1.00  0.00           O  
ATOM   4704  N   ALA   323      52.296  33.081  17.540  1.00  0.00           N  
ATOM   4705  H   ALA   323      53.250  33.013  17.864  1.00  0.00           H  
ATOM   4706  CA  ALA   323      51.360  31.946  17.665  1.00  0.00           C  
ATOM   4707  HA  ALA   323      50.708  32.022  16.795  1.00  0.00           H  
ATOM   4708  CB  ALA   323      52.058  30.612  17.445  1.00  0.00           C  
ATOM   4709  HB1 ALA   323      51.363  29.774  17.516  1.00  0.00           H  
ATOM   4710  HB2 ALA   323      52.499  30.724  16.454  1.00  0.00           H  
ATOM   4711  HB3 ALA   323      52.923  30.562  18.106  1.00  0.00           H  
ATOM   4712  C   ALA   323      50.407  32.038  18.888  1.00  0.00           C  
ATOM   4713  O   ALA   323      50.829  32.460  19.912  1.00  0.00           O  
ATOM   4714  N   TRP   324      49.190  31.434  18.742  1.00  0.00           N  
ATOM   4715  H   TRP   324      48.956  31.159  17.799  1.00  0.00           H  
ATOM   4716  CA  TRP   324      48.122  31.257  19.763  1.00  0.00           C  
ATOM   4717  HA  TRP   324      48.520  31.598  20.718  1.00  0.00           H  
ATOM   4718  CB  TRP   324      46.928  32.082  19.270  1.00  0.00           C  
ATOM   4719  HB2 TRP   324      46.799  31.965  18.194  1.00  0.00           H  
ATOM   4720  HB3 TRP   324      47.084  33.139  19.483  1.00  0.00           H  
ATOM   4721  CG  TRP   324      45.653  31.783  20.024  1.00  0.00           C  
ATOM   4722  CD1 TRP   324      45.549  31.518  21.366  1.00  0.00           C  
ATOM   4723  HD1 TRP   324      46.244  31.373  22.180  1.00  0.00           H  
ATOM   4724  NE1 TRP   324      44.239  31.442  21.651  1.00  0.00           N  
ATOM   4725  HE1 TRP   324      43.928  31.141  22.564  1.00  0.00           H  
ATOM   4726  CE2 TRP   324      43.466  31.527  20.576  1.00  0.00           C  
ATOM   4727  CZ2 TRP   324      42.088  31.487  20.328  1.00  0.00           C  
ATOM   4728  HZ2 TRP   324      41.486  31.289  21.202  1.00  0.00           H  
ATOM   4729  CH2 TRP   324      41.539  31.996  19.119  1.00  0.00           C  
ATOM   4730  HH2 TRP   324      40.483  31.846  18.951  1.00  0.00           H  
ATOM   4731  CZ3 TRP   324      42.359  32.445  18.040  1.00  0.00           C  
ATOM   4732  HZ3 TRP   324      41.997  32.715  17.059  1.00  0.00           H  
ATOM   4733  CE3 TRP   324      43.764  32.289  18.220  1.00  0.00           C  
ATOM   4734  HE3 TRP   324      44.455  32.506  17.418  1.00  0.00           H  
ATOM   4735  CD2 TRP   324      44.337  31.882  19.501  1.00  0.00           C  
ATOM   4736  C   TRP   324      47.706  29.853  19.972  1.00  0.00           C  
ATOM   4737  O   TRP   324      47.332  29.180  19.080  1.00  0.00           O  
ATOM   4738  N   VAL   325      47.972  29.418  21.246  1.00  0.00           N  
ATOM   4739  H   VAL   325      48.497  30.003  21.880  1.00  0.00           H  
ATOM   4740  CA  VAL   325      47.711  28.004  21.790  1.00  0.00           C  
ATOM   4741  HA  VAL   325      47.658  27.327  20.937  1.00  0.00           H  
ATOM   4742  CB  VAL   325      48.905  27.605  22.583  1.00  0.00           C  
ATOM   4743  HB  VAL   325      49.198  28.433  23.228  1.00  0.00           H  
ATOM   4744  CG1 VAL   325      48.732  26.330  23.479  1.00  0.00           C  
ATOM   4745 HG11 VAL   325      48.061  25.628  22.982  1.00  0.00           H  
ATOM   4746 HG12 VAL   325      49.680  25.867  23.751  1.00  0.00           H  
ATOM   4747 HG13 VAL   325      48.144  26.648  24.340  1.00  0.00           H  
ATOM   4748  CG2 VAL   325      49.997  27.288  21.547  1.00  0.00           C  
ATOM   4749 HG21 VAL   325      50.913  27.130  22.117  1.00  0.00           H  
ATOM   4750 HG22 VAL   325      50.153  28.073  20.807  1.00  0.00           H  
ATOM   4751 HG23 VAL   325      49.809  26.423  20.911  1.00  0.00           H  
ATOM   4752  C   VAL   325      46.415  28.088  22.647  1.00  0.00           C  
ATOM   4753  O   VAL   325      46.502  28.656  23.715  1.00  0.00           O  
ATOM   4754  N   PRO   326      45.221  27.725  22.074  1.00  0.00           N  
ATOM   4755  CD  PRO   326      45.070  27.382  20.682  1.00  0.00           C  
ATOM   4756  HD2 PRO   326      45.699  28.088  20.140  1.00  0.00           H  
ATOM   4757  HD3 PRO   326      45.242  26.327  20.470  1.00  0.00           H  
ATOM   4758  CG  PRO   326      43.724  27.905  20.292  1.00  0.00           C  
ATOM   4759  HG2 PRO   326      43.311  27.410  19.413  1.00  0.00           H  
ATOM   4760  HG3 PRO   326      43.647  28.980  20.129  1.00  0.00           H  
ATOM   4761  CB  PRO   326      42.969  27.611  21.604  1.00  0.00           C  
ATOM   4762  HB2 PRO   326      42.032  28.163  21.521  1.00  0.00           H  
ATOM   4763  HB3 PRO   326      42.813  26.533  21.627  1.00  0.00           H  
ATOM   4764  CA  PRO   326      43.919  27.992  22.686  1.00  0.00           C  
ATOM   4765  HA  PRO   326      43.776  29.049  22.910  1.00  0.00           H  
ATOM   4766  C   PRO   326      43.639  27.155  23.970  1.00  0.00           C  
ATOM   4767  O   PRO   326      44.150  26.062  24.187  1.00  0.00           O  
ATOM   4768  N   TYR   327      42.672  27.643  24.786  1.00  0.00           N  
ATOM   4769  H   TYR   327      42.086  28.406  24.479  1.00  0.00           H  
ATOM   4770  CA  TYR   327      42.055  26.834  25.886  1.00  0.00           C  
ATOM   4771  HA  TYR   327      42.837  26.415  26.520  1.00  0.00           H  
ATOM   4772  CB  TYR   327      41.161  27.726  26.827  1.00  0.00           C  
ATOM   4773  HB2 TYR   327      41.862  28.387  27.337  1.00  0.00           H  
ATOM   4774  HB3 TYR   327      40.543  28.332  26.164  1.00  0.00           H  
ATOM   4775  CG  TYR   327      40.411  26.917  27.870  1.00  0.00           C  
ATOM   4776  CD1 TYR   327      40.968  26.821  29.136  1.00  0.00           C  
ATOM   4777  HD1 TYR   327      41.872  27.356  29.387  1.00  0.00           H  
ATOM   4778  CE1 TYR   327      40.390  26.003  30.128  1.00  0.00           C  
ATOM   4779  HE1 TYR   327      40.810  25.805  31.103  1.00  0.00           H  
ATOM   4780  CZ  TYR   327      39.216  25.315  29.871  1.00  0.00           C  
ATOM   4781  OH  TYR   327      38.642  24.563  30.873  1.00  0.00           O  
ATOM   4782  HH  TYR   327      38.112  23.963  30.344  1.00  0.00           H  
ATOM   4783  CE2 TYR   327      38.595  25.386  28.578  1.00  0.00           C  
ATOM   4784  HE2 TYR   327      37.742  24.783  28.303  1.00  0.00           H  
ATOM   4785  CD2 TYR   327      39.275  26.128  27.559  1.00  0.00           C  
ATOM   4786  HD2 TYR   327      38.871  26.251  26.565  1.00  0.00           H  
ATOM   4787  C   TYR   327      41.145  25.734  25.229  1.00  0.00           C  
ATOM   4788  O   TYR   327      40.242  25.925  24.341  1.00  0.00           O  
ATOM   4789  N   THR   328      41.176  24.569  25.828  1.00  0.00           N  
ATOM   4790  H   THR   328      42.063  24.358  26.264  1.00  0.00           H  
ATOM   4791  CA  THR   328      40.234  23.440  25.564  1.00  0.00           C  
ATOM   4792  HA  THR   328      39.255  23.827  25.279  1.00  0.00           H  
ATOM   4793  CB  THR   328      40.743  22.577  24.334  1.00  0.00           C  
ATOM   4794  HB  THR   328      40.392  23.140  23.469  1.00  0.00           H  
ATOM   4795  CG2 THR   328      42.277  22.586  24.203  1.00  0.00           C  
ATOM   4796 HG21 THR   328      42.710  21.868  23.507  1.00  0.00           H  
ATOM   4797 HG22 THR   328      42.680  23.595  24.116  1.00  0.00           H  
ATOM   4798 HG23 THR   328      42.740  22.254  25.132  1.00  0.00           H  
ATOM   4799  OG1 THR   328      40.199  21.288  24.362  1.00  0.00           O  
ATOM   4800  HG1 THR   328      39.250  21.429  24.383  1.00  0.00           H  
ATOM   4801  C   THR   328      40.202  22.545  26.865  1.00  0.00           C  
ATOM   4802  O   THR   328      41.102  22.679  27.669  1.00  0.00           O  
ATOM   4803  N   ASP   329      39.090  21.847  27.087  1.00  0.00           N  
ATOM   4804  H   ASP   329      38.247  22.003  26.553  1.00  0.00           H  
ATOM   4805  CA  ASP   329      38.958  20.975  28.255  1.00  0.00           C  
ATOM   4806  HA  ASP   329      39.276  21.570  29.112  1.00  0.00           H  
ATOM   4807  CB  ASP   329      37.467  20.675  28.564  1.00  0.00           C  
ATOM   4808  HB2 ASP   329      37.047  20.359  27.609  1.00  0.00           H  
ATOM   4809  HB3 ASP   329      37.422  19.863  29.290  1.00  0.00           H  
ATOM   4810  CG  ASP   329      36.610  21.900  29.053  1.00  0.00           C  
ATOM   4811  OD1 ASP   329      35.447  21.916  28.622  1.00  0.00           O  
ATOM   4812  OD2 ASP   329      37.011  22.832  29.755  1.00  0.00           O  
ATOM   4813  C   ASP   329      39.888  19.717  28.114  1.00  0.00           C  
ATOM   4814  O   ASP   329      40.179  19.098  29.076  1.00  0.00           O  
ATOM   4815  N   GLU   330      40.500  19.470  26.932  1.00  0.00           N  
ATOM   4816  H   GLU   330      40.341  20.169  26.221  1.00  0.00           H  
ATOM   4817  CA  GLU   330      41.593  18.485  26.799  1.00  0.00           C  
ATOM   4818  HA  GLU   330      41.382  17.513  27.246  1.00  0.00           H  
ATOM   4819  CB  GLU   330      41.851  18.262  25.330  1.00  0.00           C  
ATOM   4820  HB2 GLU   330      41.973  19.193  24.775  1.00  0.00           H  
ATOM   4821  HB3 GLU   330      42.808  17.758  25.197  1.00  0.00           H  
ATOM   4822  CG  GLU   330      40.773  17.393  24.569  1.00  0.00           C  
ATOM   4823  HG2 GLU   330      39.796  17.872  24.639  1.00  0.00           H  
ATOM   4824  HG3 GLU   330      40.968  17.263  23.505  1.00  0.00           H  
ATOM   4825  CD  GLU   330      40.551  16.023  25.306  1.00  0.00           C  
ATOM   4826  OE1 GLU   330      39.397  15.715  25.696  1.00  0.00           O  
ATOM   4827  OE2 GLU   330      41.557  15.289  25.398  1.00  0.00           O  
ATOM   4828  C   GLU   330      42.840  19.043  27.585  1.00  0.00           C  
ATOM   4829  O   GLU   330      43.412  18.321  28.436  1.00  0.00           O  
ATOM   4830  N   ALA   331      43.188  20.330  27.351  1.00  0.00           N  
ATOM   4831  H   ALA   331      42.583  20.927  26.805  1.00  0.00           H  
ATOM   4832  CA  ALA   331      44.465  20.936  27.823  1.00  0.00           C  
ATOM   4833  HA  ALA   331      44.898  20.295  28.590  1.00  0.00           H  
ATOM   4834  CB  ALA   331      45.504  20.974  26.751  1.00  0.00           C  
ATOM   4835  HB1 ALA   331      46.306  21.654  27.041  1.00  0.00           H  
ATOM   4836  HB2 ALA   331      45.965  20.005  26.558  1.00  0.00           H  
ATOM   4837  HB3 ALA   331      45.059  21.469  25.888  1.00  0.00           H  
ATOM   4838  C   ALA   331      44.104  22.351  28.397  1.00  0.00           C  
ATOM   4839  O   ALA   331      44.120  23.320  27.602  1.00  0.00           O  
ATOM   4840  N   PRO   332      43.644  22.485  29.644  1.00  0.00           N  
ATOM   4841  CD  PRO   332      43.568  21.412  30.611  1.00  0.00           C  
ATOM   4842  HD2 PRO   332      43.556  20.364  30.309  1.00  0.00           H  
ATOM   4843  HD3 PRO   332      44.356  21.521  31.356  1.00  0.00           H  
ATOM   4844  CG  PRO   332      42.246  21.736  31.245  1.00  0.00           C  
ATOM   4845  HG2 PRO   332      42.031  21.371  32.250  1.00  0.00           H  
ATOM   4846  HG3 PRO   332      41.405  21.363  30.660  1.00  0.00           H  
ATOM   4847  CB  PRO   332      42.351  23.197  31.510  1.00  0.00           C  
ATOM   4848  HB2 PRO   332      41.373  23.643  31.691  1.00  0.00           H  
ATOM   4849  HB3 PRO   332      42.896  23.374  32.436  1.00  0.00           H  
ATOM   4850  CA  PRO   332      42.942  23.667  30.238  1.00  0.00           C  
ATOM   4851  HA  PRO   332      42.133  23.983  29.579  1.00  0.00           H  
ATOM   4852  C   PRO   332      43.699  24.971  30.400  1.00  0.00           C  
ATOM   4853  O   PRO   332      43.517  25.778  31.345  1.00  0.00           O  
ATOM   4854  N   PHE   333      44.660  25.214  29.490  1.00  0.00           N  
ATOM   4855  H   PHE   333      44.651  24.579  28.704  1.00  0.00           H  
ATOM   4856  CA  PHE   333      45.475  26.437  29.404  1.00  0.00           C  
ATOM   4857  HA  PHE   333      44.954  27.125  30.070  1.00  0.00           H  
ATOM   4858  CB  PHE   333      46.838  26.161  30.064  1.00  0.00           C  
ATOM   4859  HB2 PHE   333      46.726  25.964  31.130  1.00  0.00           H  
ATOM   4860  HB3 PHE   333      47.387  27.101  30.007  1.00  0.00           H  
ATOM   4861  CG  PHE   333      47.587  25.080  29.364  1.00  0.00           C  
ATOM   4862  CD1 PHE   333      48.459  25.336  28.312  1.00  0.00           C  
ATOM   4863  HD1 PHE   333      48.572  26.372  28.029  1.00  0.00           H  
ATOM   4864  CE1 PHE   333      49.140  24.345  27.627  1.00  0.00           C  
ATOM   4865  HE1 PHE   333      49.554  24.679  26.687  1.00  0.00           H  
ATOM   4866  CZ  PHE   333      48.977  22.975  28.065  1.00  0.00           C  
ATOM   4867  HZ  PHE   333      49.405  22.103  27.593  1.00  0.00           H  
ATOM   4868  CE2 PHE   333      48.026  22.755  29.083  1.00  0.00           C  
ATOM   4869  HE2 PHE   333      47.872  21.739  29.412  1.00  0.00           H  
ATOM   4870  CD2 PHE   333      47.331  23.756  29.756  1.00  0.00           C  
ATOM   4871  HD2 PHE   333      46.587  23.561  30.514  1.00  0.00           H  
ATOM   4872  C   PHE   333      45.505  27.188  28.082  1.00  0.00           C  
ATOM   4873  O   PHE   333      45.163  26.630  27.027  1.00  0.00           O  
ATOM   4874  N   HIE   334      45.748  28.472  28.201  1.00  0.00           N  
ATOM   4875  H   HIE   334      45.993  28.791  29.127  1.00  0.00           H  
ATOM   4876  CA  HIE   334      45.952  29.374  27.085  1.00  0.00           C  
ATOM   4877  HA  HIE   334      45.575  28.978  26.142  1.00  0.00           H  
ATOM   4878  CB  HIE   334      45.215  30.653  27.371  1.00  0.00           C  
ATOM   4879  HB2 HIE   334      44.146  30.438  27.386  1.00  0.00           H  
ATOM   4880  HB3 HIE   334      45.322  31.113  28.353  1.00  0.00           H  
ATOM   4881  CG  HIE   334      45.425  31.782  26.359  1.00  0.00           C  
ATOM   4882  ND1 HIE   334      44.748  31.897  25.082  1.00  0.00           N  
ATOM   4883  CE1 HIE   334      45.248  32.949  24.503  1.00  0.00           C  
ATOM   4884  HE1 HIE   334      44.890  33.342  23.563  1.00  0.00           H  
ATOM   4885  NE2 HIE   334      46.247  33.457  25.206  1.00  0.00           N  
ATOM   4886  HE2 HIE   334      46.914  34.101  24.807  1.00  0.00           H  
ATOM   4887  CD2 HIE   334      46.294  32.798  26.433  1.00  0.00           C  
ATOM   4888  HD2 HIE   334      46.971  33.096  27.220  1.00  0.00           H  
ATOM   4889  C   HIE   334      47.393  29.638  26.901  1.00  0.00           C  
ATOM   4890  O   HIE   334      48.198  29.572  27.901  1.00  0.00           O  
ATOM   4891  N   GLY   335      47.851  30.010  25.720  1.00  0.00           N  
ATOM   4892  H   GLY   335      47.232  29.862  24.936  1.00  0.00           H  
ATOM   4893  CA  GLY   335      49.306  30.183  25.497  1.00  0.00           C  
ATOM   4894  HA2 GLY   335      49.640  30.671  26.414  1.00  0.00           H  
ATOM   4895  HA3 GLY   335      49.583  29.134  25.395  1.00  0.00           H  
ATOM   4896  C   GLY   335      49.609  31.021  24.236  1.00  0.00           C  
ATOM   4897  O   GLY   335      48.760  31.324  23.350  1.00  0.00           O  
ATOM   4898  N   GLN   336      50.814  31.587  24.260  1.00  0.00           N  
ATOM   4899  H   GLN   336      51.297  31.431  25.134  1.00  0.00           H  
ATOM   4900  CA  GLN   336      51.376  32.463  23.289  1.00  0.00           C  
ATOM   4901  HA  GLN   336      50.933  32.293  22.308  1.00  0.00           H  
ATOM   4902  CB  GLN   336      51.167  33.914  23.785  1.00  0.00           C  
ATOM   4903  HB2 GLN   336      50.137  34.176  24.030  1.00  0.00           H  
ATOM   4904  HB3 GLN   336      51.795  33.985  24.673  1.00  0.00           H  
ATOM   4905  CG  GLN   336      51.721  35.019  22.862  1.00  0.00           C  
ATOM   4906  HG2 GLN   336      51.211  34.875  21.909  1.00  0.00           H  
ATOM   4907  HG3 GLN   336      52.779  34.875  22.640  1.00  0.00           H  
ATOM   4908  CD  GLN   336      51.647  36.461  23.355  1.00  0.00           C  
ATOM   4909  OE1 GLN   336      52.584  37.266  23.446  1.00  0.00           O  
ATOM   4910  NE2 GLN   336      50.536  36.941  23.721  1.00  0.00           N  
ATOM   4911 HE21 GLN   336      49.726  36.341  23.655  1.00  0.00           H  
ATOM   4912 HE22 GLN   336      50.552  37.915  23.986  1.00  0.00           H  
ATOM   4913  C   GLN   336      52.864  32.239  23.108  1.00  0.00           C  
ATOM   4914  O   GLN   336      53.628  32.119  24.100  1.00  0.00           O  
ATOM   4915  N   ILE   337      53.331  32.106  21.858  1.00  0.00           N  
ATOM   4916  H   ILE   337      52.706  32.314  21.093  1.00  0.00           H  
ATOM   4917  CA  ILE   337      54.696  31.804  21.366  1.00  0.00           C  
ATOM   4918  HA  ILE   337      55.475  31.867  22.126  1.00  0.00           H  
ATOM   4919  CB  ILE   337      54.742  30.312  20.862  1.00  0.00           C  
ATOM   4920  HB  ILE   337      53.854  30.191  20.242  1.00  0.00           H  
ATOM   4921  CG2 ILE   337      55.983  29.966  19.995  1.00  0.00           C  
ATOM   4922 HG21 ILE   337      55.957  28.931  19.653  1.00  0.00           H  
ATOM   4923 HG22 ILE   337      55.859  30.514  19.061  1.00  0.00           H  
ATOM   4924 HG23 ILE   337      56.915  30.370  20.391  1.00  0.00           H  
ATOM   4925  CG1 ILE   337      54.814  29.226  21.978  1.00  0.00           C  
ATOM   4926 HG12 ILE   337      55.361  28.325  21.699  1.00  0.00           H  
ATOM   4927 HG13 ILE   337      55.315  29.695  22.825  1.00  0.00           H  
ATOM   4928  CD1 ILE   337      53.355  28.703  22.292  1.00  0.00           C  
ATOM   4929 HD11 ILE   337      53.076  27.966  21.540  1.00  0.00           H  
ATOM   4930 HD12 ILE   337      52.781  29.591  22.026  1.00  0.00           H  
ATOM   4931 HD13 ILE   337      53.215  28.425  23.336  1.00  0.00           H  
ATOM   4932  C   ILE   337      55.183  32.815  20.362  1.00  0.00           C  
ATOM   4933  O   ILE   337      54.522  32.959  19.349  1.00  0.00           O  
ATOM   4934  N   MET   338      56.223  33.577  20.588  1.00  0.00           N  
ATOM   4935  H   MET   338      56.837  33.375  21.364  1.00  0.00           H  
ATOM   4936  CA  MET   338      56.329  34.925  20.008  1.00  0.00           C  
ATOM   4937  HA  MET   338      56.022  34.900  18.963  1.00  0.00           H
[truncated: 3,789,677 more chars]
