# Supplementary material for: Mechanistic insights into glycoside 3-oxidases involved in C-glycoside metabolism in soil microorganisms
Source: Nat Commun. 2023 Nov 14;14:7289. doi: 10.1038/s41467-023-42000-3 (PMC10646112; doi:10.1038/s41467-023-42000-3)
Supplement: Supplementary file 5 — Supplementary Data 1 [file 41467_2023_42000_MOESM5_ESM.zip › SuppInfo-MD-files/cMDs-for-MMPBSA/glc_end_4.pdb]

CRYST1   78.639   82.199   72.475  90.00  90.00  90.00               1
ATOM      1  N   ARG     1      14.902  55.318  23.235  1.00  0.00           N  
ATOM      2  H1  ARG     1      15.201  56.283  23.255  1.00  0.00           H  
ATOM      3  H2  ARG     1      14.216  55.146  22.514  1.00  0.00           H  
ATOM      4  H3  ARG     1      14.552  55.182  24.173  1.00  0.00           H  
ATOM      5  CA  ARG     1      16.082  54.392  23.125  1.00  0.00           C  
ATOM      6  HA  ARG     1      16.726  54.723  22.310  1.00  0.00           H  
ATOM      7  CB  ARG     1      17.024  54.261  24.280  1.00  0.00           C  
ATOM      8  HB2 ARG     1      16.747  53.534  25.043  1.00  0.00           H  
ATOM      9  HB3 ARG     1      17.211  55.229  24.743  1.00  0.00           H  
ATOM     10  CG  ARG     1      18.375  53.705  23.816  1.00  0.00           C  
ATOM     11  HG2 ARG     1      18.215  52.637  23.663  1.00  0.00           H  
ATOM     12  HG3 ARG     1      18.704  54.199  22.902  1.00  0.00           H  
ATOM     13  CD  ARG     1      19.532  53.760  24.818  1.00  0.00           C  
ATOM     14  HD2 ARG     1      19.415  52.958  25.547  1.00  0.00           H  
ATOM     15  HD3 ARG     1      19.603  54.735  25.300  1.00  0.00           H  
ATOM     16  NE  ARG     1      20.754  53.404  24.019  1.00  0.00           N  
ATOM     17  HE  ARG     1      20.821  53.636  23.038  1.00  0.00           H  
ATOM     18  CZ  ARG     1      21.885  52.971  24.516  1.00  0.00           C  
ATOM     19  NH1 ARG     1      22.181  53.004  25.771  1.00  0.00           N  
ATOM     20 HH11 ARG     1      21.636  53.552  26.422  1.00  0.00           H  
ATOM     21 HH12 ARG     1      22.982  52.504  26.128  1.00  0.00           H  
ATOM     22  NH2 ARG     1      22.800  52.566  23.701  1.00  0.00           N  
ATOM     23 HH21 ARG     1      22.689  52.413  22.709  1.00  0.00           H  
ATOM     24 HH22 ARG     1      23.649  52.158  24.064  1.00  0.00           H  
ATOM     25  C   ARG     1      15.551  52.976  22.767  1.00  0.00           C  
ATOM     26  O   ARG     1      15.852  52.516  21.665  1.00  0.00           O  
ATOM     27  N   TYR     2      14.874  52.263  23.658  1.00  0.00           N  
ATOM     28  H   TYR     2      14.536  52.766  24.466  1.00  0.00           H  
ATOM     29  CA  TYR     2      14.693  50.807  23.608  1.00  0.00           C  
ATOM     30  HA  TYR     2      15.478  50.376  22.986  1.00  0.00           H  
ATOM     31  CB  TYR     2      14.805  50.230  25.017  1.00  0.00           C  
ATOM     32  HB2 TYR     2      14.529  49.176  25.038  1.00  0.00           H  
ATOM     33  HB3 TYR     2      14.041  50.755  25.591  1.00  0.00           H  
ATOM     34  CG  TYR     2      16.198  50.485  25.626  1.00  0.00           C  
ATOM     35  CD1 TYR     2      17.411  50.130  25.059  1.00  0.00           C  
ATOM     36  HD1 TYR     2      17.452  49.914  24.001  1.00  0.00           H  
ATOM     37  CE1 TYR     2      18.653  50.341  25.676  1.00  0.00           C  
ATOM     38  HE1 TYR     2      19.619  50.073  25.274  1.00  0.00           H  
ATOM     39  CZ  TYR     2      18.673  50.910  26.951  1.00  0.00           C  
ATOM     40  OH  TYR     2      19.891  51.072  27.563  1.00  0.00           O  
ATOM     41  HH  TYR     2      20.513  50.568  27.034  1.00  0.00           H  
ATOM     42  CE2 TYR     2      17.497  51.264  27.553  1.00  0.00           C  
ATOM     43  HE2 TYR     2      17.569  51.591  28.580  1.00  0.00           H  
ATOM     44  CD2 TYR     2      16.258  51.082  26.901  1.00  0.00           C  
ATOM     45  HD2 TYR     2      15.319  51.341  27.369  1.00  0.00           H  
ATOM     46  C   TYR     2      13.328  50.434  23.037  1.00  0.00           C  
ATOM     47  O   TYR     2      12.383  51.218  22.978  1.00  0.00           O  
ATOM     48  N   PRO     3      13.025  49.229  22.466  1.00  0.00           N  
ATOM     49  CD  PRO     3      13.922  48.281  21.891  1.00  0.00           C  
ATOM     50  HD2 PRO     3      14.806  48.690  21.401  1.00  0.00           H  
ATOM     51  HD3 PRO     3      14.145  47.581  22.696  1.00  0.00           H  
ATOM     52  CG  PRO     3      13.132  47.426  20.889  1.00  0.00           C  
ATOM     53  HG2 PRO     3      13.646  46.474  20.758  1.00  0.00           H  
ATOM     54  HG3 PRO     3      13.170  48.013  19.971  1.00  0.00           H  
ATOM     55  CB  PRO     3      11.768  47.365  21.534  1.00  0.00           C  
ATOM     56  HB2 PRO     3      11.798  46.636  22.345  1.00  0.00           H  
ATOM     57  HB3 PRO     3      10.935  47.302  20.835  1.00  0.00           H  
ATOM     58  CA  PRO     3      11.672  48.735  22.250  1.00  0.00           C  
ATOM     59  HA  PRO     3      11.164  49.436  21.589  1.00  0.00           H  
ATOM     60  C   PRO     3      10.785  48.772  23.483  1.00  0.00           C  
ATOM     61  O   PRO     3      11.200  48.738  24.587  1.00  0.00           O  
ATOM     62  N   ALA     4       9.416  48.727  23.240  1.00  0.00           N  
ATOM     63  H   ALA     4       9.096  48.800  22.285  1.00  0.00           H  
ATOM     64  CA  ALA     4       8.467  48.449  24.382  1.00  0.00           C  
ATOM     65  HA  ALA     4       8.793  48.990  25.270  1.00  0.00           H  
ATOM     66  CB  ALA     4       7.087  48.998  24.035  1.00  0.00           C  
ATOM     67  HB1 ALA     4       6.378  48.600  24.762  1.00  0.00           H  
ATOM     68  HB2 ALA     4       7.124  50.088  24.027  1.00  0.00           H  
ATOM     69  HB3 ALA     4       6.758  48.652  23.055  1.00  0.00           H  
ATOM     70  C   ALA     4       8.367  46.948  24.723  1.00  0.00           C  
ATOM     71  O   ALA     4       8.213  46.525  25.874  1.00  0.00           O  
ATOM     72  N   ALA     5       8.480  46.083  23.699  1.00  0.00           N  
ATOM     73  H   ALA     5       8.655  46.381  22.751  1.00  0.00           H  
ATOM     74  CA  ALA     5       8.195  44.617  23.794  1.00  0.00           C  
ATOM     75  HA  ALA     5       8.366  44.219  24.795  1.00  0.00           H  
ATOM     76  CB  ALA     5       6.661  44.444  23.599  1.00  0.00           C  
ATOM     77  HB1 ALA     5       6.317  43.410  23.597  1.00  0.00           H  
ATOM     78  HB2 ALA     5       6.150  45.044  24.352  1.00  0.00           H  
ATOM     79  HB3 ALA     5       6.372  44.688  22.577  1.00  0.00           H  
ATOM     80  C   ALA     5       9.003  43.789  22.728  1.00  0.00           C  
ATOM     81  O   ALA     5       9.214  44.301  21.662  1.00  0.00           O  
ATOM     82  N   VAL     6       9.425  42.599  23.059  1.00  0.00           N  
ATOM     83  H   VAL     6       9.249  42.334  24.018  1.00  0.00           H  
ATOM     84  CA  VAL     6      10.187  41.603  22.270  1.00  0.00           C  
ATOM     85  HA  VAL     6       9.952  41.801  21.224  1.00  0.00           H  
ATOM     86  CB  VAL     6      11.727  41.743  22.411  1.00  0.00           C  
ATOM     87  HB  VAL     6      12.110  41.048  21.664  1.00  0.00           H  
ATOM     88  CG1 VAL     6      12.139  43.179  22.204  1.00  0.00           C  
ATOM     89 HG11 VAL     6      13.223  43.272  22.141  1.00  0.00           H  
ATOM     90 HG12 VAL     6      11.883  43.790  23.070  1.00  0.00           H  
ATOM     91 HG13 VAL     6      11.655  43.655  21.352  1.00  0.00           H  
ATOM     92  CG2 VAL     6      12.156  41.206  23.784  1.00  0.00           C  
ATOM     93 HG21 VAL     6      13.240  41.189  23.903  1.00  0.00           H  
ATOM     94 HG22 VAL     6      11.657  41.896  24.464  1.00  0.00           H  
ATOM     95 HG23 VAL     6      11.854  40.160  23.827  1.00  0.00           H  
ATOM     96  C   VAL     6       9.660  40.172  22.632  1.00  0.00           C  
ATOM     97  O   VAL     6       8.933  39.983  23.580  1.00  0.00           O  
ATOM     98  N   ASP     7      10.071  39.118  21.884  1.00  0.00           N  
ATOM     99  H   ASP     7      10.431  39.273  20.954  1.00  0.00           H  
ATOM    100  CA  ASP     7       9.829  37.705  22.327  1.00  0.00           C  
ATOM    101  HA  ASP     7       8.916  37.628  22.918  1.00  0.00           H  
ATOM    102  CB  ASP     7       9.873  36.788  21.114  1.00  0.00           C  
ATOM    103  HB2 ASP     7      10.712  37.029  20.461  1.00  0.00           H  
ATOM    104  HB3 ASP     7       9.781  35.807  21.579  1.00  0.00           H  
ATOM    105  CG  ASP     7       8.628  37.074  20.258  1.00  0.00           C  
ATOM    106  OD1 ASP     7       8.808  37.669  19.156  1.00  0.00           O  
ATOM    107  OD2 ASP     7       7.492  36.759  20.651  1.00  0.00           O  
ATOM    108  C   ASP     7      10.935  37.200  23.259  1.00  0.00           C  
ATOM    109  O   ASP     7      10.669  36.608  24.261  1.00  0.00           O  
ATOM    110  N   VAL     8      12.187  37.537  22.924  1.00  0.00           N  
ATOM    111  H   VAL     8      12.258  38.037  22.050  1.00  0.00           H  
ATOM    112  CA  VAL     8      13.437  37.070  23.603  1.00  0.00           C  
ATOM    113  HA  VAL     8      13.073  36.640  24.535  1.00  0.00           H  
ATOM    114  CB  VAL     8      14.229  35.966  22.878  1.00  0.00           C  
ATOM    115  HB  VAL     8      14.633  36.421  21.974  1.00  0.00           H  
ATOM    116  CG1 VAL     8      15.370  35.467  23.856  1.00  0.00           C  
ATOM    117 HG11 VAL     8      15.785  34.534  23.474  1.00  0.00           H  
ATOM    118 HG12 VAL     8      16.130  36.242  23.961  1.00  0.00           H  
ATOM    119 HG13 VAL     8      14.876  35.208  24.793  1.00  0.00           H  
ATOM    120  CG2 VAL     8      13.422  34.814  22.381  1.00  0.00           C  
ATOM    121 HG21 VAL     8      13.185  34.178  23.234  1.00  0.00           H  
ATOM    122 HG22 VAL     8      13.969  34.237  21.636  1.00  0.00           H  
ATOM    123 HG23 VAL     8      12.507  35.164  21.902  1.00  0.00           H  
ATOM    124  C   VAL     8      14.365  38.210  23.859  1.00  0.00           C  
ATOM    125  O   VAL     8      15.068  38.710  22.979  1.00  0.00           O  
ATOM    126  N   ALA     9      14.517  38.598  25.108  1.00  0.00           N  
ATOM    127  H   ALA     9      13.962  38.159  25.829  1.00  0.00           H  
ATOM    128  CA  ALA     9      15.496  39.576  25.574  1.00  0.00           C  
ATOM    129  HA  ALA     9      15.919  40.090  24.711  1.00  0.00           H  
ATOM    130  CB  ALA     9      14.853  40.537  26.608  1.00  0.00           C  
ATOM    131  HB1 ALA     9      14.185  41.298  26.204  1.00  0.00           H  
ATOM    132  HB2 ALA     9      14.242  39.967  27.308  1.00  0.00           H  
ATOM    133  HB3 ALA     9      15.669  41.033  27.135  1.00  0.00           H  
ATOM    134  C   ALA     9      16.721  38.790  26.130  1.00  0.00           C  
ATOM    135  O   ALA     9      16.571  37.750  26.755  1.00  0.00           O  
ATOM    136  N   ILE    10      17.916  39.292  25.872  1.00  0.00           N  
ATOM    137  H   ILE    10      17.871  40.056  25.212  1.00  0.00           H  
ATOM    138  CA  ILE    10      19.213  38.740  26.265  1.00  0.00           C  
ATOM    139  HA  ILE    10      18.921  37.912  26.911  1.00  0.00           H  
ATOM    140  CB  ILE    10      19.911  38.211  24.923  1.00  0.00           C  
ATOM    141  HB  ILE    10      20.054  39.019  24.205  1.00  0.00           H  
ATOM    142  CG2 ILE    10      21.345  37.806  25.342  1.00  0.00           C  
ATOM    143 HG21 ILE    10      21.924  38.679  25.644  1.00  0.00           H  
ATOM    144 HG22 ILE    10      21.874  37.222  24.589  1.00  0.00           H  
ATOM    145 HG23 ILE    10      21.341  37.045  26.123  1.00  0.00           H  
ATOM    146  CG1 ILE    10      19.048  37.151  24.216  1.00  0.00           C  
ATOM    147 HG12 ILE    10      18.736  36.354  24.890  1.00  0.00           H  
ATOM    148 HG13 ILE    10      18.233  37.742  23.798  1.00  0.00           H  
ATOM    149  CD1 ILE    10      19.749  36.417  23.009  1.00  0.00           C  
ATOM    150 HD11 ILE    10      19.018  35.895  22.392  1.00  0.00           H  
ATOM    151 HD12 ILE    10      20.594  35.811  23.338  1.00  0.00           H  
ATOM    152 HD13 ILE    10      20.016  37.181  22.280  1.00  0.00           H  
ATOM    153  C   ILE    10      20.059  39.783  26.983  1.00  0.00           C  
ATOM    154  O   ILE    10      20.324  40.876  26.479  1.00  0.00           O  
ATOM    155  N   VAL    11      20.540  39.406  28.159  1.00  0.00           N  
ATOM    156  H   VAL    11      20.206  38.545  28.568  1.00  0.00           H  
ATOM    157  CA  VAL    11      21.503  40.186  28.951  1.00  0.00           C  
ATOM    158  HA  VAL    11      21.378  41.228  28.655  1.00  0.00           H  
ATOM    159  CB  VAL    11      21.180  40.084  30.474  1.00  0.00           C  
ATOM    160  HB  VAL    11      21.322  39.052  30.793  1.00  0.00           H  
ATOM    161  CG1 VAL    11      22.118  41.034  31.264  1.00  0.00           C  
ATOM    162 HG11 VAL    11      21.775  41.060  32.299  1.00  0.00           H  
ATOM    163 HG12 VAL    11      23.174  40.771  31.211  1.00  0.00           H  
ATOM    164 HG13 VAL    11      22.004  42.056  30.905  1.00  0.00           H  
ATOM    165  CG2 VAL    11      19.641  40.305  30.825  1.00  0.00           C  
ATOM    166 HG21 VAL    11      19.455  40.035  31.864  1.00  0.00           H  
ATOM    167 HG22 VAL    11      19.092  39.605  30.195  1.00  0.00           H  
ATOM    168 HG23 VAL    11      19.346  41.345  30.684  1.00  0.00           H  
ATOM    169  C   VAL    11      22.946  39.802  28.594  1.00  0.00           C  
ATOM    170  O   VAL    11      23.323  38.569  28.468  1.00  0.00           O  
ATOM    171  N   GLY    12      23.775  40.857  28.474  1.00  0.00           N  
ATOM    172  H   GLY    12      23.467  41.809  28.331  1.00  0.00           H  
ATOM    173  CA  GLY    12      25.092  40.549  28.021  1.00  0.00           C  
ATOM    174  HA2 GLY    12      25.780  41.371  28.223  1.00  0.00           H  
ATOM    175  HA3 GLY    12      25.472  39.662  28.527  1.00  0.00           H  
ATOM    176  C   GLY    12      25.130  40.258  26.554  1.00  0.00           C  
ATOM    177  O   GLY    12      24.079  40.122  25.874  1.00  0.00           O  
ATOM    178  N   SER    13      26.373  40.099  26.088  1.00  0.00           N  
ATOM    179  H   SER    13      27.086  40.345  26.759  1.00  0.00           H  
ATOM    180  CA  SER    13      26.796  40.019  24.621  1.00  0.00           C  
ATOM    181  HA  SER    13      25.962  39.566  24.085  1.00  0.00           H  
ATOM    182  CB  SER    13      26.947  41.406  23.977  1.00  0.00           C  
ATOM    183  HB2 SER    13      26.905  41.283  22.895  1.00  0.00           H  
ATOM    184  HB3 SER    13      26.120  42.032  24.313  1.00  0.00           H  
ATOM    185  OG  SER    13      28.140  41.988  24.447  1.00  0.00           O  
ATOM    186  HG  SER    13      28.093  42.273  25.363  1.00  0.00           H  
ATOM    187  C   SER    13      28.062  39.177  24.452  1.00  0.00           C  
ATOM    188  O   SER    13      28.479  38.913  23.330  1.00  0.00           O  
ATOM    189  N   GLY    14      28.574  38.588  25.528  1.00  0.00           N  
ATOM    190  H   GLY    14      28.159  38.651  26.446  1.00  0.00           H  
ATOM    191  CA  GLY    14      29.604  37.517  25.523  1.00  0.00           C  
ATOM    192  HA2 GLY    14      30.495  37.864  25.000  1.00  0.00           H  
ATOM    193  HA3 GLY    14      29.834  37.134  26.517  1.00  0.00           H  
ATOM    194  C   GLY    14      29.237  36.308  24.645  1.00  0.00           C  
ATOM    195  O   GLY    14      28.185  36.236  23.987  1.00  0.00           O  
ATOM    196  N   PRO    15      30.165  35.265  24.457  1.00  0.00           N  
ATOM    197  CD  PRO    15      31.279  35.063  25.401  1.00  0.00           C  
ATOM    198  HD2 PRO    15      30.989  35.176  26.445  1.00  0.00           H  
ATOM    199  HD3 PRO    15      32.073  35.770  25.162  1.00  0.00           H  
ATOM    200  CG  PRO    15      31.797  33.691  25.136  1.00  0.00           C  
ATOM    201  HG2 PRO    15      32.863  33.574  25.335  1.00  0.00           H  
ATOM    202  HG3 PRO    15      31.277  32.991  25.790  1.00  0.00           H  
ATOM    203  CB  PRO    15      31.322  33.407  23.703  1.00  0.00           C  
ATOM    204  HB2 PRO    15      31.230  32.341  23.497  1.00  0.00           H  
ATOM    205  HB3 PRO    15      32.089  33.876  23.086  1.00  0.00           H  
ATOM    206  CA  PRO    15      29.985  34.137  23.585  1.00  0.00           C  
ATOM    207  HA  PRO    15      29.866  34.598  22.604  1.00  0.00           H  
ATOM    208  C   PRO    15      28.777  33.287  24.055  1.00  0.00           C  
ATOM    209  O   PRO    15      28.142  32.635  23.196  1.00  0.00           O  
ATOM    210  N   THR    16      28.410  33.242  25.318  1.00  0.00           N  
ATOM    211  H   THR    16      28.943  33.621  26.088  1.00  0.00           H  
ATOM    212  CA  THR    16      27.091  32.644  25.787  1.00  0.00           C  
ATOM    213  HA  THR    16      26.925  31.646  25.380  1.00  0.00           H  
ATOM    214  CB  THR    16      27.104  32.501  27.332  1.00  0.00           C  
ATOM    215  HB  THR    16      26.208  31.909  27.522  1.00  0.00           H  
ATOM    216  CG2 THR    16      28.327  31.653  27.779  1.00  0.00           C  
ATOM    217 HG21 THR    16      29.259  32.181  27.575  1.00  0.00           H  
ATOM    218 HG22 THR    16      28.378  30.756  27.162  1.00  0.00           H  
ATOM    219 HG23 THR    16      28.124  31.410  28.822  1.00  0.00           H  
ATOM    220  OG1 THR    16      27.055  33.729  27.971  1.00  0.00           O  
ATOM    221  HG1 THR    16      27.946  34.034  28.152  1.00  0.00           H  
ATOM    222  C   THR    16      25.843  33.474  25.221  1.00  0.00           C  
ATOM    223  O   THR    16      25.062  32.963  24.470  1.00  0.00           O  
ATOM    224  N   ALA    17      25.721  34.755  25.454  1.00  0.00           N  
ATOM    225  H   ALA    17      26.291  35.204  26.157  1.00  0.00           H  
ATOM    226  CA  ALA    17      24.657  35.550  24.858  1.00  0.00           C  
ATOM    227  HA  ALA    17      23.756  35.083  25.255  1.00  0.00           H  
ATOM    228  CB  ALA    17      24.641  36.941  25.421  1.00  0.00           C  
ATOM    229  HB1 ALA    17      23.932  37.455  24.771  1.00  0.00           H  
ATOM    230  HB2 ALA    17      24.333  37.048  26.461  1.00  0.00           H  
ATOM    231  HB3 ALA    17      25.612  37.426  25.328  1.00  0.00           H  
ATOM    232  C   ALA    17      24.542  35.516  23.337  1.00  0.00           C  
ATOM    233  O   ALA    17      23.426  35.318  22.794  1.00  0.00           O  
ATOM    234  N   SER    18      25.652  35.713  22.650  1.00  0.00           N  
ATOM    235  H   SER    18      26.514  36.012  23.082  1.00  0.00           H  
ATOM    236  CA  SER    18      25.727  35.550  21.193  1.00  0.00           C  
ATOM    237  HA  SER    18      25.151  36.338  20.707  1.00  0.00           H  
ATOM    238  CB  SER    18      27.193  35.656  20.757  1.00  0.00           C  
ATOM    239  HB2 SER    18      27.755  34.920  21.333  1.00  0.00           H  
ATOM    240  HB3 SER    18      27.227  35.450  19.688  1.00  0.00           H  
ATOM    241  OG  SER    18      27.714  36.957  21.188  1.00  0.00           O  
ATOM    242  HG  SER    18      27.932  37.041  22.120  1.00  0.00           H  
ATOM    243  C   SER    18      25.264  34.157  20.764  1.00  0.00           C  
ATOM    244  O   SER    18      24.505  34.100  19.775  1.00  0.00           O  
ATOM    245  N   ALA    19      25.578  33.074  21.468  1.00  0.00           N  
ATOM    246  H   ALA    19      26.160  33.199  22.284  1.00  0.00           H  
ATOM    247  CA  ALA    19      25.185  31.657  21.215  1.00  0.00           C  
ATOM    248  HA  ALA    19      25.494  31.354  20.215  1.00  0.00           H  
ATOM    249  CB  ALA    19      25.907  30.716  22.175  1.00  0.00           C  
ATOM    250  HB1 ALA    19      25.671  29.703  21.852  1.00  0.00           H  
ATOM    251  HB2 ALA    19      25.717  30.971  23.218  1.00  0.00           H  
ATOM    252  HB3 ALA    19      26.970  30.865  21.985  1.00  0.00           H  
ATOM    253  C   ALA    19      23.642  31.428  21.286  1.00  0.00           C  
ATOM    254  O   ALA    19      23.065  30.679  20.527  1.00  0.00           O  
ATOM    255  N   TYR    20      22.989  32.120  22.252  1.00  0.00           N  
ATOM    256  H   TYR    20      23.537  32.851  22.684  1.00  0.00           H  
ATOM    257  CA  TYR    20      21.551  32.260  22.204  1.00  0.00           C  
ATOM    258  HA  TYR    20      21.223  31.231  22.061  1.00  0.00           H  
ATOM    259  CB  TYR    20      21.040  33.033  23.541  1.00  0.00           C  
ATOM    260  HB2 TYR    20      20.171  33.643  23.295  1.00  0.00           H  
ATOM    261  HB3 TYR    20      21.788  33.783  23.800  1.00  0.00           H  
ATOM    262  CG  TYR    20      20.787  32.076  24.635  1.00  0.00           C  
ATOM    263  CD1 TYR    20      21.783  31.701  25.549  1.00  0.00           C  
ATOM    264  HD1 TYR    20      22.774  32.122  25.470  1.00  0.00           H  
ATOM    265  CE1 TYR    20      21.529  30.673  26.527  1.00  0.00           C  
ATOM    266  HE1 TYR    20      22.292  30.508  27.273  1.00  0.00           H  
ATOM    267  CZ  TYR    20      20.200  30.210  26.644  1.00  0.00           C  
ATOM    268  OH  TYR    20      19.801  29.360  27.625  1.00  0.00           O  
ATOM    269  HH  TYR    20      20.482  29.106  28.253  1.00  0.00           H  
ATOM    270  CE2 TYR    20      19.209  30.493  25.668  1.00  0.00           C  
ATOM    271  HE2 TYR    20      18.241  30.020  25.744  1.00  0.00           H  
ATOM    272  CD2 TYR    20      19.548  31.399  24.688  1.00  0.00           C  
ATOM    273  HD2 TYR    20      18.820  31.602  23.916  1.00  0.00           H  
ATOM    274  C   TYR    20      21.120  33.007  20.894  1.00  0.00           C  
ATOM    275  O   TYR    20      20.459  32.457  20.059  1.00  0.00           O  
ATOM    276  N   ALA    21      21.646  34.187  20.634  1.00  0.00           N  
ATOM    277  H   ALA    21      22.222  34.684  21.299  1.00  0.00           H  
ATOM    278  CA  ALA    21      21.161  34.951  19.492  1.00  0.00           C  
ATOM    279  HA  ALA    21      20.114  35.144  19.728  1.00  0.00           H  
ATOM    280  CB  ALA    21      21.994  36.277  19.474  1.00  0.00           C  
ATOM    281  HB1 ALA    21      23.026  36.143  19.151  1.00  0.00           H  
ATOM    282  HB2 ALA    21      21.515  36.957  18.770  1.00  0.00           H  
ATOM    283  HB3 ALA    21      21.815  36.678  20.472  1.00  0.00           H  
ATOM    284  C   ALA    21      21.261  34.272  18.124  1.00  0.00           C  
ATOM    285  O   ALA    21      20.381  34.468  17.301  1.00  0.00           O  
ATOM    286  N   ARG    22      22.333  33.540  17.908  1.00  0.00           N  
ATOM    287  H   ARG    22      23.162  33.871  18.381  1.00  0.00           H  
ATOM    288  CA  ARG    22      22.606  32.810  16.690  1.00  0.00           C  
ATOM    289  HA  ARG    22      22.555  33.600  15.939  1.00  0.00           H  
ATOM    290  CB  ARG    22      23.995  32.205  16.721  1.00  0.00           C  
ATOM    291  HB2 ARG    22      24.140  31.531  17.565  1.00  0.00           H  
ATOM    292  HB3 ARG    22      24.565  33.118  16.893  1.00  0.00           H  
ATOM    293  CG  ARG    22      24.276  31.266  15.555  1.00  0.00           C  
ATOM    294  HG2 ARG    22      23.476  30.528  15.505  1.00  0.00           H  
ATOM    295  HG3 ARG    22      25.207  30.709  15.663  1.00  0.00           H  
ATOM    296  CD  ARG    22      24.360  32.090  14.302  1.00  0.00           C  
ATOM    297  HD2 ARG    22      23.380  32.455  13.994  1.00  0.00           H  
ATOM    298  HD3 ARG    22      25.022  32.936  14.485  1.00  0.00           H  
ATOM    299  NE  ARG    22      24.816  31.295  13.127  1.00  0.00           N  
ATOM    300  HE  ARG    22      24.186  30.715  12.591  1.00  0.00           H  
ATOM    301  CZ  ARG    22      26.139  31.057  12.941  1.00  0.00           C  
ATOM    302  NH1 ARG    22      27.115  31.571  13.702  1.00  0.00           N  
ATOM    303 HH11 ARG    22      26.839  31.980  14.584  1.00  0.00           H  
ATOM    304 HH12 ARG    22      28.091  31.426  13.488  1.00  0.00           H  
ATOM    305  NH2 ARG    22      26.496  30.179  12.087  1.00  0.00           N  
ATOM    306 HH21 ARG    22      25.765  29.774  11.520  1.00  0.00           H  
ATOM    307 HH22 ARG    22      27.475  29.979  11.942  1.00  0.00           H  
ATOM    308  C   ARG    22      21.490  31.787  16.371  1.00  0.00           C  
ATOM    309  O   ARG    22      21.008  31.727  15.229  1.00  0.00           O  
ATOM    310  N   ILE    23      21.284  30.989  17.393  1.00  0.00           N  
ATOM    311  H   ILE    23      21.696  31.225  18.284  1.00  0.00           H  
ATOM    312  CA  ILE    23      20.424  29.763  17.331  1.00  0.00           C  
ATOM    313  HA  ILE    23      20.549  29.262  16.372  1.00  0.00           H  
ATOM    314  CB  ILE    23      20.678  28.718  18.472  1.00  0.00           C  
ATOM    315  HB  ILE    23      20.399  29.302  19.350  1.00  0.00           H  
ATOM    316  CG2 ILE    23      19.721  27.518  18.437  1.00  0.00           C  
ATOM    317 HG21 ILE    23      19.901  26.836  17.606  1.00  0.00           H  
ATOM    318 HG22 ILE    23      18.717  27.943  18.411  1.00  0.00           H  
ATOM    319 HG23 ILE    23      19.747  26.866  19.310  1.00  0.00           H  
ATOM    320  CG1 ILE    23      22.144  28.178  18.539  1.00  0.00           C  
ATOM    321 HG12 ILE    23      22.757  29.079  18.521  1.00  0.00           H  
ATOM    322 HG13 ILE    23      22.218  27.646  19.488  1.00  0.00           H  
ATOM    323  CD1 ILE    23      22.581  27.192  17.460  1.00  0.00           C  
ATOM    324 HD11 ILE    23      22.126  26.203  17.519  1.00  0.00           H  
ATOM    325 HD12 ILE    23      23.645  27.005  17.610  1.00  0.00           H  
ATOM    326 HD13 ILE    23      22.375  27.536  16.447  1.00  0.00           H  
ATOM    327  C   ILE    23      18.986  30.225  17.288  1.00  0.00           C  
ATOM    328  O   ILE    23      18.170  29.747  16.521  1.00  0.00           O  
ATOM    329  N   LEU    24      18.705  31.368  17.954  1.00  0.00           N  
ATOM    330  H   LEU    24      19.283  31.757  18.685  1.00  0.00           H  
ATOM    331  CA  LEU    24      17.339  31.952  17.798  1.00  0.00           C  
ATOM    332  HA  LEU    24      16.540  31.265  18.073  1.00  0.00           H  
ATOM    333  CB  LEU    24      17.083  33.058  18.808  1.00  0.00           C  
ATOM    334  HB2 LEU    24      17.797  33.878  18.737  1.00  0.00           H  
ATOM    335  HB3 LEU    24      16.106  33.472  18.561  1.00  0.00           H  
ATOM    336  CG  LEU    24      17.028  32.575  20.277  1.00  0.00           C  
ATOM    337  HG  LEU    24      17.856  31.896  20.481  1.00  0.00           H  
ATOM    338  CD1 LEU    24      17.289  33.818  21.126  1.00  0.00           C  
ATOM    339 HD11 LEU    24      16.561  34.622  21.020  1.00  0.00           H  
ATOM    340 HD12 LEU    24      18.276  34.221  20.896  1.00  0.00           H  
ATOM    341 HD13 LEU    24      17.289  33.529  22.177  1.00  0.00           H  
ATOM    342  CD2 LEU    24      15.726  31.934  20.615  1.00  0.00           C  
ATOM    343 HD21 LEU    24      15.687  30.969  20.110  1.00  0.00           H  
ATOM    344 HD22 LEU    24      14.913  32.578  20.281  1.00  0.00           H  
ATOM    345 HD23 LEU    24      15.522  31.646  21.646  1.00  0.00           H  
ATOM    346  C   LEU    24      17.093  32.350  16.377  1.00  0.00           C  
ATOM    347  O   LEU    24      16.206  31.774  15.746  1.00  0.00           O  
ATOM    348  N   SER    25      18.037  33.194  15.850  1.00  0.00           N  
ATOM    349  H   SER    25      18.714  33.493  16.538  1.00  0.00           H  
ATOM    350  CA  SER    25      18.207  33.627  14.406  1.00  0.00           C  
ATOM    351  HA  SER    25      17.261  34.106  14.154  1.00  0.00           H  
ATOM    352  CB  SER    25      19.378  34.648  14.166  1.00  0.00           C  
ATOM    353  HB2 SER    25      20.311  34.168  14.460  1.00  0.00           H  
ATOM    354  HB3 SER    25      19.314  35.027  13.146  1.00  0.00           H  
ATOM    355  OG  SER    25      19.193  35.752  15.026  1.00  0.00           O  
ATOM    356  HG  SER    25      19.875  35.675  15.697  1.00  0.00           H  
ATOM    357  C   SER    25      18.339  32.513  13.385  1.00  0.00           C  
ATOM    358  O   SER    25      18.767  32.815  12.243  1.00  0.00           O  
ATOM    359  N   GLU    26      18.133  31.243  13.668  1.00  0.00           N  
ATOM    360  H   GLU    26      17.749  31.054  14.583  1.00  0.00           H  
ATOM    361  CA  GLU    26      18.305  30.027  12.758  1.00  0.00           C  
ATOM    362  HA  GLU    26      18.255  30.404  11.736  1.00  0.00           H  
ATOM    363  CB  GLU    26      19.698  29.421  12.978  1.00  0.00           C  
ATOM    364  HB2 GLU    26      20.405  30.212  12.729  1.00  0.00           H  
ATOM    365  HB3 GLU    26      19.723  29.228  14.051  1.00  0.00           H  
ATOM    366  CG  GLU    26      19.976  27.981  12.355  1.00  0.00           C  
ATOM    367  HG2 GLU    26      19.305  27.279  12.850  1.00  0.00           H  
ATOM    368  HG3 GLU    26      19.646  28.055  11.319  1.00  0.00           H  
ATOM    369  CD  GLU    26      21.448  27.571  12.535  1.00  0.00           C  
ATOM    370  OE1 GLU    26      21.784  26.493  13.088  1.00  0.00           O  
ATOM    371  OE2 GLU    26      22.312  28.317  11.993  1.00  0.00           O  
ATOM    372  C   GLU    26      17.189  28.974  12.860  1.00  0.00           C  
ATOM    373  O   GLU    26      16.563  28.571  11.839  1.00  0.00           O  
ATOM    374  N   GLU    27      16.791  28.610  14.107  1.00  0.00           N  
ATOM    375  H   GLU    27      17.266  28.999  14.909  1.00  0.00           H  
ATOM    376  CA  GLU    27      15.681  27.684  14.343  1.00  0.00           C  
ATOM    377  HA  GLU    27      15.645  27.057  13.452  1.00  0.00           H  
ATOM    378  CB  GLU    27      15.942  26.843  15.554  1.00  0.00           C  
ATOM    379  HB2 GLU    27      15.059  26.250  15.792  1.00  0.00           H  
ATOM    380  HB3 GLU    27      16.192  27.485  16.399  1.00  0.00           H  
ATOM    381  CG  GLU    27      17.105  25.900  15.379  1.00  0.00           C  
ATOM    382  HG2 GLU    27      18.027  26.431  15.142  1.00  0.00           H  
ATOM    383  HG3 GLU    27      17.138  25.293  16.284  1.00  0.00           H  
ATOM    384  CD  GLU    27      16.856  24.818  14.256  1.00  0.00           C  
ATOM    385  OE1 GLU    27      17.759  24.581  13.434  1.00  0.00           O  
ATOM    386  OE2 GLU    27      15.793  24.217  14.064  1.00  0.00           O  
ATOM    387  C   GLU    27      14.350  28.449  14.441  1.00  0.00           C  
ATOM    388  O   GLU    27      13.317  27.843  14.201  1.00  0.00           O  
ATOM    389  N   ALA    28      14.376  29.733  14.777  1.00  0.00           N  
ATOM    390  H   ALA    28      15.222  30.162  15.124  1.00  0.00           H  
ATOM    391  CA  ALA    28      13.222  30.614  14.733  1.00  0.00           C  
ATOM    392  HA  ALA    28      12.580  30.161  13.978  1.00  0.00           H  
ATOM    393  CB  ALA    28      12.545  30.561  16.072  1.00  0.00           C  
ATOM    394  HB1 ALA    28      12.043  29.594  16.100  1.00  0.00           H  
ATOM    395  HB2 ALA    28      11.659  31.194  16.048  1.00  0.00           H  
ATOM    396  HB3 ALA    28      13.236  30.791  16.883  1.00  0.00           H  
ATOM    397  C   ALA    28      13.528  31.988  14.186  1.00  0.00           C  
ATOM    398  O   ALA    28      13.267  32.983  14.912  1.00  0.00           O  
ATOM    399  N   PRO    29      14.163  32.165  12.995  1.00  0.00           N  
ATOM    400  CD  PRO    29      14.018  31.243  11.929  1.00  0.00           C  
ATOM    401  HD2 PRO    29      14.688  30.398  12.085  1.00  0.00           H  
ATOM    402  HD3 PRO    29      12.976  30.953  11.795  1.00  0.00           H  
ATOM    403  CG  PRO    29      14.280  31.950  10.586  1.00  0.00           C  
ATOM    404  HG2 PRO    29      13.394  32.384  10.122  1.00  0.00           H  
ATOM    405  HG3 PRO    29      14.721  31.267   9.862  1.00  0.00           H  
ATOM    406  CB  PRO    29      15.275  33.038  11.168  1.00  0.00           C  
ATOM    407  HB2 PRO    29      15.336  33.949  10.573  1.00  0.00           H  
ATOM    408  HB3 PRO    29      16.204  32.468  11.157  1.00  0.00           H  
ATOM    409  CA  PRO    29      14.781  33.364  12.545  1.00  0.00           C  
ATOM    410  HA  PRO    29      15.688  33.580  13.110  1.00  0.00           H  
ATOM    411  C   PRO    29      13.919  34.650  12.474  1.00  0.00           C  
ATOM    412  O   PRO    29      14.424  35.755  12.215  1.00  0.00           O  
ATOM    413  N   GLY    30      12.578  34.476  12.612  1.00  0.00           N  
ATOM    414  H   GLY    30      12.243  33.525  12.660  1.00  0.00           H  
ATOM    415  CA  GLY    30      11.479  35.490  12.614  1.00  0.00           C  
ATOM    416  HA2 GLY    30      11.669  36.344  11.964  1.00  0.00           H  
ATOM    417  HA3 GLY    30      10.582  34.996  12.242  1.00  0.00           H  
ATOM    418  C   GLY    30      11.072  36.006  14.011  1.00  0.00           C  
ATOM    419  O   GLY    30      10.464  37.015  14.174  1.00  0.00           O  
ATOM    420  N   ALA    31      11.508  35.364  15.088  1.00  0.00           N  
ATOM    421  H   ALA    31      11.983  34.490  14.914  1.00  0.00           H  
ATOM    422  CA  ALA    31      11.165  35.729  16.518  1.00  0.00           C  
ATOM    423  HA  ALA    31      10.094  35.932  16.488  1.00  0.00           H  
ATOM    424  CB  ALA    31      11.647  34.546  17.334  1.00  0.00           C  
ATOM    425  HB1 ALA    31      11.205  34.612  18.328  1.00  0.00           H  
ATOM    426  HB2 ALA    31      11.178  33.705  16.823  1.00  0.00           H  
ATOM    427  HB3 ALA    31      12.727  34.415  17.261  1.00  0.00           H  
ATOM    428  C   ALA    31      11.914  37.034  16.845  1.00  0.00           C  
ATOM    429  O   ALA    31      13.092  37.100  16.577  1.00  0.00           O  
ATOM    430  N   THR    32      11.327  38.007  17.499  1.00  0.00           N  
ATOM    431  H   THR    32      10.537  37.641  18.011  1.00  0.00           H  
ATOM    432  CA  THR    32      11.934  39.295  17.867  1.00  0.00           C  
ATOM    433  HA  THR    32      12.567  39.651  17.055  1.00  0.00           H  
ATOM    434  CB  THR    32      10.907  40.417  18.012  1.00  0.00           C  
ATOM    435  HB  THR    32      11.412  41.383  18.003  1.00  0.00           H  
ATOM    436  CG2 THR    32       9.754  40.462  17.012  1.00  0.00           C  
ATOM    437 HG21 THR    32       9.091  41.326  17.062  1.00  0.00           H  
ATOM    438 HG22 THR    32       9.101  39.613  17.213  1.00  0.00           H  
ATOM    439 HG23 THR    32      10.206  40.450  16.020  1.00  0.00           H  
ATOM    440  OG1 THR    32      10.273  40.133  19.221  1.00  0.00           O  
ATOM    441  HG1 THR    32       9.685  39.393  19.052  1.00  0.00           H  
ATOM    442  C   THR    32      12.937  39.160  19.057  1.00  0.00           C  
ATOM    443  O   THR    32      12.731  38.408  19.999  1.00  0.00           O  
ATOM    444  N   ILE    33      14.121  39.806  18.928  1.00  0.00           N  
ATOM    445  H   ILE    33      14.276  40.429  18.148  1.00  0.00           H  
ATOM    446  CA  ILE    33      15.166  39.827  19.875  1.00  0.00           C  
ATOM    447  HA  ILE    33      14.801  39.514  20.853  1.00  0.00           H  
ATOM    448  CB  ILE    33      16.375  38.897  19.446  1.00  0.00           C  
ATOM    449  HB  ILE    33      17.006  39.438  18.742  1.00  0.00           H  
ATOM    450  CG2 ILE    33      17.339  38.796  20.646  1.00  0.00           C  
ATOM    451 HG21 ILE    33      16.873  38.121  21.363  1.00  0.00           H  
ATOM    452 HG22 ILE    33      17.577  39.811  20.964  1.00  0.00           H  
ATOM    453 HG23 ILE    33      18.310  38.371  20.393  1.00  0.00           H  
ATOM    454  CG1 ILE    33      15.919  37.550  18.970  1.00  0.00           C  
ATOM    455 HG12 ILE    33      15.476  37.118  19.868  1.00  0.00           H  
ATOM    456 HG13 ILE    33      15.136  37.682  18.223  1.00  0.00           H  
ATOM    457  CD1 ILE    33      16.905  36.687  18.345  1.00  0.00           C  
ATOM    458 HD11 ILE    33      17.696  36.479  19.066  1.00  0.00           H  
ATOM    459 HD12 ILE    33      16.481  35.745  17.999  1.00  0.00           H  
ATOM    460 HD13 ILE    33      17.406  37.289  17.587  1.00  0.00           H  
ATOM    461  C   ILE    33      15.516  41.236  20.137  1.00  0.00           C  
ATOM    462  O   ILE    33      15.667  42.074  19.255  1.00  0.00           O  
ATOM    463  N   ALA    34      15.832  41.560  21.377  1.00  0.00           N  
ATOM    464  H   ALA    34      15.674  40.836  22.063  1.00  0.00           H  
ATOM    465  CA  ALA    34      16.875  42.570  21.733  1.00  0.00           C  
ATOM    466  HA  ALA    34      17.327  42.981  20.831  1.00  0.00           H  
ATOM    467  CB  ALA    34      16.172  43.774  22.559  1.00  0.00           C  
ATOM    468  HB1 ALA    34      16.867  44.533  22.919  1.00  0.00           H  
ATOM    469  HB2 ALA    34      15.706  43.411  23.475  1.00  0.00           H  
ATOM    470  HB3 ALA    34      15.286  44.283  22.180  1.00  0.00           H  
ATOM    471  C   ALA    34      17.980  41.843  22.594  1.00  0.00           C  
ATOM    472  O   ALA    34      17.748  40.878  23.400  1.00  0.00           O  
ATOM    473  N   MET    35      19.124  42.541  22.654  1.00  0.00           N  
ATOM    474  H   MET    35      19.339  43.281  22.001  1.00  0.00           H  
ATOM    475  CA  MET    35      20.306  42.297  23.519  1.00  0.00           C  
ATOM    476  HA  MET    35      19.995  41.626  24.319  1.00  0.00           H  
ATOM    477  CB  MET    35      21.381  41.704  22.627  1.00  0.00           C  
ATOM    478  HB2 MET    35      21.043  40.762  22.195  1.00  0.00           H  
ATOM    479  HB3 MET    35      21.620  42.329  21.766  1.00  0.00           H  
ATOM    480  CG  MET    35      22.644  41.271  23.374  1.00  0.00           C  
ATOM    481  HG2 MET    35      22.410  40.659  24.245  1.00  0.00           H  
ATOM    482  HG3 MET    35      23.182  42.145  23.743  1.00  0.00           H  
ATOM    483  SD  MET    35      23.861  40.501  22.175  1.00  0.00           S  
ATOM    484  CE  MET    35      23.145  38.878  22.182  1.00  0.00           C  
ATOM    485  HE1 MET    35      22.956  38.550  23.205  1.00  0.00           H  
ATOM    486  HE2 MET    35      23.836  38.160  21.742  1.00  0.00           H  
ATOM    487  HE3 MET    35      22.196  38.905  21.647  1.00  0.00           H  
ATOM    488  C   MET    35      20.877  43.656  24.137  1.00  0.00           C  
ATOM    489  O   MET    35      20.839  44.670  23.455  1.00  0.00           O  
ATOM    490  N   PHE    36      21.422  43.506  25.358  1.00  0.00           N  
ATOM    491  H   PHE    36      21.159  42.663  25.849  1.00  0.00           H  
ATOM    492  CA  PHE    36      21.841  44.669  26.129  1.00  0.00           C  
ATOM    493  HA  PHE    36      21.938  45.593  25.559  1.00  0.00           H  
ATOM    494  CB  PHE    36      20.836  44.848  27.236  1.00  0.00           C  
ATOM    495  HB2 PHE    36      20.845  44.043  27.971  1.00  0.00           H  
ATOM    496  HB3 PHE    36      21.245  45.659  27.838  1.00  0.00           H  
ATOM    497  CG  PHE    36      19.449  45.100  26.735  1.00  0.00           C  
ATOM    498  CD1 PHE    36      19.111  46.415  26.356  1.00  0.00           C  
ATOM    499  HD1 PHE    36      19.808  47.211  26.574  1.00  0.00           H  
ATOM    500  CE1 PHE    36      17.799  46.711  25.894  1.00  0.00           C  
ATOM    501  HE1 PHE    36      17.375  47.704  25.859  1.00  0.00           H  
ATOM    502  CZ  PHE    36      16.827  45.638  26.011  1.00  0.00           C  
ATOM    503  HZ  PHE    36      15.802  45.978  26.035  1.00  0.00           H  
ATOM    504  CE2 PHE    36      17.234  44.293  26.314  1.00  0.00           C  
ATOM    505  HE2 PHE    36      16.445  43.555  26.326  1.00  0.00           H  
ATOM    506  CD2 PHE    36      18.532  44.091  26.642  1.00  0.00           C  
ATOM    507  HD2 PHE    36      18.766  43.096  26.989  1.00  0.00           H  
ATOM    508  C   PHE    36      23.194  44.469  26.662  1.00  0.00           C  
ATOM    509  O   PHE    36      23.345  43.582  27.520  1.00  0.00           O  
ATOM    510  N   GLU    37      24.180  45.356  26.394  1.00  0.00           N  
ATOM    511  H   GLU    37      23.903  46.159  25.848  1.00  0.00           H  
ATOM    512  CA  GLU    37      25.586  45.301  26.915  1.00  0.00           C  
ATOM    513  HA  GLU    37      25.630  44.376  27.490  1.00  0.00           H  
ATOM    514  CB  GLU    37      26.516  45.219  25.653  1.00  0.00           C  
ATOM    515  HB2 GLU    37      26.266  46.016  24.953  1.00  0.00           H  
ATOM    516  HB3 GLU    37      26.427  44.259  25.144  1.00  0.00           H  
ATOM    517  CG  GLU    37      28.032  45.316  25.956  1.00  0.00           C  
ATOM    518  HG2 GLU    37      28.213  46.285  26.421  1.00  0.00           H  
ATOM    519  HG3 GLU    37      28.659  45.319  25.065  1.00  0.00           H  
ATOM    520  CD  GLU    37      28.448  44.222  27.062  1.00  0.00           C  
ATOM    521  OE1 GLU    37      28.013  43.087  26.973  1.00  0.00           O  
ATOM    522  OE2 GLU    37      29.216  44.568  28.033  1.00  0.00           O  
ATOM    523  C   GLU    37      25.929  46.501  27.875  1.00  0.00           C  
ATOM    524  O   GLU    37      25.915  47.642  27.386  1.00  0.00           O  
ATOM    525  N   VAL    38      26.374  46.241  29.090  1.00  0.00           N  
ATOM    526  H   VAL    38      26.461  45.296  29.437  1.00  0.00           H  
ATOM    527  CA  VAL    38      26.743  47.317  30.029  1.00  0.00           C  
ATOM    528  HA  VAL    38      26.045  48.150  30.116  1.00  0.00           H  
ATOM    529  CB  VAL    38      26.816  46.860  31.488  1.00  0.00           C  
ATOM    530  HB  VAL    38      25.812  46.514  31.738  1.00  0.00           H  
ATOM    531  CG1 VAL    38      27.722  45.689  31.768  1.00  0.00           C  
ATOM    532 HG11 VAL    38      27.386  44.791  31.249  1.00  0.00           H  
ATOM    533 HG12 VAL    38      27.710  45.401  32.819  1.00  0.00           H  
ATOM    534 HG13 VAL    38      28.762  45.896  31.515  1.00  0.00           H  
ATOM    535  CG2 VAL    38      27.162  47.910  32.558  1.00  0.00           C  
ATOM    536 HG21 VAL    38      28.202  48.183  32.380  1.00  0.00           H  
ATOM    537 HG22 VAL    38      26.551  48.809  32.476  1.00  0.00           H  
ATOM    538 HG23 VAL    38      27.055  47.428  33.529  1.00  0.00           H  
ATOM    539  C   VAL    38      27.967  48.053  29.625  1.00  0.00           C  
ATOM    540  O   VAL    38      28.108  49.240  29.868  1.00  0.00           O  
ATOM    541  N   GLY    39      28.786  47.268  28.941  1.00  0.00           N  
ATOM    542  H   GLY    39      28.349  46.455  28.532  1.00  0.00           H  
ATOM    543  CA  GLY    39      30.076  47.642  28.360  1.00  0.00           C  
ATOM    544  HA2 GLY    39      30.705  47.967  29.189  1.00  0.00           H  
ATOM    545  HA3 GLY    39      30.565  46.731  28.013  1.00  0.00           H  
ATOM    546  C   GLY    39      30.103  48.634  27.167  1.00  0.00           C  
ATOM    547  O   GLY    39      29.084  48.781  26.547  1.00  0.00           O  
ATOM    548  N   PRO    40      31.203  49.341  26.887  1.00  0.00           N  
ATOM    549  CD  PRO    40      32.246  49.653  27.780  1.00  0.00           C  
ATOM    550  HD2 PRO    40      31.995  49.394  28.809  1.00  0.00           H  
ATOM    551  HD3 PRO    40      33.129  49.033  27.623  1.00  0.00           H  
ATOM    552  CG  PRO    40      32.638  51.106  27.469  1.00  0.00           C  
ATOM    553  HG2 PRO    40      33.611  51.221  27.947  1.00  0.00           H  
ATOM    554  HG3 PRO    40      31.956  51.792  27.970  1.00  0.00           H  
ATOM    555  CB  PRO    40      32.527  51.118  25.936  1.00  0.00           C  
ATOM    556  HB2 PRO    40      33.461  50.755  25.508  1.00  0.00           H  
ATOM    557  HB3 PRO    40      32.451  52.113  25.499  1.00  0.00           H  
ATOM    558  CA  PRO    40      31.426  50.138  25.637  1.00  0.00           C  
ATOM    559  HA  PRO    40      30.478  50.629  25.414  1.00  0.00           H  
ATOM    560  C   PRO    40      31.766  49.294  24.425  1.00  0.00           C  
ATOM    561  O   PRO    40      32.109  48.067  24.504  1.00  0.00           O  
ATOM    562  N   THR    41      31.693  49.881  23.230  1.00  0.00           N  
ATOM    563  H   THR    41      31.351  50.831  23.204  1.00  0.00           H  
ATOM    564  CA  THR    41      32.325  49.303  22.035  1.00  0.00           C  
ATOM    565  HA  THR    41      32.094  48.246  21.904  1.00  0.00           H  
ATOM    566  CB  THR    41      31.602  49.804  20.755  1.00  0.00           C  
ATOM    567  HB  THR    41      31.750  50.873  20.605  1.00  0.00           H  
ATOM    568  CG2 THR    41      32.097  49.142  19.484  1.00  0.00           C  
ATOM    569 HG21 THR    41      33.135  49.348  19.222  1.00  0.00           H  
ATOM    570 HG22 THR    41      31.945  48.066  19.572  1.00  0.00           H  
ATOM    571 HG23 THR    41      31.433  49.376  18.653  1.00  0.00           H  
ATOM    572  OG1 THR    41      30.238  49.525  20.758  1.00  0.00           O  
ATOM    573  HG1 THR    41      29.888  49.888  21.575  1.00  0.00           H  
ATOM    574  C   THR    41      33.794  49.617  21.970  1.00  0.00           C  
ATOM    575  O   THR    41      34.175  50.764  21.803  1.00  0.00           O  
ATOM    576  N   VAL    42      34.633  48.571  22.058  1.00  0.00           N  
ATOM    577  H   VAL    42      34.212  47.653  22.020  1.00  0.00           H  
ATOM    578  CA  VAL    42      36.145  48.640  21.978  1.00  0.00           C  
ATOM    579  HA  VAL    42      36.340  49.705  22.106  1.00  0.00           H  
ATOM    580  CB  VAL    42      36.861  47.981  23.204  1.00  0.00           C  
ATOM    581  HB  VAL    42      37.874  48.381  23.243  1.00  0.00           H  
ATOM    582  CG1 VAL    42      36.207  48.498  24.473  1.00  0.00           C  
ATOM    583 HG11 VAL    42      35.217  48.058  24.594  1.00  0.00           H  
ATOM    584 HG12 VAL    42      36.128  49.586  24.472  1.00  0.00           H  
ATOM    585 HG13 VAL    42      36.827  48.196  25.317  1.00  0.00           H  
ATOM    586  CG2 VAL    42      36.966  46.453  23.165  1.00  0.00           C  
ATOM    587 HG21 VAL    42      37.706  46.135  23.899  1.00  0.00           H  
ATOM    588 HG22 VAL    42      37.250  46.064  22.187  1.00  0.00           H  
ATOM    589 HG23 VAL    42      36.011  45.991  23.416  1.00  0.00           H  
ATOM    590  C   VAL    42      36.824  48.106  20.698  1.00  0.00           C  
ATOM    591  O   VAL    42      37.804  48.691  20.336  1.00  0.00           O  
ATOM    592  N   SER    43      36.190  47.108  20.081  1.00  0.00           N  
ATOM    593  H   SER    43      35.347  46.757  20.514  1.00  0.00           H  
ATOM    594  CA  SER    43      36.792  46.360  18.972  1.00  0.00           C  
ATOM    595  HA  SER    43      37.844  46.291  19.246  1.00  0.00           H  
ATOM    596  CB  SER    43      36.218  45.030  18.788  1.00  0.00           C  
ATOM    597  HB2 SER    43      35.199  45.237  18.462  1.00  0.00           H  
ATOM    598  HB3 SER    43      36.820  44.417  18.117  1.00  0.00           H  
ATOM    599  OG  SER    43      36.275  44.272  20.044  1.00  0.00           O  
ATOM    600  HG  SER    43      36.250  43.333  19.848  1.00  0.00           H  
ATOM    601  C   SER    43      36.716  47.084  17.646  1.00  0.00           C  
ATOM    602  O   SER    43      35.787  47.834  17.371  1.00  0.00           O  
ATOM    603  N   ASN    44      37.667  46.802  16.743  1.00  0.00           N  
ATOM    604  H   ASN    44      38.344  46.083  16.959  1.00  0.00           H  
ATOM    605  CA  ASN    44      37.694  47.262  15.364  1.00  0.00           C  
ATOM    606  HA  ASN    44      36.745  47.734  15.109  1.00  0.00           H  
ATOM    607  CB  ASN    44      38.756  48.383  15.171  1.00  0.00           C  
ATOM    608  HB2 ASN    44      38.631  48.876  14.206  1.00  0.00           H  
ATOM    609  HB3 ASN    44      39.709  47.857  15.229  1.00  0.00           H  
ATOM    610  CG  ASN    44      38.888  49.443  16.260  1.00  0.00           C  
ATOM    611  OD1 ASN    44      37.983  50.129  16.721  1.00  0.00           O  
ATOM    612  ND2 ASN    44      40.118  49.785  16.545  1.00  0.00           N  
ATOM    613 HD21 ASN    44      40.797  49.461  15.870  1.00  0.00           H  
ATOM    614 HD22 ASN    44      40.420  50.208  17.411  1.00  0.00           H  
ATOM    615  C   ASN    44      37.886  46.071  14.487  1.00  0.00           C  
ATOM    616  O   ASN    44      39.030  45.640  14.358  1.00  0.00           O  
ATOM    617  N   PRO    45      36.852  45.571  13.754  1.00  0.00           N  
ATOM    618  CD  PRO    45      37.062  44.486  12.802  1.00  0.00           C  
ATOM    619  HD2 PRO    45      37.659  43.654  13.177  1.00  0.00           H  
ATOM    620  HD3 PRO    45      37.455  44.894  11.871  1.00  0.00           H  
ATOM    621  CG  PRO    45      35.657  43.960  12.439  1.00  0.00           C  
ATOM    622  HG2 PRO    45      35.451  43.212  13.205  1.00  0.00           H  
ATOM    623  HG3 PRO    45      35.565  43.656  11.397  1.00  0.00           H  
ATOM    624  CB  PRO    45      34.662  45.134  12.781  1.00  0.00           C  
ATOM    625  HB2 PRO    45      33.635  44.833  12.985  1.00  0.00           H  
ATOM    626  HB3 PRO    45      34.653  45.843  11.953  1.00  0.00           H  
ATOM    627  CA  PRO    45      35.383  45.894  13.865  1.00  0.00           C  
ATOM    628  HA  PRO    45      35.225  46.956  13.681  1.00  0.00           H  
ATOM    629  C   PRO    45      34.746  45.490  15.157  1.00  0.00           C  
ATOM    630  O   PRO    45      35.187  44.622  15.879  1.00  0.00           O  
ATOM    631  N   PRO    46      33.549  46.014  15.504  1.00  0.00           N  
ATOM    632  CD  PRO    46      32.888  47.088  14.760  1.00  0.00           C  
ATOM    633  HD2 PRO    46      33.553  47.944  14.646  1.00  0.00           H  
ATOM    634  HD3 PRO    46      32.489  46.740  13.807  1.00  0.00           H  
ATOM    635  CG  PRO    46      31.715  47.537  15.685  1.00  0.00           C  
ATOM    636  HG2 PRO    46      32.062  48.422  16.218  1.00  0.00           H  
ATOM    637  HG3 PRO    46      30.771  47.863  15.249  1.00  0.00           H  
ATOM    638  CB  PRO    46      31.495  46.403  16.657  1.00  0.00           C  
ATOM    639  HB2 PRO    46      30.678  45.841  16.205  1.00  0.00           H  
ATOM    640  HB3 PRO    46      31.241  46.732  17.664  1.00  0.00           H  
ATOM    641  CA  PRO    46      32.833  45.605  16.697  1.00  0.00           C  
ATOM    642  HA  PRO    46      33.428  45.938  17.547  1.00  0.00           H  
ATOM    643  C   PRO    46      32.565  44.120  16.900  1.00  0.00           C  
ATOM    644  O   PRO    46      32.162  43.403  16.008  1.00  0.00           O  
ATOM    645  N   GLY    47      32.737  43.778  18.186  1.00  0.00           N  
ATOM    646  H   GLY    47      33.037  44.455  18.873  1.00  0.00           H  
ATOM    647  CA  GLY    47      32.670  42.433  18.695  1.00  0.00           C  
ATOM    648  HA2 GLY    47      31.756  41.910  18.415  1.00  0.00           H  
ATOM    649  HA3 GLY    47      32.630  42.523  19.781  1.00  0.00           H  
ATOM    650  C   GLY    47      33.749  41.525  18.110  1.00  0.00           C  
ATOM    651  O   GLY    47      33.758  40.366  18.412  1.00  0.00           O  
ATOM    652  N   ALA    48      34.600  41.952  17.177  1.00  0.00           N  
ATOM    653  H   ALA    48      34.494  42.867  16.763  1.00  0.00           H  
ATOM    654  CA  ALA    48      35.824  41.180  16.899  1.00  0.00           C  
ATOM    655  HA  ALA    48      35.614  40.122  16.746  1.00  0.00           H  
ATOM    656  CB  ALA    48      36.583  41.669  15.700  1.00  0.00           C  
ATOM    657  HB1 ALA    48      35.943  41.678  14.818  1.00  0.00           H  
ATOM    658  HB2 ALA    48      37.429  40.985  15.622  1.00  0.00           H  
ATOM    659  HB3 ALA    48      36.864  42.698  15.922  1.00  0.00           H  
ATOM    660  C   ALA    48      36.801  41.045  18.075  1.00  0.00           C  
ATOM    661  O   ALA    48      36.549  41.733  19.100  1.00  0.00           O  
ATOM    662  N   HIE    49      37.824  40.153  17.999  1.00  0.00           N  
ATOM    663  H   HIE    49      37.966  39.629  17.147  1.00  0.00           H  
ATOM    664  CA  HIE    49      38.870  40.103  19.029  1.00  0.00           C  
ATOM    665  HA  HIE    49      38.367  40.123  19.996  1.00  0.00           H  
ATOM    666  CB  HIE    49      39.595  38.788  18.907  1.00  0.00           C  
ATOM    667  HB2 HIE    49      38.836  38.009  18.830  1.00  0.00           H  
ATOM    668  HB3 HIE    49      40.192  38.842  17.997  1.00  0.00           H  
ATOM    669  CG  HIE    49      40.395  38.360  20.107  1.00  0.00           C  
ATOM    670  ND1 HIE    49      41.706  38.786  20.371  1.00  0.00           N  
ATOM    671  CE1 HIE    49      42.048  38.128  21.479  1.00  0.00           C  
ATOM    672  HE1 HIE    49      43.005  38.152  21.978  1.00  0.00           H  
ATOM    673  NE2 HIE    49      41.105  37.289  21.864  1.00  0.00           N  
ATOM    674  HE2 HIE    49      41.232  36.644  22.631  1.00  0.00           H  
ATOM    675  CD2 HIE    49      40.050  37.371  20.989  1.00  0.00           C  
ATOM    676  HD2 HIE    49      39.120  36.825  21.047  1.00  0.00           H  
ATOM    677  C   HIE    49      39.757  41.303  18.985  1.00  0.00           C  
ATOM    678  O   HIE    49      39.853  41.844  17.907  1.00  0.00           O  
ATOM    679  N   VAL    50      40.350  41.806  20.095  1.00  0.00           N  
ATOM    680  H   VAL    50      40.200  41.427  21.019  1.00  0.00           H  
ATOM    681  CA  VAL    50      41.316  42.988  19.936  1.00  0.00           C  
ATOM    682  HA  VAL    50      40.698  43.714  19.406  1.00  0.00           H  
ATOM    683  CB  VAL    50      41.704  43.617  21.304  1.00  0.00           C  
ATOM    684  HB  VAL    50      42.360  44.482  21.206  1.00  0.00           H  
ATOM    685  CG1 VAL    50      40.393  44.030  22.050  1.00  0.00           C  
ATOM    686 HG11 VAL    50      40.691  44.353  23.047  1.00  0.00           H  
ATOM    687 HG12 VAL    50      39.750  44.735  21.523  1.00  0.00           H  
ATOM    688 HG13 VAL    50      39.686  43.204  22.117  1.00  0.00           H  
ATOM    689  CG2 VAL    50      42.314  42.491  22.152  1.00  0.00           C  
ATOM    690 HG21 VAL    50      43.331  42.245  21.846  1.00  0.00           H  
ATOM    691 HG22 VAL    50      42.472  42.811  23.182  1.00  0.00           H  
ATOM    692 HG23 VAL    50      41.670  41.613  22.190  1.00  0.00           H  
ATOM    693  C   VAL    50      42.569  42.623  19.086  1.00  0.00           C  
ATOM    694  O   VAL    50      43.047  43.550  18.425  1.00  0.00           O  
ATOM    695  N   LYS    51      43.111  41.400  19.071  1.00  0.00           N  
ATOM    696  H   LYS    51      42.629  40.778  19.704  1.00  0.00           H  
ATOM    697  CA  LYS    51      44.227  40.934  18.236  1.00  0.00           C  
ATOM    698  HA  LYS    51      45.074  41.583  18.460  1.00  0.00           H  
ATOM    699  CB  LYS    51      44.667  39.482  18.501  1.00  0.00           C  
ATOM    700  HB2 LYS    51      45.266  39.225  17.627  1.00  0.00           H  
ATOM    701  HB3 LYS    51      43.801  38.825  18.430  1.00  0.00           H  
ATOM    702  CG  LYS    51      45.530  39.288  19.811  1.00  0.00           C  
ATOM    703  HG2 LYS    51      46.022  40.178  20.204  1.00  0.00           H  
ATOM    704  HG3 LYS    51      44.948  38.917  20.655  1.00  0.00           H  
ATOM    705  CD  LYS    51      46.527  38.166  19.495  1.00  0.00           C  
ATOM    706  HD2 LYS    51      47.192  38.504  18.700  1.00  0.00           H  
ATOM    707  HD3 LYS    51      46.004  37.312  19.064  1.00  0.00           H  
ATOM    708  CE  LYS    51      47.378  37.722  20.686  1.00  0.00           C  
ATOM    709  HE2 LYS    51      47.719  38.627  21.189  1.00  0.00           H  
ATOM    710  HE3 LYS    51      46.719  37.142  21.331  1.00  0.00           H  
ATOM    711  NZ  LYS    51      48.513  36.930  20.178  1.00  0.00           N  
ATOM    712  HZ1 LYS    51      48.257  36.148  19.593  1.00  0.00           H  
ATOM    713  HZ2 LYS    51      49.027  36.443  20.898  1.00  0.00           H  
ATOM    714  HZ3 LYS    51      49.133  37.546  19.671  1.00  0.00           H  
ATOM    715  C   LYS    51      43.939  41.030  16.730  1.00  0.00           C  
ATOM    716  O   LYS    51      44.838  40.978  15.878  1.00  0.00           O  
ATOM    717  N   ASN    52      42.696  41.134  16.353  1.00  0.00           N  
ATOM    718  H   ASN    52      41.953  41.161  17.036  1.00  0.00           H  
ATOM    719  CA  ASN    52      42.330  41.489  14.894  1.00  0.00           C  
ATOM    720  HA  ASN    52      42.863  40.760  14.283  1.00  0.00           H  
ATOM    721  CB  ASN    52      40.863  41.102  14.787  1.00  0.00           C  
ATOM    722  HB2 ASN    52      40.793  40.113  15.240  1.00  0.00           H  
ATOM    723  HB3 ASN    52      40.282  41.772  15.422  1.00  0.00           H  
ATOM    724  CG  ASN    52      40.220  41.029  13.408  1.00  0.00           C  
ATOM    725  OD1 ASN    52      40.415  41.830  12.468  1.00  0.00           O  
ATOM    726  ND2 ASN    52      39.388  40.047  13.213  1.00  0.00           N  
ATOM    727 HD21 ASN    52      39.034  39.501  13.986  1.00  0.00           H  
ATOM    728 HD22 ASN    52      38.816  39.927  12.389  1.00  0.00           H  
ATOM    729  C   ASN    52      42.808  42.933  14.509  1.00  0.00           C  
ATOM    730  O   ASN    52      43.084  43.169  13.286  1.00  0.00           O  
ATOM    731  N   ILE    53      43.028  43.826  15.531  1.00  0.00           N  
ATOM    732  H   ILE    53      42.893  43.638  16.514  1.00  0.00           H  
ATOM    733  CA  ILE    53      43.636  45.085  15.267  1.00  0.00           C  
ATOM    734  HA  ILE    53      43.268  45.388  14.286  1.00  0.00           H  
ATOM    735  CB  ILE    53      43.375  46.165  16.266  1.00  0.00           C  
ATOM    736  HB  ILE    53      43.880  45.853  17.180  1.00  0.00           H  
ATOM    737  CG2 ILE    53      43.901  47.507  15.802  1.00  0.00           C  
ATOM    738 HG21 ILE    53      43.661  48.264  16.548  1.00  0.00           H  
ATOM    739 HG22 ILE    53      44.983  47.513  15.666  1.00  0.00           H  
ATOM    740 HG23 ILE    53      43.376  47.687  14.864  1.00  0.00           H  
ATOM    741  CG1 ILE    53      41.884  46.287  16.598  1.00  0.00           C  
ATOM    742 HG12 ILE    53      41.455  46.941  15.838  1.00  0.00           H  
ATOM    743 HG13 ILE    53      41.369  45.326  16.619  1.00  0.00           H  
ATOM    744  CD1 ILE    53      41.585  46.950  18.025  1.00  0.00           C  
ATOM    745 HD11 ILE    53      41.870  46.325  18.870  1.00  0.00           H  
ATOM    746 HD12 ILE    53      40.539  47.198  18.203  1.00  0.00           H  
ATOM    747 HD13 ILE    53      42.169  47.863  18.142  1.00  0.00           H  
ATOM    748  C   ILE    53      45.132  44.936  15.001  1.00  0.00           C  
ATOM    749  O   ILE    53      45.825  44.396  15.927  1.00  0.00           O  
ATOM    750  N   GLU    54      45.599  45.370  13.862  1.00  0.00           N  
ATOM    751  H   GLU    54      44.866  45.682  13.240  1.00  0.00           H  
ATOM    752  CA  GLU    54      46.960  45.001  13.439  1.00  0.00           C  
ATOM    753  HA  GLU    54      47.153  43.980  13.767  1.00  0.00           H  
ATOM    754  CB  GLU    54      47.081  45.208  11.933  1.00  0.00           C  
ATOM    755  HB2 GLU    54      46.773  46.233  11.726  1.00  0.00           H  
ATOM    756  HB3 GLU    54      46.284  44.747  11.350  1.00  0.00           H  
ATOM    757  CG  GLU    54      48.357  44.899  11.213  1.00  0.00           C  
ATOM    758  HG2 GLU    54      48.300  45.080  10.140  1.00  0.00           H  
ATOM    759  HG3 GLU    54      49.192  45.486  11.596  1.00  0.00           H  
ATOM    760  CD  GLU    54      48.670  43.413  11.290  1.00  0.00           C  
ATOM    761  OE1 GLU    54      49.773  43.010  11.778  1.00  0.00           O  
ATOM    762  OE2 GLU    54      47.940  42.543  10.743  1.00  0.00           O  
ATOM    763  C   GLU    54      48.011  45.812  14.129  1.00  0.00           C  
ATOM    764  O   GLU    54      49.027  45.308  14.512  1.00  0.00           O  
ATOM    765  N   ASP    55      47.697  47.085  14.373  1.00  0.00           N  
ATOM    766  H   ASP    55      46.769  47.434  14.181  1.00  0.00           H  
ATOM    767  CA  ASP    55      48.610  48.120  14.938  1.00  0.00           C  
ATOM    768  HA  ASP    55      49.591  47.807  14.581  1.00  0.00           H  
ATOM    769  CB  ASP    55      48.325  49.530  14.464  1.00  0.00           C  
ATOM    770  HB2 ASP    55      47.245  49.632  14.360  1.00  0.00           H  
ATOM    771  HB3 ASP    55      48.684  49.613  13.438  1.00  0.00           H  
ATOM    772  CG  ASP    55      48.830  50.620  15.412  1.00  0.00           C  
ATOM    773  OD1 ASP    55      49.971  51.114  15.373  1.00  0.00           O  
ATOM    774  OD2 ASP    55      47.971  51.008  16.248  1.00  0.00           O  
ATOM    775  C   ASP    55      48.598  48.013  16.519  1.00  0.00           C  
ATOM    776  O   ASP    55      47.494  47.886  17.079  1.00  0.00           O  
ATOM    777  N   PRO    56      49.741  47.886  17.279  1.00  0.00           N  
ATOM    778  CD  PRO    56      51.065  47.507  16.768  1.00  0.00           C  
ATOM    779  HD2 PRO    56      51.504  48.281  16.137  1.00  0.00           H  
ATOM    780  HD3 PRO    56      51.092  46.475  16.419  1.00  0.00           H  
ATOM    781  CG  PRO    56      51.900  47.416  18.064  1.00  0.00           C  
ATOM    782  HG2 PRO    56      52.719  46.703  17.980  1.00  0.00           H  
ATOM    783  HG3 PRO    56      52.366  48.352  18.370  1.00  0.00           H  
ATOM    784  CB  PRO    56      50.953  46.920  19.173  1.00  0.00           C  
ATOM    785  HB2 PRO    56      51.397  47.280  20.101  1.00  0.00           H  
ATOM    786  HB3 PRO    56      50.701  45.860  19.213  1.00  0.00           H  
ATOM    787  CA  PRO    56      49.627  47.563  18.701  1.00  0.00           C  
ATOM    788  HA  PRO    56      48.918  46.775  18.955  1.00  0.00           H  
ATOM    789  C   PRO    56      49.213  48.726  19.573  1.00  0.00           C  
ATOM    790  O   PRO    56      48.654  48.470  20.596  1.00  0.00           O  
ATOM    791  N   ASP    57      49.452  50.009  19.219  1.00  0.00           N  
ATOM    792  H   ASP    57      50.040  50.226  18.427  1.00  0.00           H  
ATOM    793  CA  ASP    57      48.913  51.102  20.013  1.00  0.00           C  
ATOM    794  HA  ASP    57      49.152  50.932  21.063  1.00  0.00           H  
ATOM    795  CB  ASP    57      49.620  52.373  19.581  1.00  0.00           C  
ATOM    796  HB2 ASP    57      49.274  53.238  20.147  1.00  0.00           H  
ATOM    797  HB3 ASP    57      49.310  52.513  18.546  1.00  0.00           H  
ATOM    798  CG  ASP    57      51.067  52.228  19.731  1.00  0.00           C  
ATOM    799  OD1 ASP    57      51.551  51.738  20.779  1.00  0.00           O  
ATOM    800  OD2 ASP    57      51.778  52.615  18.827  1.00  0.00           O  
ATOM    801  C   ASP    57      47.385  51.301  19.926  1.00  0.00           C  
ATOM    802  O   ASP    57      46.779  51.743  20.929  1.00  0.00           O  
ATOM    803  N   SER    58      46.773  50.926  18.775  1.00  0.00           N  
ATOM    804  H   SER    58      47.365  50.769  17.973  1.00  0.00           H  
ATOM    805  CA  SER    58      45.335  50.971  18.466  1.00  0.00           C  
ATOM    806  HA  SER    58      44.834  51.856  18.859  1.00  0.00           H  
ATOM    807  CB  SER    58      45.022  50.896  16.938  1.00  0.00           C  
ATOM    808  HB2 SER    58      45.482  50.005  16.511  1.00  0.00           H  
ATOM    809  HB3 SER    58      43.968  50.948  16.666  1.00  0.00           H  
ATOM    810  OG  SER    58      45.595  51.947  16.296  1.00  0.00           O  
ATOM    811  HG  SER    58      46.529  51.748  16.202  1.00  0.00           H  
ATOM    812  C   SER    58      44.787  49.734  19.142  1.00  0.00           C  
ATOM    813  O   SER    58      43.759  49.731  19.812  1.00  0.00           O  
ATOM    814  N   ARG    59      45.542  48.585  19.129  1.00  0.00           N  
ATOM    815  H   ARG    59      46.382  48.497  18.575  1.00  0.00           H  
ATOM    816  CA  ARG    59      45.057  47.437  19.867  1.00  0.00           C  
ATOM    817  HA  ARG    59      44.038  47.136  19.622  1.00  0.00           H  
ATOM    818  CB  ARG    59      46.070  46.265  19.625  1.00  0.00           C  
ATOM    819  HB2 ARG    59      46.987  46.468  20.179  1.00  0.00           H  
ATOM    820  HB3 ARG    59      46.396  46.183  18.588  1.00  0.00           H  
ATOM    821  CG  ARG    59      45.517  44.963  20.211  1.00  0.00           C  
ATOM    822  HG2 ARG    59      45.388  45.157  21.276  1.00  0.00           H  
ATOM    823  HG3 ARG    59      44.590  44.894  19.641  1.00  0.00           H  
ATOM    824  CD  ARG    59      46.473  43.812  20.023  1.00  0.00           C  
ATOM    825  HD2 ARG    59      47.314  44.123  20.642  1.00  0.00           H  
ATOM    826  HD3 ARG    59      46.005  42.969  20.530  1.00  0.00           H  
ATOM    827  NE  ARG    59      46.692  43.464  18.591  1.00  0.00           N  
ATOM    828  HE  ARG    59      46.049  43.857  17.919  1.00  0.00           H  
ATOM    829  CZ  ARG    59      47.702  42.726  18.131  1.00  0.00           C  
ATOM    830  NH1 ARG    59      48.579  42.116  18.834  1.00  0.00           N  
ATOM    831 HH11 ARG    59      48.519  42.231  19.835  1.00  0.00           H  
ATOM    832 HH12 ARG    59      49.205  41.469  18.376  1.00  0.00           H  
ATOM    833  NH2 ARG    59      47.795  42.489  16.896  1.00  0.00           N  
ATOM    834 HH21 ARG    59      47.199  43.010  16.268  1.00  0.00           H  
ATOM    835 HH22 ARG    59      48.661  42.138  16.514  1.00  0.00           H  
ATOM    836  C   ARG    59      44.939  47.677  21.372  1.00  0.00           C  
ATOM    837  O   ARG    59      43.905  47.403  21.983  1.00  0.00           O  
ATOM    838  N   SER    60      46.000  48.249  21.972  1.00  0.00           N  
ATOM    839  H   SER    60      46.785  48.304  21.339  1.00  0.00           H  
ATOM    840  CA  SER    60      46.148  48.650  23.382  1.00  0.00           C  
ATOM    841  HA  SER    60      46.108  47.744  23.985  1.00  0.00           H  
ATOM    842  CB  SER    60      47.488  49.282  23.584  1.00  0.00           C  
ATOM    843  HB2 SER    60      47.605  50.099  22.872  1.00  0.00           H  
ATOM    844  HB3 SER    60      47.395  49.648  24.607  1.00  0.00           H  
ATOM    845  OG  SER    60      48.551  48.342  23.353  1.00  0.00           O  
ATOM    846  HG  SER    60      48.777  48.367  22.420  1.00  0.00           H  
ATOM    847  C   SER    60      45.068  49.641  23.761  1.00  0.00           C  
ATOM    848  O   SER    60      44.443  49.542  24.837  1.00  0.00           O  
ATOM    849  N   LEU    61      44.772  50.597  22.924  1.00  0.00           N  
ATOM    850  H   LEU    61      45.281  50.687  22.056  1.00  0.00           H  
ATOM    851  CA  LEU    61      43.784  51.578  23.164  1.00  0.00           C  
ATOM    852  HA  LEU    61      44.005  51.910  24.179  1.00  0.00           H  
ATOM    853  CB  LEU    61      43.922  52.667  22.137  1.00  0.00           C  
ATOM    854  HB2 LEU    61      43.718  52.188  21.179  1.00  0.00           H  
ATOM    855  HB3 LEU    61      44.891  53.167  22.138  1.00  0.00           H  
ATOM    856  CG  LEU    61      42.907  53.846  22.287  1.00  0.00           C  
ATOM    857  HG  LEU    61      41.889  53.458  22.266  1.00  0.00           H  
ATOM    858  CD1 LEU    61      43.214  54.533  23.632  1.00  0.00           C  
ATOM    859 HD11 LEU    61      43.063  53.993  24.566  1.00  0.00           H  
ATOM    860 HD12 LEU    61      44.259  54.843  23.586  1.00  0.00           H  
ATOM    861 HD13 LEU    61      42.732  55.511  23.622  1.00  0.00           H  
ATOM    862  CD2 LEU    61      43.006  54.820  21.146  1.00  0.00           C  
ATOM    863 HD21 LEU    61      42.224  55.579  21.120  1.00  0.00           H  
ATOM    864 HD22 LEU    61      43.055  54.189  20.259  1.00  0.00           H  
ATOM    865 HD23 LEU    61      43.999  55.270  21.140  1.00  0.00           H  
ATOM    866  C   LEU    61      42.367  50.901  23.205  1.00  0.00           C  
ATOM    867  O   LEU    61      41.542  51.233  24.106  1.00  0.00           O  
ATOM    868  N   ALA    62      42.025  49.809  22.489  1.00  0.00           N  
ATOM    869  H   ALA    62      42.701  49.430  21.840  1.00  0.00           H  
ATOM    870  CA  ALA    62      40.848  48.964  22.766  1.00  0.00           C  
ATOM    871  HA  ALA    62      39.929  49.548  22.797  1.00  0.00           H  
ATOM    872  CB  ALA    62      40.572  47.874  21.690  1.00  0.00           C  
ATOM    873  HB1 ALA    62      39.891  47.135  22.111  1.00  0.00           H  
ATOM    874  HB2 ALA    62      40.156  48.238  20.751  1.00  0.00           H  
ATOM    875  HB3 ALA    62      41.496  47.336  21.478  1.00  0.00           H  
ATOM    876  C   ALA    62      40.855  48.233  24.117  1.00  0.00           C  
ATOM    877  O   ALA    62      39.749  48.077  24.695  1.00  0.00           O  
ATOM    878  N   GLN    63      42.010  47.883  24.700  1.00  0.00           N  
ATOM    879  H   GLN    63      42.849  48.094  24.178  1.00  0.00           H  
ATOM    880  CA  GLN    63      42.006  47.337  26.019  1.00  0.00           C  
ATOM    881  HA  GLN    63      41.110  46.721  26.101  1.00  0.00           H  
ATOM    882  CB  GLN    63      43.221  46.431  26.143  1.00  0.00           C  
ATOM    883  HB2 GLN    63      43.298  46.197  27.204  1.00  0.00           H  
ATOM    884  HB3 GLN    63      44.121  46.963  25.833  1.00  0.00           H  
ATOM    885  CG  GLN    63      43.054  45.173  25.303  1.00  0.00           C  
ATOM    886  HG2 GLN    63      42.014  44.863  25.398  1.00  0.00           H  
ATOM    887  HG3 GLN    63      43.358  45.559  24.330  1.00  0.00           H  
ATOM    888  CD  GLN    63      44.033  44.072  25.646  1.00  0.00           C  
ATOM    889  OE1 GLN    63      45.241  44.225  25.537  1.00  0.00           O  
ATOM    890  NE2 GLN    63      43.600  42.915  26.072  1.00  0.00           N  
ATOM    891 HE21 GLN    63      42.656  42.562  26.002  1.00  0.00           H  
ATOM    892 HE22 GLN    63      44.309  42.199  26.132  1.00  0.00           H  
ATOM    893  C   GLN    63      41.977  48.351  27.142  1.00  0.00           C  
ATOM    894  O   GLN    63      41.318  48.099  28.138  1.00  0.00           O  
ATOM    895  N   ARG    64      42.517  49.568  27.013  1.00  0.00           N  
ATOM    896  H   ARG    64      43.095  49.659  26.190  1.00  0.00           H  
ATOM    897  CA  ARG    64      42.453  50.709  27.913  1.00  0.00           C  
ATOM    898  HA  ARG    64      42.780  50.398  28.906  1.00  0.00           H  
ATOM    899  CB  ARG    64      43.390  51.839  27.486  1.00  0.00           C  
ATOM    900  HB2 ARG    64      43.018  52.102  26.496  1.00  0.00           H  
ATOM    901  HB3 ARG    64      43.231  52.619  28.231  1.00  0.00           H  
ATOM    902  CG  ARG    64      44.907  51.570  27.444  1.00  0.00           C  
ATOM    903  HG2 ARG    64      45.401  52.449  27.030  1.00  0.00           H  
ATOM    904  HG3 ARG    64      45.091  50.982  26.545  1.00  0.00           H  
ATOM    905  CD  ARG    64      45.664  51.075  28.690  1.00  0.00           C  
ATOM    906  HD2 ARG    64      46.724  51.328  28.683  1.00  0.00           H  
ATOM    907  HD3 ARG    64      45.160  51.530  29.542  1.00  0.00           H  
ATOM    908  NE  ARG    64      45.515  49.647  28.819  1.00  0.00           N  
ATOM    909  HE  ARG    64      44.706  49.373  29.359  1.00  0.00           H  
ATOM    910  CZ  ARG    64      46.208  48.748  28.138  1.00  0.00           C  
ATOM    911  NH1 ARG    64      47.102  49.119  27.203  1.00  0.00           N  
ATOM    912 HH11 ARG    64      47.437  50.071  27.247  1.00  0.00           H  
ATOM    913 HH12 ARG    64      47.709  48.371  26.898  1.00  0.00           H  
ATOM    914  NH2 ARG    64      45.967  47.453  28.218  1.00  0.00           N  
ATOM    915 HH21 ARG    64      45.386  47.117  28.972  1.00  0.00           H  
ATOM    916 HH22 ARG    64      46.469  46.937  27.509  1.00  0.00           H  
ATOM    917  C   ARG    64      41.047  51.124  27.986  1.00  0.00           C  
ATOM    918  O   ARG    64      40.571  51.447  29.044  1.00  0.00           O  
ATOM    919  N   ALA    65      40.365  51.158  26.817  1.00  0.00           N  
ATOM    920  H   ALA    65      40.883  50.956  25.974  1.00  0.00           H  
ATOM    921  CA  ALA    65      38.946  51.428  26.708  1.00  0.00           C  
ATOM    922  HA  ALA    65      38.800  52.397  27.185  1.00  0.00           H  
ATOM    923  CB  ALA    65      38.577  51.624  25.257  1.00  0.00           C  
ATOM    924  HB1 ALA    65      38.531  50.668  24.736  1.00  0.00           H  
ATOM    925  HB2 ALA    65      39.274  52.268  24.722  1.00  0.00           H  
ATOM    926  HB3 ALA    65      37.560  52.009  25.183  1.00  0.00           H  
ATOM    927  C   ALA    65      37.963  50.449  27.394  1.00  0.00           C  
ATOM    928  O   ALA    65      36.819  50.782  27.555  1.00  0.00           O  
ATOM    929  N   SER    66      38.373  49.173  27.558  1.00  0.00           N  
ATOM    930  H   SER    66      39.357  49.025  27.390  1.00  0.00           H  
ATOM    931  CA  SER    66      37.666  48.064  28.261  1.00  0.00           C  
ATOM    932  HA  SER    66      36.604  48.261  28.119  1.00  0.00           H  
ATOM    933  CB  SER    66      38.124  46.689  27.641  1.00  0.00           C  
ATOM    934  HB2 SER    66      37.702  46.791  26.642  1.00  0.00           H  
ATOM    935  HB3 SER    66      39.201  46.532  27.705  1.00  0.00           H  
ATOM    936  OG  SER    66      37.543  45.657  28.351  1.00  0.00           O  
ATOM    937  HG  SER    66      36.832  45.308  27.808  1.00  0.00           H  
ATOM    938  C   SER    66      37.918  48.079  29.793  1.00  0.00           C  
ATOM    939  O   SER    66      37.018  47.800  30.588  1.00  0.00           O  
ATOM    940  N   GLU    67      39.170  48.448  30.196  1.00  0.00           N  
ATOM    941  H   GLU    67      39.934  48.591  29.551  1.00  0.00           H  
ATOM    942  CA  GLU    67      39.684  48.433  31.563  1.00  0.00           C  
ATOM    943  HA  GLU    67      39.492  47.491  32.075  1.00  0.00           H  
ATOM    944  CB  GLU    67      41.258  48.601  31.455  1.00  0.00           C  
ATOM    945  HB2 GLU    67      41.373  49.434  30.761  1.00  0.00           H  
ATOM    946  HB3 GLU    67      41.651  48.849  32.442  1.00  0.00           H  
ATOM    947  CG  GLU    67      41.940  47.284  31.023  1.00  0.00           C  
ATOM    948  HG2 GLU    67      41.685  46.547  31.784  1.00  0.00           H  
ATOM    949  HG3 GLU    67      41.456  46.950  30.105  1.00  0.00           H  
ATOM    950  CD  GLU    67      43.410  47.567  30.797  1.00  0.00           C  
ATOM    951  OE1 GLU    67      43.870  48.712  30.866  1.00  0.00           O  
ATOM    952  OE2 GLU    67      44.106  46.581  30.419  1.00  0.00           O  
ATOM    953  C   GLU    67      39.042  49.559  32.468  1.00  0.00           C  
ATOM    954  O   GLU    67      39.470  49.760  33.609  1.00  0.00           O  
ATOM    955  N   GLY    68      38.178  50.340  31.911  1.00  0.00           N  
ATOM    956  H   GLY    68      38.039  50.332  30.911  1.00  0.00           H  
ATOM    957  CA  GLY    68      37.564  51.526  32.475  1.00  0.00           C  
ATOM    958  HA2 GLY    68      38.328  52.292  32.343  1.00  0.00           H  
ATOM    959  HA3 GLY    68      36.713  51.933  31.930  1.00  0.00           H  
ATOM    960  C   GLY    68      37.203  51.291  33.950  1.00  0.00           C  
ATOM    961  O   GLY    68      37.607  52.071  34.771  1.00  0.00           O  
ATOM    962  N   PRO    69      36.410  50.266  34.375  1.00  0.00           N  
ATOM    963  CD  PRO    69      35.711  49.413  33.470  1.00  0.00           C  
ATOM    964  HD2 PRO    69      35.611  49.798  32.455  1.00  0.00           H  
ATOM    965  HD3 PRO    69      36.391  48.569  33.357  1.00  0.00           H  
ATOM    966  CG  PRO    69      34.456  49.002  34.170  1.00  0.00           C  
ATOM    967  HG2 PRO    69      34.011  48.047  33.889  1.00  0.00           H  
ATOM    968  HG3 PRO    69      33.728  49.803  34.046  1.00  0.00           H  
ATOM    969  CB  PRO    69      34.877  48.905  35.579  1.00  0.00           C  
ATOM    970  HB2 PRO    69      35.302  47.910  35.712  1.00  0.00           H  
ATOM    971  HB3 PRO    69      34.041  49.172  36.225  1.00  0.00           H  
ATOM    972  CA  PRO    69      35.959  49.968  35.713  1.00  0.00           C  
ATOM    973  HA  PRO    69      35.388  50.819  36.083  1.00  0.00           H  
ATOM    974  C   PRO    69      36.958  49.675  36.800  1.00  0.00           C  
ATOM    975  O   PRO    69      36.629  49.976  37.928  1.00  0.00           O  
ATOM    976  N   GLY    70      38.033  49.006  36.454  1.00  0.00           N  
ATOM    977  H   GLY    70      38.140  48.742  35.485  1.00  0.00           H  
ATOM    978  CA  GLY    70      39.001  48.322  37.404  1.00  0.00           C  
ATOM    979  HA2 GLY    70      39.721  47.759  36.811  1.00  0.00           H  
ATOM    980  HA3 GLY    70      38.391  47.611  37.960  1.00  0.00           H  
ATOM    981  C   GLY    70      39.640  49.346  38.362  1.00  0.00           C  
ATOM    982  O   GLY    70      40.042  50.485  37.973  1.00  0.00           O  
ATOM    983  N   ALA    71      39.912  48.983  39.592  1.00  0.00           N  
ATOM    984  H   ALA    71      39.559  48.095  39.920  1.00  0.00           H  
ATOM    985  CA  ALA    71      40.793  49.737  40.565  1.00  0.00           C  
ATOM    986  HA  ALA    71      40.796  50.797  40.311  1.00  0.00           H  
ATOM    987  CB  ALA    71      40.281  49.637  41.989  1.00  0.00           C  
ATOM    988  HB1 ALA    71      39.209  49.826  41.933  1.00  0.00           H  
ATOM    989  HB2 ALA    71      40.468  48.631  42.364  1.00  0.00           H  
ATOM    990  HB3 ALA    71      40.749  50.269  42.744  1.00  0.00           H  
ATOM    991  C   ALA    71      42.264  49.387  40.306  1.00  0.00           C  
ATOM    992  O   ALA    71      42.639  48.673  39.362  1.00  0.00           O  
ATOM    993  N   GLY    72      43.111  49.962  41.123  1.00  0.00           N  
ATOM    994  H   GLY    72      42.774  50.649  41.782  1.00  0.00           H  
ATOM    995  CA  GLY    72      44.508  49.635  41.229  1.00  0.00           C  
ATOM    996  HA2 GLY    72      44.924  49.946  42.187  1.00  0.00           H  
ATOM    997  HA3 GLY    72      44.588  48.548  41.223  1.00  0.00           H  
ATOM    998  C   GLY    72      45.398  50.215  40.101  1.00  0.00           C  
ATOM    999  O   GLY    72      45.226  51.368  39.663  1.00  0.00           O  
ATOM   1000  N   ALA    73      46.439  49.489  39.661  1.00  0.00           N  
ATOM   1001  H   ALA    73      46.430  48.523  39.954  1.00  0.00           H  
ATOM   1002  CA  ALA    73      47.565  49.948  38.869  1.00  0.00           C  
ATOM   1003  HA  ALA    73      47.451  51.028  38.777  1.00  0.00           H  
ATOM   1004  CB  ALA    73      48.857  49.783  39.663  1.00  0.00           C  
ATOM   1005  HB1 ALA    73      49.732  50.019  39.058  1.00  0.00           H  
ATOM   1006  HB2 ALA    73      48.927  50.370  40.579  1.00  0.00           H  
ATOM   1007  HB3 ALA    73      49.014  48.770  40.034  1.00  0.00           H  
ATOM   1008  C   ALA    73      47.611  49.279  37.474  1.00  0.00           C  
ATOM   1009  O   ALA    73      46.992  48.194  37.364  1.00  0.00           O  
ATOM   1010  N   ALA    74      48.290  49.813  36.447  1.00  0.00           N  
ATOM   1011  H   ALA    74      48.642  50.759  36.457  1.00  0.00           H  
ATOM   1012  CA  ALA    74      48.222  49.218  35.083  1.00  0.00           C  
ATOM   1013  HA  ALA    74      47.301  49.593  34.637  1.00  0.00           H  
ATOM   1014  CB  ALA    74      49.296  50.010  34.297  1.00  0.00           C  
ATOM   1015  HB1 ALA    74      50.278  49.854  34.745  1.00  0.00           H  
ATOM   1016  HB2 ALA    74      49.070  51.076  34.276  1.00  0.00           H  
ATOM   1017  HB3 ALA    74      49.270  49.659  33.266  1.00  0.00           H  
ATOM   1018  C   ALA    74      48.343  47.682  34.936  1.00  0.00           C  
ATOM   1019  O   ALA    74      49.184  47.034  35.555  1.00  0.00           O  
ATOM   1020  N   THR    75      47.559  47.148  34.014  1.00  0.00           N  
ATOM   1021  H   THR    75      46.808  47.699  33.624  1.00  0.00           H  
ATOM   1022  CA  THR    75      47.417  45.766  33.729  1.00  0.00           C  
ATOM   1023  HA  THR    75      47.263  45.334  34.717  1.00  0.00           H  
ATOM   1024  CB  THR    75      46.175  45.478  32.885  1.00  0.00           C  
ATOM   1025  HB  THR    75      46.063  44.394  32.889  1.00  0.00           H  
ATOM   1026  CG2 THR    75      44.938  46.115  33.448  1.00  0.00           C  
ATOM   1027 HG21 THR    75      44.032  45.647  33.061  1.00  0.00           H  
ATOM   1028 HG22 THR    75      45.002  45.847  34.503  1.00  0.00           H  
ATOM   1029 HG23 THR    75      44.934  47.170  33.175  1.00  0.00           H  
ATOM   1030  OG1 THR    75      46.347  45.862  31.517  1.00  0.00           O  
ATOM   1031  HG1 THR    75      45.457  45.936  31.165  1.00  0.00           H  
ATOM   1032  C   THR    75      48.563  45.084  33.076  1.00  0.00           C  
ATOM   1033  O   THR    75      49.322  45.708  32.421  1.00  0.00           O  
ATOM   1034  N   VAL    76      48.842  43.821  33.378  1.00  0.00           N  
ATOM   1035  H   VAL    76      48.273  43.202  33.937  1.00  0.00           H  
ATOM   1036  CA  VAL    76      50.065  43.034  32.956  1.00  0.00           C  
ATOM   1037  HA  VAL    76      50.533  43.542  32.112  1.00  0.00           H  
ATOM   1038  CB  VAL    76      51.152  42.858  34.046  1.00  0.00           C  
ATOM   1039  HB  VAL    76      50.690  42.606  35.001  1.00  0.00           H  
ATOM   1040  CG1 VAL    76      52.302  41.947  33.648  1.00  0.00           C  
ATOM   1041 HG11 VAL    76      52.828  42.221  32.734  1.00  0.00           H  
ATOM   1042 HG12 VAL    76      53.050  42.000  34.439  1.00  0.00           H  
ATOM   1043 HG13 VAL    76      51.956  40.917  33.558  1.00  0.00           H  
ATOM   1044  CG2 VAL    76      51.762  44.244  34.222  1.00  0.00           C  
ATOM   1045 HG21 VAL    76      52.149  44.511  33.239  1.00  0.00           H  
ATOM   1046 HG22 VAL    76      51.026  45.032  34.381  1.00  0.00           H  
ATOM   1047 HG23 VAL    76      52.465  44.257  35.055  1.00  0.00           H  
ATOM   1048  C   VAL    76      49.572  41.638  32.495  1.00  0.00           C  
ATOM   1049  O   VAL    76      48.987  40.873  33.253  1.00  0.00           O  
ATOM   1050  N   ASN    77      49.972  41.237  31.320  1.00  0.00           N  
ATOM   1051  H   ASN    77      50.395  41.940  30.731  1.00  0.00           H  
ATOM   1052  CA  ASN    77      49.576  39.904  30.819  1.00  0.00           C  
ATOM   1053  HA  ASN    77      48.555  39.707  31.146  1.00  0.00           H  
ATOM   1054  CB  ASN    77      49.686  39.929  29.294  1.00  0.00           C  
ATOM   1055  HB2 ASN    77      49.035  40.633  28.775  1.00  0.00           H  
ATOM   1056  HB3 ASN    77      50.706  40.179  29.003  1.00  0.00           H  
ATOM   1057  CG  ASN    77      49.413  38.541  28.764  1.00  0.00           C  
ATOM   1058  OD1 ASN    77      48.310  38.121  28.547  1.00  0.00           O  
ATOM   1059  ND2 ASN    77      50.399  37.792  28.547  1.00  0.00           N  
ATOM   1060 HD21 ASN    77      51.341  38.150  28.612  1.00  0.00           H  
ATOM   1061 HD22 ASN    77      50.033  36.892  28.272  1.00  0.00           H  
ATOM   1062  C   ASN    77      50.469  38.764  31.370  1.00  0.00           C  
ATOM   1063  O   ASN    77      50.075  37.644  31.521  1.00  0.00           O  
ATOM   1064  N   SER    78      51.711  39.158  31.669  1.00  0.00           N  
ATOM   1065  H   SER    78      52.095  40.016  31.299  1.00  0.00           H  
ATOM   1066  CA  SER    78      52.691  38.088  31.960  1.00  0.00           C  
ATOM   1067  HA  SER    78      52.788  37.401  31.119  1.00  0.00           H  
ATOM   1068  CB  SER    78      54.137  38.537  32.041  1.00  0.00           C  
ATOM   1069  HB2 SER    78      54.258  39.214  32.886  1.00  0.00           H  
ATOM   1070  HB3 SER    78      54.231  39.178  31.164  1.00  0.00           H  
ATOM   1071  OG  SER    78      55.100  37.518  32.242  1.00  0.00           O  
ATOM   1072  HG  SER    78      55.887  38.021  32.467  1.00  0.00           H  
ATOM   1073  C   SER    78      52.349  37.328  33.223  1.00  0.00           C  
ATOM   1074  O   SER    78      52.202  37.993  34.235  1.00  0.00           O  
ATOM   1075  N   PRO    79      52.343  35.967  33.323  1.00  0.00           N  
ATOM   1076  CD  PRO    79      52.256  35.070  32.265  1.00  0.00           C  
ATOM   1077  HD2 PRO    79      51.465  35.480  31.637  1.00  0.00           H  
ATOM   1078  HD3 PRO    79      53.166  35.052  31.666  1.00  0.00           H  
ATOM   1079  CG  PRO    79      51.886  33.723  32.814  1.00  0.00           C  
ATOM   1080  HG2 PRO    79      52.297  32.915  32.208  1.00  0.00           H  
ATOM   1081  HG3 PRO    79      50.810  33.571  32.726  1.00  0.00           H  
ATOM   1082  CB  PRO    79      52.412  33.703  34.216  1.00  0.00           C  
ATOM   1083  HB2 PRO    79      51.731  33.163  34.874  1.00  0.00           H  
ATOM   1084  HB3 PRO    79      53.426  33.303  34.230  1.00  0.00           H  
ATOM   1085  CA  PRO    79      52.396  35.205  34.613  1.00  0.00           C  
ATOM   1086  HA  PRO    79      51.469  35.253  35.185  1.00  0.00           H  
ATOM   1087  C   PRO    79      53.534  35.537  35.521  1.00  0.00           C  
ATOM   1088  O   PRO    79      53.403  35.371  36.755  1.00  0.00           O  
ATOM   1089  N   GLY    80      54.545  36.202  34.966  1.00  0.00           N  
ATOM   1090  H   GLY    80      54.477  36.292  33.963  1.00  0.00           H  
ATOM   1091  CA  GLY    80      55.515  36.838  35.782  1.00  0.00           C  
ATOM   1092  HA2 GLY    80      56.041  36.020  36.274  1.00  0.00           H  
ATOM   1093  HA3 GLY    80      56.194  37.447  35.185  1.00  0.00           H  
ATOM   1094  C   GLY    80      54.875  37.711  36.885  1.00  0.00           C  
ATOM   1095  O   GLY    80      55.381  37.673  37.999  1.00  0.00           O  
ATOM   1096  N   ALA    81      53.859  38.516  36.581  1.00  0.00           N  
ATOM   1097  H   ALA    81      53.629  38.567  35.599  1.00  0.00           H  
ATOM   1098  CA  ALA    81      53.246  39.362  37.580  1.00  0.00           C  
ATOM   1099  HA  ALA    81      54.090  39.987  37.871  1.00  0.00           H  
ATOM   1100  CB  ALA    81      52.204  40.305  37.084  1.00  0.00           C  
ATOM   1101  HB1 ALA    81      52.607  41.108  36.467  1.00  0.00           H  
ATOM   1102  HB2 ALA    81      51.535  39.714  36.459  1.00  0.00           H  
ATOM   1103  HB3 ALA    81      51.652  40.701  37.936  1.00  0.00           H  
ATOM   1104  C   ALA    81      52.604  38.679  38.736  1.00  0.00           C  
ATOM   1105  O   ALA    81      52.949  39.020  39.846  1.00  0.00           O  
ATOM   1106  N   VAL    82      51.816  37.692  38.522  1.00  0.00           N  
ATOM   1107  H   VAL    82      51.492  37.425  37.604  1.00  0.00           H  
ATOM   1108  CA  VAL    82      51.257  36.872  39.593  1.00  0.00           C  
ATOM   1109  HA  VAL    82      50.791  37.649  40.200  1.00  0.00           H  
ATOM   1110  CB  VAL    82      50.016  36.046  39.061  1.00  0.00           C  
ATOM   1111  HB  VAL    82      49.328  36.697  38.521  1.00  0.00           H  
ATOM   1112  CG1 VAL    82      50.570  34.901  38.199  1.00  0.00           C  
ATOM   1113 HG11 VAL    82      49.788  34.287  37.753  1.00  0.00           H  
ATOM   1114 HG12 VAL    82      51.291  34.271  38.720  1.00  0.00           H  
ATOM   1115 HG13 VAL    82      51.036  35.425  37.365  1.00  0.00           H  
ATOM   1116  CG2 VAL    82      49.193  35.485  40.161  1.00  0.00           C  
ATOM   1117 HG21 VAL    82      48.370  34.846  39.842  1.00  0.00           H  
ATOM   1118 HG22 VAL    82      49.917  34.852  40.673  1.00  0.00           H  
ATOM   1119 HG23 VAL    82      48.776  36.305  40.745  1.00  0.00           H  
ATOM   1120  C   VAL    82      52.282  36.133  40.401  1.00  0.00           C  
ATOM   1121  O   VAL    82      52.199  36.127  41.630  1.00  0.00           O  
ATOM   1122  N   LYS    83      53.396  35.671  39.723  1.00  0.00           N  
ATOM   1123  H   LYS    83      53.484  35.754  38.721  1.00  0.00           H  
ATOM   1124  CA  LYS    83      54.559  35.041  40.382  1.00  0.00           C  
ATOM   1125  HA  LYS    83      54.143  34.271  41.031  1.00  0.00           H  
ATOM   1126  CB  LYS    83      55.310  34.231  39.217  1.00  0.00           C  
ATOM   1127  HB2 LYS    83      54.659  33.419  38.894  1.00  0.00           H  
ATOM   1128  HB3 LYS    83      55.596  34.887  38.395  1.00  0.00           H  
ATOM   1129  CG  LYS    83      56.531  33.641  39.874  1.00  0.00           C  
ATOM   1130  HG2 LYS    83      57.175  34.452  40.212  1.00  0.00           H  
ATOM   1131  HG3 LYS    83      56.274  32.975  40.698  1.00  0.00           H  
ATOM   1132  CD  LYS    83      57.363  32.696  38.950  1.00  0.00           C  
ATOM   1133  HD2 LYS    83      56.841  31.836  38.531  1.00  0.00           H  
ATOM   1134  HD3 LYS    83      57.819  33.368  38.223  1.00  0.00           H  
ATOM   1135  CE  LYS    83      58.413  32.179  39.933  1.00  0.00           C  
ATOM   1136  HE2 LYS    83      57.980  31.754  40.838  1.00  0.00           H  
ATOM   1137  HE3 LYS    83      59.153  32.957  40.116  1.00  0.00           H  
ATOM   1138  NZ  LYS    83      59.095  31.046  39.248  1.00  0.00           N  
ATOM   1139  HZ1 LYS    83      58.389  30.333  39.132  1.00  0.00           H  
ATOM   1140  HZ2 LYS    83      59.401  31.352  38.335  1.00  0.00           H  
ATOM   1141  HZ3 LYS    83      59.823  30.538  39.730  1.00  0.00           H  
ATOM   1142  C   LYS    83      55.347  36.059  41.192  1.00  0.00           C  
ATOM   1143  O   LYS    83      55.835  35.649  42.231  1.00  0.00           O  
ATOM   1144  N   SER    84      55.245  37.334  40.868  1.00  0.00           N  
ATOM   1145  H   SER    84      54.671  37.558  40.068  1.00  0.00           H  
ATOM   1146  CA  SER    84      55.889  38.493  41.511  1.00  0.00           C  
ATOM   1147  HA  SER    84      56.678  38.071  42.133  1.00  0.00           H  
ATOM   1148  CB  SER    84      56.403  39.489  40.492  1.00  0.00           C  
ATOM   1149  HB2 SER    84      56.802  40.350  41.028  1.00  0.00           H  
ATOM   1150  HB3 SER    84      55.571  39.977  39.986  1.00  0.00           H  
ATOM   1151  OG  SER    84      57.339  38.781  39.671  1.00  0.00           O  
ATOM   1152  HG  SER    84      56.726  38.331  39.085  1.00  0.00           H  
ATOM   1153  C   SER    84      54.909  39.141  42.499  1.00  0.00           C  
ATOM   1154  O   SER    84      55.074  40.220  43.005  1.00  0.00           O  
ATOM   1155  N   GLY    85      53.821  38.409  42.865  1.00  0.00           N  
ATOM   1156  H   GLY    85      53.816  37.480  42.470  1.00  0.00           H  
ATOM   1157  CA  GLY    85      52.946  38.819  43.943  1.00  0.00           C  
ATOM   1158  HA2 GLY    85      53.543  39.206  44.768  1.00  0.00           H  
ATOM   1159  HA3 GLY    85      52.237  38.096  44.348  1.00  0.00           H  
ATOM   1160  C   GLY    85      52.005  39.972  43.598  1.00  0.00           C  
ATOM   1161  O   GLY    85      51.297  40.383  44.491  1.00  0.00           O  
ATOM   1162  N   GLU    86      52.067  40.482  42.357  1.00  0.00           N  
ATOM   1163  H   GLU    86      52.447  39.927  41.603  1.00  0.00           H  
ATOM   1164  CA  GLU    86      51.306  41.684  41.950  1.00  0.00           C  
ATOM   1165  HA  GLU    86      51.364  42.499  42.672  1.00  0.00           H  
ATOM   1166  CB  GLU    86      51.959  42.222  40.661  1.00  0.00           C  
ATOM   1167  HB2 GLU    86      52.209  41.352  40.054  1.00  0.00           H  
ATOM   1168  HB3 GLU    86      51.220  42.741  40.049  1.00  0.00           H  
ATOM   1169  CG  GLU    86      53.153  43.139  40.867  1.00  0.00           C  
ATOM   1170  HG2 GLU    86      53.720  42.730  41.704  1.00  0.00           H  
ATOM   1171  HG3 GLU    86      53.707  43.057  39.932  1.00  0.00           H  
ATOM   1172  CD  GLU    86      52.869  44.627  41.059  1.00  0.00           C  
ATOM   1173  OE1 GLU    86      51.724  45.041  41.411  1.00  0.00           O  
ATOM   1174  OE2 GLU    86      53.728  45.459  40.662  1.00  0.00           O  
ATOM   1175  C   GLU    86      49.834  41.387  41.750  1.00  0.00           C  
ATOM   1176  O   GLU    86      49.476  40.507  40.987  1.00  0.00           O  
ATOM   1177  N   ARG    87      48.970  42.184  42.349  1.00  0.00           N  
ATOM   1178  H   ARG    87      49.288  42.942  42.936  1.00  0.00           H  
ATOM   1179  CA  ARG    87      47.539  42.120  42.105  1.00  0.00           C  
ATOM   1180  HA  ARG    87      47.278  41.076  41.935  1.00  0.00           H  
ATOM   1181  CB  ARG    87      46.730  42.534  43.323  1.00  0.00           C  
ATOM   1182  HB2 ARG    87      47.275  42.296  44.236  1.00  0.00           H  
ATOM   1183  HB3 ARG    87      46.564  43.607  43.423  1.00  0.00           H  
ATOM   1184  CG  ARG    87      45.379  41.791  43.197  1.00  0.00           C  
ATOM   1185  HG2 ARG    87      44.987  41.881  42.184  1.00  0.00           H  
ATOM   1186  HG3 ARG    87      45.566  40.723  43.308  1.00  0.00           H  
ATOM   1187  CD  ARG    87      44.402  42.234  44.280  1.00  0.00           C  
ATOM   1188  HD2 ARG    87      44.323  43.317  44.189  1.00  0.00           H  
ATOM   1189  HD3 ARG    87      44.874  42.066  45.248  1.00  0.00           H  
ATOM   1190  NE  ARG    87      43.065  41.613  44.069  1.00  0.00           N  
ATOM   1191  HE  ARG    87      43.017  40.673  43.703  1.00  0.00           H  
ATOM   1192  CZ  ARG    87      41.850  42.128  44.166  1.00  0.00           C  
ATOM   1193  NH1 ARG    87      41.504  43.311  44.506  1.00  0.00           N  
ATOM   1194 HH11 ARG    87      42.268  43.921  44.759  1.00  0.00           H  
ATOM   1195 HH12 ARG    87      40.509  43.481  44.543  1.00  0.00           H  
ATOM   1196  NH2 ARG    87      40.841  41.460  43.697  1.00  0.00           N  
ATOM   1197 HH21 ARG    87      41.028  40.540  43.323  1.00  0.00           H  
ATOM   1198 HH22 ARG    87      40.035  42.050  43.546  1.00  0.00           H  
ATOM   1199  C   ARG    87      47.073  43.022  40.919  1.00  0.00           C  
ATOM   1200  O   ARG    87      46.026  43.737  40.893  1.00  0.00           O  
ATOM   1201  N   ARG    88      47.870  43.025  39.836  1.00  0.00           N  
ATOM   1202  H   ARG    88      48.606  42.334  39.810  1.00  0.00           H  
ATOM   1203  CA  ARG    88      47.572  43.609  38.467  1.00  0.00           C  
ATOM   1204  HA  ARG    88      46.882  44.448  38.560  1.00  0.00           H  
ATOM   1205  CB  ARG    88      48.832  44.136  37.775  1.00  0.00           C  
ATOM   1206  HB2 ARG    88      49.541  43.349  38.034  1.00  0.00           H  
ATOM   1207  HB3 ARG    88      48.814  44.142  36.685  1.00  0.00           H  
ATOM   1208  CG  ARG    88      49.484  45.378  38.369  1.00  0.00           C  
ATOM   1209  HG2 ARG    88      49.022  46.276  37.960  1.00  0.00           H  
ATOM   1210  HG3 ARG    88      49.414  45.123  39.427  1.00  0.00           H  
ATOM   1211  CD  ARG    88      51.003  45.575  38.014  1.00  0.00           C  
ATOM   1212  HD2 ARG    88      51.608  44.705  38.269  1.00  0.00           H  
ATOM   1213  HD3 ARG    88      51.093  45.641  36.930  1.00  0.00           H  
ATOM   1214  NE  ARG    88      51.664  46.729  38.648  1.00  0.00           N  
ATOM   1215  HE  ARG    88      52.161  46.492  39.496  1.00  0.00           H  
ATOM   1216  CZ  ARG    88      51.654  47.965  38.223  1.00  0.00           C  
ATOM   1217  NH1 ARG    88      52.311  48.917  38.830  1.00  0.00           N  
ATOM   1218 HH11 ARG    88      52.815  48.626  39.656  1.00  0.00           H  
ATOM   1219 HH12 ARG    88      52.365  49.836  38.414  1.00  0.00           H  
ATOM   1220  NH2 ARG    88      51.186  48.320  37.093  1.00  0.00           N  
ATOM   1221 HH21 ARG    88      50.802  47.632  36.462  1.00  0.00           H  
ATOM   1222 HH22 ARG    88      51.058  49.280  36.806  1.00  0.00           H  
ATOM   1223  C   ARG    88      46.781  42.552  37.661  1.00  0.00           C  
ATOM   1224  O   ARG    88      47.254  41.418  37.433  1.00  0.00           O  
ATOM   1225  N   ALA    89      45.705  42.984  37.054  1.00  0.00           N  
ATOM   1226  H   ALA    89      45.491  43.971  37.053  1.00  0.00           H  
ATOM   1227  CA  ALA    89      44.925  42.114  36.180  1.00  0.00           C  
ATOM   1228  HA  ALA    89      44.961  41.196  36.767  1.00  0.00           H  
ATOM   1229  CB  ALA    89      43.562  42.632  35.942  1.00  0.00           C  
ATOM   1230  HB1 ALA    89      42.960  41.761  35.681  1.00  0.00           H  
ATOM   1231  HB2 ALA    89      43.631  43.258  35.052  1.00  0.00           H  
ATOM   1232  HB3 ALA    89      43.186  43.288  36.727  1.00  0.00           H  
ATOM   1233  C   ALA    89      45.595  41.765  34.800  1.00  0.00           C  
ATOM   1234  O   ALA    89      46.452  42.542  34.340  1.00  0.00           O  
ATOM   1235  N   ARG    90      45.125  40.771  34.037  1.00  0.00           N  
ATOM   1236  H   ARG    90      44.230  40.372  34.282  1.00  0.00           H  
ATOM   1237  CA  ARG    90      45.357  40.712  32.569  1.00  0.00           C  
ATOM   1238  HA  ARG    90      46.390  41.035  32.441  1.00  0.00           H  
ATOM   1239  CB  ARG    90      45.059  39.294  32.064  1.00  0.00           C  
ATOM   1240  HB2 ARG    90      44.087  38.987  32.448  1.00  0.00           H  
ATOM   1241  HB3 ARG    90      45.015  39.434  30.984  1.00  0.00           H  
ATOM   1242  CG  ARG    90      46.106  38.264  32.501  1.00  0.00           C  
ATOM   1243  HG2 ARG    90      47.033  38.574  32.019  1.00  0.00           H  
ATOM   1244  HG3 ARG    90      46.326  38.311  33.568  1.00  0.00           H  
ATOM   1245  CD  ARG    90      45.772  36.849  32.131  1.00  0.00           C  
ATOM   1246  HD2 ARG    90      46.688  36.265  32.212  1.00  0.00           H  
ATOM   1247  HD3 ARG    90      45.299  36.825  31.149  1.00  0.00           H  
ATOM   1248  NE  ARG    90      44.909  36.188  33.099  1.00  0.00           N  
ATOM   1249  HE  ARG    90      44.717  36.762  33.907  1.00  0.00           H  
ATOM   1250  CZ  ARG    90      44.587  34.897  33.195  1.00  0.00           C  
ATOM   1251  NH1 ARG    90      44.712  34.118  32.235  1.00  0.00           N  
ATOM   1252 HH11 ARG    90      45.216  34.455  31.427  1.00  0.00           H  
ATOM   1253 HH12 ARG    90      44.447  33.156  32.391  1.00  0.00           H  
ATOM   1254  NH2 ARG    90      44.008  34.454  34.223  1.00  0.00           N  
ATOM   1255 HH21 ARG    90      43.902  34.988  35.073  1.00  0.00           H  
ATOM   1256 HH22 ARG    90      43.490  33.588  34.169  1.00  0.00           H  
ATOM   1257  C   ARG    90      44.455  41.650  31.780  1.00  0.00           C  
ATOM   1258  O   ARG    90      43.391  41.978  32.269  1.00  0.00           O  
ATOM   1259  N   PRO    91      44.966  42.139  30.630  1.00  0.00           N  
ATOM   1260  CD  PRO    91      46.213  41.869  29.995  1.00  0.00           C  
ATOM   1261  HD2 PRO    91      46.968  41.402  30.627  1.00  0.00           H  
ATOM   1262  HD3 PRO    91      46.012  41.282  29.098  1.00  0.00           H  
ATOM   1263  CG  PRO    91      46.624  43.181  29.534  1.00  0.00           C  
ATOM   1264  HG2 PRO    91      47.294  43.103  28.678  1.00  0.00           H  
ATOM   1265  HG3 PRO    91      47.012  43.738  30.387  1.00  0.00           H  
ATOM   1266  CB  PRO    91      45.396  43.990  29.069  1.00  0.00           C  
ATOM   1267  HB2 PRO    91      45.187  43.604  28.071  1.00  0.00           H  
ATOM   1268  HB3 PRO    91      45.677  45.043  29.086  1.00  0.00           H  
ATOM   1269  CA  PRO    91      44.383  43.433  30.078  1.00  0.00           C  
ATOM   1270  HA  PRO    91      44.227  44.190  30.846  1.00  0.00           H  
ATOM   1271  C   PRO    91      43.000  43.267  29.516  1.00  0.00           C  
ATOM   1272  O   PRO    91      42.695  42.143  29.228  1.00  0.00           O  
ATOM   1273  N   GLY    92      42.272  44.424  29.523  1.00  0.00           N  
ATOM   1274  H   GLY    92      42.777  45.265  29.764  1.00  0.00           H  
ATOM   1275  CA  GLY    92      40.859  44.327  29.218  1.00  0.00           C  
ATOM   1276  HA2 GLY    92      40.652  43.719  28.337  1.00  0.00           H  
ATOM   1277  HA3 GLY    92      40.487  45.289  28.865  1.00  0.00           H  
ATOM   1278  C   GLY    92      39.901  43.792  30.340  1.00  0.00           C  
ATOM   1279  O   GLY    92      38.695  43.835  30.162  1.00  0.00           O  
ATOM   1280  N   THR    93      40.502  43.286  31.417  1.00  0.00           N  
ATOM   1281  H   THR    93      41.511  43.301  31.447  1.00  0.00           H  
ATOM   1282  CA  THR    93      39.708  42.743  32.603  1.00  0.00           C  
ATOM   1283  HA  THR    93      38.666  42.777  32.286  1.00  0.00           H  
ATOM   1284  CB  THR    93      40.022  41.250  32.834  1.00  0.00           C  
ATOM   1285  HB  THR    93      39.268  40.903  33.540  1.00  0.00           H  
ATOM   1286  CG2 THR    93      39.915  40.446  31.593  1.00  0.00           C  
ATOM   1287 HG21 THR    93      39.022  40.898  31.162  1.00  0.00           H  
ATOM   1288 HG22 THR    93      40.772  40.609  30.939  1.00  0.00           H  
ATOM   1289 HG23 THR    93      39.617  39.412  31.767  1.00  0.00           H  
ATOM   1290  OG1 THR    93      41.240  40.907  33.485  1.00  0.00           O  
ATOM   1291  HG1 THR    93      41.939  41.235  32.914  1.00  0.00           H  
ATOM   1292  C   THR    93      39.867  43.566  33.955  1.00  0.00           C  
ATOM   1293  O   THR    93      40.855  44.309  34.175  1.00  0.00           O  
ATOM   1294  N   TYR    94      38.911  43.499  34.793  1.00  0.00           N  
ATOM   1295  H   TYR    94      38.110  42.944  34.529  1.00  0.00           H  
ATOM   1296  CA  TYR    94      38.820  44.103  36.132  1.00  0.00           C  
ATOM   1297  HA  TYR    94      39.757  44.601  36.380  1.00  0.00           H  
ATOM   1298  CB  TYR    94      37.772  45.211  36.199  1.00  0.00           C  
ATOM   1299  HB2 TYR    94      38.091  45.984  35.500  1.00  0.00           H  
ATOM   1300  HB3 TYR    94      37.788  45.542  37.237  1.00  0.00           H  
ATOM   1301  CG  TYR    94      36.303  44.838  35.905  1.00  0.00           C  
ATOM   1302  CD1 TYR    94      35.456  44.692  36.967  1.00  0.00           C  
ATOM   1303  HD1 TYR    94      35.833  44.613  37.976  1.00  0.00           H  
ATOM   1304  CE1 TYR    94      34.103  44.650  36.791  1.00  0.00           C  
ATOM   1305  HE1 TYR    94      33.399  44.488  37.595  1.00  0.00           H  
ATOM   1306  CZ  TYR    94      33.505  44.796  35.517  1.00  0.00           C  
ATOM   1307  OH  TYR    94      32.134  44.669  35.390  1.00  0.00           O  
ATOM   1308  HH  TYR    94      31.677  44.836  36.218  1.00  0.00           H  
ATOM   1309  CE2 TYR    94      34.355  44.805  34.402  1.00  0.00           C  
ATOM   1310  HE2 TYR    94      33.955  44.936  33.408  1.00  0.00           H  
ATOM   1311  CD2 TYR    94      35.781  44.971  34.551  1.00  0.00           C  
ATOM   1312  HD2 TYR    94      36.503  45.011  33.749  1.00  0.00           H  
ATOM   1313  C   TYR    94      38.734  43.044  37.232  1.00  0.00           C  
ATOM   1314  O   TYR    94      38.258  41.917  36.999  1.00  0.00           O  
ATOM   1315  N   LEU    95      39.240  43.354  38.449  1.00  0.00           N  
ATOM   1316  H   LEU    95      39.616  44.286  38.548  1.00  0.00           H  
ATOM   1317  CA  LEU    95      39.156  42.410  39.553  1.00  0.00           C  
ATOM   1318  HA  LEU    95      38.829  41.444  39.169  1.00  0.00           H  
ATOM   1319  CB  LEU    95      40.603  42.378  40.135  1.00  0.00           C  
ATOM   1320  HB2 LEU    95      40.793  43.381  40.517  1.00  0.00           H  
ATOM   1321  HB3 LEU    95      40.581  41.761  41.034  1.00  0.00           H  
ATOM   1322  CG  LEU    95      41.711  41.970  39.216  1.00  0.00           C  
ATOM   1323  HG  LEU    95      41.730  42.820  38.533  1.00  0.00           H  
ATOM   1324  CD1 LEU    95      43.104  41.920  39.805  1.00  0.00           C  
ATOM   1325 HD11 LEU    95      43.170  42.740  40.520  1.00  0.00           H  
ATOM   1326 HD12 LEU    95      43.926  41.896  39.090  1.00  0.00           H  
ATOM   1327 HD13 LEU    95      43.262  40.994  40.357  1.00  0.00           H  
ATOM   1328  CD2 LEU    95      41.566  40.670  38.426  1.00  0.00           C  
ATOM   1329 HD21 LEU    95      42.465  40.582  37.816  1.00  0.00           H  
ATOM   1330 HD22 LEU    95      41.416  39.813  39.082  1.00  0.00           H  
ATOM   1331 HD23 LEU    95      40.662  40.742  37.820  1.00  0.00           H  
ATOM   1332  C   LEU    95      38.118  42.934  40.553  1.00  0.00           C  
ATOM   1333  O   LEU    95      37.646  44.026  40.422  1.00  0.00           O  
ATOM   1334  N   LEU    96      37.814  42.160  41.609  1.00  0.00           N  
ATOM   1335  H   LEU    96      38.195  41.225  41.603  1.00  0.00           H  
ATOM   1336  CA  LEU    96      36.917  42.517  42.783  1.00  0.00           C  
ATOM   1337  HA  LEU    96      35.929  42.834  42.449  1.00  0.00           H  
ATOM   1338  CB  LEU    96      36.568  41.325  43.710  1.00  0.00           C  
ATOM   1339  HB2 LEU    96      36.177  41.749  44.635  1.00  0.00           H  
ATOM   1340  HB3 LEU    96      37.470  40.765  43.957  1.00  0.00           H  
ATOM   1341  CG  LEU    96      35.448  40.371  43.191  1.00  0.00           C  
ATOM   1342  HG  LEU    96      34.613  41.032  42.954  1.00  0.00           H  
ATOM   1343  CD1 LEU    96      35.714  39.615  41.863  1.00  0.00           C  
ATOM   1344 HD11 LEU    96      36.536  38.903  41.947  1.00  0.00           H  
ATOM   1345 HD12 LEU    96      36.022  40.339  41.108  1.00  0.00           H  
ATOM   1346 HD13 LEU    96      34.836  39.051  41.549  1.00  0.00           H  
ATOM   1347  CD2 LEU    96      34.951  39.457  44.311  1.00  0.00           C  
ATOM   1348 HD21 LEU    96      34.610  40.108  45.116  1.00  0.00           H  
ATOM   1349 HD22 LEU    96      35.729  38.733  44.550  1.00  0.00           H  
ATOM   1350 HD23 LEU    96      34.111  38.837  43.996  1.00  0.00           H  
ATOM   1351  C   LEU    96      37.607  43.586  43.637  1.00  0.00           C  
ATOM   1352  O   LEU    96      38.826  43.544  43.954  1.00  0.00           O  
ATOM   1353  N   GLN    97      36.814  44.620  43.996  1.00  0.00           N  
ATOM   1354  H   GLN    97      35.910  44.540  43.551  1.00  0.00           H  
ATOM   1355  CA  GLN    97      37.113  45.787  44.764  1.00  0.00           C  
ATOM   1356  HA  GLN    97      38.060  46.245  44.476  1.00  0.00           H  
ATOM   1357  CB  GLN    97      36.052  46.895  44.438  1.00  0.00           C  
ATOM   1358  HB2 GLN    97      35.191  46.537  45.001  1.00  0.00           H  
ATOM   1359  HB3 GLN    97      35.786  46.982  43.384  1.00  0.00           H  
ATOM   1360  CG  GLN    97      36.497  48.323  44.811  1.00  0.00           C  
ATOM   1361  HG2 GLN    97      36.674  48.373  45.885  1.00  0.00           H  
ATOM   1362  HG3 GLN    97      37.428  48.480  44.265  1.00  0.00           H  
ATOM   1363  CD  GLN    97      35.413  49.338  44.552  1.00  0.00           C  
ATOM   1364  OE1 GLN    97      34.778  49.871  45.494  1.00  0.00           O  
ATOM   1365  NE2 GLN    97      35.040  49.601  43.298  1.00  0.00           N  
ATOM   1366 HE21 GLN    97      35.479  49.106  42.536  1.00  0.00           H  
ATOM   1367 HE22 GLN    97      34.179  50.113  43.165  1.00  0.00           H  
ATOM   1368  C   GLN    97      36.963  45.604  46.270  1.00  0.00           C  
ATOM   1369  O   GLN    97      37.478  46.422  47.026  1.00  0.00           O  
ATOM   1370  N   ASP    98      36.311  44.545  46.772  1.00  0.00           N  
ATOM   1371  H   ASP    98      35.874  43.924  46.106  1.00  0.00           H  
ATOM   1372  CA  ASP    98      36.261  44.056  48.149  1.00  0.00           C  
ATOM   1373  HA  ASP    98      37.236  44.135  48.629  1.00  0.00           H  
ATOM   1374  CB  ASP    98      35.268  44.821  49.151  1.00  0.00           C  
ATOM   1375  HB2 ASP    98      35.328  44.354  50.135  1.00  0.00           H  
ATOM   1376  HB3 ASP    98      35.655  45.835  49.252  1.00  0.00           H  
ATOM   1377  CG  ASP    98      33.846  44.979  48.657  1.00  0.00           C  
ATOM   1378  OD1 ASP    98      33.021  45.672  49.345  1.00  0.00           O  
ATOM   1379  OD2 ASP    98      33.411  44.323  47.713  1.00  0.00           O  
ATOM   1380  C   ASP    98      35.768  42.608  48.191  1.00  0.00           C  
ATOM   1381  O   ASP    98      35.487  42.042  47.110  1.00  0.00           O  
ATOM   1382  N   GLY    99      35.769  41.971  49.373  1.00  0.00           N  
ATOM   1383  H   GLY    99      36.104  42.408  50.220  1.00  0.00           H  
ATOM   1384  CA  GLY    99      35.026  40.682  49.630  1.00  0.00           C  
ATOM   1385  HA2 GLY    99      33.969  40.785  49.385  1.00  0.00           H  
ATOM   1386  HA3 GLY    99      35.265  40.472  50.672  1.00  0.00           H  
ATOM   1387  C   GLY    99      35.481  39.457  48.790  1.00  0.00           C  
ATOM   1388  O   GLY    99      34.732  38.559  48.571  1.00  0.00           O  
ATOM   1389  N   TYR   100      36.659  39.518  48.256  1.00  0.00           N  
ATOM   1390  H   TYR   100      37.177  40.379  48.360  1.00  0.00           H  
ATOM   1391  CA  TYR   100      37.357  38.406  47.729  1.00  0.00           C  
ATOM   1392  HA  TYR   100      36.593  37.839  47.197  1.00  0.00           H  
ATOM   1393  CB  TYR   100      38.387  39.004  46.810  1.00  0.00           C  
ATOM   1394  HB2 TYR   100      39.037  38.257  46.355  1.00  0.00           H  
ATOM   1395  HB3 TYR   100      37.778  39.398  45.996  1.00  0.00           H  
ATOM   1396  CG  TYR   100      39.358  40.045  47.301  1.00  0.00           C  
ATOM   1397  CD1 TYR   100      40.645  39.781  47.759  1.00  0.00           C  
ATOM   1398  HD1 TYR   100      41.050  38.813  48.017  1.00  0.00           H  
ATOM   1399  CE1 TYR   100      41.466  40.844  48.130  1.00  0.00           C  
ATOM   1400  HE1 TYR   100      42.400  40.687  48.649  1.00  0.00           H  
ATOM   1401  CZ  TYR   100      41.140  42.156  47.867  1.00  0.00           C  
ATOM   1402  OH  TYR   100      41.961  43.216  48.183  1.00  0.00           O  
ATOM   1403  HH  TYR   100      41.538  44.075  48.115  1.00  0.00           H  
ATOM   1404  CE2 TYR   100      39.833  42.406  47.425  1.00  0.00           C  
ATOM   1405  HE2 TYR   100      39.591  43.441  47.233  1.00  0.00           H  
ATOM   1406  CD2 TYR   100      38.905  41.362  47.109  1.00  0.00           C  
ATOM   1407  HD2 TYR   100      38.044  41.661  46.530  1.00  0.00           H  
ATOM   1408  C   TYR   100      37.954  37.355  48.703  1.00  0.00           C  
ATOM   1409  O   TYR   100      38.137  36.181  48.361  1.00  0.00           O  
ATOM   1410  N   ALA   101      38.233  37.800  49.901  1.00  0.00           N  
ATOM   1411  H   ALA   101      38.153  38.792  50.075  1.00  0.00           H  
ATOM   1412  CA  ALA   101      38.984  37.047  50.878  1.00  0.00           C  
ATOM   1413  HA  ALA   101      38.888  35.974  50.715  1.00  0.00           H  
ATOM   1414  CB  ALA   101      40.485  37.387  50.651  1.00  0.00           C  
ATOM   1415  HB1 ALA   101      40.614  38.464  50.762  1.00  0.00           H  
ATOM   1416  HB2 ALA   101      41.140  36.971  51.417  1.00  0.00           H  
ATOM   1417  HB3 ALA   101      40.801  37.092  49.650  1.00  0.00           H  
ATOM   1418  C   ALA   101      38.684  37.401  52.345  1.00  0.00           C  
ATOM   1419  O   ALA   101      38.707  38.588  52.666  1.00  0.00           O  
ATOM   1420  N   PHE   102      38.326  36.425  53.149  1.00  0.00           N  
ATOM   1421  H   PHE   102      38.359  35.514  52.714  1.00  0.00           H  
ATOM   1422  CA  PHE   102      37.987  36.504  54.554  1.00  0.00           C  
ATOM   1423  HA  PHE   102      38.078  37.546  54.861  1.00  0.00           H  
ATOM   1424  CB  PHE   102      36.581  35.948  54.768  1.00  0.00           C  
ATOM   1425  HB2 PHE   102      36.450  34.998  54.249  1.00  0.00           H  
ATOM   1426  HB3 PHE   102      36.376  35.677  55.803  1.00  0.00           H  
ATOM   1427  CG  PHE   102      35.588  36.946  54.286  1.00  0.00           C  
ATOM   1428  CD1 PHE   102      34.819  37.663  55.225  1.00  0.00           C  
ATOM   1429  HD1 PHE   102      34.898  37.513  56.292  1.00  0.00           H  
ATOM   1430  CE1 PHE   102      33.765  38.458  54.753  1.00  0.00           C  
ATOM   1431  HE1 PHE   102      33.037  38.882  55.430  1.00  0.00           H  
ATOM   1432  CZ  PHE   102      33.608  38.711  53.317  1.00  0.00           C  
ATOM   1433  HZ  PHE   102      32.722  39.190  52.927  1.00  0.00           H  
ATOM   1434  CE2 PHE   102      34.419  38.067  52.393  1.00  0.00           C  
ATOM   1435  HE2 PHE   102      34.300  38.072  51.319  1.00  0.00           H  
ATOM   1436  CD2 PHE   102      35.372  37.160  52.875  1.00  0.00           C  
ATOM   1437  HD2 PHE   102      36.020  36.611  52.208  1.00  0.00           H  
ATOM   1438  C   PHE   102      38.988  35.879  55.450  1.00  0.00           C  
ATOM   1439  O   PHE   102      39.588  34.877  55.031  1.00  0.00           O  
ATOM   1440  N   PRO   103      39.182  36.357  56.733  1.00  0.00           N  
ATOM   1441  CD  PRO   103      38.389  37.377  57.391  1.00  0.00           C  
ATOM   1442  HD2 PRO   103      38.949  38.291  57.193  1.00  0.00           H  
ATOM   1443  HD3 PRO   103      37.414  37.538  56.930  1.00  0.00           H  
ATOM   1444  CG  PRO   103      38.252  36.926  58.843  1.00  0.00           C  
ATOM   1445  HG2 PRO   103      37.386  36.265  58.882  1.00  0.00           H  
ATOM   1446  HG3 PRO   103      37.964  37.751  59.493  1.00  0.00           H  
ATOM   1447  CB  PRO   103      39.604  36.250  59.117  1.00  0.00           C  
ATOM   1448  HB2 PRO   103      39.502  35.402  59.795  1.00  0.00           H  
ATOM   1449  HB3 PRO   103      40.340  36.978  59.459  1.00  0.00           H  
ATOM   1450  CA  PRO   103      40.058  35.723  57.708  1.00  0.00           C  
ATOM   1451  HA  PRO   103      41.099  35.979  57.507  1.00  0.00           H  
ATOM   1452  C   PRO   103      40.090  34.181  57.836  1.00  0.00           C  
ATOM   1453  O   PRO   103      39.066  33.447  58.034  1.00  0.00           O  
ATOM   1454  N   GLY   104      41.274  33.555  57.670  1.00  0.00           N  
ATOM   1455  H   GLY   104      42.105  34.094  57.470  1.00  0.00           H  
ATOM   1456  CA  GLY   104      41.375  32.085  57.588  1.00  0.00           C  
ATOM   1457  HA2 GLY   104      42.380  31.724  57.809  1.00  0.00           H  
ATOM   1458  HA3 GLY   104      40.800  31.676  58.419  1.00  0.00           H  
ATOM   1459  C   GLY   104      40.834  31.280  56.316  1.00  0.00           C  
ATOM   1460  O   GLY   104      41.085  30.088  56.139  1.00  0.00           O  
ATOM   1461  N   GLU   105      40.156  31.998  55.398  1.00  0.00           N  
ATOM   1462  H   GLU   105      39.772  32.880  55.705  1.00  0.00           H  
ATOM   1463  CA  GLU   105      39.676  31.513  54.097  1.00  0.00           C  
ATOM   1464  HA  GLU   105      39.510  30.439  54.175  1.00  0.00           H  
ATOM   1465  CB  GLU   105      38.338  32.215  53.713  1.00  0.00           C  
ATOM   1466  HB2 GLU   105      37.908  31.701  52.853  1.00  0.00           H  
ATOM   1467  HB3 GLU   105      38.552  33.220  53.352  1.00  0.00           H  
ATOM   1468  CG  GLU   105      37.299  32.198  54.889  1.00  0.00           C  
ATOM   1469  HG2 GLU   105      37.304  31.204  55.337  1.00  0.00           H  
ATOM   1470  HG3 GLU   105      37.598  32.958  55.612  1.00  0.00           H  
ATOM   1471  CD  GLU   105      35.898  32.490  54.532  1.00  0.00           C  
ATOM   1472  OE1 GLU   105      35.528  32.547  53.362  1.00  0.00           O  
ATOM   1473  OE2 GLU   105      35.104  32.675  55.471  1.00  0.00           O  
ATOM   1474  C   GLU   105      40.732  31.598  53.038  1.00  0.00           C  
ATOM   1475  O   GLU   105      41.677  32.361  53.111  1.00  0.00           O  
ATOM   1476  N   ASP   106      40.458  30.886  51.926  1.00  0.00           N  
ATOM   1477  H   ASP   106      39.718  30.201  51.865  1.00  0.00           H  
ATOM   1478  CA  ASP   106      41.309  30.928  50.738  1.00  0.00           C  
ATOM   1479  HA  ASP   106      42.255  31.376  51.042  1.00  0.00           H  
ATOM   1480  CB  ASP   106      41.437  29.476  50.171  1.00  0.00           C  
ATOM   1481  HB2 ASP   106      41.957  29.470  49.213  1.00  0.00           H  
ATOM   1482  HB3 ASP   106      40.440  29.105  49.934  1.00  0.00           H  
ATOM   1483  CG  ASP   106      42.288  28.505  51.018  1.00  0.00           C  
ATOM   1484  OD1 ASP   106      43.504  28.596  51.016  1.00  0.00           O  
ATOM   1485  OD2 ASP   106      41.703  27.738  51.853  1.00  0.00           O  
ATOM   1486  C   ASP   106      40.889  31.963  49.644  1.00  0.00           C  
ATOM   1487  O   ASP   106      41.680  32.403  48.803  1.00  0.00           O  
ATOM   1488  N   GLY   107      39.674  32.388  49.764  1.00  0.00           N  
ATOM   1489  H   GLY   107      39.137  31.947  50.497  1.00  0.00           H  
ATOM   1490  CA  GLY   107      38.983  33.340  48.926  1.00  0.00           C  
ATOM   1491  HA2 GLY   107      37.956  33.585  49.194  1.00  0.00           H  
ATOM   1492  HA3 GLY   107      39.542  34.271  49.011  1.00  0.00           H  
ATOM   1493  C   GLY   107      39.132  32.987  47.441  1.00  0.00           C  
ATOM   1494  O   GLY   107      39.413  31.850  47.043  1.00  0.00           O  
ATOM   1495  N   MET   108      39.029  34.000  46.545  1.00  0.00           N  
ATOM   1496  H   MET   108      38.654  34.884  46.858  1.00  0.00           H  
ATOM   1497  CA  MET   108      39.449  33.953  45.134  1.00  0.00           C  
ATOM   1498  HA  MET   108      40.262  33.233  45.223  1.00  0.00           H  
ATOM   1499  CB  MET   108      38.471  33.349  44.109  1.00  0.00           C  
ATOM   1500  HB2 MET   108      38.935  33.513  43.137  1.00  0.00           H  
ATOM   1501  HB3 MET   108      37.587  33.987  44.148  1.00  0.00           H  
ATOM   1502  CG  MET   108      38.048  31.915  44.260  1.00  0.00           C  
ATOM   1503  HG2 MET   108      38.866  31.212  44.422  1.00  0.00           H  
ATOM   1504  HG3 MET   108      37.374  31.746  45.099  1.00  0.00           H  
ATOM   1505  SD  MET   108      37.155  31.288  42.875  1.00  0.00           S  
ATOM   1506  CE  MET   108      36.003  32.536  42.272  1.00  0.00           C  
ATOM   1507  HE1 MET   108      35.198  32.095  41.684  1.00  0.00           H  
ATOM   1508  HE2 MET   108      36.616  33.181  41.643  1.00  0.00           H  
ATOM   1509  HE3 MET   108      35.597  33.091  43.118  1.00  0.00           H  
ATOM   1510  C   MET   108      40.170  35.221  44.737  1.00  0.00           C  
ATOM   1511  O   MET   108      39.624  36.082  44.038  1.00  0.00           O  
ATOM   1512  N   PRO   109      41.384  35.535  45.238  1.00  0.00           N  
ATOM   1513  CD  PRO   109      42.322  34.678  46.004  1.00  0.00           C  
ATOM   1514  HD2 PRO   109      41.835  33.893  46.583  1.00  0.00           H  
ATOM   1515  HD3 PRO   109      42.968  34.245  45.241  1.00  0.00           H  
ATOM   1516  CG  PRO   109      43.171  35.690  46.849  1.00  0.00           C  
ATOM   1517  HG2 PRO   109      44.038  35.202  47.293  1.00  0.00           H  
ATOM   1518  HG3 PRO   109      42.614  36.224  47.619  1.00  0.00           H  
ATOM   1519  CB  PRO   109      43.507  36.655  45.760  1.00  0.00           C  
ATOM   1520  HB2 PRO   109      43.829  37.609  46.177  1.00  0.00           H  
ATOM   1521  HB3 PRO   109      44.177  36.279  44.987  1.00  0.00           H  
ATOM   1522  CA  PRO   109      42.156  36.808  45.153  1.00  0.00           C  
ATOM   1523  HA  PRO   109      41.536  37.409  45.817  1.00  0.00           H  
ATOM   1524  C   PRO   109      42.170  37.573  43.787  1.00  0.00           C  
ATOM   1525  O   PRO   109      42.341  38.813  43.798  1.00  0.00           O  
ATOM   1526  N   VAL   110      42.055  36.873  42.650  1.00  0.00           N  
ATOM   1527  H   VAL   110      41.888  35.887  42.791  1.00  0.00           H  
ATOM   1528  CA  VAL   110      42.462  37.356  41.289  1.00  0.00           C  
ATOM   1529  HA  VAL   110      42.164  38.398  41.173  1.00  0.00           H  
ATOM   1530  CB  VAL   110      43.954  37.205  41.013  1.00  0.00           C  
ATOM   1531  HB  VAL   110      44.136  37.589  40.010  1.00  0.00           H  
ATOM   1532  CG1 VAL   110      44.799  38.100  41.962  1.00  0.00           C  
ATOM   1533 HG11 VAL   110      44.463  39.127  41.815  1.00  0.00           H  
ATOM   1534 HG12 VAL   110      44.630  37.784  42.991  1.00  0.00           H  
ATOM   1535 HG13 VAL   110      45.822  37.997  41.599  1.00  0.00           H  
ATOM   1536  CG2 VAL   110      44.448  35.787  41.216  1.00  0.00           C  
ATOM   1537 HG21 VAL   110      43.906  35.147  40.519  1.00  0.00           H  
ATOM   1538 HG22 VAL   110      44.286  35.458  42.243  1.00  0.00           H  
ATOM   1539 HG23 VAL   110      45.496  35.636  40.961  1.00  0.00           H  
ATOM   1540  C   VAL   110      41.591  36.695  40.232  1.00  0.00           C  
ATOM   1541  O   VAL   110      42.004  36.463  39.048  1.00  0.00           O  
ATOM   1542  N   ALA   111      40.343  36.503  40.656  1.00  0.00           N  
ATOM   1543  H   ALA   111      40.213  36.710  41.636  1.00  0.00           H  
ATOM   1544  CA  ALA   111      39.102  36.418  39.833  1.00  0.00           C  
ATOM   1545  HA  ALA   111      39.216  35.647  39.071  1.00  0.00           H  
ATOM   1546  CB  ALA   111      37.837  36.076  40.592  1.00  0.00           C  
ATOM   1547  HB1 ALA   111      37.853  36.535  41.581  1.00  0.00           H  
ATOM   1548  HB2 ALA   111      36.961  36.443  40.057  1.00  0.00           H  
ATOM   1549  HB3 ALA   111      37.774  35.008  40.797  1.00  0.00           H  
ATOM   1550  C   ALA   111      38.904  37.710  39.111  1.00  0.00           C  
ATOM   1551  O   ALA   111      39.166  38.756  39.676  1.00  0.00           O  
ATOM   1552  N   ALA   112      38.516  37.545  37.845  1.00  0.00           N  
ATOM   1553  H   ALA   112      38.202  36.681  37.427  1.00  0.00           H  
ATOM   1554  CA  ALA   112      38.386  38.718  36.950  1.00  0.00           C  
ATOM   1555  HA  ALA   112      38.237  39.539  37.653  1.00  0.00           H  
ATOM   1556  CB  ALA   112      39.719  38.909  36.219  1.00  0.00           C  
ATOM   1557  HB1 ALA   112      40.584  38.470  36.716  1.00  0.00           H  
ATOM   1558  HB2 ALA   112      39.763  39.989  36.074  1.00  0.00           H  
ATOM   1559  HB3 ALA   112      39.654  38.409  35.252  1.00  0.00           H  
ATOM   1560  C   ALA   112      37.172  38.681  36.028  1.00  0.00           C  
ATOM   1561  O   ALA   112      36.870  37.656  35.458  1.00  0.00           O  
ATOM   1562  N   MET   113      36.572  39.867  35.745  1.00  0.00           N  
ATOM   1563  H   MET   113      36.922  40.632  36.303  1.00  0.00           H  
ATOM   1564  CA  MET   113      35.461  40.196  34.865  1.00  0.00           C  
ATOM   1565  HA  MET   113      35.043  39.283  34.440  1.00  0.00           H  
ATOM   1566  CB  MET   113      34.307  40.869  35.626  1.00  0.00           C  
ATOM   1567  HB2 MET   113      33.525  41.150  34.921  1.00  0.00           H  
ATOM   1568  HB3 MET   113      34.718  41.842  35.894  1.00  0.00           H  
ATOM   1569  CG  MET   113      33.810  40.042  36.808  1.00  0.00           C  
ATOM   1570  HG2 MET   113      32.748  40.255  36.928  1.00  0.00           H  
ATOM   1571  HG3 MET   113      33.759  39.005  36.478  1.00  0.00           H  
ATOM   1572  SD  MET   113      34.764  39.986  38.366  1.00  0.00           S  
ATOM   1573  CE  MET   113      34.091  41.367  39.203  1.00  0.00           C  
ATOM   1574  HE1 MET   113      33.456  41.973  38.557  1.00  0.00           H  
ATOM   1575  HE2 MET   113      34.852  42.078  39.525  1.00  0.00           H  
ATOM   1576  HE3 MET   113      33.446  41.114  40.045  1.00  0.00           H  
ATOM   1577  C   MET   113      35.832  41.098  33.634  1.00  0.00           C  
ATOM   1578  O   MET   113      36.901  41.790  33.726  1.00  0.00           O  
ATOM   1579  N   SER   114      34.934  41.257  32.591  1.00  0.00           N  
ATOM   1580  H   SER   114      34.079  40.720  32.578  1.00  0.00           H  
ATOM   1581  CA  SER   114      35.144  42.251  31.549  1.00  0.00           C  
ATOM   1582  HA  SER   114      35.656  43.164  31.852  1.00  0.00           H  
ATOM   1583  CB  SER   114      35.969  41.750  30.410  1.00  0.00           C  
ATOM   1584  HB2 SER   114      36.929  41.348  30.733  1.00  0.00           H  
ATOM   1585  HB3 SER   114      35.429  40.978  29.863  1.00  0.00           H  
ATOM   1586  OG  SER   114      36.299  42.810  29.526  1.00  0.00           O  
ATOM   1587  HG  SER   114      37.205  43.112  29.626  1.00  0.00           H  
ATOM   1588  C   SER   114      33.768  42.709  30.996  1.00  0.00           C  
ATOM   1589  O   SER   114      32.857  41.922  30.843  1.00  0.00           O  
ATOM   1590  N   SER   115      33.646  43.950  30.573  1.00  0.00           N  
ATOM   1591  H   SER   115      34.465  44.531  30.675  1.00  0.00           H  
ATOM   1592  CA  SER   115      32.508  44.624  29.961  1.00  0.00           C  
ATOM   1593  HA  SER   115      31.713  43.926  29.698  1.00  0.00           H  
ATOM   1594  CB  SER   115      31.778  45.394  31.084  1.00  0.00           C  
ATOM   1595  HB2 SER   115      32.405  46.213  31.433  1.00  0.00           H  
ATOM   1596  HB3 SER   115      30.966  45.986  30.663  1.00  0.00           H  
ATOM   1597  OG  SER   115      31.318  44.556  32.170  1.00  0.00           O  
ATOM   1598  HG  SER   115      30.651  44.020  31.735  1.00  0.00           H  
ATOM   1599  C   SER   115      32.808  45.444  28.714  1.00  0.00           C  
ATOM   1600  O   SER   115      33.409  46.518  28.861  1.00  0.00           O  
ATOM   1601  N   ASN   116      32.341  44.907  27.605  1.00  0.00           N  
ATOM   1602  H   ASN   116      31.864  44.019  27.678  1.00  0.00           H  
ATOM   1603  CA  ASN   116      32.423  45.423  26.248  1.00  0.00           C  
ATOM   1604  HA  ASN   116      32.026  46.439  26.253  1.00  0.00           H  
ATOM   1605  CB  ASN   116      33.877  45.630  25.727  1.00  0.00           C  
ATOM   1606  HB2 ASN   116      33.981  45.964  24.695  1.00  0.00           H  
ATOM   1607  HB3 ASN   116      34.305  46.464  26.283  1.00  0.00           H  
ATOM   1608  CG  ASN   116      34.841  44.427  25.994  1.00  0.00           C  
ATOM   1609  OD1 ASN   116      35.879  44.640  26.583  1.00  0.00           O  
ATOM   1610  ND2 ASN   116      34.421  43.250  25.607  1.00  0.00           N  
ATOM   1611 HD21 ASN   116      33.597  43.123  25.037  1.00  0.00           H  
ATOM   1612 HD22 ASN   116      34.981  42.421  25.743  1.00  0.00           H  
ATOM   1613  C   ASN   116      31.584  44.661  25.325  1.00  0.00           C  
ATOM   1614  O   ASN   116      31.342  43.474  25.483  1.00  0.00           O  
ATOM   1615  N   VAL   117      31.179  45.266  24.236  1.00  0.00           N  
ATOM   1616  H   VAL   117      31.488  46.218  24.101  1.00  0.00           H  
ATOM   1617  CA  VAL   117      30.604  44.584  23.089  1.00  0.00           C  
ATOM   1618  HA  VAL   117      29.627  44.183  23.360  1.00  0.00           H  
ATOM   1619  CB  VAL   117      30.348  45.606  22.010  1.00  0.00           C  
ATOM   1620  HB  VAL   117      31.283  46.160  21.926  1.00  0.00           H  
ATOM   1621  CG1 VAL   117      29.926  44.976  20.698  1.00  0.00           C  
ATOM   1622 HG11 VAL   117      30.673  44.300  20.282  1.00  0.00           H  
ATOM   1623 HG12 VAL   117      29.733  45.810  20.024  1.00  0.00           H  
ATOM   1624 HG13 VAL   117      29.117  44.254  20.805  1.00  0.00           H  
ATOM   1625  CG2 VAL   117      29.183  46.623  22.452  1.00  0.00           C  
ATOM   1626 HG21 VAL   117      28.197  46.163  22.509  1.00  0.00           H  
ATOM   1627 HG22 VAL   117      29.118  47.339  21.634  1.00  0.00           H  
ATOM   1628 HG23 VAL   117      29.461  47.177  23.349  1.00  0.00           H  
ATOM   1629  C   VAL   117      31.455  43.379  22.624  1.00  0.00           C  
ATOM   1630  O   VAL   117      32.646  43.520  22.288  1.00  0.00           O  
ATOM   1631  N   GLY   118      30.804  42.183  22.590  1.00  0.00           N  
ATOM   1632  H   GLY   118      29.830  42.089  22.839  1.00  0.00           H  
ATOM   1633  CA  GLY   118      31.379  40.832  22.595  1.00  0.00           C  
ATOM   1634  HA2 GLY   118      30.551  40.173  22.333  1.00  0.00           H  
ATOM   1635  HA3 GLY   118      32.060  40.690  21.756  1.00  0.00           H  
ATOM   1636  C   GLY   118      32.057  40.208  23.832  1.00  0.00           C  
ATOM   1637  O   GLY   118      32.810  39.191  23.630  1.00  0.00           O  
ATOM   1638  N   GLY   119      31.691  40.609  25.086  1.00  0.00           N  
ATOM   1639  H   GLY   119      31.007  41.330  25.263  1.00  0.00           H  
ATOM   1640  CA  GLY   119      32.315  39.980  26.283  1.00  0.00           C  
ATOM   1641  HA2 GLY   119      32.037  38.927  26.312  1.00  0.00           H  
ATOM   1642  HA3 GLY   119      31.879  40.395  27.191  1.00  0.00           H  
ATOM   1643  C   GLY   119      33.833  40.019  26.557  1.00  0.00           C  
ATOM   1644  O   GLY   119      34.623  40.474  25.696  1.00  0.00           O  
ATOM   1645  N   MET   120      34.208  39.277  27.605  1.00  0.00           N  
ATOM   1646  H   MET   120      33.478  38.899  28.192  1.00  0.00           H  
ATOM   1647  CA  MET   120      35.579  38.915  27.950  1.00  0.00           C  
ATOM   1648  HA  MET   120      36.050  39.890  28.073  1.00  0.00           H  
ATOM   1649  CB  MET   120      35.502  38.257  29.287  1.00  0.00           C  
ATOM   1650  HB2 MET   120      35.003  38.967  29.946  1.00  0.00           H  
ATOM   1651  HB3 MET   120      34.976  37.302  29.306  1.00  0.00           H  
ATOM   1652  CG  MET   120      36.851  38.032  29.894  1.00  0.00           C  
ATOM   1653  HG2 MET   120      37.121  39.008  30.299  1.00  0.00           H  
ATOM   1654  HG3 MET   120      37.571  37.898  29.087  1.00  0.00           H  
ATOM   1655  SD  MET   120      36.870  36.685  31.148  1.00  0.00           S  
ATOM   1656  CE  MET   120      35.708  37.209  32.369  1.00  0.00           C  
ATOM   1657  HE1 MET   120      35.503  36.404  33.075  1.00  0.00           H  
ATOM   1658  HE2 MET   120      36.180  37.942  33.023  1.00  0.00           H  
ATOM   1659  HE3 MET   120      34.853  37.618  31.830  1.00  0.00           H  
ATOM   1660  C   MET   120      36.315  38.212  26.795  1.00  0.00           C  
ATOM   1661  O   MET   120      37.532  38.318  26.589  1.00  0.00           O  
ATOM   1662  N   ALA   121      35.579  37.445  25.972  1.00  0.00           N  
ATOM   1663  H   ALA   121      34.581  37.568  26.070  1.00  0.00           H  
ATOM   1664  CA  ALA   121      36.055  36.812  24.755  1.00  0.00           C  
ATOM   1665  HA  ALA   121      36.809  36.114  25.121  1.00  0.00           H  
ATOM   1666  CB  ALA   121      34.838  35.960  24.290  1.00  0.00           C  
ATOM   1667  HB1 ALA   121      35.126  35.231  23.532  1.00  0.00           H  
ATOM   1668  HB2 ALA   121      34.081  36.607  23.848  1.00  0.00           H  
ATOM   1669  HB3 ALA   121      34.502  35.346  25.126  1.00  0.00           H  
ATOM   1670  C   ALA   121      36.673  37.764  23.667  1.00  0.00           C  
ATOM   1671  O   ALA   121      37.501  37.350  22.902  1.00  0.00           O  
ATOM   1672  N   ALA   122      36.372  39.050  23.706  1.00  0.00           N  
ATOM   1673  H   ALA   122      35.658  39.261  24.388  1.00  0.00           H  
ATOM   1674  CA  ALA   122      37.187  40.128  23.123  1.00  0.00           C  
ATOM   1675  HA  ALA   122      37.051  40.242  22.047  1.00  0.00           H  
ATOM   1676  CB  ALA   122      36.782  41.406  23.748  1.00  0.00           C  
ATOM   1677  HB1 ALA   122      35.751  41.669  23.509  1.00  0.00           H  
ATOM   1678  HB2 ALA   122      37.369  42.197  23.281  1.00  0.00           H  
ATOM   1679  HB3 ALA   122      36.896  41.402  24.832  1.00  0.00           H  
ATOM   1680  C   ALA   122      38.753  39.938  23.335  1.00  0.00           C  
ATOM   1681  O   ALA   122      39.564  40.226  22.449  1.00  0.00           O  
ATOM   1682  N   HIE   123      39.101  39.365  24.496  1.00  0.00           N  
ATOM   1683  H   HIE   123      38.395  39.091  25.165  1.00  0.00           H  
ATOM   1684  CA  HIE   123      40.478  39.238  25.029  1.00  0.00           C  
ATOM   1685  HA  HIE   123      41.204  39.646  24.326  1.00  0.00           H  
ATOM   1686  CB  HIE   123      40.580  40.173  26.254  1.00  0.00           C  
ATOM   1687  HB2 HIE   123      41.636  40.409  26.387  1.00  0.00           H  
ATOM   1688  HB3 HIE   123      40.219  39.620  27.120  1.00  0.00           H  
ATOM   1689  CG  HIE   123      39.860  41.450  26.171  1.00  0.00           C  
ATOM   1690  ND1 HIE   123      40.398  42.594  25.634  1.00  0.00           N  
ATOM   1691  CE1 HIE   123      39.525  43.570  25.864  1.00  0.00           C  
ATOM   1692  HE1 HIE   123      39.709  44.599  25.594  1.00  0.00           H  
ATOM   1693  NE2 HIE   123      38.384  43.052  26.450  1.00  0.00           N  
ATOM   1694  HE2 HIE   123      37.612  43.647  26.716  1.00  0.00           H  
ATOM   1695  CD2 HIE   123      38.669  41.727  26.715  1.00  0.00           C  
ATOM   1696  HD2 HIE   123      37.970  41.018  27.134  1.00  0.00           H  
ATOM   1697  C   HIE   123      41.063  37.834  25.326  1.00  0.00           C  
ATOM   1698  O   HIE   123      42.261  37.798  25.685  1.00  0.00           O  
ATOM   1699  N   TRP   124      40.220  36.801  25.172  1.00  0.00           N  
ATOM   1700  H   TRP   124      39.256  36.977  24.928  1.00  0.00           H  
ATOM   1701  CA  TRP   124      40.606  35.347  25.521  1.00  0.00           C  
ATOM   1702  HA  TRP   124      41.071  35.244  26.501  1.00  0.00           H  
ATOM   1703  CB  TRP   124      39.340  34.531  25.616  1.00  0.00           C  
ATOM   1704  HB2 TRP   124      38.628  35.115  26.199  1.00  0.00           H  
ATOM   1705  HB3 TRP   124      39.649  33.642  26.165  1.00  0.00           H  
ATOM   1706  CG  TRP   124      38.675  33.987  24.392  1.00  0.00           C  
ATOM   1707  CD1 TRP   124      38.776  34.497  23.174  1.00  0.00           C  
ATOM   1708  HD1 TRP   124      39.145  35.492  22.970  1.00  0.00           H  
ATOM   1709  NE1 TRP   124      37.958  33.837  22.331  1.00  0.00           N  
ATOM   1710  HE1 TRP   124      37.472  34.363  21.619  1.00  0.00           H  
ATOM   1711  CE2 TRP   124      37.449  32.675  22.919  1.00  0.00           C  
ATOM   1712  CZ2 TRP   124      36.679  31.576  22.447  1.00  0.00           C  
ATOM   1713  HZ2 TRP   124      36.438  31.533  21.395  1.00  0.00           H  
ATOM   1714  CH2 TRP   124      36.398  30.545  23.295  1.00  0.00           C  
ATOM   1715  HH2 TRP   124      36.060  29.558  23.016  1.00  0.00           H  
ATOM   1716  CZ3 TRP   124      36.782  30.610  24.640  1.00  0.00           C  
ATOM   1717  HZ3 TRP   124      36.568  29.777  25.293  1.00  0.00           H  
ATOM   1718  CE3 TRP   124      37.536  31.744  25.113  1.00  0.00           C  
ATOM   1719  HE3 TRP   124      37.630  31.922  26.174  1.00  0.00           H  
ATOM   1720  CD2 TRP   124      37.869  32.823  24.282  1.00  0.00           C  
ATOM   1721  C   TRP   124      41.591  34.710  24.600  1.00  0.00           C  
ATOM   1722  O   TRP   124      41.654  35.095  23.423  1.00  0.00           O  
ATOM   1723  N   THR   125      42.316  33.677  25.021  1.00  0.00           N  
ATOM   1724  H   THR   125      42.138  33.410  25.978  1.00  0.00           H  
ATOM   1725  CA  THR   125      43.283  32.973  24.168  1.00  0.00           C  
ATOM   1726  HA  THR   125      43.725  33.712  23.501  1.00  0.00           H  
ATOM   1727  CB  THR   125      44.436  32.536  25.020  1.00  0.00           C  
ATOM   1728  HB  THR   125      45.226  32.092  24.414  1.00  0.00           H  
ATOM   1729  CG2 THR   125      45.013  33.756  25.675  1.00  0.00           C  
ATOM   1730 HG21 THR   125      45.068  34.607  24.997  1.00  0.00           H  
ATOM   1731 HG22 THR   125      44.425  34.063  26.540  1.00  0.00           H  
ATOM   1732 HG23 THR   125      46.022  33.550  26.033  1.00  0.00           H  
ATOM   1733  OG1 THR   125      44.057  31.585  25.900  1.00  0.00           O  
ATOM   1734  HG1 THR   125      43.647  30.854  25.432  1.00  0.00           H  
ATOM   1735  C   THR   125      42.763  31.809  23.392  1.00  0.00           C  
ATOM   1736  O   THR   125      43.481  30.980  22.870  1.00  0.00           O  
ATOM   1737  N   ALA   126      41.430  31.701  23.354  1.00  0.00           N  
ATOM   1738  H   ALA   126      40.936  32.380  23.915  1.00  0.00           H  
ATOM   1739  CA  ALA   126      40.572  30.780  22.519  1.00  0.00           C  
ATOM   1740  HA  ALA   126      39.604  30.714  23.015  1.00  0.00           H  
ATOM   1741  CB  ALA   126      40.364  31.433  21.229  1.00  0.00           C  
ATOM   1742  HB1 ALA   126      41.100  31.096  20.499  1.00  0.00           H  
ATOM   1743  HB2 ALA   126      39.429  31.152  20.745  1.00  0.00           H  
ATOM   1744  HB3 ALA   126      40.571  32.503  21.271  1.00  0.00           H  
ATOM   1745  C   ALA   126      40.938  29.244  22.353  1.00  0.00           C  
ATOM   1746  O   ALA   126      40.413  28.660  21.392  1.00  0.00           O  
ATOM   1747  N   ALA   127      41.686  28.618  23.304  1.00  0.00           N  
ATOM   1748  H   ALA   127      41.928  29.200  24.093  1.00  0.00           H  
ATOM   1749  CA  ALA   127      41.924  27.191  23.285  1.00  0.00           C  
ATOM   1750  HA  ALA   127      42.155  26.883  22.265  1.00  0.00           H  
ATOM   1751  CB  ALA   127      43.092  26.924  24.324  1.00  0.00           C  
ATOM   1752  HB1 ALA   127      44.011  27.335  23.905  1.00  0.00           H  
ATOM   1753  HB2 ALA   127      42.913  27.329  25.320  1.00  0.00           H  
ATOM   1754  HB3 ALA   127      43.277  25.877  24.561  1.00  0.00           H  
ATOM   1755  C   ALA   127      40.655  26.365  23.823  1.00  0.00           C  
ATOM   1756  O   ALA   127      40.134  26.611  24.946  1.00  0.00           O  
ATOM   1757  N   CYS   128      40.198  25.452  22.968  1.00  0.00           N  
ATOM   1758  H   CYS   128      40.786  25.338  22.155  1.00  0.00           H  
ATOM   1759  CA  CYS   128      38.954  24.656  23.126  1.00  0.00           C  
ATOM   1760  HA  CYS   128      38.572  24.862  24.126  1.00  0.00           H  
ATOM   1761  CB  CYS   128      37.955  25.314  22.152  1.00  0.00           C  
ATOM   1762  HB2 CYS   128      38.407  25.410  21.165  1.00  0.00           H  
ATOM   1763  HB3 CYS   128      37.003  24.783  22.135  1.00  0.00           H  
ATOM   1764  SG  CYS   128      37.671  26.958  22.873  1.00  0.00           S  
ATOM   1765  HG  CYS   128      38.202  27.748  21.936  1.00  0.00           H  
ATOM   1766  C   CYS   128      39.198  23.138  22.973  1.00  0.00           C  
ATOM   1767  O   CYS   128      38.645  22.586  21.993  1.00  0.00           O  
ATOM   1768  N   PRO   129      39.903  22.487  23.931  1.00  0.00           N  
ATOM   1769  CD  PRO   129      40.596  22.993  25.093  1.00  0.00           C  
ATOM   1770  HD2 PRO   129      41.371  23.658  24.711  1.00  0.00           H  
ATOM   1771  HD3 PRO   129      39.926  23.420  25.838  1.00  0.00           H  
ATOM   1772  CG  PRO   129      41.165  21.789  25.917  1.00  0.00           C  
ATOM   1773  HG2 PRO   129      40.489  21.467  26.710  1.00  0.00           H  
ATOM   1774  HG3 PRO   129      42.185  22.008  26.234  1.00  0.00           H  
ATOM   1775  CB  PRO   129      41.238  20.696  24.818  1.00  0.00           C  
ATOM   1776  HB2 PRO   129      42.216  20.589  24.348  1.00  0.00           H  
ATOM   1777  HB3 PRO   129      41.044  19.744  25.313  1.00  0.00           H  
ATOM   1778  CA  PRO   129      40.054  21.024  23.948  1.00  0.00           C  
ATOM   1779  HA  PRO   129      40.312  20.540  23.006  1.00  0.00           H  
ATOM   1780  C   PRO   129      38.728  20.313  24.329  1.00  0.00           C  
ATOM   1781  O   PRO   129      37.925  20.859  25.089  1.00  0.00           O  
ATOM   1782  N   ARG   130      38.334  19.251  23.689  1.00  0.00           N  
ATOM   1783  H   ARG   130      38.893  18.902  22.923  1.00  0.00           H  
ATOM   1784  CA  ARG   130      36.984  18.681  23.866  1.00  0.00           C  
ATOM   1785  HA  ARG   130      36.330  19.550  23.939  1.00  0.00           H  
ATOM   1786  CB  ARG   130      36.627  17.726  22.752  1.00  0.00           C  
ATOM   1787  HB2 ARG   130      37.015  16.724  22.937  1.00  0.00           H  
ATOM   1788  HB3 ARG   130      37.154  18.127  21.887  1.00  0.00           H  
ATOM   1789  CG  ARG   130      35.213  17.692  22.324  1.00  0.00           C  
ATOM   1790  HG2 ARG   130      34.647  17.016  22.965  1.00  0.00           H  
ATOM   1791  HG3 ARG   130      34.788  18.690  22.225  1.00  0.00           H  
ATOM   1792  CD  ARG   130      35.144  16.953  21.027  1.00  0.00           C  
ATOM   1793  HD2 ARG   130      35.839  17.363  20.293  1.00  0.00           H  
ATOM   1794  HD3 ARG   130      35.529  15.943  21.168  1.00  0.00           H  
ATOM   1795  NE  ARG   130      33.820  17.048  20.373  1.00  0.00           N  
ATOM   1796  HE  ARG   130      33.693  17.871  19.801  1.00  0.00           H  
ATOM   1797  CZ  ARG   130      32.823  16.185  20.400  1.00  0.00           C  
ATOM   1798  NH1 ARG   130      32.725  15.158  21.191  1.00  0.00           N  
ATOM   1799 HH11 ARG   130      33.559  14.755  21.593  1.00  0.00           H  
ATOM   1800 HH12 ARG   130      31.894  14.585  21.215  1.00  0.00           H  
ATOM   1801  NH2 ARG   130      31.768  16.432  19.710  1.00  0.00           N  
ATOM   1802 HH21 ARG   130      31.859  17.133  18.989  1.00  0.00           H  
ATOM   1803 HH22 ARG   130      30.897  15.939  19.844  1.00  0.00           H  
ATOM   1804  C   ARG   130      36.825  17.989  25.266  1.00  0.00           C  
ATOM   1805  O   ARG   130      37.744  17.232  25.669  1.00  0.00           O  
ATOM   1806  N   PRO   131      35.639  17.938  25.948  1.00  0.00           N  
ATOM   1807  CD  PRO   131      34.401  18.651  25.629  1.00  0.00           C  
ATOM   1808  HD2 PRO   131      34.570  19.659  26.006  1.00  0.00           H  
ATOM   1809  HD3 PRO   131      34.197  18.679  24.558  1.00  0.00           H  
ATOM   1810  CG  PRO   131      33.289  18.066  26.467  1.00  0.00           C  
ATOM   1811  HG2 PRO   131      32.626  18.887  26.743  1.00  0.00           H  
ATOM   1812  HG3 PRO   131      32.784  17.244  25.960  1.00  0.00           H  
ATOM   1813  CB  PRO   131      34.016  17.542  27.705  1.00  0.00           C  
ATOM   1814  HB2 PRO   131      33.427  16.769  28.198  1.00  0.00           H  
ATOM   1815  HB3 PRO   131      34.101  18.415  28.353  1.00  0.00           H  
ATOM   1816  CA  PRO   131      35.413  17.137  27.149  1.00  0.00           C  
ATOM   1817  HA  PRO   131      36.224  17.441  27.810  1.00  0.00           H  
ATOM   1818  C   PRO   131      35.376  15.647  26.834  1.00  0.00           C  
ATOM   1819  O   PRO   131      34.748  15.144  25.873  1.00  0.00           O  
ATOM   1820  N   GLY   132      36.204  14.919  27.657  1.00  0.00           N  
ATOM   1821  H   GLY   132      36.652  15.495  28.356  1.00  0.00           H  
ATOM   1822  CA  GLY   132      36.310  13.434  27.575  1.00  0.00           C  
ATOM   1823  HA2 GLY   132      36.373  13.129  26.530  1.00  0.00           H  
ATOM   1824  HA3 GLY   132      37.170  13.012  28.093  1.00  0.00           H  
ATOM   1825  C   GLY   132      35.055  12.817  28.098  1.00  0.00           C  
ATOM   1826  O   GLY   132      34.002  13.427  28.269  1.00  0.00           O  
ATOM   1827  N   GLY   133      35.140  11.512  28.279  1.00  0.00           N  
ATOM   1828  H   GLY   133      36.049  11.083  28.188  1.00  0.00           H  
ATOM   1829  CA  GLY   133      33.970  10.749  28.576  1.00  0.00           C  
ATOM   1830  HA2 GLY   133      34.170   9.684  28.464  1.00  0.00           H  
ATOM   1831  HA3 GLY   133      33.250  10.951  27.783  1.00  0.00           H  
ATOM   1832  C   GLY   133      33.267  10.770  29.930  1.00  0.00           C  
ATOM   1833  O   GLY   133      32.050  10.670  29.990  1.00  0.00           O  
ATOM   1834  N   LYS   134      34.061  10.795  31.047  1.00  0.00           N  
ATOM   1835  H   LYS   134      35.059  10.841  30.900  1.00  0.00           H  
ATOM   1836  CA  LYS   134      33.527  10.961  32.389  1.00  0.00           C  
ATOM   1837  HA  LYS   134      32.640  10.338  32.505  1.00  0.00           H  
ATOM   1838  CB  LYS   134      34.534  10.367  33.433  1.00  0.00           C  
ATOM   1839  HB2 LYS   134      34.479   9.280  33.377  1.00  0.00           H  
ATOM   1840  HB3 LYS   134      35.513  10.707  33.094  1.00  0.00           H  
ATOM   1841  CG  LYS   134      34.280  10.795  34.856  1.00  0.00           C  
ATOM   1842  HG2 LYS   134      34.359  11.873  34.994  1.00  0.00           H  
ATOM   1843  HG3 LYS   134      33.274  10.428  35.061  1.00  0.00           H  
ATOM   1844  CD  LYS   134      35.380  10.172  35.780  1.00  0.00           C  
ATOM   1845  HD2 LYS   134      36.391  10.484  35.517  1.00  0.00           H  
ATOM   1846  HD3 LYS   134      35.276   9.097  35.924  1.00  0.00           H  
ATOM   1847  CE  LYS   134      35.061  10.616  37.196  1.00  0.00           C  
ATOM   1848  HE2 LYS   134      34.832  11.675  37.082  1.00  0.00           H  
ATOM   1849  HE3 LYS   134      34.101  10.168  37.453  1.00  0.00           H  
ATOM   1850  NZ  LYS   134      36.146  10.417  38.157  1.00  0.00           N  
ATOM   1851  HZ1 LYS   134      36.742  11.232  38.172  1.00  0.00           H  
ATOM   1852  HZ2 LYS   134      35.915  10.348  39.137  1.00  0.00           H  
ATOM   1853  HZ3 LYS   134      36.801   9.707  37.859  1.00  0.00           H  
ATOM   1854  C   LYS   134      33.270  12.464  32.693  1.00  0.00           C  
ATOM   1855  O   LYS   134      32.375  12.753  33.479  1.00  0.00           O  
ATOM   1856  N   GLU   135      33.937  13.409  31.951  1.00  0.00           N  
ATOM   1857  H   GLU   135      34.754  13.025  31.499  1.00  0.00           H  
ATOM   1858  CA  GLU   135      33.735  14.881  31.921  1.00  0.00           C  
ATOM   1859  HA  GLU   135      33.891  15.133  32.970  1.00  0.00           H  
ATOM   1860  CB  GLU   135      34.771  15.349  30.921  1.00  0.00           C  
ATOM   1861  HB2 GLU   135      35.632  14.684  30.986  1.00  0.00           H  
ATOM   1862  HB3 GLU   135      34.418  15.392  29.891  1.00  0.00           H  
ATOM   1863  CG  GLU   135      35.092  16.836  31.236  1.00  0.00           C  
ATOM   1864  HG2 GLU   135      34.953  17.012  32.303  1.00  0.00           H  
ATOM   1865  HG3 GLU   135      34.436  17.480  30.650  1.00  0.00           H  
ATOM   1866  CD  GLU   135      36.533  17.128  30.850  1.00  0.00           C  
ATOM   1867  OE1 GLU   135      37.015  16.476  29.873  1.00  0.00           O  
ATOM   1868  OE2 GLU   135      37.188  17.863  31.674  1.00  0.00           O  
ATOM   1869  C   GLU   135      32.357  15.454  31.566  1.00  0.00           C  
ATOM   1870  O   GLU   135      32.110  16.686  31.557  1.00  0.00           O  
ATOM   1871  N   ARG   136      31.449  14.630  31.101  1.00  0.00           N  
ATOM   1872  H   ARG   136      31.665  13.658  30.929  1.00  0.00           H  
ATOM   1873  CA  ARG   136      30.114  14.991  30.531  1.00  0.00           C  
ATOM   1874  HA  ARG   136      30.281  15.946  30.031  1.00  0.00           H  
ATOM   1875  CB  ARG   136      29.736  13.814  29.649  1.00  0.00           C  
ATOM   1876  HB2 ARG   136      29.605  12.933  30.278  1.00  0.00           H  
ATOM   1877  HB3 ARG   136      28.820  14.102  29.132  1.00  0.00           H  
ATOM   1878  CG  ARG   136      30.660  13.551  28.476  1.00  0.00           C  
ATOM   1879  HG2 ARG   136      31.637  13.168  28.772  1.00  0.00           H  
ATOM   1880  HG3 ARG   136      30.283  12.727  27.871  1.00  0.00           H  
ATOM   1881  CD  ARG   136      30.799  14.776  27.482  1.00  0.00           C  
ATOM   1882  HD2 ARG   136      30.948  15.737  27.975  1.00  0.00           H  
ATOM   1883  HD3 ARG   136      29.816  14.785  27.013  1.00  0.00           H  
ATOM   1884  NE  ARG   136      31.841  14.471  26.466  1.00  0.00           N  
ATOM   1885  HE  ARG   136      32.790  14.692  26.729  1.00  0.00           H  
ATOM   1886  CZ  ARG   136      31.543  14.012  25.227  1.00  0.00           C  
ATOM   1887  NH1 ARG   136      30.405  13.631  24.803  1.00  0.00           N  
ATOM   1888 HH11 ARG   136      29.652  13.469  25.457  1.00  0.00           H  
ATOM   1889 HH12 ARG   136      30.462  13.208  23.888  1.00  0.00           H  
ATOM   1890  NH2 ARG   136      32.535  13.845  24.392  1.00  0.00           N  
ATOM   1891 HH21 ARG   136      33.469  14.013  24.738  1.00  0.00           H  
ATOM   1892 HH22 ARG   136      32.338  13.662  23.419  1.00  0.00           H  
ATOM   1893  C   ARG   136      29.082  15.347  31.572  1.00  0.00           C  
ATOM   1894  O   ARG   136      28.964  14.716  32.627  1.00  0.00           O  
ATOM   1895  N   ILE   137      28.151  16.270  31.271  1.00  0.00           N  
ATOM   1896  H   ILE   137      28.307  16.661  30.353  1.00  0.00           H  
ATOM   1897  CA  ILE   137      26.946  16.516  31.968  1.00  0.00           C  
ATOM   1898  HA  ILE   137      27.167  16.612  33.031  1.00  0.00           H  
ATOM   1899  CB  ILE   137      26.239  17.842  31.554  1.00  0.00           C  
ATOM   1900  HB  ILE   137      26.103  17.849  30.473  1.00  0.00           H  
ATOM   1901  CG2 ILE   137      24.811  17.887  32.074  1.00  0.00           C  
ATOM   1902 HG21 ILE   137      24.912  17.630  33.128  1.00  0.00           H  
ATOM   1903 HG22 ILE   137      24.412  18.878  31.858  1.00  0.00           H  
ATOM   1904 HG23 ILE   137      24.274  17.083  31.570  1.00  0.00           H  
ATOM   1905  CG1 ILE   137      27.044  19.124  31.917  1.00  0.00           C  
ATOM   1906 HG12 ILE   137      27.810  18.773  32.609  1.00  0.00           H  
ATOM   1907 HG13 ILE   137      26.323  19.750  32.442  1.00  0.00           H  
ATOM   1908  CD1 ILE   137      27.610  19.820  30.673  1.00  0.00           C  
ATOM   1909 HD11 ILE   137      26.766  20.010  30.011  1.00  0.00           H  
ATOM   1910 HD12 ILE   137      28.090  20.764  30.932  1.00  0.00           H  
ATOM   1911 HD13 ILE   137      28.308  19.091  30.262  1.00  0.00           H  
ATOM   1912  C   ILE   137      26.061  15.259  31.738  1.00  0.00           C  
ATOM   1913  O   ILE   137      25.603  14.973  30.623  1.00  0.00           O  
ATOM   1914  N   PRO   138      25.715  14.503  32.790  1.00  0.00           N  
ATOM   1915  CD  PRO   138      26.053  14.673  34.166  1.00  0.00           C  
ATOM   1916  HD2 PRO   138      27.109  14.483  34.359  1.00  0.00           H  
ATOM   1917  HD3 PRO   138      25.833  15.697  34.467  1.00  0.00           H  
ATOM   1918  CG  PRO   138      25.298  13.707  35.036  1.00  0.00           C  
ATOM   1919  HG2 PRO   138      25.935  13.311  35.827  1.00  0.00           H  
ATOM   1920  HG3 PRO   138      24.408  14.208  35.418  1.00  0.00           H  
ATOM   1921  CB  PRO   138      24.895  12.592  34.022  1.00  0.00           C  
ATOM   1922  HB2 PRO   138      23.954  12.104  34.277  1.00  0.00           H  
ATOM   1923  HB3 PRO   138      25.621  11.779  34.002  1.00  0.00           H  
ATOM   1924  CA  PRO   138      24.868  13.352  32.642  1.00  0.00           C  
ATOM   1925  HA  PRO   138      25.346  12.709  31.902  1.00  0.00           H  
ATOM   1926  C   PRO   138      23.493  13.548  32.180  1.00  0.00           C  
ATOM   1927  O   PRO   138      22.945  12.699  31.399  1.00  0.00           O  
ATOM   1928  N   PHE   139      22.858  14.679  32.587  1.00  0.00           N  
ATOM   1929  H   PHE   139      23.288  15.096  33.400  1.00  0.00           H  
ATOM   1930  CA  PHE   139      21.423  14.976  32.406  1.00  0.00           C  
ATOM   1931  HA  PHE   139      20.887  14.068  32.682  1.00  0.00           H  
ATOM   1932  CB  PHE   139      20.942  15.993  33.457  1.00  0.00           C  
ATOM   1933  HB2 PHE   139      21.139  16.996  33.081  1.00  0.00           H  
ATOM   1934  HB3 PHE   139      19.884  15.776  33.606  1.00  0.00           H  
ATOM   1935  CG  PHE   139      21.597  15.772  34.785  1.00  0.00           C  
ATOM   1936  CD1 PHE   139      21.426  14.536  35.533  1.00  0.00           C  
ATOM   1937  HD1 PHE   139      20.848  13.717  35.132  1.00  0.00           H  
ATOM   1938  CE1 PHE   139      21.930  14.407  36.869  1.00  0.00           C  
ATOM   1939  HE1 PHE   139      21.566  13.626  37.520  1.00  0.00           H  
ATOM   1940  CZ  PHE   139      22.704  15.413  37.354  1.00  0.00           C  
ATOM   1941  HZ  PHE   139      23.083  15.408  38.366  1.00  0.00           H  
ATOM   1942  CE2 PHE   139      22.858  16.655  36.638  1.00  0.00           C  
ATOM   1943  HE2 PHE   139      23.406  17.514  36.996  1.00  0.00           H  
ATOM   1944  CD2 PHE   139      22.312  16.819  35.371  1.00  0.00           C  
ATOM   1945  HD2 PHE   139      22.345  17.752  34.829  1.00  0.00           H  
ATOM   1946  C   PHE   139      20.952  15.254  30.961  1.00  0.00           C  
ATOM   1947  O   PHE   139      19.719  15.221  30.698  1.00  0.00           O  
ATOM   1948  N   LEU   140      21.922  15.510  30.047  1.00  0.00           N  
ATOM   1949  H   LEU   140      22.856  15.494  30.432  1.00  0.00           H  
ATOM   1950  CA  LEU   140      21.857  15.781  28.602  1.00  0.00           C  
ATOM   1951  HA  LEU   140      20.799  15.923  28.380  1.00  0.00           H  
ATOM   1952  CB  LEU   140      22.695  17.028  28.323  1.00  0.00           C  
ATOM   1953  HB2 LEU   140      23.703  16.876  28.709  1.00  0.00           H  
ATOM   1954  HB3 LEU   140      22.790  17.284  27.268  1.00  0.00           H  
ATOM   1955  CG  LEU   140      22.237  18.340  28.984  1.00  0.00           C  
ATOM   1956  HG  LEU   140      22.195  18.326  30.073  1.00  0.00           H  
ATOM   1957  CD1 LEU   140      23.161  19.520  28.737  1.00  0.00           C  
ATOM   1958 HD11 LEU   140      22.868  20.079  27.848  1.00  0.00           H  
ATOM   1959 HD12 LEU   140      23.125  20.204  29.585  1.00  0.00           H  
ATOM   1960 HD13 LEU   140      24.212  19.287  28.570  1.00  0.00           H  
ATOM   1961  CD2 LEU   140      20.780  18.620  28.667  1.00  0.00           C  
ATOM   1962 HD21 LEU   140      20.740  18.696  27.581  1.00  0.00           H  
ATOM   1963 HD22 LEU   140      20.013  17.914  28.986  1.00  0.00           H  
ATOM   1964 HD23 LEU   140      20.449  19.581  29.062  1.00  0.00           H  
ATOM   1965  C   LEU   140      22.437  14.578  27.795  1.00  0.00           C  
ATOM   1966  O   LEU   140      23.667  14.692  27.453  1.00  0.00           O  
ATOM   1967  N   PRO   141      21.600  13.590  27.441  1.00  0.00           N  
ATOM   1968  CD  PRO   141      20.363  13.055  28.042  1.00  0.00           C  
ATOM   1969  HD2 PRO   141      20.442  13.011  29.129  1.00  0.00           H  
ATOM   1970  HD3 PRO   141      19.526  13.689  27.749  1.00  0.00           H  
ATOM   1971  CG  PRO   141      20.117  11.660  27.531  1.00  0.00           C  
ATOM   1972  HG2 PRO   141      19.066  11.425  27.362  1.00  0.00           H  
ATOM   1973  HG3 PRO   141      20.696  10.928  28.094  1.00  0.00           H  
ATOM   1974  CB  PRO   141      20.689  11.714  26.084  1.00  0.00           C  
ATOM   1975  HB2 PRO   141      19.963  12.065  25.350  1.00  0.00           H  
ATOM   1976  HB3 PRO   141      21.055  10.739  25.760  1.00  0.00           H  
ATOM   1977  CA  PRO   141      21.954  12.675  26.297  1.00  0.00           C  
ATOM   1978  HA  PRO   141      22.809  12.125  26.690  1.00  0.00           H  
ATOM   1979  C   PRO   141      22.411  13.324  24.974  1.00  0.00           C  
ATOM   1980  O   PRO   141      23.113  12.756  24.072  1.00  0.00           O  
ATOM   1981  N   ASP   142      21.935  14.566  24.779  1.00  0.00           N  
ATOM   1982  H   ASP   142      21.381  15.051  25.470  1.00  0.00           H  
ATOM   1983  CA  ASP   142      22.134  15.319  23.505  1.00  0.00           C  
ATOM   1984  HA  ASP   142      22.197  14.577  22.708  1.00  0.00           H  
ATOM   1985  CB  ASP   142      20.990  16.201  23.127  1.00  0.00           C  
ATOM   1986  HB2 ASP   142      20.708  16.934  23.882  1.00  0.00           H  
ATOM   1987  HB3 ASP   142      21.339  16.772  22.266  1.00  0.00           H  
ATOM   1988  CG  ASP   142      19.682  15.569  22.689  1.00  0.00           C  
ATOM   1989  OD1 ASP   142      19.358  14.418  22.882  1.00  0.00           O  
ATOM   1990  OD2 ASP   142      18.914  16.367  22.093  1.00  0.00           O  
ATOM   1991  C   ASP   142      23.451  16.126  23.518  1.00  0.00           C  
ATOM   1992  O   ASP   142      23.797  16.888  22.626  1.00  0.00           O  
ATOM   1993  N   LEU   143      24.279  15.996  24.574  1.00  0.00           N  
ATOM   1994  H   LEU   143      23.974  15.346  25.285  1.00  0.00           H  
ATOM   1995  CA  LEU   143      25.400  16.893  24.822  1.00  0.00           C  
ATOM   1996  HA  LEU   143      24.992  17.896  24.954  1.00  0.00           H  
ATOM   1997  CB  LEU   143      26.008  16.575  26.227  1.00  0.00           C  
ATOM   1998  HB2 LEU   143      25.264  16.691  27.016  1.00  0.00           H  
ATOM   1999  HB3 LEU   143      26.261  15.515  26.266  1.00  0.00           H  
ATOM   2000  CG  LEU   143      27.230  17.401  26.623  1.00  0.00           C  
ATOM   2001  HG  LEU   143      28.066  17.294  25.931  1.00  0.00           H  
ATOM   2002  CD1 LEU   143      26.853  18.871  26.851  1.00  0.00           C  
ATOM   2003 HD11 LEU   143      27.759  19.386  27.171  1.00  0.00           H  
ATOM   2004 HD12 LEU   143      26.599  19.297  25.881  1.00  0.00           H  
ATOM   2005 HD13 LEU   143      26.008  18.994  27.528  1.00  0.00           H  
ATOM   2006  CD2 LEU   143      27.835  16.842  27.966  1.00  0.00           C  
ATOM   2007 HD21 LEU   143      28.549  17.601  28.287  1.00  0.00           H  
ATOM   2008 HD22 LEU   143      28.294  15.873  27.771  1.00  0.00           H  
ATOM   2009 HD23 LEU   143      26.985  16.788  28.646  1.00  0.00           H  
ATOM   2010  C   LEU   143      26.363  16.995  23.620  1.00  0.00           C  
ATOM   2011  O   LEU   143      26.948  18.029  23.322  1.00  0.00           O  
ATOM   2012  N   GLU   144      26.645  15.822  23.006  1.00  0.00           N  
ATOM   2013  H   GLU   144      26.151  14.964  23.207  1.00  0.00           H  
ATOM   2014  CA  GLU   144      27.485  15.663  21.801  1.00  0.00           C  
ATOM   2015  HA  GLU   144      28.463  15.984  22.160  1.00  0.00           H  
ATOM   2016  CB  GLU   144      27.475  14.117  21.360  1.00  0.00           C  
ATOM   2017  HB2 GLU   144      26.496  13.723  21.634  1.00  0.00           H  
ATOM   2018  HB3 GLU   144      27.493  14.157  20.271  1.00  0.00           H  
ATOM   2019  CG  GLU   144      28.494  13.146  21.874  1.00  0.00           C  
ATOM   2020  HG2 GLU   144      28.269  13.079  22.938  1.00  0.00           H  
ATOM   2021  HG3 GLU   144      28.269  12.186  21.409  1.00  0.00           H  
ATOM   2022  CD  GLU   144      30.000  13.551  21.469  1.00  0.00           C  
ATOM   2023  OE1 GLU   144      30.942  13.067  22.110  1.00  0.00           O  
ATOM   2024  OE2 GLU   144      30.127  14.387  20.592  1.00  0.00           O  
ATOM   2025  C   GLU   144      27.054  16.580  20.641  1.00  0.00           C  
ATOM   2026  O   GLU   144      27.791  17.475  20.199  1.00  0.00           O  
ATOM   2027  N   GLU   145      25.780  16.447  20.298  1.00  0.00           N  
ATOM   2028  H   GLU   145      25.219  15.768  20.794  1.00  0.00           H  
ATOM   2029  CA  GLU   145      25.129  17.397  19.373  1.00  0.00           C  
ATOM   2030  HA  GLU   145      25.504  17.287  18.355  1.00  0.00           H  
ATOM   2031  CB  GLU   145      23.600  17.101  19.254  1.00  0.00           C  
ATOM   2032  HB2 GLU   145      23.187  17.534  20.166  1.00  0.00           H  
ATOM   2033  HB3 GLU   145      23.222  17.602  18.363  1.00  0.00           H  
ATOM   2034  CG  GLU   145      23.144  15.663  19.169  1.00  0.00           C  
ATOM   2035  HG2 GLU   145      22.056  15.634  19.106  1.00  0.00           H  
ATOM   2036  HG3 GLU   145      23.508  15.134  20.049  1.00  0.00           H  
ATOM   2037  CD  GLU   145      23.615  14.826  17.979  1.00  0.00           C  
ATOM   2038  OE1 GLU   145      24.043  15.387  16.969  1.00  0.00           O  
ATOM   2039  OE2 GLU   145      23.420  13.584  17.962  1.00  0.00           O  
ATOM   2040  C   GLU   145      25.391  18.888  19.716  1.00  0.00           C  
ATOM   2041  O   GLU   145      25.519  19.689  18.765  1.00  0.00           O  
ATOM   2042  N   LEU   146      25.293  19.236  20.960  1.00  0.00           N  
ATOM   2043  H   LEU   146      25.038  18.459  21.553  1.00  0.00           H  
ATOM   2044  CA  LEU   146      25.400  20.595  21.533  1.00  0.00           C  
ATOM   2045  HA  LEU   146      24.788  21.222  20.883  1.00  0.00           H  
ATOM   2046  CB  LEU   146      24.692  20.670  22.912  1.00  0.00           C  
ATOM   2047  HB2 LEU   146      25.216  19.959  23.550  1.00  0.00           H  
ATOM   2048  HB3 LEU   146      24.811  21.639  23.397  1.00  0.00           H  
ATOM   2049  CG  LEU   146      23.256  20.247  22.866  1.00  0.00           C  
ATOM   2050  HG  LEU   146      22.946  19.477  22.159  1.00  0.00           H  
ATOM   2051  CD1 LEU   146      22.866  19.860  24.321  1.00  0.00           C  
ATOM   2052 HD11 LEU   146      21.786  19.859  24.469  1.00  0.00           H  
ATOM   2053 HD12 LEU   146      23.151  18.828  24.524  1.00  0.00           H  
ATOM   2054 HD13 LEU   146      23.319  20.491  25.086  1.00  0.00           H  
ATOM   2055  CD2 LEU   146      22.400  21.491  22.617  1.00  0.00           C  
ATOM   2056 HD21 LEU   146      21.336  21.257  22.626  1.00  0.00           H  
ATOM   2057 HD22 LEU   146      22.556  21.767  21.574  1.00  0.00           H  
ATOM   2058 HD23 LEU   146      22.621  22.221  23.397  1.00  0.00           H  
ATOM   2059  C   LEU   146      26.826  21.105  21.612  1.00  0.00           C  
ATOM   2060  O   LEU   146      27.106  22.241  21.276  1.00  0.00           O  
ATOM   2061  N   LEU   147      27.805  20.287  22.018  1.00  0.00           N  
ATOM   2062  H   LEU   147      27.602  19.392  22.439  1.00  0.00           H  
ATOM   2063  CA  LEU   147      29.216  20.608  21.774  1.00  0.00           C  
ATOM   2064  HA  LEU   147      29.418  21.548  22.287  1.00  0.00           H  
ATOM   2065  CB  LEU   147      30.039  19.459  22.338  1.00  0.00           C  
ATOM   2066  HB2 LEU   147      29.608  18.550  21.918  1.00  0.00           H  
ATOM   2067  HB3 LEU   147      31.092  19.439  22.055  1.00  0.00           H  
ATOM   2068  CG  LEU   147      29.891  19.376  23.864  1.00  0.00           C  
ATOM   2069  HG  LEU   147      28.920  19.622  24.293  1.00  0.00           H  
ATOM   2070  CD1 LEU   147      30.297  17.991  24.445  1.00  0.00           C  
ATOM   2071 HD11 LEU   147      31.220  17.640  23.984  1.00  0.00           H  
ATOM   2072 HD12 LEU   147      29.516  17.294  24.141  1.00  0.00           H  
ATOM   2073 HD13 LEU   147      30.300  18.054  25.533  1.00  0.00           H  
ATOM   2074  CD2 LEU   147      30.759  20.464  24.575  1.00  0.00           C  
ATOM   2075 HD21 LEU   147      31.782  20.443  24.201  1.00  0.00           H  
ATOM   2076 HD22 LEU   147      30.342  21.464  24.459  1.00  0.00           H  
ATOM   2077 HD23 LEU   147      30.751  20.285  25.650  1.00  0.00           H  
ATOM   2078  C   LEU   147      29.634  20.718  20.309  1.00  0.00           C  
ATOM   2079  O   LEU   147      30.505  21.511  19.987  1.00  0.00           O  
ATOM   2080  N   ASN   148      29.039  19.935  19.384  1.00  0.00           N  
ATOM   2081  H   ASN   148      28.400  19.283  19.816  1.00  0.00           H  
ATOM   2082  CA  ASN   148      29.306  20.017  17.935  1.00  0.00           C  
ATOM   2083  HA  ASN   148      30.376  19.913  17.755  1.00  0.00           H  
ATOM   2084  CB  ASN   148      28.731  18.717  17.274  1.00  0.00           C  
ATOM   2085  HB2 ASN   148      29.226  17.830  17.670  1.00  0.00           H  
ATOM   2086  HB3 ASN   148      27.662  18.659  17.478  1.00  0.00           H  
ATOM   2087  CG  ASN   148      28.822  18.722  15.772  1.00  0.00           C  
ATOM   2088  OD1 ASN   148      28.814  19.729  15.030  1.00  0.00           O  
ATOM   2089  ND2 ASN   148      28.722  17.559  15.209  1.00  0.00           N  
ATOM   2090 HD21 ASN   148      28.747  16.743  15.804  1.00  0.00           H  
ATOM   2091 HD22 ASN   148      28.833  17.530  14.206  1.00  0.00           H  
ATOM   2092  C   ASN   148      28.815  21.418  17.336  1.00  0.00           C  
ATOM   2093  O   ASN   148      29.508  21.934  16.475  1.00  0.00           O  
ATOM   2094  N   ASP   149      27.643  21.864  17.919  1.00  0.00           N  
ATOM   2095  H   ASP   149      27.307  21.204  18.605  1.00  0.00           H  
ATOM   2096  CA  ASP   149      27.161  23.192  17.805  1.00  0.00           C  
ATOM   2097  HA  ASP   149      27.076  23.404  16.739  1.00  0.00           H  
ATOM   2098  CB  ASP   149      25.726  23.411  18.325  1.00  0.00           C  
ATOM   2099  HB2 ASP   149      25.531  22.718  19.143  1.00  0.00           H  
ATOM   2100  HB3 ASP   149      25.612  24.446  18.646  1.00  0.00           H  
ATOM   2101  CG  ASP   149      24.608  23.314  17.216  1.00  0.00           C  
ATOM   2102  OD1 ASP   149      24.716  23.826  16.057  1.00  0.00           O  
ATOM   2103  OD2 ASP   149      23.535  22.821  17.599  1.00  0.00           O  
ATOM   2104  C   ASP   149      28.121  24.212  18.362  1.00  0.00           C  
ATOM   2105  O   ASP   149      28.321  25.263  17.840  1.00  0.00           O  
ATOM   2106  N   ALA   150      28.767  23.940  19.472  1.00  0.00           N  
ATOM   2107  H   ALA   150      28.351  23.239  20.069  1.00  0.00           H  
ATOM   2108  CA  ALA   150      29.703  24.858  20.087  1.00  0.00           C  
ATOM   2109  HA  ALA   150      29.215  25.822  20.230  1.00  0.00           H  
ATOM   2110  CB  ALA   150      29.895  24.439  21.476  1.00  0.00           C  
ATOM   2111  HB1 ALA   150      30.574  23.588  21.520  1.00  0.00           H  
ATOM   2112  HB2 ALA   150      28.956  24.179  21.966  1.00  0.00           H  
ATOM   2113  HB3 ALA   150      30.336  25.221  22.094  1.00  0.00           H  
ATOM   2114  C   ALA   150      30.982  25.027  19.280  1.00  0.00           C  
ATOM   2115  O   ALA   150      31.433  26.201  19.179  1.00  0.00           O  
ATOM   2116  N   ASP   151      31.503  23.904  18.653  1.00  0.00           N  
ATOM   2117  H   ASP   151      31.185  22.987  18.933  1.00  0.00           H  
ATOM   2118  CA  ASP   151      32.764  23.822  17.756  1.00  0.00           C  
ATOM   2119  HA  ASP   151      33.605  24.339  18.217  1.00  0.00           H  
ATOM   2120  CB  ASP   151      33.112  22.366  17.557  1.00  0.00           C  
ATOM   2121  HB2 ASP   151      32.170  21.859  17.346  1.00  0.00           H  
ATOM   2122  HB3 ASP   151      33.382  21.847  18.477  1.00  0.00           H  
ATOM   2123  CG  ASP   151      34.129  21.989  16.468  1.00  0.00           C  
ATOM   2124  OD1 ASP   151      33.802  21.692  15.337  1.00  0.00           O  
ATOM   2125  OD2 ASP   151      35.299  21.838  16.855  1.00  0.00           O  
ATOM   2126  C   ASP   151      32.448  24.628  16.459  1.00  0.00           C  
ATOM   2127  O   ASP   151      33.329  25.339  16.012  1.00  0.00           O  
ATOM   2128  N   ARG   152      31.208  24.456  15.936  1.00  0.00           N  
ATOM   2129  H   ARG   152      30.666  23.687  16.305  1.00  0.00           H  
ATOM   2130  CA  ARG   152      30.600  25.328  14.904  1.00  0.00           C  
ATOM   2131  HA  ARG   152      31.228  25.225  14.018  1.00  0.00           H  
ATOM   2132  CB  ARG   152      29.169  24.886  14.506  1.00  0.00           C  
ATOM   2133  HB2 ARG   152      29.362  23.846  14.245  1.00  0.00           H  
ATOM   2134  HB3 ARG   152      28.530  24.901  15.390  1.00  0.00           H  
ATOM   2135  CG  ARG   152      28.625  25.594  13.299  1.00  0.00           C  
ATOM   2136  HG2 ARG   152      28.355  26.610  13.585  1.00  0.00           H  
ATOM   2137  HG3 ARG   152      29.322  25.751  12.475  1.00  0.00           H  
ATOM   2138  CD  ARG   152      27.375  25.049  12.756  1.00  0.00           C  
ATOM   2139  HD2 ARG   152      27.196  25.686  11.889  1.00  0.00           H  
ATOM   2140  HD3 ARG   152      27.533  24.003  12.495  1.00  0.00           H  
ATOM   2141  NE  ARG   152      26.207  25.233  13.730  1.00  0.00           N  
ATOM   2142  HE  ARG   152      26.189  24.581  14.501  1.00  0.00           H  
ATOM   2143  CZ  ARG   152      25.180  26.021  13.535  1.00  0.00           C  
ATOM   2144  NH1 ARG   152      25.142  26.884  12.562  1.00  0.00           N  
ATOM   2145 HH11 ARG   152      25.809  26.914  11.803  1.00  0.00           H  
ATOM   2146 HH12 ARG   152      24.204  27.225  12.411  1.00  0.00           H  
ATOM   2147  NH2 ARG   152      24.132  25.816  14.235  1.00  0.00           N  
ATOM   2148 HH21 ARG   152      24.254  25.019  14.842  1.00  0.00           H  
ATOM   2149 HH22 ARG   152      23.256  26.295  14.080  1.00  0.00           H  
ATOM   2150  C   ARG   152      30.606  26.814  15.303  1.00  0.00           C  
ATOM   2151  O   ARG   152      31.264  27.582  14.504  1.00  0.00           O  
ATOM   2152  N   LEU   153      29.950  27.215  16.390  1.00  0.00           N  
ATOM   2153  H   LEU   153      29.372  26.544  16.875  1.00  0.00           H  
ATOM   2154  CA  LEU   153      29.612  28.594  16.674  1.00  0.00           C  
ATOM   2155  HA  LEU   153      29.216  29.075  15.780  1.00  0.00           H  
ATOM   2156  CB  LEU   153      28.544  28.661  17.778  1.00  0.00           C  
ATOM   2157  HB2 LEU   153      28.696  27.785  18.408  1.00  0.00           H  
ATOM   2158  HB3 LEU   153      28.698  29.543  18.400  1.00  0.00           H  
ATOM   2159  CG  LEU   153      27.101  28.817  17.308  1.00  0.00           C  
ATOM   2160  HG  LEU   153      27.166  29.645  16.602  1.00  0.00           H  
ATOM   2161  CD1 LEU   153      26.505  27.568  16.649  1.00  0.00           C  
ATOM   2162 HD11 LEU   153      25.587  27.664  16.069  1.00  0.00           H  
ATOM   2163 HD12 LEU   153      26.446  26.745  17.361  1.00  0.00           H  
ATOM   2164 HD13 LEU   153      27.212  27.340  15.852  1.00  0.00           H  
ATOM   2165  CD2 LEU   153      26.102  29.031  18.437  1.00  0.00           C  
ATOM   2166 HD21 LEU   153      26.123  30.069  18.769  1.00  0.00           H  
ATOM   2167 HD22 LEU   153      25.127  28.740  18.047  1.00  0.00           H  
ATOM   2168 HD23 LEU   153      26.248  28.359  19.283  1.00  0.00           H  
ATOM   2169  C   LEU   153      30.895  29.316  17.044  1.00  0.00           C  
ATOM   2170  O   LEU   153      31.074  30.467  16.555  1.00  0.00           O  
ATOM   2171  N   LEU   154      31.833  28.731  17.797  1.00  0.00           N  
ATOM   2172  H   LEU   154      31.593  27.854  18.237  1.00  0.00           H  
ATOM   2173  CA  LEU   154      33.173  29.358  18.081  1.00  0.00           C  
ATOM   2174  HA  LEU   154      33.064  30.413  18.332  1.00  0.00           H  
ATOM   2175  CB  LEU   154      33.816  28.604  19.196  1.00  0.00           C  
ATOM   2176  HB2 LEU   154      33.761  27.558  18.895  1.00  0.00           H  
ATOM   2177  HB3 LEU   154      34.806  29.017  19.388  1.00  0.00           H  
ATOM   2178  CG  LEU   154      33.031  28.785  20.541  1.00  0.00           C  
ATOM   2179  HG  LEU   154      31.978  28.574  20.353  1.00  0.00           H  
ATOM   2180  CD1 LEU   154      33.495  27.855  21.629  1.00  0.00           C  
ATOM   2181 HD11 LEU   154      32.729  27.800  22.401  1.00  0.00           H  
ATOM   2182 HD12 LEU   154      33.598  26.998  20.964  1.00  0.00           H  
ATOM   2183 HD13 LEU   154      34.484  28.139  21.989  1.00  0.00           H  
ATOM   2184  CD2 LEU   154      33.185  30.268  21.014  1.00  0.00           C  
ATOM   2185 HD21 LEU   154      32.558  30.908  20.394  1.00  0.00           H  
ATOM   2186 HD22 LEU   154      32.975  30.371  22.078  1.00  0.00           H  
ATOM   2187 HD23 LEU   154      34.206  30.636  20.911  1.00  0.00           H  
ATOM   2188  C   LEU   154      34.124  29.293  16.876  1.00  0.00           C  
ATOM   2189  O   LEU   154      35.063  30.106  16.705  1.00  0.00           O  
ATOM   2190  N   GLY   155      33.908  28.276  16.005  1.00  0.00           N  
ATOM   2191  H   GLY   155      33.209  27.568  16.183  1.00  0.00           H  
ATOM   2192  CA  GLY   155      34.839  28.015  14.862  1.00  0.00           C  
ATOM   2193  HA2 GLY   155      34.330  27.421  14.103  1.00  0.00           H  
ATOM   2194  HA3 GLY   155      35.240  28.975  14.539  1.00  0.00           H  
ATOM   2195  C   GLY   155      36.089  27.330  15.372  1.00  0.00           C  
ATOM   2196  O   GLY   155      37.237  27.468  14.869  1.00  0.00           O  
ATOM   2197  N   VAL   156      36.036  26.491  16.396  1.00  0.00           N  
ATOM   2198  H   VAL   156      35.091  26.158  16.525  1.00  0.00           H  
ATOM   2199  CA  VAL   156      37.098  25.565  16.874  1.00  0.00           C  
ATOM   2200  HA  VAL   156      38.044  26.029  17.151  1.00  0.00           H  
ATOM   2201  CB  VAL   156      36.651  24.792  18.179  1.00  0.00           C  
ATOM   2202  HB  VAL   156      35.783  24.249  17.804  1.00  0.00           H  
ATOM   2203  CG1 VAL   156      37.821  23.970  18.683  1.00  0.00           C  
ATOM   2204 HG11 VAL   156      38.735  24.559  18.754  1.00  0.00           H  
ATOM   2205 HG12 VAL   156      37.563  23.455  19.608  1.00  0.00           H  
ATOM   2206 HG13 VAL   156      38.047  23.248  17.898  1.00  0.00           H  
ATOM   2207  CG2 VAL   156      36.090  25.664  19.259  1.00  0.00           C  
ATOM   2208 HG21 VAL   156      36.757  26.519  19.374  1.00  0.00           H  
ATOM   2209 HG22 VAL   156      35.117  25.873  18.814  1.00  0.00           H  
ATOM   2210 HG23 VAL   156      35.847  25.245  20.236  1.00  0.00           H  
ATOM   2211  C   VAL   156      37.593  24.598  15.695  1.00  0.00           C  
ATOM   2212  O   VAL   156      36.763  24.179  14.869  1.00  0.00           O  
ATOM   2213  N   THR   157      38.932  24.457  15.769  1.00  0.00           N  
ATOM   2214  H   THR   157      39.412  25.101  16.381  1.00  0.00           H  
ATOM   2215  CA  THR   157      39.676  23.697  14.754  1.00  0.00           C  
ATOM   2216  HA  THR   157      39.238  22.699  14.758  1.00  0.00           H  
ATOM   2217  CB  THR   157      39.693  24.315  13.314  1.00  0.00           C  
ATOM   2218  HB  THR   157      38.677  24.521  12.977  1.00  0.00           H  
ATOM   2219  CG2 THR   157      40.462  25.613  13.269  1.00  0.00           C  
ATOM   2220 HG21 THR   157      40.445  25.971  12.239  1.00  0.00           H  
ATOM   2221 HG22 THR   157      41.492  25.539  13.619  1.00  0.00           H  
ATOM   2222 HG23 THR   157      39.936  26.301  13.930  1.00  0.00           H  
ATOM   2223  OG1 THR   157      40.196  23.467  12.358  1.00  0.00           O  
ATOM   2224  HG1 THR   157      39.564  22.755  12.237  1.00  0.00           H  
ATOM   2225  C   THR   157      41.167  23.454  15.162  1.00  0.00           C  
ATOM   2226  O   THR   157      41.808  24.181  15.977  1.00  0.00           O  
ATOM   2227  N   THR   158      41.748  22.364  14.479  1.00  0.00           N  
ATOM   2228  H   THR   158      41.143  21.885  13.828  1.00  0.00           H  
ATOM   2229  CA  THR   158      43.169  22.105  14.509  1.00  0.00           C  
ATOM   2230  HA  THR   158      43.600  22.438  15.453  1.00  0.00           H  
ATOM   2231  CB  THR   158      43.433  20.587  14.387  1.00  0.00           C  
ATOM   2232  HB  THR   158      43.119  20.247  13.400  1.00  0.00           H  
ATOM   2233  CG2 THR   158      44.929  20.200  14.732  1.00  0.00           C  
ATOM   2234 HG21 THR   158      45.591  20.718  14.038  1.00  0.00           H  
ATOM   2235 HG22 THR   158      45.188  20.480  15.753  1.00  0.00           H  
ATOM   2236 HG23 THR   158      45.055  19.143  14.498  1.00  0.00           H  
ATOM   2237  OG1 THR   158      42.540  19.815  15.299  1.00  0.00           O  
ATOM   2238  HG1 THR   158      41.649  20.020  15.006  1.00  0.00           H  
ATOM   2239  C   THR   158      43.944  22.856  13.520  1.00  0.00           C  
ATOM   2240  O   THR   158      45.090  23.194  13.654  1.00  0.00           O  
ATOM   2241  N   HID   159      43.309  23.348  12.459  1.00  0.00           N  
ATOM   2242  H   HID   159      42.327  23.113  12.442  1.00  0.00           H  
ATOM   2243  CA  HID   159      43.944  24.221  11.428  1.00  0.00           C  
ATOM   2244  HA  HID   159      44.783  23.682  10.988  1.00  0.00           H  
ATOM   2245  CB  HID   159      42.926  24.190  10.174  1.00  0.00           C  
ATOM   2246  HB2 HID   159      43.414  24.802   9.415  1.00  0.00           H  
ATOM   2247  HB3 HID   159      42.028  24.715  10.497  1.00  0.00           H  
ATOM   2248  CG  HID   159      42.650  22.825   9.681  1.00  0.00           C  
ATOM   2249  ND1 HID   159      43.510  21.716   9.619  1.00  0.00           N  
ATOM   2250  HD1 HID   159      44.517  21.781   9.600  1.00  0.00           H  
ATOM   2251  CE1 HID   159      42.773  20.577   9.532  1.00  0.00           C  
ATOM   2252  HE1 HID   159      43.178  19.575   9.511  1.00  0.00           H  
ATOM   2253  NE2 HID   159      41.512  20.926   9.548  1.00  0.00           N  
ATOM   2254  CD2 HID   159      41.389  22.303   9.597  1.00  0.00           C  
ATOM   2255  HD2 HID   159      40.481  22.888   9.601  1.00  0.00           H  
ATOM   2256  C   HID   159      44.533  25.593  11.849  1.00  0.00           C  
ATOM   2257  O   HID   159      44.571  26.486  11.000  1.00  0.00           O  
ATOM   2258  N   ALA   160      44.924  25.824  13.087  1.00  0.00           N  
ATOM   2259  H   ALA   160      45.102  25.013  13.662  1.00  0.00           H  
ATOM   2260  CA  ALA   160      45.441  27.107  13.570  1.00  0.00           C  
ATOM   2261  HA  ALA   160      44.720  27.873  13.283  1.00  0.00           H  
ATOM   2262  CB  ALA   160      45.451  26.881  15.094  1.00  0.00           C  
ATOM   2263  HB1 ALA   160      45.839  27.729  15.660  1.00  0.00           H  
ATOM   2264  HB2 ALA   160      46.001  25.965  15.311  1.00  0.00           H  
ATOM   2265  HB3 ALA   160      44.410  26.820  15.409  1.00  0.00           H  
ATOM   2266  C   ALA   160      46.872  27.348  13.047  1.00  0.00           C  
ATOM   2267  O   ALA   160      47.293  28.519  12.907  1.00  0.00           O  
ATOM   2268  N   PHE   161      47.619  26.309  12.755  1.00  0.00           N  
ATOM   2269  H   PHE   161      47.136  25.422  12.764  1.00  0.00           H  
ATOM   2270  CA  PHE   161      49.108  26.316  12.414  1.00  0.00           C  
ATOM   2271  HA  PHE   161      49.497  27.329  12.314  1.00  0.00           H  
ATOM   2272  CB  PHE   161      49.894  25.658  13.578  1.00  0.00           C  
ATOM   2273  HB2 PHE   161      49.892  24.578  13.428  1.00  0.00           H  
ATOM   2274  HB3 PHE   161      50.960  25.884  13.560  1.00  0.00           H  
ATOM   2275  CG  PHE   161      49.453  26.042  14.952  1.00  0.00           C  
ATOM   2276  CD1 PHE   161      48.826  25.102  15.816  1.00  0.00           C  
ATOM   2277  HD1 PHE   161      48.817  24.056  15.547  1.00  0.00           H  
ATOM   2278  CE1 PHE   161      48.300  25.466  17.092  1.00  0.00           C  
ATOM   2279  HE1 PHE   161      47.856  24.784  17.802  1.00  0.00           H  
ATOM   2280  CZ  PHE   161      48.244  26.830  17.379  1.00  0.00           C  
ATOM   2281  HZ  PHE   161      47.850  27.107  18.346  1.00  0.00           H  
ATOM   2282  CE2 PHE   161      48.835  27.771  16.563  1.00  0.00           C  
ATOM   2283  HE2 PHE   161      48.906  28.829  16.772  1.00  0.00           H  
ATOM   2284  CD2 PHE   161      49.436  27.449  15.345  1.00  0.00           C  
ATOM   2285  HD2 PHE   161      49.829  28.257  14.746  1.00  0.00           H  
ATOM   2286  C   PHE   161      49.259  25.765  10.994  1.00  0.00           C  
ATOM   2287  O   PHE   161      48.306  25.274  10.367  1.00  0.00           O  
ATOM   2288  N   ASP   162      50.489  25.838  10.522  1.00  0.00           N  
ATOM   2289  H   ASP   162      51.275  26.258  10.996  1.00  0.00           H  
ATOM   2290  CA  ASP   162      50.932  25.177   9.321  1.00  0.00           C  
ATOM   2291  HA  ASP   162      50.227  25.207   8.490  1.00  0.00           H  
ATOM   2292  CB  ASP   162      52.199  25.910   8.877  1.00  0.00           C  
ATOM   2293  HB2 ASP   162      52.531  25.462   7.941  1.00  0.00           H  
ATOM   2294  HB3 ASP   162      51.904  26.952   8.756  1.00  0.00           H  
ATOM   2295  CG  ASP   162      53.419  25.920   9.807  1.00  0.00           C  
ATOM   2296  OD1 ASP   162      54.364  26.674   9.496  1.00  0.00           O  
ATOM   2297  OD2 ASP   162      53.411  25.205  10.836  1.00  0.00           O  
ATOM   2298  C   ASP   162      51.131  23.671   9.489  1.00  0.00           C  
ATOM   2299  O   ASP   162      51.216  22.923   8.527  1.00  0.00           O  
ATOM   2300  N   GLY   163      51.199  23.216  10.708  1.00  0.00           N  
ATOM   2301  H   GLY   163      51.056  23.865  11.468  1.00  0.00           H  
ATOM   2302  CA  GLY   163      51.329  21.860  11.145  1.00  0.00           C  
ATOM   2303  HA2 GLY   163      50.710  21.232  10.504  1.00  0.00           H  
ATOM   2304  HA3 GLY   163      51.185  21.824  12.225  1.00  0.00           H  
ATOM   2305  C   GLY   163      52.740  21.262  10.810  1.00  0.00           C  
ATOM   2306  O   GLY   163      52.795  20.052  10.723  1.00  0.00           O  
ATOM   2307  N   ALA   164      53.743  22.104  10.702  1.00  0.00           N  
ATOM   2308  H   ALA   164      53.482  23.067  10.862  1.00  0.00           H  
ATOM   2309  CA  ALA   164      55.067  21.679  10.407  1.00  0.00           C  
ATOM   2310  HA  ALA   164      55.040  21.081   9.496  1.00  0.00           H  
ATOM   2311  CB  ALA   164      55.902  23.017  10.265  1.00  0.00           C  
ATOM   2312  HB1 ALA   164      55.663  23.693  11.086  1.00  0.00           H  
ATOM   2313  HB2 ALA   164      56.973  22.822  10.313  1.00  0.00           H  
ATOM   2314  HB3 ALA   164      55.690  23.388   9.262  1.00  0.00           H  
ATOM   2315  C   ALA   164      55.855  20.808  11.411  1.00  0.00           C  
ATOM   2316  O   ALA   164      55.635  20.944  12.635  1.00  0.00           O  
ATOM   2317  N   PRO   165      56.825  20.021  10.995  1.00  0.00           N  
ATOM   2318  CD  PRO   165      57.279  19.830   9.598  1.00  0.00           C  
ATOM   2319  HD2 PRO   165      56.507  19.606   8.862  1.00  0.00           H  
ATOM   2320  HD3 PRO   165      57.699  20.783   9.277  1.00  0.00           H  
ATOM   2321  CG  PRO   165      58.320  18.768   9.698  1.00  0.00           C  
ATOM   2322  HG2 PRO   165      59.288  19.144  10.028  1.00  0.00           H  
ATOM   2323  HG3 PRO   165      58.450  18.223   8.764  1.00  0.00           H  
ATOM   2324  CB  PRO   165      57.903  17.840  10.850  1.00  0.00           C  
ATOM   2325  HB2 PRO   165      58.757  17.333  11.301  1.00  0.00           H  
ATOM   2326  HB3 PRO   165      57.128  17.197  10.434  1.00  0.00           H  
ATOM   2327  CA  PRO   165      57.168  18.789  11.851  1.00  0.00           C  
ATOM   2328  HA  PRO   165      56.274  18.240  12.146  1.00  0.00           H  
ATOM   2329  C   PRO   165      57.998  19.089  13.156  1.00  0.00           C  
ATOM   2330  O   PRO   165      58.103  18.230  14.033  1.00  0.00           O  
ATOM   2331  N   PHE   166      58.586  20.236  13.283  1.00  0.00           N  
ATOM   2332  H   PHE   166      58.521  20.844  12.479  1.00  0.00           H  
ATOM   2333  CA  PHE   166      59.108  20.681  14.597  1.00  0.00           C  
ATOM   2334  HA  PHE   166      59.782  19.939  15.025  1.00  0.00           H  
ATOM   2335  CB  PHE   166      59.822  21.980  14.518  1.00  0.00           C  
ATOM   2336  HB2 PHE   166      59.067  22.718  14.247  1.00  0.00           H  
ATOM   2337  HB3 PHE   166      60.609  21.951  13.765  1.00  0.00           H  
ATOM   2338  CG  PHE   166      60.524  22.403  15.862  1.00  0.00           C  
ATOM   2339  CD1 PHE   166      60.016  23.461  16.571  1.00  0.00           C  
ATOM   2340  HD1 PHE   166      59.114  23.926  16.201  1.00  0.00           H  
ATOM   2341  CE1 PHE   166      60.408  23.741  17.880  1.00  0.00           C  
ATOM   2342  HE1 PHE   166      59.954  24.626  18.299  1.00  0.00           H  
ATOM   2343  CZ  PHE   166      61.503  22.937  18.394  1.00  0.00           C  
ATOM   2344  HZ  PHE   166      61.941  23.150  19.358  1.00  0.00           H  
ATOM   2345  CE2 PHE   166      62.126  21.923  17.615  1.00  0.00           C  
ATOM   2346  HE2 PHE   166      62.971  21.392  18.029  1.00  0.00           H  
ATOM   2347  CD2 PHE   166      61.554  21.576  16.397  1.00  0.00           C  
ATOM   2348  HD2 PHE   166      61.956  20.778  15.789  1.00  0.00           H  
ATOM   2349  C   PHE   166      58.006  20.728  15.625  1.00  0.00           C  
ATOM   2350  O   PHE   166      58.208  20.338  16.804  1.00  0.00           O  
ATOM   2351  N   SER   167      56.689  21.163  15.325  1.00  0.00           N  
ATOM   2352  H   SER   167      56.484  21.368  14.358  1.00  0.00           H  
ATOM   2353  CA  SER   167      55.536  21.013  16.229  1.00  0.00           C  
ATOM   2354  HA  SER   167      55.711  21.624  17.115  1.00  0.00           H  
ATOM   2355  CB  SER   167      54.229  21.575  15.657  1.00  0.00           C  
ATOM   2356  HB2 SER   167      53.868  20.958  14.834  1.00  0.00           H  
ATOM   2357  HB3 SER   167      54.435  22.623  15.439  1.00  0.00           H  
ATOM   2358  OG  SER   167      53.310  21.608  16.758  1.00  0.00           O  
ATOM   2359  HG  SER   167      53.569  22.346  17.315  1.00  0.00           H  
ATOM   2360  C   SER   167      55.371  19.577  16.718  1.00  0.00           C  
ATOM   2361  O   SER   167      55.246  19.434  17.948  1.00  0.00           O  
ATOM   2362  N   ASP   168      55.487  18.541  15.896  1.00  0.00           N  
ATOM   2363  H   ASP   168      55.534  18.665  14.894  1.00  0.00           H  
ATOM   2364  CA  ASP   168      55.460  17.166  16.348  1.00  0.00           C  
ATOM   2365  HA  ASP   168      54.554  17.144  16.953  1.00  0.00           H  
ATOM   2366  CB  ASP   168      55.467  16.163  15.178  1.00  0.00           C  
ATOM   2367  HB2 ASP   168      56.444  16.083  14.702  1.00  0.00           H  
ATOM   2368  HB3 ASP   168      55.272  15.172  15.588  1.00  0.00           H  
ATOM   2369  CG  ASP   168      54.489  16.478  14.029  1.00  0.00           C  
ATOM   2370  OD1 ASP   168      53.495  17.265  14.227  1.00  0.00           O  
ATOM   2371  OD2 ASP   168      54.664  16.017  12.905  1.00  0.00           O  
ATOM   2372  C   ASP   168      56.688  16.862  17.167  1.00  0.00           C  
ATOM   2373  O   ASP   168      56.549  16.017  18.074  1.00  0.00           O  
ATOM   2374  N   LEU   169      57.842  17.496  16.949  1.00  0.00           N  
ATOM   2375  H   LEU   169      57.832  18.338  16.391  1.00  0.00           H  
ATOM   2376  CA  LEU   169      59.027  17.206  17.809  1.00  0.00           C  
ATOM   2377  HA  LEU   169      59.218  16.135  17.861  1.00  0.00           H  
ATOM   2378  CB  LEU   169      60.347  17.824  17.268  1.00  0.00           C  
ATOM   2379  HB2 LEU   169      60.669  17.543  16.265  1.00  0.00           H  
ATOM   2380  HB3 LEU   169      60.201  18.901  17.194  1.00  0.00           H  
ATOM   2381  CG  LEU   169      61.589  17.442  18.127  1.00  0.00           C  
ATOM   2382  HG  LEU   169      61.499  17.855  19.131  1.00  0.00           H  
ATOM   2383  CD1 LEU   169      61.787  15.966  18.109  1.00  0.00           C  
ATOM   2384 HD11 LEU   169      61.059  15.590  18.827  1.00  0.00           H  
ATOM   2385 HD12 LEU   169      61.864  15.544  17.107  1.00  0.00           H  
ATOM   2386 HD13 LEU   169      62.763  15.689  18.507  1.00  0.00           H  
ATOM   2387  CD2 LEU   169      62.865  18.020  17.574  1.00  0.00           C  
ATOM   2388 HD21 LEU   169      62.538  18.981  17.176  1.00  0.00           H  
ATOM   2389 HD22 LEU   169      63.512  18.310  18.402  1.00  0.00           H  
ATOM   2390 HD23 LEU   169      63.301  17.428  16.770  1.00  0.00           H  
ATOM   2391  C   LEU   169      58.782  17.732  19.264  1.00  0.00           C  
ATOM   2392  O   LEU   169      59.158  17.069  20.199  1.00  0.00           O  
ATOM   2393  N   VAL   170      58.142  18.946  19.427  1.00  0.00           N  
ATOM   2394  H   VAL   170      57.757  19.488  18.667  1.00  0.00           H  
ATOM   2395  CA  VAL   170      57.925  19.516  20.773  1.00  0.00           C  
ATOM   2396  HA  VAL   170      58.905  19.420  21.239  1.00  0.00           H  
ATOM   2397  CB  VAL   170      57.700  21.022  20.678  1.00  0.00           C  
ATOM   2398  HB  VAL   170      56.742  21.199  20.189  1.00  0.00           H  
ATOM   2399  CG1 VAL   170      57.327  21.580  22.061  1.00  0.00           C  
ATOM   2400 HG11 VAL   170      58.078  21.201  22.754  1.00  0.00           H  
ATOM   2401 HG12 VAL   170      56.351  21.173  22.327  1.00  0.00           H  
ATOM   2402 HG13 VAL   170      57.317  22.669  22.100  1.00  0.00           H  
ATOM   2403  CG2 VAL   170      58.887  21.925  20.249  1.00  0.00           C  
ATOM   2404 HG21 VAL   170      59.407  21.534  19.374  1.00  0.00           H  
ATOM   2405 HG22 VAL   170      59.589  22.058  21.073  1.00  0.00           H  
ATOM   2406 HG23 VAL   170      58.589  22.960  20.080  1.00  0.00           H  
ATOM   2407  C   VAL   170      56.935  18.645  21.548  1.00  0.00           C  
ATOM   2408  O   VAL   170      57.173  18.214  22.725  1.00  0.00           O  
ATOM   2409  N   ARG   171      55.887  18.298  20.830  1.00  0.00           N  
ATOM   2410  H   ARG   171      55.723  18.609  19.883  1.00  0.00           H  
ATOM   2411  CA  ARG   171      54.735  17.592  21.419  1.00  0.00           C  
ATOM   2412  HA  ARG   171      54.250  18.068  22.271  1.00  0.00           H  
ATOM   2413  CB  ARG   171      53.731  17.497  20.288  1.00  0.00           C  
ATOM   2414  HB2 ARG   171      53.616  18.492  19.858  1.00  0.00           H  
ATOM   2415  HB3 ARG   171      54.148  16.923  19.460  1.00  0.00           H  
ATOM   2416  CG  ARG   171      52.317  17.090  20.650  1.00  0.00           C  
ATOM   2417  HG2 ARG   171      52.471  16.218  21.286  1.00  0.00           H  
ATOM   2418  HG3 ARG   171      51.888  17.903  21.235  1.00  0.00           H  
ATOM   2419  CD  ARG   171      51.532  16.721  19.400  1.00  0.00           C  
ATOM   2420  HD2 ARG   171      51.905  15.796  18.961  1.00  0.00           H  
ATOM   2421  HD3 ARG   171      50.528  16.582  19.800  1.00  0.00           H  
ATOM   2422  NE  ARG   171      51.505  17.866  18.423  1.00  0.00           N  
ATOM   2423  HE  ARG   171      51.429  18.793  18.817  1.00  0.00           H  
ATOM   2424  CZ  ARG   171      51.795  17.857  17.183  1.00  0.00           C  
ATOM   2425  NH1 ARG   171      52.185  18.917  16.544  1.00  0.00           N  
ATOM   2426 HH11 ARG   171      52.087  19.790  17.043  1.00  0.00           H  
ATOM   2427 HH12 ARG   171      52.430  18.949  15.565  1.00  0.00           H  
ATOM   2428  NH2 ARG   171      51.836  16.754  16.530  1.00  0.00           N  
ATOM   2429 HH21 ARG   171      51.697  15.868  16.994  1.00  0.00           H  
ATOM   2430 HH22 ARG   171      52.414  16.742  15.702  1.00  0.00           H  
ATOM   2431  C   ARG   171      55.154  16.235  21.759  1.00  0.00           C  
ATOM   2432  O   ARG   171      54.752  15.869  22.856  1.00  0.00           O  
ATOM   2433  N   GLU   172      55.942  15.485  20.993  1.00  0.00           N  
ATOM   2434  H   GLU   172      56.107  15.881  20.079  1.00  0.00           H  
ATOM   2435  CA  GLU   172      56.234  14.077  21.255  1.00  0.00           C  
ATOM   2436  HA  GLU   172      55.359  13.551  21.638  1.00  0.00           H  
ATOM   2437  CB  GLU   172      56.634  13.314  19.925  1.00  0.00           C  
ATOM   2438  HB2 GLU   172      57.509  13.805  19.499  1.00  0.00           H  
ATOM   2439  HB3 GLU   172      55.811  13.547  19.249  1.00  0.00           H  
ATOM   2440  CG  GLU   172      56.937  11.776  19.979  1.00  0.00           C  
ATOM   2441  HG2 GLU   172      57.757  11.675  20.690  1.00  0.00           H  
ATOM   2442  HG3 GLU   172      57.228  11.399  18.999  1.00  0.00           H  
ATOM   2443  CD  GLU   172      55.783  10.967  20.605  1.00  0.00           C  
ATOM   2444  OE1 GLU   172      56.071   9.863  21.185  1.00  0.00           O  
ATOM   2445  OE2 GLU   172      54.613  11.385  20.679  1.00  0.00           O  
ATOM   2446  C   GLU   172      57.270  13.936  22.415  1.00  0.00           C  
ATOM   2447  O   GLU   172      57.271  12.932  23.148  1.00  0.00           O  
ATOM   2448  N   ARG   173      58.211  14.915  22.548  1.00  0.00           N  
ATOM   2449  H   ARG   173      58.215  15.674  21.881  1.00  0.00           H  
ATOM   2450  CA  ARG   173      59.093  15.046  23.718  1.00  0.00           C  
ATOM   2451  HA  ARG   173      59.607  14.097  23.871  1.00  0.00           H  
ATOM   2452  CB  ARG   173      60.214  16.058  23.408  1.00  0.00           C  
ATOM   2453  HB2 ARG   173      59.829  17.062  23.230  1.00  0.00           H  
ATOM   2454  HB3 ARG   173      60.806  16.099  24.322  1.00  0.00           H  
ATOM   2455  CG  ARG   173      61.214  15.611  22.281  1.00  0.00           C  
ATOM   2456  HG2 ARG   173      60.671  15.394  21.361  1.00  0.00           H  
ATOM   2457  HG3 ARG   173      61.740  14.696  22.552  1.00  0.00           H  
ATOM   2458  CD  ARG   173      62.202  16.730  22.017  1.00  0.00           C  
ATOM   2459  HD2 ARG   173      61.629  17.584  21.655  1.00  0.00           H  
ATOM   2460  HD3 ARG   173      62.585  17.115  22.962  1.00  0.00           H  
ATOM   2461  NE  ARG   173      63.300  16.377  21.114  1.00  0.00           N  
ATOM   2462  HE  ARG   173      63.569  15.423  20.919  1.00  0.00           H  
ATOM   2463  CZ  ARG   173      64.200  17.249  20.701  1.00  0.00           C  
ATOM   2464  NH1 ARG   173      64.191  18.517  20.783  1.00  0.00           N  
ATOM   2465 HH11 ARG   173      63.406  18.956  21.243  1.00  0.00           H  
ATOM   2466 HH12 ARG   173      64.999  18.970  20.380  1.00  0.00           H  
ATOM   2467  NH2 ARG   173      65.300  16.815  20.110  1.00  0.00           N  
ATOM   2468 HH21 ARG   173      65.569  15.849  19.993  1.00  0.00           H  
ATOM   2469 HH22 ARG   173      66.013  17.442  19.764  1.00  0.00           H  
ATOM   2470  C   ARG   173      58.343  15.361  25.062  1.00  0.00           C  
ATOM   2471  O   ARG   173      58.826  14.867  26.029  1.00  0.00           O  
ATOM   2472  N   LEU   174      57.207  16.090  25.009  1.00  0.00           N  
ATOM   2473  H   LEU   174      56.993  16.529  24.125  1.00  0.00           H  
ATOM   2474  CA  LEU   174      56.339  16.143  26.139  1.00  0.00           C  
ATOM   2475  HA  LEU   174      56.926  16.410  27.017  1.00  0.00           H  
ATOM   2476  CB  LEU   174      55.383  17.301  25.922  1.00  0.00           C  
ATOM   2477  HB2 LEU   174      54.891  17.198  24.955  1.00  0.00           H  
ATOM   2478  HB3 LEU   174      54.610  17.337  26.689  1.00  0.00           H  
ATOM   2479  CG  LEU   174      56.205  18.600  25.967  1.00  0.00           C  
ATOM   2480  HG  LEU   174      57.224  18.494  25.594  1.00  0.00           H  
ATOM   2481  CD1 LEU   174      55.352  19.685  25.220  1.00  0.00           C  
ATOM   2482 HD11 LEU   174      55.315  19.426  24.162  1.00  0.00           H  
ATOM   2483 HD12 LEU   174      54.343  19.895  25.577  1.00  0.00           H  
ATOM   2484 HD13 LEU   174      55.866  20.632  25.386  1.00  0.00           H  
ATOM   2485  CD2 LEU   174      56.385  19.016  27.449  1.00  0.00           C  
ATOM   2486 HD21 LEU   174      56.658  20.070  27.494  1.00  0.00           H  
ATOM   2487 HD22 LEU   174      57.104  18.448  28.040  1.00  0.00           H  
ATOM   2488 HD23 LEU   174      55.452  19.004  28.012  1.00  0.00           H  
ATOM   2489  C   LEU   174      55.567  14.811  26.344  1.00  0.00           C  
ATOM   2490  O   LEU   174      55.479  14.440  27.497  1.00  0.00           O  
ATOM   2491  N   ALA   175      55.076  14.178  25.252  1.00  0.00           N  
ATOM   2492  H   ALA   175      55.177  14.565  24.325  1.00  0.00           H  
ATOM   2493  CA  ALA   175      54.292  12.959  25.349  1.00  0.00           C  
ATOM   2494  HA  ALA   175      53.359  13.217  25.849  1.00  0.00           H  
ATOM   2495  CB  ALA   175      53.870  12.526  23.970  1.00  0.00           C  
ATOM   2496  HB1 ALA   175      53.165  11.699  24.056  1.00  0.00           H  
ATOM   2497  HB2 ALA   175      53.442  13.360  23.413  1.00  0.00           H  
ATOM   2498  HB3 ALA   175      54.698  12.157  23.365  1.00  0.00           H  
ATOM   2499  C   ALA   175      54.993  11.913  26.156  1.00  0.00           C  
ATOM   2500  O   ALA   175      54.497  11.281  27.075  1.00  0.00           O  
ATOM   2501  N   ALA   176      56.239  11.743  25.837  1.00  0.00           N  
ATOM   2502  H   ALA   176      56.596  12.311  25.083  1.00  0.00           H  
ATOM   2503  CA  ALA   176      57.216  10.832  26.325  1.00  0.00           C  
ATOM   2504  HA  ALA   176      56.868   9.806  26.206  1.00  0.00           H  
ATOM   2505  CB  ALA   176      58.421  11.041  25.453  1.00  0.00           C  
ATOM   2506  HB1 ALA   176      59.231  10.408  25.815  1.00  0.00           H  
ATOM   2507  HB2 ALA   176      58.761  12.076  25.496  1.00  0.00           H  
ATOM   2508  HB3 ALA   176      58.127  10.739  24.448  1.00  0.00           H  
ATOM   2509  C   ALA   176      57.678  11.023  27.776  1.00  0.00           C  
ATOM   2510  O   ALA   176      58.341  10.173  28.360  1.00  0.00           O  
ATOM   2511  N   VAL   177      57.301  12.149  28.412  1.00  0.00           N  
ATOM   2512  H   VAL   177      56.773  12.768  27.813  1.00  0.00           H  
ATOM   2513  CA  VAL   177      57.465  12.347  29.870  1.00  0.00           C  
ATOM   2514  HA  VAL   177      58.422  11.903  30.141  1.00  0.00           H  
ATOM   2515  CB  VAL   177      57.565  13.889  30.234  1.00  0.00           C  
ATOM   2516  HB  VAL   177      56.643  14.338  29.863  1.00  0.00           H  
ATOM   2517  CG1 VAL   177      57.647  14.123  31.754  1.00  0.00           C  
ATOM   2518 HG11 VAL   177      56.688  13.826  32.179  1.00  0.00           H  
ATOM   2519 HG12 VAL   177      57.693  15.190  31.970  1.00  0.00           H  
ATOM   2520 HG13 VAL   177      58.501  13.671  32.260  1.00  0.00           H  
ATOM   2521  CG2 VAL   177      58.835  14.548  29.558  1.00  0.00           C  
ATOM   2522 HG21 VAL   177      59.016  14.403  28.493  1.00  0.00           H  
ATOM   2523 HG22 VAL   177      58.837  15.623  29.738  1.00  0.00           H  
ATOM   2524 HG23 VAL   177      59.679  14.095  30.079  1.00  0.00           H  
ATOM   2525  C   VAL   177      56.246  11.811  30.560  1.00  0.00           C  
ATOM   2526  O   VAL   177      56.462  11.183  31.633  1.00  0.00           O  
ATOM   2527  N   VAL   178      55.012  12.064  30.069  1.00  0.00           N  
ATOM   2528  H   VAL   178      54.909  12.593  29.215  1.00  0.00           H  
ATOM   2529  CA  VAL   178      53.677  11.700  30.793  1.00  0.00           C  
ATOM   2530  HA  VAL   178      53.976  11.907  31.821  1.00  0.00           H  
ATOM   2531  CB  VAL   178      52.546  12.712  30.430  1.00  0.00           C  
ATOM   2532  HB  VAL   178      51.834  12.629  31.252  1.00  0.00           H  
ATOM   2533  CG1 VAL   178      52.901  14.248  30.462  1.00  0.00           C  
ATOM   2534 HG11 VAL   178      53.287  14.476  31.455  1.00  0.00           H  
ATOM   2535 HG12 VAL   178      51.985  14.839  30.470  1.00  0.00           H  
ATOM   2536 HG13 VAL   178      53.562  14.540  29.646  1.00  0.00           H  
ATOM   2537  CG2 VAL   178      51.792  12.500  29.098  1.00  0.00           C  
ATOM   2538 HG21 VAL   178      51.547  11.438  29.118  1.00  0.00           H  
ATOM   2539 HG22 VAL   178      50.920  13.151  29.033  1.00  0.00           H  
ATOM   2540 HG23 VAL   178      52.423  12.625  28.218  1.00  0.00           H  
ATOM   2541  C   VAL   178      53.313  10.158  30.634  1.00  0.00           C  
ATOM   2542  O   VAL   178      52.516   9.674  31.429  1.00  0.00           O  
ATOM   2543  N   ASP   179      53.768   9.550  29.575  1.00  0.00           N  
ATOM   2544  H   ASP   179      54.155  10.121  28.837  1.00  0.00           H  
ATOM   2545  CA  ASP   179      53.761   8.080  29.321  1.00  0.00           C  
ATOM   2546  HA  ASP   179      52.766   7.752  29.019  1.00  0.00           H  
ATOM   2547  CB  ASP   179      54.727   7.846  28.100  1.00  0.00           C  
ATOM   2548  HB2 ASP   179      55.684   8.323  28.307  1.00  0.00           H  
ATOM   2549  HB3 ASP   179      55.008   6.793  28.058  1.00  0.00           H  
ATOM   2550  CG  ASP   179      54.213   8.219  26.673  1.00  0.00           C  
ATOM   2551  OD1 ASP   179      52.984   8.400  26.550  1.00  0.00           O  
ATOM   2552  OD2 ASP   179      55.012   8.270  25.684  1.00  0.00           O  
ATOM   2553  C   ASP   179      54.299   7.190  30.431  1.00  0.00           C  
ATOM   2554  O   ASP   179      53.836   6.008  30.486  1.00  0.00           O  
ATOM   2555  N   GLN   180      55.006   7.740  31.466  1.00  0.00           N  
ATOM   2556  H   GLN   180      55.481   8.626  31.365  1.00  0.00           H  
ATOM   2557  CA  GLN   180      55.393   6.985  32.697  1.00  0.00           C  
ATOM   2558  HA  GLN   180      55.601   5.986  32.313  1.00  0.00           H  
ATOM   2559  CB  GLN   180      56.747   7.440  33.305  1.00  0.00           C  
ATOM   2560  HB2 GLN   180      56.630   8.471  33.639  1.00  0.00           H  
ATOM   2561  HB3 GLN   180      56.971   6.869  34.207  1.00  0.00           H  
ATOM   2562  CG  GLN   180      57.968   7.461  32.350  1.00  0.00           C  
ATOM   2563  HG2 GLN   180      57.764   8.223  31.598  1.00  0.00           H  
ATOM   2564  HG3 GLN   180      58.048   6.459  31.927  1.00  0.00           H  
ATOM   2565  CD  GLN   180      59.341   7.702  33.001  1.00  0.00           C  
ATOM   2566  OE1 GLN   180      59.471   8.292  34.044  1.00  0.00           O  
ATOM   2567  NE2 GLN   180      60.393   7.221  32.334  1.00  0.00           N  
ATOM   2568 HE21 GLN   180      60.333   6.933  31.368  1.00  0.00           H  
ATOM   2569 HE22 GLN   180      61.283   7.251  32.810  1.00  0.00           H  
ATOM   2570  C   GLN   180      54.266   6.847  33.670  1.00  0.00           C  
ATOM   2571  O   GLN   180      54.416   6.051  34.596  1.00  0.00           O  
ATOM   2572  N   GLY   181      53.069   7.397  33.374  1.00  0.00           N  
ATOM   2573  H   GLY   181      53.080   8.115  32.663  1.00  0.00           H  
ATOM   2574  CA  GLY   181      51.729   7.070  33.962  1.00  0.00           C  
ATOM   2575  HA2 GLY   181      51.773   6.009  34.208  1.00  0.00           H  
ATOM   2576  HA3 GLY   181      51.621   7.705  34.841  1.00  0.00           H  
ATOM   2577  C   GLY   181      50.382   7.230  33.166  1.00  0.00           C  
ATOM   2578  O   GLY   181      49.426   6.518  33.391  1.00  0.00           O  
ATOM   2579  N   ARG   182      50.277   8.253  32.302  1.00  0.00           N  
ATOM   2580  H   ARG   182      51.132   8.785  32.225  1.00  0.00           H  
ATOM   2581  CA  ARG   182      49.188   8.508  31.311  1.00  0.00           C  
ATOM   2582  HA  ARG   182      48.200   8.338  31.739  1.00  0.00           H  
ATOM   2583  CB  ARG   182      49.103   9.981  30.702  1.00  0.00           C  
ATOM   2584  HB2 ARG   182      48.194   9.980  30.100  1.00  0.00           H  
ATOM   2585  HB3 ARG   182      49.873  10.165  29.953  1.00  0.00           H  
ATOM   2586  CG  ARG   182      49.083  10.981  31.856  1.00  0.00           C  
ATOM   2587  HG2 ARG   182      48.364  10.645  32.604  1.00  0.00           H  
ATOM   2588  HG3 ARG   182      50.084  11.037  32.282  1.00  0.00           H  
ATOM   2589  CD  ARG   182      48.653  12.381  31.482  1.00  0.00           C  
ATOM   2590  HD2 ARG   182      49.397  12.770  30.787  1.00  0.00           H  
ATOM   2591  HD3 ARG   182      47.703  12.223  30.971  1.00  0.00           H  
ATOM   2592  NE  ARG   182      48.697  13.244  32.676  1.00  0.00           N  
ATOM   2593  HE  ARG   182      49.525  13.273  33.253  1.00  0.00           H  
ATOM   2594  CZ  ARG   182      47.767  14.063  33.182  1.00  0.00           C  
ATOM   2595  NH1 ARG   182      48.104  14.780  34.226  1.00  0.00           N  
ATOM   2596 HH11 ARG   182      48.988  14.603  34.680  1.00  0.00           H  
ATOM   2597 HH12 ARG   182      47.483  15.501  34.564  1.00  0.00           H  
ATOM   2598  NH2 ARG   182      46.596  14.338  32.675  1.00  0.00           N  
ATOM   2599 HH21 ARG   182      46.339  14.044  31.744  1.00  0.00           H  
ATOM   2600 HH22 ARG   182      45.963  15.012  33.080  1.00  0.00           H  
ATOM   2601  C   ARG   182      49.339   7.503  30.198  1.00  0.00           C  
ATOM   2602  O   ARG   182      50.406   7.278  29.634  1.00  0.00           O  
ATOM   2603  N   THR   183      48.249   6.991  29.738  1.00  0.00           N  
ATOM   2604  H   THR   183      47.362   7.103  30.208  1.00  0.00           H  
ATOM   2605  CA  THR   183      48.022   6.111  28.535  1.00  0.00           C  
ATOM   2606  HA  THR   183      48.919   5.492  28.556  1.00  0.00           H  
ATOM   2607  CB  THR   183      46.788   5.224  28.996  1.00  0.00           C  
ATOM   2608  HB  THR   183      46.408   4.657  28.146  1.00  0.00           H  
ATOM   2609  CG2 THR   183      46.998   4.252  30.132  1.00  0.00           C  
ATOM   2610 HG21 THR   183      47.636   4.663  30.915  1.00  0.00           H  
ATOM   2611 HG22 THR   183      47.462   3.349  29.734  1.00  0.00           H  
ATOM   2612 HG23 THR   183      46.070   3.873  30.562  1.00  0.00           H  
ATOM   2613  OG1 THR   183      45.766   6.098  29.413  1.00  0.00           O  
ATOM   2614  HG1 THR   183      46.048   6.531  30.222  1.00  0.00           H  
ATOM   2615  C   THR   183      47.797   6.877  27.242  1.00  0.00           C  
ATOM   2616  O   THR   183      47.583   8.104  27.273  1.00  0.00           O  
ATOM   2617  N   PRO   184      47.784   6.145  26.116  1.00  0.00           N  
ATOM   2618  CD  PRO   184      48.262   4.791  25.954  1.00  0.00           C  
ATOM   2619  HD2 PRO   184      47.406   4.123  26.049  1.00  0.00           H  
ATOM   2620  HD3 PRO   184      49.028   4.609  26.707  1.00  0.00           H  
ATOM   2621  CG  PRO   184      48.750   4.642  24.521  1.00  0.00           C  
ATOM   2622  HG2 PRO   184      49.702   5.132  24.319  1.00  0.00           H  
ATOM   2623  HG3 PRO   184      48.810   3.640  24.096  1.00  0.00           H  
ATOM   2624  CB  PRO   184      47.817   5.596  23.770  1.00  0.00           C  
ATOM   2625  HB2 PRO   184      46.873   5.132  23.483  1.00  0.00           H  
ATOM   2626  HB3 PRO   184      48.327   5.992  22.891  1.00  0.00           H  
ATOM   2627  CA  PRO   184      47.616   6.681  24.783  1.00  0.00           C  
ATOM   2628  HA  PRO   184      48.504   7.276  24.574  1.00  0.00           H  
ATOM   2629  C   PRO   184      46.342   7.643  24.597  1.00  0.00           C  
ATOM   2630  O   PRO   184      46.334   8.398  23.658  1.00  0.00           O  
ATOM   2631  N   ALA   185      45.377   7.533  25.480  1.00  0.00           N  
ATOM   2632  H   ALA   185      45.534   6.837  26.196  1.00  0.00           H  
ATOM   2633  CA  ALA   185      44.202   8.402  25.479  1.00  0.00           C  
ATOM   2634  HA  ALA   185      43.879   8.667  24.472  1.00  0.00           H  
ATOM   2635  CB  ALA   185      43.035   7.712  26.225  1.00  0.00           C  
ATOM   2636  HB1 ALA   185      42.621   6.831  25.735  1.00  0.00           H  
ATOM   2637  HB2 ALA   185      43.326   7.518  27.258  1.00  0.00           H  
ATOM   2638  HB3 ALA   185      42.171   8.376  26.254  1.00  0.00           H  
ATOM   2639  C   ALA   185      44.412   9.724  26.199  1.00  0.00           C  
ATOM   2640  O   ALA   185      43.759  10.732  25.934  1.00  0.00           O  
ATOM   2641  N   PHE   186      45.366   9.864  27.118  1.00  0.00           N  
ATOM   2642  H   PHE   186      45.972   9.057  27.169  1.00  0.00           H  
ATOM   2643  CA  PHE   186      45.715  10.968  27.986  1.00  0.00           C  
ATOM   2644  HA  PHE   186      45.156  11.866  27.724  1.00  0.00           H  
ATOM   2645  CB  PHE   186      45.365  10.638  29.486  1.00  0.00           C  
ATOM   2646  HB2 PHE   186      46.136   9.960  29.850  1.00  0.00           H  
ATOM   2647  HB3 PHE   186      45.480  11.471  30.180  1.00  0.00           H  
ATOM   2648  CG  PHE   186      43.943  10.098  29.543  1.00  0.00           C  
ATOM   2649  CD1 PHE   186      43.622   8.929  30.268  1.00  0.00           C  
ATOM   2650  HD1 PHE   186      44.438   8.482  30.816  1.00  0.00           H  
ATOM   2651  CE1 PHE   186      42.289   8.459  30.210  1.00  0.00           C  
ATOM   2652  HE1 PHE   186      41.998   7.512  30.639  1.00  0.00           H  
ATOM   2653  CZ  PHE   186      41.361   9.130  29.465  1.00  0.00           C  
ATOM   2654  HZ  PHE   186      40.373   8.694  29.428  1.00  0.00           H  
ATOM   2655  CE2 PHE   186      41.689  10.349  28.819  1.00  0.00           C  
ATOM   2656  HE2 PHE   186      40.853  10.865  28.372  1.00  0.00           H  
ATOM   2657  CD2 PHE   186      42.986  10.775  28.832  1.00  0.00           C  
ATOM   2658  HD2 PHE   186      43.245  11.594  28.178  1.00  0.00           H  
ATOM   2659  C   PHE   186      47.176  11.456  27.691  1.00  0.00           C  
ATOM   2660  O   PHE   186      47.525  12.514  28.221  1.00  0.00           O  
ATOM   2661  N   ARG   187      48.002  10.789  26.958  1.00  0.00           N  
ATOM   2662  H   ARG   187      47.652   9.900  26.631  1.00  0.00           H  
ATOM   2663  CA  ARG   187      49.350  11.255  26.521  1.00  0.00           C  
ATOM   2664  HA  ARG   187      49.907  11.664  27.364  1.00  0.00           H  
ATOM   2665  CB  ARG   187      50.232  10.246  25.912  1.00  0.00           C  
ATOM   2666  HB2 ARG   187      51.242  10.628  26.064  1.00  0.00           H  
ATOM   2667  HB3 ARG   187      50.142   9.337  26.508  1.00  0.00           H  
ATOM   2668  CG  ARG   187      49.890   9.946  24.435  1.00  0.00           C  
ATOM   2669  HG2 ARG   187      48.839   9.668  24.357  1.00  0.00           H  
ATOM   2670  HG3 ARG   187      50.161  10.850  23.889  1.00  0.00           H  
ATOM   2671  CD  ARG   187      50.668   8.790  23.853  1.00  0.00           C  
ATOM   2672  HD2 ARG   187      50.390   7.890  24.401  1.00  0.00           H  
ATOM   2673  HD3 ARG   187      50.335   8.675  22.822  1.00  0.00           H  
ATOM   2674  NE  ARG   187      52.156   8.980  24.002  1.00  0.00           N  
ATOM   2675  HE  ARG   187      52.614   8.828  24.890  1.00  0.00           H  
ATOM   2676  CZ  ARG   187      52.927   9.317  22.987  1.00  0.00           C  
ATOM   2677  NH1 ARG   187      52.511   9.810  21.843  1.00  0.00           N  
ATOM   2678 HH11 ARG   187      51.537   9.875  21.584  1.00  0.00           H  
ATOM   2679 HH12 ARG   187      53.146  10.104  21.115  1.00  0.00           H  
ATOM   2680  NH2 ARG   187      54.188   9.225  23.050  1.00  0.00           N  
ATOM   2681 HH21 ARG   187      54.553   8.795  23.888  1.00  0.00           H  
ATOM   2682 HH22 ARG   187      54.708   9.443  22.212  1.00  0.00           H  
ATOM   2683  C   ARG   187      49.096  12.519  25.642  1.00  0.00           C  
ATOM   2684  O   ARG   187      47.966  12.642  25.153  1.00  0.00           O  
ATOM   2685  N   VAL   188      50.153  13.339  25.406  1.00  0.00           N  
ATOM   2686  H   VAL   188      51.079  13.031  25.665  1.00  0.00           H  
ATOM   2687  CA  VAL   188      49.966  14.682  24.891  1.00  0.00           C  
ATOM   2688  HA  VAL   188      49.244  15.151  25.560  1.00  0.00           H  
ATOM   2689  CB  VAL   188      51.420  15.300  25.042  1.00  0.00           C  
ATOM   2690  HB  VAL   188      52.155  14.585  24.671  1.00  0.00           H  
ATOM   2691  CG1 VAL   188      51.614  16.608  24.243  1.00  0.00           C  
ATOM   2692 HG11 VAL   188      52.591  16.990  24.538  1.00  0.00           H  
ATOM   2693 HG12 VAL   188      51.710  16.388  23.179  1.00  0.00           H  
ATOM   2694 HG13 VAL   188      50.803  17.323  24.384  1.00  0.00           H  
ATOM   2695  CG2 VAL   188      51.603  15.681  26.516  1.00  0.00           C  
ATOM   2696 HG21 VAL   188      51.489  14.870  27.236  1.00  0.00           H  
ATOM   2697 HG22 VAL   188      52.645  16.001  26.549  1.00  0.00           H  
ATOM   2698 HG23 VAL   188      50.856  16.391  26.869  1.00  0.00           H  
ATOM   2699  C   VAL   188      49.504  14.806  23.435  1.00  0.00           C  
ATOM   2700  O   VAL   188      50.052  14.074  22.595  1.00  0.00           O  
ATOM   2701  N   GLN   189      48.553  15.691  23.168  1.00  0.00           N  
ATOM   2702  H   GLN   189      48.184  16.218  23.946  1.00  0.00           H  
ATOM   2703  CA  GLN   189      47.907  15.891  21.882  1.00  0.00           C  
ATOM   2704  HA  GLN   189      48.271  15.091  21.238  1.00  0.00           H  
ATOM   2705  CB  GLN   189      46.409  15.698  22.038  1.00  0.00           C  
ATOM   2706  HB2 GLN   189      46.287  16.489  22.778  1.00  0.00           H  
ATOM   2707  HB3 GLN   189      45.873  15.966  21.127  1.00  0.00           H  
ATOM   2708  CG  GLN   189      45.948  14.288  22.539  1.00  0.00           C  
ATOM   2709  HG2 GLN   189      46.420  14.121  23.507  1.00  0.00           H  
ATOM   2710  HG3 GLN   189      44.871  14.450  22.586  1.00  0.00           H  
ATOM   2711  CD  GLN   189      46.163  13.013  21.682  1.00  0.00           C  
ATOM   2712  OE1 GLN   189      46.016  12.992  20.405  1.00  0.00           O  
ATOM   2713  NE2 GLN   189      46.664  11.969  22.250  1.00  0.00           N  
ATOM   2714 HE21 GLN   189      46.733  11.838  23.249  1.00  0.00           H  
ATOM   2715 HE22 GLN   189      46.821  11.130  21.710  1.00  0.00           H  
ATOM   2716  C   GLN   189      48.221  17.305  21.305  1.00  0.00           C  
ATOM   2717  O   GLN   189      48.746  18.116  22.073  1.00  0.00           O  
ATOM   2718  N   PRO   190      47.924  17.629  20.040  1.00  0.00           N  
ATOM   2719  CD  PRO   190      47.824  16.662  18.952  1.00  0.00           C  
ATOM   2720  HD2 PRO   190      48.522  15.834  19.075  1.00  0.00           H  
ATOM   2721  HD3 PRO   190      46.827  16.221  18.935  1.00  0.00           H  
ATOM   2722  CG  PRO   190      48.072  17.427  17.631  1.00  0.00           C  
ATOM   2723  HG2 PRO   190      47.659  16.907  16.766  1.00  0.00           H  
ATOM   2724  HG3 PRO   190      49.125  17.625  17.431  1.00  0.00           H  
ATOM   2725  CB  PRO   190      47.416  18.702  18.030  1.00  0.00           C  
ATOM   2726  HB2 PRO   190      46.332  18.687  17.914  1.00  0.00           H  
ATOM   2727  HB3 PRO   190      47.713  19.542  17.403  1.00  0.00           H  
ATOM   2728  CA  PRO   190      47.778  18.982  19.496  1.00  0.00           C  
ATOM   2729  HA  PRO   190      48.720  19.529  19.439  1.00  0.00           H  
ATOM   2730  C   PRO   190      46.676  19.769  20.269  1.00  0.00           C  
ATOM   2731  O   PRO   190      45.766  19.070  20.701  1.00  0.00           O  
ATOM   2732  N   MET   191      46.714  21.070  20.480  1.00  0.00           N  
ATOM   2733  H   MET   191      47.585  21.571  20.379  1.00  0.00           H  
ATOM   2734  CA  MET   191      45.599  21.797  20.971  1.00  0.00           C  
ATOM   2735  HA  MET   191      45.065  21.133  21.651  1.00  0.00           H  
ATOM   2736  CB  MET   191      46.201  22.968  21.691  1.00  0.00           C  
ATOM   2737  HB2 MET   191      46.816  22.467  22.438  1.00  0.00           H  
ATOM   2738  HB3 MET   191      46.939  23.421  21.029  1.00  0.00           H  
ATOM   2739  CG  MET   191      45.298  23.915  22.477  1.00  0.00           C  
ATOM   2740  HG2 MET   191      44.747  24.315  21.626  1.00  0.00           H  
ATOM   2741  HG3 MET   191      45.814  24.708  23.019  1.00  0.00           H  
ATOM   2742  SD  MET   191      44.152  23.049  23.663  1.00  0.00           S  
ATOM   2743  CE  MET   191      45.173  23.292  25.115  1.00  0.00           C  
ATOM   2744  HE1 MET   191      44.775  22.797  26.001  1.00  0.00           H  
ATOM   2745  HE2 MET   191      46.116  22.821  24.839  1.00  0.00           H  
ATOM   2746  HE3 MET   191      45.371  24.361  25.194  1.00  0.00           H  
ATOM   2747  C   MET   191      44.751  22.331  19.859  1.00  0.00           C  
ATOM   2748  O   MET   191      45.234  22.983  18.979  1.00  0.00           O  
ATOM   2749  N   PRO   192      43.406  22.201  19.887  1.00  0.00           N  
ATOM   2750  CD  PRO   192      42.606  21.283  20.733  1.00  0.00           C  
ATOM   2751  HD2 PRO   192      43.039  20.285  20.809  1.00  0.00           H  
ATOM   2752  HD3 PRO   192      42.394  21.616  21.749  1.00  0.00           H  
ATOM   2753  CG  PRO   192      41.290  21.188  20.017  1.00  0.00           C  
ATOM   2754  HG2 PRO   192      40.546  21.549  20.727  1.00  0.00           H  
ATOM   2755  HG3 PRO   192      41.117  20.137  19.785  1.00  0.00           H  
ATOM   2756  CB  PRO   192      41.339  22.003  18.758  1.00  0.00           C  
ATOM   2757  HB2 PRO   192      40.451  22.610  18.582  1.00  0.00           H  
ATOM   2758  HB3 PRO   192      41.496  21.413  17.854  1.00  0.00           H  
ATOM   2759  CA  PRO   192      42.564  23.015  18.971  1.00  0.00           C  
ATOM   2760  HA  PRO   192      43.142  23.082  18.049  1.00  0.00           H  
ATOM   2761  C   PRO   192      42.172  24.391  19.435  1.00  0.00           C  
ATOM   2762  O   PRO   192      41.997  24.668  20.627  1.00  0.00           O  
ATOM   2763  N   LEU   193      42.083  25.355  18.514  1.00  0.00           N  
ATOM   2764  H   LEU   193      42.285  25.156  17.544  1.00  0.00           H  
ATOM   2765  CA  LEU   193      41.646  26.770  18.846  1.00  0.00           C  
ATOM   2766  HA  LEU   193      41.096  26.691  19.784  1.00  0.00           H  
ATOM   2767  CB  LEU   193      42.863  27.748  19.030  1.00  0.00           C  
ATOM   2768  HB2 LEU   193      43.142  28.132  18.049  1.00  0.00           H  
ATOM   2769  HB3 LEU   193      42.438  28.605  19.552  1.00  0.00           H  
ATOM   2770  CG  LEU   193      44.053  27.296  19.973  1.00  0.00           C  
ATOM   2771  HG  LEU   193      43.595  26.768  20.809  1.00  0.00           H  
ATOM   2772  CD1 LEU   193      45.051  26.382  19.298  1.00  0.00           C  
ATOM   2773 HD11 LEU   193      45.823  25.987  19.958  1.00  0.00           H  
ATOM   2774 HD12 LEU   193      44.480  25.584  18.821  1.00  0.00           H  
ATOM   2775 HD13 LEU   193      45.640  26.856  18.513  1.00  0.00           H  
ATOM   2776  CD2 LEU   193      44.794  28.510  20.534  1.00  0.00           C  
ATOM   2777 HD21 LEU   193      44.092  29.306  20.783  1.00  0.00           H  
ATOM   2778 HD22 LEU   193      45.420  28.824  19.699  1.00  0.00           H  
ATOM   2779 HD23 LEU   193      45.495  28.292  21.340  1.00  0.00           H  
ATOM   2780  C   LEU   193      40.591  27.423  17.916  1.00  0.00           C  
ATOM   2781  O   LEU   193      40.504  26.983  16.786  1.00  0.00           O  
ATOM   2782  N   ALA   194      39.769  28.325  18.457  1.00  0.00           N  
ATOM   2783  H   ALA   194      39.931  28.610  19.412  1.00  0.00           H  
ATOM   2784  CA  ALA   194      38.691  29.002  17.738  1.00  0.00           C  
ATOM   2785  HA  ALA   194      38.183  28.276  17.104  1.00  0.00           H  
ATOM   2786  CB  ALA   194      37.707  29.458  18.791  1.00  0.00           C  
ATOM   2787  HB1 ALA   194      37.574  28.655  19.516  1.00  0.00           H  
ATOM   2788  HB2 ALA   194      38.145  30.267  19.375  1.00  0.00           H  
ATOM   2789  HB3 ALA   194      36.780  29.789  18.323  1.00  0.00           H  
ATOM   2790  C   ALA   194      39.370  30.048  16.784  1.00  0.00           C  
ATOM   2791  O   ALA   194      39.687  31.123  17.249  1.00  0.00           O  
ATOM   2792  N   VAL   195      39.626  29.820  15.523  1.00  0.00           N  
ATOM   2793  H   VAL   195      39.214  28.953  15.207  1.00  0.00           H  
ATOM   2794  CA  VAL   195      40.358  30.580  14.511  1.00  0.00           C  
ATOM   2795  HA  VAL   195      40.766  31.482  14.966  1.00  0.00           H  
ATOM   2796  CB  VAL   195      41.520  29.751  14.078  1.00  0.00           C  
ATOM   2797  HB  VAL   195      41.137  28.737  13.966  1.00  0.00           H  
ATOM   2798  CG1 VAL   195      42.278  30.187  12.792  1.00  0.00           C  
ATOM   2799 HG11 VAL   195      42.395  31.271  12.818  1.00  0.00           H  
ATOM   2800 HG12 VAL   195      41.603  29.848  12.007  1.00  0.00           H  
ATOM   2801 HG13 VAL   195      43.238  29.685  12.674  1.00  0.00           H  
ATOM   2802  CG2 VAL   195      42.570  29.618  15.226  1.00  0.00           C  
ATOM   2803 HG21 VAL   195      42.121  29.109  16.080  1.00  0.00           H  
ATOM   2804 HG22 VAL   195      43.472  29.135  14.852  1.00  0.00           H  
ATOM   2805 HG23 VAL   195      42.834  30.608  15.599  1.00  0.00           H  
ATOM   2806  C   VAL   195      39.516  31.163  13.322  1.00  0.00           C  
ATOM   2807  O   VAL   195      38.847  30.433  12.648  1.00  0.00           O  
ATOM   2808  N   HIE   196      39.646  32.491  13.155  1.00  0.00           N  
ATOM   2809  H   HIE   196      40.360  33.066  13.580  1.00  0.00           H  
ATOM   2810  CA  HIE   196      38.992  33.193  12.080  1.00  0.00           C  
ATOM   2811  HA  HIE   196      38.323  32.588  11.468  1.00  0.00           H  
ATOM   2812  CB  HIE   196      38.229  34.382  12.786  1.00  0.00           C  
ATOM   2813  HB2 HIE   196      37.509  33.989  13.503  1.00  0.00           H  
ATOM   2814  HB3 HIE   196      38.986  35.031  13.225  1.00  0.00           H  
ATOM   2815  CG  HIE   196      37.500  35.368  11.888  1.00  0.00           C  
ATOM   2816  ND1 HIE   196      36.730  34.939  10.802  1.00  0.00           N  
ATOM   2817  CE1 HIE   196      35.895  35.991  10.573  1.00  0.00           C  
ATOM   2818  HE1 HIE   196      35.008  35.983   9.957  1.00  0.00           H  
ATOM   2819  NE2 HIE   196      36.290  37.065  11.278  1.00  0.00           N  
ATOM   2820  HE2 HIE   196      35.780  37.935  11.334  1.00  0.00           H  
ATOM   2821  CD2 HIE   196      37.262  36.679  12.138  1.00  0.00           C  
ATOM   2822  HD2 HIE   196      37.613  37.258  12.979  1.00  0.00           H  
ATOM   2823  C   HIE   196      40.085  33.705  11.113  1.00  0.00           C  
ATOM   2824  O   HIE   196      41.266  33.505  11.400  1.00  0.00           O  
ATOM   2825  N   ARG   197      39.711  34.378  10.018  1.00  0.00           N  
ATOM   2826  H   ARG   197      38.726  34.464   9.809  1.00  0.00           H  
ATOM   2827  CA  ARG   197      40.539  34.850   8.845  1.00  0.00           C  
ATOM   2828  HA  ARG   197      39.905  35.130   8.004  1.00  0.00           H  
ATOM   2829  CB  ARG   197      41.358  36.107   9.301  1.00  0.00           C  
ATOM   2830  HB2 ARG   197      41.677  36.645   8.408  1.00  0.00           H  
ATOM   2831  HB3 ARG   197      42.174  35.827   9.966  1.00  0.00           H  
ATOM   2832  CG  ARG   197      40.367  37.053  10.073  1.00  0.00           C  
ATOM   2833  HG2 ARG   197      39.421  37.165   9.544  1.00  0.00           H  
ATOM   2834  HG3 ARG   197      40.195  36.713  11.094  1.00  0.00           H  
ATOM   2835  CD  ARG   197      40.891  38.493  10.115  1.00  0.00           C  
ATOM   2836  HD2 ARG   197      40.079  39.057  10.574  1.00  0.00           H  
ATOM   2837  HD3 ARG   197      40.924  38.883   9.098  1.00  0.00           H  
ATOM   2838  NE  ARG   197      42.208  38.699  10.795  1.00  0.00           N  
ATOM   2839  HE  ARG   197      42.594  37.839  11.157  1.00  0.00           H  
ATOM   2840  CZ  ARG   197      42.990  39.747  10.831  1.00  0.00           C  
ATOM   2841  NH1 ARG   197      42.610  40.898  10.289  1.00  0.00           N  
ATOM   2842 HH11 ARG   197      41.773  40.924   9.725  1.00  0.00           H  
ATOM   2843 HH12 ARG   197      43.169  41.731  10.409  1.00  0.00           H  
ATOM   2844  NH2 ARG   197      44.157  39.660  11.409  1.00  0.00           N  
ATOM   2845 HH21 ARG   197      44.552  38.741  11.543  1.00  0.00           H  
ATOM   2846 HH22 ARG   197      44.926  40.310  11.329  1.00  0.00           H  
ATOM   2847  C   ARG   197      41.451  33.818   8.202  1.00  0.00           C  
ATOM   2848  O   ARG   197      42.597  34.021   7.817  1.00  0.00           O  
ATOM   2849  N   ARG   198      40.910  32.605   8.150  1.00  0.00           N  
ATOM   2850  H   ARG   198      40.037  32.514   8.651  1.00  0.00           H  
ATOM   2851  CA  ARG   198      41.507  31.395   7.539  1.00  0.00           C  
ATOM   2852  HA  ARG   198      42.439  31.085   8.012  1.00  0.00           H  
ATOM   2853  CB  ARG   198      40.569  30.228   7.805  1.00  0.00           C  
ATOM   2854  HB2 ARG   198      40.963  29.329   7.332  1.00  0.00           H  
ATOM   2855  HB3 ARG   198      39.623  30.392   7.289  1.00  0.00           H  
ATOM   2856  CG  ARG   198      40.383  30.029   9.312  1.00  0.00           C  
ATOM   2857  HG2 ARG   198      41.334  29.829   9.806  1.00  0.00           H  
ATOM   2858  HG3 ARG   198      40.158  30.936   9.873  1.00  0.00           H  
ATOM   2859  CD  ARG   198      39.467  28.935   9.693  1.00  0.00           C  
ATOM   2860  HD2 ARG   198      39.528  28.954  10.781  1.00  0.00           H  
ATOM   2861  HD3 ARG   198      38.428  29.211   9.514  1.00  0.00           H  
ATOM   2862  NE  ARG   198      39.873  27.617   9.181  1.00  0.00           N  
ATOM   2863  HE  ARG   198      40.858  27.592   8.960  1.00  0.00           H  
ATOM   2864  CZ  ARG   198      39.295  26.465   9.411  1.00  0.00           C  
ATOM   2865  NH1 ARG   198      39.609  25.492   8.629  1.00  0.00           N  
ATOM   2866 HH11 ARG   198      40.242  25.775   7.895  1.00  0.00           H  
ATOM   2867 HH12 ARG   198      39.047  24.662   8.508  1.00  0.00           H  
ATOM   2868  NH2 ARG   198      38.385  26.345  10.260  1.00  0.00           N  
ATOM   2869 HH21 ARG   198      37.987  27.140  10.739  1.00  0.00           H  
ATOM   2870 HH22 ARG   198      38.003  25.410  10.276  1.00  0.00           H  
ATOM   2871  C   ARG   198      41.951  31.520   6.104  1.00  0.00           C  
ATOM   2872  O   ARG   198      42.965  30.967   5.695  1.00  0.00           O  
ATOM   2873  N   GLN   199      41.135  32.213   5.304  1.00  0.00           N  
ATOM   2874  H   GLN   199      40.309  32.586   5.749  1.00  0.00           H  
ATOM   2875  CA  GLN   199      41.201  32.136   3.823  1.00  0.00           C  
ATOM   2876  HA  GLN   199      41.606  31.159   3.562  1.00  0.00           H  
ATOM   2877  CB  GLN   199      39.813  32.133   3.176  1.00  0.00           C  
ATOM   2878  HB2 GLN   199      39.323  33.087   3.374  1.00  0.00           H  
ATOM   2879  HB3 GLN   199      39.889  32.015   2.095  1.00  0.00           H  
ATOM   2880  CG  GLN   199      38.976  30.945   3.651  1.00  0.00           C  
ATOM   2881  HG2 GLN   199      37.924  31.137   3.442  1.00  0.00           H  
ATOM   2882  HG3 GLN   199      39.038  30.773   4.725  1.00  0.00           H  
ATOM   2883  CD  GLN   199      39.262  29.592   3.052  1.00  0.00           C  
ATOM   2884  OE1 GLN   199      40.109  29.423   2.236  1.00  0.00           O  
ATOM   2885  NE2 GLN   199      38.510  28.627   3.452  1.00  0.00           N  
ATOM   2886 HE21 GLN   199      37.872  28.719   4.230  1.00  0.00           H  
ATOM   2887 HE22 GLN   199      38.729  27.693   3.138  1.00  0.00           H  
ATOM   2888  C   GLN   199      42.031  33.186   3.201  1.00  0.00           C  
ATOM   2889  O   GLN   199      42.634  33.074   2.142  1.00  0.00           O  
ATOM   2890  N   ASP   200      42.127  34.297   3.902  1.00  0.00           N  
ATOM   2891  H   ASP   200      41.589  34.390   4.752  1.00  0.00           H  
ATOM   2892  CA  ASP   200      43.055  35.408   3.670  1.00  0.00           C  
ATOM   2893  HA  ASP   200      43.228  35.440   2.594  1.00  0.00           H  
ATOM   2894  CB  ASP   200      42.277  36.680   4.083  1.00  0.00           C  
ATOM   2895  HB2 ASP   200      42.025  36.521   5.131  1.00  0.00           H  
ATOM   2896  HB3 ASP   200      42.943  37.520   3.882  1.00  0.00           H  
ATOM   2897  CG  ASP   200      40.891  36.870   3.497  1.00  0.00           C  
ATOM   2898  OD1 ASP   200      40.738  36.852   2.267  1.00  0.00           O  
ATOM   2899  OD2 ASP   200      39.926  37.050   4.244  1.00  0.00           O  
ATOM   2900  C   ASP   200      44.418  35.190   4.318  1.00  0.00           C  
ATOM   2901  O   ASP   200      45.263  36.066   4.227  1.00  0.00           O  
ATOM   2902  N   GLY   201      44.677  34.084   5.060  1.00  0.00           N  
ATOM   2903  H   GLY   201      43.882  33.468   5.150  1.00  0.00           H  
ATOM   2904  CA  GLY   201      45.917  33.762   5.715  1.00  0.00           C  
ATOM   2905  HA2 GLY   201      45.970  32.705   5.976  1.00  0.00           H  
ATOM   2906  HA3 GLY   201      46.722  33.936   5.000  1.00  0.00           H  
ATOM   2907  C   GLY   201      46.149  34.557   7.055  1.00  0.00           C  
ATOM   2908  O   GLY   201      46.993  34.215   7.828  1.00  0.00           O  
ATOM   2909  N   ALA   202      45.353  35.624   7.327  1.00  0.00           N  
ATOM   2910  H   ALA   202      44.623  35.911   6.692  1.00  0.00           H  
ATOM   2911  CA  ALA   202      45.570  36.512   8.396  1.00  0.00           C  
ATOM   2912  HA  ALA   202      46.649  36.579   8.538  1.00  0.00           H  
ATOM   2913  CB  ALA   202      45.026  37.908   7.997  1.00  0.00           C  
ATOM   2914  HB1 ALA   202      43.937  37.948   7.976  1.00  0.00           H  
ATOM   2915  HB2 ALA   202      45.375  38.767   8.571  1.00  0.00           H  
ATOM   2916  HB3 ALA   202      45.202  38.097   6.938  1.00  0.00           H  
ATOM   2917  C   ALA   202      45.135  36.019   9.764  1.00  0.00           C  
ATOM   2918  O   ALA   202      44.658  36.849  10.559  1.00  0.00           O  
ATOM   2919  N   LEU   203      45.315  34.708  10.048  1.00  0.00           N  
ATOM   2920  H   LEU   203      45.536  34.187   9.212  1.00  0.00           H  
ATOM   2921  CA  LEU   203      44.737  33.957  11.167  1.00  0.00           C  
ATOM   2922  HA  LEU   203      43.662  34.005  10.993  1.00  0.00           H  
ATOM   2923  CB  LEU   203      45.415  32.600  11.290  1.00  0.00           C  
ATOM   2924  HB2 LEU   203      45.160  32.158  12.253  1.00  0.00           H  
ATOM   2925  HB3 LEU   203      46.499  32.707  11.254  1.00  0.00           H  
ATOM   2926  CG  LEU   203      44.991  31.479  10.363  1.00  0.00           C  
ATOM   2927  HG  LEU   203      44.002  31.132  10.665  1.00  0.00           H  
ATOM   2928  CD1 LEU   203      45.027  31.652   8.873  1.00  0.00           C  
ATOM   2929 HD11 LEU   203      46.040  31.719   8.476  1.00  0.00           H  
ATOM   2930 HD12 LEU   203      44.412  32.520   8.635  1.00  0.00           H  
ATOM   2931 HD13 LEU   203      44.573  30.833   8.316  1.00  0.00           H  
ATOM   2932  CD2 LEU   203      45.584  30.117  10.605  1.00  0.00           C  
ATOM   2933 HD21 LEU   203      45.178  29.432   9.860  1.00  0.00           H  
ATOM   2934 HD22 LEU   203      46.647  30.182  10.373  1.00  0.00           H  
ATOM   2935 HD23 LEU   203      45.384  29.707  11.595  1.00  0.00           H  
ATOM   2936  C   LEU   203      44.847  34.647  12.566  1.00  0.00           C  
ATOM   2937  O   LEU   203      45.869  35.133  12.998  1.00  0.00           O  
ATOM   2938  N   VAL   204      43.776  34.525  13.326  1.00  0.00           N  
ATOM   2939  H   VAL   204      43.005  33.998  12.942  1.00  0.00           H  
ATOM   2940  CA  VAL   204      43.553  35.182  14.615  1.00  0.00           C  
ATOM   2941  HA  VAL   204      44.456  35.101  15.220  1.00  0.00           H  
ATOM   2942  CB  VAL   204      43.151  36.625  14.272  1.00  0.00           C  
ATOM   2943  HB  VAL   204      43.963  37.129  13.748  1.00  0.00           H  
ATOM   2944  CG1 VAL   204      41.960  36.769  13.357  1.00  0.00           C  
ATOM   2945 HG11 VAL   204      41.108  36.342  13.885  1.00  0.00           H  
ATOM   2946 HG12 VAL   204      42.202  36.333  12.388  1.00  0.00           H  
ATOM   2947 HG13 VAL   204      41.790  37.820  13.120  1.00  0.00           H  
ATOM   2948  CG2 VAL   204      42.878  37.443  15.570  1.00  0.00           C  
ATOM   2949 HG21 VAL   204      42.732  38.490  15.304  1.00  0.00           H  
ATOM   2950 HG22 VAL   204      43.703  37.383  16.280  1.00  0.00           H  
ATOM   2951 HG23 VAL   204      41.969  37.151  16.097  1.00  0.00           H  
ATOM   2952  C   VAL   204      42.471  34.411  15.364  1.00  0.00           C  
ATOM   2953  O   VAL   204      41.702  33.682  14.726  1.00  0.00           O  
ATOM   2954  N   TRP   205      42.364  34.637  16.641  1.00  0.00           N  
ATOM   2955  H   TRP   205      43.115  35.059  17.169  1.00  0.00           H  
ATOM   2956  CA  TRP   205      41.277  34.097  17.411  1.00  0.00           C  
ATOM   2957  HA  TRP   205      41.262  33.031  17.183  1.00  0.00           H  
ATOM   2958  CB  TRP   205      41.544  34.312  18.888  1.00  0.00           C  
ATOM   2959  HB2 TRP   205      41.691  35.371  19.101  1.00  0.00           H  
ATOM   2960  HB3 TRP   205      40.738  33.818  19.432  1.00  0.00           H  
ATOM   2961  CG  TRP   205      42.788  33.556  19.345  1.00  0.00           C  
ATOM   2962  CD1 TRP   205      43.227  32.319  18.962  1.00  0.00           C  
ATOM   2963  HD1 TRP   205      42.785  31.670  18.221  1.00  0.00           H  
ATOM   2964  NE1 TRP   205      44.361  31.990  19.690  1.00  0.00           N  
ATOM   2965  HE1 TRP   205      44.819  31.095  19.587  1.00  0.00           H  
ATOM   2966  CE2 TRP   205      44.778  32.981  20.510  1.00  0.00           C  
ATOM   2967  CZ2 TRP   205      45.822  33.040  21.477  1.00  0.00           C  
ATOM   2968  HZ2 TRP   205      46.417  32.170  21.712  1.00  0.00           H  
ATOM   2969  CH2 TRP   205      46.082  34.244  22.104  1.00  0.00           C  
ATOM   2970  HH2 TRP   205      46.853  34.276  22.859  1.00  0.00           H  
ATOM   2971  CZ3 TRP   205      45.219  35.349  21.789  1.00  0.00           C  
ATOM   2972  HZ3 TRP   205      45.163  36.232  22.408  1.00  0.00           H  
ATOM   2973  CE3 TRP   205      44.102  35.180  20.877  1.00  0.00           C  
ATOM   2974  HE3 TRP   205      43.405  35.990  20.719  1.00  0.00           H  
ATOM   2975  CD2 TRP   205      43.810  33.966  20.246  1.00  0.00           C  
ATOM   2976  C   TRP   205      39.830  34.667  17.119  1.00  0.00           C  
ATOM   2977  O   TRP   205      39.641  35.864  16.853  1.00  0.00           O  
ATOM   2978  N   SER   206      38.853  33.852  17.278  1.00  0.00           N  
ATOM   2979  H   SER   206      39.113  32.889  17.434  1.00  0.00           H  
ATOM   2980  CA  SER   206      37.428  34.197  17.125  1.00  0.00           C  
ATOM   2981  HA  SER   206      37.257  34.552  16.109  1.00  0.00           H  
ATOM   2982  CB  SER   206      36.441  32.983  17.134  1.00  0.00           C  
ATOM   2983  HB2 SER   206      35.371  33.171  17.053  1.00  0.00           H  
ATOM   2984  HB3 SER   206      36.612  32.440  18.064  1.00  0.00           H  
ATOM   2985  OG  SER   206      36.910  32.185  16.075  1.00  0.00           O  
ATOM   2986  HG  SER   206      36.465  31.355  16.263  1.00  0.00           H  
ATOM   2987  C   SER   206      36.958  35.235  18.199  1.00  0.00           C  
ATOM   2988  O   SER   206      37.130  34.947  19.355  1.00  0.00           O  
ATOM   2989  N   GLY   207      36.300  36.302  17.797  1.00  0.00           N  
ATOM   2990  H   GLY   207      36.318  36.501  16.807  1.00  0.00           H  
ATOM   2991  CA  GLY   207      35.412  37.171  18.641  1.00  0.00           C  
ATOM   2992  HA2 GLY   207      35.826  37.250  19.646  1.00  0.00           H  
ATOM   2993  HA3 GLY   207      35.267  38.075  18.049  1.00  0.00           H  
ATOM   2994  C   GLY   207      34.004  36.687  18.704  1.00  0.00           C  
ATOM   2995  O   GLY   207      33.640  35.808  17.916  1.00  0.00           O  
ATOM   2996  N   SER   208      33.219  37.187  19.641  1.00  0.00           N  
ATOM   2997  H   SER   208      33.578  37.939  20.211  1.00  0.00           H  
ATOM   2998  CA  SER   208      31.834  36.908  19.738  1.00  0.00           C  
ATOM   2999  HA  SER   208      31.701  35.830  19.825  1.00  0.00           H  
ATOM   3000  CB  SER   208      31.307  37.538  21.039  1.00  0.00           C  
ATOM   3001  HB2 SER   208      31.627  38.575  21.143  1.00  0.00           H  
ATOM   3002  HB3 SER   208      30.220  37.615  21.030  1.00  0.00           H  
ATOM   3003  OG  SER   208      31.787  36.771  22.146  1.00  0.00           O  
ATOM   3004  HG  SER   208      32.535  37.184  22.584  1.00  0.00           H  
ATOM   3005  C   SER   208      30.930  37.260  18.584  1.00  0.00           C  
ATOM   3006  O   SER   208      29.827  36.782  18.371  1.00  0.00           O  
ATOM   3007  N   ASP   209      31.555  37.985  17.695  1.00  0.00           N  
ATOM   3008  H   ASP   209      32.437  38.389  17.976  1.00  0.00           H  
ATOM   3009  CA  ASP   209      31.058  38.400  16.361  1.00  0.00           C  
ATOM   3010  HA  ASP   209      30.085  38.889  16.418  1.00  0.00           H  
ATOM   3011  CB  ASP   209      31.977  39.332  15.541  1.00  0.00           C  
ATOM   3012  HB2 ASP   209      32.090  40.302  16.024  1.00  0.00           H  
ATOM   3013  HB3 ASP   209      31.649  39.414  14.504  1.00  0.00           H  
ATOM   3014  CG  ASP   209      33.437  38.936  15.316  1.00  0.00           C  
ATOM   3015  OD1 ASP   209      34.086  39.418  14.348  1.00  0.00           O  
ATOM   3016  OD2 ASP   209      34.057  38.196  16.093  1.00  0.00           O  
ATOM   3017  C   ASP   209      30.863  37.180  15.435  1.00  0.00           C  
ATOM   3018  O   ASP   209      29.778  37.157  14.775  1.00  0.00           O  
ATOM   3019  N   VAL   210      31.724  36.182  15.402  1.00  0.00           N  
ATOM   3020  H   VAL   210      32.560  36.471  15.890  1.00  0.00           H  
ATOM   3021  CA  VAL   210      31.641  34.846  14.714  1.00  0.00           C  
ATOM   3022  HA  VAL   210      31.334  34.990  13.678  1.00  0.00           H  
ATOM   3023  CB  VAL   210      33.113  34.302  14.615  1.00  0.00           C  
ATOM   3024  HB  VAL   210      33.612  34.385  15.581  1.00  0.00           H  
ATOM   3025  CG1 VAL   210      33.109  32.876  14.176  1.00  0.00           C  
ATOM   3026 HG11 VAL   210      34.132  32.538  14.008  1.00  0.00           H  
ATOM   3027 HG12 VAL   210      32.655  32.229  14.926  1.00  0.00           H  
ATOM   3028 HG13 VAL   210      32.591  32.781  13.221  1.00  0.00           H  
ATOM   3029  CG2 VAL   210      33.994  35.222  13.833  1.00  0.00           C  
ATOM   3030 HG21 VAL   210      33.993  36.234  14.238  1.00  0.00           H  
ATOM   3031 HG22 VAL   210      34.966  34.729  13.828  1.00  0.00           H  
ATOM   3032 HG23 VAL   210      33.638  35.327  12.808  1.00  0.00           H  
ATOM   3033  C   VAL   210      30.696  33.850  15.363  1.00  0.00           C  
ATOM   3034  O   VAL   210      30.347  32.851  14.736  1.00  0.00           O  
ATOM   3035  N   VAL   211      30.215  34.088  16.565  1.00  0.00           N  
ATOM   3036  H   VAL   211      30.467  34.942  17.042  1.00  0.00           H  
ATOM   3037  CA  VAL   211      29.197  33.298  17.232  1.00  0.00           C  
ATOM   3038  HA  VAL   211      29.312  32.257  16.933  1.00  0.00           H  
ATOM   3039  CB  VAL   211      29.178  33.370  18.753  1.00  0.00           C  
ATOM   3040  HB  VAL   211      28.944  34.388  19.065  1.00  0.00           H  
ATOM   3041  CG1 VAL   211      28.088  32.519  19.486  1.00  0.00           C  
ATOM   3042 HG11 VAL   211      28.245  32.636  20.558  1.00  0.00           H  
ATOM   3043 HG12 VAL   211      28.391  31.515  19.188  1.00  0.00           H  
ATOM   3044 HG13 VAL   211      27.075  32.632  19.100  1.00  0.00           H  
ATOM   3045  CG2 VAL   211      30.529  32.996  19.438  1.00  0.00           C  
ATOM   3046 HG21 VAL   211      31.307  33.691  19.123  1.00  0.00           H  
ATOM   3047 HG22 VAL   211      30.827  32.001  19.108  1.00  0.00           H  
ATOM   3048 HG23 VAL   211      30.470  32.968  20.526  1.00  0.00           H  
ATOM   3049  C   VAL   211      27.781  33.782  16.709  1.00  0.00           C  
ATOM   3050  O   VAL   211      27.121  32.960  16.080  1.00  0.00           O  
ATOM   3051  N   MET   212      27.497  35.095  16.823  1.00  0.00           N  
ATOM   3052  H   MET   212      28.233  35.645  17.243  1.00  0.00           H  
ATOM   3053  CA  MET   212      26.267  35.633  16.220  1.00  0.00           C  
ATOM   3054  HA  MET   212      25.406  35.141  16.673  1.00  0.00           H  
ATOM   3055  CB  MET   212      26.224  37.169  16.513  1.00  0.00           C  
ATOM   3056  HB2 MET   212      27.152  37.544  16.080  1.00  0.00           H  
ATOM   3057  HB3 MET   212      25.371  37.596  15.986  1.00  0.00           H  
ATOM   3058  CG  MET   212      26.203  37.552  17.976  1.00  0.00           C  
ATOM   3059  HG2 MET   212      25.598  36.834  18.530  1.00  0.00           H  
ATOM   3060  HG3 MET   212      27.111  37.203  18.468  1.00  0.00           H  
ATOM   3061  SD  MET   212      25.836  39.267  18.518  1.00  0.00           S  
ATOM   3062  CE  MET   212      27.187  40.198  17.717  1.00  0.00           C  
ATOM   3063  HE1 MET   212      27.058  40.303  16.640  1.00  0.00           H  
ATOM   3064  HE2 MET   212      28.099  39.638  17.923  1.00  0.00           H  
ATOM   3065  HE3 MET   212      27.225  41.204  18.134  1.00  0.00           H  
ATOM   3066  C   MET   212      26.253  35.554  14.682  1.00  0.00           C  
ATOM   3067  O   MET   212      25.190  35.318  14.099  1.00  0.00           O  
ATOM   3068  N   GLY   213      27.385  35.713  14.028  1.00  0.00           N  
ATOM   3069  H   GLY   213      28.243  35.862  14.539  1.00  0.00           H  
ATOM   3070  CA  GLY   213      27.607  35.529  12.563  1.00  0.00           C  
ATOM   3071  HA2 GLY   213      28.610  35.886  12.327  1.00  0.00           H  
ATOM   3072  HA3 GLY   213      27.560  34.475  12.289  1.00  0.00           H  
ATOM   3073  C   GLY   213      26.788  36.393  11.616  1.00  0.00           C  
ATOM   3074  O   GLY   213      25.904  37.194  12.039  1.00  0.00           O  
ATOM   3075  N   GLU   214      26.901  36.224  10.353  1.00  0.00           N  
ATOM   3076  H   GLU   214      27.678  35.688   9.994  1.00  0.00           H  
ATOM   3077  CA  GLU   214      26.019  36.761   9.300  1.00  0.00           C  
ATOM   3078  HA  GLU   214      26.162  37.840   9.363  1.00  0.00           H  
ATOM   3079  CB  GLU   214      26.531  36.422   7.905  1.00  0.00           C  
ATOM   3080  HB2 GLU   214      26.518  35.357   7.673  1.00  0.00           H  
ATOM   3081  HB3 GLU   214      25.724  36.869   7.325  1.00  0.00           H  
ATOM   3082  CG  GLU   214      27.798  37.021   7.356  1.00  0.00           C  
ATOM   3083  HG2 GLU   214      27.684  38.045   7.713  1.00  0.00           H  
ATOM   3084  HG3 GLU   214      27.714  37.013   6.270  1.00  0.00           H  
ATOM   3085  CD  GLU   214      29.043  36.477   8.040  1.00  0.00           C  
ATOM   3086  OE1 GLU   214      30.012  37.193   8.380  1.00  0.00           O  
ATOM   3087  OE2 GLU   214      29.172  35.229   8.270  1.00  0.00           O  
ATOM   3088  C   GLU   214      24.550  36.511   9.539  1.00  0.00           C  
ATOM   3089  O   GLU   214      23.747  37.435   9.133  1.00  0.00           O  
ATOM   3090  N   ALA   215      24.183  35.407  10.092  1.00  0.00           N  
ATOM   3091  H   ALA   215      24.790  34.610  10.220  1.00  0.00           H  
ATOM   3092  CA  ALA   215      22.723  35.173  10.177  1.00  0.00           C  
ATOM   3093  HA  ALA   215      22.327  35.278   9.167  1.00  0.00           H  
ATOM   3094  CB  ALA   215      22.487  33.730  10.600  1.00  0.00           C  
ATOM   3095  HB1 ALA   215      23.043  33.524  11.514  1.00  0.00           H  
ATOM   3096  HB2 ALA   215      22.843  33.106   9.780  1.00  0.00           H  
ATOM   3097  HB3 ALA   215      21.412  33.593  10.713  1.00  0.00           H  
ATOM   3098  C   ALA   215      21.959  36.077  11.223  1.00  0.00           C  
ATOM   3099  O   ALA   215      20.759  36.351  11.069  1.00  0.00           O  
ATOM   3100  N   THR   216      22.712  36.593  12.229  1.00  0.00           N  
ATOM   3101  H   THR   216      23.666  36.262  12.204  1.00  0.00           H  
ATOM   3102  CA  THR   216      22.195  37.580  13.200  1.00  0.00           C  
ATOM   3103  HA  THR   216      21.113  37.482  13.292  1.00  0.00           H  
ATOM   3104  CB  THR   216      22.695  37.358  14.595  1.00  0.00           C  
ATOM   3105  HB  THR   216      23.752  37.622  14.597  1.00  0.00           H  
ATOM   3106  CG2 THR   216      21.972  38.185  15.600  1.00  0.00           C  
ATOM   3107 HG21 THR   216      22.319  38.062  16.626  1.00  0.00           H  
ATOM   3108 HG22 THR   216      20.908  37.946  15.582  1.00  0.00           H  
ATOM   3109 HG23 THR   216      22.051  39.250  15.381  1.00  0.00           H  
ATOM   3110  OG1 THR   216      22.534  35.991  14.947  1.00  0.00           O  
ATOM   3111  HG1 THR   216      23.261  35.495  14.563  1.00  0.00           H  
ATOM   3112  C   THR   216      22.485  38.973  12.670  1.00  0.00           C  
ATOM   3113  O   THR   216      21.637  39.841  12.912  1.00  0.00           O  
ATOM   3114  N   ARG   217      23.543  39.206  11.933  1.00  0.00           N  
ATOM   3115  H   ARG   217      24.110  38.412  11.670  1.00  0.00           H  
ATOM   3116  CA  ARG   217      23.898  40.573  11.322  1.00  0.00           C  
ATOM   3117  HA  ARG   217      23.819  41.326  12.107  1.00  0.00           H  
ATOM   3118  CB  ARG   217      25.309  40.625  10.612  1.00  0.00           C  
ATOM   3119  HB2 ARG   217      26.082  40.317  11.316  1.00  0.00           H  
ATOM   3120  HB3 ARG   217      25.379  39.968   9.746  1.00  0.00           H  
ATOM   3121  CG  ARG   217      25.499  42.159  10.228  1.00  0.00           C  
ATOM   3122  HG2 ARG   217      25.733  42.763  11.104  1.00  0.00           H  
ATOM   3123  HG3 ARG   217      24.595  42.533   9.747  1.00  0.00           H  
ATOM   3124  CD  ARG   217      26.529  42.189   9.108  1.00  0.00           C  
ATOM   3125  HD2 ARG   217      26.591  43.251   8.869  1.00  0.00           H  
ATOM   3126  HD3 ARG   217      27.480  41.866   9.532  1.00  0.00           H  
ATOM   3127  NE  ARG   217      26.193  41.418   7.907  1.00  0.00           N  
ATOM   3128  HE  ARG   217      25.239  41.496   7.584  1.00  0.00           H  
ATOM   3129  CZ  ARG   217      26.908  40.583   7.232  1.00  0.00           C  
ATOM   3130  NH1 ARG   217      28.206  40.489   7.310  1.00  0.00           N  
ATOM   3131 HH11 ARG   217      28.662  41.191   7.875  1.00  0.00           H  
ATOM   3132 HH12 ARG   217      28.771  39.876   6.738  1.00  0.00           H  
ATOM   3133  NH2 ARG   217      26.324  39.810   6.326  1.00  0.00           N  
ATOM   3134 HH21 ARG   217      25.360  39.899   6.038  1.00  0.00           H  
ATOM   3135 HH22 ARG   217      26.938  39.333   5.682  1.00  0.00           H  
ATOM   3136  C   ARG   217      22.783  41.072  10.469  1.00  0.00           C  
ATOM   3137  O   ARG   217      22.299  42.220  10.644  1.00  0.00           O  
ATOM   3138  N   ASP   218      22.313  40.184   9.619  1.00  0.00           N  
ATOM   3139  H   ASP   218      22.783  39.307   9.442  1.00  0.00           H  
ATOM   3140  CA  ASP   218      21.286  40.393   8.602  1.00  0.00           C  
ATOM   3141  HA  ASP   218      21.138  41.434   8.317  1.00  0.00           H  
ATOM   3142  CB  ASP   218      21.771  39.744   7.326  1.00  0.00           C  
ATOM   3143  HB2 ASP   218      20.999  40.004   6.601  1.00  0.00           H  
ATOM   3144  HB3 ASP   218      21.925  38.666   7.351  1.00  0.00           H  
ATOM   3145  CG  ASP   218      23.037  40.322   6.761  1.00  0.00           C  
ATOM   3146  OD1 ASP   218      23.467  41.357   7.331  1.00  0.00           O  
ATOM   3147  OD2 ASP   218      23.646  39.757   5.789  1.00  0.00           O  
ATOM   3148  C   ASP   218      19.863  39.943   9.099  1.00  0.00           C  
ATOM   3149  O   ASP   218      18.955  39.818   8.221  1.00  0.00           O  
ATOM   3150  N   ASN   219      19.732  39.632  10.358  1.00  0.00           N  
ATOM   3151  H   ASN   219      20.463  39.715  11.050  1.00  0.00           H  
ATOM   3152  CA  ASN   219      18.381  39.543  10.965  1.00  0.00           C  
ATOM   3153  HA  ASN   219      17.769  38.977  10.262  1.00  0.00           H  
ATOM   3154  CB  ASN   219      18.454  38.671  12.206  1.00  0.00           C  
ATOM   3155  HB2 ASN   219      18.975  39.295  12.933  1.00  0.00           H  
ATOM   3156  HB3 ASN   219      19.038  37.767  12.032  1.00  0.00           H  
ATOM   3157  CG  ASN   219      17.122  38.244  12.812  1.00  0.00           C  
ATOM   3158  OD1 ASN   219      16.114  38.845  12.498  1.00  0.00           O  
ATOM   3159  ND2 ASN   219      17.023  37.113  13.428  1.00  0.00           N  
ATOM   3160 HD21 ASN   219      17.880  36.626  13.651  1.00  0.00           H  
ATOM   3161 HD22 ASN   219      16.102  36.832  13.732  1.00  0.00           H  
ATOM   3162  C   ASN   219      17.835  41.009  11.257  1.00  0.00           C  
ATOM   3163  O   ASN   219      18.366  41.648  12.184  1.00  0.00           O  
ATOM   3164  N   PRO   220      16.706  41.426  10.665  1.00  0.00           N  
ATOM   3165  CD  PRO   220      15.969  40.805   9.598  1.00  0.00           C  
ATOM   3166  HD2 PRO   220      16.646  40.573   8.776  1.00  0.00           H  
ATOM   3167  HD3 PRO   220      15.475  39.879   9.895  1.00  0.00           H  
ATOM   3168  CG  PRO   220      14.888  41.763   9.149  1.00  0.00           C  
ATOM   3169  HG2 PRO   220      13.883  41.372   9.309  1.00  0.00           H  
ATOM   3170  HG3 PRO   220      14.895  41.967   8.079  1.00  0.00           H  
ATOM   3171  CB  PRO   220      15.128  43.080   9.923  1.00  0.00           C  
ATOM   3172  HB2 PRO   220      14.180  43.529  10.218  1.00  0.00           H  
ATOM   3173  HB3 PRO   220      15.629  43.919   9.440  1.00  0.00           H  
ATOM   3174  CA  PRO   220      16.096  42.654  11.094  1.00  0.00           C  
ATOM   3175  HA  PRO   220      16.864  43.428  11.099  1.00  0.00           H  
ATOM   3176  C   PRO   220      15.251  42.538  12.426  1.00  0.00           C  
ATOM   3177  O   PRO   220      14.880  43.546  12.980  1.00  0.00           O  
ATOM   3178  N   GLN   221      14.921  41.345  12.886  1.00  0.00           N  
ATOM   3179  H   GLN   221      15.310  40.504  12.483  1.00  0.00           H  
ATOM   3180  CA  GLN   221      14.177  41.151  14.131  1.00  0.00           C  
ATOM   3181  HA  GLN   221      13.495  41.998  14.212  1.00  0.00           H  
ATOM   3182  CB  GLN   221      13.376  39.876  14.043  1.00  0.00           C  
ATOM   3183  HB2 GLN   221      14.080  39.099  13.744  1.00  0.00           H  
ATOM   3184  HB3 GLN   221      12.923  39.690  15.017  1.00  0.00           H  
ATOM   3185  CG  GLN   221      12.196  39.899  13.058  1.00  0.00           C  
ATOM   3186  HG2 GLN   221      11.774  40.902  13.125  1.00  0.00           H  
ATOM   3187  HG3 GLN   221      11.476  39.214  13.506  1.00  0.00           H  
ATOM   3188  CD  GLN   221      12.538  39.554  11.583  1.00  0.00           C  
ATOM   3189  OE1 GLN   221      11.822  40.014  10.694  1.00  0.00           O  
ATOM   3190  NE2 GLN   221      13.534  38.778  11.264  1.00  0.00           N  
ATOM   3191 HE21 GLN   221      14.155  38.393  11.961  1.00  0.00           H  
ATOM   3192 HE22 GLN   221      13.650  38.581  10.281  1.00  0.00           H  
ATOM   3193  C   GLN   221      14.987  41.205  15.468  1.00  0.00           C  
ATOM   3194  O   GLN   221      14.421  41.304  16.539  1.00  0.00           O  
ATOM   3195  N   PHE   222      16.274  41.330  15.231  1.00  0.00           N  
ATOM   3196  H   PHE   222      16.574  41.426  14.272  1.00  0.00           H  
ATOM   3197  CA  PHE   222      17.344  41.519  16.233  1.00  0.00           C  
ATOM   3198  HA  PHE   222      16.959  41.174  17.192  1.00  0.00           H  
ATOM   3199  CB  PHE   222      18.501  40.584  15.930  1.00  0.00           C  
ATOM   3200  HB2 PHE   222      18.142  39.557  15.862  1.00  0.00           H  
ATOM   3201  HB3 PHE   222      18.897  40.737  14.927  1.00  0.00           H  
ATOM   3202  CG  PHE   222      19.677  40.648  16.946  1.00  0.00           C  
ATOM   3203  CD1 PHE   222      19.718  39.833  18.069  1.00  0.00           C  
ATOM   3204  HD1 PHE   222      19.040  39.043  18.360  1.00  0.00           H  
ATOM   3205  CE1 PHE   222      20.723  40.087  19.033  1.00  0.00           C  
ATOM   3206  HE1 PHE   222      20.847  39.444  19.892  1.00  0.00           H  
ATOM   3207  CZ  PHE   222      21.562  41.184  18.900  1.00  0.00           C  
ATOM   3208  HZ  PHE   222      22.380  41.326  19.592  1.00  0.00           H  
ATOM   3209  CE2 PHE   222      21.711  41.850  17.713  1.00  0.00           C  
ATOM   3210  HE2 PHE   222      22.509  42.536  17.466  1.00  0.00           H  
ATOM   3211  CD2 PHE   222      20.722  41.584  16.735  1.00  0.00           C  
ATOM   3212  HD2 PHE   222      20.826  42.187  15.845  1.00  0.00           H  
ATOM   3213  C   PHE   222      17.750  42.927  16.442  1.00  0.00           C  
ATOM   3214  O   PHE   222      17.826  43.725  15.493  1.00  0.00           O  
ATOM   3215  N   GLU   223      18.056  43.314  17.680  1.00  0.00           N  
ATOM   3216  H   GLU   223      17.701  42.727  18.421  1.00  0.00           H  
ATOM   3217  CA  GLU   223      18.733  44.587  17.879  1.00  0.00           C  
ATOM   3218  HA  GLU   223      19.228  44.817  16.935  1.00  0.00           H  
ATOM   3219  CB  GLU   223      17.642  45.606  18.163  1.00  0.00           C  
ATOM   3220  HB2 GLU   223      16.739  45.362  17.602  1.00  0.00           H  
ATOM   3221  HB3 GLU   223      17.376  45.537  19.218  1.00  0.00           H  
ATOM   3222  CG  GLU   223      17.960  47.167  17.855  1.00  0.00           C  
ATOM   3223  HG2 GLU   223      18.872  47.317  18.433  1.00  0.00           H  
ATOM   3224  HG3 GLU   223      17.175  47.856  18.166  1.00  0.00           H  
ATOM   3225  CD  GLU   223      18.258  47.312  16.366  1.00  0.00           C  
ATOM   3226  OE1 GLU   223      19.450  47.668  15.986  1.00  0.00           O  
ATOM   3227  OE2 GLU   223      17.270  47.456  15.638  1.00  0.00           O  
ATOM   3228  C   GLU   223      19.721  44.500  19.115  1.00  0.00           C  
ATOM   3229  O   GLU   223      19.458  43.773  20.061  1.00  0.00           O  
ATOM   3230  N   LEU   224      20.789  45.286  19.048  1.00  0.00           N  
ATOM   3231  H   LEU   224      20.857  45.900  18.249  1.00  0.00           H  
ATOM   3232  CA  LEU   224      21.720  45.579  20.138  1.00  0.00           C  
ATOM   3233  HA  LEU   224      21.404  44.946  20.966  1.00  0.00           H  
ATOM   3234  CB  LEU   224      23.078  44.979  19.661  1.00  0.00           C  
ATOM   3235  HB2 LEU   224      23.115  43.896  19.549  1.00  0.00           H  
ATOM   3236  HB3 LEU   224      23.342  45.479  18.729  1.00  0.00           H  
ATOM   3237  CG  LEU   224      24.224  45.346  20.616  1.00  0.00           C  
ATOM   3238  HG  LEU   224      24.312  46.427  20.729  1.00  0.00           H  
ATOM   3239  CD1 LEU   224      24.122  44.746  22.074  1.00  0.00           C  
ATOM   3240 HD11 LEU   224      23.323  45.293  22.575  1.00  0.00           H  
ATOM   3241 HD12 LEU   224      25.079  44.883  22.576  1.00  0.00           H  
ATOM   3242 HD13 LEU   224      23.871  43.688  21.998  1.00  0.00           H  
ATOM   3243  CD2 LEU   224      25.533  45.008  20.024  1.00  0.00           C  
ATOM   3244 HD21 LEU   224      25.633  43.944  19.812  1.00  0.00           H  
ATOM   3245 HD22 LEU   224      25.738  45.577  19.118  1.00  0.00           H  
ATOM   3246 HD23 LEU   224      26.324  45.216  20.744  1.00  0.00           H  
ATOM   3247  C   LEU   224      21.707  46.990  20.578  1.00  0.00           C  
ATOM   3248  O   LEU   224      21.638  47.976  19.791  1.00  0.00           O  
ATOM   3249  N   PHE   225      21.817  47.200  21.879  1.00  0.00           N  
ATOM   3250  H   PHE   225      21.688  46.386  22.464  1.00  0.00           H  
ATOM   3251  CA  PHE   225      22.178  48.453  22.582  1.00  0.00           C  
ATOM   3252  HA  PHE   225      22.499  49.144  21.802  1.00  0.00           H  
ATOM   3253  CB  PHE   225      20.947  48.953  23.308  1.00  0.00           C  
ATOM   3254  HB2 PHE   225      20.849  48.313  24.185  1.00  0.00           H  
ATOM   3255  HB3 PHE   225      21.106  50.014  23.500  1.00  0.00           H  
ATOM   3256  CG  PHE   225      19.638  48.862  22.540  1.00  0.00           C  
ATOM   3257  CD1 PHE   225      19.125  49.992  21.878  1.00  0.00           C  
ATOM   3258  HD1 PHE   225      19.716  50.870  22.093  1.00  0.00           H  
ATOM   3259  CE1 PHE   225      18.004  49.871  21.015  1.00  0.00           C  
ATOM   3260  HE1 PHE   225      17.627  50.753  20.519  1.00  0.00           H  
ATOM   3261  CZ  PHE   225      17.406  48.611  20.733  1.00  0.00           C  
ATOM   3262  HZ  PHE   225      16.557  48.465  20.081  1.00  0.00           H  
ATOM   3263  CE2 PHE   225      17.884  47.497  21.502  1.00  0.00           C  
ATOM   3264  HE2 PHE   225      17.375  46.549  21.414  1.00  0.00           H  
ATOM   3265  CD2 PHE   225      19.003  47.616  22.345  1.00  0.00           C  
ATOM   3266  HD2 PHE   225      19.399  46.812  22.947  1.00  0.00           H  
ATOM   3267  C   PHE   225      23.343  48.285  23.505  1.00  0.00           C  
ATOM   3268  O   PHE   225      23.197  47.692  24.553  1.00  0.00           O  
ATOM   3269  N   ASP   226      24.491  48.865  23.159  1.00  0.00           N  
ATOM   3270  H   ASP   226      24.502  49.529  22.398  1.00  0.00           H  
ATOM   3271  CA  ASP   226      25.587  49.005  24.100  1.00  0.00           C  
ATOM   3272  HA  ASP   226      25.742  48.086  24.664  1.00  0.00           H  
ATOM   3273  CB  ASP   226      26.891  49.023  23.277  1.00  0.00           C  
ATOM   3274  HB2 ASP   226      27.698  48.967  24.008  1.00  0.00           H  
ATOM   3275  HB3 ASP   226      26.941  48.126  22.659  1.00  0.00           H  
ATOM   3276  CG  ASP   226      27.232  50.272  22.414  1.00  0.00           C  
ATOM   3277  OD1 ASP   226      26.303  50.821  21.775  1.00  0.00           O  
ATOM   3278  OD2 ASP   226      28.360  50.767  22.348  1.00  0.00           O  
ATOM   3279  C   ASP   226      25.497  50.194  25.105  1.00  0.00           C  
ATOM   3280  O   ASP   226      24.688  51.069  24.928  1.00  0.00           O  
ATOM   3281  N   GLU   227      26.286  50.159  26.193  1.00  0.00           N  
ATOM   3282  H   GLU   227      26.986  49.431  26.234  1.00  0.00           H  
ATOM   3283  CA  GLU   227      26.149  51.068  27.323  1.00  0.00           C  
ATOM   3284  HA  GLU   227      26.771  50.759  28.163  1.00  0.00           H  
ATOM   3285  CB  GLU   227      26.711  52.430  26.951  1.00  0.00           C  
ATOM   3286  HB2 GLU   227      26.225  52.811  26.052  1.00  0.00           H  
ATOM   3287  HB3 GLU   227      26.579  53.190  27.721  1.00  0.00           H  
ATOM   3288  CG  GLU   227      28.198  52.355  26.457  1.00  0.00           C  
ATOM   3289  HG2 GLU   227      28.775  51.871  27.245  1.00  0.00           H  
ATOM   3290  HG3 GLU   227      28.270  51.709  25.583  1.00  0.00           H  
ATOM   3291  CD  GLU   227      28.588  53.761  26.052  1.00  0.00           C  
ATOM   3292  OE1 GLU   227      28.407  54.006  24.816  1.00  0.00           O  
ATOM   3293  OE2 GLU   227      29.014  54.497  26.947  1.00  0.00           O  
ATOM   3294  C   GLU   227      24.655  51.029  27.884  1.00  0.00           C  
ATOM   3295  O   GLU   227      23.986  52.042  28.100  1.00  0.00           O  
ATOM   3296  N   SER   228      24.134  49.835  27.966  1.00  0.00           N  
ATOM   3297  H   SER   228      24.761  49.091  27.693  1.00  0.00           H  
ATOM   3298  CA  SER   228      22.831  49.490  28.430  1.00  0.00           C  
ATOM   3299  HA  SER   228      22.362  50.428  28.728  1.00  0.00           H  
ATOM   3300  CB  SER   228      22.093  48.888  27.250  1.00  0.00           C  
ATOM   3301  HB2 SER   228      21.068  48.706  27.574  1.00  0.00           H  
ATOM   3302  HB3 SER   228      22.518  47.919  26.987  1.00  0.00           H  
ATOM   3303  OG  SER   228      21.875  49.691  26.138  1.00  0.00           O  
ATOM   3304  HG  SER   228      22.698  49.839  25.667  1.00  0.00           H  
ATOM   3305  C   SER   228      22.798  48.460  29.643  1.00  0.00           C  
ATOM   3306  O   SER   228      22.626  47.258  29.402  1.00  0.00           O  
ATOM   3307  N   LEU   229      23.070  48.944  30.886  1.00  0.00           N  
ATOM   3308  H   LEU   229      23.197  49.941  30.989  1.00  0.00           H  
ATOM   3309  CA  LEU   229      23.000  48.172  32.116  1.00  0.00           C  
ATOM   3310  HA  LEU   229      23.715  47.350  32.111  1.00  0.00           H  
ATOM   3311  CB  LEU   229      23.389  49.051  33.382  1.00  0.00           C  
ATOM   3312  HB2 LEU   229      22.794  49.965  33.384  1.00  0.00           H  
ATOM   3313  HB3 LEU   229      24.428  49.378  33.340  1.00  0.00           H  
ATOM   3314  CG  LEU   229      23.164  48.463  34.754  1.00  0.00           C  
ATOM   3315  HG  LEU   229      22.123  48.148  34.837  1.00  0.00           H  
ATOM   3316  CD1 LEU   229      23.966  47.239  35.078  1.00  0.00           C  
ATOM   3317 HD11 LEU   229      25.008  47.561  35.094  1.00  0.00           H  
ATOM   3318 HD12 LEU   229      23.680  46.875  36.065  1.00  0.00           H  
ATOM   3319 HD13 LEU   229      23.848  46.331  34.485  1.00  0.00           H  
ATOM   3320  CD2 LEU   229      23.451  49.469  35.873  1.00  0.00           C  
ATOM   3321 HD21 LEU   229      23.419  48.993  36.853  1.00  0.00           H  
ATOM   3322 HD22 LEU   229      22.753  50.305  35.891  1.00  0.00           H  
ATOM   3323 HD23 LEU   229      24.442  49.878  35.675  1.00  0.00           H  
ATOM   3324  C   LEU   229      21.625  47.560  32.268  1.00  0.00           C  
ATOM   3325  O   LEU   229      20.592  48.194  32.390  1.00  0.00           O  
ATOM   3326  N   VAL   230      21.616  46.306  32.632  1.00  0.00           N  
ATOM   3327  H   VAL   230      22.463  45.760  32.570  1.00  0.00           H  
ATOM   3328  CA  VAL   230      20.408  45.583  33.131  1.00  0.00           C  
ATOM   3329  HA  VAL   230      19.590  46.215  32.786  1.00  0.00           H  
ATOM   3330  CB  VAL   230      20.136  44.266  32.357  1.00  0.00           C  
ATOM   3331  HB  VAL   230      20.915  43.574  32.677  1.00  0.00           H  
ATOM   3332  CG1 VAL   230      18.774  43.635  32.759  1.00  0.00           C  
ATOM   3333 HG11 VAL   230      18.861  43.324  33.800  1.00  0.00           H  
ATOM   3334 HG12 VAL   230      18.591  42.732  32.177  1.00  0.00           H  
ATOM   3335 HG13 VAL   230      18.042  44.438  32.676  1.00  0.00           H  
ATOM   3336  CG2 VAL   230      20.190  44.314  30.788  1.00  0.00           C  
ATOM   3337 HG21 VAL   230      19.966  43.351  30.331  1.00  0.00           H  
ATOM   3338 HG22 VAL   230      21.204  44.651  30.571  1.00  0.00           H  
ATOM   3339 HG23 VAL   230      19.448  45.054  30.488  1.00  0.00           H  
ATOM   3340  C   VAL   230      20.425  45.423  34.659  1.00  0.00           C  
ATOM   3341  O   VAL   230      21.340  44.773  35.207  1.00  0.00           O  
ATOM   3342  N   THR   231      19.552  46.087  35.357  1.00  0.00           N  
ATOM   3343  H   THR   231      18.761  46.594  34.987  1.00  0.00           H  
ATOM   3344  CA  THR   231      19.536  46.020  36.835  1.00  0.00           C  
ATOM   3345  HA  THR   231      20.534  45.804  37.217  1.00  0.00           H  
ATOM   3346  CB  THR   231      18.923  47.355  37.420  1.00  0.00           C  
ATOM   3347  HB  THR   231      18.789  47.249  38.496  1.00  0.00           H  
ATOM   3348  CG2 THR   231      19.855  48.501  37.292  1.00  0.00           C  
ATOM   3349 HG21 THR   231      20.764  48.105  37.745  1.00  0.00           H  
ATOM   3350 HG22 THR   231      19.532  49.383  37.844  1.00  0.00           H  
ATOM   3351 HG23 THR   231      20.032  48.603  36.221  1.00  0.00           H  
ATOM   3352  OG1 THR   231      17.714  47.675  36.741  1.00  0.00           O  
ATOM   3353  HG1 THR   231      17.460  48.478  37.201  1.00  0.00           H  
ATOM   3354  C   THR   231      18.710  44.863  37.317  1.00  0.00           C  
ATOM   3355  O   THR   231      18.880  44.449  38.492  1.00  0.00           O  
ATOM   3356  N   ARG   232      17.700  44.322  36.579  1.00  0.00           N  
ATOM   3357  H   ARG   232      17.523  44.653  35.641  1.00  0.00           H  
ATOM   3358  CA  ARG   232      16.928  43.138  36.985  1.00  0.00           C  
ATOM   3359  HA  ARG   232      17.622  42.347  37.270  1.00  0.00           H  
ATOM   3360  CB  ARG   232      15.989  43.546  38.150  1.00  0.00           C  
ATOM   3361  HB2 ARG   232      15.383  42.744  38.570  1.00  0.00           H  
ATOM   3362  HB3 ARG   232      16.534  44.091  38.921  1.00  0.00           H  
ATOM   3363  CG  ARG   232      14.930  44.601  37.766  1.00  0.00           C  
ATOM   3364  HG2 ARG   232      15.401  45.428  37.234  1.00  0.00           H  
ATOM   3365  HG3 ARG   232      14.184  44.140  37.119  1.00  0.00           H  
ATOM   3366  CD  ARG   232      14.226  45.287  38.932  1.00  0.00           C  
ATOM   3367  HD2 ARG   232      13.829  44.575  39.656  1.00  0.00           H  
ATOM   3368  HD3 ARG   232      15.002  45.849  39.453  1.00  0.00           H  
ATOM   3369  NE  ARG   232      13.212  46.236  38.557  1.00  0.00           N  
ATOM   3370  HE  ARG   232      13.507  47.083  38.093  1.00  0.00           H  
ATOM   3371  CZ  ARG   232      11.988  46.187  38.896  1.00  0.00           C  
ATOM   3372  NH1 ARG   232      11.457  45.210  39.523  1.00  0.00           N  
ATOM   3373 HH11 ARG   232      11.921  44.314  39.546  1.00  0.00           H  
ATOM   3374 HH12 ARG   232      10.454  45.177  39.641  1.00  0.00           H  
ATOM   3375  NH2 ARG   232      11.207  47.114  38.483  1.00  0.00           N  
ATOM   3376 HH21 ARG   232      11.565  47.952  38.048  1.00  0.00           H  
ATOM   3377 HH22 ARG   232      10.319  47.202  38.955  1.00  0.00           H  
ATOM   3378  C   ARG   232      15.980  42.599  35.943  1.00  0.00           C  
ATOM   3379  O   ARG   232      15.528  43.322  35.096  1.00  0.00           O  
ATOM   3380  N   VAL   233      15.692  41.285  36.044  1.00  0.00           N  
ATOM   3381  H   VAL   233      16.121  40.772  36.802  1.00  0.00           H  
ATOM   3382  CA  VAL   233      14.645  40.574  35.348  1.00  0.00           C  
ATOM   3383  HA  VAL   233      14.656  40.922  34.315  1.00  0.00           H  
ATOM   3384  CB  VAL   233      14.919  39.096  35.478  1.00  0.00           C  
ATOM   3385  HB  VAL   233      14.940  38.860  36.542  1.00  0.00           H  
ATOM   3386  CG1 VAL   233      13.751  38.349  34.797  1.00  0.00           C  
ATOM   3387 HG11 VAL   233      13.613  38.781  33.806  1.00  0.00           H  
ATOM   3388 HG12 VAL   233      12.868  38.372  35.436  1.00  0.00           H  
ATOM   3389 HG13 VAL   233      13.963  37.284  34.702  1.00  0.00           H  
ATOM   3390  CG2 VAL   233      16.208  38.724  34.742  1.00  0.00           C  
ATOM   3391 HG21 VAL   233      16.267  39.203  33.765  1.00  0.00           H  
ATOM   3392 HG22 VAL   233      16.348  37.647  34.648  1.00  0.00           H  
ATOM   3393 HG23 VAL   233      17.019  39.161  35.325  1.00  0.00           H  
ATOM   3394  C   VAL   233      13.283  40.971  35.845  1.00  0.00           C  
ATOM   3395  O   VAL   233      13.153  41.499  36.931  1.00  0.00           O  
ATOM   3396  N   LEU   234      12.201  40.742  35.089  1.00  0.00           N  
ATOM   3397  H   LEU   234      12.332  40.362  34.162  1.00  0.00           H  
ATOM   3398  CA  LEU   234      10.793  40.997  35.471  1.00  0.00           C  
ATOM   3399  HA  LEU   234      10.780  41.324  36.511  1.00  0.00           H  
ATOM   3400  CB  LEU   234      10.189  42.143  34.607  1.00  0.00           C  
ATOM   3401  HB2 LEU   234       9.211  42.395  35.016  1.00  0.00           H  
ATOM   3402  HB3 LEU   234      10.029  41.810  33.581  1.00  0.00           H  
ATOM   3403  CG  LEU   234      10.919  43.472  34.508  1.00  0.00           C  
ATOM   3404  HG  LEU   234      11.948  43.248  34.229  1.00  0.00           H  
ATOM   3405  CD1 LEU   234      10.262  44.445  33.512  1.00  0.00           C  
ATOM   3406 HD11 LEU   234      10.582  45.481  33.621  1.00  0.00           H  
ATOM   3407 HD12 LEU   234       9.202  44.489  33.765  1.00  0.00           H  
ATOM   3408 HD13 LEU   234      10.499  44.093  32.508  1.00  0.00           H  
ATOM   3409  CD2 LEU   234      10.958  44.150  35.895  1.00  0.00           C  
ATOM   3410 HD21 LEU   234      12.020  44.232  36.130  1.00  0.00           H  
ATOM   3411 HD22 LEU   234      10.353  45.056  35.892  1.00  0.00           H  
ATOM   3412 HD23 LEU   234      10.484  43.429  36.561  1.00  0.00           H  
ATOM   3413  C   LEU   234       9.914  39.824  35.264  1.00  0.00           C  
ATOM   3414  O   LEU   234      10.224  38.922  34.511  1.00  0.00           O  
ATOM   3415  N   VAL   235       8.902  39.701  36.166  1.00  0.00           N  
ATOM   3416  H   VAL   235       8.680  40.493  36.752  1.00  0.00           H  
ATOM   3417  CA  VAL   235       8.144  38.464  36.406  1.00  0.00           C  
ATOM   3418  HA  VAL   235       8.416  37.737  35.641  1.00  0.00           H  
ATOM   3419  CB  VAL   235       8.417  37.895  37.794  1.00  0.00           C  
ATOM   3420  HB  VAL   235       8.106  38.666  38.499  1.00  0.00           H  
ATOM   3421  CG1 VAL   235       7.674  36.572  38.003  1.00  0.00           C  
ATOM   3422 HG11 VAL   235       7.917  36.232  39.009  1.00  0.00           H  
ATOM   3423 HG12 VAL   235       6.603  36.552  37.806  1.00  0.00           H  
ATOM   3424 HG13 VAL   235       8.177  35.914  37.294  1.00  0.00           H  
ATOM   3425  CG2 VAL   235       9.845  37.500  37.996  1.00  0.00           C  
ATOM   3426 HG21 VAL   235      10.169  36.802  37.223  1.00  0.00           H  
ATOM   3427 HG22 VAL   235      10.132  37.037  38.940  1.00  0.00           H  
ATOM   3428 HG23 VAL   235      10.463  38.397  38.014  1.00  0.00           H  
ATOM   3429  C   VAL   235       6.659  38.920  36.429  1.00  0.00           C  
ATOM   3430  O   VAL   235       6.365  40.000  37.032  1.00  0.00           O  
ATOM   3431  N   GLU   236       5.753  38.099  35.865  1.00  0.00           N  
ATOM   3432  H   GLU   236       6.041  37.252  35.396  1.00  0.00           H  
ATOM   3433  CA  GLU   236       4.377  38.113  36.370  1.00  0.00           C  
ATOM   3434  HA  GLU   236       4.449  38.478  37.394  1.00  0.00           H  
ATOM   3435  CB  GLU   236       3.437  39.067  35.593  1.00  0.00           C  
ATOM   3436  HB2 GLU   236       3.805  40.084  35.725  1.00  0.00           H  
ATOM   3437  HB3 GLU   236       3.651  38.706  34.587  1.00  0.00           H  
ATOM   3438  CG  GLU   236       1.906  39.160  35.763  1.00  0.00           C  
ATOM   3439  HG2 GLU   236       1.520  38.171  35.514  1.00  0.00           H  
ATOM   3440  HG3 GLU   236       1.409  39.885  35.119  1.00  0.00           H  
ATOM   3441  CD  GLU   236       1.431  39.408  37.189  1.00  0.00           C  
ATOM   3442  OE1 GLU   236       0.228  39.608  37.410  1.00  0.00           O  
ATOM   3443  OE2 GLU   236       2.149  39.155  38.161  1.00  0.00           O  
ATOM   3444  C   GLU   236       3.848  36.682  36.398  1.00  0.00           C  
ATOM   3445  O   GLU   236       4.113  35.878  35.511  1.00  0.00           O  
ATOM   3446  N   ASP   237       3.073  36.379  37.465  1.00  0.00           N  
ATOM   3447  H   ASP   237       2.719  37.150  38.014  1.00  0.00           H  
ATOM   3448  CA  ASP   237       2.616  35.014  37.765  1.00  0.00           C  
ATOM   3449  HA  ASP   237       2.344  34.946  38.818  1.00  0.00           H  
ATOM   3450  CB  ASP   237       1.455  34.475  36.846  1.00  0.00           C  
ATOM   3451  HB2 ASP   237       1.728  34.672  35.810  1.00  0.00           H  
ATOM   3452  HB3 ASP   237       1.162  33.465  37.135  1.00  0.00           H  
ATOM   3453  CG  ASP   237       0.144  35.165  37.081  1.00  0.00           C  
ATOM   3454  OD1 ASP   237      -0.024  35.768  38.128  1.00  0.00           O  
ATOM   3455  OD2 ASP   237      -0.698  34.990  36.178  1.00  0.00           O  
ATOM   3456  C   ASP   237       3.810  34.030  37.841  1.00  0.00           C  
ATOM   3457  O   ASP   237       3.790  32.873  37.425  1.00  0.00           O  
ATOM   3458  N   GLY   238       4.935  34.507  38.376  1.00  0.00           N  
ATOM   3459  H   GLY   238       4.992  35.469  38.678  1.00  0.00           H  
ATOM   3460  CA  GLY   238       6.210  33.725  38.326  1.00  0.00           C  
ATOM   3461  HA2 GLY   238       6.894  34.123  39.076  1.00  0.00           H  
ATOM   3462  HA3 GLY   238       6.026  32.704  38.658  1.00  0.00           H  
ATOM   3463  C   GLY   238       6.973  33.639  36.976  1.00  0.00           C  
ATOM   3464  O   GLY   238       8.195  33.302  36.894  1.00  0.00           O  
ATOM   3465  N   THR   239       6.327  33.944  35.864  1.00  0.00           N  
ATOM   3466  H   THR   239       5.470  34.466  35.984  1.00  0.00           H  
ATOM   3467  CA  THR   239       6.825  33.900  34.454  1.00  0.00           C  
ATOM   3468  HA  THR   239       7.453  33.010  34.486  1.00  0.00           H  
ATOM   3469  CB  THR   239       5.590  33.731  33.507  1.00  0.00           C  
ATOM   3470  HB  THR   239       5.010  34.653  33.556  1.00  0.00           H  
ATOM   3471  CG2 THR   239       5.990  33.568  32.002  1.00  0.00           C  
ATOM   3472 HG21 THR   239       6.705  34.372  31.827  1.00  0.00           H  
ATOM   3473 HG22 THR   239       6.502  32.606  31.975  1.00  0.00           H  
ATOM   3474 HG23 THR   239       5.136  33.497  31.329  1.00  0.00           H  
ATOM   3475  OG1 THR   239       4.817  32.577  33.888  1.00  0.00           O  
ATOM   3476  HG1 THR   239       4.529  32.652  34.801  1.00  0.00           H  
ATOM   3477  C   THR   239       7.685  35.121  34.081  1.00  0.00           C  
ATOM   3478  O   THR   239       7.205  36.235  34.343  1.00  0.00           O  
ATOM   3479  N   ALA   240       8.860  34.948  33.416  1.00  0.00           N  
ATOM   3480  H   ALA   240       9.242  34.023  33.280  1.00  0.00           H  
ATOM   3481  CA  ALA   240       9.691  36.052  32.947  1.00  0.00           C  
ATOM   3482  HA  ALA   240      10.075  36.553  33.836  1.00  0.00           H  
ATOM   3483  CB  ALA   240      10.939  35.501  32.275  1.00  0.00           C  
ATOM   3484  HB1 ALA   240      11.400  34.783  32.953  1.00  0.00           H  
ATOM   3485  HB2 ALA   240      10.672  35.165  31.272  1.00  0.00           H  
ATOM   3486  HB3 ALA   240      11.624  36.346  32.215  1.00  0.00           H  
ATOM   3487  C   ALA   240       8.902  37.003  31.986  1.00  0.00           C  
ATOM   3488  O   ALA   240       8.652  36.610  30.821  1.00  0.00           O  
ATOM   3489  N   ALA   241       8.507  38.132  32.468  1.00  0.00           N  
ATOM   3490  H   ALA   241       8.680  38.345  33.440  1.00  0.00           H  
ATOM   3491  CA  ALA   241       7.690  39.159  31.770  1.00  0.00           C  
ATOM   3492  HA  ALA   241       7.077  38.747  30.968  1.00  0.00           H  
ATOM   3493  CB  ALA   241       6.581  39.657  32.706  1.00  0.00           C  
ATOM   3494  HB1 ALA   241       6.158  40.634  32.470  1.00  0.00           H  
ATOM   3495  HB2 ALA   241       7.069  39.750  33.676  1.00  0.00           H  
ATOM   3496  HB3 ALA   241       5.823  38.874  32.718  1.00  0.00           H  
ATOM   3497  C   ALA   241       8.548  40.306  31.152  1.00  0.00           C  
ATOM   3498  O   ALA   241       8.011  41.132  30.382  1.00  0.00           O  
ATOM   3499  N   GLY   242       9.889  40.337  31.349  1.00  0.00           N  
ATOM   3500  H   GLY   242      10.261  39.739  32.073  1.00  0.00           H  
ATOM   3501  CA  GLY   242      10.809  41.060  30.543  1.00  0.00           C  
ATOM   3502  HA2 GLY   242      11.141  40.432  29.716  1.00  0.00           H  
ATOM   3503  HA3 GLY   242      10.321  41.993  30.258  1.00  0.00           H  
ATOM   3504  C   GLY   242      11.977  41.510  31.383  1.00  0.00           C  
ATOM   3505  O   GLY   242      12.436  40.826  32.252  1.00  0.00           O  
ATOM   3506  N   VAL   243      12.554  42.698  31.103  1.00  0.00           N  
ATOM   3507  H   VAL   243      12.290  43.137  30.233  1.00  0.00           H  
ATOM   3508  CA  VAL   243      13.735  43.181  31.839  1.00  0.00           C  
ATOM   3509  HA  VAL   243      13.863  42.678  32.798  1.00  0.00           H  
ATOM   3510  CB  VAL   243      15.051  43.079  31.011  1.00  0.00           C  
ATOM   3511  HB  VAL   243      15.721  43.838  31.414  1.00  0.00           H  
ATOM   3512  CG1 VAL   243      15.646  41.644  31.110  1.00  0.00           C  
ATOM   3513 HG11 VAL   243      16.716  41.744  30.931  1.00  0.00           H  
ATOM   3514 HG12 VAL   243      15.024  40.983  30.505  1.00  0.00           H  
ATOM   3515 HG13 VAL   243      15.493  41.331  32.143  1.00  0.00           H  
ATOM   3516  CG2 VAL   243      14.769  43.480  29.518  1.00  0.00           C  
ATOM   3517 HG21 VAL   243      14.195  42.718  28.990  1.00  0.00           H  
ATOM   3518 HG22 VAL   243      15.668  43.622  28.918  1.00  0.00           H  
ATOM   3519 HG23 VAL   243      14.227  44.424  29.460  1.00  0.00           H  
ATOM   3520  C   VAL   243      13.526  44.675  32.206  1.00  0.00           C  
ATOM   3521  O   VAL   243      12.885  45.335  31.422  1.00  0.00           O  
ATOM   3522  N   GLU   244      14.106  45.242  33.243  1.00  0.00           N  
ATOM   3523  H   GLU   244      14.678  44.610  33.783  1.00  0.00           H  
ATOM   3524  CA  GLU   244      14.390  46.684  33.449  1.00  0.00           C  
ATOM   3525  HA  GLU   244      13.767  47.369  32.873  1.00  0.00           H  
ATOM   3526  CB  GLU   244      13.873  46.949  34.834  1.00  0.00           C  
ATOM   3527  HB2 GLU   244      12.856  46.585  34.985  1.00  0.00           H  
ATOM   3528  HB3 GLU   244      14.540  46.424  35.518  1.00  0.00           H  
ATOM   3529  CG  GLU   244      13.885  48.480  35.209  1.00  0.00           C  
ATOM   3530  HG2 GLU   244      14.928  48.788  35.284  1.00  0.00           H  
ATOM   3531  HG3 GLU   244      13.439  49.106  34.435  1.00  0.00           H  
ATOM   3532  CD  GLU   244      13.112  48.722  36.440  1.00  0.00           C  
ATOM   3533  OE1 GLU   244      13.659  48.703  37.590  1.00  0.00           O  
ATOM   3534  OE2 GLU   244      11.916  48.998  36.329  1.00  0.00           O  
ATOM   3535  C   GLU   244      15.859  47.084  33.122  1.00  0.00           C  
ATOM   3536  O   GLU   244      16.827  46.412  33.578  1.00  0.00           O  
ATOM   3537  N   VAL   245      16.078  48.198  32.430  1.00  0.00           N  
ATOM   3538  H   VAL   245      15.265  48.786  32.310  1.00  0.00           H  
ATOM   3539  CA  VAL   245      17.328  48.596  31.783  1.00  0.00           C  
ATOM   3540  HA  VAL   245      18.166  48.022  32.178  1.00  0.00           H  
ATOM   3541  CB  VAL   245      17.262  48.367  30.267  1.00  0.00           C  
ATOM   3542  HB  VAL   245      16.553  49.060  29.814  1.00  0.00           H  
ATOM   3543  CG1 VAL   245      18.609  48.544  29.522  1.00  0.00           C  
ATOM   3544 HG11 VAL   245      18.389  48.676  28.462  1.00  0.00           H  
ATOM   3545 HG12 VAL   245      19.308  47.727  29.701  1.00  0.00           H  
ATOM   3546 HG13 VAL   245      19.145  49.435  29.849  1.00  0.00           H  
ATOM   3547  CG2 VAL   245      16.899  46.902  29.940  1.00  0.00           C  
ATOM   3548 HG21 VAL   245      17.136  46.612  28.916  1.00  0.00           H  
ATOM   3549 HG22 VAL   245      17.427  46.279  30.661  1.00  0.00           H  
ATOM   3550 HG23 VAL   245      15.812  46.817  29.937  1.00  0.00           H  
ATOM   3551  C   VAL   245      17.697  50.057  32.153  1.00  0.00           C  
ATOM   3552  O   VAL   245      16.742  50.828  32.268  1.00  0.00           O  
ATOM   3553  N   GLN   246      18.935  50.391  32.382  1.00  0.00           N  
ATOM   3554  H   GLN   246      19.605  49.727  32.744  1.00  0.00           H  
ATOM   3555  CA  GLN   246      19.332  51.736  32.537  1.00  0.00           C  
ATOM   3556  HA  GLN   246      18.466  52.392  32.623  1.00  0.00           H  
ATOM   3557  CB  GLN   246      20.139  51.920  33.895  1.00  0.00           C  
ATOM   3558  HB2 GLN   246      19.523  51.604  34.737  1.00  0.00           H  
ATOM   3559  HB3 GLN   246      21.052  51.329  33.823  1.00  0.00           H  
ATOM   3560  CG  GLN   246      20.582  53.391  34.192  1.00  0.00           C  
ATOM   3561  HG2 GLN   246      21.276  53.579  33.373  1.00  0.00           H  
ATOM   3562  HG3 GLN   246      19.646  53.947  34.132  1.00  0.00           H  
ATOM   3563  CD  GLN   246      21.205  53.504  35.593  1.00  0.00           C  
ATOM   3564  OE1 GLN   246      22.101  52.791  36.040  1.00  0.00           O  
ATOM   3565  NE2 GLN   246      20.950  54.564  36.275  1.00  0.00           N  
ATOM   3566 HE21 GLN   246      20.241  55.205  35.950  1.00  0.00           H  
ATOM   3567 HE22 GLN   246      21.605  54.941  36.945  1.00  0.00           H  
ATOM   3568  C   GLN   246      20.085  52.144  31.278  1.00  0.00           C  
ATOM   3569  O   GLN   246      21.057  51.485  30.925  1.00  0.00           O  
ATOM   3570  N   ASP   247      19.667  53.226  30.651  1.00  0.00           N  
ATOM   3571  H   ASP   247      18.821  53.705  30.923  1.00  0.00           H  
ATOM   3572  CA  ASP   247      20.441  53.810  29.642  1.00  0.00           C  
ATOM   3573  HA  ASP   247      20.789  53.102  28.890  1.00  0.00           H  
ATOM   3574  CB  ASP   247      19.546  54.858  28.929  1.00  0.00           C  
ATOM   3575  HB2 ASP   247      18.768  54.269  28.444  1.00  0.00           H  
ATOM   3576  HB3 ASP   247      19.102  55.538  29.656  1.00  0.00           H  
ATOM   3577  CG  ASP   247      20.360  55.702  27.929  1.00  0.00           C  
ATOM   3578  OD1 ASP   247      21.298  55.209  27.274  1.00  0.00           O  
ATOM   3579  OD2 ASP   247      19.972  56.857  27.621  1.00  0.00           O  
ATOM   3580  C   ASP   247      21.736  54.503  30.128  1.00  0.00           C  
ATOM   3581  O   ASP   247      21.620  55.644  30.619  1.00  0.00           O  
ATOM   3582  N   ARG   248      22.858  53.783  30.287  1.00  0.00           N  
ATOM   3583  H   ARG   248      22.839  52.819  29.987  1.00  0.00           H  
ATOM   3584  CA  ARG   248      24.044  54.375  30.874  1.00  0.00           C  
ATOM   3585  HA  ARG   248      23.650  54.752  31.818  1.00  0.00           H  
ATOM   3586  CB  ARG   248      25.119  53.304  31.282  1.00  0.00           C  
ATOM   3587  HB2 ARG   248      25.927  53.826  31.794  1.00  0.00           H  
ATOM   3588  HB3 ARG   248      25.443  52.837  30.352  1.00  0.00           H  
ATOM   3589  CG  ARG   248      24.594  52.267  32.223  1.00  0.00           C  
ATOM   3590  HG2 ARG   248      23.623  51.935  31.853  1.00  0.00           H  
ATOM   3591  HG3 ARG   248      25.284  51.435  32.091  1.00  0.00           H  
ATOM   3592  CD  ARG   248      24.519  52.701  33.703  1.00  0.00           C  
ATOM   3593  HD2 ARG   248      24.050  51.837  34.175  1.00  0.00           H  
ATOM   3594  HD3 ARG   248      23.834  53.531  33.870  1.00  0.00           H  
ATOM   3595  NE  ARG   248      25.775  52.955  34.348  1.00  0.00           N  
ATOM   3596  HE  ARG   248      26.613  53.021  33.788  1.00  0.00           H  
ATOM   3597  CZ  ARG   248      25.852  53.252  35.644  1.00  0.00           C  
ATOM   3598  NH1 ARG   248      24.875  53.277  36.474  1.00  0.00           N  
ATOM   3599 HH11 ARG   248      23.929  53.052  36.200  1.00  0.00           H  
ATOM   3600 HH12 ARG   248      25.061  53.638  37.399  1.00  0.00           H  
ATOM   3601  NH2 ARG   248      27.049  53.410  36.189  1.00  0.00           N  
ATOM   3602 HH21 ARG   248      27.877  53.331  35.617  1.00  0.00           H  
ATOM   3603 HH22 ARG   248      27.114  53.548  37.187  1.00  0.00           H  
ATOM   3604  C   ARG   248      24.759  55.514  30.130  1.00  0.00           C  
ATOM   3605  O   ARG   248      25.749  56.102  30.547  1.00  0.00           O  
ATOM   3606  N   ARG   249      24.135  55.943  29.011  1.00  0.00           N  
ATOM   3607  H   ARG   249      23.394  55.375  28.625  1.00  0.00           H  
ATOM   3608  CA  ARG   249      24.492  57.193  28.344  1.00  0.00           C  
ATOM   3609  HA  ARG   249      25.527  57.470  28.547  1.00  0.00           H  
ATOM   3610  CB  ARG   249      24.321  56.958  26.803  1.00  0.00           C  
ATOM   3611  HB2 ARG   249      23.288  56.679  26.593  1.00  0.00           H  
ATOM   3612  HB3 ARG   249      24.630  57.825  26.219  1.00  0.00           H  
ATOM   3613  CG  ARG   249      25.190  55.855  26.229  1.00  0.00           C  
ATOM   3614  HG2 ARG   249      26.239  56.151  26.227  1.00  0.00           H  
ATOM   3615  HG3 ARG   249      24.951  54.925  26.746  1.00  0.00           H  
ATOM   3616  CD  ARG   249      24.900  55.666  24.734  1.00  0.00           C  
ATOM   3617  HD2 ARG   249      25.032  56.634  24.251  1.00  0.00           H  
ATOM   3618  HD3 ARG   249      23.856  55.418  24.545  1.00  0.00           H  
ATOM   3619  NE  ARG   249      25.819  54.762  24.033  1.00  0.00           N  
ATOM   3620  HE  ARG   249      26.740  54.915  24.418  1.00  0.00           H  
ATOM   3621  CZ  ARG   249      25.776  54.125  22.913  1.00  0.00           C  
ATOM   3622  NH1 ARG   249      24.742  54.008  22.165  1.00  0.00           N  
ATOM   3623 HH11 ARG   249      23.954  54.572  22.451  1.00  0.00           H  
ATOM   3624 HH12 ARG   249      24.721  53.550  21.265  1.00  0.00           H  
ATOM   3625  NH2 ARG   249      26.834  53.598  22.501  1.00  0.00           N  
ATOM   3626 HH21 ARG   249      27.588  53.444  23.156  1.00  0.00           H  
ATOM   3627 HH22 ARG   249      26.668  52.830  21.867  1.00  0.00           H  
ATOM   3628  C   ARG   249      23.700  58.460  28.739  1.00  0.00           C  
ATOM   3629  O   ARG   249      23.940  59.504  28.118  1.00  0.00           O  
ATOM   3630  N   SER   250      22.715  58.332  29.673  1.00  0.00           N  
ATOM   3631  H   SER   250      22.553  57.419  30.071  1.00  0.00           H  
ATOM   3632  CA  SER   250      21.865  59.367  30.280  1.00  0.00           C  
ATOM   3633  HA  SER   250      22.373  60.321  30.140  1.00  0.00           H  
ATOM   3634  CB  SER   250      20.536  59.596  29.559  1.00  0.00           C  
ATOM   3635  HB2 SER   250      20.079  60.472  30.020  1.00  0.00           H  
ATOM   3636  HB3 SER   250      20.770  59.862  28.528  1.00  0.00           H  
ATOM   3637  OG  SER   250      19.648  58.464  29.732  1.00  0.00           O  
ATOM   3638  HG  SER   250      19.890  57.882  29.008  1.00  0.00           H  
ATOM   3639  C   SER   250      21.646  59.212  31.726  1.00  0.00           C  
ATOM   3640  O   SER   250      21.378  60.207  32.394  1.00  0.00           O  
ATOM   3641  N   GLY   251      21.604  57.948  32.219  1.00  0.00           N  
ATOM   3642  H   GLY   251      21.637  57.255  31.485  1.00  0.00           H  
ATOM   3643  CA  GLY   251      21.349  57.568  33.592  1.00  0.00           C  
ATOM   3644  HA2 GLY   251      21.452  58.445  34.231  1.00  0.00           H  
ATOM   3645  HA3 GLY   251      22.010  56.752  33.883  1.00  0.00           H  
ATOM   3646  C   GLY   251      19.955  57.095  33.853  1.00  0.00           C  
ATOM   3647  O   GLY   251      19.661  56.644  34.984  1.00  0.00           O  
ATOM   3648  N   ASP   252      19.030  57.276  32.857  1.00  0.00           N  
ATOM   3649  H   ASP   252      19.376  57.603  31.966  1.00  0.00           H  
ATOM   3650  CA  ASP   252      17.557  57.018  32.981  1.00  0.00           C  
ATOM   3651  HA  ASP   252      17.313  57.244  34.019  1.00  0.00           H  
ATOM   3652  CB  ASP   252      16.745  58.018  32.058  1.00  0.00           C  
ATOM   3653  HB2 ASP   252      17.121  57.955  31.037  1.00  0.00           H  
ATOM   3654  HB3 ASP   252      15.670  57.841  32.041  1.00  0.00           H  
ATOM   3655  CG  ASP   252      16.873  59.477  32.675  1.00  0.00           C  
ATOM   3656  OD1 ASP   252      16.830  59.715  33.874  1.00  0.00           O  
ATOM   3657  OD2 ASP   252      16.913  60.359  31.811  1.00  0.00           O  
ATOM   3658  C   ASP   252      17.040  55.628  32.737  1.00  0.00           C  
ATOM   3659  O   ASP   252      17.470  54.968  31.769  1.00  0.00           O  
ATOM   3660  N   THR   253      16.136  55.209  33.596  1.00  0.00           N  
ATOM   3661  H   THR   253      15.802  55.841  34.308  1.00  0.00           H  
ATOM   3662  CA  THR   253      15.694  53.787  33.634  1.00  0.00           C  
ATOM   3663  HA  THR   253      16.429  53.244  33.041  1.00  0.00           H  
ATOM   3664  CB  THR   253      15.730  53.247  35.084  1.00  0.00           C  
ATOM   3665  HB  THR   253      14.948  53.851  35.542  1.00  0.00           H  
ATOM   3666  CG2 THR   253      15.439  51.702  35.231  1.00  0.00           C  
ATOM   3667 HG21 THR   253      14.469  51.504  34.774  1.00  0.00           H  
ATOM   3668 HG22 THR   253      15.485  51.460  36.293  1.00  0.00           H  
ATOM   3669 HG23 THR   253      16.331  51.157  34.923  1.00  0.00           H  
ATOM   3670  OG1 THR   253      17.001  53.539  35.688  1.00  0.00           O  
ATOM   3671  HG1 THR   253      16.963  54.498  35.682  1.00  0.00           H  
ATOM   3672  C   THR   253      14.367  53.488  32.829  1.00  0.00           C  
ATOM   3673  O   THR   253      13.481  54.344  32.795  1.00  0.00           O  
ATOM   3674  N   TYR   254      14.267  52.376  32.168  1.00  0.00           N  
ATOM   3675  H   TYR   254      15.043  51.730  32.186  1.00  0.00           H  
ATOM   3676  CA  TYR   254      13.122  51.970  31.352  1.00  0.00           C  
ATOM   3677  HA  TYR   254      12.249  52.575  31.599  1.00  0.00           H  
ATOM   3678  CB  TYR   254      13.472  52.115  29.886  1.00  0.00           C  
ATOM   3679  HB2 TYR   254      14.321  51.456  29.702  1.00  0.00           H  
ATOM   3680  HB3 TYR   254      12.665  51.735  29.260  1.00  0.00           H  
ATOM   3681  CG  TYR   254      13.881  53.548  29.608  1.00  0.00           C  
ATOM   3682  CD1 TYR   254      15.205  53.814  29.338  1.00  0.00           C  
ATOM   3683  HD1 TYR   254      15.960  53.043  29.383  1.00  0.00           H  
ATOM   3684  CE1 TYR   254      15.712  55.079  29.131  1.00  0.00           C  
ATOM   3685  HE1 TYR   254      16.766  55.296  29.226  1.00  0.00           H  
ATOM   3686  CZ  TYR   254      14.809  56.111  29.096  1.00  0.00           C  
ATOM   3687  OH  TYR   254      15.308  57.366  29.031  1.00  0.00           O  
ATOM   3688  HH  TYR   254      14.622  58.003  28.823  1.00  0.00           H  
ATOM   3689  CE2 TYR   254      13.447  55.935  29.231  1.00  0.00           C  
ATOM   3690  HE2 TYR   254      12.824  56.811  29.118  1.00  0.00           H  
ATOM   3691  CD2 TYR   254      13.005  54.645  29.495  1.00  0.00           C  
ATOM   3692  HD2 TYR   254      11.942  54.535  29.653  1.00  0.00           H  
ATOM   3693  C   TYR   254      12.814  50.440  31.549  1.00  0.00           C  
ATOM   3694  O   TYR   254      13.801  49.651  31.693  1.00  0.00           O  
ATOM   3695  N   GLN   255      11.595  49.939  31.406  1.00  0.00           N  
ATOM   3696  H   GLN   255      10.993  50.633  30.987  1.00  0.00           H  
ATOM   3697  CA  GLN   255      11.270  48.564  31.264  1.00  0.00           C  
ATOM   3698  HA  GLN   255      12.070  47.982  31.721  1.00  0.00           H  
ATOM   3699  CB  GLN   255       9.972  48.291  32.012  1.00  0.00           C  
ATOM   3700  HB2 GLN   255       9.232  49.030  31.705  1.00  0.00           H  
ATOM   3701  HB3 GLN   255       9.711  47.234  31.951  1.00  0.00           H  
ATOM   3702  CG  GLN   255      10.203  48.557  33.556  1.00  0.00           C  
ATOM   3703  HG2 GLN   255       9.986  49.588  33.835  1.00  0.00           H  
ATOM   3704  HG3 GLN   255      11.242  48.316  33.784  1.00  0.00           H  
ATOM   3705  CD  GLN   255       9.251  47.801  34.381  1.00  0.00           C  
ATOM   3706  OE1 GLN   255       8.231  47.290  33.983  1.00  0.00           O  
ATOM   3707  NE2 GLN   255       9.603  47.689  35.632  1.00  0.00           N  
ATOM   3708 HE21 GLN   255      10.417  48.183  35.970  1.00  0.00           H  
ATOM   3709 HE22 GLN   255       8.900  47.346  36.271  1.00  0.00           H  
ATOM   3710  C   GLN   255      11.191  48.198  29.762  1.00  0.00           C  
ATOM   3711  O   GLN   255      10.749  48.974  28.910  1.00  0.00           O  
ATOM   3712  N   VAL   256      11.415  46.915  29.481  1.00  0.00           N  
ATOM   3713  H   VAL   256      11.613  46.284  30.244  1.00  0.00           H  
ATOM   3714  CA  VAL   256      11.138  46.211  28.144  1.00  0.00           C  
ATOM   3715  HA  VAL   256      10.525  46.843  27.502  1.00  0.00           H  
ATOM   3716  CB  VAL   256      12.435  46.019  27.339  1.00  0.00           C  
ATOM   3717  HB  VAL   256      13.111  45.310  27.818  1.00  0.00           H  
ATOM   3718  CG1 VAL   256      12.157  45.538  25.908  1.00  0.00           C  
ATOM   3719 HG11 VAL   256      11.733  44.534  25.919  1.00  0.00           H  
ATOM   3720 HG12 VAL   256      11.366  46.189  25.536  1.00  0.00           H  
ATOM   3721 HG13 VAL   256      13.039  45.671  25.281  1.00  0.00           H  
ATOM   3722  CG2 VAL   256      13.214  47.378  27.261  1.00  0.00           C  
ATOM   3723 HG21 VAL   256      14.037  47.232  26.562  1.00  0.00           H  
ATOM   3724 HG22 VAL   256      12.542  48.195  26.999  1.00  0.00           H  
ATOM   3725 HG23 VAL   256      13.718  47.660  28.186  1.00  0.00           H  
ATOM   3726  C   VAL   256      10.427  44.863  28.433  1.00  0.00           C  
ATOM   3727  O   VAL   256      10.956  44.046  29.169  1.00  0.00           O  
ATOM   3728  N   ALA   257       9.211  44.689  27.939  1.00  0.00           N  
ATOM   3729  H   ALA   257       8.751  45.526  27.609  1.00  0.00           H  
ATOM   3730  CA  ALA   257       8.426  43.475  28.091  1.00  0.00           C  
ATOM   3731  HA  ALA   257       8.559  43.034  29.079  1.00  0.00           H  
ATOM   3732  CB  ALA   257       6.979  43.811  27.760  1.00  0.00           C  
ATOM   3733  HB1 ALA   257       6.667  44.810  28.064  1.00  0.00           H  
ATOM   3734  HB2 ALA   257       6.756  43.766  26.694  1.00  0.00           H  
ATOM   3735  HB3 ALA   257       6.315  43.087  28.233  1.00  0.00           H  
ATOM   3736  C   ALA   257       8.884  42.330  27.096  1.00  0.00           C  
ATOM   3737  O   ALA   257       9.222  42.570  25.923  1.00  0.00           O  
ATOM   3738  N   ALA   258       8.979  41.108  27.573  1.00  0.00           N  
ATOM   3739  H   ALA   258       8.657  40.924  28.512  1.00  0.00           H  
ATOM   3740  CA  ALA   258       9.460  39.981  26.774  1.00  0.00           C  
ATOM   3741  HA  ALA   258       9.446  40.277  25.725  1.00  0.00           H  
ATOM   3742  CB  ALA   258      10.943  39.742  27.044  1.00  0.00           C  
ATOM   3743  HB1 ALA   258      11.000  39.248  28.014  1.00  0.00           H  
ATOM   3744  HB2 ALA   258      11.406  39.066  26.325  1.00  0.00           H  
ATOM   3745  HB3 ALA   258      11.551  40.645  27.094  1.00  0.00           H  
ATOM   3746  C   ALA   258       8.577  38.746  27.065  1.00  0.00           C  
ATOM   3747  O   ALA   258       7.918  38.688  28.134  1.00  0.00           O  
ATOM   3748  N   ARG   259       8.597  37.789  26.110  1.00  0.00           N  
ATOM   3749  H   ARG   259       9.090  37.992  25.252  1.00  0.00           H  
ATOM   3750  CA  ARG   259       8.052  36.460  26.372  1.00  0.00           C  
ATOM   3751  HA  ARG   259       7.148  36.556  26.973  1.00  0.00           H  
ATOM   3752  CB  ARG   259       7.552  35.737  25.071  1.00  0.00           C  
ATOM   3753  HB2 ARG   259       8.283  35.861  24.272  1.00  0.00           H  
ATOM   3754  HB3 ARG   259       7.443  34.699  25.385  1.00  0.00           H  
ATOM   3755  CG  ARG   259       6.155  36.244  24.572  1.00  0.00           C  
ATOM   3756  HG2 ARG   259       5.527  36.428  25.443  1.00  0.00           H  
ATOM   3757  HG3 ARG   259       6.307  37.137  23.964  1.00  0.00           H  
ATOM   3758  CD  ARG   259       5.385  35.265  23.697  1.00  0.00           C  
ATOM   3759  HD2 ARG   259       4.395  35.721  23.672  1.00  0.00           H  
ATOM   3760  HD3 ARG   259       5.313  34.303  24.203  1.00  0.00           H  
ATOM   3761  NE  ARG   259       5.919  35.165  22.313  1.00  0.00           N  
ATOM   3762  HE  ARG   259       6.389  35.993  21.976  1.00  0.00           H  
ATOM   3763  CZ  ARG   259       5.889  34.090  21.495  1.00  0.00           C  
ATOM   3764  NH1 ARG   259       5.627  32.918  21.881  1.00  0.00           N  
ATOM   3765 HH11 ARG   259       5.580  32.810  22.885  1.00  0.00           H  
ATOM   3766 HH12 ARG   259       5.398  32.183  21.228  1.00  0.00           H  
ATOM   3767  NH2 ARG   259       6.210  34.232  20.216  1.00  0.00           N  
ATOM   3768 HH21 ARG   259       6.317  35.134  19.773  1.00  0.00           H  
ATOM   3769 HH22 ARG   259       6.135  33.359  19.715  1.00  0.00           H  
ATOM   3770  C   ARG   259       8.968  35.626  27.253  1.00  0.00           C  
ATOM   3771  O   ARG   259       8.468  34.780  27.990  1.00  0.00           O  
ATOM   3772  N   TYR   260      10.272  35.800  27.119  1.00  0.00           N  
ATOM   3773  H   TYR   260      10.601  36.495  26.463  1.00  0.00           H  
ATOM   3774  CA  TYR   260      11.249  34.895  27.634  1.00  0.00           C  
ATOM   3775  HA  TYR   260      10.936  34.542  28.616  1.00  0.00           H  
ATOM   3776  CB  TYR   260      11.520  33.715  26.592  1.00  0.00           C  
ATOM   3777  HB2 TYR   260      12.214  34.151  25.873  1.00  0.00           H  
ATOM   3778  HB3 TYR   260      12.102  32.935  27.082  1.00  0.00           H  
ATOM   3779  CG  TYR   260      10.345  32.978  25.958  1.00  0.00           C  
ATOM   3780  CD1 TYR   260      10.026  33.355  24.616  1.00  0.00           C  
ATOM   3781  HD1 TYR   260      10.584  34.060  24.019  1.00  0.00           H  
ATOM   3782  CE1 TYR   260       8.851  32.867  24.045  1.00  0.00           C  
ATOM   3783  HE1 TYR   260       8.537  33.285  23.100  1.00  0.00           H  
ATOM   3784  CZ  TYR   260       8.122  31.912  24.691  1.00  0.00           C  
ATOM   3785  OH  TYR   260       7.151  31.350  23.976  1.00  0.00           O  
ATOM   3786  HH  TYR   260       6.631  30.646  24.370  1.00  0.00           H  
ATOM   3787  CE2 TYR   260       8.484  31.379  25.983  1.00  0.00           C  
ATOM   3788  HE2 TYR   260       7.887  30.623  26.471  1.00  0.00           H  
ATOM   3789  CD2 TYR   260       9.536  32.082  26.648  1.00  0.00           C  
ATOM   3790  HD2 TYR   260       9.696  31.869  27.694  1.00  0.00           H  
ATOM   3791  C   TYR   260      12.595  35.757  27.873  1.00  0.00           C  
ATOM   3792  O   TYR   260      12.735  36.738  27.153  1.00  0.00           O  
ATOM   3793  N   VAL   261      13.457  35.360  28.747  1.00  0.00           N  
ATOM   3794  H   VAL   261      13.363  34.403  29.058  1.00  0.00           H  
ATOM   3795  CA  VAL   261      14.669  36.138  29.095  1.00  0.00           C  
ATOM   3796  HA  VAL   261      14.885  36.725  28.202  1.00  0.00           H  
ATOM   3797  CB  VAL   261      14.435  37.038  30.333  1.00  0.00           C  
ATOM   3798  HB  VAL   261      14.049  36.408  31.135  1.00  0.00           H  
ATOM   3799  CG1 VAL   261      15.715  37.751  30.929  1.00  0.00           C  
ATOM   3800 HG11 VAL   261      16.511  37.013  31.026  1.00  0.00           H  
ATOM   3801 HG12 VAL   261      16.032  38.513  30.217  1.00  0.00           H  
ATOM   3802 HG13 VAL   261      15.429  38.213  31.874  1.00  0.00           H  
ATOM   3803  CG2 VAL   261      13.378  38.108  30.211  1.00  0.00           C  
ATOM   3804 HG21 VAL   261      12.420  37.633  30.000  1.00  0.00           H  
ATOM   3805 HG22 VAL   261      13.691  38.780  29.411  1.00  0.00           H  
ATOM   3806 HG23 VAL   261      13.208  38.608  31.164  1.00  0.00           H  
ATOM   3807  C   VAL   261      15.927  35.333  29.329  1.00  0.00           C  
ATOM   3808  O   VAL   261      15.864  34.294  29.982  1.00  0.00           O  
ATOM   3809  N   VAL   262      17.026  35.754  28.763  1.00  0.00           N  
ATOM   3810  H   VAL   262      17.064  36.612  28.231  1.00  0.00           H  
ATOM   3811  CA  VAL   262      18.352  35.101  28.799  1.00  0.00           C  
ATOM   3812  HA  VAL   262      18.264  34.213  29.425  1.00  0.00           H  
ATOM   3813  CB  VAL   262      18.770  34.607  27.399  1.00  0.00           C  
ATOM   3814  HB  VAL   262      18.548  35.309  26.595  1.00  0.00           H  
ATOM   3815  CG1 VAL   262      20.153  34.227  27.219  1.00  0.00           C  
ATOM   3816 HG11 VAL   262      20.481  33.466  27.927  1.00  0.00           H  
ATOM   3817 HG12 VAL   262      20.737  35.140  27.336  1.00  0.00           H  
ATOM   3818 HG13 VAL   262      20.187  33.935  26.169  1.00  0.00           H  
ATOM   3819  CG2 VAL   262      17.867  33.363  27.098  1.00  0.00           C  
ATOM   3820 HG21 VAL   262      18.113  32.988  26.104  1.00  0.00           H  
ATOM   3821 HG22 VAL   262      16.801  33.581  27.033  1.00  0.00           H  
ATOM   3822 HG23 VAL   262      18.049  32.636  27.889  1.00  0.00           H  
ATOM   3823  C   VAL   262      19.418  35.899  29.506  1.00  0.00           C  
ATOM   3824  O   VAL   262      19.483  37.096  29.381  1.00  0.00           O  
ATOM   3825  N   VAL   263      20.166  35.186  30.334  1.00  0.00           N  
ATOM   3826  H   VAL   263      20.023  34.188  30.286  1.00  0.00           H  
ATOM   3827  CA  VAL   263      21.279  35.636  31.195  1.00  0.00           C  
ATOM   3828  HA  VAL   263      21.618  36.620  30.872  1.00  0.00           H  
ATOM   3829  CB  VAL   263      20.847  35.729  32.614  1.00  0.00           C  
ATOM   3830  HB  VAL   263      20.403  34.820  33.022  1.00  0.00           H  
ATOM   3831  CG1 VAL   263      21.977  36.120  33.557  1.00  0.00           C  
ATOM   3832 HG11 VAL   263      21.670  36.656  34.456  1.00  0.00           H  
ATOM   3833 HG12 VAL   263      22.609  36.878  33.094  1.00  0.00           H  
ATOM   3834 HG13 VAL   263      22.628  35.251  33.655  1.00  0.00           H  
ATOM   3835  CG2 VAL   263      19.749  36.770  32.646  1.00  0.00           C  
ATOM   3836 HG21 VAL   263      19.640  37.086  33.683  1.00  0.00           H  
ATOM   3837 HG22 VAL   263      20.069  37.710  32.195  1.00  0.00           H  
ATOM   3838 HG23 VAL   263      18.812  36.299  32.348  1.00  0.00           H  
ATOM   3839  C   VAL   263      22.457  34.669  31.078  1.00  0.00           C  
ATOM   3840  O   VAL   263      22.350  33.451  31.096  1.00  0.00           O  
ATOM   3841  N   GLY   264      23.671  35.243  31.068  1.00  0.00           N  
ATOM   3842  H   GLY   264      23.776  36.247  31.049  1.00  0.00           H  
ATOM   3843  CA  GLY   264      24.937  34.466  30.951  1.00  0.00           C  
ATOM   3844  HA2 GLY   264      24.982  33.634  31.653  1.00  0.00           H  
ATOM   3845  HA3 GLY   264      24.877  34.037  29.951  1.00  0.00           H  
ATOM   3846  C   GLY   264      26.237  35.214  31.005  1.00  0.00           C  
ATOM   3847  O   GLY   264      26.500  36.017  30.126  1.00  0.00           O  
ATOM   3848  N   ALA   265      26.976  35.097  32.092  1.00  0.00           N  
ATOM   3849  H   ALA   265      26.513  34.573  32.821  1.00  0.00           H  
ATOM   3850  CA  ALA   265      28.265  35.619  32.392  1.00  0.00           C  
ATOM   3851  HA  ALA   265      28.858  35.458  31.492  1.00  0.00           H  
ATOM   3852  CB  ALA   265      28.096  37.162  32.727  1.00  0.00           C  
ATOM   3853  HB1 ALA   265      27.861  37.628  31.770  1.00  0.00           H  
ATOM   3854  HB2 ALA   265      27.369  37.250  33.534  1.00  0.00           H  
ATOM   3855  HB3 ALA   265      29.054  37.572  33.046  1.00  0.00           H  
ATOM   3856  C   ALA   265      29.098  34.865  33.435  1.00  0.00           C  
ATOM   3857  O   ALA   265      28.755  34.961  34.634  1.00  0.00           O  
ATOM   3858  N   ASP   266      30.119  34.186  32.949  1.00  0.00           N  
ATOM   3859  H   ASP   266      30.194  34.149  31.942  1.00  0.00           H  
ATOM   3860  CA  ASP   266      31.047  33.384  33.738  1.00  0.00           C  
ATOM   3861  HA  ASP   266      31.460  32.748  32.955  1.00  0.00           H  
ATOM   3862  CB  ASP   266      32.294  34.248  34.087  1.00  0.00           C  
ATOM   3863  HB2 ASP   266      32.971  33.484  34.472  1.00  0.00           H  
ATOM   3864  HB3 ASP   266      32.737  34.615  33.161  1.00  0.00           H  
ATOM   3865  CG  ASP   266      32.044  35.379  35.101  1.00  0.00           C  
ATOM   3866  OD1 ASP   266      31.262  35.354  36.098  1.00  0.00           O  
ATOM   3867  OD2 ASP   266      32.724  36.405  34.951  1.00  0.00           O  
ATOM   3868  C   ASP   266      30.475  32.429  34.842  1.00  0.00           C  
ATOM   3869  O   ASP   266      29.874  31.429  34.555  1.00  0.00           O  
ATOM   3870  N   ALA   267      30.918  32.572  36.080  1.00  0.00           N  
ATOM   3871  H   ALA   267      31.305  33.478  36.303  1.00  0.00           H  
ATOM   3872  CA  ALA   267      30.384  31.829  37.219  1.00  0.00           C  
ATOM   3873  HA  ALA   267      29.509  31.336  36.797  1.00  0.00           H  
ATOM   3874  CB  ALA   267      31.502  30.940  37.668  1.00  0.00           C  
ATOM   3875  HB1 ALA   267      32.274  31.312  38.342  1.00  0.00           H  
ATOM   3876  HB2 ALA   267      31.007  30.105  38.163  1.00  0.00           H  
ATOM   3877  HB3 ALA   267      32.051  30.502  36.834  1.00  0.00           H  
ATOM   3878  C   ALA   267      29.918  32.774  38.410  1.00  0.00           C  
ATOM   3879  O   ALA   267      29.126  32.397  39.276  1.00  0.00           O  
ATOM   3880  N   LEU   268      30.455  34.009  38.364  1.00  0.00           N  
ATOM   3881  H   LEU   268      31.050  34.277  37.594  1.00  0.00           H  
ATOM   3882  CA  LEU   268      30.097  35.019  39.297  1.00  0.00           C  
ATOM   3883  HA  LEU   268      29.634  34.498  40.134  1.00  0.00           H  
ATOM   3884  CB  LEU   268      31.429  35.712  39.550  1.00  0.00           C  
ATOM   3885  HB2 LEU   268      31.239  36.417  40.359  1.00  0.00           H  
ATOM   3886  HB3 LEU   268      31.790  36.312  38.715  1.00  0.00           H  
ATOM   3887  CG  LEU   268      32.722  34.911  39.964  1.00  0.00           C  
ATOM   3888  HG  LEU   268      32.888  34.364  39.036  1.00  0.00           H  
ATOM   3889  CD1 LEU   268      33.948  35.746  40.183  1.00  0.00           C  
ATOM   3890 HD11 LEU   268      34.767  35.030  40.245  1.00  0.00           H  
ATOM   3891 HD12 LEU   268      34.178  36.357  39.310  1.00  0.00           H  
ATOM   3892 HD13 LEU   268      33.959  36.352  41.089  1.00  0.00           H  
ATOM   3893  CD2 LEU   268      32.570  33.915  41.163  1.00  0.00           C  
ATOM   3894 HD21 LEU   268      31.904  33.091  40.907  1.00  0.00           H  
ATOM   3895 HD22 LEU   268      33.579  33.622  41.455  1.00  0.00           H  
ATOM   3896 HD23 LEU   268      32.024  34.450  41.939  1.00  0.00           H  
ATOM   3897  C   LEU   268      28.953  35.893  38.810  1.00  0.00           C  
ATOM   3898  O   LEU   268      28.017  36.119  39.596  1.00  0.00           O  
ATOM   3899  N   ARG   269      28.948  36.405  37.549  1.00  0.00           N  
ATOM   3900  H   ARG   269      29.753  36.144  36.998  1.00  0.00           H  
ATOM   3901  CA  ARG   269      27.961  37.348  36.960  1.00  0.00           C  
ATOM   3902  HA  ARG   269      27.690  38.102  37.699  1.00  0.00           H  
ATOM   3903  CB  ARG   269      28.647  38.028  35.818  1.00  0.00           C  
ATOM   3904  HB2 ARG   269      29.158  37.313  35.173  1.00  0.00           H  
ATOM   3905  HB3 ARG   269      27.877  38.616  35.318  1.00  0.00           H  
ATOM   3906  CG  ARG   269      29.605  39.060  36.374  1.00  0.00           C  
ATOM   3907  HG2 ARG   269      28.997  39.754  36.954  1.00  0.00           H  
ATOM   3908  HG3 ARG   269      30.338  38.599  37.036  1.00  0.00           H  
ATOM   3909  CD  ARG   269      30.371  39.829  35.285  1.00  0.00           C  
ATOM   3910  HD2 ARG   269      29.658  40.022  34.483  1.00  0.00           H  
ATOM   3911  HD3 ARG   269      30.866  40.708  35.699  1.00  0.00           H  
ATOM   3912  NE  ARG   269      31.306  38.942  34.595  1.00  0.00           N  
ATOM   3913  HE  ARG   269      31.737  38.171  35.084  1.00  0.00           H  
ATOM   3914  CZ  ARG   269      31.474  38.959  33.289  1.00  0.00           C  
ATOM   3915  NH1 ARG   269      31.301  39.986  32.455  1.00  0.00           N  
ATOM   3916 HH11 ARG   269      30.972  40.857  32.845  1.00  0.00           H  
ATOM   3917 HH12 ARG   269      31.533  39.817  31.486  1.00  0.00           H  
ATOM   3918  NH2 ARG   269      31.973  37.837  32.770  1.00  0.00           N  
ATOM   3919 HH21 ARG   269      32.081  37.088  33.438  1.00  0.00           H  
ATOM   3920 HH22 ARG   269      32.008  37.615  31.785  1.00  0.00           H  
ATOM   3921  C   ARG   269      26.607  36.653  36.642  1.00  0.00           C  
ATOM   3922  O   ARG   269      25.661  37.377  36.675  1.00  0.00           O  
ATOM   3923  N   THR   270      26.536  35.337  36.221  1.00  0.00           N  
ATOM   3924  H   THR   270      27.392  34.825  36.060  1.00  0.00           H  
ATOM   3925  CA  THR   270      25.280  34.689  35.916  1.00  0.00           C  
ATOM   3926  HA  THR   270      24.820  35.263  35.112  1.00  0.00           H  
ATOM   3927  CB  THR   270      25.542  33.217  35.475  1.00  0.00           C  
ATOM   3928  HB  THR   270      26.291  32.707  36.081  1.00  0.00           H  
ATOM   3929  CG2 THR   270      24.300  32.369  35.310  1.00  0.00           C  
ATOM   3930 HG21 THR   270      24.370  31.331  34.985  1.00  0.00           H  
ATOM   3931 HG22 THR   270      23.813  32.284  36.281  1.00  0.00           H  
ATOM   3932 HG23 THR   270      23.652  32.915  34.625  1.00  0.00           H  
ATOM   3933  OG1 THR   270      26.122  33.363  34.233  1.00  0.00           O  
ATOM   3934  HG1 THR   270      25.950  32.498  33.855  1.00  0.00           H  
ATOM   3935  C   THR   270      24.337  34.786  37.185  1.00  0.00           C  
ATOM   3936  O   THR   270      23.161  35.014  37.048  1.00  0.00           O  
ATOM   3937  N   PRO   271      24.857  34.494  38.429  1.00  0.00           N  
ATOM   3938  CD  PRO   271      26.027  33.639  38.742  1.00  0.00           C  
ATOM   3939  HD2 PRO   271      26.014  32.700  38.189  1.00  0.00           H  
ATOM   3940  HD3 PRO   271      26.955  34.148  38.483  1.00  0.00           H  
ATOM   3941  CG  PRO   271      26.054  33.502  40.204  1.00  0.00           C  
ATOM   3942  HG2 PRO   271      26.724  34.183  40.729  1.00  0.00           H  
ATOM   3943  HG3 PRO   271      26.439  32.526  40.501  1.00  0.00           H  
ATOM   3944  CB  PRO   271      24.601  33.665  40.586  1.00  0.00           C  
ATOM   3945  HB2 PRO   271      24.166  32.676  40.439  1.00  0.00           H  
ATOM   3946  HB3 PRO   271      24.475  34.044  41.600  1.00  0.00           H  
ATOM   3947  CA  PRO   271      23.968  34.600  39.576  1.00  0.00           C  
ATOM   3948  HA  PRO   271      22.993  34.211  39.284  1.00  0.00           H  
ATOM   3949  C   PRO   271      23.897  36.062  40.130  1.00  0.00           C  
ATOM   3950  O   PRO   271      22.933  36.217  40.858  1.00  0.00           O  
ATOM   3951  N   GLN   272      24.681  37.047  39.743  1.00  0.00           N  
ATOM   3952  H   GLN   272      25.454  36.936  39.103  1.00  0.00           H  
ATOM   3953  CA  GLN   272      24.662  38.376  40.405  1.00  0.00           C  
ATOM   3954  HA  GLN   272      24.691  38.218  41.483  1.00  0.00           H  
ATOM   3955  CB  GLN   272      25.888  39.304  40.031  1.00  0.00           C  
ATOM   3956  HB2 GLN   272      25.799  39.486  38.960  1.00  0.00           H  
ATOM   3957  HB3 GLN   272      26.832  38.818  40.278  1.00  0.00           H  
ATOM   3958  CG  GLN   272      25.783  40.727  40.584  1.00  0.00           C  
ATOM   3959  HG2 GLN   272      24.860  41.239  40.313  1.00  0.00           H  
ATOM   3960  HG3 GLN   272      25.812  40.713  41.674  1.00  0.00           H  
ATOM   3961  CD  GLN   272      27.129  41.474  40.155  1.00  0.00           C  
ATOM   3962  OE1 GLN   272      27.675  41.235  39.054  1.00  0.00           O  
ATOM   3963  NE2 GLN   272      27.602  42.402  40.913  1.00  0.00           N  
ATOM   3964 HE21 GLN   272      27.113  42.551  41.784  1.00  0.00           H  
ATOM   3965 HE22 GLN   272      28.382  42.934  40.553  1.00  0.00           H  
ATOM   3966  C   GLN   272      23.309  39.110  40.076  1.00  0.00           C  
ATOM   3967  O   GLN   272      22.689  39.635  40.964  1.00  0.00           O  
ATOM   3968  N   LEU   273      22.838  39.107  38.816  1.00  0.00           N  
ATOM   3969  H   LEU   273      23.590  38.916  38.168  1.00  0.00           H  
ATOM   3970  CA  LEU   273      21.660  39.800  38.350  1.00  0.00           C  
ATOM   3971  HA  LEU   273      21.585  40.824  38.715  1.00  0.00           H  
ATOM   3972  CB  LEU   273      21.591  39.801  36.841  1.00  0.00           C  
ATOM   3973  HB2 LEU   273      21.679  38.765  36.516  1.00  0.00           H  
ATOM   3974  HB3 LEU   273      22.525  40.249  36.502  1.00  0.00           H  
ATOM   3975  CG  LEU   273      20.335  40.447  36.105  1.00  0.00           C  
ATOM   3976  HG  LEU   273      19.437  40.124  36.631  1.00  0.00           H  
ATOM   3977  CD1 LEU   273      20.372  41.957  36.366  1.00  0.00           C  
ATOM   3978 HD11 LEU   273      21.364  42.379  36.203  1.00  0.00           H  
ATOM   3979 HD12 LEU   273      19.990  42.056  37.382  1.00  0.00           H  
ATOM   3980 HD13 LEU   273      19.729  42.385  35.596  1.00  0.00           H  
ATOM   3981  CD2 LEU   273      20.379  40.311  34.589  1.00  0.00           C  
ATOM   3982 HD21 LEU   273      20.948  39.426  34.306  1.00  0.00           H  
ATOM   3983 HD22 LEU   273      19.329  40.391  34.305  1.00  0.00           H  
ATOM   3984 HD23 LEU   273      20.856  41.154  34.089  1.00  0.00           H  
ATOM   3985  C   LEU   273      20.434  39.037  38.884  1.00  0.00           C  
ATOM   3986  O   LEU   273      19.390  39.622  39.175  1.00  0.00           O  
ATOM   3987  N   LEU   274      20.536  37.732  39.122  1.00  0.00           N  
ATOM   3988  H   LEU   274      21.462  37.347  39.004  1.00  0.00           H  
ATOM   3989  CA  LEU   274      19.438  36.908  39.689  1.00  0.00           C  
ATOM   3990  HA  LEU   274      18.542  37.282  39.193  1.00  0.00           H  
ATOM   3991  CB  LEU   274      19.621  35.377  39.451  1.00  0.00           C  
ATOM   3992  HB2 LEU   274      20.581  35.115  39.895  1.00  0.00           H  
ATOM   3993  HB3 LEU   274      18.950  34.745  40.033  1.00  0.00           H  
ATOM   3994  CG  LEU   274      19.679  34.986  37.979  1.00  0.00           C  
ATOM   3995  HG  LEU   274      20.518  35.438  37.450  1.00  0.00           H  
ATOM   3996  CD1 LEU   274      19.774  33.466  37.898  1.00  0.00           C  
ATOM   3997 HD11 LEU   274      19.670  33.151  36.860  1.00  0.00           H  
ATOM   3998 HD12 LEU   274      20.702  33.158  38.380  1.00  0.00           H  
ATOM   3999 HD13 LEU   274      18.902  32.974  38.329  1.00  0.00           H  
ATOM   4000  CD2 LEU   274      18.427  35.574  37.207  1.00  0.00           C  
ATOM   4001 HD21 LEU   274      17.498  35.377  37.742  1.00  0.00           H  
ATOM   4002 HD22 LEU   274      18.377  35.235  36.172  1.00  0.00           H  
ATOM   4003 HD23 LEU   274      18.608  36.637  37.049  1.00  0.00           H  
ATOM   4004  C   LEU   274      19.137  37.291  41.185  1.00  0.00           C  
ATOM   4005  O   LEU   274      17.999  37.680  41.506  1.00  0.00           O  
ATOM   4006  N   TRP   275      20.127  37.275  42.078  1.00  0.00           N  
ATOM   4007  H   TRP   275      20.982  36.795  41.836  1.00  0.00           H  
ATOM   4008  CA  TRP   275      19.972  37.746  43.488  1.00  0.00           C  
ATOM   4009  HA  TRP   275      19.349  37.052  44.051  1.00  0.00           H  
ATOM   4010  CB  TRP   275      21.371  37.709  44.036  1.00  0.00           C  
ATOM   4011  HB2 TRP   275      21.778  36.728  43.791  1.00  0.00           H  
ATOM   4012  HB3 TRP   275      22.079  38.420  43.609  1.00  0.00           H  
ATOM   4013  CG  TRP   275      21.393  38.073  45.513  1.00  0.00           C  
ATOM   4014  CD1 TRP   275      21.495  39.334  45.981  1.00  0.00           C  
ATOM   4015  HD1 TRP   275      21.495  40.178  45.307  1.00  0.00           H  
ATOM   4016  NE1 TRP   275      21.453  39.413  47.346  1.00  0.00           N  
ATOM   4017  HE1 TRP   275      21.617  40.241  47.900  1.00  0.00           H  
ATOM   4018  CE2 TRP   275      21.319  38.126  47.828  1.00  0.00           C  
ATOM   4019  CZ2 TRP   275      21.090  37.559  49.064  1.00  0.00           C  
ATOM   4020  HZ2 TRP   275      20.904  38.271  49.855  1.00  0.00           H  
ATOM   4021  CH2 TRP   275      20.957  36.119  49.305  1.00  0.00           C  
ATOM   4022  HH2 TRP   275      20.635  35.829  50.294  1.00  0.00           H  
ATOM   4023  CZ3 TRP   275      20.918  35.269  48.140  1.00  0.00           C  
ATOM   4024  HZ3 TRP   275      20.760  34.205  48.236  1.00  0.00           H  
ATOM   4025  CE3 TRP   275      21.094  35.831  46.871  1.00  0.00           C  
ATOM   4026  HE3 TRP   275      20.948  35.252  45.971  1.00  0.00           H  
ATOM   4027  CD2 TRP   275      21.334  37.239  46.711  1.00  0.00           C  
ATOM   4028  C   TRP   275      19.393  39.163  43.583  1.00  0.00           C  
ATOM   4029  O   TRP   275      18.529  39.428  44.402  1.00  0.00           O  
ATOM   4030  N   ALA   276      19.724  40.103  42.699  1.00  0.00           N  
ATOM   4031  H   ALA   276      20.437  39.939  42.003  1.00  0.00           H  
ATOM   4032  CA  ALA   276      19.163  41.421  42.643  1.00  0.00           C  
ATOM   4033  HA  ALA   276      19.415  41.869  43.605  1.00  0.00           H  
ATOM   4034  CB  ALA   276      19.872  42.179  41.515  1.00  0.00           C  
ATOM   4035  HB1 ALA   276      19.654  41.793  40.519  1.00  0.00           H  
ATOM   4036  HB2 ALA   276      20.959  42.195  41.589  1.00  0.00           H  
ATOM   4037  HB3 ALA   276      19.583  43.229  41.456  1.00  0.00           H  
ATOM   4038  C   ALA   276      17.674  41.388  42.307  1.00  0.00           C  
ATOM   4039  O   ALA   276      16.830  42.220  42.766  1.00  0.00           O  
ATOM   4040  N   SER   277      17.306  40.517  41.355  1.00  0.00           N  
ATOM   4041  H   SER   277      18.023  39.838  41.146  1.00  0.00           H  
ATOM   4042  CA  SER   277      15.918  40.370  40.836  1.00  0.00           C  
ATOM   4043  HA  SER   277      15.424  41.335  40.726  1.00  0.00           H  
ATOM   4044  CB  SER   277      16.058  39.633  39.488  1.00  0.00           C  
ATOM   4045  HB2 SER   277      16.400  38.607  39.624  1.00  0.00           H  
ATOM   4046  HB3 SER   277      15.053  39.518  39.079  1.00  0.00           H  
ATOM   4047  OG  SER   277      16.794  40.301  38.525  1.00  0.00           O  
ATOM   4048  HG  SER   277      17.733  40.138  38.643  1.00  0.00           H  
ATOM   4049  C   SER   277      14.938  39.566  41.638  1.00  0.00           C  
ATOM   4050  O   SER   277      13.754  39.258  41.264  1.00  0.00           O  
ATOM   4051  N   GLY   278      15.351  39.130  42.804  1.00  0.00           N  
ATOM   4052  H   GLY   278      16.150  39.530  43.275  1.00  0.00           H  
ATOM   4053  CA  GLY   278      14.514  38.233  43.650  1.00  0.00           C  
ATOM   4054  HA2 GLY   278      14.868  38.377  44.671  1.00  0.00           H  
ATOM   4055  HA3 GLY   278      13.513  38.663  43.603  1.00  0.00           H  
ATOM   4056  C   GLY   278      14.489  36.714  43.398  1.00  0.00           C  
ATOM   4057  O   GLY   278      13.826  36.020  44.158  1.00  0.00           O  
ATOM   4058  N   ILE   279      15.175  36.207  42.367  1.00  0.00           N  
ATOM   4059  H   ILE   279      15.587  36.914  41.775  1.00  0.00           H  
ATOM   4060  CA  ILE   279      15.450  34.755  42.160  1.00  0.00           C  
ATOM   4061  HA  ILE   279      14.640  34.107  42.494  1.00  0.00           H  
ATOM   4062  CB  ILE   279      15.841  34.442  40.698  1.00  0.00           C  
ATOM   4063  HB  ILE   279      16.666  35.082  40.384  1.00  0.00           H  
ATOM   4064  CG2 ILE   279      16.424  33.018  40.737  1.00  0.00           C  
ATOM   4065 HG21 ILE   279      17.350  32.987  41.312  1.00  0.00           H  
ATOM   4066 HG22 ILE   279      15.730  32.195  40.905  1.00  0.00           H  
ATOM   4067 HG23 ILE   279      16.799  32.860  39.726  1.00  0.00           H  
ATOM   4068  CG1 ILE   279      14.653  34.608  39.685  1.00  0.00           C  
ATOM   4069 HG12 ILE   279      13.741  34.279  40.184  1.00  0.00           H  
ATOM   4070 HG13 ILE   279      14.780  33.924  38.845  1.00  0.00           H  
ATOM   4071  CD1 ILE   279      14.328  35.990  39.115  1.00  0.00           C  
ATOM   4072 HD11 ILE   279      13.360  35.736  38.684  1.00  0.00           H  
ATOM   4073 HD12 ILE   279      14.270  36.775  39.869  1.00  0.00           H  
ATOM   4074 HD13 ILE   279      15.116  36.158  38.381  1.00  0.00           H  
ATOM   4075  C   ILE   279      16.569  34.337  43.143  1.00  0.00           C  
ATOM   4076  O   ILE   279      17.727  34.749  43.020  1.00  0.00           O  
ATOM   4077  N   ARG   280      16.216  33.597  44.234  1.00  0.00           N  
ATOM   4078  H   ARG   280      15.259  33.274  44.221  1.00  0.00           H  
ATOM   4079  CA  ARG   280      16.987  33.387  45.469  1.00  0.00           C  
ATOM   4080  HA  ARG   280      18.033  33.375  45.160  1.00  0.00           H  
ATOM   4081  CB  ARG   280      16.722  34.565  46.429  1.00  0.00           C  
ATOM   4082  HB2 ARG   280      15.698  34.630  46.797  1.00  0.00           H  
ATOM   4083  HB3 ARG   280      17.295  34.394  47.340  1.00  0.00           H  
ATOM   4084  CG  ARG   280      17.173  35.936  45.941  1.00  0.00           C  
ATOM   4085  HG2 ARG   280      18.086  35.774  45.368  1.00  0.00           H  
ATOM   4086  HG3 ARG   280      16.416  36.281  45.236  1.00  0.00           H  
ATOM   4087  CD  ARG   280      17.334  36.860  47.130  1.00  0.00           C  
ATOM   4088  HD2 ARG   280      16.391  36.915  47.674  1.00  0.00           H  
ATOM   4089  HD3 ARG   280      18.021  36.420  47.853  1.00  0.00           H  
ATOM   4090  NE  ARG   280      17.778  38.224  46.799  1.00  0.00           N  
ATOM   4091  HE  ARG   280      17.791  38.467  45.819  1.00  0.00           H  
ATOM   4092  CZ  ARG   280      18.268  39.085  47.686  1.00  0.00           C  
ATOM   4093  NH1 ARG   280      18.266  38.982  48.965  1.00  0.00           N  
ATOM   4094 HH11 ARG   280      18.606  39.789  49.468  1.00  0.00           H  
ATOM   4095 HH12 ARG   280      18.255  38.081  49.421  1.00  0.00           H  
ATOM   4096  NH2 ARG   280      18.697  40.252  47.290  1.00  0.00           N  
ATOM   4097 HH21 ARG   280      18.816  40.410  46.300  1.00  0.00           H  
ATOM   4098 HH22 ARG   280      19.092  40.863  47.991  1.00  0.00           H  
ATOM   4099  C   ARG   280      16.884  31.990  46.050  1.00  0.00           C  
ATOM   4100  O   ARG   280      16.662  31.871  47.290  1.00  0.00           O  
ATOM   4101  N   PRO   281      16.942  30.856  45.257  1.00  0.00           N  
ATOM   4102  CD  PRO   281      17.191  30.730  43.789  1.00  0.00           C  
ATOM   4103  HD2 PRO   281      17.921  31.428  43.380  1.00  0.00           H  
ATOM   4104  HD3 PRO   281      16.199  30.747  43.336  1.00  0.00           H  
ATOM   4105  CG  PRO   281      17.602  29.303  43.524  1.00  0.00           C  
ATOM   4106  HG2 PRO   281      18.675  29.185  43.679  1.00  0.00           H  
ATOM   4107  HG3 PRO   281      17.225  28.927  42.573  1.00  0.00           H  
ATOM   4108  CB  PRO   281      16.901  28.570  44.651  1.00  0.00           C  
ATOM   4109  HB2 PRO   281      17.480  27.684  44.908  1.00  0.00           H  
ATOM   4110  HB3 PRO   281      15.903  28.314  44.295  1.00  0.00           H  
ATOM   4111  CA  PRO   281      16.967  29.562  45.851  1.00  0.00           C  
ATOM   4112  HA  PRO   281      16.069  29.420  46.453  1.00  0.00           H  
ATOM   4113  C   PRO   281      18.313  29.250  46.590  1.00  0.00           C  
ATOM   4114  O   PRO   281      19.402  29.828  46.388  1.00  0.00           O  
ATOM   4115  N   ASP   282      18.251  28.290  47.431  1.00  0.00           N  
ATOM   4116  H   ASP   282      17.313  28.016  47.686  1.00  0.00           H  
ATOM   4117  CA  ASP   282      19.432  27.817  48.220  1.00  0.00           C  
ATOM   4118  HA  ASP   282      19.735  28.568  48.950  1.00  0.00           H  
ATOM   4119  CB  ASP   282      18.956  26.573  49.015  1.00  0.00           C  
ATOM   4120  HB2 ASP   282      17.963  26.832  49.384  1.00  0.00           H  
ATOM   4121  HB3 ASP   282      18.908  25.806  48.242  1.00  0.00           H  
ATOM   4122  CG  ASP   282      19.839  26.192  50.170  1.00  0.00           C  
ATOM   4123  OD1 ASP   282      20.588  27.086  50.704  1.00  0.00           O  
ATOM   4124  OD2 ASP   282      19.840  25.014  50.598  1.00  0.00           O  
ATOM   4125  C   ASP   282      20.614  27.368  47.396  1.00  0.00           C  
ATOM   4126  O   ASP   282      21.711  27.734  47.798  1.00  0.00           O  
ATOM   4127  N   ALA   283      20.472  26.790  46.183  1.00  0.00           N  
ATOM   4128  H   ALA   283      19.583  26.552  45.765  1.00  0.00           H  
ATOM   4129  CA  ALA   283      21.588  26.319  45.344  1.00  0.00           C  
ATOM   4130  HA  ALA   283      22.459  25.817  45.764  1.00  0.00           H  
ATOM   4131  CB  ALA   283      20.962  25.320  44.296  1.00  0.00           C  
ATOM   4132  HB1 ALA   283      19.986  25.656  43.947  1.00  0.00           H  
ATOM   4133  HB2 ALA   283      20.650  24.438  44.856  1.00  0.00           H  
ATOM   4134  HB3 ALA   283      21.725  25.145  43.538  1.00  0.00           H  
ATOM   4135  C   ALA   283      22.262  27.498  44.665  1.00  0.00           C  
ATOM   4136  O   ALA   283      23.374  27.427  44.193  1.00  0.00           O  
ATOM   4137  N   LEU   284      21.627  28.719  44.645  1.00  0.00           N  
ATOM   4138  H   LEU   284      20.773  28.871  45.162  1.00  0.00           H  
ATOM   4139  CA  LEU   284      22.280  29.836  44.026  1.00  0.00           C  
ATOM   4140  HA  LEU   284      22.653  29.435  43.083  1.00  0.00           H  
ATOM   4141  CB  LEU   284      21.329  31.009  43.799  1.00  0.00           C  
ATOM   4142  HB2 LEU   284      20.388  30.672  43.365  1.00  0.00           H  
ATOM   4143  HB3 LEU   284      21.058  31.221  44.834  1.00  0.00           H  
ATOM   4144  CG  LEU   284      21.861  32.263  42.962  1.00  0.00           C  
ATOM   4145  HG  LEU   284      22.901  32.062  42.707  1.00  0.00           H  
ATOM   4146  CD1 LEU   284      21.052  32.512  41.657  1.00  0.00           C  
ATOM   4147 HD11 LEU   284      20.923  31.583  41.102  1.00  0.00           H  
ATOM   4148 HD12 LEU   284      21.627  33.163  40.998  1.00  0.00           H  
ATOM   4149 HD13 LEU   284      20.037  32.890  41.778  1.00  0.00           H  
ATOM   4150  CD2 LEU   284      21.867  33.653  43.717  1.00  0.00           C  
ATOM   4151 HD21 LEU   284      22.361  34.333  43.024  1.00  0.00           H  
ATOM   4152 HD22 LEU   284      20.832  33.947  43.890  1.00  0.00           H  
ATOM   4153 HD23 LEU   284      22.406  33.546  44.659  1.00  0.00           H  
ATOM   4154  C   LEU   284      23.557  30.338  44.753  1.00  0.00           C  
ATOM   4155  O   LEU   284      23.511  30.569  45.930  1.00  0.00           O  
ATOM   4156  N   GLY   285      24.664  30.570  44.027  1.00  0.00           N  
ATOM   4157  H   GLY   285      24.631  30.307  43.052  1.00  0.00           H  
ATOM   4158  CA  GLY   285      25.958  30.893  44.579  1.00  0.00           C  
ATOM   4159  HA2 GLY   285      26.551  31.203  43.719  1.00  0.00           H  
ATOM   4160  HA3 GLY   285      25.918  31.633  45.378  1.00  0.00           H  
ATOM   4161  C   GLY   285      26.716  29.669  45.185  1.00  0.00           C  
ATOM   4162  O   GLY   285      27.947  29.635  45.102  1.00  0.00           O  
ATOM   4163  N   ARG   286      26.021  28.656  45.739  1.00  0.00           N  
ATOM   4164  H   ARG   286      25.018  28.576  45.652  1.00  0.00           H  
ATOM   4165  CA  ARG   286      26.713  27.528  46.368  1.00  0.00           C  
ATOM   4166  HA  ARG   286      27.558  27.796  47.001  1.00  0.00           H  
ATOM   4167  CB  ARG   286      25.651  26.715  47.208  1.00  0.00           C  
ATOM   4168  HB2 ARG   286      24.874  26.342  46.541  1.00  0.00           H  
ATOM   4169  HB3 ARG   286      26.168  25.845  47.612  1.00  0.00           H  
ATOM   4170  CG  ARG   286      25.045  27.600  48.360  1.00  0.00           C  
ATOM   4171  HG2 ARG   286      24.376  28.382  48.001  1.00  0.00           H  
ATOM   4172  HG3 ARG   286      25.801  28.028  49.018  1.00  0.00           H  
ATOM   4173  CD  ARG   286      24.295  26.704  49.286  1.00  0.00           C  
ATOM   4174  HD2 ARG   286      23.707  25.941  48.775  1.00  0.00           H  
ATOM   4175  HD3 ARG   286      25.069  26.182  49.849  1.00  0.00           H  
ATOM   4176  NE  ARG   286      23.342  27.430  50.182  1.00  0.00           N  
ATOM   4177  HE  ARG   286      22.340  27.355  50.087  1.00  0.00           H  
ATOM   4178  CZ  ARG   286      23.529  28.185  51.249  1.00  0.00           C  
ATOM   4179  NH1 ARG   286      24.639  28.493  51.826  1.00  0.00           N  
ATOM   4180 HH11 ARG   286      25.489  28.072  51.477  1.00  0.00           H  
ATOM   4181 HH12 ARG   286      24.633  29.111  52.624  1.00  0.00           H  
ATOM   4182  NH2 ARG   286      22.441  28.668  51.769  1.00  0.00           N  
ATOM   4183 HH21 ARG   286      21.543  28.447  51.362  1.00  0.00           H  
ATOM   4184 HH22 ARG   286      22.341  29.296  52.553  1.00  0.00           H  
ATOM   4185  C   ARG   286      27.372  26.583  45.348  1.00  0.00           C  
ATOM   4186  O   ARG   286      27.097  26.723  44.174  1.00  0.00           O  
ATOM   4187  N   TYR   287      28.155  25.565  45.761  1.00  0.00           N  
ATOM   4188  H   TYR   287      28.510  25.702  46.697  1.00  0.00           H  
ATOM   4189  CA  TYR   287      28.911  24.619  45.011  1.00  0.00           C  
ATOM   4190  HA  TYR   287      29.525  23.935  45.596  1.00  0.00           H  
ATOM   4191  CB  TYR   287      27.958  23.672  44.236  1.00  0.00           C  
ATOM   4192  HB2 TYR   287      28.405  23.022  43.484  1.00  0.00           H  
ATOM   4193  HB3 TYR   287      27.257  24.289  43.674  1.00  0.00           H  
ATOM   4194  CG  TYR   287      27.148  22.779  45.165  1.00  0.00           C  
ATOM   4195  CD1 TYR   287      27.760  21.556  45.596  1.00  0.00           C  
ATOM   4196  HD1 TYR   287      28.803  21.403  45.361  1.00  0.00           H  
ATOM   4197  CE1 TYR   287      27.017  20.604  46.315  1.00  0.00           C  
ATOM   4198  HE1 TYR   287      27.483  19.693  46.660  1.00  0.00           H  
ATOM   4199  CZ  TYR   287      25.712  20.927  46.843  1.00  0.00           C  
ATOM   4200  OH  TYR   287      25.023  20.037  47.611  1.00  0.00           O  
ATOM   4201  HH  TYR   287      24.121  20.266  47.848  1.00  0.00           H  
ATOM   4202  CE2 TYR   287      25.174  22.188  46.457  1.00  0.00           C  
ATOM   4203  HE2 TYR   287      24.225  22.467  46.890  1.00  0.00           H  
ATOM   4204  CD2 TYR   287      25.890  23.072  45.637  1.00  0.00           C  
ATOM   4205  HD2 TYR   287      25.507  23.962  45.160  1.00  0.00           H  
ATOM   4206  C   TYR   287      29.984  25.221  44.020  1.00  0.00           C  
ATOM   4207  O   TYR   287      30.452  24.463  43.136  1.00  0.00           O  
ATOM   4208  N   LEU   288      30.524  26.450  44.283  1.00  0.00           N  
ATOM   4209  H   LEU   288      30.177  26.855  45.140  1.00  0.00           H  
ATOM   4210  CA  LEU   288      31.671  27.076  43.615  1.00  0.00           C  
ATOM   4211  HA  LEU   288      31.422  27.317  42.582  1.00  0.00           H  
ATOM   4212  CB  LEU   288      32.059  28.342  44.390  1.00  0.00           C  
ATOM   4213  HB2 LEU   288      31.274  29.090  44.278  1.00  0.00           H  
ATOM   4214  HB3 LEU   288      32.046  28.086  45.449  1.00  0.00           H  
ATOM   4215  CG  LEU   288      33.394  29.008  44.232  1.00  0.00           C  
ATOM   4216  HG  LEU   288      34.084  28.216  44.521  1.00  0.00           H  
ATOM   4217  CD1 LEU   288      33.733  29.402  42.852  1.00  0.00           C  
ATOM   4218 HD11 LEU   288      33.586  28.526  42.221  1.00  0.00           H  
ATOM   4219 HD12 LEU   288      34.764  29.739  42.749  1.00  0.00           H  
ATOM   4220 HD13 LEU   288      32.983  30.134  42.551  1.00  0.00           H  
ATOM   4221  CD2 LEU   288      33.557  30.208  45.213  1.00  0.00           C  
ATOM   4222 HD21 LEU   288      32.958  31.078  44.943  1.00  0.00           H  
ATOM   4223 HD22 LEU   288      33.140  29.890  46.168  1.00  0.00           H  
ATOM   4224 HD23 LEU   288      34.595  30.539  45.204  1.00  0.00           H  
ATOM   4225  C   LEU   288      32.912  26.101  43.630  1.00  0.00           C  
ATOM   4226  O   LEU   288      33.279  25.704  44.719  1.00  0.00           O  
ATOM   4227  N   ASN   289      33.590  25.735  42.499  1.00  0.00           N  
ATOM   4228  H   ASN   289      33.155  26.109  41.668  1.00  0.00           H  
ATOM   4229  CA  ASN   289      34.853  24.987  42.364  1.00  0.00           C  
ATOM   4230  HA  ASN   289      35.311  24.931  43.352  1.00  0.00           H  
ATOM   4231  CB  ASN   289      34.525  23.601  41.706  1.00  0.00           C  
ATOM   4232  HB2 ASN   289      33.826  23.048  42.334  1.00  0.00           H  
ATOM   4233  HB3 ASN   289      34.035  23.713  40.739  1.00  0.00           H  
ATOM   4234  CG  ASN   289      35.663  22.653  41.600  1.00  0.00           C  
ATOM   4235  OD1 ASN   289      36.397  22.638  40.613  1.00  0.00           O  
ATOM   4236  ND2 ASN   289      36.079  22.121  42.780  1.00  0.00           N  
ATOM   4237 HD21 ASN   289      35.466  22.154  43.582  1.00  0.00           H  
ATOM   4238 HD22 ASN   289      36.691  21.321  42.706  1.00  0.00           H  
ATOM   4239  C   ASN   289      35.934  25.748  41.560  1.00  0.00           C  
ATOM   4240  O   ASN   289      35.479  26.532  40.704  1.00  0.00           O  
ATOM   4241  N   ASP   290      37.198  25.581  41.919  1.00  0.00           N  
ATOM   4242  H   ASP   290      37.342  24.884  42.635  1.00  0.00           H  
ATOM   4243  CA  ASP   290      38.314  26.238  41.193  1.00  0.00           C  
ATOM   4244  HA  ASP   290      37.863  26.605  40.271  1.00  0.00           H  
ATOM   4245  CB  ASP   290      38.714  27.484  41.923  1.00  0.00           C  
ATOM   4246  HB2 ASP   290      39.193  27.135  42.837  1.00  0.00           H  
ATOM   4247  HB3 ASP   290      37.863  28.145  42.087  1.00  0.00           H  
ATOM   4248  CG  ASP   290      39.867  28.289  41.165  1.00  0.00           C  
ATOM   4249  OD1 ASP   290      40.657  28.986  41.873  1.00  0.00           O  
ATOM   4250  OD2 ASP   290      40.079  28.071  39.944  1.00  0.00           O  
ATOM   4251  C   ASP   290      39.459  25.259  40.815  1.00  0.00           C  
ATOM   4252  O   ASP   290      39.758  24.454  41.635  1.00  0.00           O  
ATOM   4253  N   GLN   291      39.955  25.220  39.598  1.00  0.00           N  
ATOM   4254  H   GLN   291      39.679  25.976  38.987  1.00  0.00           H  
ATOM   4255  CA  GLN   291      41.223  24.669  39.151  1.00  0.00           C  
ATOM   4256  HA  GLN   291      41.422  23.627  39.404  1.00  0.00           H  
ATOM   4257  CB  GLN   291      41.114  24.534  37.615  1.00  0.00           C  
ATOM   4258  HB2 GLN   291      41.976  23.935  37.321  1.00  0.00           H  
ATOM   4259  HB3 GLN   291      41.125  25.553  37.228  1.00  0.00           H  
ATOM   4260  CG  GLN   291      39.879  23.698  37.106  1.00  0.00           C  
ATOM   4261  HG2 GLN   291      39.117  23.691  37.885  1.00  0.00           H  
ATOM   4262  HG3 GLN   291      39.592  24.274  36.226  1.00  0.00           H  
ATOM   4263  CD  GLN   291      40.231  22.218  36.824  1.00  0.00           C  
ATOM   4264  OE1 GLN   291      40.991  21.871  36.035  1.00  0.00           O  
ATOM   4265  NE2 GLN   291      39.522  21.288  37.417  1.00  0.00           N  
ATOM   4266 HE21 GLN   291      38.773  21.478  38.067  1.00  0.00           H  
ATOM   4267 HE22 GLN   291      39.861  20.338  37.374  1.00  0.00           H  
ATOM   4268  C   GLN   291      42.433  25.492  39.584  1.00  0.00           C  
ATOM   4269  O   GLN   291      42.800  26.488  38.885  1.00  0.00           O  
ATOM   4270  N   ALA   292      43.064  25.111  40.686  1.00  0.00           N  
ATOM   4271  H   ALA   292      42.775  24.297  41.208  1.00  0.00           H  
ATOM   4272  CA  ALA   292      44.358  25.734  41.047  1.00  0.00           C  
ATOM   4273  HA  ALA   292      44.224  26.807  41.183  1.00  0.00           H  
ATOM   4274  CB  ALA   292      44.792  25.164  42.410  1.00  0.00           C  
ATOM   4275  HB1 ALA   292      45.795  25.531  42.627  1.00  0.00           H  
ATOM   4276  HB2 ALA   292      44.073  25.451  43.178  1.00  0.00           H  
ATOM   4277  HB3 ALA   292      44.943  24.088  42.328  1.00  0.00           H  
ATOM   4278  C   ALA   292      45.495  25.508  40.032  1.00  0.00           C  
ATOM   4279  O   ALA   292      45.741  24.347  39.597  1.00  0.00           O  
ATOM   4280  N   GLN   293      46.208  26.566  39.617  1.00  0.00           N  
ATOM   4281  H   GLN   293      46.047  27.501  39.964  1.00  0.00           H  
ATOM   4282  CA  GLN   293      47.193  26.510  38.515  1.00  0.00           C  
ATOM   4283  HA  GLN   293      46.978  25.602  37.953  1.00  0.00           H  
ATOM   4284  CB  GLN   293      46.984  27.687  37.593  1.00  0.00           C  
ATOM   4285  HB2 GLN   293      45.972  27.506  37.231  1.00  0.00           H  
ATOM   4286  HB3 GLN   293      46.948  28.667  38.069  1.00  0.00           H  
ATOM   4287  CG  GLN   293      47.882  27.695  36.327  1.00  0.00           C  
ATOM   4288  HG2 GLN   293      47.663  26.712  35.911  1.00  0.00           H  
ATOM   4289  HG3 GLN   293      48.920  27.871  36.609  1.00  0.00           H  
ATOM   4290  CD  GLN   293      47.416  28.583  35.148  1.00  0.00           C  
ATOM   4291  OE1 GLN   293      46.455  29.277  35.010  1.00  0.00           O  
ATOM   4292  NE2 GLN   293      48.229  28.505  34.100  1.00  0.00           N  
ATOM   4293 HE21 GLN   293      49.143  28.092  34.216  1.00  0.00           H  
ATOM   4294 HE22 GLN   293      47.940  28.860  33.200  1.00  0.00           H  
ATOM   4295  C   GLN   293      48.610  26.460  39.085  1.00  0.00           C  
ATOM   4296  O   GLN   293      48.880  27.193  40.080  1.00  0.00           O  
ATOM   4297  N   VAL   294      49.502  25.696  38.415  1.00  0.00           N  
ATOM   4298  H   VAL   294      49.137  25.146  37.651  1.00  0.00           H  
ATOM   4299  CA  VAL   294      50.998  25.657  38.590  1.00  0.00           C  
ATOM   4300  HA  VAL   294      51.268  26.413  39.328  1.00  0.00           H  
ATOM   4301  CB  VAL   294      51.639  24.263  39.025  1.00  0.00           C  
ATOM   4302  HB  VAL   294      51.540  23.549  38.207  1.00  0.00           H  
ATOM   4303  CG1 VAL   294      53.122  24.509  39.375  1.00  0.00           C  
ATOM   4304 HG11 VAL   294      53.566  25.224  38.682  1.00  0.00           H  
ATOM   4305 HG12 VAL   294      53.157  24.883  40.398  1.00  0.00           H  
ATOM   4306 HG13 VAL   294      53.716  23.596  39.334  1.00  0.00           H  
ATOM   4307  CG2 VAL   294      50.991  23.765  40.284  1.00  0.00           C  
ATOM   4308 HG21 VAL   294      51.192  24.358  41.176  1.00  0.00           H  
ATOM   4309 HG22 VAL   294      49.942  23.588  40.043  1.00  0.00           H  
ATOM   4310 HG23 VAL   294      51.479  22.842  40.598  1.00  0.00           H  
ATOM   4311  C   VAL   294      51.610  26.180  37.262  1.00  0.00           C  
ATOM   4312  O   VAL   294      51.073  25.770  36.232  1.00  0.00           O  
ATOM   4313  N   VAL   295      52.694  26.929  37.193  1.00  0.00           N  
ATOM   4314  H   VAL   295      53.063  27.340  38.039  1.00  0.00           H  
ATOM   4315  CA  VAL   295      53.143  27.642  35.967  1.00  0.00           C  
ATOM   4316  HA  VAL   295      52.642  27.149  35.134  1.00  0.00           H  
ATOM   4317  CB  VAL   295      52.619  29.098  35.999  1.00  0.00           C  
ATOM   4318  HB  VAL   295      51.556  29.192  36.221  1.00  0.00           H  
ATOM   4319  CG1 VAL   295      53.404  30.003  36.950  1.00  0.00           C  
ATOM   4320 HG11 VAL   295      54.451  30.044  36.648  1.00  0.00           H  
ATOM   4321 HG12 VAL   295      53.353  29.653  37.981  1.00  0.00           H  
ATOM   4322 HG13 VAL   295      53.047  31.033  36.924  1.00  0.00           H  
ATOM   4323  CG2 VAL   295      52.787  29.637  34.613  1.00  0.00           C  
ATOM   4324 HG21 VAL   295      52.099  29.139  33.930  1.00  0.00           H  
ATOM   4325 HG22 VAL   295      52.409  30.658  34.572  1.00  0.00           H  
ATOM   4326 HG23 VAL   295      53.807  29.621  34.228  1.00  0.00           H  
ATOM   4327  C   VAL   295      54.694  27.575  35.850  1.00  0.00           C  
ATOM   4328  O   VAL   295      55.429  27.584  36.830  1.00  0.00           O  
ATOM   4329  N   PHE   296      55.314  27.452  34.689  1.00  0.00           N  
ATOM   4330  H   PHE   296      54.649  27.267  33.952  1.00  0.00           H  
ATOM   4331  CA  PHE   296      56.821  27.250  34.443  1.00  0.00           C  
ATOM   4332  HA  PHE   296      57.377  27.818  35.188  1.00  0.00           H  
ATOM   4333  CB  PHE   296      57.133  25.827  34.796  1.00  0.00           C  
ATOM   4334  HB2 PHE   296      56.659  25.607  35.753  1.00  0.00           H  
ATOM   4335  HB3 PHE   296      56.729  25.132  34.060  1.00  0.00           H  
ATOM   4336  CG  PHE   296      58.621  25.385  34.958  1.00  0.00           C  
ATOM   4337  CD1 PHE   296      59.361  25.937  36.001  1.00  0.00           C  
ATOM   4338  HD1 PHE   296      58.976  26.751  36.598  1.00  0.00           H  
ATOM   4339  CE1 PHE   296      60.658  25.477  36.319  1.00  0.00           C  
ATOM   4340  HE1 PHE   296      61.198  25.823  37.188  1.00  0.00           H  
ATOM   4341  CZ  PHE   296      61.155  24.528  35.530  1.00  0.00           C  
ATOM   4342  HZ  PHE   296      62.041  23.941  35.719  1.00  0.00           H  
ATOM   4343  CE2 PHE   296      60.451  23.904  34.482  1.00  0.00           C  
ATOM   4344  HE2 PHE   296      60.924  23.136  33.888  1.00  0.00           H  
ATOM   4345  CD2 PHE   296      59.159  24.395  34.166  1.00  0.00           C  
ATOM   4346  HD2 PHE   296      58.557  23.814  33.483  1.00  0.00           H  
ATOM   4347  C   PHE   296      57.262  27.670  33.079  1.00  0.00           C  
ATOM   4348  O   PHE   296      56.427  28.044  32.258  1.00  0.00           O  
ATOM   4349  N   ALA   297      58.538  27.476  32.749  1.00  0.00           N  
ATOM   4350  H   ALA   297      59.140  27.102  33.469  1.00  0.00           H  
ATOM   4351  CA  ALA   297      59.115  28.059  31.531  1.00  0.00           C  
ATOM   4352  HA  ALA   297      58.363  28.165  30.749  1.00  0.00           H  
ATOM   4353  CB  ALA   297      59.580  29.447  31.814  1.00  0.00           C  
ATOM   4354  HB1 ALA   297      60.008  29.753  30.860  1.00  0.00           H  
ATOM   4355  HB2 ALA   297      58.708  30.088  31.946  1.00  0.00           H  
ATOM   4356  HB3 ALA   297      60.262  29.505  32.662  1.00  0.00           H  
ATOM   4357  C   ALA   297      60.232  27.154  30.987  1.00  0.00           C  
ATOM   4358  O   ALA   297      60.957  26.540  31.776  1.00  0.00           O  
ATOM   4359  N   SER   298      60.388  27.052  29.681  1.00  0.00           N  
ATOM   4360  H   SER   298      59.675  27.519  29.139  1.00  0.00           H  
ATOM   4361  CA  SER   298      61.492  26.397  28.909  1.00  0.00           C  
ATOM   4362  HA  SER   298      62.399  26.418  29.513  1.00  0.00           H  
ATOM   4363  CB  SER   298      61.100  24.963  28.692  1.00  0.00           C  
ATOM   4364  HB2 SER   298      60.612  24.550  29.575  1.00  0.00           H  
ATOM   4365  HB3 SER   298      60.455  24.884  27.817  1.00  0.00           H  
ATOM   4366  OG  SER   298      62.301  24.296  28.445  1.00  0.00           O  
ATOM   4367  HG  SER   298      62.166  23.391  28.737  1.00  0.00           H  
ATOM   4368  C   SER   298      61.896  27.055  27.537  1.00  0.00           C  
ATOM   4369  O   SER   298      61.128  27.353  26.659  1.00  0.00           O  
ATOM   4370  N   ARG   299      63.184  27.279  27.350  1.00  0.00           N  
ATOM   4371  H   ARG   299      63.808  27.073  28.117  1.00  0.00           H  
ATOM   4372  CA  ARG   299      63.802  27.698  26.076  1.00  0.00           C  
ATOM   4373  HA  ARG   299      63.163  28.434  25.588  1.00  0.00           H  
ATOM   4374  CB  ARG   299      65.140  28.368  26.408  1.00  0.00           C  
ATOM   4375  HB2 ARG   299      65.673  27.670  27.054  1.00  0.00           H  
ATOM   4376  HB3 ARG   299      64.942  29.310  26.920  1.00  0.00           H  
ATOM   4377  CG  ARG   299      65.953  28.701  25.109  1.00  0.00           C  
ATOM   4378  HG2 ARG   299      67.015  28.478  25.211  1.00  0.00           H  
ATOM   4379  HG3 ARG   299      65.639  28.077  24.273  1.00  0.00           H  
ATOM   4380  CD  ARG   299      65.652  30.096  24.521  1.00  0.00           C  
ATOM   4381  HD2 ARG   299      66.216  30.159  23.590  1.00  0.00           H  
ATOM   4382  HD3 ARG   299      64.571  30.136  24.384  1.00  0.00           H  
ATOM   4383  NE  ARG   299      66.110  31.100  25.446  1.00  0.00           N  
ATOM   4384  HE  ARG   299      66.620  30.738  26.240  1.00  0.00           H  
ATOM   4385  CZ  ARG   299      65.897  32.369  25.305  1.00  0.00           C  
ATOM   4386  NH1 ARG   299      65.167  32.880  24.351  1.00  0.00           N  
ATOM   4387 HH11 ARG   299      64.734  32.345  23.612  1.00  0.00           H  
ATOM   4388 HH12 ARG   299      65.237  33.871  24.168  1.00  0.00           H  
ATOM   4389  NH2 ARG   299      66.394  33.190  26.104  1.00  0.00           N  
ATOM   4390 HH21 ARG   299      67.005  32.976  26.879  1.00  0.00           H  
ATOM   4391 HH22 ARG   299      66.303  34.152  25.809  1.00  0.00           H  
ATOM   4392  C   ARG   299      64.053  26.474  25.190  1.00  0.00           C  
ATOM   4393  O   ARG   299      64.916  25.681  25.427  1.00  0.00           O  
ATOM   4394  N   LEU   300      63.337  26.374  24.093  1.00  0.00           N  
ATOM   4395  H   LEU   300      62.757  27.193  23.987  1.00  0.00           H  
ATOM   4396  CA  LEU   300      63.136  25.315  23.163  1.00  0.00           C  
ATOM   4397  HA  LEU   300      62.659  24.468  23.656  1.00  0.00           H  
ATOM   4398  CB  LEU   300      62.202  25.821  22.037  1.00  0.00           C  
ATOM   4399  HB2 LEU   300      62.478  26.800  21.645  1.00  0.00           H  
ATOM   4400  HB3 LEU   300      62.244  25.092  21.228  1.00  0.00           H  
ATOM   4401  CG  LEU   300      60.675  25.947  22.462  1.00  0.00           C  
ATOM   4402  HG  LEU   300      60.462  26.748  23.170  1.00  0.00           H  
ATOM   4403  CD1 LEU   300      59.935  26.405  21.271  1.00  0.00           C  
ATOM   4404 HD11 LEU   300      58.891  26.578  21.530  1.00  0.00           H  
ATOM   4405 HD12 LEU   300      60.369  27.267  20.764  1.00  0.00           H  
ATOM   4406 HD13 LEU   300      59.942  25.715  20.428  1.00  0.00           H  
ATOM   4407  CD2 LEU   300      60.166  24.649  23.011  1.00  0.00           C  
ATOM   4408 HD21 LEU   300      59.077  24.687  23.053  1.00  0.00           H  
ATOM   4409 HD22 LEU   300      60.536  24.573  24.033  1.00  0.00           H  
ATOM   4410 HD23 LEU   300      60.423  23.739  22.468  1.00  0.00           H  
ATOM   4411  C   LEU   300      64.449  24.855  22.541  1.00  0.00           C  
ATOM   4412  O   LEU   300      65.173  25.672  21.906  1.00  0.00           O  
ATOM   4413  N   ARG   301      64.823  23.607  22.836  1.00  0.00           N  
ATOM   4414  H   ARG   301      64.199  23.036  23.389  1.00  0.00           H  
ATOM   4415  CA  ARG   301      65.933  22.925  22.122  1.00  0.00           C  
ATOM   4416  HA  ARG   301      66.761  23.634  22.138  1.00  0.00           H  
ATOM   4417  CB  ARG   301      66.255  21.604  22.837  1.00  0.00           C  
ATOM   4418  HB2 ARG   301      66.151  21.896  23.882  1.00  0.00           H  
ATOM   4419  HB3 ARG   301      65.513  20.842  22.598  1.00  0.00           H  
ATOM   4420  CG  ARG   301      67.628  21.076  22.620  1.00  0.00           C  
ATOM   4421  HG2 ARG   301      67.580  20.587  21.646  1.00  0.00           H  
ATOM   4422  HG3 ARG   301      68.422  21.820  22.680  1.00  0.00           H  
ATOM   4423  CD  ARG   301      68.132  20.010  23.618  1.00  0.00           C  
ATOM   4424  HD2 ARG   301      69.005  19.496  23.216  1.00  0.00           H  
ATOM   4425  HD3 ARG   301      68.407  20.482  24.561  1.00  0.00           H  
ATOM   4426  NE  ARG   301      67.100  19.075  23.930  1.00  0.00           N  
ATOM   4427  HE  ARG   301      66.657  19.264  24.818  1.00  0.00           H  
ATOM   4428  CZ  ARG   301      66.810  17.851  23.465  1.00  0.00           C  
ATOM   4429  NH1 ARG   301      67.492  17.145  22.539  1.00  0.00           N  
ATOM   4430 HH11 ARG   301      68.363  17.344  22.068  1.00  0.00           H  
ATOM   4431 HH12 ARG   301      67.127  16.278  22.171  1.00  0.00           H  
ATOM   4432  NH2 ARG   301      65.834  17.189  23.905  1.00  0.00           N  
ATOM   4433 HH21 ARG   301      65.366  17.576  24.712  1.00  0.00           H  
ATOM   4434 HH22 ARG   301      65.620  16.235  23.650  1.00  0.00           H  
ATOM   4435  C   ARG   301      65.564  22.666  20.665  1.00  0.00           C  
ATOM   4436  O   ARG   301      64.450  22.233  20.333  1.00  0.00           O  
ATOM   4437  N   ASP   302      66.548  22.833  19.780  1.00  0.00           N  
ATOM   4438  H   ASP   302      67.470  23.014  20.150  1.00  0.00           H  
ATOM   4439  CA  ASP   302      66.569  22.710  18.335  1.00  0.00           C  
ATOM   4440  HA  ASP   302      67.580  23.017  18.067  1.00  0.00           H  
ATOM   4441  CB  ASP   302      66.456  21.218  17.959  1.00  0.00           C  
ATOM   4442  HB2 ASP   302      66.991  21.081  17.019  1.00  0.00           H  
ATOM   4443  HB3 ASP   302      65.406  21.009  17.752  1.00  0.00           H  
ATOM   4444  CG  ASP   302      67.102  20.190  18.888  1.00  0.00           C  
ATOM   4445  OD1 ASP   302      66.394  19.315  19.425  1.00  0.00           O  
ATOM   4446  OD2 ASP   302      68.348  20.094  18.959  1.00  0.00           O  
ATOM   4447  C   ASP   302      65.620  23.591  17.481  1.00  0.00           C  
ATOM   4448  O   ASP   302      65.556  23.374  16.241  1.00  0.00           O  
ATOM   4449  N   VAL   303      64.936  24.592  18.098  1.00  0.00           N  
ATOM   4450  H   VAL   303      64.992  24.718  19.099  1.00  0.00           H  
ATOM   4451  CA  VAL   303      64.168  25.596  17.336  1.00  0.00           C  
ATOM   4452  HA  VAL   303      63.502  25.017  16.697  1.00  0.00           H  
ATOM   4453  CB  VAL   303      63.212  26.445  18.165  1.00  0.00           C  
ATOM   4454  HB  VAL   303      62.725  25.788  18.885  1.00  0.00           H  
ATOM   4455  CG1 VAL   303      64.021  27.496  19.009  1.00  0.00           C  
ATOM   4456 HG11 VAL   303      64.766  26.973  19.609  1.00  0.00           H  
ATOM   4457 HG12 VAL   303      63.280  28.011  19.620  1.00  0.00           H  
ATOM   4458 HG13 VAL   303      64.495  28.270  18.405  1.00  0.00           H  
ATOM   4459  CG2 VAL   303      62.001  27.119  17.469  1.00  0.00           C  
ATOM   4460 HG21 VAL   303      62.211  27.822  16.663  1.00  0.00           H  
ATOM   4461 HG22 VAL   303      61.443  27.704  18.200  1.00  0.00           H  
ATOM   4462 HG23 VAL   303      61.333  26.376  17.033  1.00  0.00           H  
ATOM   4463  C   VAL   303      65.105  26.220  16.383  1.00  0.00           C  
ATOM   4464  O   VAL   303      66.144  26.738  16.782  1.00  0.00           O  
ATOM   4465  N   GLN   304      64.833  26.184  15.093  1.00  0.00           N  
ATOM   4466  H   GLN   304      64.022  25.605  14.928  1.00  0.00           H  
ATOM   4467  CA  GLN   304      65.394  27.086  14.064  1.00  0.00           C  
ATOM   4468  HA  GLN   304      66.451  27.220  14.296  1.00  0.00           H  
ATOM   4469  CB  GLN   304      65.332  26.331  12.630  1.00  0.00           C  
ATOM   4470  HB2 GLN   304      65.883  26.888  11.872  1.00  0.00           H  
ATOM   4471  HB3 GLN   304      64.298  26.230  12.301  1.00  0.00           H  
ATOM   4472  CG  GLN   304      65.957  24.890  12.804  1.00  0.00           C  
ATOM   4473  HG2 GLN   304      65.213  24.406  13.436  1.00  0.00           H  
ATOM   4474  HG3 GLN   304      66.913  25.017  13.312  1.00  0.00           H  
ATOM   4475  CD  GLN   304      66.076  24.197  11.450  1.00  0.00           C  
ATOM   4476  OE1 GLN   304      67.105  23.854  10.922  1.00  0.00           O  
ATOM   4477  NE2 GLN   304      64.931  23.737  10.940  1.00  0.00           N  
ATOM   4478 HE21 GLN   304      64.075  23.972  11.422  1.00  0.00           H  
ATOM   4479 HE22 GLN   304      64.974  23.166  10.108  1.00  0.00           H  
ATOM   4480  C   GLN   304      64.716  28.397  13.992  1.00  0.00           C  
ATOM   4481  O   GLN   304      63.511  28.603  14.166  1.00  0.00           O  
ATOM   4482  N   PRO   305      65.483  29.509  13.717  1.00  0.00           N  
ATOM   4483  CD  PRO   305      64.934  30.788  13.240  1.00  0.00           C  
ATOM   4484  HD2 PRO   305      64.101  31.150  13.842  1.00  0.00           H  
ATOM   4485  HD3 PRO   305      64.606  30.601  12.217  1.00  0.00           H  
ATOM   4486  CG  PRO   305      66.049  31.809  13.318  1.00  0.00           C  
ATOM   4487  HG2 PRO   305      66.014  32.348  14.265  1.00  0.00           H  
ATOM   4488  HG3 PRO   305      65.917  32.541  12.522  1.00  0.00           H  
ATOM   4489  CB  PRO   305      67.324  31.010  13.173  1.00  0.00           C  
ATOM   4490  HB2 PRO   305      67.637  30.903  12.134  1.00  0.00           H  
ATOM   4491  HB3 PRO   305      68.051  31.466  13.845  1.00  0.00           H  
ATOM   4492  CA  PRO   305      66.993  29.560  13.744  1.00  0.00           C  
ATOM   4493  HA  PRO   305      67.428  28.868  13.023  1.00  0.00           H  
ATOM   4494  C   PRO   305      67.445  29.381  15.144  1.00  0.00           C  
ATOM   4495  O   PRO   305      66.863  29.951  16.127  1.00  0.00           O  
ATOM   4496  N   GLU   306      68.640  28.752  15.277  1.00  0.00           N  
ATOM   4497  H   GLU   306      68.999  28.188  14.520  1.00  0.00           H  
ATOM   4498  CA  GLU   306      69.305  28.763  16.604  1.00  0.00           C  
ATOM   4499  HA  GLU   306      68.573  28.397  17.324  1.00  0.00           H  
ATOM   4500  CB  GLU   306      70.391  27.728  16.526  1.00  0.00           C  
ATOM   4501  HB2 GLU   306      70.003  26.732  16.312  1.00  0.00           H  
ATOM   4502  HB3 GLU   306      71.027  27.993  15.681  1.00  0.00           H  
ATOM   4503  CG  GLU   306      71.345  27.530  17.753  1.00  0.00           C  
ATOM   4504  HG2 GLU   306      71.969  28.382  18.023  1.00  0.00           H  
ATOM   4505  HG3 GLU   306      71.958  26.660  17.519  1.00  0.00           H  
ATOM   4506  CD  GLU   306      70.659  27.337  19.052  1.00  0.00           C  
ATOM   4507  OE1 GLU   306      71.338  27.222  20.110  1.00  0.00           O  
ATOM   4508  OE2 GLU   306      69.439  27.104  19.033  1.00  0.00           O  
ATOM   4509  C   GLU   306      69.812  30.154  16.946  1.00  0.00           C  
ATOM   4510  O   GLU   306      70.594  30.777  16.202  1.00  0.00           O  
ATOM   4511  N   ASP   307      69.438  30.521  18.146  1.00  0.00           N  
ATOM   4512  H   ASP   307      68.741  29.914  18.554  1.00  0.00           H  
ATOM   4513  CA  ASP   307      69.865  31.743  18.839  1.00  0.00           C  
ATOM   4514  HA  ASP   307      69.311  31.731  19.778  1.00  0.00           H  
ATOM   4515  CB  ASP   307      71.245  31.812  19.442  1.00  0.00           C  
ATOM   4516  HB2 ASP   307      72.038  31.966  18.710  1.00  0.00           H  
ATOM   4517  HB3 ASP   307      71.226  32.583  20.212  1.00  0.00           H  
ATOM   4518  CG  ASP   307      71.705  30.601  20.245  1.00  0.00           C  
ATOM   4519  OD1 ASP   307      72.943  30.445  20.448  1.00  0.00           O  
ATOM   4520  OD2 ASP   307      70.794  29.935  20.783  1.00  0.00           O  
ATOM   4521  C   ASP   307      69.500  33.075  18.098  1.00  0.00           C  
ATOM   4522  O   ASP   307      70.330  33.958  17.914  1.00  0.00           O  
ATOM   4523  N   ALA   308      68.303  33.134  17.552  1.00  0.00           N  
ATOM   4524  H   ALA   308      67.662  32.354  17.595  1.00  0.00           H  
ATOM   4525  CA  ALA   308      67.811  34.267  16.753  1.00  0.00           C  
ATOM   4526  HA  ALA   308      68.220  35.171  17.204  1.00  0.00           H  
ATOM   4527  CB  ALA   308      68.396  34.039  15.341  1.00  0.00           C  
ATOM   4528  HB1 ALA   308      67.680  33.428  14.791  1.00  0.00           H  
ATOM   4529  HB2 ALA   308      68.604  34.940  14.763  1.00  0.00           H  
ATOM   4530  HB3 ALA   308      69.354  33.522  15.308  1.00  0.00           H  
ATOM   4531  C   ALA   308      66.287  34.493  16.854  1.00  0.00           C  
ATOM   4532  O   ALA   308      65.660  33.547  17.286  1.00  0.00           O  
ATOM   4533  N   PRO   309      65.680  35.653  16.419  1.00  0.00           N  
ATOM   4534  CD  PRO   309      66.270  36.994  16.150  1.00  0.00           C  
ATOM   4535  HD2 PRO   309      66.883  37.404  16.952  1.00  0.00           H  
ATOM   4536  HD3 PRO   309      67.013  36.865  15.362  1.00  0.00           H  
ATOM   4537  CG  PRO   309      65.146  37.922  15.719  1.00  0.00           C  
ATOM   4538  HG2 PRO   309      65.451  38.548  14.881  1.00  0.00           H  
ATOM   4539  HG3 PRO   309      64.726  38.469  16.562  1.00  0.00           H  
ATOM   4540  CB  PRO   309      64.165  36.911  15.119  1.00  0.00           C  
ATOM   4541  HB2 PRO   309      64.482  36.681  14.102  1.00  0.00           H  
ATOM   4542  HB3 PRO   309      63.146  37.276  15.247  1.00  0.00           H  
ATOM   4543  CA  PRO   309      64.257  35.788  16.136  1.00  0.00           C  
ATOM   4544  HA  PRO   309      63.820  36.089  17.088  1.00  0.00           H  
ATOM   4545  C   PRO   309      63.736  34.502  15.481  1.00  0.00           C  
ATOM   4546  O   PRO   309      64.265  34.168  14.404  1.00  0.00           O  
ATOM   4547  N   ALA   310      62.751  33.856  16.157  1.00  0.00           N  
ATOM   4548  H   ALA   310      62.682  34.044  17.147  1.00  0.00           H  
ATOM   4549  CA  ALA   310      61.967  32.788  15.511  1.00  0.00           C  
ATOM   4550  HA  ALA   310      62.299  32.646  14.483  1.00  0.00           H  
ATOM   4551  CB  ALA   310      62.249  31.432  16.216  1.00  0.00           C  
ATOM   4552  HB1 ALA   310      62.010  30.669  15.475  1.00  0.00           H  
ATOM   4553  HB2 ALA   310      63.287  31.268  16.503  1.00  0.00           H  
ATOM   4554  HB3 ALA   310      61.756  31.371  17.186  1.00  0.00           H  
ATOM   4555  C   ALA   310      60.414  33.141  15.442  1.00  0.00           C  
ATOM   4556  O   ALA   310      59.601  32.498  14.764  1.00  0.00           O  
ATOM   4557  N   ALA   311      60.155  34.319  15.982  1.00  0.00           N  
ATOM   4558  H   ALA   311      61.015  34.788  16.227  1.00  0.00           H  
ATOM   4559  CA  ALA   311      58.920  35.123  16.084  1.00  0.00           C  
ATOM   4560  HA  ALA   311      58.102  34.443  16.320  1.00  0.00           H  
ATOM   4561  CB  ALA   311      59.087  36.205  17.151  1.00  0.00           C  
ATOM   4562  HB1 ALA   311      59.851  36.962  16.974  1.00  0.00           H  
ATOM   4563  HB2 ALA   311      59.356  35.737  18.098  1.00  0.00           H  
ATOM   4564  HB3 ALA   311      58.157  36.730  17.368  1.00  0.00           H  
ATOM   4565  C   ALA   311      58.684  35.828  14.731  1.00  0.00           C  
ATOM   4566  O   ALA   311      59.568  35.946  13.865  1.00  0.00           O  
ATOM   4567  N   ALA   312      57.420  36.322  14.561  1.00  0.00           N  
ATOM   4568  H   ALA   312      56.689  36.047  15.202  1.00  0.00           H  
ATOM   4569  CA  ALA   312      56.894  36.860  13.322  1.00  0.00           C  
ATOM   4570  HA  ALA   312      57.715  37.415  12.868  1.00  0.00           H  
ATOM   4571  CB  ALA   312      56.661  35.726  12.362  1.00  0.00           C  
ATOM   4572  HB1 ALA   312      56.286  36.074  11.400  1.00  0.00           H  
ATOM   4573  HB2 ALA   312      57.608  35.231  12.145  1.00  0.00           H  
ATOM   4574  HB3 ALA   312      56.023  34.952  12.789  1.00  0.00           H  
ATOM   4575  C   ALA   312      55.649  37.755  13.559  1.00  0.00           C  
ATOM   4576  O   ALA   312      55.191  37.984  14.682  1.00  0.00           O  
ATOM   4577  N   ASN   313      55.082  38.358  12.499  1.00  0.00           N  
ATOM   4578  H   ASN   313      55.497  38.207  11.591  1.00  0.00           H  
ATOM   4579  CA  ASN   313      54.229  39.555  12.630  1.00  0.00           C  
ATOM   4580  HA  ASN   313      54.420  39.925  13.637  1.00  0.00           H  
ATOM   4581  CB  ASN   313      54.592  40.621  11.628  1.00  0.00           C  
ATOM   4582  HB2 ASN   313      53.773  41.332  11.521  1.00  0.00           H  
ATOM   4583  HB3 ASN   313      54.768  40.082  10.697  1.00  0.00           H  
ATOM   4584  CG  ASN   313      55.876  41.416  11.914  1.00  0.00           C  
ATOM   4585  OD1 ASN   313      56.662  40.952  12.731  1.00  0.00           O  
ATOM   4586  ND2 ASN   313      56.045  42.596  11.485  1.00  0.00           N  
ATOM   4587 HD21 ASN   313      55.506  42.760  10.647  1.00  0.00           H  
ATOM   4588 HD22 ASN   313      56.905  43.098  11.656  1.00  0.00           H  
ATOM   4589  C   ASN   313      52.689  39.224  12.661  1.00  0.00           C  
ATOM   4590  O   ASN   313      51.903  40.105  12.874  1.00  0.00           O  
ATOM   4591  N   GLY   314      52.314  37.950  12.477  1.00  0.00           N  
ATOM   4592  H   GLY   314      53.015  37.243  12.306  1.00  0.00           H  
ATOM   4593  CA  GLY   314      50.985  37.411  12.802  1.00  0.00           C  
ATOM   4594  HA2 GLY   314      50.370  37.809  11.994  1.00  0.00           H  
ATOM   4595  HA3 GLY   314      50.965  36.346  12.571  1.00  0.00           H  
ATOM   4596  C   GLY   314      50.423  37.804  14.229  1.00  0.00           C  
ATOM   4597  O   GLY   314      51.147  37.866  15.200  1.00  0.00           O  
ATOM   4598  N   ALA   315      49.096  37.805  14.243  1.00  0.00           N  
ATOM   4599  H   ALA   315      48.705  37.816  13.312  1.00  0.00           H  
ATOM   4600  CA  ALA   315      48.203  37.708  15.382  1.00  0.00           C  
ATOM   4601  HA  ALA   315      48.628  38.301  16.192  1.00  0.00           H  
ATOM   4602  CB  ALA   315      46.793  38.160  14.911  1.00  0.00           C  
ATOM   4603  HB1 ALA   315      46.613  37.741  13.921  1.00  0.00           H  
ATOM   4604  HB2 ALA   315      46.051  38.016  15.696  1.00  0.00           H  
ATOM   4605  HB3 ALA   315      46.846  39.237  14.746  1.00  0.00           H  
ATOM   4606  C   ALA   315      48.143  36.301  16.045  1.00  0.00           C  
ATOM   4607  O   ALA   315      47.545  36.018  17.077  1.00  0.00           O  
ATOM   4608  N   LEU   316      48.719  35.318  15.360  1.00  0.00           N  
ATOM   4609  H   LEU   316      48.769  35.522  14.372  1.00  0.00           H  
ATOM   4610  CA  LEU   316      48.776  33.881  15.755  1.00  0.00           C  
ATOM   4611  HA  LEU   316      48.864  33.908  16.841  1.00  0.00           H  
ATOM   4612  CB  LEU   316      47.453  33.161  15.319  1.00  0.00           C  
ATOM   4613  HB2 LEU   316      47.400  33.116  14.231  1.00  0.00           H  
ATOM   4614  HB3 LEU   316      46.588  33.741  15.638  1.00  0.00           H  
ATOM   4615  CG  LEU   316      47.264  31.672  15.681  1.00  0.00           C  
ATOM   4616  HG  LEU   316      48.200  31.142  15.508  1.00  0.00           H  
ATOM   4617  CD1 LEU   316      46.877  31.546  17.206  1.00  0.00           C  
ATOM   4618 HD11 LEU   316      46.327  32.466  17.401  1.00  0.00           H  
ATOM   4619 HD12 LEU   316      46.228  30.683  17.356  1.00  0.00           H  
ATOM   4620 HD13 LEU   316      47.786  31.529  17.806  1.00  0.00           H  
ATOM   4621  CD2 LEU   316      46.229  30.932  14.840  1.00  0.00           C  
ATOM   4622 HD21 LEU   316      45.233  31.366  14.923  1.00  0.00           H  
ATOM   4623 HD22 LEU   316      46.582  30.952  13.808  1.00  0.00           H  
ATOM   4624 HD23 LEU   316      46.329  29.903  15.185  1.00  0.00           H  
ATOM   4625  C   LEU   316      50.053  33.149  15.313  1.00  0.00           C  
ATOM   4626  O   LEU   316      50.327  33.061  14.148  1.00  0.00           O  
ATOM   4627  N   SER   317      50.857  32.578  16.219  1.00  0.00           N  
ATOM   4628  H   SER   317      50.550  32.439  17.171  1.00  0.00           H  
ATOM   4629  CA  SER   317      52.215  32.018  15.824  1.00  0.00           C  
ATOM   4630  HA  SER   317      52.678  32.579  15.013  1.00  0.00           H  
ATOM   4631  CB  SER   317      53.040  32.165  17.120  1.00  0.00           C  
ATOM   4632  HB2 SER   317      52.950  33.217  17.388  1.00  0.00           H  
ATOM   4633  HB3 SER   317      54.115  32.045  16.986  1.00  0.00           H  
ATOM   4634  OG  SER   317      52.534  31.447  18.165  1.00  0.00           O  
ATOM   4635  HG  SER   317      52.637  31.856  19.028  1.00  0.00           H  
ATOM   4636  C   SER   317      52.265  30.574  15.399  1.00  0.00           C  
ATOM   4637  O   SER   317      51.496  29.750  15.887  1.00  0.00           O  
ATOM   4638  N   GLU   318      53.266  30.191  14.575  1.00  0.00           N  
ATOM   4639  H   GLU   318      53.878  30.892  14.183  1.00  0.00           H  
ATOM   4640  CA  GLU   318      53.209  28.863  13.946  1.00  0.00           C  
ATOM   4641  HA  GLU   318      52.360  28.260  14.271  1.00  0.00           H  
ATOM   4642  CB  GLU   318      53.003  29.002  12.414  1.00  0.00           C  
ATOM   4643  HB2 GLU   318      53.020  28.062  11.863  1.00  0.00           H  
ATOM   4644  HB3 GLU   318      51.988  29.325  12.180  1.00  0.00           H  
ATOM   4645  CG  GLU   318      54.140  29.799  11.678  1.00  0.00           C  
ATOM   4646  HG2 GLU   318      55.017  29.685  12.316  1.00  0.00           H  
ATOM   4647  HG3 GLU   318      54.221  29.494  10.635  1.00  0.00           H  
ATOM   4648  CD  GLU   318      53.720  31.321  11.578  1.00  0.00           C  
ATOM   4649  OE1 GLU   318      54.387  31.971  10.739  1.00  0.00           O  
ATOM   4650  OE2 GLU   318      52.929  31.870  12.367  1.00  0.00           O  
ATOM   4651  C   GLU   318      54.501  28.070  14.301  1.00  0.00           C  
ATOM   4652  O   GLU   318      54.579  26.937  13.938  1.00  0.00           O  
ATOM   4653  N   GLN   319      55.557  28.730  14.768  1.00  0.00           N  
ATOM   4654  H   GLN   319      55.364  29.615  15.214  1.00  0.00           H  
ATOM   4655  CA  GLN   319      56.930  28.151  14.750  1.00  0.00           C  
ATOM   4656  HA  GLN   319      57.030  27.635  13.795  1.00  0.00           H  
ATOM   4657  CB  GLN   319      58.000  29.264  14.922  1.00  0.00           C  
ATOM   4658  HB2 GLN   319      57.862  30.106  14.243  1.00  0.00           H  
ATOM   4659  HB3 GLN   319      58.911  28.884  14.460  1.00  0.00           H  
ATOM   4660  CG  GLN   319      58.355  29.761  16.324  1.00  0.00           C  
ATOM   4661  HG2 GLN   319      58.328  28.990  17.094  1.00  0.00           H  
ATOM   4662  HG3 GLN   319      59.416  30.014  16.306  1.00  0.00           H  
ATOM   4663  CD  GLN   319      57.529  30.929  16.671  1.00  0.00           C  
ATOM   4664  OE1 GLN   319      56.371  31.102  16.261  1.00  0.00           O  
ATOM   4665  NE2 GLN   319      58.080  31.741  17.451  1.00  0.00           N  
ATOM   4666 HE21 GLN   319      58.910  31.502  17.974  1.00  0.00           H  
ATOM   4667 HE22 GLN   319      57.479  32.530  17.639  1.00  0.00           H  
ATOM   4668  C   GLN   319      57.116  27.056  15.768  1.00  0.00           C  
ATOM   4669  O   GLN   319      58.226  26.516  15.874  1.00  0.00           O  
ATOM   4670  N   SER   320      56.104  26.681  16.574  1.00  0.00           N  
ATOM   4671  H   SER   320      55.212  27.129  16.420  1.00  0.00           H  
ATOM   4672  CA  SER   320      56.032  25.500  17.483  1.00  0.00           C  
ATOM   4673  HA  SER   320      56.458  24.743  16.825  1.00  0.00           H  
ATOM   4674  CB  SER   320      56.874  25.575  18.791  1.00  0.00           C  
ATOM   4675  HB2 SER   320      56.907  24.586  19.248  1.00  0.00           H  
ATOM   4676  HB3 SER   320      57.926  25.821  18.653  1.00  0.00           H  
ATOM   4677  OG  SER   320      56.101  26.483  19.565  1.00  0.00           O  
ATOM   4678  HG  SER   320      56.351  27.331  19.192  1.00  0.00           H  
ATOM   4679  C   SER   320      54.646  24.820  17.650  1.00  0.00           C  
ATOM   4680  O   SER   320      54.497  23.678  18.010  1.00  0.00           O  
ATOM   4681  N   GLY   321      53.592  25.519  17.111  1.00  0.00           N  
ATOM   4682  H   GLY   321      53.803  26.415  16.696  1.00  0.00           H  
ATOM   4683  CA  GLY   321      52.191  25.029  17.404  1.00  0.00           C  
ATOM   4684  HA2 GLY   321      51.457  25.675  16.922  1.00  0.00           H  
ATOM   4685  HA3 GLY   321      51.875  24.062  17.013  1.00  0.00           H  
ATOM   4686  C   GLY   321      51.859  25.083  18.880  1.00  0.00           C  
ATOM   4687  O   GLY   321      52.643  25.604  19.696  1.00  0.00           O  
ATOM   4688  N   VAL   322      50.726  24.609  19.271  1.00  0.00           N  
ATOM   4689  H   VAL   322      50.078  24.320  18.552  1.00  0.00           H  
ATOM   4690  CA  VAL   322      50.277  24.542  20.713  1.00  0.00           C  
ATOM   4691  HA  VAL   322      51.092  24.933  21.321  1.00  0.00           H  
ATOM   4692  CB  VAL   322      49.178  25.467  21.062  1.00  0.00           C  
ATOM   4693  HB  VAL   322      48.367  25.050  20.465  1.00  0.00           H  
ATOM   4694  CG1 VAL   322      48.733  25.397  22.569  1.00  0.00           C  
ATOM   4695 HG11 VAL   322      48.159  24.476  22.674  1.00  0.00           H  
ATOM   4696 HG12 VAL   322      49.593  25.324  23.236  1.00  0.00           H  
ATOM   4697 HG13 VAL   322      48.123  26.257  22.847  1.00  0.00           H  
ATOM   4698  CG2 VAL   322      49.377  26.875  20.639  1.00  0.00           C  
ATOM   4699 HG21 VAL   322      48.415  27.333  20.411  1.00  0.00           H  
ATOM   4700 HG22 VAL   322      49.933  26.930  19.703  1.00  0.00           H  
ATOM   4701 HG23 VAL   322      49.862  27.511  21.379  1.00  0.00           H  
ATOM   4702  C   VAL   322      50.048  23.071  21.093  1.00  0.00           C  
ATOM   4703  O   VAL   322      49.180  22.451  20.503  1.00  0.00           O  
ATOM   4704  N   ALA   323      50.545  22.622  22.251  1.00  0.00           N  
ATOM   4705  H   ALA   323      51.179  23.195  22.789  1.00  0.00           H  
ATOM   4706  CA  ALA   323      50.322  21.206  22.770  1.00  0.00           C  
ATOM   4707  HA  ALA   323      49.923  20.592  21.962  1.00  0.00           H  
ATOM   4708  CB  ALA   323      51.661  20.528  22.975  1.00  0.00           C  
ATOM   4709  HB1 ALA   323      51.316  19.548  23.305  1.00  0.00           H  
ATOM   4710  HB2 ALA   323      52.239  20.444  22.055  1.00  0.00           H  
ATOM   4711  HB3 ALA   323      52.283  21.038  23.711  1.00  0.00           H  
ATOM   4712  C   ALA   323      49.516  21.148  24.000  1.00  0.00           C  
ATOM   4713  O   ALA   323      49.402  22.125  24.754  1.00  0.00           O  
ATOM   4714  N   TRP   324      48.873  20.000  24.187  1.00  0.00           N  
ATOM   4715  H   TRP   324      48.914  19.219  23.548  1.00  0.00           H  
ATOM   4716  CA  TRP   324      47.884  19.736  25.245  1.00  0.00           C  
ATOM   4717  HA  TRP   324      47.845  20.598  25.911  1.00  0.00           H  
ATOM   4718  CB  TRP   324      46.546  19.643  24.590  1.00  0.00           C  
ATOM   4719  HB2 TRP   324      46.616  19.007  23.708  1.00  0.00           H  
ATOM   4720  HB3 TRP   324      46.307  20.632  24.199  1.00  0.00           H  
ATOM   4721  CG  TRP   324      45.278  19.351  25.398  1.00  0.00           C  
ATOM   4722  CD1 TRP   324      45.034  19.775  26.638  1.00  0.00           C  
ATOM   4723  HD1 TRP   324      45.664  20.422  27.230  1.00  0.00           H  
ATOM   4724  NE1 TRP   324      43.850  19.299  27.082  1.00  0.00           N  
ATOM   4725  HE1 TRP   324      43.548  19.533  28.017  1.00  0.00           H  
ATOM   4726  CE2 TRP   324      43.220  18.515  26.186  1.00  0.00           C  
ATOM   4727  CZ2 TRP   324      42.082  17.696  26.209  1.00  0.00           C  
ATOM   4728  HZ2 TRP   324      41.477  17.493  27.080  1.00  0.00           H  
ATOM   4729  CH2 TRP   324      41.696  17.112  25.050  1.00  0.00           C  
ATOM   4730  HH2 TRP   324      40.879  16.407  25.090  1.00  0.00           H  
ATOM   4731  CZ3 TRP   324      42.422  17.277  23.858  1.00  0.00           C  
ATOM   4732  HZ3 TRP   324      42.024  16.824  22.962  1.00  0.00           H  
ATOM   4733  CE3 TRP   324      43.627  18.011  23.845  1.00  0.00           C  
ATOM   4734  HE3 TRP   324      44.246  18.130  22.969  1.00  0.00           H  
ATOM   4735  CD2 TRP   324      44.095  18.575  25.065  1.00  0.00           C  
ATOM   4736  C   TRP   324      48.125  18.431  26.051  1.00  0.00           C  
ATOM   4737  O   TRP   324      48.477  17.434  25.443  1.00  0.00           O  
ATOM   4738  N   VAL   325      47.907  18.467  27.356  1.00  0.00           N  
ATOM   4739  H   VAL   325      47.610  19.360  27.721  1.00  0.00           H  
ATOM   4740  CA  VAL   325      47.958  17.330  28.284  1.00  0.00           C  
ATOM   4741  HA  VAL   325      48.353  16.416  27.841  1.00  0.00           H  
ATOM   4742  CB  VAL   325      48.845  17.746  29.534  1.00  0.00           C  
ATOM   4743  HB  VAL   325      48.540  18.747  29.840  1.00  0.00           H  
ATOM   4744  CG1 VAL   325      48.627  16.719  30.686  1.00  0.00           C  
ATOM   4745 HG11 VAL   325      47.759  17.105  31.220  1.00  0.00           H  
ATOM   4746 HG12 VAL   325      48.665  15.708  30.279  1.00  0.00           H  
ATOM   4747 HG13 VAL   325      49.484  16.738  31.359  1.00  0.00           H  
ATOM   4748  CG2 VAL   325      50.361  17.726  29.224  1.00  0.00           C  
ATOM   4749 HG21 VAL   325      50.908  17.981  30.132  1.00  0.00           H  
ATOM   4750 HG22 VAL   325      50.459  18.383  28.359  1.00  0.00           H  
ATOM   4751 HG23 VAL   325      50.530  16.691  28.929  1.00  0.00           H  
ATOM   4752  C   VAL   325      46.486  17.149  28.756  1.00  0.00           C  
ATOM   4753  O   VAL   325      46.076  17.891  29.663  1.00  0.00           O  
ATOM   4754  N   PRO   326      45.726  16.244  28.156  1.00  0.00           N  
ATOM   4755  CD  PRO   326      45.947  15.354  27.005  1.00  0.00           C  
ATOM   4756  HD2 PRO   326      46.712  15.782  26.357  1.00  0.00           H  
ATOM   4757  HD3 PRO   326      46.351  14.401  27.346  1.00  0.00           H  
ATOM   4758  CG  PRO   326      44.585  15.115  26.421  1.00  0.00           C  
ATOM   4759  HG2 PRO   326      44.528  14.143  25.932  1.00  0.00           H  
ATOM   4760  HG3 PRO   326      44.309  15.998  25.844  1.00  0.00           H  
ATOM   4761  CB  PRO   326      43.665  15.015  27.600  1.00  0.00           C  
ATOM   4762  HB2 PRO   326      42.639  15.321  27.400  1.00  0.00           H  
ATOM   4763  HB3 PRO   326      43.691  13.989  27.968  1.00  0.00           H  
ATOM   4764  CA  PRO   326      44.354  16.015  28.630  1.00  0.00           C  
ATOM   4765  HA  PRO   326      43.786  16.945  28.637  1.00  0.00           H  
ATOM   4766  C   PRO   326      44.422  15.402  30.078  1.00  0.00           C  
ATOM   4767  O   PRO   326      45.342  14.578  30.408  1.00  0.00           O  
ATOM   4768  N   TYR   327      43.492  15.724  30.964  1.00  0.00           N  
ATOM   4769  H   TYR   327      42.750  16.344  30.670  1.00  0.00           H  
ATOM   4770  CA  TYR   327      43.195  15.057  32.310  1.00  0.00           C  
ATOM   4771  HA  TYR   327      44.096  15.274  32.884  1.00  0.00           H  
ATOM   4772  CB  TYR   327      41.947  15.756  33.060  1.00  0.00           C  
ATOM   4773  HB2 TYR   327      42.077  16.835  32.973  1.00  0.00           H  
ATOM   4774  HB3 TYR   327      41.057  15.633  32.443  1.00  0.00           H  
ATOM   4775  CG  TYR   327      41.573  15.308  34.474  1.00  0.00           C  
ATOM   4776  CD1 TYR   327      41.835  16.082  35.632  1.00  0.00           C  
ATOM   4777  HD1 TYR   327      42.256  17.067  35.495  1.00  0.00           H  
ATOM   4778  CE1 TYR   327      41.532  15.594  36.915  1.00  0.00           C  
ATOM   4779  HE1 TYR   327      41.730  16.195  37.790  1.00  0.00           H  
ATOM   4780  CZ  TYR   327      40.836  14.322  36.982  1.00  0.00           C  
ATOM   4781  OH  TYR   327      40.559  13.872  38.214  1.00  0.00           O  
ATOM   4782  HH  TYR   327      40.300  12.948  38.180  1.00  0.00           H  
ATOM   4783  CE2 TYR   327      40.495  13.538  35.819  1.00  0.00           C  
ATOM   4784  HE2 TYR   327      40.044  12.566  35.954  1.00  0.00           H  
ATOM   4785  CD2 TYR   327      40.882  14.067  34.559  1.00  0.00           C  
ATOM   4786  HD2 TYR   327      40.612  13.543  33.654  1.00  0.00           H  
ATOM   4787  C   TYR   327      43.125  13.487  32.270  1.00  0.00           C  
ATOM   4788  O   TYR   327      42.623  12.943  31.282  1.00  0.00           O  
ATOM   4789  N   THR   328      43.424  12.868  33.364  1.00  0.00           N  
ATOM   4790  H   THR   328      43.685  13.424  34.166  1.00  0.00           H  
ATOM   4791  CA  THR   328      43.038  11.503  33.783  1.00  0.00           C  
ATOM   4792  HA  THR   328      42.047  11.317  33.369  1.00  0.00           H  
ATOM   4793  CB  THR   328      43.937  10.437  33.122  1.00  0.00           C  
ATOM   4794  HB  THR   328      43.730  10.540  32.057  1.00  0.00           H  
ATOM   4795  CG2 THR   328      45.397  10.756  33.372  1.00  0.00           C  
ATOM   4796 HG21 THR   328      45.754  11.557  32.726  1.00  0.00           H  
ATOM   4797 HG22 THR   328      45.527  11.143  34.383  1.00  0.00           H  
ATOM   4798 HG23 THR   328      46.029   9.904  33.119  1.00  0.00           H  
ATOM   4799  OG1 THR   328      43.626   9.164  33.487  1.00  0.00           O  
ATOM   4800  HG1 THR   328      42.793   8.897  33.092  1.00  0.00           H  
ATOM   4801  C   THR   328      42.939  11.537  35.295  1.00  0.00           C  
ATOM   4802  O   THR   328      43.575  12.335  35.945  1.00  0.00           O  
ATOM   4803  N   ASP   329      42.259  10.510  35.727  1.00  0.00           N  
ATOM   4804  H   ASP   329      41.781   9.938  35.046  1.00  0.00           H  
ATOM   4805  CA  ASP   329      42.334  10.102  37.115  1.00  0.00           C  
ATOM   4806  HA  ASP   329      42.338  11.001  37.732  1.00  0.00           H  
ATOM   4807  CB  ASP   329      41.147   9.180  37.500  1.00  0.00           C  
ATOM   4808  HB2 ASP   329      40.975   8.583  36.604  1.00  0.00           H  
ATOM   4809  HB3 ASP   329      41.371   8.554  38.363  1.00  0.00           H  
ATOM   4810  CG  ASP   329      39.868   9.978  37.923  1.00  0.00           C  
ATOM   4811  OD1 ASP   329      38.788   9.520  37.548  1.00  0.00           O  
ATOM   4812  OD2 ASP   329      39.920  11.079  38.495  1.00  0.00           O  
ATOM   4813  C   ASP   329      43.670   9.412  37.434  1.00  0.00           C  
ATOM   4814  O   ASP   329      44.081   9.306  38.631  1.00  0.00           O  
ATOM   4815  N   GLU   330      44.453   8.908  36.454  1.00  0.00           N  
ATOM   4816  H   GLU   330      44.135   8.910  35.496  1.00  0.00           H  
ATOM   4817  CA  GLU   330      45.812   8.447  36.696  1.00  0.00           C  
ATOM   4818  HA  GLU   330      45.767   7.854  37.609  1.00  0.00           H  
ATOM   4819  CB  GLU   330      46.268   7.501  35.601  1.00  0.00           C  
ATOM   4820  HB2 GLU   330      45.459   6.865  35.241  1.00  0.00           H  
ATOM   4821  HB3 GLU   330      46.628   8.098  34.764  1.00  0.00           H  
ATOM   4822  CG  GLU   330      47.484   6.738  35.982  1.00  0.00           C  
ATOM   4823  HG2 GLU   330      47.717   6.142  35.100  1.00  0.00           H  
ATOM   4824  HG3 GLU   330      48.292   7.430  36.218  1.00  0.00           H  
ATOM   4825  CD  GLU   330      47.336   5.742  37.083  1.00  0.00           C  
ATOM   4826  OE1 GLU   330      48.304   5.068  37.425  1.00  0.00           O  
ATOM   4827  OE2 GLU   330      46.219   5.462  37.582  1.00  0.00           O  
ATOM   4828  C   GLU   330      46.770   9.595  37.026  1.00  0.00           C  
ATOM   4829  O   GLU   330      47.874   9.407  37.644  1.00  0.00           O  
ATOM   4830  N   ALA   331      46.397  10.883  36.769  1.00  0.00           N  
ATOM   4831  H   ALA   331      45.488  11.053  36.364  1.00  0.00           H  
ATOM   4832  CA  ALA   331      47.095  12.048  37.310  1.00  0.00           C  
ATOM   4833  HA  ALA   331      47.385  11.776  38.324  1.00  0.00           H  
ATOM   4834  CB  ALA   331      48.347  12.237  36.439  1.00  0.00           C  
ATOM   4835  HB1 ALA   331      48.679  13.275  36.456  1.00  0.00           H  
ATOM   4836  HB2 ALA   331      49.158  11.682  36.910  1.00  0.00           H  
ATOM   4837  HB3 ALA   331      48.144  11.975  35.401  1.00  0.00           H  
ATOM   4838  C   ALA   331      46.240  13.337  37.237  1.00  0.00           C  
ATOM   4839  O   ALA   331      46.126  13.948  36.150  1.00  0.00           O  
ATOM   4840  N   PRO   332      45.525  13.648  38.330  1.00  0.00           N  
ATOM   4841  CD  PRO   332      45.710  13.105  39.677  1.00  0.00           C  
ATOM   4842  HD2 PRO   332      45.357  12.075  39.627  1.00  0.00           H  
ATOM   4843  HD3 PRO   332      46.745  13.169  40.012  1.00  0.00           H  
ATOM   4844  CG  PRO   332      44.826  13.930  40.624  1.00  0.00           C  
ATOM   4845  HG2 PRO   332      45.360  14.792  41.025  1.00  0.00           H  
ATOM   4846  HG3 PRO   332      44.609  13.240  41.440  1.00  0.00           H  
ATOM   4847  CB  PRO   332      43.662  14.388  39.784  1.00  0.00           C  
ATOM   4848  HB2 PRO   332      42.944  13.571  39.718  1.00  0.00           H  
ATOM   4849  HB3 PRO   332      43.126  15.263  40.150  1.00  0.00           H  
ATOM   4850  CA  PRO   332      44.304  14.554  38.369  1.00  0.00           C  
ATOM   4851  HA  PRO   332      43.599  14.160  37.636  1.00  0.00           H  
ATOM   4852  C   PRO   332      44.546  16.056  37.944  1.00  0.00           C  
ATOM   4853  O   PRO   332      43.947  16.946  38.546  1.00  0.00           O  
ATOM   4854  N   PHE   333      45.404  16.368  36.943  1.00  0.00           N  
ATOM   4855  H   PHE   333      45.753  15.627  36.351  1.00  0.00           H  
ATOM   4856  CA  PHE   333      45.489  17.718  36.337  1.00  0.00           C  
ATOM   4857  HA  PHE   333      44.607  18.311  36.582  1.00  0.00           H  
ATOM   4858  CB  PHE   333      46.730  18.405  36.969  1.00  0.00           C  
ATOM   4859  HB2 PHE   333      46.609  18.604  38.033  1.00  0.00           H  
ATOM   4860  HB3 PHE   333      46.804  19.395  36.519  1.00  0.00           H  
ATOM   4861  CG  PHE   333      48.044  17.609  36.848  1.00  0.00           C  
ATOM   4862  CD1 PHE   333      48.965  17.864  35.823  1.00  0.00           C  
ATOM   4863  HD1 PHE   333      48.696  18.413  34.933  1.00  0.00           H  
ATOM   4864  CE1 PHE   333      50.116  17.039  35.728  1.00  0.00           C  
ATOM   4865  HE1 PHE   333      50.656  16.985  34.794  1.00  0.00           H  
ATOM   4866  CZ  PHE   333      50.441  16.117  36.728  1.00  0.00           C  
ATOM   4867  HZ  PHE   333      51.320  15.494  36.652  1.00  0.00           H  
ATOM   4868  CE2 PHE   333      49.611  15.979  37.862  1.00  0.00           C  
ATOM   4869  HE2 PHE   333      49.798  15.249  38.636  1.00  0.00           H  
ATOM   4870  CD2 PHE   333      48.392  16.751  37.906  1.00  0.00           C  
ATOM   4871  HD2 PHE   333      47.779  16.711  38.794  1.00  0.00           H  
ATOM   4872  C   PHE   333      45.570  17.745  34.782  1.00  0.00           C  
ATOM   4873  O   PHE   333      46.003  16.775  34.179  1.00  0.00           O  
ATOM   4874  N   HIE   334      45.080  18.806  34.192  1.00  0.00           N  
ATOM   4875  H   HIE   334      44.736  19.550  34.782  1.00  0.00           H  
ATOM   4876  CA  HIE   334      45.179  19.137  32.776  1.00  0.00           C  
ATOM   4877  HA  HIE   334      45.333  18.205  32.233  1.00  0.00           H  
ATOM   4878  CB  HIE   334      43.818  19.755  32.413  1.00  0.00           C  
ATOM   4879  HB2 HIE   334      43.100  18.963  32.200  1.00  0.00           H  
ATOM   4880  HB3 HIE   334      43.439  20.313  33.269  1.00  0.00           H  
ATOM   4881  CG  HIE   334      43.743  20.687  31.222  1.00  0.00           C  
ATOM   4882  ND1 HIE   334      43.736  20.349  29.869  1.00  0.00           N  
ATOM   4883  CE1 HIE   334      43.397  21.436  29.175  1.00  0.00           C  
ATOM   4884  HE1 HIE   334      43.299  21.519  28.102  1.00  0.00           H  
ATOM   4885  NE2 HIE   334      43.150  22.505  30.059  1.00  0.00           N  
ATOM   4886  HE2 HIE   334      42.873  23.424  29.744  1.00  0.00           H  
ATOM   4887  CD2 HIE   334      43.389  21.993  31.376  1.00  0.00           C  
ATOM   4888  HD2 HIE   334      43.313  22.469  32.343  1.00  0.00           H  
ATOM   4889  C   HIE   334      46.356  20.015  32.464  1.00  0.00           C  
ATOM   4890  O   HIE   334      47.044  20.457  33.392  1.00  0.00           O  
ATOM   4891  N   GLY   335      46.608  20.384  31.179  1.00  0.00           N  
ATOM   4892  H   GLY   335      46.039  20.152  30.377  1.00  0.00           H  
ATOM   4893  CA  GLY   335      47.805  21.108  30.916  1.00  0.00           C  
ATOM   4894  HA2 GLY   335      47.942  21.883  31.670  1.00  0.00           H  
ATOM   4895  HA3 GLY   335      48.605  20.389  31.091  1.00  0.00           H  
ATOM   4896  C   GLY   335      47.957  21.700  29.554  1.00  0.00           C  
ATOM   4897  O   GLY   335      47.416  21.123  28.572  1.00  0.00           O  
ATOM   4898  N   GLN   336      48.662  22.789  29.358  1.00  0.00           N  
ATOM   4899  H   GLN   336      49.089  23.161  30.195  1.00  0.00           H  
ATOM   4900  CA  GLN   336      48.918  23.498  28.114  1.00  0.00           C  
ATOM   4901  HA  GLN   336      48.873  22.713  27.359  1.00  0.00           H  
ATOM   4902  CB  GLN   336      47.938  24.650  27.976  1.00  0.00           C  
ATOM   4903  HB2 GLN   336      48.290  25.342  28.742  1.00  0.00           H  
ATOM   4904  HB3 GLN   336      48.102  25.133  27.012  1.00  0.00           H  
ATOM   4905  CG  GLN   336      46.414  24.426  28.202  1.00  0.00           C  
ATOM   4906  HG2 GLN   336      46.214  24.095  29.222  1.00  0.00           H  
ATOM   4907  HG3 GLN   336      46.087  23.601  27.569  1.00  0.00           H  
ATOM   4908  CD  GLN   336      45.581  25.670  27.868  1.00  0.00           C  
ATOM   4909  OE1 GLN   336      44.431  25.474  27.542  1.00  0.00           O  
ATOM   4910  NE2 GLN   336      46.085  26.904  27.989  1.00  0.00           N  
ATOM   4911 HE21 GLN   336      47.030  27.034  28.320  1.00  0.00           H  
ATOM   4912 HE22 GLN   336      45.500  27.691  27.747  1.00  0.00           H  
ATOM   4913  C   GLN   336      50.370  23.989  28.113  1.00  0.00           C  
ATOM   4914  O   GLN   336      50.894  24.351  29.211  1.00  0.00           O  
ATOM   4915  N   ILE   337      51.065  24.010  26.891  1.00  0.00           N  
ATOM   4916  H   ILE   337      50.515  23.693  26.106  1.00  0.00           H  
ATOM   4917  CA  ILE   337      52.464  24.402  26.664  1.00  0.00           C  
ATOM   4918  HA  ILE   337      52.826  24.965  27.524  1.00  0.00           H  
ATOM   4919  CB  ILE   337      53.388  23.115  26.575  1.00  0.00           C  
ATOM   4920  HB  ILE   337      53.082  22.436  25.779  1.00  0.00           H  
ATOM   4921  CG2 ILE   337      54.848  23.506  26.220  1.00  0.00           C  
ATOM   4922 HG21 ILE   337      54.794  23.962  25.232  1.00  0.00           H  
ATOM   4923 HG22 ILE   337      55.288  24.213  26.923  1.00  0.00           H  
ATOM   4924 HG23 ILE   337      55.431  22.586  26.167  1.00  0.00           H  
ATOM   4925  CG1 ILE   337      53.355  22.351  27.925  1.00  0.00           C  
ATOM   4926 HG12 ILE   337      54.319  21.891  28.138  1.00  0.00           H  
ATOM   4927 HG13 ILE   337      53.268  23.099  28.714  1.00  0.00           H  
ATOM   4928  CD1 ILE   337      52.280  21.210  28.195  1.00  0.00           C  
ATOM   4929 HD11 ILE   337      52.707  20.252  28.489  1.00  0.00           H  
ATOM   4930 HD12 ILE   337      51.780  20.976  27.255  1.00  0.00           H  
ATOM   4931 HD13 ILE   337      51.440  21.486  28.833  1.00  0.00           H  
ATOM   4932  C   ILE   337      52.517  25.153  25.350  1.00  0.00           C  
ATOM   4933  O   ILE   337      52.387  24.654  24.224  1.00  0.00           O  
ATOM   4934  N   MET   338      52.663  26.476  25.496  1.00  0.00           N  
ATOM   4935  H   MET   338      52.795  26.864  26.419  1.00  0.00           H  
ATOM   4936  CA  MET   338      52.562  27.515  24.405  1.00  0.00           C  
ATOM   4937  HA  MET   338      52.755  26.994  23.467  1.00  0.00           H
[truncated: 3,789,677 more chars]
