# Supplementary material for: Mechanistic insights into glycoside 3-oxidases involved in C-glycoside metabolism in soil microorganisms
Source: Nat Commun. 2023 Nov 14;14:7289. doi: 10.1038/s41467-023-42000-3 (PMC10646112; doi:10.1038/s41467-023-42000-3)
Supplement: Supplementary file 5 — Supplementary Data 1 [file 41467_2023_42000_MOESM5_ESM.zip › SuppInfo-MD-files/cMDs-for-MMPBSA/glc_end_5.pdb]

CRYST1   78.601   82.160   72.441  90.00  90.00  90.00               1
ATOM      1  N   ARG     1      47.170  64.544  22.708  1.00  0.00           N  
ATOM      2  H1  ARG     1      46.798  64.744  23.626  1.00  0.00           H  
ATOM      3  H2  ARG     1      47.980  65.134  22.582  1.00  0.00           H  
ATOM      4  H3  ARG     1      46.528  64.908  22.019  1.00  0.00           H  
ATOM      5  CA  ARG     1      47.468  63.112  22.647  1.00  0.00           C  
ATOM      6  HA  ARG     1      47.621  62.848  21.601  1.00  0.00           H  
ATOM      7  CB  ARG     1      48.875  62.725  23.220  1.00  0.00           C  
ATOM      8  HB2 ARG     1      48.870  63.058  24.258  1.00  0.00           H  
ATOM      9  HB3 ARG     1      49.735  63.253  22.807  1.00  0.00           H  
ATOM     10  CG  ARG     1      49.066  61.220  23.140  1.00  0.00           C  
ATOM     11  HG2 ARG     1      48.319  60.624  23.664  1.00  0.00           H  
ATOM     12  HG3 ARG     1      49.052  60.945  22.085  1.00  0.00           H  
ATOM     13  CD  ARG     1      50.447  60.874  23.741  1.00  0.00           C  
ATOM     14  HD2 ARG     1      50.463  60.963  24.827  1.00  0.00           H  
ATOM     15  HD3 ARG     1      51.163  61.601  23.357  1.00  0.00           H  
ATOM     16  NE  ARG     1      50.791  59.510  23.407  1.00  0.00           N  
ATOM     17  HE  ARG     1      50.260  59.120  22.641  1.00  0.00           H  
ATOM     18  CZ  ARG     1      51.570  58.697  24.012  1.00  0.00           C  
ATOM     19  NH1 ARG     1      52.395  59.036  24.977  1.00  0.00           N  
ATOM     20 HH11 ARG     1      52.571  59.979  25.291  1.00  0.00           H  
ATOM     21 HH12 ARG     1      53.014  58.303  25.292  1.00  0.00           H  
ATOM     22  NH2 ARG     1      51.480  57.436  23.749  1.00  0.00           N  
ATOM     23 HH21 ARG     1      51.026  57.084  22.918  1.00  0.00           H  
ATOM     24 HH22 ARG     1      52.030  56.823  24.334  1.00  0.00           H  
ATOM     25  C   ARG     1      46.258  62.282  23.189  1.00  0.00           C  
ATOM     26  O   ARG     1      45.810  61.377  22.506  1.00  0.00           O  
ATOM     27  N   TYR     2      45.896  62.391  24.458  1.00  0.00           N  
ATOM     28  H   TYR     2      46.255  63.132  25.042  1.00  0.00           H  
ATOM     29  CA  TYR     2      45.020  61.474  25.108  1.00  0.00           C  
ATOM     30  HA  TYR     2      45.104  60.514  24.598  1.00  0.00           H  
ATOM     31  CB  TYR     2      45.308  61.259  26.618  1.00  0.00           C  
ATOM     32  HB2 TYR     2      44.714  60.391  26.903  1.00  0.00           H  
ATOM     33  HB3 TYR     2      44.957  62.098  27.220  1.00  0.00           H  
ATOM     34  CG  TYR     2      46.720  61.038  26.950  1.00  0.00           C  
ATOM     35  CD1 TYR     2      47.521  61.862  27.747  1.00  0.00           C  
ATOM     36  HD1 TYR     2      46.986  62.721  28.124  1.00  0.00           H  
ATOM     37  CE1 TYR     2      48.938  61.681  27.968  1.00  0.00           C  
ATOM     38  HE1 TYR     2      49.582  62.403  28.448  1.00  0.00           H  
ATOM     39  CZ  TYR     2      49.492  60.486  27.450  1.00  0.00           C  
ATOM     40  OH  TYR     2      50.848  60.306  27.492  1.00  0.00           O  
ATOM     41  HH  TYR     2      51.195  59.413  27.540  1.00  0.00           H  
ATOM     42  CE2 TYR     2      48.704  59.520  26.822  1.00  0.00           C  
ATOM     43  HE2 TYR     2      49.161  58.674  26.329  1.00  0.00           H  
ATOM     44  CD2 TYR     2      47.318  59.827  26.490  1.00  0.00           C  
ATOM     45  HD2 TYR     2      46.823  59.110  25.852  1.00  0.00           H  
ATOM     46  C   TYR     2      43.474  61.828  24.907  1.00  0.00           C  
ATOM     47  O   TYR     2      43.194  62.989  24.550  1.00  0.00           O  
ATOM     48  N   PRO     3      42.477  60.919  24.934  1.00  0.00           N  
ATOM     49  CD  PRO     3      42.506  59.435  24.942  1.00  0.00           C  
ATOM     50  HD2 PRO     3      42.916  59.047  24.009  1.00  0.00           H  
ATOM     51  HD3 PRO     3      43.101  59.145  25.808  1.00  0.00           H  
ATOM     52  CG  PRO     3      41.083  58.878  25.136  1.00  0.00           C  
ATOM     53  HG2 PRO     3      40.740  58.830  26.169  1.00  0.00           H  
ATOM     54  HG3 PRO     3      41.011  57.870  24.728  1.00  0.00           H  
ATOM     55  CB  PRO     3      40.378  59.954  24.402  1.00  0.00           C  
ATOM     56  HB2 PRO     3      39.297  59.919  24.536  1.00  0.00           H  
ATOM     57  HB3 PRO     3      40.588  59.721  23.358  1.00  0.00           H  
ATOM     58  CA  PRO     3      41.058  61.280  24.809  1.00  0.00           C  
ATOM     59  HA  PRO     3      40.877  61.956  23.973  1.00  0.00           H  
ATOM     60  C   PRO     3      40.480  61.936  26.032  1.00  0.00           C  
ATOM     61  O   PRO     3      41.126  61.926  27.087  1.00  0.00           O  
ATOM     62  N   ALA     4      39.348  62.648  25.921  1.00  0.00           N  
ATOM     63  H   ALA     4      39.069  62.911  24.987  1.00  0.00           H  
ATOM     64  CA  ALA     4      38.713  63.367  27.081  1.00  0.00           C  
ATOM     65  HA  ALA     4      39.385  64.114  27.504  1.00  0.00           H  
ATOM     66  CB  ALA     4      37.520  64.122  26.433  1.00  0.00           C  
ATOM     67  HB1 ALA     4      36.957  63.451  25.783  1.00  0.00           H  
ATOM     68  HB2 ALA     4      36.968  64.481  27.301  1.00  0.00           H  
ATOM     69  HB3 ALA     4      37.848  64.972  25.834  1.00  0.00           H  
ATOM     70  C   ALA     4      38.219  62.306  28.079  1.00  0.00           C  
ATOM     71  O   ALA     4      38.295  62.486  29.310  1.00  0.00           O  
ATOM     72  N   ALA     5      37.722  61.175  27.537  1.00  0.00           N  
ATOM     73  H   ALA     5      37.505  61.082  26.555  1.00  0.00           H  
ATOM     74  CA  ALA     5      36.969  60.218  28.447  1.00  0.00           C  
ATOM     75  HA  ALA     5      37.506  60.149  29.393  1.00  0.00           H  
ATOM     76  CB  ALA     5      35.574  60.748  28.735  1.00  0.00           C  
ATOM     77  HB1 ALA     5      35.666  61.752  29.149  1.00  0.00           H  
ATOM     78  HB2 ALA     5      34.839  60.778  27.931  1.00  0.00           H  
ATOM     79  HB3 ALA     5      35.153  60.294  29.631  1.00  0.00           H  
ATOM     80  C   ALA     5      36.924  58.796  27.864  1.00  0.00           C  
ATOM     81  O   ALA     5      36.799  58.529  26.643  1.00  0.00           O  
ATOM     82  N   VAL     6      36.938  57.813  28.746  1.00  0.00           N  
ATOM     83  H   VAL     6      37.038  58.100  29.709  1.00  0.00           H  
ATOM     84  CA  VAL     6      36.942  56.381  28.555  1.00  0.00           C  
ATOM     85  HA  VAL     6      36.593  56.167  27.545  1.00  0.00           H  
ATOM     86  CB  VAL     6      38.399  55.834  28.671  1.00  0.00           C  
ATOM     87  HB  VAL     6      38.278  54.752  28.610  1.00  0.00           H  
ATOM     88  CG1 VAL     6      39.275  56.239  27.451  1.00  0.00           C  
ATOM     89 HG11 VAL     6      38.749  56.575  26.558  1.00  0.00           H  
ATOM     90 HG12 VAL     6      39.641  55.259  27.146  1.00  0.00           H  
ATOM     91 HG13 VAL     6      40.012  57.019  27.643  1.00  0.00           H  
ATOM     92  CG2 VAL     6      39.170  56.161  29.954  1.00  0.00           C  
ATOM     93 HG21 VAL     6      38.508  56.071  30.815  1.00  0.00           H  
ATOM     94 HG22 VAL     6      39.997  55.474  30.134  1.00  0.00           H  
ATOM     95 HG23 VAL     6      39.545  57.181  29.875  1.00  0.00           H  
ATOM     96  C   VAL     6      35.979  55.759  29.560  1.00  0.00           C  
ATOM     97  O   VAL     6      35.621  56.453  30.558  1.00  0.00           O  
ATOM     98  N   ASP     7      35.604  54.538  29.409  1.00  0.00           N  
ATOM     99  H   ASP     7      35.932  54.030  28.600  1.00  0.00           H  
ATOM    100  CA  ASP     7      34.906  53.741  30.418  1.00  0.00           C  
ATOM    101  HA  ASP     7      34.192  54.345  30.979  1.00  0.00           H  
ATOM    102  CB  ASP     7      34.220  52.539  29.782  1.00  0.00           C  
ATOM    103  HB2 ASP     7      34.946  51.831  29.380  1.00  0.00           H  
ATOM    104  HB3 ASP     7      33.689  52.042  30.593  1.00  0.00           H  
ATOM    105  CG  ASP     7      33.075  53.104  28.912  1.00  0.00           C  
ATOM    106  OD1 ASP     7      33.029  52.755  27.745  1.00  0.00           O  
ATOM    107  OD2 ASP     7      32.270  53.968  29.356  1.00  0.00           O  
ATOM    108  C   ASP     7      35.957  53.231  31.475  1.00  0.00           C  
ATOM    109  O   ASP     7      35.657  53.386  32.694  1.00  0.00           O  
ATOM    110  N   VAL     8      37.138  52.702  31.064  1.00  0.00           N  
ATOM    111  H   VAL     8      37.386  52.766  30.087  1.00  0.00           H  
ATOM    112  CA  VAL     8      38.097  52.115  32.018  1.00  0.00           C  
ATOM    113  HA  VAL     8      37.762  52.430  33.006  1.00  0.00           H  
ATOM    114  CB  VAL     8      38.106  50.590  32.046  1.00  0.00           C  
ATOM    115  HB  VAL     8      38.419  50.231  31.066  1.00  0.00           H  
ATOM    116  CG1 VAL     8      39.078  49.906  33.032  1.00  0.00           C  
ATOM    117 HG11 VAL     8      38.853  48.848  33.167  1.00  0.00           H  
ATOM    118 HG12 VAL     8      40.092  49.865  32.634  1.00  0.00           H  
ATOM    119 HG13 VAL     8      39.085  50.323  34.040  1.00  0.00           H  
ATOM    120  CG2 VAL     8      36.608  50.075  32.265  1.00  0.00           C  
ATOM    121 HG21 VAL     8      36.553  48.990  32.359  1.00  0.00           H  
ATOM    122 HG22 VAL     8      36.041  50.448  31.412  1.00  0.00           H  
ATOM    123 HG23 VAL     8      36.237  50.509  33.194  1.00  0.00           H  
ATOM    124  C   VAL     8      39.521  52.636  31.798  1.00  0.00           C  
ATOM    125  O   VAL     8      39.969  52.646  30.623  1.00  0.00           O  
ATOM    126  N   ALA     9      40.196  53.189  32.810  1.00  0.00           N  
ATOM    127  H   ALA     9      39.712  53.236  33.695  1.00  0.00           H  
ATOM    128  CA  ALA     9      41.600  53.464  32.696  1.00  0.00           C  
ATOM    129  HA  ALA     9      42.012  53.340  31.694  1.00  0.00           H  
ATOM    130  CB  ALA     9      41.875  54.908  33.097  1.00  0.00           C  
ATOM    131  HB1 ALA     9      41.401  55.438  32.271  1.00  0.00           H  
ATOM    132  HB2 ALA     9      41.418  55.167  34.052  1.00  0.00           H  
ATOM    133  HB3 ALA     9      42.934  55.157  33.163  1.00  0.00           H  
ATOM    134  C   ALA     9      42.518  52.490  33.474  1.00  0.00           C  
ATOM    135  O   ALA     9      42.370  52.216  34.673  1.00  0.00           O  
ATOM    136  N   ILE    10      43.586  52.048  32.773  1.00  0.00           N  
ATOM    137  H   ILE    10      43.720  52.494  31.877  1.00  0.00           H  
ATOM    138  CA  ILE    10      44.538  51.084  33.162  1.00  0.00           C  
ATOM    139  HA  ILE    10      44.327  50.875  34.210  1.00  0.00           H  
ATOM    140  CB  ILE    10      44.458  49.718  32.350  1.00  0.00           C  
ATOM    141  HB  ILE    10      44.656  50.023  31.323  1.00  0.00           H  
ATOM    142  CG2 ILE    10      45.589  48.736  32.683  1.00  0.00           C  
ATOM    143 HG21 ILE    10      46.561  49.198  32.507  1.00  0.00           H  
ATOM    144 HG22 ILE    10      45.555  47.745  32.230  1.00  0.00           H  
ATOM    145 HG23 ILE    10      45.446  48.550  33.747  1.00  0.00           H  
ATOM    146  CG1 ILE    10      43.017  49.085  32.481  1.00  0.00           C  
ATOM    147 HG12 ILE    10      42.774  48.872  33.521  1.00  0.00           H  
ATOM    148 HG13 ILE    10      42.475  49.905  32.008  1.00  0.00           H  
ATOM    149  CD1 ILE    10      42.809  47.770  31.653  1.00  0.00           C  
ATOM    150 HD11 ILE    10      41.799  47.364  31.587  1.00  0.00           H  
ATOM    151 HD12 ILE    10      43.311  46.966  32.190  1.00  0.00           H  
ATOM    152 HD13 ILE    10      43.261  47.923  30.673  1.00  0.00           H  
ATOM    153  C   ILE    10      45.946  51.666  33.075  1.00  0.00           C  
ATOM    154  O   ILE    10      46.485  52.229  32.090  1.00  0.00           O  
ATOM    155  N   VAL    11      46.573  51.500  34.227  1.00  0.00           N  
ATOM    156  H   VAL    11      46.075  51.016  34.961  1.00  0.00           H  
ATOM    157  CA  VAL    11      48.028  51.717  34.478  1.00  0.00           C  
ATOM    158  HA  VAL    11      48.398  52.238  33.595  1.00  0.00           H  
ATOM    159  CB  VAL    11      48.347  52.568  35.756  1.00  0.00           C  
ATOM    160  HB  VAL    11      48.394  51.951  36.654  1.00  0.00           H  
ATOM    161  CG1 VAL    11      49.763  53.109  35.484  1.00  0.00           C  
ATOM    162 HG11 VAL    11      50.561  52.368  35.526  1.00  0.00           H  
ATOM    163 HG12 VAL    11      49.842  53.403  34.437  1.00  0.00           H  
ATOM    164 HG13 VAL    11      50.025  53.979  36.086  1.00  0.00           H  
ATOM    165  CG2 VAL    11      47.286  53.621  35.972  1.00  0.00           C  
ATOM    166 HG21 VAL    11      46.373  53.102  36.262  1.00  0.00           H  
ATOM    167 HG22 VAL    11      47.129  54.277  35.116  1.00  0.00           H  
ATOM    168 HG23 VAL    11      47.600  54.276  36.785  1.00  0.00           H  
ATOM    169  C   VAL    11      48.875  50.445  34.470  1.00  0.00           C  
ATOM    170  O   VAL    11      48.643  49.541  35.261  1.00  0.00           O  
ATOM    171  N   GLY    12      49.935  50.557  33.647  1.00  0.00           N  
ATOM    172  H   GLY    12      49.928  51.418  33.118  1.00  0.00           H  
ATOM    173  CA  GLY    12      50.840  49.463  33.220  1.00  0.00           C  
ATOM    174  HA2 GLY    12      51.818  49.927  33.091  1.00  0.00           H  
ATOM    175  HA3 GLY    12      50.869  48.778  34.067  1.00  0.00           H  
ATOM    176  C   GLY    12      50.404  48.684  31.963  1.00  0.00           C  
ATOM    177  O   GLY    12      49.259  48.760  31.535  1.00  0.00           O  
ATOM    178  N   SER    13      51.381  47.989  31.411  1.00  0.00           N  
ATOM    179  H   SER    13      52.302  48.388  31.517  1.00  0.00           H  
ATOM    180  CA  SER    13      51.087  47.269  30.204  1.00  0.00           C  
ATOM    181  HA  SER    13      50.009  47.266  30.042  1.00  0.00           H  
ATOM    182  CB  SER    13      51.709  48.001  28.989  1.00  0.00           C  
ATOM    183  HB2 SER    13      51.366  47.484  28.093  1.00  0.00           H  
ATOM    184  HB3 SER    13      51.355  49.031  28.937  1.00  0.00           H  
ATOM    185  OG  SER    13      53.123  48.016  29.084  1.00  0.00           O  
ATOM    186  HG  SER    13      53.399  48.561  29.824  1.00  0.00           H  
ATOM    187  C   SER    13      51.620  45.795  30.127  1.00  0.00           C  
ATOM    188  O   SER    13      51.496  45.157  29.083  1.00  0.00           O  
ATOM    189  N   GLY    14      52.164  45.217  31.204  1.00  0.00           N  
ATOM    190  H   GLY    14      52.362  45.927  31.894  1.00  0.00           H  
ATOM    191  CA  GLY    14      52.553  43.794  31.362  1.00  0.00           C  
ATOM    192  HA2 GLY    14      53.161  43.538  30.495  1.00  0.00           H  
ATOM    193  HA3 GLY    14      53.190  43.625  32.230  1.00  0.00           H  
ATOM    194  C   GLY    14      51.370  42.870  31.472  1.00  0.00           C  
ATOM    195  O   GLY    14      50.225  43.259  31.229  1.00  0.00           O  
ATOM    196  N   PRO    15      51.627  41.598  31.700  1.00  0.00           N  
ATOM    197  CD  PRO    15      52.914  40.991  32.002  1.00  0.00           C  
ATOM    198  HD2 PRO    15      53.522  41.514  32.740  1.00  0.00           H  
ATOM    199  HD3 PRO    15      53.438  40.845  31.057  1.00  0.00           H  
ATOM    200  CG  PRO    15      52.553  39.628  32.543  1.00  0.00           C  
ATOM    201  HG2 PRO    15      53.403  38.946  32.542  1.00  0.00           H  
ATOM    202  HG3 PRO    15      52.242  39.714  33.584  1.00  0.00           H  
ATOM    203  CB  PRO    15      51.360  39.202  31.785  1.00  0.00           C  
ATOM    204  HB2 PRO    15      50.732  38.484  32.314  1.00  0.00           H  
ATOM    205  HB3 PRO    15      51.647  38.829  30.802  1.00  0.00           H  
ATOM    206  CA  PRO    15      50.615  40.555  31.562  1.00  0.00           C  
ATOM    207  HA  PRO    15      50.213  40.568  30.549  1.00  0.00           H  
ATOM    208  C   PRO    15      49.365  40.734  32.416  1.00  0.00           C  
ATOM    209  O   PRO    15      48.275  40.452  32.053  1.00  0.00           O  
ATOM    210  N   THR    16      49.449  41.095  33.694  1.00  0.00           N  
ATOM    211  H   THR    16      50.379  41.309  34.025  1.00  0.00           H  
ATOM    212  CA  THR    16      48.294  41.347  34.584  1.00  0.00           C  
ATOM    213  HA  THR    16      47.600  40.514  34.474  1.00  0.00           H  
ATOM    214  CB  THR    16      48.659  41.414  36.087  1.00  0.00           C  
ATOM    215  HB  THR    16      47.695  41.339  36.591  1.00  0.00           H  
ATOM    216  CG2 THR    16      49.628  40.405  36.609  1.00  0.00           C  
ATOM    217 HG21 THR    16      49.350  39.443  36.178  1.00  0.00           H  
ATOM    218 HG22 THR    16      49.510  40.613  37.672  1.00  0.00           H  
ATOM    219 HG23 THR    16      50.659  40.603  36.316  1.00  0.00           H  
ATOM    220  OG1 THR    16      49.209  42.722  36.271  1.00  0.00           O  
ATOM    221  HG1 THR    16      50.127  42.752  35.992  1.00  0.00           H  
ATOM    222  C   THR    16      47.539  42.641  34.095  1.00  0.00           C  
ATOM    223  O   THR    16      46.311  42.649  34.231  1.00  0.00           O  
ATOM    224  N   ALA    17      48.163  43.692  33.587  1.00  0.00           N  
ATOM    225  H   ALA    17      49.173  43.653  33.591  1.00  0.00           H  
ATOM    226  CA  ALA    17      47.458  44.882  33.135  1.00  0.00           C  
ATOM    227  HA  ALA    17      46.632  45.228  33.757  1.00  0.00           H  
ATOM    228  CB  ALA    17      48.463  46.081  33.035  1.00  0.00           C  
ATOM    229  HB1 ALA    17      48.768  46.322  34.054  1.00  0.00           H  
ATOM    230  HB2 ALA    17      49.388  45.761  32.554  1.00  0.00           H  
ATOM    231  HB3 ALA    17      48.039  46.944  32.522  1.00  0.00           H  
ATOM    232  C   ALA    17      46.702  44.640  31.824  1.00  0.00           C  
ATOM    233  O   ALA    17      45.527  44.963  31.656  1.00  0.00           O  
ATOM    234  N   SER    18      47.408  43.934  30.918  1.00  0.00           N  
ATOM    235  H   SER    18      48.392  43.729  31.012  1.00  0.00           H  
ATOM    236  CA  SER    18      46.827  43.368  29.721  1.00  0.00           C  
ATOM    237  HA  SER    18      46.446  44.258  29.222  1.00  0.00           H  
ATOM    238  CB  SER    18      47.926  42.858  28.835  1.00  0.00           C  
ATOM    239  HB2 SER    18      48.412  41.965  29.227  1.00  0.00           H  
ATOM    240  HB3 SER    18      47.501  42.590  27.867  1.00  0.00           H  
ATOM    241  OG  SER    18      48.761  43.964  28.617  1.00  0.00           O  
ATOM    242  HG  SER    18      49.412  44.042  29.318  1.00  0.00           H  
ATOM    243  C   SER    18      45.671  42.393  29.796  1.00  0.00           C  
ATOM    244  O   SER    18      44.711  42.505  28.990  1.00  0.00           O  
ATOM    245  N   ALA    19      45.622  41.625  30.872  1.00  0.00           N  
ATOM    246  H   ALA    19      46.411  41.492  31.488  1.00  0.00           H  
ATOM    247  CA  ALA    19      44.554  40.762  31.197  1.00  0.00           C  
ATOM    248  HA  ALA    19      44.470  40.190  30.273  1.00  0.00           H  
ATOM    249  CB  ALA    19      45.080  39.850  32.313  1.00  0.00           C  
ATOM    250  HB1 ALA    19      46.041  39.438  32.007  1.00  0.00           H  
ATOM    251  HB2 ALA    19      44.352  39.059  32.490  1.00  0.00           H  
ATOM    252  HB3 ALA    19      45.346  40.327  33.257  1.00  0.00           H  
ATOM    253  C   ALA    19      43.242  41.474  31.580  1.00  0.00           C  
ATOM    254  O   ALA    19      42.134  41.050  31.243  1.00  0.00           O  
ATOM    255  N   TYR    20      43.383  42.622  32.281  1.00  0.00           N  
ATOM    256  H   TYR    20      44.324  42.881  32.538  1.00  0.00           H  
ATOM    257  CA  TYR    20      42.221  43.485  32.630  1.00  0.00           C  
ATOM    258  HA  TYR    20      41.489  42.843  33.120  1.00  0.00           H  
ATOM    259  CB  TYR    20      42.607  44.631  33.554  1.00  0.00           C  
ATOM    260  HB2 TYR    20      41.910  45.417  33.266  1.00  0.00           H  
ATOM    261  HB3 TYR    20      43.614  45.001  33.362  1.00  0.00           H  
ATOM    262  CG  TYR    20      42.424  44.460  34.976  1.00  0.00           C  
ATOM    263  CD1 TYR    20      43.392  43.972  35.900  1.00  0.00           C  
ATOM    264  HD1 TYR    20      44.356  43.686  35.507  1.00  0.00           H  
ATOM    265  CE1 TYR    20      43.139  43.915  37.257  1.00  0.00           C  
ATOM    266  HE1 TYR    20      43.831  43.412  37.916  1.00  0.00           H  
ATOM    267  CZ  TYR    20      41.931  44.268  37.852  1.00  0.00           C  
ATOM    268  OH  TYR    20      41.705  44.058  39.143  1.00  0.00           O  
ATOM    269  HH  TYR    20      42.522  44.180  39.632  1.00  0.00           H  
ATOM    270  CE2 TYR    20      40.950  44.724  36.927  1.00  0.00           C  
ATOM    271  HE2 TYR    20      39.948  44.993  37.229  1.00  0.00           H  
ATOM    272  CD2 TYR    20      41.203  44.857  35.550  1.00  0.00           C  
ATOM    273  HD2 TYR    20      40.431  45.333  34.964  1.00  0.00           H  
ATOM    274  C   TYR    20      41.545  43.948  31.362  1.00  0.00           C  
ATOM    275  O   TYR    20      40.333  43.876  31.178  1.00  0.00           O  
ATOM    276  N   ALA    21      42.287  44.485  30.372  1.00  0.00           N  
ATOM    277  H   ALA    21      43.292  44.431  30.461  1.00  0.00           H  
ATOM    278  CA  ALA    21      41.781  44.863  29.068  1.00  0.00           C  
ATOM    279  HA  ALA    21      41.062  45.674  29.184  1.00  0.00           H  
ATOM    280  CB  ALA    21      42.907  45.562  28.280  1.00  0.00           C  
ATOM    281  HB1 ALA    21      43.644  44.780  28.097  1.00  0.00           H  
ATOM    282  HB2 ALA    21      42.449  45.963  27.376  1.00  0.00           H  
ATOM    283  HB3 ALA    21      43.421  46.313  28.879  1.00  0.00           H  
ATOM    284  C   ALA    21      41.201  43.755  28.241  1.00  0.00           C  
ATOM    285  O   ALA    21      40.294  43.962  27.413  1.00  0.00           O  
ATOM    286  N   ARG    22      41.834  42.612  28.323  1.00  0.00           N  
ATOM    287  H   ARG    22      42.649  42.588  28.919  1.00  0.00           H  
ATOM    288  CA  ARG    22      41.476  41.415  27.511  1.00  0.00           C  
ATOM    289  HA  ARG    22      41.264  41.781  26.507  1.00  0.00           H  
ATOM    290  CB  ARG    22      42.603  40.371  27.485  1.00  0.00           C  
ATOM    291  HB2 ARG    22      42.926  40.283  28.523  1.00  0.00           H  
ATOM    292  HB3 ARG    22      43.468  40.775  26.960  1.00  0.00           H  
ATOM    293  CG  ARG    22      42.293  38.954  26.936  1.00  0.00           C  
ATOM    294  HG2 ARG    22      41.476  38.422  27.423  1.00  0.00           H  
ATOM    295  HG3 ARG    22      43.194  38.342  26.984  1.00  0.00           H  
ATOM    296  CD  ARG    22      41.981  39.104  25.432  1.00  0.00           C  
ATOM    297  HD2 ARG    22      41.178  39.833  25.323  1.00  0.00           H  
ATOM    298  HD3 ARG    22      42.832  39.548  24.916  1.00  0.00           H  
ATOM    299  NE  ARG    22      41.616  37.782  24.857  1.00  0.00           N  
ATOM    300  HE  ARG    22      40.670  37.458  24.996  1.00  0.00           H  
ATOM    301  CZ  ARG    22      42.380  36.778  24.426  1.00  0.00           C  
ATOM    302  NH1 ARG    22      43.662  36.946  24.414  1.00  0.00           N  
ATOM    303 HH11 ARG    22      44.153  37.760  24.756  1.00  0.00           H  
ATOM    304 HH12 ARG    22      44.226  36.120  24.278  1.00  0.00           H  
ATOM    305  NH2 ARG    22      41.764  35.717  24.119  1.00  0.00           N  
ATOM    306 HH21 ARG    22      40.759  35.803  24.073  1.00  0.00           H  
ATOM    307 HH22 ARG    22      42.292  34.897  23.855  1.00  0.00           H  
ATOM    308  C   ARG    22      40.173  40.803  27.955  1.00  0.00           C  
ATOM    309  O   ARG    22      39.273  40.680  27.211  1.00  0.00           O  
ATOM    310  N   ILE    23      39.996  40.598  29.209  1.00  0.00           N  
ATOM    311  H   ILE    23      40.772  40.514  29.851  1.00  0.00           H  
ATOM    312  CA  ILE    23      38.743  40.121  29.820  1.00  0.00           C  
ATOM    313  HA  ILE    23      38.385  39.202  29.356  1.00  0.00           H  
ATOM    314  CB  ILE    23      39.038  39.722  31.265  1.00  0.00           C  
ATOM    315  HB  ILE    23      39.528  40.586  31.713  1.00  0.00           H  
ATOM    316  CG2 ILE    23      37.761  39.613  32.143  1.00  0.00           C  
ATOM    317 HG21 ILE    23      37.862  39.047  33.069  1.00  0.00           H  
ATOM    318 HG22 ILE    23      37.011  39.041  31.597  1.00  0.00           H  
ATOM    319 HG23 ILE    23      37.410  40.616  32.385  1.00  0.00           H  
ATOM    320  CG1 ILE    23      40.087  38.579  31.398  1.00  0.00           C  
ATOM    321 HG12 ILE    23      40.928  38.807  30.743  1.00  0.00           H  
ATOM    322 HG13 ILE    23      40.509  38.625  32.402  1.00  0.00           H  
ATOM    323  CD1 ILE    23      39.498  37.231  31.079  1.00  0.00           C  
ATOM    324 HD11 ILE    23      39.089  37.208  30.068  1.00  0.00           H  
ATOM    325 HD12 ILE    23      38.740  37.118  31.854  1.00  0.00           H  
ATOM    326 HD13 ILE    23      40.237  36.432  31.141  1.00  0.00           H  
ATOM    327  C   ILE    23      37.549  41.097  29.696  1.00  0.00           C  
ATOM    328  O   ILE    23      36.508  40.589  29.479  1.00  0.00           O  
ATOM    329  N   LEU    24      37.808  42.398  29.649  1.00  0.00           N  
ATOM    330  H   LEU    24      38.672  42.776  30.010  1.00  0.00           H  
ATOM    331  CA  LEU    24      36.796  43.368  29.233  1.00  0.00           C  
ATOM    332  HA  LEU    24      35.865  43.264  29.790  1.00  0.00           H  
ATOM    333  CB  LEU    24      37.344  44.807  29.491  1.00  0.00           C  
ATOM    334  HB2 LEU    24      38.343  44.970  29.088  1.00  0.00           H  
ATOM    335  HB3 LEU    24      36.650  45.461  28.962  1.00  0.00           H  
ATOM    336  CG  LEU    24      37.187  45.195  31.058  1.00  0.00           C  
ATOM    337  HG  LEU    24      37.718  44.485  31.691  1.00  0.00           H  
ATOM    338  CD1 LEU    24      37.818  46.522  31.385  1.00  0.00           C  
ATOM    339 HD11 LEU    24      38.744  46.529  30.810  1.00  0.00           H  
ATOM    340 HD12 LEU    24      38.143  46.523  32.426  1.00  0.00           H  
ATOM    341 HD13 LEU    24      37.074  47.303  31.234  1.00  0.00           H  
ATOM    342  CD2 LEU    24      35.766  45.106  31.615  1.00  0.00           C  
ATOM    343 HD21 LEU    24      35.023  45.494  30.918  1.00  0.00           H  
ATOM    344 HD22 LEU    24      35.651  45.686  32.531  1.00  0.00           H  
ATOM    345 HD23 LEU    24      35.499  44.056  31.736  1.00  0.00           H  
ATOM    346  C   LEU    24      36.554  43.264  27.736  1.00  0.00           C  
ATOM    347  O   LEU    24      35.365  43.127  27.406  1.00  0.00           O  
ATOM    348  N   SER    25      37.561  43.201  26.839  1.00  0.00           N  
ATOM    349  H   SER    25      38.487  43.409  27.184  1.00  0.00           H  
ATOM    350  CA  SER    25      37.333  42.997  25.402  1.00  0.00           C  
ATOM    351  HA  SER    25      36.761  43.897  25.178  1.00  0.00           H  
ATOM    352  CB  SER    25      38.592  42.879  24.499  1.00  0.00           C  
ATOM    353  HB2 SER    25      38.982  41.897  24.770  1.00  0.00           H  
ATOM    354  HB3 SER    25      38.421  42.925  23.424  1.00  0.00           H  
ATOM    355  OG  SER    25      39.619  43.830  24.883  1.00  0.00           O  
ATOM    356  HG  SER    25      39.636  43.802  25.842  1.00  0.00           H  
ATOM    357  C   SER    25      36.481  41.745  25.128  1.00  0.00           C  
ATOM    358  O   SER    25      35.877  41.578  24.089  1.00  0.00           O  
ATOM    359  N   GLU    26      36.537  40.765  26.060  1.00  0.00           N  
ATOM    360  H   GLU    26      37.159  40.916  26.840  1.00  0.00           H  
ATOM    361  CA  GLU    26      35.735  39.505  25.928  1.00  0.00           C  
ATOM    362  HA  GLU    26      35.577  39.288  24.872  1.00  0.00           H  
ATOM    363  CB  GLU    26      36.550  38.290  26.498  1.00  0.00           C  
ATOM    364  HB2 GLU    26      36.962  38.589  27.462  1.00  0.00           H  
ATOM    365  HB3 GLU    26      35.823  37.488  26.624  1.00  0.00           H  
ATOM    366  CG  GLU    26      37.694  37.833  25.649  1.00  0.00           C  
ATOM    367  HG2 GLU    26      37.240  37.633  24.679  1.00  0.00           H  
ATOM    368  HG3 GLU    26      38.456  38.611  25.598  1.00  0.00           H  
ATOM    369  CD  GLU    26      38.248  36.473  25.984  1.00  0.00           C  
ATOM    370  OE1 GLU    26      39.308  36.114  25.336  1.00  0.00           O  
ATOM    371  OE2 GLU    26      37.822  35.833  26.936  1.00  0.00           O  
ATOM    372  C   GLU    26      34.361  39.665  26.637  1.00  0.00           C  
ATOM    373  O   GLU    26      33.310  39.292  26.115  1.00  0.00           O  
ATOM    374  N   GLU    27      34.353  40.213  27.842  1.00  0.00           N  
ATOM    375  H   GLU    27      35.207  40.602  28.216  1.00  0.00           H  
ATOM    376  CA  GLU    27      33.248  40.113  28.766  1.00  0.00           C  
ATOM    377  HA  GLU    27      32.548  39.346  28.435  1.00  0.00           H  
ATOM    378  CB  GLU    27      33.778  39.554  30.112  1.00  0.00           C  
ATOM    379  HB2 GLU    27      32.852  39.396  30.663  1.00  0.00           H  
ATOM    380  HB3 GLU    27      34.261  40.371  30.650  1.00  0.00           H  
ATOM    381  CG  GLU    27      34.594  38.280  30.108  1.00  0.00           C  
ATOM    382  HG2 GLU    27      35.488  38.239  29.485  1.00  0.00           H  
ATOM    383  HG3 GLU    27      34.947  37.952  31.086  1.00  0.00           H  
ATOM    384  CD  GLU    27      33.689  37.086  29.815  1.00  0.00           C  
ATOM    385  OE1 GLU    27      32.702  36.924  30.559  1.00  0.00           O  
ATOM    386  OE2 GLU    27      33.905  36.408  28.802  1.00  0.00           O  
ATOM    387  C   GLU    27      32.368  41.300  28.891  1.00  0.00           C  
ATOM    388  O   GLU    27      31.344  41.261  29.521  1.00  0.00           O  
ATOM    389  N   ALA    28      32.780  42.462  28.277  1.00  0.00           N  
ATOM    390  H   ALA    28      33.726  42.463  27.924  1.00  0.00           H  
ATOM    391  CA  ALA    28      32.057  43.737  28.070  1.00  0.00           C  
ATOM    392  HA  ALA    28      31.001  43.529  27.895  1.00  0.00           H  
ATOM    393  CB  ALA    28      32.170  44.611  29.379  1.00  0.00           C  
ATOM    394  HB1 ALA    28      31.418  44.124  30.000  1.00  0.00           H  
ATOM    395  HB2 ALA    28      31.756  45.616  29.295  1.00  0.00           H  
ATOM    396  HB3 ALA    28      33.205  44.568  29.719  1.00  0.00           H  
ATOM    397  C   ALA    28      32.535  44.560  26.893  1.00  0.00           C  
ATOM    398  O   ALA    28      33.162  45.642  27.051  1.00  0.00           O  
ATOM    399  N   PRO    29      32.460  43.944  25.709  1.00  0.00           N  
ATOM    400  CD  PRO    29      31.958  42.611  25.422  1.00  0.00           C  
ATOM    401  HD2 PRO    29      32.475  41.900  26.066  1.00  0.00           H  
ATOM    402  HD3 PRO    29      30.900  42.585  25.682  1.00  0.00           H  
ATOM    403  CG  PRO    29      32.161  42.311  23.967  1.00  0.00           C  
ATOM    404  HG2 PRO    29      31.218  42.246  23.424  1.00  0.00           H  
ATOM    405  HG3 PRO    29      32.552  41.304  23.825  1.00  0.00           H  
ATOM    406  CB  PRO    29      32.989  43.425  23.437  1.00  0.00           C  
ATOM    407  HB2 PRO    29      32.508  43.991  22.640  1.00  0.00           H  
ATOM    408  HB3 PRO    29      33.916  43.070  22.986  1.00  0.00           H  
ATOM    409  CA  PRO    29      33.333  44.393  24.563  1.00  0.00           C  
ATOM    410  HA  PRO    29      34.370  44.383  24.898  1.00  0.00           H  
ATOM    411  C   PRO    29      32.996  45.813  24.167  1.00  0.00           C  
ATOM    412  O   PRO    29      33.821  46.405  23.457  1.00  0.00           O  
ATOM    413  N   GLY    30      31.862  46.436  24.528  1.00  0.00           N  
ATOM    414  H   GLY    30      31.308  45.999  25.251  1.00  0.00           H  
ATOM    415  CA  GLY    30      31.514  47.785  24.254  1.00  0.00           C  
ATOM    416  HA2 GLY    30      31.712  48.008  23.205  1.00  0.00           H  
ATOM    417  HA3 GLY    30      30.441  47.929  24.381  1.00  0.00           H  
ATOM    418  C   GLY    30      32.362  48.784  25.101  1.00  0.00           C  
ATOM    419  O   GLY    30      32.272  50.021  24.829  1.00  0.00           O  
ATOM    420  N   ALA    31      33.020  48.345  26.137  1.00  0.00           N  
ATOM    421  H   ALA    31      33.059  47.343  26.259  1.00  0.00           H  
ATOM    422  CA  ALA    31      33.704  49.187  27.154  1.00  0.00           C  
ATOM    423  HA  ALA    31      33.025  49.944  27.545  1.00  0.00           H  
ATOM    424  CB  ALA    31      34.115  48.318  28.351  1.00  0.00           C  
ATOM    425  HB1 ALA    31      34.727  47.474  28.034  1.00  0.00           H  
ATOM    426  HB2 ALA    31      34.660  48.982  29.022  1.00  0.00           H  
ATOM    427  HB3 ALA    31      33.264  47.874  28.869  1.00  0.00           H  
ATOM    428  C   ALA    31      34.903  49.897  26.557  1.00  0.00           C  
ATOM    429  O   ALA    31      35.865  49.302  26.077  1.00  0.00           O  
ATOM    430  N   THR    32      34.918  51.203  26.459  1.00  0.00           N  
ATOM    431  H   THR    32      34.087  51.628  26.844  1.00  0.00           H  
ATOM    432  CA  THR    32      36.071  52.048  25.950  1.00  0.00           C  
ATOM    433  HA  THR    32      36.497  51.598  25.054  1.00  0.00           H  
ATOM    434  CB  THR    32      35.649  53.506  25.595  1.00  0.00           C  
ATOM    435  HB  THR    32      36.523  53.967  25.137  1.00  0.00           H  
ATOM    436  CG2 THR    32      34.656  53.414  24.457  1.00  0.00           C  
ATOM    437 HG21 THR    32      34.937  52.871  23.554  1.00  0.00           H  
ATOM    438 HG22 THR    32      34.347  54.411  24.142  1.00  0.00           H  
ATOM    439 HG23 THR    32      33.752  52.906  24.795  1.00  0.00           H  
ATOM    440  OG1 THR    32      35.036  54.280  26.675  1.00  0.00           O  
ATOM    441  HG1 THR    32      34.288  53.768  26.990  1.00  0.00           H  
ATOM    442  C   THR    32      37.125  52.029  27.059  1.00  0.00           C  
ATOM    443  O   THR    32      36.922  52.498  28.195  1.00  0.00           O  
ATOM    444  N   ILE    33      38.314  51.573  26.730  1.00  0.00           N  
ATOM    445  H   ILE    33      38.515  51.558  25.740  1.00  0.00           H  
ATOM    446  CA  ILE    33      39.412  51.341  27.662  1.00  0.00           C  
ATOM    447  HA  ILE    33      39.132  51.899  28.556  1.00  0.00           H  
ATOM    448  CB  ILE    33      39.767  49.822  27.775  1.00  0.00           C  
ATOM    449  HB  ILE    33      39.880  49.513  26.736  1.00  0.00           H  
ATOM    450  CG2 ILE    33      41.077  49.667  28.546  1.00  0.00           C  
ATOM    451 HG21 ILE    33      41.236  48.674  28.966  1.00  0.00           H  
ATOM    452 HG22 ILE    33      41.083  50.279  29.448  1.00  0.00           H  
ATOM    453 HG23 ILE    33      41.877  49.997  27.883  1.00  0.00           H  
ATOM    454  CG1 ILE    33      38.695  48.864  28.455  1.00  0.00           C  
ATOM    455 HG12 ILE    33      38.969  48.732  29.502  1.00  0.00           H  
ATOM    456 HG13 ILE    33      37.688  49.244  28.287  1.00  0.00           H  
ATOM    457  CD1 ILE    33      38.835  47.488  27.706  1.00  0.00           C  
ATOM    458 HD11 ILE    33      38.002  46.850  28.001  1.00  0.00           H  
ATOM    459 HD12 ILE    33      38.831  47.571  26.620  1.00  0.00           H  
ATOM    460 HD13 ILE    33      39.799  47.076  28.007  1.00  0.00           H  
ATOM    461  C   ILE    33      40.658  52.112  27.128  1.00  0.00           C  
ATOM    462  O   ILE    33      40.931  52.113  25.940  1.00  0.00           O  
ATOM    463  N   ALA    34      41.503  52.592  28.053  1.00  0.00           N  
ATOM    464  H   ALA    34      41.291  52.365  29.014  1.00  0.00           H  
ATOM    465  CA  ALA    34      42.820  53.123  27.782  1.00  0.00           C  
ATOM    466  HA  ALA    34      43.131  52.820  26.782  1.00  0.00           H  
ATOM    467  CB  ALA    34      42.768  54.667  27.857  1.00  0.00           C  
ATOM    468  HB1 ALA    34      42.215  55.141  27.046  1.00  0.00           H  
ATOM    469  HB2 ALA    34      43.820  54.937  27.766  1.00  0.00           H  
ATOM    470  HB3 ALA    34      42.263  55.011  28.759  1.00  0.00           H  
ATOM    471  C   ALA    34      43.940  52.452  28.640  1.00  0.00           C  
ATOM    472  O   ALA    34      43.847  52.347  29.903  1.00  0.00           O  
ATOM    473  N   MET    35      45.050  52.059  27.980  1.00  0.00           N  
ATOM    474  H   MET    35      45.049  52.097  26.970  1.00  0.00           H  
ATOM    475  CA  MET    35      46.296  51.485  28.662  1.00  0.00           C  
ATOM    476  HA  MET    35      46.134  51.264  29.717  1.00  0.00           H  
ATOM    477  CB  MET    35      46.716  50.158  28.000  1.00  0.00           C  
ATOM    478  HB2 MET    35      45.952  49.422  28.249  1.00  0.00           H  
ATOM    479  HB3 MET    35      46.725  50.277  26.916  1.00  0.00           H  
ATOM    480  CG  MET    35      48.162  49.793  28.379  1.00  0.00           C  
ATOM    481  HG2 MET    35      48.255  49.796  29.465  1.00  0.00           H  
ATOM    482  HG3 MET    35      48.808  50.638  28.142  1.00  0.00           H  
ATOM    483  SD  MET    35      48.743  48.191  27.678  1.00  0.00           S  
ATOM    484  CE  MET    35      47.579  46.898  28.339  1.00  0.00           C  
ATOM    485  HE1 MET    35      47.748  46.025  27.708  1.00  0.00           H  
ATOM    486  HE2 MET    35      46.574  47.316  28.279  1.00  0.00           H  
ATOM    487  HE3 MET    35      47.865  46.642  29.360  1.00  0.00           H  
ATOM    488  C   MET    35      47.284  52.613  28.538  1.00  0.00           C  
ATOM    489  O   MET    35      47.621  53.059  27.420  1.00  0.00           O  
ATOM    490  N   PHE    36      47.796  53.079  29.702  1.00  0.00           N  
ATOM    491  H   PHE    36      47.444  52.655  30.549  1.00  0.00           H  
ATOM    492  CA  PHE    36      49.004  53.954  29.874  1.00  0.00           C  
ATOM    493  HA  PHE    36      49.249  54.365  28.895  1.00  0.00           H  
ATOM    494  CB  PHE    36      48.587  55.092  30.901  1.00  0.00           C  
ATOM    495  HB2 PHE    36      48.431  54.662  31.890  1.00  0.00           H  
ATOM    496  HB3 PHE    36      49.426  55.788  30.904  1.00  0.00           H  
ATOM    497  CG  PHE    36      47.318  55.899  30.445  1.00  0.00           C  
ATOM    498  CD1 PHE    36      47.189  56.949  29.478  1.00  0.00           C  
ATOM    499  HD1 PHE    36      48.061  57.387  29.016  1.00  0.00           H  
ATOM    500  CE1 PHE    36      45.933  57.334  29.104  1.00  0.00           C  
ATOM    501  HE1 PHE    36      45.802  58.067  28.322  1.00  0.00           H  
ATOM    502  CZ  PHE    36      44.802  56.890  29.778  1.00  0.00           C  
ATOM    503  HZ  PHE    36      43.856  57.149  29.324  1.00  0.00           H  
ATOM    504  CE2 PHE    36      44.976  55.883  30.813  1.00  0.00           C  
ATOM    505  HE2 PHE    36      44.058  55.563  31.284  1.00  0.00           H  
ATOM    506  CD2 PHE    36      46.207  55.422  31.161  1.00  0.00           C  
ATOM    507  HD2 PHE    36      46.350  54.589  31.832  1.00  0.00           H  
ATOM    508  C   PHE    36      50.208  53.096  30.312  1.00  0.00           C  
ATOM    509  O   PHE    36      50.063  52.286  31.176  1.00  0.00           O  
ATOM    510  N   GLU    37      51.372  53.398  29.802  1.00  0.00           N  
ATOM    511  H   GLU    37      51.503  54.177  29.172  1.00  0.00           H  
ATOM    512  CA  GLU    37      52.589  52.669  30.108  1.00  0.00           C  
ATOM    513  HA  GLU    37      52.505  52.165  31.071  1.00  0.00           H  
ATOM    514  CB  GLU    37      52.964  51.719  28.999  1.00  0.00           C  
ATOM    515  HB2 GLU    37      53.025  52.293  28.074  1.00  0.00           H  
ATOM    516  HB3 GLU    37      52.217  50.926  29.038  1.00  0.00           H  
ATOM    517  CG  GLU    37      54.297  51.016  29.181  1.00  0.00           C  
ATOM    518  HG2 GLU    37      55.131  51.697  29.008  1.00  0.00           H  
ATOM    519  HG3 GLU    37      54.538  50.187  28.516  1.00  0.00           H  
ATOM    520  CD  GLU    37      54.545  50.457  30.619  1.00  0.00           C  
ATOM    521  OE1 GLU    37      53.793  49.528  31.071  1.00  0.00           O  
ATOM    522  OE2 GLU    37      55.506  50.824  31.289  1.00  0.00           O  
ATOM    523  C   GLU    37      53.684  53.677  30.282  1.00  0.00           C  
ATOM    524  O   GLU    37      53.786  54.529  29.388  1.00  0.00           O  
ATOM    525  N   VAL    38      54.638  53.550  31.274  1.00  0.00           N  
ATOM    526  H   VAL    38      54.480  52.790  31.920  1.00  0.00           H  
ATOM    527  CA  VAL    38      55.616  54.591  31.519  1.00  0.00           C  
ATOM    528  HA  VAL    38      55.088  55.518  31.297  1.00  0.00           H  
ATOM    529  CB  VAL    38      56.058  54.739  32.995  1.00  0.00           C  
ATOM    530  HB  VAL    38      55.140  54.925  33.552  1.00  0.00           H  
ATOM    531  CG1 VAL    38      56.823  53.569  33.592  1.00  0.00           C  
ATOM    532 HG11 VAL    38      56.079  52.777  33.686  1.00  0.00           H  
ATOM    533 HG12 VAL    38      57.210  53.852  34.571  1.00  0.00           H  
ATOM    534 HG13 VAL    38      57.661  53.374  32.923  1.00  0.00           H  
ATOM    535  CG2 VAL    38      56.909  56.001  33.250  1.00  0.00           C  
ATOM    536 HG21 VAL    38      56.835  56.235  34.313  1.00  0.00           H  
ATOM    537 HG22 VAL    38      57.939  55.906  32.909  1.00  0.00           H  
ATOM    538 HG23 VAL    38      56.451  56.870  32.777  1.00  0.00           H  
ATOM    539  C   VAL    38      56.783  54.490  30.522  1.00  0.00           C  
ATOM    540  O   VAL    38      57.523  55.450  30.392  1.00  0.00           O  
ATOM    541  N   GLY    39      56.999  53.327  29.877  1.00  0.00           N  
ATOM    542  H   GLY    39      56.348  52.589  30.102  1.00  0.00           H  
ATOM    543  CA  GLY    39      58.083  53.009  28.921  1.00  0.00           C  
ATOM    544  HA2 GLY    39      58.940  53.620  29.203  1.00  0.00           H  
ATOM    545  HA3 GLY    39      58.201  51.940  29.096  1.00  0.00           H  
ATOM    546  C   GLY    39      57.913  53.295  27.469  1.00  0.00           C  
ATOM    547  O   GLY    39      56.736  53.389  27.039  1.00  0.00           O  
ATOM    548  N   PRO    40      58.959  53.334  26.587  1.00  0.00           N  
ATOM    549  CD  PRO    40      60.330  53.616  26.911  1.00  0.00           C  
ATOM    550  HD2 PRO    40      60.553  54.681  26.862  1.00  0.00           H  
ATOM    551  HD3 PRO    40      60.629  53.207  27.876  1.00  0.00           H  
ATOM    552  CG  PRO    40      61.118  52.906  25.809  1.00  0.00           C  
ATOM    553  HG2 PRO    40      61.205  51.830  25.959  1.00  0.00           H  
ATOM    554  HG3 PRO    40      62.189  53.101  25.757  1.00  0.00           H  
ATOM    555  CB  PRO    40      60.227  53.275  24.660  1.00  0.00           C  
ATOM    556  HB2 PRO    40      60.280  52.571  23.831  1.00  0.00           H  
ATOM    557  HB3 PRO    40      60.515  54.298  24.418  1.00  0.00           H  
ATOM    558  CA  PRO    40      58.789  53.098  25.173  1.00  0.00           C  
ATOM    559  HA  PRO    40      58.131  53.844  24.726  1.00  0.00           H  
ATOM    560  C   PRO    40      58.259  51.652  24.704  1.00  0.00           C  
ATOM    561  O   PRO    40      58.341  50.663  25.423  1.00  0.00           O  
ATOM    562  N   THR    41      57.922  51.596  23.390  1.00  0.00           N  
ATOM    563  H   THR    41      58.269  52.373  22.846  1.00  0.00           H  
ATOM    564  CA  THR    41      57.705  50.432  22.488  1.00  0.00           C  
ATOM    565  HA  THR    41      57.294  49.657  23.135  1.00  0.00           H  
ATOM    566  CB  THR    41      56.805  50.887  21.331  1.00  0.00           C  
ATOM    567  HB  THR    41      57.388  51.605  20.754  1.00  0.00           H  
ATOM    568  CG2 THR    41      56.272  49.758  20.443  1.00  0.00           C  
ATOM    569 HG21 THR    41      57.048  49.143  19.989  1.00  0.00           H  
ATOM    570 HG22 THR    41      55.514  49.106  20.878  1.00  0.00           H  
ATOM    571 HG23 THR    41      55.828  50.296  19.605  1.00  0.00           H  
ATOM    572  OG1 THR    41      55.676  51.520  21.900  1.00  0.00           O  
ATOM    573  HG1 THR    41      55.908  52.374  22.271  1.00  0.00           H  
ATOM    574  C   THR    41      59.055  49.930  22.005  1.00  0.00           C  
ATOM    575  O   THR    41      59.806  50.620  21.338  1.00  0.00           O  
ATOM    576  N   VAL    42      59.222  48.658  22.235  1.00  0.00           N  
ATOM    577  H   VAL    42      58.535  48.233  22.842  1.00  0.00           H  
ATOM    578  CA  VAL    42      60.525  47.873  22.019  1.00  0.00           C  
ATOM    579  HA  VAL    42      61.148  48.548  21.433  1.00  0.00           H  
ATOM    580  CB  VAL    42      61.241  47.643  23.361  1.00  0.00           C  
ATOM    581  HB  VAL    42      62.245  47.235  23.238  1.00  0.00           H  
ATOM    582  CG1 VAL    42      61.381  48.925  24.276  1.00  0.00           C  
ATOM    583 HG11 VAL    42      60.406  49.351  24.511  1.00  0.00           H  
ATOM    584 HG12 VAL    42      61.869  49.685  23.665  1.00  0.00           H  
ATOM    585 HG13 VAL    42      61.770  48.671  25.262  1.00  0.00           H  
ATOM    586  CG2 VAL    42      60.556  46.617  24.272  1.00  0.00           C  
ATOM    587 HG21 VAL    42      60.360  45.663  23.783  1.00  0.00           H  
ATOM    588 HG22 VAL    42      59.660  47.101  24.659  1.00  0.00           H  
ATOM    589 HG23 VAL    42      61.083  46.359  25.191  1.00  0.00           H  
ATOM    590  C   VAL    42      60.415  46.536  21.170  1.00  0.00           C  
ATOM    591  O   VAL    42      61.399  45.972  20.773  1.00  0.00           O  
ATOM    592  N   SER    43      59.175  46.103  20.825  1.00  0.00           N  
ATOM    593  H   SER    43      58.420  46.412  21.420  1.00  0.00           H  
ATOM    594  CA  SER    43      58.895  45.008  19.908  1.00  0.00           C  
ATOM    595  HA  SER    43      59.813  44.925  19.326  1.00  0.00           H  
ATOM    596  CB  SER    43      58.760  43.666  20.628  1.00  0.00           C  
ATOM    597  HB2 SER    43      58.496  42.949  19.850  1.00  0.00           H  
ATOM    598  HB3 SER    43      59.690  43.335  21.092  1.00  0.00           H  
ATOM    599  OG  SER    43      57.828  43.590  21.586  1.00  0.00           O  
ATOM    600  HG  SER    43      57.881  42.733  22.016  1.00  0.00           H  
ATOM    601  C   SER    43      57.701  45.309  19.004  1.00  0.00           C  
ATOM    602  O   SER    43      56.819  46.105  19.319  1.00  0.00           O  
ATOM    603  N   ASN    44      57.757  44.546  17.887  1.00  0.00           N  
ATOM    604  H   ASN    44      58.457  43.822  17.810  1.00  0.00           H  
ATOM    605  CA  ASN    44      56.763  44.564  16.877  1.00  0.00           C  
ATOM    606  HA  ASN    44      55.957  45.190  17.259  1.00  0.00           H  
ATOM    607  CB  ASN    44      57.271  45.221  15.563  1.00  0.00           C  
ATOM    608  HB2 ASN    44      58.145  44.659  15.235  1.00  0.00           H  
ATOM    609  HB3 ASN    44      57.577  46.260  15.681  1.00  0.00           H  
ATOM    610  CG  ASN    44      56.118  45.252  14.541  1.00  0.00           C  
ATOM    611  OD1 ASN    44      55.269  46.102  14.593  1.00  0.00           O  
ATOM    612  ND2 ASN    44      55.933  44.168  13.813  1.00  0.00           N  
ATOM    613 HD21 ASN    44      56.662  43.470  13.766  1.00  0.00           H  
ATOM    614 HD22 ASN    44      55.185  44.123  13.136  1.00  0.00           H  
ATOM    615  C   ASN    44      56.159  43.158  16.754  1.00  0.00           C  
ATOM    616  O   ASN    44      56.917  42.295  16.314  1.00  0.00           O  
ATOM    617  N   PRO    45      54.867  42.887  16.959  1.00  0.00           N  
ATOM    618  CD  PRO    45      54.312  41.570  16.675  1.00  0.00           C  
ATOM    619  HD2 PRO    45      54.331  41.004  17.606  1.00  0.00           H  
ATOM    620  HD3 PRO    45      54.864  41.120  15.849  1.00  0.00           H  
ATOM    621  CG  PRO    45      52.833  41.839  16.433  1.00  0.00           C  
ATOM    622  HG2 PRO    45      52.311  40.931  16.735  1.00  0.00           H  
ATOM    623  HG3 PRO    45      52.702  42.113  15.386  1.00  0.00           H  
ATOM    624  CB  PRO    45      52.499  42.970  17.402  1.00  0.00           C  
ATOM    625  HB2 PRO    45      52.299  42.475  18.352  1.00  0.00           H  
ATOM    626  HB3 PRO    45      51.719  43.622  17.010  1.00  0.00           H  
ATOM    627  CA  PRO    45      53.799  43.717  17.533  1.00  0.00           C  
ATOM    628  HA  PRO    45      53.730  44.582  16.874  1.00  0.00           H  
ATOM    629  C   PRO    45      54.074  44.252  18.971  1.00  0.00           C  
ATOM    630  O   PRO    45      54.879  43.614  19.686  1.00  0.00           O  
ATOM    631  N   PRO    46      53.414  45.318  19.384  1.00  0.00           N  
ATOM    632  CD  PRO    46      52.817  46.189  18.428  1.00  0.00           C  
ATOM    633  HD2 PRO    46      53.397  46.577  17.591  1.00  0.00           H  
ATOM    634  HD3 PRO    46      51.935  45.696  18.018  1.00  0.00           H  
ATOM    635  CG  PRO    46      52.465  47.373  19.235  1.00  0.00           C  
ATOM    636  HG2 PRO    46      53.354  47.999  19.159  1.00  0.00           H  
ATOM    637  HG3 PRO    46      51.611  47.852  18.757  1.00  0.00           H  
ATOM    638  CB  PRO    46      52.268  46.891  20.668  1.00  0.00           C  
ATOM    639  HB2 PRO    46      51.308  46.381  20.739  1.00  0.00           H  
ATOM    640  HB3 PRO    46      52.492  47.688  21.378  1.00  0.00           H  
ATOM    641  CA  PRO    46      53.476  45.903  20.704  1.00  0.00           C  
ATOM    642  HA  PRO    46      54.409  46.453  20.829  1.00  0.00           H  
ATOM    643  C   PRO    46      53.335  44.859  21.785  1.00  0.00           C  
ATOM    644  O   PRO    46      52.292  44.151  21.927  1.00  0.00           O  
ATOM    645  N   GLY    47      54.368  44.778  22.663  1.00  0.00           N  
ATOM    646  H   GLY    47      55.209  45.332  22.588  1.00  0.00           H  
ATOM    647  CA  GLY    47      54.363  43.836  23.820  1.00  0.00           C  
ATOM    648  HA2 GLY    47      53.348  43.944  24.203  1.00  0.00           H  
ATOM    649  HA3 GLY    47      55.070  44.180  24.575  1.00  0.00           H  
ATOM    650  C   GLY    47      54.510  42.359  23.487  1.00  0.00           C  
ATOM    651  O   GLY    47      53.994  41.507  24.166  1.00  0.00           O  
ATOM    652  N   ALA    48      55.148  42.088  22.307  1.00  0.00           N  
ATOM    653  H   ALA    48      55.575  42.845  21.792  1.00  0.00           H  
ATOM    654  CA  ALA    48      55.595  40.776  21.931  1.00  0.00           C  
ATOM    655  HA  ALA    48      54.927  39.971  22.235  1.00  0.00           H  
ATOM    656  CB  ALA    48      55.647  40.709  20.409  1.00  0.00           C  
ATOM    657  HB1 ALA    48      55.758  39.669  20.102  1.00  0.00           H  
ATOM    658  HB2 ALA    48      56.411  41.398  20.048  1.00  0.00           H  
ATOM    659  HB3 ALA    48      54.746  41.003  19.870  1.00  0.00           H  
ATOM    660  C   ALA    48      56.918  40.487  22.598  1.00  0.00           C  
ATOM    661  O   ALA    48      57.795  41.346  22.731  1.00  0.00           O  
ATOM    662  N   HIE    49      57.159  39.254  23.080  1.00  0.00           N  
ATOM    663  H   HIE    49      56.406  38.591  22.959  1.00  0.00           H  
ATOM    664  CA  HIE    49      58.381  38.754  23.671  1.00  0.00           C  
ATOM    665  HA  HIE    49      58.625  39.356  24.547  1.00  0.00           H  
ATOM    666  CB  HIE    49      58.391  37.290  24.161  1.00  0.00           C  
ATOM    667  HB2 HIE    49      57.476  37.248  24.752  1.00  0.00           H  
ATOM    668  HB3 HIE    49      58.379  36.494  23.416  1.00  0.00           H  
ATOM    669  CG  HIE    49      59.523  36.994  25.065  1.00  0.00           C  
ATOM    670  ND1 HIE    49      60.844  37.008  24.707  1.00  0.00           N  
ATOM    671  CE1 HIE    49      61.596  36.533  25.794  1.00  0.00           C  
ATOM    672  HE1 HIE    49      62.650  36.299  25.799  1.00  0.00           H  
ATOM    673  NE2 HIE    49      60.727  36.200  26.786  1.00  0.00           N  
ATOM    674  HE2 HIE    49      60.867  35.603  27.588  1.00  0.00           H  
ATOM    675  CD2 HIE    49      59.435  36.532  26.358  1.00  0.00           C  
ATOM    676  HD2 HIE    49      58.513  36.472  26.918  1.00  0.00           H  
ATOM    677  C   HIE    49      59.560  38.952  22.716  1.00  0.00           C  
ATOM    678  O   HIE    49      59.543  38.504  21.554  1.00  0.00           O  
ATOM    679  N   VAL    50      60.565  39.652  23.186  1.00  0.00           N  
ATOM    680  H   VAL    50      60.637  39.836  24.177  1.00  0.00           H  
ATOM    681  CA  VAL    50      61.677  40.123  22.290  1.00  0.00           C  
ATOM    682  HA  VAL    50      61.179  40.534  21.411  1.00  0.00           H  
ATOM    683  CB  VAL    50      62.598  41.218  22.955  1.00  0.00           C  
ATOM    684  HB  VAL    50      63.194  41.501  22.088  1.00  0.00           H  
ATOM    685  CG1 VAL    50      61.709  42.334  23.426  1.00  0.00           C  
ATOM    686 HG11 VAL    50      62.339  43.203  23.612  1.00  0.00           H  
ATOM    687 HG12 VAL    50      60.970  42.542  22.652  1.00  0.00           H  
ATOM    688 HG13 VAL    50      61.174  42.213  24.368  1.00  0.00           H  
ATOM    689  CG2 VAL    50      63.544  40.775  24.074  1.00  0.00           C  
ATOM    690 HG21 VAL    50      64.082  39.939  23.628  1.00  0.00           H  
ATOM    691 HG22 VAL    50      64.181  41.572  24.457  1.00  0.00           H  
ATOM    692 HG23 VAL    50      62.940  40.532  24.947  1.00  0.00           H  
ATOM    693  C   VAL    50      62.482  39.018  21.669  1.00  0.00           C  
ATOM    694  O   VAL    50      63.097  39.167  20.566  1.00  0.00           O  
ATOM    695  N   LYS    51      62.668  37.894  22.457  1.00  0.00           N  
ATOM    696  H   LYS    51      62.115  37.805  23.298  1.00  0.00           H  
ATOM    697  CA  LYS    51      63.473  36.701  21.967  1.00  0.00           C  
ATOM    698  HA  LYS    51      64.478  37.021  21.691  1.00  0.00           H  
ATOM    699  CB  LYS    51      63.520  35.709  23.169  1.00  0.00           C  
ATOM    700  HB2 LYS    51      62.548  35.258  23.371  1.00  0.00           H  
ATOM    701  HB3 LYS    51      63.856  36.226  24.067  1.00  0.00           H  
ATOM    702  CG  LYS    51      64.635  34.610  22.868  1.00  0.00           C  
ATOM    703  HG2 LYS    51      64.303  33.912  22.100  1.00  0.00           H  
ATOM    704  HG3 LYS    51      65.573  35.059  22.542  1.00  0.00           H  
ATOM    705  CD  LYS    51      64.991  33.888  24.101  1.00  0.00           C  
ATOM    706  HD2 LYS    51      64.183  33.437  24.677  1.00  0.00           H  
ATOM    707  HD3 LYS    51      65.512  34.650  24.681  1.00  0.00           H  
ATOM    708  CE  LYS    51      65.999  32.711  23.866  1.00  0.00           C  
ATOM    709  HE2 LYS    51      66.155  32.232  24.833  1.00  0.00           H  
ATOM    710  HE3 LYS    51      65.621  31.968  23.165  1.00  0.00           H  
ATOM    711  NZ  LYS    51      67.423  33.128  23.477  1.00  0.00           N  
ATOM    712  HZ1 LYS    51      67.939  33.666  24.158  1.00  0.00           H  
ATOM    713  HZ2 LYS    51      67.422  33.514  22.544  1.00  0.00           H  
ATOM    714  HZ3 LYS    51      68.088  32.370  23.423  1.00  0.00           H  
ATOM    715  C   LYS    51      62.776  36.192  20.741  1.00  0.00           C  
ATOM    716  O   LYS    51      63.480  35.369  20.094  1.00  0.00           O  
ATOM    717  N   ASN    52      61.628  36.678  20.284  1.00  0.00           N  
ATOM    718  H   ASN    52      61.138  37.360  20.845  1.00  0.00           H  
ATOM    719  CA  ASN    52      61.114  36.338  18.984  1.00  0.00           C  
ATOM    720  HA  ASN    52      61.313  35.273  18.870  1.00  0.00           H  
ATOM    721  CB  ASN    52      59.581  36.389  18.982  1.00  0.00           C  
ATOM    722  HB2 ASN    52      59.229  37.418  18.909  1.00  0.00           H  
ATOM    723  HB3 ASN    52      59.157  35.956  18.076  1.00  0.00           H  
ATOM    724  CG  ASN    52      58.939  35.648  20.180  1.00  0.00           C  
ATOM    725  OD1 ASN    52      59.543  34.940  20.982  1.00  0.00           O  
ATOM    726  ND2 ASN    52      57.624  35.835  20.283  1.00  0.00           N  
ATOM    727 HD21 ASN    52      57.066  36.394  19.653  1.00  0.00           H  
ATOM    728 HD22 ASN    52      57.085  35.289  20.941  1.00  0.00           H  
ATOM    729  C   ASN    52      61.679  37.139  17.790  1.00  0.00           C  
ATOM    730  O   ASN    52      61.522  36.718  16.596  1.00  0.00           O  
ATOM    731  N   ILE    53      62.377  38.291  18.016  1.00  0.00           N  
ATOM    732  H   ILE    53      62.482  38.582  18.978  1.00  0.00           H  
ATOM    733  CA  ILE    53      63.210  39.025  17.036  1.00  0.00           C  
ATOM    734  HA  ILE    53      62.540  39.292  16.218  1.00  0.00           H  
ATOM    735  CB  ILE    53      63.666  40.371  17.666  1.00  0.00           C  
ATOM    736  HB  ILE    53      64.280  40.033  18.501  1.00  0.00           H  
ATOM    737  CG2 ILE    53      64.732  41.041  16.734  1.00  0.00           C  
ATOM    738 HG21 ILE    53      64.847  42.090  17.007  1.00  0.00           H  
ATOM    739 HG22 ILE    53      65.760  40.757  16.961  1.00  0.00           H  
ATOM    740 HG23 ILE    53      64.459  41.069  15.680  1.00  0.00           H  
ATOM    741  CG1 ILE    53      62.426  41.243  18.018  1.00  0.00           C  
ATOM    742 HG12 ILE    53      62.021  41.748  17.140  1.00  0.00           H  
ATOM    743 HG13 ILE    53      61.624  40.647  18.454  1.00  0.00           H  
ATOM    744  CD1 ILE    53      62.845  42.329  19.081  1.00  0.00           C  
ATOM    745 HD11 ILE    53      63.477  43.108  18.654  1.00  0.00           H  
ATOM    746 HD12 ILE    53      63.444  41.829  19.842  1.00  0.00           H  
ATOM    747 HD13 ILE    53      61.965  42.747  19.570  1.00  0.00           H  
ATOM    748  C   ILE    53      64.359  38.160  16.537  1.00  0.00           C  
ATOM    749  O   ILE    53      65.030  37.445  17.270  1.00  0.00           O  
ATOM    750  N   GLU    54      64.588  38.064  15.241  1.00  0.00           N  
ATOM    751  H   GLU    54      64.021  38.644  14.639  1.00  0.00           H  
ATOM    752  CA  GLU    54      65.602  37.122  14.687  1.00  0.00           C  
ATOM    753  HA  GLU    54      65.613  36.260  15.356  1.00  0.00           H  
ATOM    754  CB  GLU    54      65.071  36.510  13.302  1.00  0.00           C  
ATOM    755  HB2 GLU    54      65.078  37.273  12.524  1.00  0.00           H  
ATOM    756  HB3 GLU    54      64.013  36.316  13.478  1.00  0.00           H  
ATOM    757  CG  GLU    54      65.896  35.305  12.870  1.00  0.00           C  
ATOM    758  HG2 GLU    54      65.348  34.934  12.004  1.00  0.00           H  
ATOM    759  HG3 GLU    54      66.917  35.563  12.587  1.00  0.00           H  
ATOM    760  CD  GLU    54      65.874  34.109  13.832  1.00  0.00           C  
ATOM    761  OE1 GLU    54      66.980  33.615  14.166  1.00  0.00           O  
ATOM    762  OE2 GLU    54      64.781  33.656  14.227  1.00  0.00           O  
ATOM    763  C   GLU    54      67.011  37.662  14.544  1.00  0.00           C  
ATOM    764  O   GLU    54      68.005  37.007  14.552  1.00  0.00           O  
ATOM    765  N   ASP    55      67.212  38.992  14.452  1.00  0.00           N  
ATOM    766  H   ASP    55      66.381  39.564  14.508  1.00  0.00           H  
ATOM    767  CA  ASP    55      68.564  39.673  14.514  1.00  0.00           C  
ATOM    768  HA  ASP    55      69.364  39.209  13.936  1.00  0.00           H  
ATOM    769  CB  ASP    55      68.451  41.025  13.748  1.00  0.00           C  
ATOM    770  HB2 ASP    55      67.546  41.532  14.083  1.00  0.00           H  
ATOM    771  HB3 ASP    55      68.351  40.804  12.685  1.00  0.00           H  
ATOM    772  CG  ASP    55      69.656  41.966  14.055  1.00  0.00           C  
ATOM    773  OD1 ASP    55      69.471  43.192  14.031  1.00  0.00           O  
ATOM    774  OD2 ASP    55      70.728  41.361  14.191  1.00  0.00           O  
ATOM    775  C   ASP    55      68.983  39.779  16.013  1.00  0.00           C  
ATOM    776  O   ASP    55      68.341  40.580  16.709  1.00  0.00           O  
ATOM    777  N   PRO    56      70.123  39.317  16.496  1.00  0.00           N  
ATOM    778  CD  PRO    56      70.929  38.299  15.828  1.00  0.00           C  
ATOM    779  HD2 PRO    56      71.615  38.855  15.188  1.00  0.00           H  
ATOM    780  HD3 PRO    56      70.277  37.620  15.277  1.00  0.00           H  
ATOM    781  CG  PRO    56      71.620  37.537  16.855  1.00  0.00           C  
ATOM    782  HG2 PRO    56      70.854  36.852  17.217  1.00  0.00           H  
ATOM    783  HG3 PRO    56      72.576  37.082  16.596  1.00  0.00           H  
ATOM    784  CB  PRO    56      71.920  38.634  17.934  1.00  0.00           C  
ATOM    785  HB2 PRO    56      72.796  39.159  17.555  1.00  0.00           H  
ATOM    786  HB3 PRO    56      72.032  38.141  18.900  1.00  0.00           H  
ATOM    787  CA  PRO    56      70.556  39.403  17.859  1.00  0.00           C  
ATOM    788  HA  PRO    56      69.948  38.982  18.660  1.00  0.00           H  
ATOM    789  C   PRO    56      70.884  40.907  18.198  1.00  0.00           C  
ATOM    790  O   PRO    56      70.754  41.313  19.358  1.00  0.00           O  
ATOM    791  N   ASP    57      71.143  41.735  17.167  1.00  0.00           N  
ATOM    792  H   ASP    57      71.214  41.421  16.210  1.00  0.00           H  
ATOM    793  CA  ASP    57      71.422  43.241  17.378  1.00  0.00           C  
ATOM    794  HA  ASP    57      71.967  43.309  18.319  1.00  0.00           H  
ATOM    795  CB  ASP    57      72.242  43.748  16.265  1.00  0.00           C  
ATOM    796  HB2 ASP    57      72.340  44.828  16.370  1.00  0.00           H  
ATOM    797  HB3 ASP    57      71.771  43.647  15.287  1.00  0.00           H  
ATOM    798  CG  ASP    57      73.548  42.975  16.108  1.00  0.00           C  
ATOM    799  OD1 ASP    57      74.368  43.154  17.024  1.00  0.00           O  
ATOM    800  OD2 ASP    57      73.985  42.485  15.016  1.00  0.00           O  
ATOM    801  C   ASP    57      70.093  44.004  17.693  1.00  0.00           C  
ATOM    802  O   ASP    57      70.034  44.707  18.693  1.00  0.00           O  
ATOM    803  N   SER    58      69.053  43.743  16.922  1.00  0.00           N  
ATOM    804  H   SER    58      69.150  43.129  16.126  1.00  0.00           H  
ATOM    805  CA  SER    58      67.742  44.294  17.169  1.00  0.00           C  
ATOM    806  HA  SER    58      67.758  45.377  17.294  1.00  0.00           H  
ATOM    807  CB  SER    58      66.878  44.012  15.962  1.00  0.00           C  
ATOM    808  HB2 SER    58      66.825  42.935  15.809  1.00  0.00           H  
ATOM    809  HB3 SER    58      65.841  44.329  16.074  1.00  0.00           H  
ATOM    810  OG  SER    58      67.380  44.547  14.780  1.00  0.00           O  
ATOM    811  HG  SER    58      68.191  44.040  14.694  1.00  0.00           H  
ATOM    812  C   SER    58      67.160  43.759  18.494  1.00  0.00           C  
ATOM    813  O   SER    58      66.784  44.538  19.350  1.00  0.00           O  
ATOM    814  N   ARG    59      67.292  42.481  18.737  1.00  0.00           N  
ATOM    815  H   ARG    59      67.850  41.988  18.055  1.00  0.00           H  
ATOM    816  CA  ARG    59      66.879  41.949  20.076  1.00  0.00           C  
ATOM    817  HA  ARG    59      65.833  42.127  20.324  1.00  0.00           H  
ATOM    818  CB  ARG    59      67.212  40.402  20.044  1.00  0.00           C  
ATOM    819  HB2 ARG    59      68.257  40.295  20.333  1.00  0.00           H  
ATOM    820  HB3 ARG    59      67.003  39.856  19.124  1.00  0.00           H  
ATOM    821  CG  ARG    59      66.465  39.632  21.183  1.00  0.00           C  
ATOM    822  HG2 ARG    59      66.804  40.033  22.138  1.00  0.00           H  
ATOM    823  HG3 ARG    59      65.388  39.800  21.153  1.00  0.00           H  
ATOM    824  CD  ARG    59      66.898  38.138  21.025  1.00  0.00           C  
ATOM    825  HD2 ARG    59      67.977  38.247  21.138  1.00  0.00           H  
ATOM    826  HD3 ARG    59      66.634  37.435  21.816  1.00  0.00           H  
ATOM    827  NE  ARG    59      66.722  37.553  19.726  1.00  0.00           N  
ATOM    828  HE  ARG    59      66.022  37.925  19.100  1.00  0.00           H  
ATOM    829  CZ  ARG    59      67.255  36.401  19.323  1.00  0.00           C  
ATOM    830  NH1 ARG    59      68.385  36.055  19.696  1.00  0.00           N  
ATOM    831 HH11 ARG    59      68.944  36.564  20.366  1.00  0.00           H  
ATOM    832 HH12 ARG    59      68.776  35.191  19.349  1.00  0.00           H  
ATOM    833  NH2 ARG    59      66.642  35.627  18.416  1.00  0.00           N  
ATOM    834 HH21 ARG    59      65.828  35.965  17.923  1.00  0.00           H  
ATOM    835 HH22 ARG    59      67.159  34.865  18.001  1.00  0.00           H  
ATOM    836  C   ARG    59      67.597  42.584  21.323  1.00  0.00           C  
ATOM    837  O   ARG    59      66.913  42.814  22.319  1.00  0.00           O  
ATOM    838  N   SER    60      68.861  42.938  21.134  1.00  0.00           N  
ATOM    839  H   SER    60      69.223  42.891  20.193  1.00  0.00           H  
ATOM    840  CA  SER    60      69.676  43.691  22.091  1.00  0.00           C  
ATOM    841  HA  SER    60      69.525  43.251  23.077  1.00  0.00           H  
ATOM    842  CB  SER    60      71.135  43.554  21.852  1.00  0.00           C  
ATOM    843  HB2 SER    60      71.304  44.100  20.924  1.00  0.00           H  
ATOM    844  HB3 SER    60      71.707  44.106  22.598  1.00  0.00           H  
ATOM    845  OG  SER    60      71.478  42.151  21.799  1.00  0.00           O  
ATOM    846  HG  SER    60      71.270  41.792  20.934  1.00  0.00           H  
ATOM    847  C   SER    60      69.327  45.163  22.221  1.00  0.00           C  
ATOM    848  O   SER    60      69.207  45.563  23.402  1.00  0.00           O  
ATOM    849  N   LEU    61      69.007  45.880  21.141  1.00  0.00           N  
ATOM    850  H   LEU    61      68.916  45.425  20.243  1.00  0.00           H  
ATOM    851  CA  LEU    61      68.604  47.274  21.146  1.00  0.00           C  
ATOM    852  HA  LEU    61      69.367  47.826  21.695  1.00  0.00           H  
ATOM    853  CB  LEU    61      68.513  47.930  19.738  1.00  0.00           C  
ATOM    854  HB2 LEU    61      67.594  47.611  19.246  1.00  0.00           H  
ATOM    855  HB3 LEU    61      69.249  47.506  19.054  1.00  0.00           H  
ATOM    856  CG  LEU    61      68.547  49.448  19.639  1.00  0.00           C  
ATOM    857  HG  LEU    61      67.766  49.860  20.278  1.00  0.00           H  
ATOM    858  CD1 LEU    61      69.839  50.119  20.232  1.00  0.00           C  
ATOM    859 HD11 LEU    61      70.016  50.954  19.554  1.00  0.00           H  
ATOM    860 HD12 LEU    61      69.625  50.583  21.194  1.00  0.00           H  
ATOM    861 HD13 LEU    61      70.617  49.356  20.257  1.00  0.00           H  
ATOM    862  CD2 LEU    61      68.309  49.938  18.223  1.00  0.00           C  
ATOM    863 HD21 LEU    61      69.096  49.527  17.591  1.00  0.00           H  
ATOM    864 HD22 LEU    61      68.316  51.025  18.145  1.00  0.00           H  
ATOM    865 HD23 LEU    61      67.465  49.402  17.788  1.00  0.00           H  
ATOM    866  C   LEU    61      67.205  47.537  21.810  1.00  0.00           C  
ATOM    867  O   LEU    61      66.889  48.532  22.451  1.00  0.00           O  
ATOM    868  N   ALA    62      66.259  46.534  21.680  1.00  0.00           N  
ATOM    869  H   ALA    62      66.431  45.759  21.056  1.00  0.00           H  
ATOM    870  CA  ALA    62      65.022  46.545  22.450  1.00  0.00           C  
ATOM    871  HA  ALA    62      64.446  47.424  22.160  1.00  0.00           H  
ATOM    872  CB  ALA    62      64.244  45.321  21.970  1.00  0.00           C  
ATOM    873  HB1 ALA    62      64.650  44.409  22.408  1.00  0.00           H  
ATOM    874  HB2 ALA    62      63.277  45.379  22.470  1.00  0.00           H  
ATOM    875  HB3 ALA    62      64.073  45.323  20.894  1.00  0.00           H  
ATOM    876  C   ALA    62      65.249  46.520  23.950  1.00  0.00           C  
ATOM    877  O   ALA    62      64.639  47.356  24.645  1.00  0.00           O  
ATOM    878  N   GLN    63      66.232  45.644  24.432  1.00  0.00           N  
ATOM    879  H   GLN    63      66.575  44.948  23.785  1.00  0.00           H  
ATOM    880  CA  GLN    63      66.713  45.746  25.839  1.00  0.00           C  
ATOM    881  HA  GLN    63      65.783  45.767  26.406  1.00  0.00           H  
ATOM    882  CB  GLN    63      67.506  44.477  26.080  1.00  0.00           C  
ATOM    883  HB2 GLN    63      67.978  44.537  27.060  1.00  0.00           H  
ATOM    884  HB3 GLN    63      68.284  44.300  25.337  1.00  0.00           H  
ATOM    885  CG  GLN    63      66.519  43.311  25.953  1.00  0.00           C  
ATOM    886  HG2 GLN    63      65.744  43.625  26.652  1.00  0.00           H  
ATOM    887  HG3 GLN    63      66.025  43.244  24.984  1.00  0.00           H  
ATOM    888  CD  GLN    63      67.266  41.958  26.285  1.00  0.00           C  
ATOM    889  OE1 GLN    63      68.517  41.900  26.257  1.00  0.00           O  
ATOM    890  NE2 GLN    63      66.535  40.898  26.548  1.00  0.00           N  
ATOM    891 HE21 GLN    63      65.528  40.948  26.602  1.00  0.00           H  
ATOM    892 HE22 GLN    63      67.098  40.126  26.877  1.00  0.00           H  
ATOM    893  C   GLN    63      67.461  47.072  26.170  1.00  0.00           C  
ATOM    894  O   GLN    63      67.245  47.642  27.243  1.00  0.00           O  
ATOM    895  N   ARG    64      68.336  47.625  25.297  1.00  0.00           N  
ATOM    896  H   ARG    64      68.415  47.084  24.448  1.00  0.00           H  
ATOM    897  CA  ARG    64      68.848  49.022  25.458  1.00  0.00           C  
ATOM    898  HA  ARG    64      69.397  49.170  26.388  1.00  0.00           H  
ATOM    899  CB  ARG    64      69.816  49.427  24.345  1.00  0.00           C  
ATOM    900  HB2 ARG    64      69.200  49.517  23.450  1.00  0.00           H  
ATOM    901  HB3 ARG    64      70.203  50.429  24.533  1.00  0.00           H  
ATOM    902  CG  ARG    64      70.930  48.446  24.015  1.00  0.00           C  
ATOM    903  HG2 ARG    64      71.417  48.834  23.120  1.00  0.00           H  
ATOM    904  HG3 ARG    64      70.643  47.441  23.708  1.00  0.00           H  
ATOM    905  CD  ARG    64      71.926  48.390  25.133  1.00  0.00           C  
ATOM    906  HD2 ARG    64      72.900  48.077  24.756  1.00  0.00           H  
ATOM    907  HD3 ARG    64      72.153  49.377  25.536  1.00  0.00           H  
ATOM    908  NE  ARG    64      71.539  47.612  26.295  1.00  0.00           N  
ATOM    909  HE  ARG    64      71.292  48.146  27.116  1.00  0.00           H  
ATOM    910  CZ  ARG    64      71.315  46.337  26.373  1.00  0.00           C  
ATOM    911  NH1 ARG    64      71.729  45.442  25.475  1.00  0.00           N  
ATOM    912 HH11 ARG    64      72.154  45.687  24.592  1.00  0.00           H  
ATOM    913 HH12 ARG    64      71.693  44.441  25.605  1.00  0.00           H  
ATOM    914  NH2 ARG    64      70.584  45.910  27.388  1.00  0.00           N  
ATOM    915 HH21 ARG    64      70.341  46.559  28.124  1.00  0.00           H  
ATOM    916 HH22 ARG    64      70.456  44.909  27.419  1.00  0.00           H  
ATOM    917  C   ARG    64      67.773  50.229  25.507  1.00  0.00           C  
ATOM    918  O   ARG    64      67.985  51.156  26.367  1.00  0.00           O  
ATOM    919  N   ALA    65      66.651  50.126  24.824  1.00  0.00           N  
ATOM    920  H   ALA    65      66.440  49.294  24.291  1.00  0.00           H  
ATOM    921  CA  ALA    65      65.492  51.026  25.066  1.00  0.00           C  
ATOM    922  HA  ALA    65      65.881  52.026  25.261  1.00  0.00           H  
ATOM    923  CB  ALA    65      64.551  50.938  23.866  1.00  0.00           C  
ATOM    924  HB1 ALA    65      65.105  51.409  23.054  1.00  0.00           H  
ATOM    925  HB2 ALA    65      63.586  51.443  23.911  1.00  0.00           H  
ATOM    926  HB3 ALA    65      64.399  49.878  23.665  1.00  0.00           H  
ATOM    927  C   ALA    65      64.677  50.627  26.355  1.00  0.00           C  
ATOM    928  O   ALA    65      63.998  51.543  26.888  1.00  0.00           O  
ATOM    929  N   SER    66      64.713  49.454  26.863  1.00  0.00           N  
ATOM    930  H   SER    66      65.301  48.810  26.353  1.00  0.00           H  
ATOM    931  CA  SER    66      63.959  48.920  27.991  1.00  0.00           C  
ATOM    932  HA  SER    66      62.948  49.325  27.958  1.00  0.00           H  
ATOM    933  CB  SER    66      63.707  47.407  27.871  1.00  0.00           C  
ATOM    934  HB2 SER    66      64.664  46.888  27.932  1.00  0.00           H  
ATOM    935  HB3 SER    66      63.061  47.058  28.676  1.00  0.00           H  
ATOM    936  OG  SER    66      63.066  47.078  26.616  1.00  0.00           O  
ATOM    937  HG  SER    66      63.682  47.209  25.892  1.00  0.00           H  
ATOM    938  C   SER    66      64.577  49.233  29.354  1.00  0.00           C  
ATOM    939  O   SER    66      63.811  49.320  30.397  1.00  0.00           O  
ATOM    940  N   GLU    67      65.920  49.338  29.455  1.00  0.00           N  
ATOM    941  H   GLU    67      66.379  49.341  28.555  1.00  0.00           H  
ATOM    942  CA  GLU    67      66.750  49.316  30.681  1.00  0.00           C  
ATOM    943  HA  GLU    67      66.386  48.434  31.206  1.00  0.00           H  
ATOM    944  CB  GLU    67      68.205  48.923  30.385  1.00  0.00           C  
ATOM    945  HB2 GLU    67      68.770  48.796  31.308  1.00  0.00           H  
ATOM    946  HB3 GLU    67      68.134  47.931  29.939  1.00  0.00           H  
ATOM    947  CG  GLU    67      68.936  49.682  29.375  1.00  0.00           C  
ATOM    948  HG2 GLU    67      68.348  49.886  28.481  1.00  0.00           H  
ATOM    949  HG3 GLU    67      68.961  50.736  29.651  1.00  0.00           H  
ATOM    950  CD  GLU    67      70.307  49.111  28.990  1.00  0.00           C  
ATOM    951  OE1 GLU    67      71.012  49.903  28.341  1.00  0.00           O  
ATOM    952  OE2 GLU    67      70.614  47.922  29.245  1.00  0.00           O  
ATOM    953  C   GLU    67      66.609  50.633  31.516  1.00  0.00           C  
ATOM    954  O   GLU    67      67.346  50.970  32.450  1.00  0.00           O  
ATOM    955  N   GLY    68      65.592  51.429  31.234  1.00  0.00           N  
ATOM    956  H   GLY    68      64.971  50.996  30.566  1.00  0.00           H  
ATOM    957  CA  GLY    68      65.328  52.759  31.832  1.00  0.00           C  
ATOM    958  HA2 GLY    68      64.304  52.984  31.533  1.00  0.00           H  
ATOM    959  HA3 GLY    68      65.265  52.596  32.908  1.00  0.00           H  
ATOM    960  C   GLY    68      66.316  53.880  31.534  1.00  0.00           C  
ATOM    961  O   GLY    68      67.151  53.832  30.624  1.00  0.00           O  
ATOM    962  N   PRO    69      66.191  55.010  32.180  1.00  0.00           N  
ATOM    963  CD  PRO    69      65.116  55.266  33.065  1.00  0.00           C  
ATOM    964  HD2 PRO    69      64.141  55.333  32.583  1.00  0.00           H  
ATOM    965  HD3 PRO    69      64.996  54.510  33.841  1.00  0.00           H  
ATOM    966  CG  PRO    69      65.530  56.513  33.797  1.00  0.00           C  
ATOM    967  HG2 PRO    69      66.208  56.210  34.595  1.00  0.00           H  
ATOM    968  HG3 PRO    69      64.721  57.060  34.282  1.00  0.00           H  
ATOM    969  CB  PRO    69      66.317  57.298  32.794  1.00  0.00           C  
ATOM    970  HB2 PRO    69      67.080  57.940  33.234  1.00  0.00           H  
ATOM    971  HB3 PRO    69      65.824  57.775  31.947  1.00  0.00           H  
ATOM    972  CA  PRO    69      67.108  56.163  32.181  1.00  0.00           C  
ATOM    973  HA  PRO    69      67.380  56.431  31.160  1.00  0.00           H  
ATOM    974  C   PRO    69      68.418  55.925  32.871  1.00  0.00           C  
ATOM    975  O   PRO    69      68.489  55.306  33.927  1.00  0.00           O  
ATOM    976  N   GLY    70      69.516  56.453  32.376  1.00  0.00           N  
ATOM    977  H   GLY    70      69.377  56.835  31.451  1.00  0.00           H  
ATOM    978  CA  GLY    70      70.847  56.557  33.043  1.00  0.00           C  
ATOM    979  HA2 GLY    70      70.726  57.032  34.017  1.00  0.00           H  
ATOM    980  HA3 GLY    70      71.547  57.205  32.516  1.00  0.00           H  
ATOM    981  C   GLY    70      71.566  55.227  33.143  1.00  0.00           C  
ATOM    982  O   GLY    70      72.336  54.938  34.053  1.00  0.00           O  
ATOM    983  N   ALA    71      71.156  54.339  32.185  1.00  0.00           N  
ATOM    984  H   ALA    71      70.499  54.620  31.471  1.00  0.00           H  
ATOM    985  CA  ALA    71      71.612  52.904  32.144  1.00  0.00           C  
ATOM    986  HA  ALA    71      71.301  52.478  33.098  1.00  0.00           H  
ATOM    987  CB  ALA    71      70.798  52.174  31.034  1.00  0.00           C  
ATOM    988  HB1 ALA    71      70.808  51.106  31.250  1.00  0.00           H  
ATOM    989  HB2 ALA    71      69.789  52.579  31.109  1.00  0.00           H  
ATOM    990  HB3 ALA    71      71.375  52.428  30.145  1.00  0.00           H  
ATOM    991  C   ALA    71      73.136  52.753  32.025  1.00  0.00           C  
ATOM    992  O   ALA    71      73.692  51.799  32.455  1.00  0.00           O  
ATOM    993  N   GLY    72      73.829  53.781  31.548  1.00  0.00           N  
ATOM    994  H   GLY    72      73.407  54.555  31.056  1.00  0.00           H  
ATOM    995  CA  GLY    72      75.378  53.834  31.515  1.00  0.00           C  
ATOM    996  HA2 GLY    72      75.659  54.770  31.032  1.00  0.00           H  
ATOM    997  HA3 GLY    72      75.905  53.747  32.466  1.00  0.00           H  
ATOM    998  C   GLY    72      75.895  52.689  30.664  1.00  0.00           C  
ATOM    999  O   GLY    72      75.350  52.470  29.577  1.00  0.00           O  
ATOM   1000  N   ALA    73      76.795  51.914  31.230  1.00  0.00           N  
ATOM   1001  H   ALA    73      77.173  52.241  32.108  1.00  0.00           H  
ATOM   1002  CA  ALA    73      77.078  50.616  30.738  1.00  0.00           C  
ATOM   1003  HA  ALA    73      77.366  50.676  29.688  1.00  0.00           H  
ATOM   1004  CB  ALA    73      78.325  50.013  31.357  1.00  0.00           C  
ATOM   1005  HB1 ALA    73      78.529  49.072  30.845  1.00  0.00           H  
ATOM   1006  HB2 ALA    73      79.165  50.708  31.350  1.00  0.00           H  
ATOM   1007  HB3 ALA    73      78.058  49.795  32.391  1.00  0.00           H  
ATOM   1008  C   ALA    73      75.861  49.716  30.889  1.00  0.00           C  
ATOM   1009  O   ALA    73      75.273  49.566  31.922  1.00  0.00           O  
ATOM   1010  N   ALA    74      75.477  49.010  29.812  1.00  0.00           N  
ATOM   1011  H   ALA    74      76.066  49.141  29.002  1.00  0.00           H  
ATOM   1012  CA  ALA    74      74.144  48.299  29.692  1.00  0.00           C  
ATOM   1013  HA  ALA    74      73.347  49.036  29.791  1.00  0.00           H  
ATOM   1014  CB  ALA    74      74.096  47.603  28.288  1.00  0.00           C  
ATOM   1015  HB1 ALA    74      74.959  46.989  28.033  1.00  0.00           H  
ATOM   1016  HB2 ALA    74      73.954  48.340  27.498  1.00  0.00           H  
ATOM   1017  HB3 ALA    74      73.201  46.981  28.264  1.00  0.00           H  
ATOM   1018  C   ALA    74      73.932  47.266  30.838  1.00  0.00           C  
ATOM   1019  O   ALA    74      74.872  46.726  31.343  1.00  0.00           O  
ATOM   1020  N   THR    75      72.699  46.942  31.073  1.00  0.00           N  
ATOM   1021  H   THR    75      71.965  47.439  30.589  1.00  0.00           H  
ATOM   1022  CA  THR    75      72.314  45.651  31.784  1.00  0.00           C  
ATOM   1023  HA  THR    75      72.460  45.689  32.863  1.00  0.00           H  
ATOM   1024  CB  THR    75      70.779  45.440  31.666  1.00  0.00           C  
ATOM   1025  HB  THR    75      70.627  44.474  32.146  1.00  0.00           H  
ATOM   1026  CG2 THR    75      69.954  46.489  32.434  1.00  0.00           C  
ATOM   1027 HG21 THR    75      70.339  46.485  33.454  1.00  0.00           H  
ATOM   1028 HG22 THR    75      70.257  47.467  32.061  1.00  0.00           H  
ATOM   1029 HG23 THR    75      68.895  46.246  32.351  1.00  0.00           H  
ATOM   1030  OG1 THR    75      70.338  45.401  30.293  1.00  0.00           O  
ATOM   1031  HG1 THR    75      70.624  46.277  30.027  1.00  0.00           H  
ATOM   1032  C   THR    75      73.112  44.397  31.189  1.00  0.00           C  
ATOM   1033  O   THR    75      73.474  44.338  30.029  1.00  0.00           O  
ATOM   1034  N   VAL    76      73.465  43.375  32.046  1.00  0.00           N  
ATOM   1035  H   VAL    76      73.190  43.475  33.012  1.00  0.00           H  
ATOM   1036  CA  VAL    76      74.408  42.320  31.766  1.00  0.00           C  
ATOM   1037  HA  VAL    76      75.096  42.609  30.971  1.00  0.00           H  
ATOM   1038  CB  VAL    76      75.177  42.096  33.049  1.00  0.00           C  
ATOM   1039  HB  VAL    76      74.536  41.565  33.752  1.00  0.00           H  
ATOM   1040  CG1 VAL    76      76.455  41.408  32.674  1.00  0.00           C  
ATOM   1041 HG11 VAL    76      77.181  42.157  32.359  1.00  0.00           H  
ATOM   1042 HG12 VAL    76      76.917  40.838  33.480  1.00  0.00           H  
ATOM   1043 HG13 VAL    76      76.374  40.703  31.846  1.00  0.00           H  
ATOM   1044  CG2 VAL    76      75.534  43.359  33.768  1.00  0.00           C  
ATOM   1045 HG21 VAL    76      76.218  43.346  34.617  1.00  0.00           H  
ATOM   1046 HG22 VAL    76      76.033  44.056  33.096  1.00  0.00           H  
ATOM   1047 HG23 VAL    76      74.677  43.897  34.174  1.00  0.00           H  
ATOM   1048  C   VAL    76      73.664  41.002  31.285  1.00  0.00           C  
ATOM   1049  O   VAL    76      72.681  40.505  31.955  1.00  0.00           O  
ATOM   1050  N   ASN    77      74.026  40.403  30.153  1.00  0.00           N  
ATOM   1051  H   ASN    77      74.794  40.887  29.710  1.00  0.00           H  
ATOM   1052  CA  ASN    77      73.281  39.417  29.314  1.00  0.00           C  
ATOM   1053  HA  ASN    77      72.279  39.767  29.068  1.00  0.00           H  
ATOM   1054  CB  ASN    77      73.947  39.184  27.962  1.00  0.00           C  
ATOM   1055  HB2 ASN    77      74.947  38.756  28.038  1.00  0.00           H  
ATOM   1056  HB3 ASN    77      73.311  38.438  27.486  1.00  0.00           H  
ATOM   1057  CG  ASN    77      73.991  40.365  27.071  1.00  0.00           C  
ATOM   1058  OD1 ASN    77      73.430  41.448  27.327  1.00  0.00           O  
ATOM   1059  ND2 ASN    77      74.680  40.263  25.905  1.00  0.00           N  
ATOM   1060 HD21 ASN    77      74.987  39.339  25.636  1.00  0.00           H  
ATOM   1061 HD22 ASN    77      74.843  41.002  25.236  1.00  0.00           H  
ATOM   1062  C   ASN    77      73.127  38.032  30.065  1.00  0.00           C  
ATOM   1063  O   ASN    77      72.133  37.405  29.887  1.00  0.00           O  
ATOM   1064  N   SER    78      74.117  37.638  30.841  1.00  0.00           N  
ATOM   1065  H   SER    78      74.961  38.189  30.913  1.00  0.00           H  
ATOM   1066  CA  SER    78      74.136  36.289  31.472  1.00  0.00           C  
ATOM   1067  HA  SER    78      73.599  35.548  30.879  1.00  0.00           H  
ATOM   1068  CB  SER    78      75.546  35.742  31.543  1.00  0.00           C  
ATOM   1069  HB2 SER    78      76.167  36.452  32.089  1.00  0.00           H  
ATOM   1070  HB3 SER    78      75.970  35.636  30.544  1.00  0.00           H  
ATOM   1071  OG  SER    78      75.602  34.509  32.162  1.00  0.00           O  
ATOM   1072  HG  SER    78      75.914  33.870  31.518  1.00  0.00           H  
ATOM   1073  C   SER    78      73.603  36.252  32.960  1.00  0.00           C  
ATOM   1074  O   SER    78      74.081  37.083  33.704  1.00  0.00           O  
ATOM   1075  N   PRO    79      72.647  35.323  33.380  1.00  0.00           N  
ATOM   1076  CD  PRO    79      72.232  34.188  32.539  1.00  0.00           C  
ATOM   1077  HD2 PRO    79      71.468  34.516  31.835  1.00  0.00           H  
ATOM   1078  HD3 PRO    79      72.988  33.638  31.979  1.00  0.00           H  
ATOM   1079  CG  PRO    79      71.618  33.203  33.590  1.00  0.00           C  
ATOM   1080  HG2 PRO    79      72.352  32.421  33.787  1.00  0.00           H  
ATOM   1081  HG3 PRO    79      70.700  32.668  33.348  1.00  0.00           H  
ATOM   1082  CB  PRO    79      71.326  34.048  34.842  1.00  0.00           C  
ATOM   1083  HB2 PRO    79      70.302  34.408  34.747  1.00  0.00           H  
ATOM   1084  HB3 PRO    79      71.359  33.463  35.761  1.00  0.00           H  
ATOM   1085  CA  PRO    79      72.262  35.195  34.818  1.00  0.00           C  
ATOM   1086  HA  PRO    79      71.678  36.086  35.049  1.00  0.00           H  
ATOM   1087  C   PRO    79      73.436  35.103  35.775  1.00  0.00           C  
ATOM   1088  O   PRO    79      73.297  35.549  36.942  1.00  0.00           O  
ATOM   1089  N   GLY    80      74.651  34.764  35.308  1.00  0.00           N  
ATOM   1090  H   GLY    80      74.597  34.295  34.415  1.00  0.00           H  
ATOM   1091  CA  GLY    80      75.780  34.660  36.095  1.00  0.00           C  
ATOM   1092  HA2 GLY    80      75.691  34.068  37.005  1.00  0.00           H  
ATOM   1093  HA3 GLY    80      76.600  34.112  35.631  1.00  0.00           H  
ATOM   1094  C   GLY    80      76.325  36.024  36.576  1.00  0.00           C  
ATOM   1095  O   GLY    80      77.213  36.069  37.464  1.00  0.00           O  
ATOM   1096  N   ALA    81      75.845  37.175  36.004  1.00  0.00           N  
ATOM   1097  H   ALA    81      75.101  37.113  35.324  1.00  0.00           H  
ATOM   1098  CA  ALA    81      76.151  38.459  36.529  1.00  0.00           C  
ATOM   1099  HA  ALA    81      77.219  38.594  36.358  1.00  0.00           H  
ATOM   1100  CB  ALA    81      75.486  39.595  35.692  1.00  0.00           C  
ATOM   1101  HB1 ALA    81      76.078  40.504  35.802  1.00  0.00           H  
ATOM   1102  HB2 ALA    81      75.560  39.260  34.657  1.00  0.00           H  
ATOM   1103  HB3 ALA    81      74.456  39.705  36.031  1.00  0.00           H  
ATOM   1104  C   ALA    81      75.987  38.735  38.047  1.00  0.00           C  
ATOM   1105  O   ALA    81      77.020  38.919  38.733  1.00  0.00           O  
ATOM   1106  N   VAL    82      74.761  38.617  38.582  1.00  0.00           N  
ATOM   1107  H   VAL    82      73.987  38.662  37.935  1.00  0.00           H  
ATOM   1108  CA  VAL    82      74.510  38.793  40.058  1.00  0.00           C  
ATOM   1109  HA  VAL    82      74.796  39.782  40.416  1.00  0.00           H  
ATOM   1110  CB  VAL    82      72.964  38.663  40.280  1.00  0.00           C  
ATOM   1111  HB  VAL    82      72.532  39.403  39.606  1.00  0.00           H  
ATOM   1112  CG1 VAL    82      72.379  37.236  40.008  1.00  0.00           C  
ATOM   1113 HG11 VAL    82      72.632  36.810  39.037  1.00  0.00           H  
ATOM   1114 HG12 VAL    82      71.297  37.338  39.924  1.00  0.00           H  
ATOM   1115 HG13 VAL    82      72.744  36.446  40.665  1.00  0.00           H  
ATOM   1116  CG2 VAL    82      72.504  39.006  41.759  1.00  0.00           C  
ATOM   1117 HG21 VAL    82      73.151  38.345  42.335  1.00  0.00           H  
ATOM   1118 HG22 VAL    82      72.764  40.014  42.082  1.00  0.00           H  
ATOM   1119 HG23 VAL    82      71.433  38.868  41.907  1.00  0.00           H  
ATOM   1120  C   VAL    82      75.355  37.872  40.989  1.00  0.00           C  
ATOM   1121  O   VAL    82      75.814  38.328  42.039  1.00  0.00           O  
ATOM   1122  N   LYS    83      75.585  36.640  40.599  1.00  0.00           N  
ATOM   1123  H   LYS    83      75.343  36.364  39.658  1.00  0.00           H  
ATOM   1124  CA  LYS    83      76.373  35.603  41.282  1.00  0.00           C  
ATOM   1125  HA  LYS    83      76.047  35.529  42.319  1.00  0.00           H  
ATOM   1126  CB  LYS    83      76.196  34.225  40.532  1.00  0.00           C  
ATOM   1127  HB2 LYS    83      75.171  33.875  40.413  1.00  0.00           H  
ATOM   1128  HB3 LYS    83      76.608  34.242  39.523  1.00  0.00           H  
ATOM   1129  CG  LYS    83      76.843  33.064  41.271  1.00  0.00           C  
ATOM   1130  HG2 LYS    83      77.907  33.240  41.429  1.00  0.00           H  
ATOM   1131  HG3 LYS    83      76.278  32.939  42.195  1.00  0.00           H  
ATOM   1132  CD  LYS    83      76.575  31.826  40.419  1.00  0.00           C  
ATOM   1133  HD2 LYS    83      75.513  31.610  40.535  1.00  0.00           H  
ATOM   1134  HD3 LYS    83      76.762  32.033  39.366  1.00  0.00           H  
ATOM   1135  CE  LYS    83      77.415  30.552  40.773  1.00  0.00           C  
ATOM   1136  HE2 LYS    83      77.084  29.751  40.113  1.00  0.00           H  
ATOM   1137  HE3 LYS    83      77.159  30.200  41.772  1.00  0.00           H  
ATOM   1138  NZ  LYS    83      78.873  30.741  40.477  1.00  0.00           N  
ATOM   1139  HZ1 LYS    83      79.390  31.058  41.285  1.00  0.00           H  
ATOM   1140  HZ2 LYS    83      79.353  29.895  40.207  1.00  0.00           H  
ATOM   1141  HZ3 LYS    83      79.003  31.354  39.685  1.00  0.00           H  
ATOM   1142  C   LYS    83      77.865  35.917  41.302  1.00  0.00           C  
ATOM   1143  O   LYS    83      78.559  35.592  42.180  1.00  0.00           O  
ATOM   1144  N   SER    84      78.366  36.661  40.297  1.00  0.00           N  
ATOM   1145  H   SER    84      77.674  36.959  39.624  1.00  0.00           H  
ATOM   1146  CA  SER    84      79.665  37.360  40.270  1.00  0.00           C  
ATOM   1147  HA  SER    84      80.358  36.561  40.534  1.00  0.00           H  
ATOM   1148  CB  SER    84      80.017  37.643  38.741  1.00  0.00           C  
ATOM   1149  HB2 SER    84      81.066  37.901  38.594  1.00  0.00           H  
ATOM   1150  HB3 SER    84      79.407  38.517  38.513  1.00  0.00           H  
ATOM   1151  OG  SER    84      79.698  36.601  37.914  1.00  0.00           O  
ATOM   1152  HG  SER    84      78.761  36.585  37.705  1.00  0.00           H  
ATOM   1153  C   SER    84      79.870  38.640  41.146  1.00  0.00           C  
ATOM   1154  O   SER    84      80.970  39.284  41.338  1.00  0.00           O  
ATOM   1155  N   GLY    85      78.675  38.963  41.729  1.00  0.00           N  
ATOM   1156  H   GLY    85      77.873  38.374  41.555  1.00  0.00           H  
ATOM   1157  CA  GLY    85      78.401  40.065  42.656  1.00  0.00           C  
ATOM   1158  HA2 GLY    85      79.300  40.115  43.271  1.00  0.00           H  
ATOM   1159  HA3 GLY    85      77.665  39.723  43.384  1.00  0.00           H  
ATOM   1160  C   GLY    85      78.126  41.436  42.077  1.00  0.00           C  
ATOM   1161  O   GLY    85      78.514  42.438  42.659  1.00  0.00           O  
ATOM   1162  N   GLU    86      77.543  41.485  40.851  1.00  0.00           N  
ATOM   1163  H   GLU    86      77.270  40.630  40.387  1.00  0.00           H  
ATOM   1164  CA  GLU    86      77.310  42.714  40.106  1.00  0.00           C  
ATOM   1165  HA  GLU    86      78.152  43.374  40.308  1.00  0.00           H  
ATOM   1166  CB  GLU    86      77.285  42.153  38.680  1.00  0.00           C  
ATOM   1167  HB2 GLU    86      78.252  41.681  38.508  1.00  0.00           H  
ATOM   1168  HB3 GLU    86      76.492  41.407  38.631  1.00  0.00           H  
ATOM   1169  CG  GLU    86      77.084  43.161  37.531  1.00  0.00           C  
ATOM   1170  HG2 GLU    86      77.159  42.684  36.554  1.00  0.00           H  
ATOM   1171  HG3 GLU    86      76.047  43.479  37.639  1.00  0.00           H  
ATOM   1172  CD  GLU    86      77.993  44.406  37.406  1.00  0.00           C  
ATOM   1173  OE1 GLU    86      78.959  44.518  36.572  1.00  0.00           O  
ATOM   1174  OE2 GLU    86      77.656  45.368  38.086  1.00  0.00           O  
ATOM   1175  C   GLU    86      76.048  43.401  40.616  1.00  0.00           C  
ATOM   1176  O   GLU    86      75.152  42.611  41.010  1.00  0.00           O  
ATOM   1177  N   ARG    87      76.022  44.773  40.646  1.00  0.00           N  
ATOM   1178  H   ARG    87      76.851  45.208  40.268  1.00  0.00           H  
ATOM   1179  CA  ARG    87      74.973  45.669  41.077  1.00  0.00           C  
ATOM   1180  HA  ARG    87      74.266  45.167  41.739  1.00  0.00           H  
ATOM   1181  CB  ARG    87      75.624  46.794  41.896  1.00  0.00           C  
ATOM   1182  HB2 ARG    87      75.833  46.461  42.913  1.00  0.00           H  
ATOM   1183  HB3 ARG    87      76.535  47.087  41.373  1.00  0.00           H  
ATOM   1184  CG  ARG    87      74.800  48.105  42.020  1.00  0.00           C  
ATOM   1185  HG2 ARG    87      75.505  48.844  42.399  1.00  0.00           H  
ATOM   1186  HG3 ARG    87      74.461  48.589  41.104  1.00  0.00           H  
ATOM   1187  CD  ARG    87      73.627  48.018  43.005  1.00  0.00           C  
ATOM   1188  HD2 ARG    87      74.010  47.799  44.002  1.00  0.00           H  
ATOM   1189  HD3 ARG    87      73.063  47.113  42.780  1.00  0.00           H  
ATOM   1190  NE  ARG    87      72.762  49.210  43.030  1.00  0.00           N  
ATOM   1191  HE  ARG    87      73.177  50.062  42.682  1.00  0.00           H  
ATOM   1192  CZ  ARG    87      71.454  49.332  43.138  1.00  0.00           C  
ATOM   1193  NH1 ARG    87      70.772  48.302  43.613  1.00  0.00           N  
ATOM   1194 HH11 ARG    87      71.269  47.531  44.035  1.00  0.00           H  
ATOM   1195 HH12 ARG    87      69.782  48.412  43.784  1.00  0.00           H  
ATOM   1196  NH2 ARG    87      70.840  50.418  42.780  1.00  0.00           N  
ATOM   1197 HH21 ARG    87      71.342  51.176  42.338  1.00  0.00           H  
ATOM   1198 HH22 ARG    87      69.838  50.475  42.889  1.00  0.00           H  
ATOM   1199  C   ARG    87      74.100  46.067  39.889  1.00  0.00           C  
ATOM   1200  O   ARG    87      72.909  46.304  40.144  1.00  0.00           O  
ATOM   1201  N   ARG    88      74.601  46.115  38.637  1.00  0.00           N  
ATOM   1202  H   ARG    88      75.604  46.007  38.584  1.00  0.00           H  
ATOM   1203  CA  ARG    88      73.644  46.096  37.447  1.00  0.00           C  
ATOM   1204  HA  ARG    88      72.983  46.960  37.504  1.00  0.00           H  
ATOM   1205  CB  ARG    88      74.390  46.231  36.134  1.00  0.00           C  
ATOM   1206  HB2 ARG    88      75.021  45.342  36.118  1.00  0.00           H  
ATOM   1207  HB3 ARG    88      73.606  46.073  35.393  1.00  0.00           H  
ATOM   1208  CG  ARG    88      75.252  47.536  35.950  1.00  0.00           C  
ATOM   1209  HG2 ARG    88      74.610  48.415  36.010  1.00  0.00           H  
ATOM   1210  HG3 ARG    88      76.077  47.464  36.659  1.00  0.00           H  
ATOM   1211  CD  ARG    88      76.010  47.558  34.626  1.00  0.00           C  
ATOM   1212  HD2 ARG    88      75.350  47.251  33.814  1.00  0.00           H  
ATOM   1213  HD3 ARG    88      76.250  48.604  34.433  1.00  0.00           H  
ATOM   1214  NE  ARG    88      77.179  46.635  34.691  1.00  0.00           N  
ATOM   1215  HE  ARG    88      77.485  46.287  35.589  1.00  0.00           H  
ATOM   1216  CZ  ARG    88      77.826  46.016  33.722  1.00  0.00           C  
ATOM   1217  NH1 ARG    88      78.834  45.211  33.987  1.00  0.00           N  
ATOM   1218 HH11 ARG    88      78.921  44.866  34.932  1.00  0.00           H  
ATOM   1219 HH12 ARG    88      79.472  44.914  33.262  1.00  0.00           H  
ATOM   1220  NH2 ARG    88      77.526  46.129  32.429  1.00  0.00           N  
ATOM   1221 HH21 ARG    88      76.805  46.791  32.182  1.00  0.00           H  
ATOM   1222 HH22 ARG    88      78.132  45.693  31.749  1.00  0.00           H  
ATOM   1223  C   ARG    88      72.642  45.057  37.526  1.00  0.00           C  
ATOM   1224  O   ARG    88      72.750  44.038  38.244  1.00  0.00           O  
ATOM   1225  N   ALA    89      71.623  45.198  36.717  1.00  0.00           N  
ATOM   1226  H   ALA    89      71.525  46.119  36.314  1.00  0.00           H  
ATOM   1227  CA  ALA    89      70.378  44.354  36.622  1.00  0.00           C  
ATOM   1228  HA  ALA    89      70.329  43.839  37.582  1.00  0.00           H  
ATOM   1229  CB  ALA    89      69.133  45.241  36.696  1.00  0.00           C  
ATOM   1230  HB1 ALA    89      68.994  45.680  37.683  1.00  0.00           H  
ATOM   1231  HB2 ALA    89      68.254  44.597  36.680  1.00  0.00           H  
ATOM   1232  HB3 ALA    89      69.068  45.971  35.889  1.00  0.00           H  
ATOM   1233  C   ALA    89      70.357  43.237  35.526  1.00  0.00           C  
ATOM   1234  O   ALA    89      71.231  43.176  34.641  1.00  0.00           O  
ATOM   1235  N   ARG    90      69.275  42.437  35.516  1.00  0.00           N  
ATOM   1236  H   ARG    90      68.706  42.434  36.350  1.00  0.00           H  
ATOM   1237  CA  ARG    90      68.885  41.525  34.446  1.00  0.00           C  
ATOM   1238  HA  ARG    90      69.719  40.858  34.228  1.00  0.00           H  
ATOM   1239  CB  ARG    90      67.779  40.573  34.958  1.00  0.00           C  
ATOM   1240  HB2 ARG    90      66.827  41.049  35.193  1.00  0.00           H  
ATOM   1241  HB3 ARG    90      67.513  39.874  34.166  1.00  0.00           H  
ATOM   1242  CG  ARG    90      68.207  39.682  36.162  1.00  0.00           C  
ATOM   1243  HG2 ARG    90      69.072  39.056  35.942  1.00  0.00           H  
ATOM   1244  HG3 ARG    90      68.435  40.377  36.970  1.00  0.00           H  
ATOM   1245  CD  ARG    90      67.092  38.792  36.546  1.00  0.00           C  
ATOM   1246  HD2 ARG    90      66.956  38.024  35.784  1.00  0.00           H  
ATOM   1247  HD3 ARG    90      66.158  39.342  36.657  1.00  0.00           H  
ATOM   1248  NE  ARG    90      67.330  38.019  37.777  1.00  0.00           N  
ATOM   1249  HE  ARG    90      67.127  38.536  38.621  1.00  0.00           H  
ATOM   1250  CZ  ARG    90      67.766  36.768  37.946  1.00  0.00           C  
ATOM   1251  NH1 ARG    90      68.278  36.143  36.936  1.00  0.00           N  
ATOM   1252 HH11 ARG    90      68.355  36.618  36.048  1.00  0.00           H  
ATOM   1253 HH12 ARG    90      68.716  35.276  37.213  1.00  0.00           H  
ATOM   1254  NH2 ARG    90      67.771  36.209  39.131  1.00  0.00           N  
ATOM   1255 HH21 ARG    90      67.286  36.667  39.890  1.00  0.00           H  
ATOM   1256 HH22 ARG    90      68.092  35.260  39.256  1.00  0.00           H  
ATOM   1257  C   ARG    90      68.519  42.234  33.142  1.00  0.00           C  
ATOM   1258  O   ARG    90      68.183  43.417  33.140  1.00  0.00           O  
ATOM   1259  N   PRO    91      68.655  41.514  31.964  1.00  0.00           N  
ATOM   1260  CD  PRO    91      68.853  40.112  31.781  1.00  0.00           C  
ATOM   1261  HD2 PRO    91      69.539  39.792  32.565  1.00  0.00           H  
ATOM   1262  HD3 PRO    91      67.926  39.543  31.848  1.00  0.00           H  
ATOM   1263  CG  PRO    91      69.557  39.880  30.475  1.00  0.00           C  
ATOM   1264  HG2 PRO    91      69.438  38.849  30.142  1.00  0.00           H  
ATOM   1265  HG3 PRO    91      70.613  40.060  30.678  1.00  0.00           H  
ATOM   1266  CB  PRO    91      68.972  40.982  29.658  1.00  0.00           C  
ATOM   1267  HB2 PRO    91      68.014  40.574  29.336  1.00  0.00           H  
ATOM   1268  HB3 PRO    91      69.579  41.308  28.813  1.00  0.00           H  
ATOM   1269  CA  PRO    91      68.744  42.130  30.649  1.00  0.00           C  
ATOM   1270  HA  PRO    91      69.604  42.799  30.687  1.00  0.00           H  
ATOM   1271  C   PRO    91      67.446  42.947  30.203  1.00  0.00           C  
ATOM   1272  O   PRO    91      66.332  42.379  30.260  1.00  0.00           O  
ATOM   1273  N   GLY    92      67.605  44.209  29.821  1.00  0.00           N  
ATOM   1274  H   GLY    92      68.519  44.626  29.930  1.00  0.00           H  
ATOM   1275  CA  GLY    92      66.521  45.188  29.605  1.00  0.00           C  
ATOM   1276  HA2 GLY    92      65.901  44.793  28.799  1.00  0.00           H  
ATOM   1277  HA3 GLY    92      66.969  46.130  29.289  1.00  0.00           H  
ATOM   1278  C   GLY    92      65.673  45.594  30.819  1.00  0.00           C  
ATOM   1279  O   GLY    92      64.661  46.218  30.518  1.00  0.00           O  
ATOM   1280  N   THR    93      66.009  45.337  32.089  1.00  0.00           N  
ATOM   1281  H   THR    93      66.972  45.085  32.260  1.00  0.00           H  
ATOM   1282  CA  THR    93      65.174  45.819  33.311  1.00  0.00           C  
ATOM   1283  HA  THR    93      64.199  46.033  32.871  1.00  0.00           H  
ATOM   1284  CB  THR    93      65.067  44.716  34.390  1.00  0.00           C  
ATOM   1285  HB  THR    93      64.506  45.208  35.184  1.00  0.00           H  
ATOM   1286  CG2 THR    93      64.464  43.342  33.956  1.00  0.00           C  
ATOM   1287 HG21 THR    93      65.286  42.955  33.354  1.00  0.00           H  
ATOM   1288 HG22 THR    93      64.382  42.714  34.843  1.00  0.00           H  
ATOM   1289 HG23 THR    93      63.553  43.436  33.364  1.00  0.00           H  
ATOM   1290  OG1 THR    93      66.309  44.302  34.910  1.00  0.00           O  
ATOM   1291  HG1 THR    93      66.880  44.060  34.178  1.00  0.00           H  
ATOM   1292  C   THR    93      65.741  47.174  33.949  1.00  0.00           C  
ATOM   1293  O   THR    93      66.975  47.345  34.053  1.00  0.00           O  
ATOM   1294  N   TYR    94      64.860  48.071  34.377  1.00  0.00           N  
ATOM   1295  H   TYR    94      63.885  47.840  34.247  1.00  0.00           H  
ATOM   1296  CA  TYR    94      65.093  49.345  35.001  1.00  0.00           C  
ATOM   1297  HA  TYR    94      66.027  49.742  34.604  1.00  0.00           H  
ATOM   1298  CB  TYR    94      63.908  50.241  34.783  1.00  0.00           C  
ATOM   1299  HB2 TYR    94      62.983  49.728  35.046  1.00  0.00           H  
ATOM   1300  HB3 TYR    94      63.957  50.399  33.706  1.00  0.00           H  
ATOM   1301  CG  TYR    94      64.009  51.629  35.366  1.00  0.00           C  
ATOM   1302  CD1 TYR    94      65.271  52.272  35.565  1.00  0.00           C  
ATOM   1303  HD1 TYR    94      66.185  51.822  35.208  1.00  0.00           H  
ATOM   1304  CE1 TYR    94      65.346  53.478  36.291  1.00  0.00           C  
ATOM   1305  HE1 TYR    94      66.331  53.906  36.402  1.00  0.00           H  
ATOM   1306  CZ  TYR    94      64.191  54.104  36.816  1.00  0.00           C  
ATOM   1307  OH  TYR    94      64.304  55.203  37.525  1.00  0.00           O  
ATOM   1308  HH  TYR    94      65.160  55.638  37.522  1.00  0.00           H  
ATOM   1309  CE2 TYR    94      62.988  53.469  36.643  1.00  0.00           C  
ATOM   1310  HE2 TYR    94      62.098  53.889  37.088  1.00  0.00           H  
ATOM   1311  CD2 TYR    94      62.895  52.201  36.001  1.00  0.00           C  
ATOM   1312  HD2 TYR    94      61.938  51.715  35.884  1.00  0.00           H  
ATOM   1313  C   TYR    94      65.415  49.054  36.498  1.00  0.00           C  
ATOM   1314  O   TYR    94      64.548  48.650  37.263  1.00  0.00           O  
ATOM   1315  N   LEU    95      66.709  49.241  36.928  1.00  0.00           N  
ATOM   1316  H   LEU    95      67.332  49.701  36.280  1.00  0.00           H  
ATOM   1317  CA  LEU    95      67.198  49.054  38.322  1.00  0.00           C  
ATOM   1318  HA  LEU    95      66.928  48.072  38.711  1.00  0.00           H  
ATOM   1319  CB  LEU    95      68.778  49.158  38.344  1.00  0.00           C  
ATOM   1320  HB2 LEU    95      69.234  48.471  37.631  1.00  0.00           H  
ATOM   1321  HB3 LEU    95      69.047  50.146  37.971  1.00  0.00           H  
ATOM   1322  CG  LEU    95      69.534  48.942  39.693  1.00  0.00           C  
ATOM   1323  HG  LEU    95      69.087  49.510  40.510  1.00  0.00           H  
ATOM   1324  CD1 LEU    95      69.513  47.489  40.181  1.00  0.00           C  
ATOM   1325 HD11 LEU    95      68.551  47.004  40.016  1.00  0.00           H  
ATOM   1326 HD12 LEU    95      69.592  47.533  41.267  1.00  0.00           H  
ATOM   1327 HD13 LEU    95      70.351  46.991  39.693  1.00  0.00           H  
ATOM   1328  CD2 LEU    95      70.945  49.315  39.512  1.00  0.00           C  
ATOM   1329 HD21 LEU    95      71.009  50.402  39.487  1.00  0.00           H  
ATOM   1330 HD22 LEU    95      71.555  49.073  40.382  1.00  0.00           H  
ATOM   1331 HD23 LEU    95      71.349  48.901  38.587  1.00  0.00           H  
ATOM   1332  C   LEU    95      66.649  50.113  39.368  1.00  0.00           C  
ATOM   1333  O   LEU    95      66.600  51.337  39.232  1.00  0.00           O  
ATOM   1334  N   LEU    96      66.194  49.560  40.491  1.00  0.00           N  
ATOM   1335  H   LEU    96      66.086  48.560  40.581  1.00  0.00           H  
ATOM   1336  CA  LEU    96      65.769  50.472  41.607  1.00  0.00           C  
ATOM   1337  HA  LEU    96      65.124  51.278  41.258  1.00  0.00           H  
ATOM   1338  CB  LEU    96      64.959  49.641  42.573  1.00  0.00           C  
ATOM   1339  HB2 LEU    96      65.520  48.781  42.938  1.00  0.00           H  
ATOM   1340  HB3 LEU    96      64.271  49.107  41.917  1.00  0.00           H  
ATOM   1341  CG  LEU    96      64.046  50.272  43.636  1.00  0.00           C  
ATOM   1342  HG  LEU    96      64.701  50.897  44.243  1.00  0.00           H  
ATOM   1343  CD1 LEU    96      62.856  51.136  43.111  1.00  0.00           C  
ATOM   1344 HD11 LEU    96      62.291  50.472  42.458  1.00  0.00           H  
ATOM   1345 HD12 LEU    96      63.197  51.958  42.482  1.00  0.00           H  
ATOM   1346 HD13 LEU    96      62.330  51.552  43.971  1.00  0.00           H  
ATOM   1347  CD2 LEU    96      63.421  49.236  44.532  1.00  0.00           C  
ATOM   1348 HD21 LEU    96      64.250  48.685  44.976  1.00  0.00           H  
ATOM   1349 HD22 LEU    96      62.966  48.532  43.835  1.00  0.00           H  
ATOM   1350 HD23 LEU    96      62.683  49.651  45.219  1.00  0.00           H  
ATOM   1351  C   LEU    96      67.068  51.112  42.095  1.00  0.00           C  
ATOM   1352  O   LEU    96      67.999  50.566  42.737  1.00  0.00           O  
ATOM   1353  N   GLN    97      67.194  52.442  41.885  1.00  0.00           N  
ATOM   1354  H   GLN    97      66.441  52.903  41.395  1.00  0.00           H  
ATOM   1355  CA  GLN    97      68.489  53.176  42.010  1.00  0.00           C  
ATOM   1356  HA  GLN    97      69.254  52.655  41.434  1.00  0.00           H  
ATOM   1357  CB  GLN    97      68.239  54.554  41.392  1.00  0.00           C  
ATOM   1358  HB2 GLN    97      67.449  55.110  41.897  1.00  0.00           H  
ATOM   1359  HB3 GLN    97      67.979  54.387  40.346  1.00  0.00           H  
ATOM   1360  CG  GLN    97      69.349  55.555  41.398  1.00  0.00           C  
ATOM   1361  HG2 GLN    97      69.426  56.058  42.362  1.00  0.00           H  
ATOM   1362  HG3 GLN    97      70.347  55.147  41.239  1.00  0.00           H  
ATOM   1363  CD  GLN    97      69.125  56.619  40.373  1.00  0.00           C  
ATOM   1364  OE1 GLN    97      67.981  56.997  40.082  1.00  0.00           O  
ATOM   1365  NE2 GLN    97      70.185  57.286  39.970  1.00  0.00           N  
ATOM   1366 HE21 GLN    97      71.048  57.082  40.455  1.00  0.00           H  
ATOM   1367 HE22 GLN    97      70.124  58.002  39.260  1.00  0.00           H  
ATOM   1368  C   GLN    97      68.886  53.311  43.499  1.00  0.00           C  
ATOM   1369  O   GLN    97      70.088  53.246  43.759  1.00  0.00           O  
ATOM   1370  N   ASP    98      67.973  53.475  44.418  1.00  0.00           N  
ATOM   1371  H   ASP    98      67.075  53.700  44.015  1.00  0.00           H  
ATOM   1372  CA  ASP    98      68.234  54.003  45.738  1.00  0.00           C  
ATOM   1373  HA  ASP    98      69.218  53.705  46.101  1.00  0.00           H  
ATOM   1374  CB  ASP    98      68.360  55.525  45.713  1.00  0.00           C  
ATOM   1375  HB2 ASP    98      68.821  55.854  44.782  1.00  0.00           H  
ATOM   1376  HB3 ASP    98      67.347  55.928  45.722  1.00  0.00           H  
ATOM   1377  CG  ASP    98      69.164  56.017  46.925  1.00  0.00           C  
ATOM   1378  OD1 ASP    98      70.397  56.050  46.799  1.00  0.00           O  
ATOM   1379  OD2 ASP    98      68.548  56.414  47.954  1.00  0.00           O  
ATOM   1380  C   ASP    98      67.267  53.542  46.856  1.00  0.00           C  
ATOM   1381  O   ASP    98      67.722  53.341  47.988  1.00  0.00           O  
ATOM   1382  N   GLY    99      65.975  53.377  46.462  1.00  0.00           N  
ATOM   1383  H   GLY    99      65.794  53.631  45.502  1.00  0.00           H  
ATOM   1384  CA  GLY    99      64.830  52.941  47.238  1.00  0.00           C  
ATOM   1385  HA2 GLY    99      63.926  53.315  46.756  1.00  0.00           H  
ATOM   1386  HA3 GLY    99      64.847  53.439  48.208  1.00  0.00           H  
ATOM   1387  C   GLY    99      64.708  51.469  47.545  1.00  0.00           C  
ATOM   1388  O   GLY    99      63.782  50.908  47.989  1.00  0.00           O  
ATOM   1389  N   TYR   100      65.825  50.829  47.155  1.00  0.00           N  
ATOM   1390  H   TYR   100      66.626  51.371  46.866  1.00  0.00           H  
ATOM   1391  CA  TYR   100      65.954  49.303  47.275  1.00  0.00           C  
ATOM   1392  HA  TYR   100      65.010  48.830  47.004  1.00  0.00           H  
ATOM   1393  CB  TYR   100      67.021  48.688  46.354  1.00  0.00           C  
ATOM   1394  HB2 TYR   100      67.010  47.601  46.426  1.00  0.00           H  
ATOM   1395  HB3 TYR   100      66.749  49.030  45.356  1.00  0.00           H  
ATOM   1396  CG  TYR   100      68.487  49.164  46.564  1.00  0.00           C  
ATOM   1397  CD1 TYR   100      69.245  48.574  47.521  1.00  0.00           C  
ATOM   1398  HD1 TYR   100      68.740  47.797  48.075  1.00  0.00           H  
ATOM   1399  CE1 TYR   100      70.564  48.995  47.818  1.00  0.00           C  
ATOM   1400  HE1 TYR   100      70.994  48.584  48.720  1.00  0.00           H  
ATOM   1401  CZ  TYR   100      70.976  50.152  47.172  1.00  0.00           C  
ATOM   1402  OH  TYR   100      72.174  50.652  47.567  1.00  0.00           O  
ATOM   1403  HH  TYR   100      72.251  51.589  47.376  1.00  0.00           H  
ATOM   1404  CE2 TYR   100      70.251  50.758  46.177  1.00  0.00           C  
ATOM   1405  HE2 TYR   100      70.645  51.540  45.545  1.00  0.00           H  
ATOM   1406  CD2 TYR   100      68.957  50.314  45.913  1.00  0.00           C  
ATOM   1407  HD2 TYR   100      68.326  50.866  45.232  1.00  0.00           H  
ATOM   1408  C   TYR   100      66.273  48.835  48.729  1.00  0.00           C  
ATOM   1409  O   TYR   100      66.237  47.625  48.980  1.00  0.00           O  
ATOM   1410  N   ALA   101      66.571  49.733  49.644  1.00  0.00           N  
ATOM   1411  H   ALA   101      66.338  50.702  49.483  1.00  0.00           H  
ATOM   1412  CA  ALA   101      66.769  49.463  51.104  1.00  0.00           C  
ATOM   1413  HA  ALA   101      66.129  48.608  51.322  1.00  0.00           H  
ATOM   1414  CB  ALA   101      68.235  49.058  51.247  1.00  0.00           C  
ATOM   1415  HB1 ALA   101      68.870  49.915  51.018  1.00  0.00           H  
ATOM   1416  HB2 ALA   101      68.367  48.701  52.268  1.00  0.00           H  
ATOM   1417  HB3 ALA   101      68.578  48.166  50.723  1.00  0.00           H  
ATOM   1418  C   ALA   101      66.303  50.605  51.977  1.00  0.00           C  
ATOM   1419  O   ALA   101      65.555  51.396  51.524  1.00  0.00           O  
ATOM   1420  N   PHE   102      66.868  50.797  53.190  1.00  0.00           N  
ATOM   1421  H   PHE   102      67.497  50.065  53.488  1.00  0.00           H  
ATOM   1422  CA  PHE   102      66.904  51.931  54.114  1.00  0.00           C  
ATOM   1423  HA  PHE   102      67.025  52.913  53.658  1.00  0.00           H  
ATOM   1424  CB  PHE   102      65.637  51.899  54.928  1.00  0.00           C  
ATOM   1425  HB2 PHE   102      64.924  51.771  54.113  1.00  0.00           H  
ATOM   1426  HB3 PHE   102      65.561  51.009  55.552  1.00  0.00           H  
ATOM   1427  CG  PHE   102      65.315  53.116  55.785  1.00  0.00           C  
ATOM   1428  CD1 PHE   102      64.818  54.255  55.158  1.00  0.00           C  
ATOM   1429  HD1 PHE   102      65.016  54.502  54.125  1.00  0.00           H  
ATOM   1430  CE1 PHE   102      64.195  55.298  55.895  1.00  0.00           C  
ATOM   1431  HE1 PHE   102      63.888  56.192  55.372  1.00  0.00           H  
ATOM   1432  CZ  PHE   102      64.011  55.081  57.276  1.00  0.00           C  
ATOM   1433  HZ  PHE   102      63.429  55.812  57.817  1.00  0.00           H  
ATOM   1434  CE2 PHE   102      64.324  53.855  57.857  1.00  0.00           C  
ATOM   1435  HE2 PHE   102      64.061  53.590  58.871  1.00  0.00           H  
ATOM   1436  CD2 PHE   102      64.970  52.852  57.091  1.00  0.00           C  
ATOM   1437  HD2 PHE   102      65.252  51.925  57.567  1.00  0.00           H  
ATOM   1438  C   PHE   102      68.153  51.851  55.036  1.00  0.00           C  
ATOM   1439  O   PHE   102      68.633  50.729  55.270  1.00  0.00           O  
ATOM   1440  N   PRO   103      68.635  52.967  55.687  1.00  0.00           N  
ATOM   1441  CD  PRO   103      68.329  54.416  55.461  1.00  0.00           C  
ATOM   1442  HD2 PRO   103      68.079  54.575  54.412  1.00  0.00           H  
ATOM   1443  HD3 PRO   103      67.396  54.661  55.968  1.00  0.00           H  
ATOM   1444  CG  PRO   103      69.518  55.208  55.973  1.00  0.00           C  
ATOM   1445  HG2 PRO   103      69.262  56.205  56.332  1.00  0.00           H  
ATOM   1446  HG3 PRO   103      70.230  55.181  55.148  1.00  0.00           H  
ATOM   1447  CB  PRO   103      69.953  54.267  57.181  1.00  0.00           C  
ATOM   1448  HB2 PRO   103      69.183  54.557  57.896  1.00  0.00           H  
ATOM   1449  HB3 PRO   103      70.954  54.386  57.595  1.00  0.00           H  
ATOM   1450  CA  PRO   103      69.617  52.835  56.717  1.00  0.00           C  
ATOM   1451  HA  PRO   103      70.524  52.320  56.403  1.00  0.00           H  
ATOM   1452  C   PRO   103      69.034  51.967  57.950  1.00  0.00           C  
ATOM   1453  O   PRO   103      67.948  52.194  58.523  1.00  0.00           O  
ATOM   1454  N   GLY   104      69.868  51.044  58.427  1.00  0.00           N  
ATOM   1455  H   GLY   104      70.704  50.802  57.914  1.00  0.00           H  
ATOM   1456  CA  GLY   104      69.372  49.984  59.245  1.00  0.00           C  
ATOM   1457  HA2 GLY   104      70.237  49.585  59.776  1.00  0.00           H  
ATOM   1458  HA3 GLY   104      68.744  50.417  60.024  1.00  0.00           H  
ATOM   1459  C   GLY   104      68.729  48.764  58.620  1.00  0.00           C  
ATOM   1460  O   GLY   104      68.431  47.798  59.333  1.00  0.00           O  
ATOM   1461  N   GLU   105      68.534  48.655  57.297  1.00  0.00           N  
ATOM   1462  H   GLU   105      68.766  49.418  56.678  1.00  0.00           H  
ATOM   1463  CA  GLU   105      67.992  47.493  56.609  1.00  0.00           C  
ATOM   1464  HA  GLU   105      67.762  46.743  57.366  1.00  0.00           H  
ATOM   1465  CB  GLU   105      66.609  47.907  56.008  1.00  0.00           C  
ATOM   1466  HB2 GLU   105      66.168  46.972  55.664  1.00  0.00           H  
ATOM   1467  HB3 GLU   105      66.820  48.471  55.099  1.00  0.00           H  
ATOM   1468  CG  GLU   105      65.596  48.694  56.829  1.00  0.00           C  
ATOM   1469  HG2 GLU   105      66.046  49.614  57.204  1.00  0.00           H  
ATOM   1470  HG3 GLU   105      64.734  48.875  56.187  1.00  0.00           H  
ATOM   1471  CD  GLU   105      65.026  47.967  58.059  1.00  0.00           C  
ATOM   1472  OE1 GLU   105      64.009  48.443  58.648  1.00  0.00           O  
ATOM   1473  OE2 GLU   105      65.457  46.828  58.390  1.00  0.00           O  
ATOM   1474  C   GLU   105      68.888  46.985  55.439  1.00  0.00           C  
ATOM   1475  O   GLU   105      69.841  47.605  54.971  1.00  0.00           O  
ATOM   1476  N   ASP   106      68.821  45.687  55.185  1.00  0.00           N  
ATOM   1477  H   ASP   106      68.292  45.150  55.858  1.00  0.00           H  
ATOM   1478  CA  ASP   106      69.449  45.094  53.977  1.00  0.00           C  
ATOM   1479  HA  ASP   106      70.368  45.642  53.772  1.00  0.00           H  
ATOM   1480  CB  ASP   106      69.729  43.605  54.138  1.00  0.00           C  
ATOM   1481  HB2 ASP   106      69.696  42.999  53.232  1.00  0.00           H  
ATOM   1482  HB3 ASP   106      68.988  43.166  54.806  1.00  0.00           H  
ATOM   1483  CG  ASP   106      71.065  43.378  54.812  1.00  0.00           C  
ATOM   1484  OD1 ASP   106      71.260  42.237  55.294  1.00  0.00           O  
ATOM   1485  OD2 ASP   106      71.948  44.315  54.932  1.00  0.00           O  
ATOM   1486  C   ASP   106      68.646  45.208  52.730  1.00  0.00           C  
ATOM   1487  O   ASP   106      69.303  45.496  51.700  1.00  0.00           O  
ATOM   1488  N   GLY   107      67.363  45.130  52.832  1.00  0.00           N  
ATOM   1489  H   GLY   107      66.921  44.858  53.699  1.00  0.00           H  
ATOM   1490  CA  GLY   107      66.454  45.511  51.791  1.00  0.00           C  
ATOM   1491  HA2 GLY   107      65.459  45.524  52.237  1.00  0.00           H  
ATOM   1492  HA3 GLY   107      66.683  46.530  51.477  1.00  0.00           H  
ATOM   1493  C   GLY   107      66.365  44.454  50.683  1.00  0.00           C  
ATOM   1494  O   GLY   107      66.115  43.315  51.007  1.00  0.00           O  
ATOM   1495  N   MET   108      66.453  44.828  49.415  1.00  0.00           N  
ATOM   1496  H   MET   108      66.671  45.799  49.243  1.00  0.00           H  
ATOM   1497  CA  MET   108      66.476  43.986  48.221  1.00  0.00           C  
ATOM   1498  HA  MET   108      66.584  42.919  48.419  1.00  0.00           H  
ATOM   1499  CB  MET   108      65.162  44.055  47.454  1.00  0.00           C  
ATOM   1500  HB2 MET   108      65.219  43.493  46.522  1.00  0.00           H  
ATOM   1501  HB3 MET   108      64.984  45.110  47.247  1.00  0.00           H  
ATOM   1502  CG  MET   108      64.030  43.459  48.382  1.00  0.00           C  
ATOM   1503  HG2 MET   108      64.470  42.675  48.999  1.00  0.00           H  
ATOM   1504  HG3 MET   108      63.763  44.149  49.182  1.00  0.00           H  
ATOM   1505  SD  MET   108      62.612  42.836  47.404  1.00  0.00           S  
ATOM   1506  CE  MET   108      61.763  44.391  47.081  1.00  0.00           C  
ATOM   1507  HE1 MET   108      61.249  44.808  47.947  1.00  0.00           H  
ATOM   1508  HE2 MET   108      61.009  44.163  46.327  1.00  0.00           H  
ATOM   1509  HE3 MET   108      62.584  44.942  46.623  1.00  0.00           H  
ATOM   1510  C   MET   108      67.592  44.490  47.231  1.00  0.00           C  
ATOM   1511  O   MET   108      67.274  45.155  46.287  1.00  0.00           O  
ATOM   1512  N   PRO   109      68.873  44.305  47.524  1.00  0.00           N  
ATOM   1513  CD  PRO   109      69.346  43.329  48.504  1.00  0.00           C  
ATOM   1514  HD2 PRO   109      68.801  43.215  49.441  1.00  0.00           H  
ATOM   1515  HD3 PRO   109      69.322  42.309  48.123  1.00  0.00           H  
ATOM   1516  CG  PRO   109      70.765  43.657  48.798  1.00  0.00           C  
ATOM   1517  HG2 PRO   109      71.310  42.730  48.976  1.00  0.00           H  
ATOM   1518  HG3 PRO   109      70.924  44.360  49.615  1.00  0.00           H  
ATOM   1519  CB  PRO   109      71.267  44.231  47.480  1.00  0.00           C  
ATOM   1520  HB2 PRO   109      72.058  44.901  47.818  1.00  0.00           H  
ATOM   1521  HB3 PRO   109      71.573  43.445  46.789  1.00  0.00           H  
ATOM   1522  CA  PRO   109      70.039  45.010  46.961  1.00  0.00           C  
ATOM   1523  HA  PRO   109      70.081  45.983  47.451  1.00  0.00           H  
ATOM   1524  C   PRO   109      70.208  45.137  45.455  1.00  0.00           C  
ATOM   1525  O   PRO   109      71.062  45.894  45.049  1.00  0.00           O  
ATOM   1526  N   VAL   110      69.552  44.335  44.658  1.00  0.00           N  
ATOM   1527  H   VAL   110      68.900  43.720  45.123  1.00  0.00           H  
ATOM   1528  CA  VAL   110      69.775  44.199  43.183  1.00  0.00           C  
ATOM   1529  HA  VAL   110      70.425  44.971  42.772  1.00  0.00           H  
ATOM   1530  CB  VAL   110      70.577  42.930  42.868  1.00  0.00           C  
ATOM   1531  HB  VAL   110      71.380  43.007  43.601  1.00  0.00           H  
ATOM   1532  CG1 VAL   110      69.864  41.680  43.089  1.00  0.00           C  
ATOM   1533 HG11 VAL   110      68.992  41.631  42.436  1.00  0.00           H  
ATOM   1534 HG12 VAL   110      70.485  40.801  42.916  1.00  0.00           H  
ATOM   1535 HG13 VAL   110      69.472  41.579  44.101  1.00  0.00           H  
ATOM   1536  CG2 VAL   110      71.277  43.015  41.486  1.00  0.00           C  
ATOM   1537 HG21 VAL   110      70.517  43.315  40.765  1.00  0.00           H  
ATOM   1538 HG22 VAL   110      71.814  42.117  41.180  1.00  0.00           H  
ATOM   1539 HG23 VAL   110      72.002  43.823  41.589  1.00  0.00           H  
ATOM   1540  C   VAL   110      68.420  44.296  42.430  1.00  0.00           C  
ATOM   1541  O   VAL   110      68.261  43.840  41.307  1.00  0.00           O  
ATOM   1542  N   ALA   111      67.331  44.660  43.109  1.00  0.00           N  
ATOM   1543  H   ALA   111      67.400  44.989  44.062  1.00  0.00           H  
ATOM   1544  CA  ALA   111      65.989  44.691  42.589  1.00  0.00           C  
ATOM   1545  HA  ALA   111      65.732  43.729  42.148  1.00  0.00           H  
ATOM   1546  CB  ALA   111      64.872  44.993  43.665  1.00  0.00           C  
ATOM   1547  HB1 ALA   111      63.954  45.492  43.358  1.00  0.00           H  
ATOM   1548  HB2 ALA   111      64.644  44.060  44.181  1.00  0.00           H  
ATOM   1549  HB3 ALA   111      65.410  45.738  44.252  1.00  0.00           H  
ATOM   1550  C   ALA   111      65.853  45.654  41.404  1.00  0.00           C  
ATOM   1551  O   ALA   111      66.395  46.734  41.447  1.00  0.00           O  
ATOM   1552  N   ALA   112      65.063  45.253  40.403  1.00  0.00           N  
ATOM   1553  H   ALA   112      64.733  44.306  40.528  1.00  0.00           H  
ATOM   1554  CA  ALA   112      64.678  45.927  39.187  1.00  0.00           C  
ATOM   1555  HA  ALA   112      64.781  47.003  39.322  1.00  0.00           H  
ATOM   1556  CB  ALA   112      65.720  45.549  38.057  1.00  0.00           C  
ATOM   1557  HB1 ALA   112      65.614  46.148  37.153  1.00  0.00           H  
ATOM   1558  HB2 ALA   112      65.635  44.532  37.675  1.00  0.00           H  
ATOM   1559  HB3 ALA   112      66.769  45.684  38.319  1.00  0.00           H  
ATOM   1560  C   ALA   112      63.239  45.826  38.749  1.00  0.00           C  
ATOM   1561  O   ALA   112      62.412  45.148  39.464  1.00  0.00           O  
ATOM   1562  N   MET   113      62.879  46.469  37.606  1.00  0.00           N  
ATOM   1563  H   MET   113      63.640  46.860  37.069  1.00  0.00           H  
ATOM   1564  CA  MET   113      61.537  46.595  37.103  1.00  0.00           C  
ATOM   1565  HA  MET   113      61.095  45.599  37.134  1.00  0.00           H  
ATOM   1566  CB  MET   113      60.816  47.619  38.044  1.00  0.00           C  
ATOM   1567  HB2 MET   113      60.873  47.276  39.077  1.00  0.00           H  
ATOM   1568  HB3 MET   113      59.793  47.659  37.671  1.00  0.00           H  
ATOM   1569  CG  MET   113      61.504  49.053  38.013  1.00  0.00           C  
ATOM   1570  HG2 MET   113      62.494  48.892  38.439  1.00  0.00           H  
ATOM   1571  HG3 MET   113      61.325  49.442  37.011  1.00  0.00           H  
ATOM   1572  SD  MET   113      60.656  50.051  39.249  1.00  0.00           S  
ATOM   1573  CE  MET   113      61.601  51.566  39.055  1.00  0.00           C  
ATOM   1574  HE1 MET   113      61.333  52.290  39.824  1.00  0.00           H  
ATOM   1575  HE2 MET   113      61.418  51.916  38.039  1.00  0.00           H  
ATOM   1576  HE3 MET   113      62.657  51.310  39.144  1.00  0.00           H  
ATOM   1577  C   MET   113      61.305  46.899  35.579  1.00  0.00           C  
ATOM   1578  O   MET   113      62.339  47.047  34.887  1.00  0.00           O  
ATOM   1579  N   SER   114      60.091  46.954  35.116  1.00  0.00           N  
ATOM   1580  H   SER   114      59.302  46.856  35.739  1.00  0.00           H  
ATOM   1581  CA  SER   114      59.843  47.441  33.784  1.00  0.00           C  
ATOM   1582  HA  SER   114      60.471  46.864  33.105  1.00  0.00           H  
ATOM   1583  CB  SER   114      58.359  47.237  33.515  1.00  0.00           C  
ATOM   1584  HB2 SER   114      58.192  46.161  33.537  1.00  0.00           H  
ATOM   1585  HB3 SER   114      57.769  47.764  34.265  1.00  0.00           H  
ATOM   1586  OG  SER   114      57.982  47.855  32.201  1.00  0.00           O  
ATOM   1587  HG  SER   114      57.028  47.882  32.098  1.00  0.00           H  
ATOM   1588  C   SER   114      60.262  48.917  33.507  1.00  0.00           C  
ATOM   1589  O   SER   114      60.071  49.747  34.366  1.00  0.00           O  
ATOM   1590  N   SER   115      60.611  49.232  32.256  1.00  0.00           N  
ATOM   1591  H   SER   115      60.693  48.432  31.645  1.00  0.00           H  
ATOM   1592  CA  SER   115      60.258  50.470  31.570  1.00  0.00           C  
ATOM   1593  HA  SER   115      59.296  50.799  31.961  1.00  0.00           H  
ATOM   1594  CB  SER   115      61.272  51.572  31.915  1.00  0.00           C  
ATOM   1595  HB2 SER   115      62.305  51.242  31.814  1.00  0.00           H  
ATOM   1596  HB3 SER   115      61.085  52.481  31.344  1.00  0.00           H  
ATOM   1597  OG  SER   115      61.125  51.946  33.268  1.00  0.00           O  
ATOM   1598  HG  SER   115      60.979  51.090  33.677  1.00  0.00           H  
ATOM   1599  C   SER   115      60.060  50.267  30.056  1.00  0.00           C  
ATOM   1600  O   SER   115      60.670  50.939  29.185  1.00  0.00           O  
ATOM   1601  N   ASN   116      59.214  49.267  29.731  1.00  0.00           N  
ATOM   1602  H   ASN   116      58.813  48.649  30.422  1.00  0.00           H  
ATOM   1603  CA  ASN   116      58.753  49.080  28.355  1.00  0.00           C  
ATOM   1604  HA  ASN   116      58.870  49.969  27.734  1.00  0.00           H  
ATOM   1605  CB  ASN   116      59.707  48.069  27.674  1.00  0.00           C  
ATOM   1606  HB2 ASN   116      59.457  47.902  26.627  1.00  0.00           H  
ATOM   1607  HB3 ASN   116      60.718  48.478  27.675  1.00  0.00           H  
ATOM   1608  CG  ASN   116      59.868  46.733  28.375  1.00  0.00           C  
ATOM   1609  OD1 ASN   116      60.792  46.481  29.118  1.00  0.00           O  
ATOM   1610  ND2 ASN   116      58.929  45.829  28.102  1.00  0.00           N  
ATOM   1611 HD21 ASN   116      58.275  46.101  27.383  1.00  0.00           H  
ATOM   1612 HD22 ASN   116      58.636  45.182  28.820  1.00  0.00           H  
ATOM   1613  C   ASN   116      57.308  48.616  28.141  1.00  0.00           C  
ATOM   1614  O   ASN   116      56.770  47.971  28.972  1.00  0.00           O  
ATOM   1615  N   VAL   117      56.685  48.880  26.956  1.00  0.00           N  
ATOM   1616  H   VAL   117      57.122  49.433  26.232  1.00  0.00           H  
ATOM   1617  CA  VAL   117      55.432  48.259  26.522  1.00  0.00           C  
ATOM   1618  HA  VAL   117      54.683  48.433  27.294  1.00  0.00           H  
ATOM   1619  CB  VAL   117      54.929  48.964  25.291  1.00  0.00           C  
ATOM   1620  HB  VAL   117      55.758  49.091  24.595  1.00  0.00           H  
ATOM   1621  CG1 VAL   117      54.010  47.942  24.545  1.00  0.00           C  
ATOM   1622 HG11 VAL   117      53.087  47.739  25.089  1.00  0.00           H  
ATOM   1623 HG12 VAL   117      54.528  46.995  24.394  1.00  0.00           H  
ATOM   1624 HG13 VAL   117      53.773  48.347  23.561  1.00  0.00           H  
ATOM   1625  CG2 VAL   117      54.146  50.312  25.674  1.00  0.00           C  
ATOM   1626 HG21 VAL   117      53.907  50.809  24.733  1.00  0.00           H  
ATOM   1627 HG22 VAL   117      54.869  50.969  26.157  1.00  0.00           H  
ATOM   1628 HG23 VAL   117      53.300  50.177  26.348  1.00  0.00           H  
ATOM   1629  C   VAL   117      55.620  46.745  26.541  1.00  0.00           C  
ATOM   1630  O   VAL   117      56.636  46.245  26.047  1.00  0.00           O  
ATOM   1631  N   GLY   118      54.687  46.026  27.170  1.00  0.00           N  
ATOM   1632  H   GLY   118      53.817  46.470  27.425  1.00  0.00           H  
ATOM   1633  CA  GLY   118      54.748  44.646  27.460  1.00  0.00           C  
ATOM   1634  HA2 GLY   118      53.773  44.210  27.239  1.00  0.00           H  
ATOM   1635  HA3 GLY   118      55.503  44.106  26.889  1.00  0.00           H  
ATOM   1636  C   GLY   118      55.265  44.243  28.873  1.00  0.00           C  
ATOM   1637  O   GLY   118      55.203  43.048  29.235  1.00  0.00           O  
ATOM   1638  N   GLY   119      55.734  45.221  29.649  1.00  0.00           N  
ATOM   1639  H   GLY   119      55.748  46.189  29.361  1.00  0.00           H  
ATOM   1640  CA  GLY   119      56.150  45.007  31.054  1.00  0.00           C  
ATOM   1641  HA2 GLY   119      55.427  44.647  31.785  1.00  0.00           H  
ATOM   1642  HA3 GLY   119      56.452  45.973  31.459  1.00  0.00           H  
ATOM   1643  C   GLY   119      57.453  44.127  31.091  1.00  0.00           C  
ATOM   1644  O   GLY   119      58.159  44.043  30.110  1.00  0.00           O  
ATOM   1645  N   MET   120      57.854  43.531  32.208  1.00  0.00           N  
ATOM   1646  H   MET   120      57.325  43.774  33.034  1.00  0.00           H  
ATOM   1647  CA  MET   120      59.027  42.540  32.230  1.00  0.00           C  
ATOM   1648  HA  MET   120      59.941  42.994  31.847  1.00  0.00           H  
ATOM   1649  CB  MET   120      59.445  42.202  33.685  1.00  0.00           C  
ATOM   1650  HB2 MET   120      58.508  42.260  34.239  1.00  0.00           H  
ATOM   1651  HB3 MET   120      59.855  41.195  33.759  1.00  0.00           H  
ATOM   1652  CG  MET   120      60.444  43.151  34.349  1.00  0.00           C  
ATOM   1653  HG2 MET   120      59.955  44.114  34.495  1.00  0.00           H  
ATOM   1654  HG3 MET   120      61.340  43.341  33.757  1.00  0.00           H  
ATOM   1655  SD  MET   120      61.059  42.649  35.996  1.00  0.00           S  
ATOM   1656  CE  MET   120      59.510  42.517  36.926  1.00  0.00           C  
ATOM   1657  HE1 MET   120      58.879  43.366  36.664  1.00  0.00           H  
ATOM   1658  HE2 MET   120      59.016  41.580  36.670  1.00  0.00           H  
ATOM   1659  HE3 MET   120      59.642  42.445  38.006  1.00  0.00           H  
ATOM   1660  C   MET   120      58.819  41.301  31.324  1.00  0.00           C  
ATOM   1661  O   MET   120      59.865  40.834  30.783  1.00  0.00           O  
ATOM   1662  N   ALA   121      57.618  40.865  31.136  1.00  0.00           N  
ATOM   1663  H   ALA   121      56.926  41.335  31.702  1.00  0.00           H  
ATOM   1664  CA  ALA   121      57.141  39.921  30.246  1.00  0.00           C  
ATOM   1665  HA  ALA   121      57.461  38.947  30.616  1.00  0.00           H  
ATOM   1666  CB  ALA   121      55.661  39.913  30.429  1.00  0.00           C  
ATOM   1667  HB1 ALA   121      55.316  40.946  30.399  1.00  0.00           H  
ATOM   1668  HB2 ALA   121      55.504  39.489  31.421  1.00  0.00           H  
ATOM   1669  HB3 ALA   121      55.110  39.363  29.667  1.00  0.00           H  
ATOM   1670  C   ALA   121      57.574  40.125  28.758  1.00  0.00           C  
ATOM   1671  O   ALA   121      57.442  39.142  28.067  1.00  0.00           O  
ATOM   1672  N   ALA   122      58.133  41.255  28.317  1.00  0.00           N  
ATOM   1673  H   ALA   122      58.008  42.076  28.891  1.00  0.00           H  
ATOM   1674  CA  ALA   122      58.998  41.310  27.145  1.00  0.00           C  
ATOM   1675  HA  ALA   122      58.420  41.038  26.262  1.00  0.00           H  
ATOM   1676  CB  ALA   122      59.216  42.843  26.923  1.00  0.00           C  
ATOM   1677  HB1 ALA   122      58.236  43.320  26.942  1.00  0.00           H  
ATOM   1678  HB2 ALA   122      59.813  43.086  26.044  1.00  0.00           H  
ATOM   1679  HB3 ALA   122      59.861  43.196  27.728  1.00  0.00           H  
ATOM   1680  C   ALA   122      60.241  40.395  27.091  1.00  0.00           C  
ATOM   1681  O   ALA   122      60.661  40.006  26.042  1.00  0.00           O  
ATOM   1682  N   HIE   123      60.763  40.078  28.263  1.00  0.00           N  
ATOM   1683  H   HIE   123      60.343  40.516  29.070  1.00  0.00           H  
ATOM   1684  CA  HIE   123      62.124  39.513  28.403  1.00  0.00           C  
ATOM   1685  HA  HIE   123      62.343  39.089  27.423  1.00  0.00           H  
ATOM   1686  CB  HIE   123      63.134  40.595  28.749  1.00  0.00           C  
ATOM   1687  HB2 HIE   123      64.066  40.317  28.258  1.00  0.00           H  
ATOM   1688  HB3 HIE   123      63.285  40.557  29.828  1.00  0.00           H  
ATOM   1689  CG  HIE   123      62.721  41.985  28.426  1.00  0.00           C  
ATOM   1690  ND1 HIE   123      63.135  42.673  27.238  1.00  0.00           N  
ATOM   1691  CE1 HIE   123      62.790  43.916  27.392  1.00  0.00           C  
ATOM   1692  HE1 HIE   123      62.930  44.610  26.576  1.00  0.00           H  
ATOM   1693  NE2 HIE   123      62.108  44.130  28.574  1.00  0.00           N  
ATOM   1694  HE2 HIE   123      61.796  45.031  28.907  1.00  0.00           H  
ATOM   1695  CD2 HIE   123      62.149  42.909  29.251  1.00  0.00           C  
ATOM   1696  HD2 HIE   123      61.808  42.692  30.252  1.00  0.00           H  
ATOM   1697  C   HIE   123      62.149  38.349  29.420  1.00  0.00           C  
ATOM   1698  O   HIE   123      63.231  37.744  29.489  1.00  0.00           O  
ATOM   1699  N   TRP   124      60.982  37.948  30.010  1.00  0.00           N  
ATOM   1700  H   TRP   124      60.189  38.571  29.949  1.00  0.00           H  
ATOM   1701  CA  TRP   124      60.980  36.930  31.049  1.00  0.00           C  
ATOM   1702  HA  TRP   124      61.717  37.181  31.813  1.00  0.00           H  
ATOM   1703  CB  TRP   124      59.529  36.923  31.654  1.00  0.00           C  
ATOM   1704  HB2 TRP   124      59.296  37.869  32.143  1.00  0.00           H  
ATOM   1705  HB3 TRP   124      59.538  36.200  32.470  1.00  0.00           H  
ATOM   1706  CG  TRP   124      58.314  36.502  30.872  1.00  0.00           C  
ATOM   1707  CD1 TRP   124      58.252  36.534  29.526  1.00  0.00           C  
ATOM   1708  HD1 TRP   124      59.023  36.810  28.822  1.00  0.00           H  
ATOM   1709  NE1 TRP   124      57.007  36.026  29.163  1.00  0.00           N  
ATOM   1710  HE1 TRP   124      56.782  35.767  28.213  1.00  0.00           H  
ATOM   1711  CE2 TRP   124      56.264  35.589  30.175  1.00  0.00           C  
ATOM   1712  CZ2 TRP   124      54.998  34.950  30.256  1.00  0.00           C  
ATOM   1713  HZ2 TRP   124      54.466  34.637  29.370  1.00  0.00           H  
ATOM   1714  CH2 TRP   124      54.667  34.438  31.493  1.00  0.00           C  
ATOM   1715  HH2 TRP   124      53.730  33.916  31.619  1.00  0.00           H  
ATOM   1716  CZ3 TRP   124      55.460  34.629  32.609  1.00  0.00           C  
ATOM   1717  HZ3 TRP   124      55.162  34.140  33.525  1.00  0.00           H  
ATOM   1718  CE3 TRP   124      56.658  35.464  32.561  1.00  0.00           C  
ATOM   1719  HE3 TRP   124      57.280  35.586  33.434  1.00  0.00           H  
ATOM   1720  CD2 TRP   124      57.070  35.924  31.334  1.00  0.00           C  
ATOM   1721  C   TRP   124      61.360  35.523  30.555  1.00  0.00           C  
ATOM   1722  O   TRP   124      61.264  35.189  29.360  1.00  0.00           O  
ATOM   1723  N   THR   125      61.646  34.591  31.542  1.00  0.00           N  
ATOM   1724  H   THR   125      61.781  34.918  32.488  1.00  0.00           H  
ATOM   1725  CA  THR   125      61.847  33.137  31.326  1.00  0.00           C  
ATOM   1726  HA  THR   125      62.182  33.168  30.289  1.00  0.00           H  
ATOM   1727  CB  THR   125      63.052  32.507  32.075  1.00  0.00           C  
ATOM   1728  HB  THR   125      63.044  31.511  31.633  1.00  0.00           H  
ATOM   1729  CG2 THR   125      64.363  33.233  31.788  1.00  0.00           C  
ATOM   1730 HG21 THR   125      64.410  33.321  30.702  1.00  0.00           H  
ATOM   1731 HG22 THR   125      64.279  34.259  32.147  1.00  0.00           H  
ATOM   1732 HG23 THR   125      65.209  32.608  32.073  1.00  0.00           H  
ATOM   1733  OG1 THR   125      62.803  32.491  33.504  1.00  0.00           O  
ATOM   1734  HG1 THR   125      62.429  31.632  33.713  1.00  0.00           H  
ATOM   1735  C   THR   125      60.598  32.250  31.215  1.00  0.00           C  
ATOM   1736  O   THR   125      60.727  31.044  31.054  1.00  0.00           O  
ATOM   1737  N   ALA   126      59.318  32.808  31.202  1.00  0.00           N  
ATOM   1738  H   ALA   126      59.273  33.804  31.365  1.00  0.00           H  
ATOM   1739  CA  ALA   126      58.123  32.228  30.702  1.00  0.00           C  
ATOM   1740  HA  ALA   126      57.384  32.995  30.937  1.00  0.00           H  
ATOM   1741  CB  ALA   126      58.102  32.415  29.162  1.00  0.00           C  
ATOM   1742  HB1 ALA   126      57.147  32.124  28.726  1.00  0.00           H  
ATOM   1743  HB2 ALA   126      58.272  33.408  28.747  1.00  0.00           H  
ATOM   1744  HB3 ALA   126      58.772  31.709  28.672  1.00  0.00           H  
ATOM   1745  C   ALA   126      57.462  30.971  31.396  1.00  0.00           C  
ATOM   1746  O   ALA   126      56.412  30.488  31.031  1.00  0.00           O  
ATOM   1747  N   ALA   127      58.133  30.418  32.374  1.00  0.00           N  
ATOM   1748  H   ALA   127      58.981  30.871  32.683  1.00  0.00           H  
ATOM   1749  CA  ALA   127      57.719  29.303  33.235  1.00  0.00           C  
ATOM   1750  HA  ALA   127      57.472  28.528  32.510  1.00  0.00           H  
ATOM   1751  CB  ALA   127      58.920  28.762  34.118  1.00  0.00           C  
ATOM   1752  HB1 ALA   127      59.107  29.533  34.866  1.00  0.00           H  
ATOM   1753  HB2 ALA   127      58.590  27.839  34.594  1.00  0.00           H  
ATOM   1754  HB3 ALA   127      59.863  28.664  33.580  1.00  0.00           H  
ATOM   1755  C   ALA   127      56.486  29.673  34.102  1.00  0.00           C  
ATOM   1756  O   ALA   127      56.435  30.730  34.706  1.00  0.00           O  
ATOM   1757  N   CYS   128      55.451  28.810  34.138  1.00  0.00           N  
ATOM   1758  H   CYS   128      55.511  27.913  33.678  1.00  0.00           H  
ATOM   1759  CA  CYS   128      54.139  29.011  34.740  1.00  0.00           C  
ATOM   1760  HA  CYS   128      54.104  29.831  35.457  1.00  0.00           H  
ATOM   1761  CB  CYS   128      53.107  29.383  33.572  1.00  0.00           C  
ATOM   1762  HB2 CYS   128      53.056  28.564  32.855  1.00  0.00           H  
ATOM   1763  HB3 CYS   128      52.086  29.281  33.940  1.00  0.00           H  
ATOM   1764  SG  CYS   128      53.403  30.949  32.642  1.00  0.00           S  
ATOM   1765  HG  CYS   128      54.655  30.747  32.224  1.00  0.00           H  
ATOM   1766  C   CYS   128      53.634  27.760  35.453  1.00  0.00           C  
ATOM   1767  O   CYS   128      52.758  27.055  34.997  1.00  0.00           O  
ATOM   1768  N   PRO   129      54.101  27.478  36.685  1.00  0.00           N  
ATOM   1769  CD  PRO   129      55.146  28.158  37.436  1.00  0.00           C  
ATOM   1770  HD2 PRO   129      56.135  28.160  36.977  1.00  0.00           H  
ATOM   1771  HD3 PRO   129      54.944  29.221  37.566  1.00  0.00           H  
ATOM   1772  CG  PRO   129      55.178  27.579  38.855  1.00  0.00           C  
ATOM   1773  HG2 PRO   129      54.674  28.329  39.465  1.00  0.00           H  
ATOM   1774  HG3 PRO   129      56.173  27.366  39.248  1.00  0.00           H  
ATOM   1775  CB  PRO   129      54.563  26.252  38.657  1.00  0.00           C  
ATOM   1776  HB2 PRO   129      55.282  25.592  38.172  1.00  0.00           H  
ATOM   1777  HB3 PRO   129      54.093  26.011  39.610  1.00  0.00           H  
ATOM   1778  CA  PRO   129      53.488  26.519  37.640  1.00  0.00           C  
ATOM   1779  HA  PRO   129      53.120  25.667  37.069  1.00  0.00           H  
ATOM   1780  C   PRO   129      52.166  27.129  38.213  1.00  0.00           C  
ATOM   1781  O   PRO   129      52.122  28.360  38.491  1.00  0.00           O  
ATOM   1782  N   ARG   130      51.137  26.310  38.517  1.00  0.00           N  
ATOM   1783  H   ARG   130      51.101  25.360  38.176  1.00  0.00           H  
ATOM   1784  CA  ARG   130      49.903  26.759  39.307  1.00  0.00           C  
ATOM   1785  HA  ARG   130      49.618  27.797  39.138  1.00  0.00           H  
ATOM   1786  CB  ARG   130      48.700  25.879  39.028  1.00  0.00           C  
ATOM   1787  HB2 ARG   130      47.878  26.211  39.662  1.00  0.00           H  
ATOM   1788  HB3 ARG   130      48.992  24.829  39.060  1.00  0.00           H  
ATOM   1789  CG  ARG   130      48.102  26.014  37.599  1.00  0.00           C  
ATOM   1790  HG2 ARG   130      48.099  27.039  37.229  1.00  0.00           H  
ATOM   1791  HG3 ARG   130      48.851  25.484  37.010  1.00  0.00           H  
ATOM   1792  CD  ARG   130      46.715  25.337  37.365  1.00  0.00           C  
ATOM   1793  HD2 ARG   130      46.769  24.316  37.744  1.00  0.00           H  
ATOM   1794  HD3 ARG   130      45.890  25.833  37.877  1.00  0.00           H  
ATOM   1795  NE  ARG   130      46.236  25.515  35.975  1.00  0.00           N  
ATOM   1796  HE  ARG   130      46.908  25.652  35.234  1.00  0.00           H  
ATOM   1797  CZ  ARG   130      45.018  25.481  35.489  1.00  0.00           C  
ATOM   1798  NH1 ARG   130      43.937  25.364  36.289  1.00  0.00           N  
ATOM   1799 HH11 ARG   130      44.059  25.284  37.288  1.00  0.00           H  
ATOM   1800 HH12 ARG   130      43.043  25.160  35.865  1.00  0.00           H  
ATOM   1801  NH2 ARG   130      44.749  25.505  34.214  1.00  0.00           N  
ATOM   1802 HH21 ARG   130      45.463  25.619  33.510  1.00  0.00           H  
ATOM   1803 HH22 ARG   130      43.785  25.463  33.916  1.00  0.00           H  
ATOM   1804  C   ARG   130      50.177  26.677  40.876  1.00  0.00           C  
ATOM   1805  O   ARG   130      50.993  25.816  41.269  1.00  0.00           O  
ATOM   1806  N   PRO   131      49.441  27.475  41.692  1.00  0.00           N  
ATOM   1807  CD  PRO   131      48.362  28.423  41.409  1.00  0.00           C  
ATOM   1808  HD2 PRO   131      48.696  29.171  40.690  1.00  0.00           H  
ATOM   1809  HD3 PRO   131      47.501  27.910  40.980  1.00  0.00           H  
ATOM   1810  CG  PRO   131      48.007  29.133  42.783  1.00  0.00           C  
ATOM   1811  HG2 PRO   131      47.747  30.191  42.771  1.00  0.00           H  
ATOM   1812  HG3 PRO   131      47.260  28.492  43.253  1.00  0.00           H  
ATOM   1813  CB  PRO   131      49.292  28.888  43.591  1.00  0.00           C  
ATOM   1814  HB2 PRO   131      49.087  28.666  44.638  1.00  0.00           H  
ATOM   1815  HB3 PRO   131      49.967  29.740  43.503  1.00  0.00           H  
ATOM   1816  CA  PRO   131      49.910  27.608  43.077  1.00  0.00           C  
ATOM   1817  HA  PRO   131      50.973  27.819  43.191  1.00  0.00           H  
ATOM   1818  C   PRO   131      49.292  26.305  43.803  1.00  0.00           C  
ATOM   1819  O   PRO   131      48.130  25.930  43.551  1.00  0.00           O  
ATOM   1820  N   GLY   132      50.098  25.669  44.601  1.00  0.00           N  
ATOM   1821  H   GLY   132      51.047  25.995  44.720  1.00  0.00           H  
ATOM   1822  CA  GLY   132      49.829  24.419  45.395  1.00  0.00           C  
ATOM   1823  HA2 GLY   132      49.548  23.530  44.830  1.00  0.00           H  
ATOM   1824  HA3 GLY   132      50.802  24.146  45.803  1.00  0.00           H  
ATOM   1825  C   GLY   132      48.780  24.594  46.491  1.00  0.00           C  
ATOM   1826  O   GLY   132      48.304  25.690  46.660  1.00  0.00           O  
ATOM   1827  N   GLY   133      48.379  23.554  47.154  1.00  0.00           N  
ATOM   1828  H   GLY   133      48.834  22.671  46.971  1.00  0.00           H  
ATOM   1829  CA  GLY   133      47.274  23.457  48.116  1.00  0.00           C  
ATOM   1830  HA2 GLY   133      47.327  22.396  48.361  1.00  0.00           H  
ATOM   1831  HA3 GLY   133      46.345  23.594  47.562  1.00  0.00           H  
ATOM   1832  C   GLY   133      47.281  24.306  49.411  1.00  0.00           C  
ATOM   1833  O   GLY   133      46.163  24.520  49.960  1.00  0.00           O  
ATOM   1834  N   LYS   134      48.383  24.675  49.940  1.00  0.00           N  
ATOM   1835  H   LYS   134      49.273  24.387  49.558  1.00  0.00           H  
ATOM   1836  CA  LYS   134      48.455  25.704  51.028  1.00  0.00           C  
ATOM   1837  HA  LYS   134      47.470  26.047  51.345  1.00  0.00           H  
ATOM   1838  CB  LYS   134      49.236  25.200  52.301  1.00  0.00           C  
ATOM   1839  HB2 LYS   134      50.264  25.033  51.978  1.00  0.00           H  
ATOM   1840  HB3 LYS   134      49.213  26.033  53.004  1.00  0.00           H  
ATOM   1841  CG  LYS   134      48.772  23.844  52.852  1.00  0.00           C  
ATOM   1842  HG2 LYS   134      48.926  23.124  52.049  1.00  0.00           H  
ATOM   1843  HG3 LYS   134      49.455  23.548  53.648  1.00  0.00           H  
ATOM   1844  CD  LYS   134      47.263  24.044  53.360  1.00  0.00           C  
ATOM   1845  HD2 LYS   134      46.642  24.445  52.559  1.00  0.00           H  
ATOM   1846  HD3 LYS   134      47.276  24.840  54.104  1.00  0.00           H  
ATOM   1847  CE  LYS   134      46.677  22.752  53.915  1.00  0.00           C  
ATOM   1848  HE2 LYS   134      46.589  21.980  53.151  1.00  0.00           H  
ATOM   1849  HE3 LYS   134      47.426  22.399  54.623  1.00  0.00           H  
ATOM   1850  NZ  LYS   134      45.348  22.963  54.579  1.00  0.00           N  
ATOM   1851  HZ1 LYS   134      44.544  23.141  53.994  1.00  0.00           H  
ATOM   1852  HZ2 LYS   134      45.037  22.118  55.037  1.00  0.00           H  
ATOM   1853  HZ3 LYS   134      45.420  23.617  55.346  1.00  0.00           H  
ATOM   1854  C   LYS   134      49.172  27.005  50.536  1.00  0.00           C  
ATOM   1855  O   LYS   134      49.236  28.066  51.175  1.00  0.00           O  
ATOM   1856  N   GLU   135      49.690  26.913  49.329  1.00  0.00           N  
ATOM   1857  H   GLU   135      49.671  26.026  48.846  1.00  0.00           H  
ATOM   1858  CA  GLU   135      50.236  28.054  48.580  1.00  0.00           C  
ATOM   1859  HA  GLU   135      50.765  28.696  49.285  1.00  0.00           H  
ATOM   1860  CB  GLU   135      51.281  27.577  47.536  1.00  0.00           C  
ATOM   1861  HB2 GLU   135      52.066  27.024  48.051  1.00  0.00           H  
ATOM   1862  HB3 GLU   135      50.661  26.883  46.969  1.00  0.00           H  
ATOM   1863  CG  GLU   135      51.859  28.694  46.654  1.00  0.00           C  
ATOM   1864  HG2 GLU   135      52.307  29.467  47.278  1.00  0.00           H  
ATOM   1865  HG3 GLU   135      51.137  29.185  46.000  1.00  0.00           H  
ATOM   1866  CD  GLU   135      53.073  28.221  45.822  1.00  0.00           C  
ATOM   1867  OE1 GLU   135      54.110  28.771  46.058  1.00  0.00           O  
ATOM   1868  OE2 GLU   135      52.980  27.246  45.039  1.00  0.00           O  
ATOM   1869  C   GLU   135      49.135  28.947  47.959  1.00  0.00           C  
ATOM   1870  O   GLU   135      49.287  30.188  47.819  1.00  0.00           O  
ATOM   1871  N   ARG   136      48.031  28.312  47.552  1.00  0.00           N  
ATOM   1872  H   ARG   136      48.008  27.304  47.500  1.00  0.00           H  
ATOM   1873  CA  ARG   136      46.857  29.051  46.938  1.00  0.00           C  
ATOM   1874  HA  ARG   136      47.281  29.794  46.263  1.00  0.00           H  
ATOM   1875  CB  ARG   136      46.036  28.105  46.110  1.00  0.00           C  
ATOM   1876  HB2 ARG   136      45.261  28.729  45.663  1.00  0.00           H  
ATOM   1877  HB3 ARG   136      46.604  27.749  45.251  1.00  0.00           H  
ATOM   1878  CG  ARG   136      45.378  26.874  46.773  1.00  0.00           C  
ATOM   1879  HG2 ARG   136      46.060  26.153  47.223  1.00  0.00           H  
ATOM   1880  HG3 ARG   136      44.847  27.228  47.657  1.00  0.00           H  
ATOM   1881  CD  ARG   136      44.516  25.964  45.864  1.00  0.00           C  
ATOM   1882  HD2 ARG   136      43.663  26.587  45.595  1.00  0.00           H  
ATOM   1883  HD3 ARG   136      44.135  25.190  46.530  1.00  0.00           H  
ATOM   1884  NE  ARG   136      45.326  25.544  44.729  1.00  0.00           N  
ATOM   1885  HE  ARG   136      46.305  25.364  44.901  1.00  0.00           H  
ATOM   1886  CZ  ARG   136      44.982  25.366  43.456  1.00  0.00           C  
ATOM   1887  NH1 ARG   136      43.734  25.641  43.072  1.00  0.00           N  
ATOM   1888 HH11 ARG   136      43.096  25.815  43.835  1.00  0.00           H  
ATOM   1889 HH12 ARG   136      43.486  25.645  42.093  1.00  0.00           H  
ATOM   1890  NH2 ARG   136      45.802  25.023  42.522  1.00  0.00           N  
ATOM   1891 HH21 ARG   136      46.795  24.952  42.690  1.00  0.00           H  
ATOM   1892 HH22 ARG   136      45.338  24.971  41.627  1.00  0.00           H  
ATOM   1893  C   ARG   136      45.984  29.876  47.909  1.00  0.00           C  
ATOM   1894  O   ARG   136      45.874  29.480  49.102  1.00  0.00           O  
ATOM   1895  N   ILE   137      45.389  30.889  47.370  1.00  0.00           N  
ATOM   1896  H   ILE   137      45.697  31.070  46.425  1.00  0.00           H  
ATOM   1897  CA  ILE   137      44.629  31.905  48.129  1.00  0.00           C  
ATOM   1898  HA  ILE   137      45.213  32.210  48.997  1.00  0.00           H  
ATOM   1899  CB  ILE   137      44.332  33.146  47.297  1.00  0.00           C  
ATOM   1900  HB  ILE   137      43.765  32.669  46.497  1.00  0.00           H  
ATOM   1901  CG2 ILE   137      43.511  34.236  47.987  1.00  0.00           C  
ATOM   1902 HG21 ILE   137      44.078  34.589  48.849  1.00  0.00           H  
ATOM   1903 HG22 ILE   137      43.232  34.923  47.189  1.00  0.00           H  
ATOM   1904 HG23 ILE   137      42.631  33.836  48.492  1.00  0.00           H  
ATOM   1905  CG1 ILE   137      45.600  33.734  46.837  1.00  0.00           C  
ATOM   1906 HG12 ILE   137      46.354  33.516  47.593  1.00  0.00           H  
ATOM   1907 HG13 ILE   137      45.546  34.820  46.758  1.00  0.00           H  
ATOM   1908  CD1 ILE   137      45.981  33.349  45.405  1.00  0.00           C  
ATOM   1909 HD11 ILE   137      46.874  33.923  45.160  1.00  0.00           H  
ATOM   1910 HD12 ILE   137      46.223  32.299  45.239  1.00  0.00           H  
ATOM   1911 HD13 ILE   137      45.139  33.567  44.749  1.00  0.00           H  
ATOM   1912  C   ILE   137      43.402  31.203  48.635  1.00  0.00           C  
ATOM   1913  O   ILE   137      42.582  30.741  47.855  1.00  0.00           O  
ATOM   1914  N   PRO   138      43.167  31.002  49.945  1.00  0.00           N  
ATOM   1915  CD  PRO   138      43.997  31.464  51.079  1.00  0.00           C  
ATOM   1916  HD2 PRO   138      44.978  31.013  50.931  1.00  0.00           H  
ATOM   1917  HD3 PRO   138      44.199  32.534  51.128  1.00  0.00           H  
ATOM   1918  CG  PRO   138      43.328  30.986  52.299  1.00  0.00           C  
ATOM   1919  HG2 PRO   138      44.014  30.707  53.099  1.00  0.00           H  
ATOM   1920  HG3 PRO   138      42.609  31.740  52.619  1.00  0.00           H  
ATOM   1921  CB  PRO   138      42.466  29.824  51.907  1.00  0.00           C  
ATOM   1922  HB2 PRO   138      41.513  29.791  52.435  1.00  0.00           H  
ATOM   1923  HB3 PRO   138      43.039  28.899  51.966  1.00  0.00           H  
ATOM   1924  CA  PRO   138      42.119  30.147  50.474  1.00  0.00           C  
ATOM   1925  HA  PRO   138      42.393  29.233  49.947  1.00  0.00           H  
ATOM   1926  C   PRO   138      40.666  30.703  50.324  1.00  0.00           C  
ATOM   1927  O   PRO   138      39.783  29.994  49.917  1.00  0.00           O  
ATOM   1928  N   PHE   139      40.373  31.959  50.659  1.00  0.00           N  
ATOM   1929  H   PHE   139      41.119  32.599  50.890  1.00  0.00           H  
ATOM   1930  CA  PHE   139      38.982  32.484  50.509  1.00  0.00           C  
ATOM   1931  HA  PHE   139      38.364  31.833  51.127  1.00  0.00           H  
ATOM   1932  CB  PHE   139      38.912  33.889  51.263  1.00  0.00           C  
ATOM   1933  HB2 PHE   139      37.986  34.434  51.080  1.00  0.00           H  
ATOM   1934  HB3 PHE   139      38.888  33.697  52.336  1.00  0.00           H  
ATOM   1935  CG  PHE   139      40.054  34.835  50.784  1.00  0.00           C  
ATOM   1936  CD1 PHE   139      41.259  35.073  51.466  1.00  0.00           C  
ATOM   1937  HD1 PHE   139      41.515  34.455  52.313  1.00  0.00           H  
ATOM   1938  CE1 PHE   139      42.107  36.141  51.032  1.00  0.00           C  
ATOM   1939  HE1 PHE   139      42.938  36.422  51.662  1.00  0.00           H  
ATOM   1940  CZ  PHE   139      41.834  36.773  49.813  1.00  0.00           C  
ATOM   1941  HZ  PHE   139      42.557  37.479  49.431  1.00  0.00           H  
ATOM   1942  CE2 PHE   139      40.713  36.495  49.040  1.00  0.00           C  
ATOM   1943  HE2 PHE   139      40.531  36.967  48.086  1.00  0.00           H  
ATOM   1944  CD2 PHE   139      39.766  35.608  49.554  1.00  0.00           C  
ATOM   1945  HD2 PHE   139      38.759  35.616  49.165  1.00  0.00           H  
ATOM   1946  C   PHE   139      38.347  32.565  49.075  1.00  0.00           C  
ATOM   1947  O   PHE   139      37.322  33.194  48.905  1.00  0.00           O  
ATOM   1948  N   LEU   140      39.029  32.066  48.030  1.00  0.00           N  
ATOM   1949  H   LEU   140      39.788  31.489  48.363  1.00  0.00           H  
ATOM   1950  CA  LEU   140      38.579  32.084  46.670  1.00  0.00           C  
ATOM   1951  HA  LEU   140      37.625  32.598  46.550  1.00  0.00           H  
ATOM   1952  CB  LEU   140      39.562  32.804  45.783  1.00  0.00           C  
ATOM   1953  HB2 LEU   140      40.530  32.355  46.006  1.00  0.00           H  
ATOM   1954  HB3 LEU   140      39.448  32.591  44.720  1.00  0.00           H  
ATOM   1955  CG  LEU   140      39.685  34.293  45.944  1.00  0.00           C  
ATOM   1956  HG  LEU   140      39.951  34.566  46.965  1.00  0.00           H  
ATOM   1957  CD1 LEU   140      40.762  34.836  44.999  1.00  0.00           C  
ATOM   1958 HD11 LEU   140      40.874  35.852  45.377  1.00  0.00           H  
ATOM   1959 HD12 LEU   140      41.733  34.342  45.044  1.00  0.00           H  
ATOM   1960 HD13 LEU   140      40.417  34.863  43.966  1.00  0.00           H  
ATOM   1961  CD2 LEU   140      38.453  34.906  45.447  1.00  0.00           C  
ATOM   1962 HD21 LEU   140      38.594  35.981  45.561  1.00  0.00           H  
ATOM   1963 HD22 LEU   140      38.230  34.572  44.433  1.00  0.00           H  
ATOM   1964 HD23 LEU   140      37.619  34.497  46.017  1.00  0.00           H  
ATOM   1965  C   LEU   140      38.366  30.618  46.131  1.00  0.00           C  
ATOM   1966  O   LEU   140      39.290  29.953  45.562  1.00  0.00           O  
ATOM   1967  N   PRO   141      37.139  30.083  46.358  1.00  0.00           N  
ATOM   1968  CD  PRO   141      35.973  30.753  46.923  1.00  0.00           C  
ATOM   1969  HD2 PRO   141      36.189  31.032  47.954  1.00  0.00           H  
ATOM   1970  HD3 PRO   141      35.688  31.716  46.499  1.00  0.00           H  
ATOM   1971  CG  PRO   141      34.833  29.749  46.729  1.00  0.00           C  
ATOM   1972  HG2 PRO   141      34.245  29.852  45.817  1.00  0.00           H  
ATOM   1973  HG3 PRO   141      34.105  29.824  47.537  1.00  0.00           H  
ATOM   1974  CB  PRO   141      35.513  28.374  46.789  1.00  0.00           C  
ATOM   1975  HB2 PRO   141      34.901  27.612  46.307  1.00  0.00           H  
ATOM   1976  HB3 PRO   141      35.717  28.081  47.819  1.00  0.00           H  
ATOM   1977  CA  PRO   141      36.870  28.665  46.138  1.00  0.00           C  
ATOM   1978  HA  PRO   141      37.677  28.187  46.692  1.00  0.00           H  
ATOM   1979  C   PRO   141      36.930  28.202  44.640  1.00  0.00           C  
ATOM   1980  O   PRO   141      37.346  27.100  44.434  1.00  0.00           O  
ATOM   1981  N   ASP   142      36.649  29.004  43.632  1.00  0.00           N  
ATOM   1982  H   ASP   142      36.249  29.902  43.864  1.00  0.00           H  
ATOM   1983  CA  ASP   142      36.760  28.708  42.157  1.00  0.00           C  
ATOM   1984  HA  ASP   142      36.766  27.623  42.056  1.00  0.00           H  
ATOM   1985  CB  ASP   142      35.519  29.150  41.319  1.00  0.00           C  
ATOM   1986  HB2 ASP   142      35.487  30.237  41.393  1.00  0.00           H  
ATOM   1987  HB3 ASP   142      35.662  28.909  40.266  1.00  0.00           H  
ATOM   1988  CG  ASP   142      34.197  28.534  41.772  1.00  0.00           C  
ATOM   1989  OD1 ASP   142      33.136  28.915  41.201  1.00  0.00           O  
ATOM   1990  OD2 ASP   142      34.188  27.765  42.723  1.00  0.00           O  
ATOM   1991  C   ASP   142      38.124  29.203  41.462  1.00  0.00           C  
ATOM   1992  O   ASP   142      38.208  29.374  40.217  1.00  0.00           O  
ATOM   1993  N   LEU   143      39.144  29.487  42.296  1.00  0.00           N  
ATOM   1994  H   LEU   143      39.055  29.361  43.294  1.00  0.00           H  
ATOM   1995  CA  LEU   143      40.503  29.958  41.813  1.00  0.00           C  
ATOM   1996  HA  LEU   143      40.326  30.981  41.480  1.00  0.00           H  
ATOM   1997  CB  LEU   143      41.409  30.053  43.088  1.00  0.00           C  
ATOM   1998  HB2 LEU   143      40.982  30.815  43.740  1.00  0.00           H  
ATOM   1999  HB3 LEU   143      41.475  29.117  43.642  1.00  0.00           H  
ATOM   2000  CG  LEU   143      42.857  30.469  42.813  1.00  0.00           C  
ATOM   2001  HG  LEU   143      43.318  29.672  42.228  1.00  0.00           H  
ATOM   2002  CD1 LEU   143      43.093  31.780  41.988  1.00  0.00           C  
ATOM   2003 HD11 LEU   143      42.686  31.570  40.999  1.00  0.00           H  
ATOM   2004 HD12 LEU   143      42.432  32.554  42.379  1.00  0.00           H  
ATOM   2005 HD13 LEU   143      44.142  32.074  41.944  1.00  0.00           H  
ATOM   2006  CD2 LEU   143      43.700  30.635  44.051  1.00  0.00           C  
ATOM   2007 HD21 LEU   143      43.370  31.564  44.518  1.00  0.00           H  
ATOM   2008 HD22 LEU   143      44.737  30.704  43.723  1.00  0.00           H  
ATOM   2009 HD23 LEU   143      43.431  29.841  44.748  1.00  0.00           H  
ATOM   2010  C   LEU   143      41.120  29.112  40.714  1.00  0.00           C  
ATOM   2011  O   LEU   143      41.712  29.668  39.795  1.00  0.00           O  
ATOM   2012  N   GLU   144      40.892  27.782  40.660  1.00  0.00           N  
ATOM   2013  H   GLU   144      40.433  27.295  41.416  1.00  0.00           H  
ATOM   2014  CA  GLU   144      41.341  26.938  39.599  1.00  0.00           C  
ATOM   2015  HA  GLU   144      42.424  27.033  39.514  1.00  0.00           H  
ATOM   2016  CB  GLU   144      41.094  25.436  39.959  1.00  0.00           C  
ATOM   2017  HB2 GLU   144      41.301  25.293  41.020  1.00  0.00           H  
ATOM   2018  HB3 GLU   144      40.071  25.195  39.670  1.00  0.00           H  
ATOM   2019  CG  GLU   144      41.956  24.461  39.091  1.00  0.00           C  
ATOM   2020  HG2 GLU   144      41.532  23.467  39.234  1.00  0.00           H  
ATOM   2021  HG3 GLU   144      41.712  24.773  38.075  1.00  0.00           H  
ATOM   2022  CD  GLU   144      43.450  24.472  39.366  1.00  0.00           C  
ATOM   2023  OE1 GLU   144      44.202  23.907  38.622  1.00  0.00           O  
ATOM   2024  OE2 GLU   144      43.935  24.862  40.484  1.00  0.00           O  
ATOM   2025  C   GLU   144      40.715  27.281  38.214  1.00  0.00           C  
ATOM   2026  O   GLU   144      41.322  27.144  37.162  1.00  0.00           O  
ATOM   2027  N   GLU   145      39.424  27.751  38.272  1.00  0.00           N  
ATOM   2028  H   GLU   145      39.096  27.727  39.227  1.00  0.00           H  
ATOM   2029  CA  GLU   145      38.696  28.242  37.076  1.00  0.00           C  
ATOM   2030  HA  GLU   145      38.853  27.519  36.275  1.00  0.00           H  
ATOM   2031  CB  GLU   145      37.198  28.139  37.403  1.00  0.00           C  
ATOM   2032  HB2 GLU   145      37.100  27.064  37.558  1.00  0.00           H  
ATOM   2033  HB3 GLU   145      36.805  28.620  38.299  1.00  0.00           H  
ATOM   2034  CG  GLU   145      36.357  28.341  36.145  1.00  0.00           C  
ATOM   2035  HG2 GLU   145      35.403  27.821  36.235  1.00  0.00           H  
ATOM   2036  HG3 GLU   145      36.925  27.901  35.325  1.00  0.00           H  
ATOM   2037  CD  GLU   145      35.901  29.800  35.817  1.00  0.00           C  
ATOM   2038  OE1 GLU   145      35.926  30.185  34.632  1.00  0.00           O  
ATOM   2039  OE2 GLU   145      35.641  30.639  36.700  1.00  0.00           O  
ATOM   2040  C   GLU   145      39.175  29.644  36.507  1.00  0.00           C  
ATOM   2041  O   GLU   145      39.321  29.803  35.289  1.00  0.00           O  
ATOM   2042  N   LEU   146      39.572  30.608  37.422  1.00  0.00           N  
ATOM   2043  H   LEU   146      39.536  30.318  38.388  1.00  0.00           H  
ATOM   2044  CA  LEU   146      40.447  31.792  37.101  1.00  0.00           C  
ATOM   2045  HA  LEU   146      39.972  32.408  36.338  1.00  0.00           H  
ATOM   2046  CB  LEU   146      40.658  32.595  38.409  1.00  0.00           C  
ATOM   2047  HB2 LEU   146      41.282  32.001  39.076  1.00  0.00           H  
ATOM   2048  HB3 LEU   146      41.287  33.459  38.194  1.00  0.00           H  
ATOM   2049  CG  LEU   146      39.511  33.056  39.292  1.00  0.00           C  
ATOM   2050  HG  LEU   146      38.885  32.215  39.590  1.00  0.00           H  
ATOM   2051  CD1 LEU   146      40.136  33.801  40.506  1.00  0.00           C  
ATOM   2052 HD11 LEU   146      40.749  33.111  41.086  1.00  0.00           H  
ATOM   2053 HD12 LEU   146      40.852  34.593  40.283  1.00  0.00           H  
ATOM   2054 HD13 LEU   146      39.285  34.191  41.064  1.00  0.00           H  
ATOM   2055  CD2 LEU   146      38.645  33.955  38.393  1.00  0.00           C  
ATOM   2056 HD21 LEU   146      38.254  33.332  37.589  1.00  0.00           H  
ATOM   2057 HD22 LEU   146      39.296  34.714  37.959  1.00  0.00           H  
ATOM   2058 HD23 LEU   146      37.797  34.387  38.926  1.00  0.00           H  
ATOM   2059  C   LEU   146      41.751  31.482  36.470  1.00  0.00           C  
ATOM   2060  O   LEU   146      42.245  32.258  35.617  1.00  0.00           O  
ATOM   2061  N   LEU   147      42.372  30.444  36.934  1.00  0.00           N  
ATOM   2062  H   LEU   147      41.979  29.982  37.742  1.00  0.00           H  
ATOM   2063  CA  LEU   147      43.626  29.886  36.352  1.00  0.00           C  
ATOM   2064  HA  LEU   147      44.363  30.688  36.346  1.00  0.00           H  
ATOM   2065  CB  LEU   147      44.147  28.889  37.414  1.00  0.00           C  
ATOM   2066  HB2 LEU   147      43.253  28.316  37.660  1.00  0.00           H  
ATOM   2067  HB3 LEU   147      44.856  28.192  36.967  1.00  0.00           H  
ATOM   2068  CG  LEU   147      44.935  29.547  38.560  1.00  0.00           C  
ATOM   2069  HG  LEU   147      44.481  30.506  38.810  1.00  0.00           H  
ATOM   2070  CD1 LEU   147      45.163  28.697  39.890  1.00  0.00           C  
ATOM   2071 HD11 LEU   147      45.515  29.266  40.751  1.00  0.00           H  
ATOM   2072 HD12 LEU   147      45.738  27.818  39.600  1.00  0.00           H  
ATOM   2073 HD13 LEU   147      44.130  28.491  40.173  1.00  0.00           H  
ATOM   2074  CD2 LEU   147      46.385  29.785  38.107  1.00  0.00           C  
ATOM   2075 HD21 LEU   147      46.935  30.257  38.922  1.00  0.00           H  
ATOM   2076 HD22 LEU   147      46.881  28.842  37.879  1.00  0.00           H  
ATOM   2077 HD23 LEU   147      46.399  30.347  37.173  1.00  0.00           H  
ATOM   2078  C   LEU   147      43.517  29.182  35.005  1.00  0.00           C  
ATOM   2079  O   LEU   147      44.513  29.180  34.288  1.00  0.00           O  
ATOM   2080  N   ASN   148      42.359  28.694  34.645  1.00  0.00           N  
ATOM   2081  H   ASN   148      41.602  28.775  35.309  1.00  0.00           H  
ATOM   2082  CA  ASN   148      42.055  28.119  33.354  1.00  0.00           C  
ATOM   2083  HA  ASN   148      42.808  27.427  32.976  1.00  0.00           H  
ATOM   2084  CB  ASN   148      40.782  27.271  33.453  1.00  0.00           C  
ATOM   2085  HB2 ASN   148      40.012  27.775  34.038  1.00  0.00           H  
ATOM   2086  HB3 ASN   148      40.255  27.128  32.510  1.00  0.00           H  
ATOM   2087  CG  ASN   148      40.928  25.895  34.110  1.00  0.00           C  
ATOM   2088  OD1 ASN   148      41.921  25.248  34.198  1.00  0.00           O  
ATOM   2089  ND2 ASN   148      39.891  25.236  34.545  1.00  0.00           N  
ATOM   2090 HD21 ASN   148      38.965  25.415  34.185  1.00  0.00           H  
ATOM   2091 HD22 ASN   148      40.042  24.332  34.969  1.00  0.00           H  
ATOM   2092  C   ASN   148      41.935  29.206  32.285  1.00  0.00           C  
ATOM   2093  O   ASN   148      42.510  29.063  31.233  1.00  0.00           O  
ATOM   2094  N   ASP   149      41.403  30.376  32.627  1.00  0.00           N  
ATOM   2095  H   ASP   149      40.891  30.484  33.491  1.00  0.00           H  
ATOM   2096  CA  ASP   149      41.558  31.634  31.838  1.00  0.00           C  
ATOM   2097  HA  ASP   149      41.305  31.440  30.796  1.00  0.00           H  
ATOM   2098  CB  ASP   149      40.534  32.659  32.403  1.00  0.00           C  
ATOM   2099  HB2 ASP   149      40.269  32.450  33.439  1.00  0.00           H  
ATOM   2100  HB3 ASP   149      40.871  33.690  32.299  1.00  0.00           H  
ATOM   2101  CG  ASP   149      39.205  32.660  31.542  1.00  0.00           C  
ATOM   2102  OD1 ASP   149      38.371  33.541  31.905  1.00  0.00           O  
ATOM   2103  OD2 ASP   149      39.054  31.921  30.522  1.00  0.00           O  
ATOM   2104  C   ASP   149      43.018  32.224  31.818  1.00  0.00           C  
ATOM   2105  O   ASP   149      43.442  32.453  30.700  1.00  0.00           O  
ATOM   2106  N   ALA   150      43.717  32.281  32.876  1.00  0.00           N  
ATOM   2107  H   ALA   150      43.300  32.023  33.759  1.00  0.00           H  
ATOM   2108  CA  ALA   150      45.117  32.726  32.824  1.00  0.00           C  
ATOM   2109  HA  ALA   150      45.117  33.687  32.310  1.00  0.00           H  
ATOM   2110  CB  ALA   150      45.593  32.976  34.243  1.00  0.00           C  
ATOM   2111  HB1 ALA   150      45.627  32.048  34.814  1.00  0.00           H  
ATOM   2112  HB2 ALA   150      44.963  33.657  34.815  1.00  0.00           H  
ATOM   2113  HB3 ALA   150      46.607  33.370  34.175  1.00  0.00           H  
ATOM   2114  C   ALA   150      45.947  31.777  31.994  1.00  0.00           C  
ATOM   2115  O   ALA   150      46.713  32.198  31.094  1.00  0.00           O  
ATOM   2116  N   ASP   151      45.698  30.467  32.066  1.00  0.00           N  
ATOM   2117  H   ASP   151      45.126  30.156  32.839  1.00  0.00           H  
ATOM   2118  CA  ASP   151      46.336  29.512  31.170  1.00  0.00           C  
ATOM   2119  HA  ASP   151      47.420  29.559  31.273  1.00  0.00           H  
ATOM   2120  CB  ASP   151      45.863  28.104  31.545  1.00  0.00           C  
ATOM   2121  HB2 ASP   151      44.786  28.074  31.382  1.00  0.00           H  
ATOM   2122  HB3 ASP   151      46.068  27.801  32.572  1.00  0.00           H  
ATOM   2123  CG  ASP   151      46.288  26.951  30.685  1.00  0.00           C  
ATOM   2124  OD1 ASP   151      47.141  26.113  31.178  1.00  0.00           O  
ATOM   2125  OD2 ASP   151      45.823  26.854  29.527  1.00  0.00           O  
ATOM   2126  C   ASP   151      46.098  29.785  29.648  1.00  0.00           C  
ATOM   2127  O   ASP   151      47.040  29.748  28.845  1.00  0.00           O  
ATOM   2128  N   ARG   152      44.809  29.970  29.393  1.00  0.00           N  
ATOM   2129  H   ARG   152      44.154  29.733  30.125  1.00  0.00           H  
ATOM   2130  CA  ARG   152      44.268  30.356  28.058  1.00  0.00           C  
ATOM   2131  HA  ARG   152      44.565  29.585  27.347  1.00  0.00           H  
ATOM   2132  CB  ARG   152      42.759  30.414  28.125  1.00  0.00           C  
ATOM   2133  HB2 ARG   152      42.398  29.409  28.346  1.00  0.00           H  
ATOM   2134  HB3 ARG   152      42.493  31.104  28.925  1.00  0.00           H  
ATOM   2135  CG  ARG   152      42.032  30.795  26.849  1.00  0.00           C  
ATOM   2136  HG2 ARG   152      42.294  31.817  26.575  1.00  0.00           H  
ATOM   2137  HG3 ARG   152      42.332  30.072  26.091  1.00  0.00           H  
ATOM   2138  CD  ARG   152      40.501  30.759  27.030  1.00  0.00           C  
ATOM   2139  HD2 ARG   152      39.915  31.013  26.146  1.00  0.00           H  
ATOM   2140  HD3 ARG   152      40.203  29.803  27.461  1.00  0.00           H  
ATOM   2141  NE  ARG   152      40.099  31.870  27.949  1.00  0.00           N  
ATOM   2142  HE  ARG   152      39.804  31.648  28.889  1.00  0.00           H  
ATOM   2143  CZ  ARG   152      39.616  33.067  27.647  1.00  0.00           C  
ATOM   2144  NH1 ARG   152      39.678  33.653  26.513  1.00  0.00           N  
ATOM   2145 HH11 ARG   152      40.222  33.311  25.733  1.00  0.00           H  
ATOM   2146 HH12 ARG   152      39.345  34.591  26.345  1.00  0.00           H  
ATOM   2147  NH2 ARG   152      39.013  33.770  28.525  1.00  0.00           N  
ATOM   2148 HH21 ARG   152      38.666  33.312  29.356  1.00  0.00           H  
ATOM   2149 HH22 ARG   152      38.573  34.609  28.177  1.00  0.00           H  
ATOM   2150  C   ARG   152      44.903  31.720  27.601  1.00  0.00           C  
ATOM   2151  O   ARG   152      45.238  31.853  26.418  1.00  0.00           O  
ATOM   2152  N   LEU   153      45.002  32.766  28.447  1.00  0.00           N  
ATOM   2153  H   LEU   153      44.306  32.723  29.177  1.00  0.00           H  
ATOM   2154  CA  LEU   153      45.477  34.031  27.973  1.00  0.00           C  
ATOM   2155  HA  LEU   153      45.135  34.163  26.946  1.00  0.00           H  
ATOM   2156  CB  LEU   153      44.904  35.168  28.774  1.00  0.00           C  
ATOM   2157  HB2 LEU   153      45.245  35.016  29.798  1.00  0.00           H  
ATOM   2158  HB3 LEU   153      45.400  36.091  28.472  1.00  0.00           H  
ATOM   2159  CG  LEU   153      43.340  35.325  28.754  1.00  0.00           C  
ATOM   2160  HG  LEU   153      42.783  34.582  29.324  1.00  0.00           H  
ATOM   2161  CD1 LEU   153      42.918  36.670  29.433  1.00  0.00           C  
ATOM   2162 HD11 LEU   153      41.934  36.892  29.021  1.00  0.00           H  
ATOM   2163 HD12 LEU   153      43.532  37.520  29.135  1.00  0.00           H  
ATOM   2164 HD13 LEU   153      42.696  36.588  30.497  1.00  0.00           H  
ATOM   2165  CD2 LEU   153      42.816  35.277  27.296  1.00  0.00           C  
ATOM   2166 HD21 LEU   153      43.376  35.983  26.683  1.00  0.00           H  
ATOM   2167 HD22 LEU   153      42.890  34.258  26.918  1.00  0.00           H  
ATOM   2168 HD23 LEU   153      41.753  35.502  27.214  1.00  0.00           H  
ATOM   2169  C   LEU   153      47.017  34.100  27.789  1.00  0.00           C  
ATOM   2170  O   LEU   153      47.529  34.891  26.956  1.00  0.00           O  
ATOM   2171  N   LEU   154      47.794  33.325  28.489  1.00  0.00           N  
ATOM   2172  H   LEU   154      47.296  32.805  29.197  1.00  0.00           H  
ATOM   2173  CA  LEU   154      49.258  33.422  28.322  1.00  0.00           C  
ATOM   2174  HA  LEU   154      49.517  34.449  28.067  1.00  0.00           H  
ATOM   2175  CB  LEU   154      49.974  33.049  29.653  1.00  0.00           C  
ATOM   2176  HB2 LEU   154      49.585  32.096  30.012  1.00  0.00           H  
ATOM   2177  HB3 LEU   154      51.034  32.928  29.429  1.00  0.00           H  
ATOM   2178  CG  LEU   154      49.925  34.039  30.799  1.00  0.00           C  
ATOM   2179  HG  LEU   154      48.881  34.263  31.019  1.00  0.00           H  
ATOM   2180  CD1 LEU   154      50.608  33.320  31.959  1.00  0.00           C  
ATOM   2181 HD11 LEU   154      50.739  34.060  32.749  1.00  0.00           H  
ATOM   2182 HD12 LEU   154      49.944  32.515  32.271  1.00  0.00           H  
ATOM   2183 HD13 LEU   154      51.560  33.009  31.530  1.00  0.00           H  
ATOM   2184  CD2 LEU   154      50.801  35.325  30.524  1.00  0.00           C  
ATOM   2185 HD21 LEU   154      50.785  35.867  31.470  1.00  0.00           H  
ATOM   2186 HD22 LEU   154      51.741  34.903  30.168  1.00  0.00           H  
ATOM   2187 HD23 LEU   154      50.360  35.854  29.680  1.00  0.00           H  
ATOM   2188  C   LEU   154      49.813  32.510  27.189  1.00  0.00           C  
ATOM   2189  O   LEU   154      51.021  32.598  26.899  1.00  0.00           O  
ATOM   2190  N   GLY   155      49.008  31.605  26.652  1.00  0.00           N  
ATOM   2191  H   GLY   155      48.054  31.598  26.984  1.00  0.00           H  
ATOM   2192  CA  GLY   155      49.429  30.506  25.839  1.00  0.00           C  
ATOM   2193  HA2 GLY   155      48.562  30.029  25.382  1.00  0.00           H  
ATOM   2194  HA3 GLY   155      50.100  30.852  25.053  1.00  0.00           H  
ATOM   2195  C   GLY   155      50.295  29.408  26.601  1.00  0.00           C  
ATOM   2196  O   GLY   155      51.327  28.956  26.153  1.00  0.00           O  
ATOM   2197  N   VAL   156      49.750  28.889  27.726  1.00  0.00           N  
ATOM   2198  H   VAL   156      48.900  29.320  28.061  1.00  0.00           H  
ATOM   2199  CA  VAL   156      50.396  27.895  28.639  1.00  0.00           C  
ATOM   2200  HA  VAL   156      51.447  28.176  28.575  1.00  0.00           H  
ATOM   2201  CB  VAL   156      49.772  27.960  30.070  1.00  0.00           C  
ATOM   2202  HB  VAL   156      48.694  27.854  29.948  1.00  0.00           H  
ATOM   2203  CG1 VAL   156      50.285  26.861  31.077  1.00  0.00           C  
ATOM   2204 HG11 VAL   156      51.305  27.081  31.390  1.00  0.00           H  
ATOM   2205 HG12 VAL   156      49.696  26.980  31.987  1.00  0.00           H  
ATOM   2206 HG13 VAL   156      50.079  25.893  30.620  1.00  0.00           H  
ATOM   2207  CG2 VAL   156      50.133  29.375  30.575  1.00  0.00           C  
ATOM   2208 HG21 VAL   156      51.190  29.468  30.327  1.00  0.00           H  
ATOM   2209 HG22 VAL   156      49.535  30.082  30.000  1.00  0.00           H  
ATOM   2210 HG23 VAL   156      49.922  29.369  31.645  1.00  0.00           H  
ATOM   2211  C   VAL   156      50.427  26.459  28.113  1.00  0.00           C  
ATOM   2212  O   VAL   156      49.400  25.900  27.922  1.00  0.00           O  
ATOM   2213  N   THR   157      51.635  25.888  27.846  1.00  0.00           N  
ATOM   2214  H   THR   157      52.508  26.396  27.856  1.00  0.00           H  
ATOM   2215  CA  THR   157      51.640  24.416  27.799  1.00  0.00           C  
ATOM   2216  HA  THR   157      50.847  24.081  28.467  1.00  0.00           H  
ATOM   2217  CB  THR   157      51.252  23.902  26.332  1.00  0.00           C  
ATOM   2218  HB  THR   157      50.279  24.276  26.012  1.00  0.00           H  
ATOM   2219  CG2 THR   157      52.236  24.219  25.228  1.00  0.00           C  
ATOM   2220 HG21 THR   157      51.858  23.820  24.287  1.00  0.00           H  
ATOM   2221 HG22 THR   157      53.225  23.863  25.517  1.00  0.00           H  
ATOM   2222 HG23 THR   157      52.386  25.298  25.225  1.00  0.00           H  
ATOM   2223  OG1 THR   157      51.162  22.479  26.303  1.00  0.00           O  
ATOM   2224  HG1 THR   157      50.446  22.318  26.923  1.00  0.00           H  
ATOM   2225  C   THR   157      53.010  23.802  28.275  1.00  0.00           C  
ATOM   2226  O   THR   157      54.054  24.459  28.117  1.00  0.00           O  
ATOM   2227  N   THR   158      53.029  22.550  28.824  1.00  0.00           N  
ATOM   2228  H   THR   158      52.177  22.070  29.079  1.00  0.00           H  
ATOM   2229  CA  THR   158      54.271  21.642  28.970  1.00  0.00           C  
ATOM   2230  HA  THR   158      54.991  22.167  29.598  1.00  0.00           H  
ATOM   2231  CB  THR   158      53.917  20.424  29.847  1.00  0.00           C  
ATOM   2232  HB  THR   158      54.816  19.838  30.036  1.00  0.00           H  
ATOM   2233  CG2 THR   158      53.309  20.683  31.202  1.00  0.00           C  
ATOM   2234 HG21 THR   158      52.254  20.948  31.140  1.00  0.00           H  
ATOM   2235 HG22 THR   158      53.426  19.809  31.844  1.00  0.00           H  
ATOM   2236 HG23 THR   158      53.754  21.594  31.602  1.00  0.00           H  
ATOM   2237  OG1 THR   158      52.982  19.602  29.122  1.00  0.00           O  
ATOM   2238  HG1 THR   158      53.373  18.776  28.828  1.00  0.00           H  
ATOM   2239  C   THR   158      54.866  21.195  27.588  1.00  0.00           C  
ATOM   2240  O   THR   158      56.074  21.031  27.404  1.00  0.00           O  
ATOM   2241  N   HID   159      53.983  21.102  26.556  1.00  0.00           N  
ATOM   2242  H   HID   159      53.015  21.368  26.664  1.00  0.00           H  
ATOM   2243  CA  HID   159      54.313  20.676  25.189  1.00  0.00           C  
ATOM   2244  HA  HID   159      55.037  19.881  25.374  1.00  0.00           H  
ATOM   2245  CB  HID   159      53.138  20.042  24.502  1.00  0.00           C  
ATOM   2246  HB2 HID   159      53.379  19.717  23.490  1.00  0.00           H  
ATOM   2247  HB3 HID   159      52.413  20.829  24.294  1.00  0.00           H  
ATOM   2248  CG  HID   159      52.426  18.944  25.258  1.00  0.00           C  
ATOM   2249  ND1 HID   159      53.007  17.692  25.678  1.00  0.00           N  
ATOM   2250  HD1 HID   159      53.895  17.341  25.350  1.00  0.00           H  
ATOM   2251  CE1 HID   159      52.026  17.035  26.446  1.00  0.00           C  
ATOM   2252  HE1 HID   159      52.208  16.050  26.848  1.00  0.00           H  
ATOM   2253  NE2 HID   159      50.970  17.865  26.601  1.00  0.00           N  
ATOM   2254  CD2 HID   159      51.268  19.069  25.929  1.00  0.00           C  
ATOM   2255  HD2 HID   159      50.457  19.761  25.756  1.00  0.00           H  
ATOM   2256  C   HID   159      54.992  21.782  24.321  1.00  0.00           C  
ATOM   2257  O   HID   159      55.201  21.632  23.110  1.00  0.00           O  
ATOM   2258  N   ALA   160      55.448  22.856  24.986  1.00  0.00           N  
ATOM   2259  H   ALA   160      55.274  23.042  25.963  1.00  0.00           H  
ATOM   2260  CA  ALA   160      56.535  23.757  24.499  1.00  0.00           C  
ATOM   2261  HA  ALA   160      56.258  24.026  23.479  1.00  0.00           H  
ATOM   2262  CB  ALA   160      56.701  24.914  25.492  1.00  0.00           C  
ATOM   2263  HB1 ALA   160      55.954  25.694  25.349  1.00  0.00           H  
ATOM   2264  HB2 ALA   160      57.658  25.426  25.389  1.00  0.00           H  
ATOM   2265  HB3 ALA   160      56.622  24.570  26.524  1.00  0.00           H  
ATOM   2266  C   ALA   160      57.884  23.081  24.437  1.00  0.00           C  
ATOM   2267  O   ALA   160      58.857  23.570  23.847  1.00  0.00           O  
ATOM   2268  N   PHE   161      57.960  21.875  25.020  1.00  0.00           N  
ATOM   2269  H   PHE   161      57.182  21.523  25.560  1.00  0.00           H  
ATOM   2270  CA  PHE   161      59.098  20.957  25.064  1.00  0.00           C  
ATOM   2271  HA  PHE   161      59.946  21.355  24.507  1.00  0.00           H  
ATOM   2272  CB  PHE   161      59.583  21.044  26.450  1.00  0.00           C  
ATOM   2273  HB2 PHE   161      58.917  20.464  27.088  1.00  0.00           H  
ATOM   2274  HB3 PHE   161      60.540  20.523  26.483  1.00  0.00           H  
ATOM   2275  CG  PHE   161      59.881  22.412  27.058  1.00  0.00           C  
ATOM   2276  CD1 PHE   161      59.223  22.758  28.219  1.00  0.00           C  
ATOM   2277  HD1 PHE   161      58.477  22.081  28.609  1.00  0.00           H  
ATOM   2278  CE1 PHE   161      59.590  23.930  28.961  1.00  0.00           C  
ATOM   2279  HE1 PHE   161      59.014  24.111  29.857  1.00  0.00           H  
ATOM   2280  CZ  PHE   161      60.491  24.812  28.387  1.00  0.00           C  
ATOM   2281  HZ  PHE   161      60.854  25.665  28.941  1.00  0.00           H  
ATOM   2282  CE2 PHE   161      61.186  24.461  27.169  1.00  0.00           C  
ATOM   2283  HE2 PHE   161      61.989  25.079  26.796  1.00  0.00           H  
ATOM   2284  CD2 PHE   161      60.783  23.280  26.448  1.00  0.00           C  
ATOM   2285  HD2 PHE   161      61.307  23.006  25.544  1.00  0.00           H  
ATOM   2286  C   PHE   161      58.866  19.543  24.482  1.00  0.00           C  
ATOM   2287  O   PHE   161      57.652  19.121  24.335  1.00  0.00           O  
ATOM   2288  N   ASP   162      59.900  18.914  24.009  1.00  0.00           N  
ATOM   2289  H   ASP   162      60.724  19.497  23.966  1.00  0.00           H  
ATOM   2290  CA  ASP   162      59.739  17.790  23.045  1.00  0.00           C  
ATOM   2291  HA  ASP   162      59.094  18.126  22.232  1.00  0.00           H  
ATOM   2292  CB  ASP   162      61.099  17.419  22.413  1.00  0.00           C  
ATOM   2293  HB2 ASP   162      60.978  16.448  21.932  1.00  0.00           H  
ATOM   2294  HB3 ASP   162      61.374  18.146  21.649  1.00  0.00           H  
ATOM   2295  CG  ASP   162      62.298  17.300  23.364  1.00  0.00           C  
ATOM   2296  OD1 ASP   162      62.202  16.803  24.506  1.00  0.00           O  
ATOM   2297  OD2 ASP   162      63.402  17.635  22.893  1.00  0.00           O  
ATOM   2298  C   ASP   162      59.052  16.596  23.734  1.00  0.00           C  
ATOM   2299  O   ASP   162      58.255  15.952  23.114  1.00  0.00           O  
ATOM   2300  N   GLY   163      59.479  16.238  24.959  1.00  0.00           N  
ATOM   2301  H   GLY   163      60.219  16.812  25.338  1.00  0.00           H  
ATOM   2302  CA  GLY   163      59.003  14.988  25.625  1.00  0.00           C  
ATOM   2303  HA2 GLY   163      57.950  14.789  25.428  1.00  0.00           H  
ATOM   2304  HA3 GLY   163      59.181  14.939  26.699  1.00  0.00           H  
ATOM   2305  C   GLY   163      59.715  13.794  25.069  1.00  0.00           C  
ATOM   2306  O   GLY   163      59.217  12.725  25.178  1.00  0.00           O  
ATOM   2307  N   ALA   164      60.918  13.996  24.466  1.00  0.00           N  
ATOM   2308  H   ALA   164      61.184  14.970  24.474  1.00  0.00           H  
ATOM   2309  CA  ALA   164      61.697  12.922  23.951  1.00  0.00           C  
ATOM   2310  HA  ALA   164      61.094  12.379  23.223  1.00  0.00           H  
ATOM   2311  CB  ALA   164      62.827  13.562  23.151  1.00  0.00           C  
ATOM   2312  HB1 ALA   164      62.450  14.429  22.608  1.00  0.00           H  
ATOM   2313  HB2 ALA   164      63.557  14.015  23.822  1.00  0.00           H  
ATOM   2314  HB3 ALA   164      63.246  12.783  22.515  1.00  0.00           H  
ATOM   2315  C   ALA   164      62.296  11.938  24.941  1.00  0.00           C  
ATOM   2316  O   ALA   164      62.691  12.334  26.018  1.00  0.00           O  
ATOM   2317  N   PRO   165      62.542  10.668  24.612  1.00  0.00           N  
ATOM   2318  CD  PRO   165      62.071  10.088  23.378  1.00  0.00           C  
ATOM   2319  HD2 PRO   165      61.008  10.284  23.237  1.00  0.00           H  
ATOM   2320  HD3 PRO   165      62.537  10.557  22.511  1.00  0.00           H  
ATOM   2321  CG  PRO   165      62.400   8.607  23.467  1.00  0.00           C  
ATOM   2322  HG2 PRO   165      62.615   8.209  22.475  1.00  0.00           H  
ATOM   2323  HG3 PRO   165      61.658   8.086  24.071  1.00  0.00           H  
ATOM   2324  CB  PRO   165      63.583   8.577  24.412  1.00  0.00           C  
ATOM   2325  HB2 PRO   165      64.501   8.818  23.877  1.00  0.00           H  
ATOM   2326  HB3 PRO   165      63.786   7.659  24.963  1.00  0.00           H  
ATOM   2327  CA  PRO   165      63.303   9.734  25.406  1.00  0.00           C  
ATOM   2328  HA  PRO   165      62.602   9.495  26.207  1.00  0.00           H  
ATOM   2329  C   PRO   165      64.620  10.249  25.923  1.00  0.00           C  
ATOM   2330  O   PRO   165      64.959  10.049  27.098  1.00  0.00           O  
ATOM   2331  N   PHE   166      65.338  11.065  25.140  1.00  0.00           N  
ATOM   2332  H   PHE   166      65.002  11.378  24.240  1.00  0.00           H  
ATOM   2333  CA  PHE   166      66.600  11.697  25.603  1.00  0.00           C  
ATOM   2334  HA  PHE   166      67.203  10.953  26.125  1.00  0.00           H  
ATOM   2335  CB  PHE   166      67.324  12.292  24.362  1.00  0.00           C  
ATOM   2336  HB2 PHE   166      66.630  12.873  23.756  1.00  0.00           H  
ATOM   2337  HB3 PHE   166      67.586  11.475  23.689  1.00  0.00           H  
ATOM   2338  CG  PHE   166      68.584  13.049  24.536  1.00  0.00           C  
ATOM   2339  CD1 PHE   166      69.771  12.379  24.969  1.00  0.00           C  
ATOM   2340  HD1 PHE   166      69.788  11.299  24.957  1.00  0.00           H  
ATOM   2341  CE1 PHE   166      70.988  13.131  25.043  1.00  0.00           C  
ATOM   2342  HE1 PHE   166      71.952  12.686  25.241  1.00  0.00           H  
ATOM   2343  CZ  PHE   166      70.981  14.579  24.907  1.00  0.00           C  
ATOM   2344  HZ  PHE   166      71.907  15.133  24.900  1.00  0.00           H  
ATOM   2345  CE2 PHE   166      69.766  15.185  24.511  1.00  0.00           C  
ATOM   2346  HE2 PHE   166      69.716  16.254  24.366  1.00  0.00           H  
ATOM   2347  CD2 PHE   166      68.541  14.454  24.402  1.00  0.00           C  
ATOM   2348  HD2 PHE   166      67.607  14.959  24.203  1.00  0.00           H  
ATOM   2349  C   PHE   166      66.455  12.723  26.667  1.00  0.00           C  
ATOM   2350  O   PHE   166      67.237  12.719  27.547  1.00  0.00           O  
ATOM   2351  N   SER   167      65.480  13.623  26.619  1.00  0.00           N  
ATOM   2352  H   SER   167      64.763  13.489  25.921  1.00  0.00           H  
ATOM   2353  CA  SER   167      65.091  14.585  27.648  1.00  0.00           C  
ATOM   2354  HA  SER   167      65.993  15.091  27.992  1.00  0.00           H  
ATOM   2355  CB  SER   167      64.420  15.751  27.023  1.00  0.00           C  
ATOM   2356  HB2 SER   167      64.942  15.901  26.078  1.00  0.00           H  
ATOM   2357  HB3 SER   167      64.494  16.638  27.652  1.00  0.00           H  
ATOM   2358  OG  SER   167      63.092  15.433  26.676  1.00  0.00           O  
ATOM   2359  HG  SER   167      63.012  15.710  25.760  1.00  0.00           H  
ATOM   2360  C   SER   167      64.466  13.834  28.837  1.00  0.00           C  
ATOM   2361  O   SER   167      64.728  14.165  29.967  1.00  0.00           O  
ATOM   2362  N   ASP   168      63.687  12.763  28.607  1.00  0.00           N  
ATOM   2363  H   ASP   168      63.443  12.508  27.660  1.00  0.00           H  
ATOM   2364  CA  ASP   168      63.108  11.985  29.744  1.00  0.00           C  
ATOM   2365  HA  ASP   168      62.492  12.702  30.287  1.00  0.00           H  
ATOM   2366  CB  ASP   168      62.197  10.825  29.281  1.00  0.00           C  
ATOM   2367  HB2 ASP   168      62.687  10.307  28.457  1.00  0.00           H  
ATOM   2368  HB3 ASP   168      62.195  10.145  30.133  1.00  0.00           H  
ATOM   2369  CG  ASP   168      60.714  11.233  28.958  1.00  0.00           C  
ATOM   2370  OD1 ASP   168      60.042  10.356  28.437  1.00  0.00           O  
ATOM   2371  OD2 ASP   168      60.300  12.353  29.148  1.00  0.00           O  
ATOM   2372  C   ASP   168      64.134  11.383  30.643  1.00  0.00           C  
ATOM   2373  O   ASP   168      63.899  11.421  31.861  1.00  0.00           O  
ATOM   2374  N   LEU   169      65.280  10.871  30.136  1.00  0.00           N  
ATOM   2375  H   LEU   169      65.431  10.906  29.138  1.00  0.00           H  
ATOM   2376  CA  LEU   169      66.269  10.325  30.978  1.00  0.00           C  
ATOM   2377  HA  LEU   169      65.790   9.695  31.728  1.00  0.00           H  
ATOM   2378  CB  LEU   169      67.133   9.370  30.178  1.00  0.00           C  
ATOM   2379  HB2 LEU   169      66.481   8.733  29.581  1.00  0.00           H  
ATOM   2380  HB3 LEU   169      67.753   9.810  29.397  1.00  0.00           H  
ATOM   2381  CG  LEU   169      68.133   8.589  31.033  1.00  0.00           C  
ATOM   2382  HG  LEU   169      68.792   9.369  31.414  1.00  0.00           H  
ATOM   2383  CD1 LEU   169      67.585   7.705  32.162  1.00  0.00           C  
ATOM   2384 HD11 LEU   169      66.854   8.171  32.824  1.00  0.00           H  
ATOM   2385 HD12 LEU   169      67.234   6.748  31.776  1.00  0.00           H  
ATOM   2386 HD13 LEU   169      68.470   7.392  32.715  1.00  0.00           H  
ATOM   2387  CD2 LEU   169      68.938   7.748  30.065  1.00  0.00           C  
ATOM   2388 HD21 LEU   169      68.365   6.934  29.620  1.00  0.00           H  
ATOM   2389 HD22 LEU   169      69.349   8.337  29.246  1.00  0.00           H  
ATOM   2390 HD23 LEU   169      69.825   7.402  30.595  1.00  0.00           H  
ATOM   2391  C   LEU   169      66.966  11.402  31.836  1.00  0.00           C  
ATOM   2392  O   LEU   169      67.337  11.107  32.951  1.00  0.00           O  
ATOM   2393  N   VAL   170      67.096  12.723  31.406  1.00  0.00           N  
ATOM   2394  H   VAL   170      66.600  12.990  30.567  1.00  0.00           H  
ATOM   2395  CA  VAL   170      67.479  13.881  32.299  1.00  0.00           C  
ATOM   2396  HA  VAL   170      68.492  13.674  32.644  1.00  0.00           H  
ATOM   2397  CB  VAL   170      67.522  15.143  31.447  1.00  0.00           C  
ATOM   2398  HB  VAL   170      66.565  15.570  31.147  1.00  0.00           H  
ATOM   2399  CG1 VAL   170      68.221  16.334  32.201  1.00  0.00           C  
ATOM   2400 HG11 VAL   170      69.170  16.030  32.644  1.00  0.00           H  
ATOM   2401 HG12 VAL   170      67.451  16.692  32.884  1.00  0.00           H  
ATOM   2402 HG13 VAL   170      68.331  17.175  31.517  1.00  0.00           H  
ATOM   2403  CG2 VAL   170      68.349  14.966  30.186  1.00  0.00           C  
ATOM   2404 HG21 VAL   170      69.317  14.503  30.377  1.00  0.00           H  
ATOM   2405 HG22 VAL   170      68.589  15.926  29.728  1.00  0.00           H  
ATOM   2406 HG23 VAL   170      67.838  14.410  29.400  1.00  0.00           H  
ATOM   2407  C   VAL   170      66.564  14.060  33.488  1.00  0.00           C  
ATOM   2408  O   VAL   170      66.951  14.073  34.683  1.00  0.00           O  
ATOM   2409  N   ARG   171      65.224  13.957  33.133  1.00  0.00           N  
ATOM   2410  H   ARG   171      65.011  13.969  32.145  1.00  0.00           H  
ATOM   2411  CA  ARG   171      64.122  14.142  34.070  1.00  0.00           C  
ATOM   2412  HA  ARG   171      64.359  14.982  34.724  1.00  0.00           H  
ATOM   2413  CB  ARG   171      62.691  14.419  33.406  1.00  0.00           C  
ATOM   2414  HB2 ARG   171      62.570  13.678  32.615  1.00  0.00           H  
ATOM   2415  HB3 ARG   171      61.913  14.425  34.169  1.00  0.00           H  
ATOM   2416  CG  ARG   171      62.765  15.834  32.723  1.00  0.00           C  
ATOM   2417  HG2 ARG   171      63.001  16.550  33.509  1.00  0.00           H  
ATOM   2418  HG3 ARG   171      63.521  15.912  31.942  1.00  0.00           H  
ATOM   2419  CD  ARG   171      61.454  16.208  32.062  1.00  0.00           C  
ATOM   2420  HD2 ARG   171      60.598  16.046  32.717  1.00  0.00           H  
ATOM   2421  HD3 ARG   171      61.505  17.286  31.911  1.00  0.00           H  
ATOM   2422  NE  ARG   171      61.096  15.462  30.821  1.00  0.00           N  
ATOM   2423  HE  ARG   171      60.488  14.662  30.916  1.00  0.00           H  
ATOM   2424  CZ  ARG   171      61.404  15.757  29.590  1.00  0.00           C  
ATOM   2425  NH1 ARG   171      61.208  14.938  28.659  1.00  0.00           N  
ATOM   2426 HH11 ARG   171      60.958  13.997  28.928  1.00  0.00           H  
ATOM   2427 HH12 ARG   171      61.785  15.119  27.851  1.00  0.00           H  
ATOM   2428  NH2 ARG   171      62.008  16.837  29.311  1.00  0.00           N  
ATOM   2429 HH21 ARG   171      62.258  17.454  30.070  1.00  0.00           H  
ATOM   2430 HH22 ARG   171      62.179  17.170  28.373  1.00  0.00           H  
ATOM   2431  C   ARG   171      63.948  13.001  34.995  1.00  0.00           C  
ATOM   2432  O   ARG   171      63.764  13.320  36.181  1.00  0.00           O  
ATOM   2433  N   GLU   172      63.960  11.716  34.613  1.00  0.00           N  
ATOM   2434  H   GLU   172      64.059  11.518  33.627  1.00  0.00           H  
ATOM   2435  CA  GLU   172      63.724  10.572  35.561  1.00  0.00           C  
ATOM   2436  HA  GLU   172      62.799  10.714  36.120  1.00  0.00           H  
ATOM   2437  CB  GLU   172      63.566   9.294  34.674  1.00  0.00           C  
ATOM   2438  HB2 GLU   172      64.370   9.056  33.978  1.00  0.00           H  
ATOM   2439  HB3 GLU   172      62.738   9.403  33.974  1.00  0.00           H  
ATOM   2440  CG  GLU   172      63.276   8.067  35.512  1.00  0.00           C  
ATOM   2441  HG2 GLU   172      64.144   7.979  36.164  1.00  0.00           H  
ATOM   2442  HG3 GLU   172      63.133   7.276  34.776  1.00  0.00           H  
ATOM   2443  CD  GLU   172      62.078   8.218  36.431  1.00  0.00           C  
ATOM   2444  OE1 GLU   172      61.159   9.092  36.212  1.00  0.00           O  
ATOM   2445  OE2 GLU   172      62.018   7.554  37.466  1.00  0.00           O  
ATOM   2446  C   GLU   172      64.915  10.501  36.513  1.00  0.00           C  
ATOM   2447  O   GLU   172      64.864   9.922  37.611  1.00  0.00           O  
ATOM   2448  N   ARG   173      66.152  10.855  36.001  1.00  0.00           N  
ATOM   2449  H   ARG   173      66.238  11.231  35.067  1.00  0.00           H  
ATOM   2450  CA  ARG   173      67.400  10.894  36.696  1.00  0.00           C  
ATOM   2451  HA  ARG   173      67.494   9.986  37.291  1.00  0.00           H  
ATOM   2452  CB  ARG   173      68.632  11.031  35.796  1.00  0.00           C  
ATOM   2453  HB2 ARG   173      68.499  11.834  35.070  1.00  0.00           H  
ATOM   2454  HB3 ARG   173      69.482  11.252  36.442  1.00  0.00           H  
ATOM   2455  CG  ARG   173      69.036   9.664  35.207  1.00  0.00           C  
ATOM   2456  HG2 ARG   173      68.266   9.300  34.527  1.00  0.00           H  
ATOM   2457  HG3 ARG   173      69.245   8.897  35.952  1.00  0.00           H  
ATOM   2458  CD  ARG   173      70.247   9.934  34.376  1.00  0.00           C  
ATOM   2459  HD2 ARG   173      69.855  10.529  33.551  1.00  0.00           H  
ATOM   2460  HD3 ARG   173      71.021  10.484  34.912  1.00  0.00           H  
ATOM   2461  NE  ARG   173      70.813   8.699  33.792  1.00  0.00           N  
ATOM   2462  HE  ARG   173      70.295   7.857  33.998  1.00  0.00           H  
ATOM   2463  CZ  ARG   173      71.852   8.660  33.009  1.00  0.00           C  
ATOM   2464  NH1 ARG   173      72.676   9.583  32.603  1.00  0.00           N  
ATOM   2465 HH11 ARG   173      72.559  10.525  32.949  1.00  0.00           H  
ATOM   2466 HH12 ARG   173      73.493   9.258  32.108  1.00  0.00           H  
ATOM   2467  NH2 ARG   173      72.134   7.488  32.458  1.00  0.00           N  
ATOM   2468 HH21 ARG   173      71.514   6.707  32.616  1.00  0.00           H  
ATOM   2469 HH22 ARG   173      72.921   7.258  31.869  1.00  0.00           H  
ATOM   2470  C   ARG   173      67.344  11.984  37.795  1.00  0.00           C  
ATOM   2471  O   ARG   173      67.565  11.781  38.974  1.00  0.00           O  
ATOM   2472  N   LEU   174      66.978  13.184  37.396  1.00  0.00           N  
ATOM   2473  H   LEU   174      66.647  13.286  36.447  1.00  0.00           H  
ATOM   2474  CA  LEU   174      66.664  14.276  38.368  1.00  0.00           C  
ATOM   2475  HA  LEU   174      67.599  14.551  38.857  1.00  0.00           H  
ATOM   2476  CB  LEU   174      66.268  15.614  37.673  1.00  0.00           C  
ATOM   2477  HB2 LEU   174      65.663  15.417  36.788  1.00  0.00           H  
ATOM   2478  HB3 LEU   174      65.634  16.186  38.349  1.00  0.00           H  
ATOM   2479  CG  LEU   174      67.471  16.479  37.015  1.00  0.00           C  
ATOM   2480  HG  LEU   174      68.216  15.764  36.666  1.00  0.00           H  
ATOM   2481  CD1 LEU   174      67.068  17.261  35.812  1.00  0.00           C  
ATOM   2482 HD11 LEU   174      67.942  17.582  35.246  1.00  0.00           H  
ATOM   2483 HD12 LEU   174      66.493  16.630  35.133  1.00  0.00           H  
ATOM   2484 HD13 LEU   174      66.498  18.060  36.285  1.00  0.00           H  
ATOM   2485  CD2 LEU   174      68.166  17.384  37.976  1.00  0.00           C  
ATOM   2486 HD21 LEU   174      67.456  18.142  38.306  1.00  0.00           H  
ATOM   2487 HD22 LEU   174      68.992  17.922  37.510  1.00  0.00           H  
ATOM   2488 HD23 LEU   174      68.615  16.772  38.759  1.00  0.00           H  
ATOM   2489  C   LEU   174      65.610  13.906  39.422  1.00  0.00           C  
ATOM   2490  O   LEU   174      65.823  14.201  40.608  1.00  0.00           O  
ATOM   2491  N   ALA   175      64.454  13.397  39.032  1.00  0.00           N  
ATOM   2492  H   ALA   175      64.272  13.230  38.052  1.00  0.00           H  
ATOM   2493  CA  ALA   175      63.536  12.860  39.918  1.00  0.00           C  
ATOM   2494  HA  ALA   175      63.075  13.662  40.496  1.00  0.00           H  
ATOM   2495  CB  ALA   175      62.330  12.293  39.110  1.00  0.00           C  
ATOM   2496  HB1 ALA   175      61.448  11.899  39.615  1.00  0.00           H  
ATOM   2497  HB2 ALA   175      61.974  13.113  38.485  1.00  0.00           H  
ATOM   2498  HB3 ALA   175      62.685  11.543  38.403  1.00  0.00           H  
ATOM   2499  C   ALA   175      64.168  11.760  40.823  1.00  0.00           C  
ATOM   2500  O   ALA   175      63.685  11.697  41.973  1.00  0.00           O  
ATOM   2501  N   ALA   176      65.055  10.857  40.461  1.00  0.00           N  
ATOM   2502  H   ALA   176      65.318  10.948  39.490  1.00  0.00           H  
ATOM   2503  CA  ALA   176      65.504   9.881  41.480  1.00  0.00           C  
ATOM   2504  HA  ALA   176      64.561   9.412  41.759  1.00  0.00           H  
ATOM   2505  CB  ALA   176      66.466   8.891  40.860  1.00  0.00           C  
ATOM   2506  HB1 ALA   176      66.751   8.195  41.649  1.00  0.00           H  
ATOM   2507  HB2 ALA   176      67.364   9.392  40.500  1.00  0.00           H  
ATOM   2508  HB3 ALA   176      66.005   8.280  40.084  1.00  0.00           H  
ATOM   2509  C   ALA   176      66.197  10.472  42.714  1.00  0.00           C  
ATOM   2510  O   ALA   176      65.840  10.218  43.847  1.00  0.00           O  
ATOM   2511  N   VAL   177      67.115  11.420  42.479  1.00  0.00           N  
ATOM   2512  H   VAL   177      67.239  11.647  41.502  1.00  0.00           H  
ATOM   2513  CA  VAL   177      67.864  11.981  43.625  1.00  0.00           C  
ATOM   2514  HA  VAL   177      68.061  11.089  44.221  1.00  0.00           H  
ATOM   2515  CB  VAL   177      69.221  12.430  43.088  1.00  0.00           C  
ATOM   2516  HB  VAL   177      69.857  12.655  43.944  1.00  0.00           H  
ATOM   2517  CG1 VAL   177      69.932  11.341  42.373  1.00  0.00           C  
ATOM   2518 HG11 VAL   177      70.859  11.785  42.011  1.00  0.00           H  
ATOM   2519 HG12 VAL   177      69.419  10.920  41.509  1.00  0.00           H  
ATOM   2520 HG13 VAL   177      70.237  10.541  43.049  1.00  0.00           H  
ATOM   2521  CG2 VAL   177      69.174  13.701  42.222  1.00  0.00           C  
ATOM   2522 HG21 VAL   177      70.072  13.706  41.603  1.00  0.00           H  
ATOM   2523 HG22 VAL   177      68.245  13.923  41.698  1.00  0.00           H  
ATOM   2524 HG23 VAL   177      69.315  14.436  43.014  1.00  0.00           H  
ATOM   2525  C   VAL   177      67.089  12.968  44.466  1.00  0.00           C  
ATOM   2526  O   VAL   177      67.705  13.413  45.428  1.00  0.00           O  
ATOM   2527  N   VAL   178      65.759  13.261  44.207  1.00  0.00           N  
ATOM   2528  H   VAL   178      65.299  12.936  43.369  1.00  0.00           H  
ATOM   2529  CA  VAL   178      64.938  13.889  45.262  1.00  0.00           C  
ATOM   2530  HA  VAL   178      65.536  14.052  46.159  1.00  0.00           H  
ATOM   2531  CB  VAL   178      64.430  15.219  44.760  1.00  0.00           C  
ATOM   2532  HB  VAL   178      63.733  15.613  45.499  1.00  0.00           H  
ATOM   2533  CG1 VAL   178      65.493  16.251  44.654  1.00  0.00           C  
ATOM   2534 HG11 VAL   178      65.904  16.480  45.637  1.00  0.00           H  
ATOM   2535 HG12 VAL   178      65.069  17.135  44.177  1.00  0.00           H  
ATOM   2536 HG13 VAL   178      66.308  15.866  44.041  1.00  0.00           H  
ATOM   2537  CG2 VAL   178      63.685  15.279  43.434  1.00  0.00           C  
ATOM   2538 HG21 VAL   178      62.802  14.639  43.455  1.00  0.00           H  
ATOM   2539 HG22 VAL   178      63.211  16.248  43.280  1.00  0.00           H  
ATOM   2540 HG23 VAL   178      64.287  15.171  42.533  1.00  0.00           H  
ATOM   2541  C   VAL   178      63.799  12.947  45.715  1.00  0.00           C  
ATOM   2542  O   VAL   178      62.886  13.435  46.327  1.00  0.00           O  
ATOM   2543  N   ASP   179      63.779  11.706  45.204  1.00  0.00           N  
ATOM   2544  H   ASP   179      64.547  11.295  44.694  1.00  0.00           H  
ATOM   2545  CA  ASP   179      62.651  10.756  45.424  1.00  0.00           C  
ATOM   2546  HA  ASP   179      61.759  11.328  45.171  1.00  0.00           H  
ATOM   2547  CB  ASP   179      62.691   9.552  44.397  1.00  0.00           C  
ATOM   2548  HB2 ASP   179      63.699   9.552  43.980  1.00  0.00           H  
ATOM   2549  HB3 ASP   179      62.678   8.602  44.930  1.00  0.00           H  
ATOM   2550  CG  ASP   179      61.701   9.639  43.217  1.00  0.00           C  
ATOM   2551  OD1 ASP   179      60.785  10.465  43.311  1.00  0.00           O  
ATOM   2552  OD2 ASP   179      61.767   8.826  42.269  1.00  0.00           O  
ATOM   2553  C   ASP   179      62.333  10.199  46.798  1.00  0.00           C  
ATOM   2554  O   ASP   179      61.437   9.374  46.839  1.00  0.00           O  
ATOM   2555  N   GLN   180      63.054  10.675  47.805  1.00  0.00           N  
ATOM   2556  H   GLN   180      63.837  11.298  47.667  1.00  0.00           H  
ATOM   2557  CA  GLN   180      62.862  10.227  49.115  1.00  0.00           C  
ATOM   2558  HA  GLN   180      62.590   9.172  49.088  1.00  0.00           H  
ATOM   2559  CB  GLN   180      64.267  10.366  49.872  1.00  0.00           C  
ATOM   2560  HB2 GLN   180      64.323  11.432  50.095  1.00  0.00           H  
ATOM   2561  HB3 GLN   180      64.126   9.996  50.888  1.00  0.00           H  
ATOM   2562  CG  GLN   180      65.500   9.733  49.203  1.00  0.00           C  
ATOM   2563  HG2 GLN   180      65.267   8.702  48.939  1.00  0.00           H  
ATOM   2564  HG3 GLN   180      66.363   9.649  49.864  1.00  0.00           H  
ATOM   2565  CD  GLN   180      66.008  10.537  47.925  1.00  0.00           C  
ATOM   2566  OE1 GLN   180      65.842  11.752  47.776  1.00  0.00           O  
ATOM   2567  NE2 GLN   180      66.635   9.811  47.012  1.00  0.00           N  
ATOM   2568 HE21 GLN   180      66.935   8.876  47.245  1.00  0.00           H  
ATOM   2569 HE22 GLN   180      66.812  10.179  46.089  1.00  0.00           H  
ATOM   2570  C   GLN   180      61.705  11.012  49.741  1.00  0.00           C  
ATOM   2571  O   GLN   180      61.716  12.235  49.621  1.00  0.00           O  
ATOM   2572  N   GLY   181      60.712  10.305  50.311  1.00  0.00           N  
ATOM   2573  H   GLY   181      60.813   9.302  50.249  1.00  0.00           H  
ATOM   2574  CA  GLY   181      59.574  10.836  51.019  1.00  0.00           C  
ATOM   2575  HA2 GLY   181      59.003  10.020  51.462  1.00  0.00           H  
ATOM   2576  HA3 GLY   181      59.981  11.552  51.734  1.00  0.00           H  
ATOM   2577  C   GLY   181      58.657  11.561  50.072  1.00  0.00           C  
ATOM   2578  O   GLY   181      57.791  12.166  50.690  1.00  0.00           O  
ATOM   2579  N   ARG   182      58.932  11.575  48.747  1.00  0.00           N  
ATOM   2580  H   ARG   182      59.867  11.290  48.493  1.00  0.00           H  
ATOM   2581  CA  ARG   182      58.148  12.351  47.752  1.00  0.00           C  
ATOM   2582  HA  ARG   182      57.630  13.174  48.245  1.00  0.00           H  
ATOM   2583  CB  ARG   182      59.302  12.820  46.872  1.00  0.00           C  
ATOM   2584  HB2 ARG   182      59.913  12.000  46.494  1.00  0.00           H  
ATOM   2585  HB3 ARG   182      59.941  13.505  47.429  1.00  0.00           H  
ATOM   2586  CG  ARG   182      58.907  13.607  45.583  1.00  0.00           C  
ATOM   2587  HG2 ARG   182      58.322  12.914  44.979  1.00  0.00           H  
ATOM   2588  HG3 ARG   182      58.263  14.417  45.926  1.00  0.00           H  
ATOM   2589  CD  ARG   182      60.097  14.069  44.798  1.00  0.00           C  
ATOM   2590  HD2 ARG   182      60.766  13.229  44.607  1.00  0.00           H  
ATOM   2591  HD3 ARG   182      59.777  14.387  43.806  1.00  0.00           H  
ATOM   2592  NE  ARG   182      60.796  15.185  45.557  1.00  0.00           N  
ATOM   2593  HE  ARG   182      61.641  14.947  46.056  1.00  0.00           H  
ATOM   2594  CZ  ARG   182      60.296  16.367  45.837  1.00  0.00           C  
ATOM   2595  NH1 ARG   182      60.940  17.195  46.626  1.00  0.00           N  
ATOM   2596 HH11 ARG   182      61.840  16.896  46.973  1.00  0.00           H  
ATOM   2597 HH12 ARG   182      60.736  18.182  46.701  1.00  0.00           H  
ATOM   2598  NH2 ARG   182      59.159  16.801  45.374  1.00  0.00           N  
ATOM   2599 HH21 ARG   182      58.624  16.293  44.684  1.00  0.00           H  
ATOM   2600 HH22 ARG   182      58.997  17.772  45.601  1.00  0.00           H  
ATOM   2601  C   ARG   182      57.126  11.396  47.172  1.00  0.00           C  
ATOM   2602  O   ARG   182      57.383  10.531  46.401  1.00  0.00           O  
ATOM   2603  N   THR   183      55.872  11.599  47.512  1.00  0.00           N  
ATOM   2604  H   THR   183      55.636  12.407  48.071  1.00  0.00           H  
ATOM   2605  CA  THR   183      54.751  10.923  46.916  1.00  0.00           C  
ATOM   2606  HA  THR   183      54.918   9.848  46.989  1.00  0.00           H  
ATOM   2607  CB  THR   183      53.482  11.169  47.793  1.00  0.00           C  
ATOM   2608  HB  THR   183      52.668  10.677  47.262  1.00  0.00           H  
ATOM   2609  CG2 THR   183      53.440  10.643  49.228  1.00  0.00           C  
ATOM   2610 HG21 THR   183      54.208  11.156  49.807  1.00  0.00           H  
ATOM   2611 HG22 THR   183      53.543   9.558  49.228  1.00  0.00           H  
ATOM   2612 HG23 THR   183      52.453  10.862  49.636  1.00  0.00           H  
ATOM   2613  OG1 THR   183      53.281  12.598  47.873  1.00  0.00           O  
ATOM   2614  HG1 THR   183      52.356  12.854  47.881  1.00  0.00           H  
ATOM   2615  C   THR   183      54.610  11.259  45.376  1.00  0.00           C  
ATOM   2616  O   THR   183      55.029  12.255  44.895  1.00  0.00           O  
ATOM   2617  N   PRO   184      53.959  10.403  44.533  1.00  0.00           N  
ATOM   2618  CD  PRO   184      53.224   9.218  44.960  1.00  0.00           C  
ATOM   2619  HD2 PRO   184      52.187   9.500  45.142  1.00  0.00           H  
ATOM   2620  HD3 PRO   184      53.626   8.843  45.900  1.00  0.00           H  
ATOM   2621  CG  PRO   184      53.302   8.196  43.839  1.00  0.00           C  
ATOM   2622  HG2 PRO   184      54.152   7.523  43.952  1.00  0.00           H  
ATOM   2623  HG3 PRO   184      52.390   7.601  43.880  1.00  0.00           H  
ATOM   2624  CB  PRO   184      53.338   9.074  42.599  1.00  0.00           C  
ATOM   2625  HB2 PRO   184      52.305   9.403  42.492  1.00  0.00           H  
ATOM   2626  HB3 PRO   184      53.769   8.605  41.714  1.00  0.00           H  
ATOM   2627  CA  PRO   184      54.084  10.336  43.064  1.00  0.00           C  
ATOM   2628  HA  PRO   184      55.132  10.100  42.878  1.00  0.00           H  
ATOM   2629  C   PRO   184      53.656  11.522  42.209  1.00  0.00           C  
ATOM   2630  O   PRO   184      54.288  11.708  41.187  1.00  0.00           O  
ATOM   2631  N   ALA   185      52.704  12.375  42.691  1.00  0.00           N  
ATOM   2632  H   ALA   185      52.131  12.103  43.477  1.00  0.00           H  
ATOM   2633  CA  ALA   185      52.401  13.669  42.052  1.00  0.00           C  
ATOM   2634  HA  ALA   185      52.315  13.587  40.969  1.00  0.00           H  
ATOM   2635  CB  ALA   185      51.007  14.133  42.569  1.00  0.00           C  
ATOM   2636  HB1 ALA   185      51.125  14.246  43.647  1.00  0.00           H  
ATOM   2637  HB2 ALA   185      50.740  15.114  42.177  1.00  0.00           H  
ATOM   2638  HB3 ALA   185      50.203  13.418  42.392  1.00  0.00           H  
ATOM   2639  C   ALA   185      53.444  14.785  42.297  1.00  0.00           C  
ATOM   2640  O   ALA   185      53.419  15.806  41.588  1.00  0.00           O  
ATOM   2641  N   PHE   186      54.458  14.582  43.133  1.00  0.00           N  
ATOM   2642  H   PHE   186      54.498  13.656  43.535  1.00  0.00           H  
ATOM   2643  CA  PHE   186      55.574  15.453  43.478  1.00  0.00           C  
ATOM   2644  HA  PHE   186      55.288  16.413  43.048  1.00  0.00           H  
ATOM   2645  CB  PHE   186      55.586  15.575  44.976  1.00  0.00           C  
ATOM   2646  HB2 PHE   186      55.766  14.600  45.428  1.00  0.00           H  
ATOM   2647  HB3 PHE   186      56.380  16.234  45.327  1.00  0.00           H  
ATOM   2648  CG  PHE   186      54.251  16.155  45.429  1.00  0.00           C  
ATOM   2649  CD1 PHE   186      54.051  17.547  45.531  1.00  0.00           C  
ATOM   2650  HD1 PHE   186      54.869  18.224  45.334  1.00  0.00           H  
ATOM   2651  CE1 PHE   186      52.806  18.068  45.866  1.00  0.00           C  
ATOM   2652  HE1 PHE   186      52.661  19.132  45.980  1.00  0.00           H  
ATOM   2653  CZ  PHE   186      51.738  17.194  46.075  1.00  0.00           C  
ATOM   2654  HZ  PHE   186      50.764  17.625  46.252  1.00  0.00           H  
ATOM   2655  CE2 PHE   186      51.911  15.793  46.004  1.00  0.00           C  
ATOM   2656  HE2 PHE   186      51.038  15.178  46.161  1.00  0.00           H  
ATOM   2657  CD2 PHE   186      53.234  15.255  45.795  1.00  0.00           C  
ATOM   2658  HD2 PHE   186      53.354  14.182  45.748  1.00  0.00           H  
ATOM   2659  C   PHE   186      56.906  15.125  42.811  1.00  0.00           C  
ATOM   2660  O   PHE   186      57.901  15.667  43.268  1.00  0.00           O  
ATOM   2661  N   ARG   187      57.028  14.195  41.878  1.00  0.00           N  
ATOM   2662  H   ARG   187      56.192  13.773  41.499  1.00  0.00           H  
ATOM   2663  CA  ARG   187      58.307  13.822  41.253  1.00  0.00           C  
ATOM   2664  HA  ARG   187      58.996  13.790  42.096  1.00  0.00           H  
ATOM   2665  CB  ARG   187      58.188  12.506  40.562  1.00  0.00           C  
ATOM   2666  HB2 ARG   187      57.380  12.536  39.832  1.00  0.00           H  
ATOM   2667  HB3 ARG   187      59.143  12.311  40.073  1.00  0.00           H  
ATOM   2668  CG  ARG   187      57.748  11.331  41.502  1.00  0.00           C  
ATOM   2669  HG2 ARG   187      58.422  11.315  42.359  1.00  0.00           H  
ATOM   2670  HG3 ARG   187      56.683  11.288  41.730  1.00  0.00           H  
ATOM   2671  CD  ARG   187      57.986   9.962  40.821  1.00  0.00           C  
ATOM   2672  HD2 ARG   187      57.540   9.195  41.454  1.00  0.00           H  
ATOM   2673  HD3 ARG   187      57.413   9.994  39.894  1.00  0.00           H  
ATOM   2674  NE  ARG   187      59.426   9.565  40.714  1.00  0.00           N  
ATOM   2675  HE  ARG   187      60.068   9.560  41.494  1.00  0.00           H  
ATOM   2676  CZ  ARG   187      60.076   9.348  39.581  1.00  0.00           C  
ATOM   2677  NH1 ARG   187      59.543   9.212  38.447  1.00  0.00           N  
ATOM   2678 HH11 ARG   187      58.580   9.406  38.213  1.00  0.00           H  
ATOM   2679 HH12 ARG   187      60.075   8.813  37.687  1.00  0.00           H  
ATOM   2680  NH2 ARG   187      61.385   9.237  39.547  1.00  0.00           N  
ATOM   2681 HH21 ARG   187      61.810   8.949  40.417  1.00  0.00           H  
ATOM   2682 HH22 ARG   187      61.796   8.931  38.677  1.00  0.00           H  
ATOM   2683  C   ARG   187      58.703  14.982  40.298  1.00  0.00           C  
ATOM   2684  O   ARG   187      57.789  15.781  39.950  1.00  0.00           O  
ATOM   2685  N   VAL   188      59.912  14.961  39.811  1.00  0.00           N  
ATOM   2686  H   VAL   188      60.469  14.222  40.217  1.00  0.00           H  
ATOM   2687  CA  VAL   188      60.398  15.983  38.873  1.00  0.00           C  
ATOM   2688  HA  VAL   188      59.912  16.912  39.169  1.00  0.00           H  
ATOM   2689  CB  VAL   188      61.938  16.127  38.880  1.00  0.00           C  
ATOM   2690  HB  VAL   188      62.346  15.174  38.544  1.00  0.00           H  
ATOM   2691  CG1 VAL   188      62.505  17.172  37.946  1.00  0.00           C  
ATOM   2692 HG11 VAL   188      63.591  17.249  38.008  1.00  0.00           H  
ATOM   2693 HG12 VAL   188      62.286  16.794  36.947  1.00  0.00           H  
ATOM   2694 HG13 VAL   188      62.091  18.146  38.205  1.00  0.00           H  
ATOM   2695  CG2 VAL   188      62.360  16.436  40.255  1.00  0.00           C  
ATOM   2696 HG21 VAL   188      61.596  16.998  40.793  1.00  0.00           H  
ATOM   2697 HG22 VAL   188      62.459  15.518  40.834  1.00  0.00           H  
ATOM   2698 HG23 VAL   188      63.317  16.925  40.438  1.00  0.00           H  
ATOM   2699  C   VAL   188      59.727  15.747  37.514  1.00  0.00           C  
ATOM   2700  O   VAL   188      59.888  14.697  36.908  1.00  0.00           O  
ATOM   2701  N   GLN   189      58.976  16.715  37.078  1.00  0.00           N  
ATOM   2702  H   GLN   189      59.063  17.603  37.550  1.00  0.00           H  
ATOM   2703  CA  GLN   189      58.160  16.786  35.910  1.00  0.00           C  
ATOM   2704  HA  GLN   189      58.312  15.849  35.375  1.00  0.00           H  
ATOM   2705  CB  GLN   189      56.697  16.742  36.409  1.00  0.00           C  
ATOM   2706  HB2 GLN   189      56.182  16.549  35.468  1.00  0.00           H  
ATOM   2707  HB3 GLN   189      56.488  15.833  36.972  1.00  0.00           H  
ATOM   2708  CG  GLN   189      56.205  17.936  37.162  1.00  0.00           C  
ATOM   2709  HG2 GLN   189      56.720  18.081  38.112  1.00  0.00           H  
ATOM   2710  HG3 GLN   189      56.188  18.810  36.511  1.00  0.00           H  
ATOM   2711  CD  GLN   189      54.713  17.744  37.516  1.00  0.00           C  
ATOM   2712  OE1 GLN   189      54.060  16.829  37.024  1.00  0.00           O  
ATOM   2713  NE2 GLN   189      54.251  18.418  38.546  1.00  0.00           N  
ATOM   2714 HE21 GLN   189      54.815  19.192  38.867  1.00  0.00           H  
ATOM   2715 HE22 GLN   189      53.253  18.408  38.701  1.00  0.00           H  
ATOM   2716  C   GLN   189      58.543  17.939  34.970  1.00  0.00           C  
ATOM   2717  O   GLN   189      59.303  18.820  35.407  1.00  0.00           O  
ATOM   2718  N   PRO   190      58.137  17.928  33.724  1.00  0.00           N  
ATOM   2719  CD  PRO   190      57.335  16.973  33.060  1.00  0.00           C  
ATOM   2720  HD2 PRO   190      57.775  15.979  32.985  1.00  0.00           H  
ATOM   2721  HD3 PRO   190      56.405  16.860  33.617  1.00  0.00           H  
ATOM   2722  CG  PRO   190      57.098  17.452  31.672  1.00  0.00           C  
ATOM   2723  HG2 PRO   190      56.108  17.896  31.568  1.00  0.00           H  
ATOM   2724  HG3 PRO   190      57.032  16.574  31.029  1.00  0.00           H  
ATOM   2725  CB  PRO   190      58.191  18.434  31.399  1.00  0.00           C  
ATOM   2726  HB2 PRO   190      57.803  19.186  30.711  1.00  0.00           H  
ATOM   2727  HB3 PRO   190      58.959  17.756  31.026  1.00  0.00           H  
ATOM   2728  CA  PRO   190      58.467  19.013  32.803  1.00  0.00           C  
ATOM   2729  HA  PRO   190      59.503  19.326  32.932  1.00  0.00           H  
ATOM   2730  C   PRO   190      57.534  20.265  33.118  1.00  0.00           C  
ATOM   2731  O   PRO   190      56.371  20.211  33.415  1.00  0.00           O  
ATOM   2732  N   MET   191      58.168  21.487  33.103  1.00  0.00           N  
ATOM   2733  H   MET   191      59.151  21.587  32.895  1.00  0.00           H  
ATOM   2734  CA  MET   191      57.481  22.753  33.381  1.00  0.00           C  
ATOM   2735  HA  MET   191      56.955  22.666  34.333  1.00  0.00           H  
ATOM   2736  CB  MET   191      58.626  23.789  33.593  1.00  0.00           C  
ATOM   2737  HB2 MET   191      59.253  23.478  34.428  1.00  0.00           H  
ATOM   2738  HB3 MET   191      59.257  23.904  32.712  1.00  0.00           H  
ATOM   2739  CG  MET   191      58.227  25.217  34.012  1.00  0.00           C  
ATOM   2740  HG2 MET   191      57.493  25.573  33.290  1.00  0.00           H  
ATOM   2741  HG3 MET   191      59.200  25.709  34.026  1.00  0.00           H  
ATOM   2742  SD  MET   191      57.611  25.207  35.653  1.00  0.00           S  
ATOM   2743  CE  MET   191      59.091  25.373  36.643  1.00  0.00           C  
ATOM   2744  HE1 MET   191      58.778  25.594  37.663  1.00  0.00           H  
ATOM   2745  HE2 MET   191      59.793  24.543  36.556  1.00  0.00           H  
ATOM   2746  HE3 MET   191      59.711  26.241  36.422  1.00  0.00           H  
ATOM   2747  C   MET   191      56.536  23.289  32.286  1.00  0.00           C  
ATOM   2748  O   MET   191      56.867  23.236  31.118  1.00  0.00           O  
ATOM   2749  N   PRO   192      55.411  23.967  32.629  1.00  0.00           N  
ATOM   2750  CD  PRO   192      54.731  23.769  33.896  1.00  0.00           C  
ATOM   2751  HD2 PRO   192      55.062  22.811  34.298  1.00  0.00           H  
ATOM   2752  HD3 PRO   192      55.063  24.546  34.584  1.00  0.00           H  
ATOM   2753  CG  PRO   192      53.195  23.835  33.629  1.00  0.00           C  
ATOM   2754  HG2 PRO   192      52.583  24.071  34.500  1.00  0.00           H  
ATOM   2755  HG3 PRO   192      52.748  22.888  33.325  1.00  0.00           H  
ATOM   2756  CB  PRO   192      53.195  24.802  32.428  1.00  0.00           C  
ATOM   2757  HB2 PRO   192      53.174  25.829  32.795  1.00  0.00           H  
ATOM   2758  HB3 PRO   192      52.366  24.594  31.752  1.00  0.00           H  
ATOM   2759  CA  PRO   192      54.526  24.687  31.740  1.00  0.00           C  
ATOM   2760  HA  PRO   192      54.311  24.061  30.874  1.00  0.00           H  
ATOM   2761  C   PRO   192      55.152  26.037  31.299  1.00  0.00           C  
ATOM   2762  O   PRO   192      55.629  26.781  32.113  1.00  0.00           O  
ATOM   2763  N   LEU   193      55.275  26.313  30.034  1.00  0.00           N  
ATOM   2764  H   LEU   193      54.793  25.676  29.415  1.00  0.00           H  
ATOM   2765  CA  LEU   193      55.966  27.452  29.431  1.00  0.00           C  
ATOM   2766  HA  LEU   193      56.405  28.114  30.176  1.00  0.00           H  
ATOM   2767  CB  LEU   193      57.186  26.884  28.626  1.00  0.00           C  
ATOM   2768  HB2 LEU   193      57.454  25.969  29.154  1.00  0.00           H  
ATOM   2769  HB3 LEU   193      56.789  26.620  27.645  1.00  0.00           H  
ATOM   2770  CG  LEU   193      58.550  27.632  28.394  1.00  0.00           C  
ATOM   2771  HG  LEU   193      59.261  27.077  27.782  1.00  0.00           H  
ATOM   2772  CD1 LEU   193      58.371  28.863  27.500  1.00  0.00           C  
ATOM   2773 HD11 LEU   193      58.084  28.648  26.471  1.00  0.00           H  
ATOM   2774 HD12 LEU   193      57.699  29.604  27.932  1.00  0.00           H  
ATOM   2775 HD13 LEU   193      59.413  29.153  27.358  1.00  0.00           H  
ATOM   2776  CD2 LEU   193      59.152  27.913  29.772  1.00  0.00           C  
ATOM   2777 HD21 LEU   193      59.097  27.029  30.408  1.00  0.00           H  
ATOM   2778 HD22 LEU   193      58.611  28.656  30.358  1.00  0.00           H  
ATOM   2779 HD23 LEU   193      60.188  28.217  29.617  1.00  0.00           H  
ATOM   2780  C   LEU   193      55.025  28.287  28.597  1.00  0.00           C  
ATOM   2781  O   LEU   193      54.281  27.674  27.792  1.00  0.00           O  
ATOM   2782  N   ALA   194      54.990  29.610  28.712  1.00  0.00           N  
ATOM   2783  H   ALA   194      55.572  30.075  29.394  1.00  0.00           H  
ATOM   2784  CA  ALA   194      54.203  30.494  27.931  1.00  0.00           C  
ATOM   2785  HA  ALA   194      53.188  30.096  27.920  1.00  0.00           H  
ATOM   2786  CB  ALA   194      54.019  31.784  28.596  1.00  0.00           C  
ATOM   2787  HB1 ALA   194      54.690  32.624  28.418  1.00  0.00           H  
ATOM   2788  HB2 ALA   194      53.036  32.196  28.365  1.00  0.00           H  
ATOM   2789  HB3 ALA   194      53.967  31.585  29.666  1.00  0.00           H  
ATOM   2790  C   ALA   194      54.625  30.779  26.520  1.00  0.00           C  
ATOM   2791  O   ALA   194      55.603  31.450  26.221  1.00  0.00           O  
ATOM   2792  N   VAL   195      53.861  30.289  25.574  1.00  0.00           N  
ATOM   2793  H   VAL   195      53.170  29.583  25.784  1.00  0.00           H  
ATOM   2794  CA  VAL   195      54.246  30.314  24.170  1.00  0.00           C  
ATOM   2795  HA  VAL   195      55.099  30.976  24.020  1.00  0.00           H  
ATOM   2796  CB  VAL   195      54.822  28.937  23.637  1.00  0.00           C  
ATOM   2797  HB  VAL   195      54.926  28.968  22.552  1.00  0.00           H  
ATOM   2798  CG1 VAL   195      56.169  28.587  24.331  1.00  0.00           C  
ATOM   2799 HG11 VAL   195      55.965  28.382  25.383  1.00  0.00           H  
ATOM   2800 HG12 VAL   195      56.740  29.508  24.214  1.00  0.00           H  
ATOM   2801 HG13 VAL   195      56.635  27.754  23.804  1.00  0.00           H  
ATOM   2802  CG2 VAL   195      53.923  27.735  24.010  1.00  0.00           C  
ATOM   2803 HG21 VAL   195      52.978  27.872  23.484  1.00  0.00           H  
ATOM   2804 HG22 VAL   195      54.368  26.801  23.668  1.00  0.00           H  
ATOM   2805 HG23 VAL   195      53.707  27.542  25.061  1.00  0.00           H  
ATOM   2806  C   VAL   195      53.073  30.725  23.169  1.00  0.00           C  
ATOM   2807  O   VAL   195      51.874  30.439  23.433  1.00  0.00           O  
ATOM   2808  N   HIE   196      53.500  31.381  22.034  1.00  0.00           N  
ATOM   2809  H   HIE   196      54.493  31.397  21.847  1.00  0.00           H  
ATOM   2810  CA  HIE   196      52.709  32.035  21.077  1.00  0.00           C  
ATOM   2811  HA  HIE   196      51.885  32.568  21.552  1.00  0.00           H  
ATOM   2812  CB  HIE   196      53.490  33.063  20.356  1.00  0.00           C  
ATOM   2813  HB2 HIE   196      53.807  33.896  20.983  1.00  0.00           H  
ATOM   2814  HB3 HIE   196      54.372  32.530  20.000  1.00  0.00           H  
ATOM   2815  CG  HIE   196      52.955  33.592  19.083  1.00  0.00           C  
ATOM   2816  ND1 HIE   196      51.988  34.565  19.002  1.00  0.00           N  
ATOM   2817  CE1 HIE   196      51.775  34.685  17.690  1.00  0.00           C  
ATOM   2818  HE1 HIE   196      51.174  35.518  17.357  1.00  0.00           H  
ATOM   2819  NE2 HIE   196      52.532  33.977  16.941  1.00  0.00           N  
ATOM   2820  HE2 HIE   196      52.570  34.053  15.935  1.00  0.00           H  
ATOM   2821  CD2 HIE   196      53.418  33.319  17.850  1.00  0.00           C  
ATOM   2822  HD2 HIE   196      54.202  32.596  17.680  1.00  0.00           H  
ATOM   2823  C   HIE   196      52.166  31.043  20.031  1.00  0.00           C  
ATOM   2824  O   HIE   196      52.948  30.321  19.419  1.00  0.00           O  
ATOM   2825  N   ARG   197      50.868  30.993  19.840  1.00  0.00           N  
ATOM   2826  H   ARG   197      50.318  31.669  20.350  1.00  0.00           H  
ATOM   2827  CA  ARG   197      50.208  30.035  18.936  1.00  0.00           C  
ATOM   2828  HA  ARG   197      49.142  30.114  19.148  1.00  0.00           H  
ATOM   2829  CB  ARG   197      50.457  30.365  17.430  1.00  0.00           C  
ATOM   2830  HB2 ARG   197      50.187  29.517  16.801  1.00  0.00           H  
ATOM   2831  HB3 ARG   197      51.532  30.508  17.321  1.00  0.00           H  
ATOM   2832  CG  ARG   197      49.664  31.558  16.987  1.00  0.00           C  
ATOM   2833  HG2 ARG   197      48.587  31.451  17.118  1.00  0.00           H  
ATOM   2834  HG3 ARG   197      49.900  32.449  17.569  1.00  0.00           H  
ATOM   2835  CD  ARG   197      50.116  31.853  15.530  1.00  0.00           C  
ATOM   2836  HD2 ARG   197      51.170  32.121  15.449  1.00  0.00           H  
ATOM   2837  HD3 ARG   197      49.603  32.807  15.408  1.00  0.00           H  
ATOM   2838  NE  ARG   197      49.723  30.811  14.537  1.00  0.00           N  
ATOM   2839  HE  ARG   197      49.843  29.848  14.819  1.00  0.00           H  
ATOM   2840  CZ  ARG   197      49.326  31.088  13.306  1.00  0.00           C  
ATOM   2841  NH1 ARG   197      49.049  32.305  12.835  1.00  0.00           N  
ATOM   2842 HH11 ARG   197      49.048  33.120  13.431  1.00  0.00           H  
ATOM   2843 HH12 ARG   197      48.623  32.322  11.919  1.00  0.00           H  
ATOM   2844  NH2 ARG   197      49.274  30.061  12.488  1.00  0.00           N  
ATOM   2845 HH21 ARG   197      49.463  29.147  12.874  1.00  0.00           H  
ATOM   2846 HH22 ARG   197      48.955  30.058  11.530  1.00  0.00           H  
ATOM   2847  C   ARG   197      50.416  28.603  19.403  1.00  0.00           C  
ATOM   2848  O   ARG   197      50.910  27.815  18.666  1.00  0.00           O  
ATOM   2849  N   ARG   198      50.230  28.248  20.710  1.00  0.00           N  
ATOM   2850  H   ARG   198      49.690  28.838  21.327  1.00  0.00           H  
ATOM   2851  CA  ARG   198      50.708  26.987  21.337  1.00  0.00           C  
ATOM   2852  HA  ARG   198      51.795  26.907  21.372  1.00  0.00           H  
ATOM   2853  CB  ARG   198      50.192  26.940  22.826  1.00  0.00           C  
ATOM   2854  HB2 ARG   198      50.298  27.913  23.306  1.00  0.00           H  
ATOM   2855  HB3 ARG   198      50.759  26.264  23.466  1.00  0.00           H  
ATOM   2856  CG  ARG   198      48.665  26.544  22.913  1.00  0.00           C  
ATOM   2857  HG2 ARG   198      47.978  27.201  22.379  1.00  0.00           H  
ATOM   2858  HG3 ARG   198      48.623  25.544  22.483  1.00  0.00           H  
ATOM   2859  CD  ARG   198      48.181  26.565  24.384  1.00  0.00           C  
ATOM   2860  HD2 ARG   198      48.572  25.694  24.909  1.00  0.00           H  
ATOM   2861  HD3 ARG   198      48.676  27.391  24.894  1.00  0.00           H  
ATOM   2862  NE  ARG   198      46.775  26.806  24.609  1.00  0.00           N  
ATOM   2863  HE  ARG   198      46.154  27.153  23.891  1.00  0.00           H  
ATOM   2864  CZ  ARG   198      46.182  26.755  25.797  1.00  0.00           C  
ATOM   2865  NH1 ARG   198      44.945  27.231  25.873  1.00  0.00           N  
ATOM   2866 HH11 ARG   198      44.446  27.470  25.028  1.00  0.00           H  
ATOM   2867 HH12 ARG   198      44.316  27.117  26.655  1.00  0.00           H  
ATOM   2868  NH2 ARG   198      46.858  26.516  26.888  1.00  0.00           N  
ATOM   2869 HH21 ARG   198      47.823  26.226  26.814  1.00  0.00           H  
ATOM   2870 HH22 ARG   198      46.585  26.714  27.840  1.00  0.00           H  
ATOM   2871  C   ARG   198      50.346  25.665  20.612  1.00  0.00           C  
ATOM   2872  O   ARG   198      50.851  24.606  20.889  1.00  0.00           O  
ATOM   2873  N   GLN   199      49.431  25.718  19.651  1.00  0.00           N  
ATOM   2874  H   GLN   199      49.108  26.655  19.456  1.00  0.00           H  
ATOM   2875  CA  GLN   199      48.906  24.565  18.859  1.00  0.00           C  
ATOM   2876  HA  GLN   199      48.995  23.680  19.488  1.00  0.00           H  
ATOM   2877  CB  GLN   199      47.445  24.893  18.480  1.00  0.00           C  
ATOM   2878  HB2 GLN   199      47.436  25.623  17.671  1.00  0.00           H  
ATOM   2879  HB3 GLN   199      46.906  24.012  18.133  1.00  0.00           H  
ATOM   2880  CG  GLN   199      46.531  25.457  19.630  1.00  0.00           C  
ATOM   2881  HG2 GLN   199      46.793  24.982  20.576  1.00  0.00           H  
ATOM   2882  HG3 GLN   199      45.512  25.226  19.319  1.00  0.00           H  
ATOM   2883  CD  GLN   199      46.641  27.005  19.832  1.00  0.00           C  
ATOM   2884  OE1 GLN   199      47.516  27.713  19.359  1.00  0.00           O  
ATOM   2885  NE2 GLN   199      45.694  27.573  20.518  1.00  0.00           N  
ATOM   2886 HE21 GLN   199      44.870  27.050  20.779  1.00  0.00           H  
ATOM   2887 HE22 GLN   199      45.645  28.576  20.408  1.00  0.00           H  
ATOM   2888  C   GLN   199      49.696  24.260  17.578  1.00  0.00           C  
ATOM   2889  O   GLN   199      49.654  23.144  17.132  1.00  0.00           O  
ATOM   2890  N   ASP   200      50.473  25.190  17.042  1.00  0.00           N  
ATOM   2891  H   ASP   200      50.497  26.121  17.433  1.00  0.00           H  
ATOM   2892  CA  ASP   200      51.334  24.834  15.922  1.00  0.00           C  
ATOM   2893  HA  ASP   200      50.793  24.196  15.223  1.00  0.00           H  
ATOM   2894  CB  ASP   200      51.622  26.183  15.138  1.00  0.00           C  
ATOM   2895  HB2 ASP   200      52.154  26.842  15.823  1.00  0.00           H  
ATOM   2896  HB3 ASP   200      52.305  26.134  14.291  1.00  0.00           H  
ATOM   2897  CG  ASP   200      50.379  26.877  14.594  1.00  0.00           C  
ATOM   2898  OD1 ASP   200      50.338  28.130  14.483  1.00  0.00           O  
ATOM   2899  OD2 ASP   200      49.433  26.256  14.177  1.00  0.00           O  
ATOM   2900  C   ASP   200      52.670  24.146  16.325  1.00  0.00           C  
ATOM   2901  O   ASP   200      53.227  24.302  17.428  1.00  0.00           O  
ATOM   2902  N   GLY   201      53.246  23.450  15.362  1.00  0.00           N  
ATOM   2903  H   GLY   201      52.627  23.161  14.618  1.00  0.00           H  
ATOM   2904  CA  GLY   201      54.700  23.065  15.307  1.00  0.00           C  
ATOM   2905  HA2 GLY   201      55.055  23.014  16.337  1.00  0.00           H  
ATOM   2906  HA3 GLY   201      54.922  22.227  14.646  1.00  0.00           H  
ATOM   2907  C   GLY   201      55.674  24.203  14.845  1.00  0.00           C  
ATOM   2908  O   GLY   201      56.699  23.921  14.203  1.00  0.00           O  
ATOM   2909  N   ALA   202      55.478  25.363  15.438  1.00  0.00           N  
ATOM   2910  H   ALA   202      54.761  25.481  16.139  1.00  0.00           H  
ATOM   2911  CA  ALA   202      56.216  26.616  15.099  1.00  0.00           C  
ATOM   2912  HA  ALA   202      57.229  26.322  14.827  1.00  0.00           H  
ATOM   2913  CB  ALA   202      55.705  27.310  13.835  1.00  0.00           C  
ATOM   2914  HB1 ALA   202      56.359  28.157  13.629  1.00  0.00           H  
ATOM   2915  HB2 ALA   202      55.687  26.567  13.038  1.00  0.00           H  
ATOM   2916  HB3 ALA   202      54.698  27.710  13.950  1.00  0.00           H  
ATOM   2917  C   ALA   202      56.340  27.623  16.258  1.00  0.00           C  
ATOM   2918  O   ALA   202      56.319  28.808  16.107  1.00  0.00           O  
ATOM   2919  N   LEU   203      56.337  27.094  17.513  1.00  0.00           N  
ATOM   2920  H   LEU   203      56.297  26.086  17.556  1.00  0.00           H  
ATOM   2921  CA  LEU   203      56.280  27.839  18.761  1.00  0.00           C  
ATOM   2922  HA  LEU   203      55.355  28.416  18.773  1.00  0.00           H  
ATOM   2923  CB  LEU   203      56.260  26.935  19.941  1.00  0.00           C  
ATOM   2924  HB2 LEU   203      56.212  27.521  20.859  1.00  0.00           H  
ATOM   2925  HB3 LEU   203      57.234  26.469  20.089  1.00  0.00           H  
ATOM   2926  CG  LEU   203      55.259  25.857  19.954  1.00  0.00           C  
ATOM   2927  HG  LEU   203      55.469  25.333  19.021  1.00  0.00           H  
ATOM   2928  CD1 LEU   203      55.592  24.811  21.065  1.00  0.00           C  
ATOM   2929 HD11 LEU   203      55.347  25.301  22.007  1.00  0.00           H  
ATOM   2930 HD12 LEU   203      56.657  24.577  21.052  1.00  0.00           H  
ATOM   2931 HD13 LEU   203      55.006  23.892  21.057  1.00  0.00           H  
ATOM   2932  CD2 LEU   203      53.811  26.355  19.960  1.00  0.00           C  
ATOM   2933 HD21 LEU   203      53.782  26.982  20.851  1.00  0.00           H  
ATOM   2934 HD22 LEU   203      53.694  27.082  19.157  1.00  0.00           H  
ATOM   2935 HD23 LEU   203      53.158  25.493  19.821  1.00  0.00           H  
ATOM   2936  C   LEU   203      57.447  28.849  18.933  1.00  0.00           C  
ATOM   2937  O   LEU   203      58.677  28.656  18.806  1.00  0.00           O  
ATOM   2938  N   VAL   204      57.046  30.049  19.337  1.00  0.00           N  
ATOM   2939  H   VAL   204      56.040  30.093  19.427  1.00  0.00           H  
ATOM   2940  CA  VAL   204      57.910  31.028  19.902  1.00  0.00           C  
ATOM   2941  HA  VAL   204      58.832  30.512  20.171  1.00  0.00           H  
ATOM   2942  CB  VAL   204      58.279  32.138  18.939  1.00  0.00           C  
ATOM   2943  HB  VAL   204      59.061  32.779  19.347  1.00  0.00           H  
ATOM   2944  CG1 VAL   204      58.732  31.574  17.495  1.00  0.00           C  
ATOM   2945 HG11 VAL   204      59.515  30.847  17.711  1.00  0.00           H  
ATOM   2946 HG12 VAL   204      59.220  32.363  16.924  1.00  0.00           H  
ATOM   2947 HG13 VAL   204      57.888  31.128  16.969  1.00  0.00           H  
ATOM   2948  CG2 VAL   204      57.109  33.078  18.539  1.00  0.00           C  
ATOM   2949 HG21 VAL   204      56.864  33.748  19.363  1.00  0.00           H  
ATOM   2950 HG22 VAL   204      56.189  32.629  18.164  1.00  0.00           H  
ATOM   2951 HG23 VAL   204      57.430  33.677  17.687  1.00  0.00           H  
ATOM   2952  C   VAL   204      57.327  31.478  21.292  1.00  0.00           C  
ATOM   2953  O   VAL   204      56.338  30.879  21.763  1.00  0.00           O  
ATOM   2954  N   TRP   205      58.029  32.434  21.948  1.00  0.00           N  
ATOM   2955  H   TRP   205      58.825  32.893  21.529  1.00  0.00           H  
ATOM   2956  CA  TRP   205      57.638  32.826  23.305  1.00  0.00           C  
ATOM   2957  HA  TRP   205      57.265  31.968  23.863  1.00  0.00           H  
ATOM   2958  CB  TRP   205      58.907  33.316  23.991  1.00  0.00           C  
ATOM   2959  HB2 TRP   205      59.237  34.251  23.538  1.00  0.00           H  
ATOM   2960  HB3 TRP   205      58.570  33.641  24.976  1.00  0.00           H  
ATOM   2961  CG  TRP   205      60.070  32.421  24.174  1.00  0.00           C  
ATOM   2962  CD1 TRP   205      60.258  31.568  25.203  1.00  0.00           C  
ATOM   2963  HD1 TRP   205      59.628  31.579  26.080  1.00  0.00           H  
ATOM   2964  NE1 TRP   205      61.418  30.887  25.063  1.00  0.00           N  
ATOM   2965  HE1 TRP   205      61.785  30.314  25.810  1.00  0.00           H  
ATOM   2966  CE2 TRP   205      62.059  31.147  23.865  1.00  0.00           C  
ATOM   2967  CZ2 TRP   205      63.241  30.725  23.295  1.00  0.00           C  
ATOM   2968  HZ2 TRP   205      63.953  30.018  23.694  1.00  0.00           H  
ATOM   2969  CH2 TRP   205      63.579  31.178  22.049  1.00  0.00           C  
ATOM   2970  HH2 TRP   205      64.381  30.801  21.432  1.00  0.00           H  
ATOM   2971  CZ3 TRP   205      62.823  32.198  21.429  1.00  0.00           C  
ATOM   2972  HZ3 TRP   205      63.102  32.521  20.437  1.00  0.00           H  
ATOM   2973  CE3 TRP   205      61.702  32.647  22.098  1.00  0.00           C  
ATOM   2974  HE3 TRP   205      61.157  33.521  21.776  1.00  0.00           H  
ATOM   2975  CD2 TRP   205      61.246  32.148  23.291  1.00  0.00           C  
ATOM   2976  C   TRP   205      56.448  33.838  23.346  1.00  0.00           C  
ATOM   2977  O   TRP   205      56.200  34.529  22.369  1.00  0.00           O  
ATOM   2978  N   SER   206      55.701  33.848  24.427  1.00  0.00           N  
ATOM   2979  H   SER   206      55.966  33.169  25.126  1.00  0.00           H  
ATOM   2980  CA  SER   206      54.643  34.701  24.935  1.00  0.00           C  
ATOM   2981  HA  SER   206      54.006  35.040  24.118  1.00  0.00           H  
ATOM   2982  CB  SER   206      53.758  33.871  25.855  1.00  0.00           C  
ATOM   2983  HB2 SER   206      54.316  33.432  26.683  1.00  0.00           H  
ATOM   2984  HB3 SER   206      53.343  33.004  25.341  1.00  0.00           H  
ATOM   2985  OG  SER   206      52.740  34.609  26.371  1.00  0.00           O  
ATOM   2986  HG  SER   206      52.060  33.984  26.633  1.00  0.00           H  
ATOM   2987  C   SER   206      55.119  35.965  25.708  1.00  0.00           C  
ATOM   2988  O   SER   206      56.126  35.870  26.438  1.00  0.00           O  
ATOM   2989  N   GLY   207      54.515  37.015  25.413  1.00  0.00           N  
ATOM   2990  H   GLY   207      53.871  36.915  24.641  1.00  0.00           H  
ATOM   2991  CA  GLY   207      54.472  38.376  26.004  1.00  0.00           C  
ATOM   2992  HA2 GLY   207      54.902  38.336  27.005  1.00  0.00           H  
ATOM   2993  HA3 GLY   207      54.993  39.094  25.371  1.00  0.00           H  
ATOM   2994  C   GLY   207      53.042  38.936  26.165  1.00  0.00           C  
ATOM   2995  O   GLY   207      52.060  38.243  25.987  1.00  0.00           O  
ATOM   2996  N   SER   208      52.925  40.273  26.367  1.00  0.00           N  
ATOM   2997  H   SER   208      53.727  40.863  26.197  1.00  0.00           H  
ATOM   2998  CA  SER   208      51.549  40.926  26.383  1.00  0.00           C  
ATOM   2999  HA  SER   208      50.995  40.341  27.118  1.00  0.00           H  
ATOM   3000  CB  SER   208      51.656  42.369  26.870  1.00  0.00           C  
ATOM   3001  HB2 SER   208      52.406  42.986  26.376  1.00  0.00           H  
ATOM   3002  HB3 SER   208      50.785  42.825  26.401  1.00  0.00           H  
ATOM   3003  OG  SER   208      51.457  42.517  28.248  1.00  0.00           O  
ATOM   3004  HG  SER   208      51.646  43.362  28.663  1.00  0.00           H  
ATOM   3005  C   SER   208      50.661  40.832  25.114  1.00  0.00           C  
ATOM   3006  O   SER   208      49.460  41.148  25.074  1.00  0.00           O  
ATOM   3007  N   ASP   209      51.292  40.517  24.021  1.00  0.00           N  
ATOM   3008  H   ASP   209      52.290  40.381  24.103  1.00  0.00           H  
ATOM   3009  CA  ASP   209      50.702  40.253  22.655  1.00  0.00           C  
ATOM   3010  HA  ASP   209      50.036  41.098  22.478  1.00  0.00           H  
ATOM   3011  CB  ASP   209      51.807  40.110  21.626  1.00  0.00           C  
ATOM   3012  HB2 ASP   209      52.578  39.390  21.901  1.00  0.00           H  
ATOM   3013  HB3 ASP   209      52.264  41.098  21.687  1.00  0.00           H  
ATOM   3014  CG  ASP   209      51.358  39.757  20.160  1.00  0.00           C  
ATOM   3015  OD1 ASP   209      51.682  38.695  19.578  1.00  0.00           O  
ATOM   3016  OD2 ASP   209      50.489  40.485  19.609  1.00  0.00           O  
ATOM   3017  C   ASP   209      49.769  39.064  22.616  1.00  0.00           C  
ATOM   3018  O   ASP   209      48.808  39.011  21.852  1.00  0.00           O  
ATOM   3019  N   VAL   210      50.009  38.094  23.531  1.00  0.00           N  
ATOM   3020  H   VAL   210      50.755  38.341  24.166  1.00  0.00           H  
ATOM   3021  CA  VAL   210      49.263  36.739  23.576  1.00  0.00           C  
ATOM   3022  HA  VAL   210      48.827  36.738  22.578  1.00  0.00           H  
ATOM   3023  CB  VAL   210      50.115  35.554  23.983  1.00  0.00           C  
ATOM   3024  HB  VAL   210      50.505  35.829  24.963  1.00  0.00           H  
ATOM   3025  CG1 VAL   210      49.309  34.223  23.904  1.00  0.00           C  
ATOM   3026 HG11 VAL   210      48.925  34.153  22.886  1.00  0.00           H  
ATOM   3027 HG12 VAL   210      49.968  33.390  24.149  1.00  0.00           H  
ATOM   3028 HG13 VAL   210      48.339  34.273  24.398  1.00  0.00           H  
ATOM   3029  CG2 VAL   210      51.391  35.474  23.121  1.00  0.00           C  
ATOM   3030 HG21 VAL   210      51.072  35.572  22.083  1.00  0.00           H  
ATOM   3031 HG22 VAL   210      51.992  36.369  23.282  1.00  0.00           H  
ATOM   3032 HG23 VAL   210      52.018  34.615  23.361  1.00  0.00           H  
ATOM   3033  C   VAL   210      48.117  36.895  24.554  1.00  0.00           C  
ATOM   3034  O   VAL   210      46.995  36.445  24.300  1.00  0.00           O  
ATOM   3035  N   VAL   211      48.408  37.707  25.548  1.00  0.00           N  
ATOM   3036  H   VAL   211      49.294  38.193  25.550  1.00  0.00           H  
ATOM   3037  CA  VAL   211      47.399  38.262  26.516  1.00  0.00           C  
ATOM   3038  HA  VAL   211      46.856  37.369  26.825  1.00  0.00           H  
ATOM   3039  CB  VAL   211      47.902  38.808  27.906  1.00  0.00           C  
ATOM   3040  HB  VAL   211      48.493  39.669  27.597  1.00  0.00           H  
ATOM   3041  CG1 VAL   211      46.858  39.298  28.849  1.00  0.00           C  
ATOM   3042 HG11 VAL   211      47.309  39.831  29.687  1.00  0.00           H  
ATOM   3043 HG12 VAL   211      46.253  38.481  29.242  1.00  0.00           H  
ATOM   3044 HG13 VAL   211      46.208  40.003  28.330  1.00  0.00           H  
ATOM   3045  CG2 VAL   211      48.795  37.813  28.665  1.00  0.00           C  
ATOM   3046 HG21 VAL   211      49.194  38.249  29.581  1.00  0.00           H  
ATOM   3047 HG22 VAL   211      49.567  37.300  28.090  1.00  0.00           H  
ATOM   3048 HG23 VAL   211      48.118  37.046  29.041  1.00  0.00           H  
ATOM   3049  C   VAL   211      46.343  39.097  25.884  1.00  0.00           C  
ATOM   3050  O   VAL   211      45.174  38.740  25.954  1.00  0.00           O  
ATOM   3051  N   MET   212      46.713  40.135  25.120  1.00  0.00           N  
ATOM   3052  H   MET   212      47.697  40.287  24.950  1.00  0.00           H  
ATOM   3053  CA  MET   212      45.802  40.822  24.135  1.00  0.00           C  
ATOM   3054  HA  MET   212      44.902  41.280  24.546  1.00  0.00           H  
ATOM   3055  CB  MET   212      46.614  42.070  23.672  1.00  0.00           C  
ATOM   3056  HB2 MET   212      47.621  41.778  23.371  1.00  0.00           H  
ATOM   3057  HB3 MET   212      46.168  42.301  22.705  1.00  0.00           H  
ATOM   3058  CG  MET   212      46.662  43.312  24.695  1.00  0.00           C  
ATOM   3059  HG2 MET   212      45.692  43.562  25.126  1.00  0.00           H  
ATOM   3060  HG3 MET   212      47.210  42.940  25.560  1.00  0.00           H  
ATOM   3061  SD  MET   212      47.356  44.763  23.911  1.00  0.00           S  
ATOM   3062  CE  MET   212      49.153  44.538  24.077  1.00  0.00           C  
ATOM   3063  HE1 MET   212      49.462  43.609  23.597  1.00  0.00           H  
ATOM   3064  HE2 MET   212      49.413  44.400  25.127  1.00  0.00           H  
ATOM   3065  HE3 MET   212      49.687  45.425  23.734  1.00  0.00           H  
ATOM   3066  C   MET   212      45.247  40.003  22.983  1.00  0.00           C  
ATOM   3067  O   MET   212      44.102  40.187  22.565  1.00  0.00           O  
ATOM   3068  N   GLY   213      46.042  39.123  22.355  1.00  0.00           N  
ATOM   3069  H   GLY   213      47.048  39.171  22.425  1.00  0.00           H  
ATOM   3070  CA  GLY   213      45.461  38.134  21.422  1.00  0.00           C  
ATOM   3071  HA2 GLY   213      46.269  37.426  21.240  1.00  0.00           H  
ATOM   3072  HA3 GLY   213      44.622  37.569  21.829  1.00  0.00           H  
ATOM   3073  C   GLY   213      45.082  38.775  20.112  1.00  0.00           C  
ATOM   3074  O   GLY   213      45.458  39.918  19.825  1.00  0.00           O  
ATOM   3075  N   GLU   214      44.143  38.246  19.396  1.00  0.00           N  
ATOM   3076  H   GLU   214      43.779  37.343  19.666  1.00  0.00           H  
ATOM   3077  CA  GLU   214      43.398  38.973  18.384  1.00  0.00           C  
ATOM   3078  HA  GLU   214      43.978  39.810  17.994  1.00  0.00           H  
ATOM   3079  CB  GLU   214      43.149  38.139  17.200  1.00  0.00           C  
ATOM   3080  HB2 GLU   214      42.408  37.387  17.470  1.00  0.00           H  
ATOM   3081  HB3 GLU   214      42.617  38.757  16.477  1.00  0.00           H  
ATOM   3082  CG  GLU   214      44.327  37.407  16.539  1.00  0.00           C  
ATOM   3083  HG2 GLU   214      43.966  37.169  15.538  1.00  0.00           H  
ATOM   3084  HG3 GLU   214      44.613  36.522  17.107  1.00  0.00           H  
ATOM   3085  CD  GLU   214      45.549  38.324  16.486  1.00  0.00           C  
ATOM   3086  OE1 GLU   214      46.646  38.066  17.019  1.00  0.00           O  
ATOM   3087  OE2 GLU   214      45.487  39.357  15.774  1.00  0.00           O  
ATOM   3088  C   GLU   214      42.152  39.584  18.988  1.00  0.00           C  
ATOM   3089  O   GLU   214      41.758  40.637  18.484  1.00  0.00           O  
ATOM   3090  N   ALA   215      41.593  39.122  20.140  1.00  0.00           N  
ATOM   3091  H   ALA   215      41.925  38.227  20.471  1.00  0.00           H  
ATOM   3092  CA  ALA   215      40.438  39.698  20.791  1.00  0.00           C  
ATOM   3093  HA  ALA   215      39.581  39.615  20.123  1.00  0.00           H  
ATOM   3094  CB  ALA   215      40.236  38.859  22.007  1.00  0.00           C  
ATOM   3095  HB1 ALA   215      41.232  38.724  22.430  1.00  0.00           H  
ATOM   3096  HB2 ALA   215      39.908  37.858  21.727  1.00  0.00           H  
ATOM   3097  HB3 ALA   215      39.513  39.328  22.674  1.00  0.00           H  
ATOM   3098  C   ALA   215      40.591  41.197  21.159  1.00  0.00           C  
ATOM   3099  O   ALA   215      39.700  41.976  20.794  1.00  0.00           O  
ATOM   3100  N   THR   216      41.717  41.616  21.790  1.00  0.00           N  
ATOM   3101  H   THR   216      42.373  40.907  22.085  1.00  0.00           H  
ATOM   3102  CA  THR   216      41.972  43.076  22.037  1.00  0.00           C  
ATOM   3103  HA  THR   216      41.100  43.672  22.306  1.00  0.00           H  
ATOM   3104  CB  THR   216      42.871  43.220  23.238  1.00  0.00           C  
ATOM   3105  HB  THR   216      43.817  42.712  23.050  1.00  0.00           H  
ATOM   3106  CG2 THR   216      43.175  44.697  23.712  1.00  0.00           C  
ATOM   3107 HG21 THR   216      44.027  44.652  24.391  1.00  0.00           H  
ATOM   3108 HG22 THR   216      42.301  45.067  24.249  1.00  0.00           H  
ATOM   3109 HG23 THR   216      43.420  45.295  22.834  1.00  0.00           H  
ATOM   3110  OG1 THR   216      42.294  42.582  24.357  1.00  0.00           O  
ATOM   3111  HG1 THR   216      41.427  42.930  24.579  1.00  0.00           H  
ATOM   3112  C   THR   216      42.538  43.778  20.818  1.00  0.00           C  
ATOM   3113  O   THR   216      42.372  44.986  20.704  1.00  0.00           O  
ATOM   3114  N   ARG   217      43.263  43.099  19.926  1.00  0.00           N  
ATOM   3115  H   ARG   217      43.490  42.132  20.107  1.00  0.00           H  
ATOM   3116  CA  ARG   217      43.718  43.693  18.679  1.00  0.00           C  
ATOM   3117  HA  ARG   217      44.243  44.637  18.825  1.00  0.00           H  
ATOM   3118  CB  ARG   217      44.694  42.746  17.966  1.00  0.00           C  
ATOM   3119  HB2 ARG   217      45.235  42.177  18.722  1.00  0.00           H  
ATOM   3120  HB3 ARG   217      44.143  42.020  17.367  1.00  0.00           H  
ATOM   3121  CG  ARG   217      45.661  43.515  17.092  1.00  0.00           C  
ATOM   3122  HG2 ARG   217      46.463  43.830  17.760  1.00  0.00           H  
ATOM   3123  HG3 ARG   217      45.193  44.309  16.509  1.00  0.00           H  
ATOM   3124  CD  ARG   217      46.332  42.507  16.103  1.00  0.00           C  
ATOM   3125  HD2 ARG   217      45.508  42.147  15.487  1.00  0.00           H  
ATOM   3126  HD3 ARG   217      46.980  42.998  15.378  1.00  0.00           H  
ATOM   3127  NE  ARG   217      46.939  41.334  16.765  1.00  0.00           N  
ATOM   3128  HE  ARG   217      46.456  40.447  16.735  1.00  0.00           H  
ATOM   3129  CZ  ARG   217      48.009  41.253  17.518  1.00  0.00           C  
ATOM   3130  NH1 ARG   217      48.864  42.223  17.622  1.00  0.00           N  
ATOM   3131 HH11 ARG   217      48.776  43.128  17.182  1.00  0.00           H  
ATOM   3132 HH12 ARG   217      49.627  42.070  18.266  1.00  0.00           H  
ATOM   3133  NH2 ARG   217      48.287  40.146  18.189  1.00  0.00           N  
ATOM   3134 HH21 ARG   217      47.887  39.257  17.925  1.00  0.00           H  
ATOM   3135 HH22 ARG   217      49.024  40.180  18.878  1.00  0.00           H  
ATOM   3136  C   ARG   217      42.625  44.206  17.761  1.00  0.00           C  
ATOM   3137  O   ARG   217      42.670  45.371  17.307  1.00  0.00           O  
ATOM   3138  N   ASP   218      41.618  43.412  17.608  1.00  0.00           N  
ATOM   3139  H   ASP   218      41.746  42.460  17.922  1.00  0.00           H  
ATOM   3140  CA  ASP   218      40.395  43.634  16.782  1.00  0.00           C  
ATOM   3141  HA  ASP   218      40.673  44.206  15.897  1.00  0.00           H  
ATOM   3142  CB  ASP   218      39.730  42.368  16.246  1.00  0.00           C  
ATOM   3143  HB2 ASP   218      38.935  42.857  15.681  1.00  0.00           H  
ATOM   3144  HB3 ASP   218      39.428  41.810  17.133  1.00  0.00           H  
ATOM   3145  CG  ASP   218      40.577  41.588  15.282  1.00  0.00           C  
ATOM   3146  OD1 ASP   218      40.114  40.518  14.966  1.00  0.00           O  
ATOM   3147  OD2 ASP   218      41.719  41.957  15.043  1.00  0.00           O  
ATOM   3148  C   ASP   218      39.298  44.502  17.485  1.00  0.00           C  
ATOM   3149  O   ASP   218      38.495  45.144  16.784  1.00  0.00           O  
ATOM   3150  N   ASN   219      39.327  44.530  18.851  1.00  0.00           N  
ATOM   3151  H   ASN   219      39.898  43.807  19.265  1.00  0.00           H  
ATOM   3152  CA  ASN   219      38.509  45.486  19.622  1.00  0.00           C  
ATOM   3153  HA  ASN   219      37.454  45.335  19.396  1.00  0.00           H  
ATOM   3154  CB  ASN   219      38.684  45.145  21.073  1.00  0.00           C  
ATOM   3155  HB2 ASN   219      39.706  45.476  21.257  1.00  0.00           H  
ATOM   3156  HB3 ASN   219      38.394  44.123  21.316  1.00  0.00           H  
ATOM   3157  CG  ASN   219      37.825  45.888  22.010  1.00  0.00           C  
ATOM   3158  OD1 ASN   219      36.983  46.679  21.624  1.00  0.00           O  
ATOM   3159  ND2 ASN   219      37.969  45.632  23.282  1.00  0.00           N  
ATOM   3160 HD21 ASN   219      38.709  45.021  23.597  1.00  0.00           H  
ATOM   3161 HD22 ASN   219      37.313  46.002  23.955  1.00  0.00           H  
ATOM   3162  C   ASN   219      38.803  46.907  19.221  1.00  0.00           C  
ATOM   3163  O   ASN   219      39.858  47.457  19.563  1.00  0.00           O  
ATOM   3164  N   PRO   220      37.851  47.641  18.578  1.00  0.00           N  
ATOM   3165  CD  PRO   220      36.427  47.248  18.339  1.00  0.00           C  
ATOM   3166  HD2 PRO   220      36.367  46.549  17.505  1.00  0.00           H  
ATOM   3167  HD3 PRO   220      35.895  46.962  19.247  1.00  0.00           H  
ATOM   3168  CG  PRO   220      35.762  48.565  17.858  1.00  0.00           C  
ATOM   3169  HG2 PRO   220      35.228  49.016  18.694  1.00  0.00           H  
ATOM   3170  HG3 PRO   220      35.159  48.215  17.020  1.00  0.00           H  
ATOM   3171  CB  PRO   220      36.903  49.377  17.292  1.00  0.00           C  
ATOM   3172  HB2 PRO   220      36.709  50.447  17.217  1.00  0.00           H  
ATOM   3173  HB3 PRO   220      37.083  48.949  16.306  1.00  0.00           H  
ATOM   3174  CA  PRO   220      37.987  49.078  18.262  1.00  0.00           C  
ATOM   3175  HA  PRO   220      38.964  49.307  17.837  1.00  0.00           H  
ATOM   3176  C   PRO   220      37.825  50.063  19.459  1.00  0.00           C  
ATOM   3177  O   PRO   220      38.076  51.227  19.279  1.00  0.00           O  
ATOM   3178  N   GLN   221      37.417  49.570  20.643  1.00  0.00           N  
ATOM   3179  H   GLN   221      37.333  48.565  20.705  1.00  0.00           H  
ATOM   3180  CA  GLN   221      37.200  50.393  21.857  1.00  0.00           C  
ATOM   3181  HA  GLN   221      37.255  51.438  21.552  1.00  0.00           H  
ATOM   3182  CB  GLN   221      35.898  50.057  22.484  1.00  0.00           C  
ATOM   3183  HB2 GLN   221      35.943  49.057  22.915  1.00  0.00           H  
ATOM   3184  HB3 GLN   221      35.701  50.695  23.345  1.00  0.00           H  
ATOM   3185  CG  GLN   221      34.624  49.970  21.596  1.00  0.00           C  
ATOM   3186  HG2 GLN   221      33.773  49.542  22.125  1.00  0.00           H  
ATOM   3187  HG3 GLN   221      34.825  49.320  20.744  1.00  0.00           H  
ATOM   3188  CD  GLN   221      34.278  51.384  21.072  1.00  0.00           C  
ATOM   3189  OE1 GLN   221      35.043  51.968  20.354  1.00  0.00           O  
ATOM   3190  NE2 GLN   221      33.082  51.924  21.384  1.00  0.00           N  
ATOM   3191 HE21 GLN   221      32.385  51.372  21.864  1.00  0.00           H  
ATOM   3192 HE22 GLN   221      32.959  52.847  20.993  1.00  0.00           H  
ATOM   3193  C   GLN   221      38.376  50.414  22.904  1.00  0.00           C  
ATOM   3194  O   GLN   221      38.521  51.232  23.787  1.00  0.00           O  
ATOM   3195  N   PHE   222      39.370  49.511  22.774  1.00  0.00           N  
ATOM   3196  H   PHE   222      39.379  48.920  21.955  1.00  0.00           H  
ATOM   3197  CA  PHE   222      40.624  49.576  23.490  1.00  0.00           C  
ATOM   3198  HA  PHE   222      40.468  50.147  24.405  1.00  0.00           H  
ATOM   3199  CB  PHE   222      41.125  48.119  23.765  1.00  0.00           C  
ATOM   3200  HB2 PHE   222      40.535  47.464  24.406  1.00  0.00           H  
ATOM   3201  HB3 PHE   222      41.179  47.642  22.786  1.00  0.00           H  
ATOM   3202  CG  PHE   222      42.593  48.006  24.272  1.00  0.00           C  
ATOM   3203  CD1 PHE   222      42.869  48.136  25.627  1.00  0.00           C  
ATOM   3204  HD1 PHE   222      42.081  48.292  26.348  1.00  0.00           H  
ATOM   3205  CE1 PHE   222      44.270  48.129  26.039  1.00  0.00           C  
ATOM   3206  HE1 PHE   222      44.517  48.188  27.088  1.00  0.00           H  
ATOM   3207  CZ  PHE   222      45.353  47.918  25.134  1.00  0.00           C  
ATOM   3208  HZ  PHE   222      46.373  47.846  25.481  1.00  0.00           H  
ATOM   3209  CE2 PHE   222      45.052  47.856  23.796  1.00  0.00           C  
ATOM   3210  HE2 PHE   222      45.822  48.031  23.058  1.00  0.00           H  
ATOM   3211  CD2 PHE   222      43.693  47.892  23.398  1.00  0.00           C  
ATOM   3212  HD2 PHE   222      43.531  48.054  22.343  1.00  0.00           H  
ATOM   3213  C   PHE   222      41.688  50.476  22.769  1.00  0.00           C  
ATOM   3214  O   PHE   222      41.572  50.732  21.578  1.00  0.00           O  
ATOM   3215  N   GLU   223      42.600  51.103  23.573  1.00  0.00           N  
ATOM   3216  H   GLU   223      42.591  50.909  24.564  1.00  0.00           H  
ATOM   3217  CA  GLU   223      43.831  51.744  22.974  1.00  0.00           C  
ATOM   3218  HA  GLU   223      44.066  51.064  22.155  1.00  0.00           H  
ATOM   3219  CB  GLU   223      43.536  53.195  22.540  1.00  0.00           C  
ATOM   3220  HB2 GLU   223      42.720  53.231  21.818  1.00  0.00           H  
ATOM   3221  HB3 GLU   223      43.214  53.773  23.406  1.00  0.00           H  
ATOM   3222  CG  GLU   223      44.693  53.940  21.877  1.00  0.00           C  
ATOM   3223  HG2 GLU   223      45.605  54.167  22.428  1.00  0.00           H  
ATOM   3224  HG3 GLU   223      44.386  54.919  21.509  1.00  0.00           H  
ATOM   3225  CD  GLU   223      45.228  53.314  20.583  1.00  0.00           C  
ATOM   3226  OE1 GLU   223      45.804  52.192  20.711  1.00  0.00           O  
ATOM   3227  OE2 GLU   223      45.279  53.914  19.493  1.00  0.00           O  
ATOM   3228  C   GLU   223      44.982  51.741  23.967  1.00  0.00           C  
ATOM   3229  O   GLU   223      44.742  51.660  25.209  1.00  0.00           O  
ATOM   3230  N   LEU   224      46.284  51.783  23.462  1.00  0.00           N  
ATOM   3231  H   LEU   224      46.281  51.956  22.467  1.00  0.00           H  
ATOM   3232  CA  LEU   224      47.464  51.849  24.372  1.00  0.00           C  
ATOM   3233  HA  LEU   224      47.129  52.058  25.388  1.00  0.00           H  
ATOM   3234  CB  LEU   224      48.218  50.552  24.399  1.00  0.00           C  
ATOM   3235  HB2 LEU   224      48.965  50.469  25.188  1.00  0.00           H  
ATOM   3236  HB3 LEU   224      47.406  49.854  24.606  1.00  0.00           H  
ATOM   3237  CG  LEU   224      48.842  50.205  23.054  1.00  0.00           C  
ATOM   3238  HG  LEU   224      48.302  50.590  22.188  1.00  0.00           H  
ATOM   3239  CD1 LEU   224      50.266  50.652  22.983  1.00  0.00           C  
ATOM   3240 HD11 LEU   224      50.717  50.166  22.118  1.00  0.00           H  
ATOM   3241 HD12 LEU   224      50.737  50.650  23.966  1.00  0.00           H  
ATOM   3242 HD13 LEU   224      50.373  51.714  22.760  1.00  0.00           H  
ATOM   3243  CD2 LEU   224      48.952  48.674  22.900  1.00  0.00           C  
ATOM   3244 HD21 LEU   224      49.312  48.491  21.888  1.00  0.00           H  
ATOM   3245 HD22 LEU   224      49.578  48.230  23.674  1.00  0.00           H  
ATOM   3246 HD23 LEU   224      47.958  48.227  22.914  1.00  0.00           H  
ATOM   3247  C   LEU   224      48.356  53.021  23.982  1.00  0.00           C  
ATOM   3248  O   LEU   224      48.381  53.555  22.865  1.00  0.00           O  
ATOM   3249  N   PHE   225      49.035  53.576  24.999  1.00  0.00           N  
ATOM   3250  H   PHE   225      48.716  53.252  25.900  1.00  0.00           H  
ATOM   3251  CA  PHE   225      49.858  54.737  24.949  1.00  0.00           C  
ATOM   3252  HA  PHE   225      50.027  55.064  23.923  1.00  0.00           H  
ATOM   3253  CB  PHE   225      49.049  55.946  25.592  1.00  0.00           C  
ATOM   3254  HB2 PHE   225      48.749  55.529  26.553  1.00  0.00           H  
ATOM   3255  HB3 PHE   225      49.677  56.810  25.811  1.00  0.00           H  
ATOM   3256  CG  PHE   225      47.789  56.434  24.913  1.00  0.00           C  
ATOM   3257  CD1 PHE   225      47.834  57.553  24.050  1.00  0.00           C  
ATOM   3258  HD1 PHE   225      48.822  57.973  23.929  1.00  0.00           H  
ATOM   3259  CE1 PHE   225      46.709  58.125  23.465  1.00  0.00           C  
ATOM   3260  HE1 PHE   225      46.760  58.960  22.781  1.00  0.00           H  
ATOM   3261  CZ  PHE   225      45.483  57.520  23.666  1.00  0.00           C  
ATOM   3262  HZ  PHE   225      44.571  57.822  23.173  1.00  0.00           H  
ATOM   3263  CE2 PHE   225      45.386  56.428  24.572  1.00  0.00           C  
ATOM   3264  HE2 PHE   225      44.387  56.023  24.643  1.00  0.00           H  
ATOM   3265  CD2 PHE   225      46.490  55.903  25.262  1.00  0.00           C  
ATOM   3266  HD2 PHE   225      46.506  55.155  26.041  1.00  0.00           H  
ATOM   3267  C   PHE   225      51.166  54.503  25.643  1.00  0.00           C  
ATOM   3268  O   PHE   225      51.316  54.646  26.877  1.00  0.00           O  
ATOM   3269  N   ASP   226      52.214  54.412  24.842  1.00  0.00           N  
ATOM   3270  H   ASP   226      51.994  54.206  23.878  1.00  0.00           H  
ATOM   3271  CA  ASP   226      53.544  54.318  25.393  1.00  0.00           C  
ATOM   3272  HA  ASP   226      53.536  53.726  26.308  1.00  0.00           H  
ATOM   3273  CB  ASP   226      54.539  53.724  24.419  1.00  0.00           C  
ATOM   3274  HB2 ASP   226      55.543  53.633  24.835  1.00  0.00           H  
ATOM   3275  HB3 ASP   226      54.169  52.746  24.109  1.00  0.00           H  
ATOM   3276  CG  ASP   226      54.823  54.592  23.225  1.00  0.00           C  
ATOM   3277  OD1 ASP   226      54.140  55.556  22.934  1.00  0.00           O  
ATOM   3278  OD2 ASP   226      55.671  54.050  22.446  1.00  0.00           O  
ATOM   3279  C   ASP   226      54.041  55.666  25.852  1.00  0.00           C  
ATOM   3280  O   ASP   226      53.477  56.667  25.449  1.00  0.00           O  
ATOM   3281  N   GLU   227      55.058  55.676  26.657  1.00  0.00           N  
ATOM   3282  H   GLU   227      55.504  54.772  26.712  1.00  0.00           H  
ATOM   3283  CA  GLU   227      55.770  56.808  27.197  1.00  0.00           C  
ATOM   3284  HA  GLU   227      56.379  56.446  28.026  1.00  0.00           H  
ATOM   3285  CB  GLU   227      56.764  57.418  26.156  1.00  0.00           C  
ATOM   3286  HB2 GLU   227      56.229  57.437  25.206  1.00  0.00           H  
ATOM   3287  HB3 GLU   227      57.037  58.445  26.398  1.00  0.00           H  
ATOM   3288  CG  GLU   227      58.098  56.675  26.022  1.00  0.00           C  
ATOM   3289  HG2 GLU   227      58.665  56.805  26.944  1.00  0.00           H  
ATOM   3290  HG3 GLU   227      57.891  55.625  25.813  1.00  0.00           H  
ATOM   3291  CD  GLU   227      58.943  56.997  24.758  1.00  0.00           C  
ATOM   3292  OE1 GLU   227      59.869  57.803  24.931  1.00  0.00           O  
ATOM   3293  OE2 GLU   227      58.718  56.420  23.679  1.00  0.00           O  
ATOM   3294  C   GLU   227      54.710  57.767  27.813  1.00  0.00           C  
ATOM   3295  O   GLU   227      54.759  59.004  27.649  1.00  0.00           O  
ATOM   3296  N   SER   228      53.936  57.185  28.696  1.00  0.00           N  
ATOM   3297  H   SER   228      53.912  56.179  28.782  1.00  0.00           H  
ATOM   3298  CA  SER   228      52.807  57.847  29.443  1.00  0.00           C  
ATOM   3299  HA  SER   228      52.893  58.893  29.147  1.00  0.00           H  
ATOM   3300  CB  SER   228      51.449  57.230  28.895  1.00  0.00           C  
ATOM   3301  HB2 SER   228      50.590  57.744  29.325  1.00  0.00           H  
ATOM   3302  HB3 SER   228      51.405  56.191  29.220  1.00  0.00           H  
ATOM   3303  OG  SER   228      51.399  57.364  27.517  1.00  0.00           O  
ATOM   3304  HG  SER   228      52.091  56.831  27.118  1.00  0.00           H  
ATOM   3305  C   SER   228      52.996  57.718  30.895  1.00  0.00           C  
ATOM   3306  O   SER   228      52.443  56.792  31.456  1.00  0.00           O  
ATOM   3307  N   LEU   229      53.774  58.603  31.589  1.00  0.00           N  
ATOM   3308  H   LEU   229      54.149  59.359  31.035  1.00  0.00           H  
ATOM   3309  CA  LEU   229      53.911  58.542  33.082  1.00  0.00           C  
ATOM   3310  HA  LEU   229      54.218  57.534  33.362  1.00  0.00           H  
ATOM   3311  CB  LEU   229      55.031  59.475  33.483  1.00  0.00           C  
ATOM   3312  HB2 LEU   229      54.933  60.391  32.901  1.00  0.00           H  
ATOM   3313  HB3 LEU   229      55.987  59.015  33.229  1.00  0.00           H  
ATOM   3314  CG  LEU   229      55.055  59.933  34.968  1.00  0.00           C  
ATOM   3315  HG  LEU   229      54.082  60.327  35.264  1.00  0.00           H  
ATOM   3316  CD1 LEU   229      55.359  58.682  35.887  1.00  0.00           C  
ATOM   3317 HD11 LEU   229      55.340  59.089  36.898  1.00  0.00           H  
ATOM   3318 HD12 LEU   229      54.522  57.999  35.741  1.00  0.00           H  
ATOM   3319 HD13 LEU   229      56.217  58.090  35.568  1.00  0.00           H  
ATOM   3320  CD2 LEU   229      55.948  61.171  35.208  1.00  0.00           C  
ATOM   3321 HD21 LEU   229      55.688  61.585  36.182  1.00  0.00           H  
ATOM   3322 HD22 LEU   229      55.827  61.921  34.425  1.00  0.00           H  
ATOM   3323 HD23 LEU   229      57.012  60.939  35.168  1.00  0.00           H  
ATOM   3324  C   LEU   229      52.570  58.987  33.724  1.00  0.00           C  
ATOM   3325  O   LEU   229      52.214  60.140  33.656  1.00  0.00           O  
ATOM   3326  N   VAL   230      51.811  58.084  34.328  1.00  0.00           N  
ATOM   3327  H   VAL   230      52.177  57.144  34.383  1.00  0.00           H  
ATOM   3328  CA  VAL   230      50.644  58.383  35.152  1.00  0.00           C  
ATOM   3329  HA  VAL   230      50.001  59.166  34.749  1.00  0.00           H  
ATOM   3330  CB  VAL   230      49.710  57.110  35.312  1.00  0.00           C  
ATOM   3331  HB  VAL   230      50.353  56.360  35.775  1.00  0.00           H  
ATOM   3332  CG1 VAL   230      48.462  57.402  36.174  1.00  0.00           C  
ATOM   3333 HG11 VAL   230      48.065  58.283  35.671  1.00  0.00           H  
ATOM   3334 HG12 VAL   230      48.719  57.771  37.167  1.00  0.00           H  
ATOM   3335 HG13 VAL   230      47.800  56.536  36.154  1.00  0.00           H  
ATOM   3336  CG2 VAL   230      49.157  56.637  33.915  1.00  0.00           C  
ATOM   3337 HG21 VAL   230      49.940  56.295  33.238  1.00  0.00           H  
ATOM   3338 HG22 VAL   230      48.636  57.471  33.446  1.00  0.00           H  
ATOM   3339 HG23 VAL   230      48.433  55.827  34.008  1.00  0.00           H  
ATOM   3340  C   VAL   230      51.110  58.950  36.438  1.00  0.00           C  
ATOM   3341  O   VAL   230      51.961  58.314  37.167  1.00  0.00           O  
ATOM   3342  N   THR   231      50.499  60.057  36.906  1.00  0.00           N  
ATOM   3343  H   THR   231      49.891  60.601  36.311  1.00  0.00           H  
ATOM   3344  CA  THR   231      50.857  60.757  38.140  1.00  0.00           C  
ATOM   3345  HA  THR   231      51.823  60.357  38.448  1.00  0.00           H  
ATOM   3346  CB  THR   231      51.094  62.292  37.855  1.00  0.00           C  
ATOM   3347  HB  THR   231      51.477  62.728  38.778  1.00  0.00           H  
ATOM   3348  CG2 THR   231      51.992  62.454  36.634  1.00  0.00           C  
ATOM   3349 HG21 THR   231      52.222  63.514  36.521  1.00  0.00           H  
ATOM   3350 HG22 THR   231      51.618  61.952  35.742  1.00  0.00           H  
ATOM   3351 HG23 THR   231      52.912  61.913  36.855  1.00  0.00           H  
ATOM   3352  OG1 THR   231      49.934  63.009  37.407  1.00  0.00           O  
ATOM   3353  HG1 THR   231      50.051  63.944  37.592  1.00  0.00           H  
ATOM   3354  C   THR   231      50.003  60.603  39.290  1.00  0.00           C  
ATOM   3355  O   THR   231      50.446  60.605  40.420  1.00  0.00           O  
ATOM   3356  N   ARG   232      48.684  60.469  39.071  1.00  0.00           N  
ATOM   3357  H   ARG   232      48.349  60.528  38.120  1.00  0.00           H  
ATOM   3358  CA  ARG   232      47.755  60.034  40.112  1.00  0.00           C  
ATOM   3359  HA  ARG   232      48.151  59.229  40.730  1.00  0.00           H  
ATOM   3360  CB  ARG   232      47.555  61.298  40.956  1.00  0.00           C  
ATOM   3361  HB2 ARG   232      46.996  60.924  41.814  1.00  0.00           H  
ATOM   3362  HB3 ARG   232      48.465  61.616  41.464  1.00  0.00           H  
ATOM   3363  CG  ARG   232      46.869  62.495  40.275  1.00  0.00           C  
ATOM   3364  HG2 ARG   232      47.409  62.685  39.347  1.00  0.00           H  
ATOM   3365  HG3 ARG   232      45.797  62.355  40.138  1.00  0.00           H  
ATOM   3366  CD  ARG   232      47.162  63.782  41.099  1.00  0.00           C  
ATOM   3367  HD2 ARG   232      46.680  63.681  42.071  1.00  0.00           H  
ATOM   3368  HD3 ARG   232      48.247  63.844  41.184  1.00  0.00           H  
ATOM   3369  NE  ARG   232      46.667  64.983  40.397  1.00  0.00           N  
ATOM   3370  HE  ARG   232      47.269  65.379  39.690  1.00  0.00           H  
ATOM   3371  CZ  ARG   232      45.618  65.724  40.490  1.00  0.00           C  
ATOM   3372  NH1 ARG   232      44.718  65.398  41.365  1.00  0.00           N  
ATOM   3373 HH11 ARG   232      44.826  64.563  41.924  1.00  0.00           H  
ATOM   3374 HH12 ARG   232      43.900  65.983  41.453  1.00  0.00           H  
ATOM   3375  NH2 ARG   232      45.371  66.764  39.706  1.00  0.00           N  
ATOM   3376 HH21 ARG   232      45.920  66.875  38.865  1.00  0.00           H  
ATOM   3377 HH22 ARG   232      44.552  67.334  39.858  1.00  0.00           H  
ATOM   3378  C   ARG   232      46.496  59.487  39.499  1.00  0.00           C  
ATOM   3379  O   ARG   232      46.045  59.857  38.438  1.00  0.00           O  
ATOM   3380  N   VAL   233      45.878  58.582  40.308  1.00  0.00           N  
ATOM   3381  H   VAL   233      46.307  58.310  41.181  1.00  0.00           H  
ATOM   3382  CA  VAL   233      44.451  58.308  40.257  1.00  0.00           C  
ATOM   3383  HA  VAL   233      44.125  57.879  39.309  1.00  0.00           H  
ATOM   3384  CB  VAL   233      44.108  57.274  41.362  1.00  0.00           C  
ATOM   3385  HB  VAL   233      44.372  57.719  42.321  1.00  0.00           H  
ATOM   3386  CG1 VAL   233      42.602  57.009  41.265  1.00  0.00           C  
ATOM   3387 HG11 VAL   233      42.072  57.955  41.382  1.00  0.00           H  
ATOM   3388 HG12 VAL   233      42.306  56.375  42.100  1.00  0.00           H  
ATOM   3389 HG13 VAL   233      42.389  56.559  40.295  1.00  0.00           H  
ATOM   3390  CG2 VAL   233      44.776  55.943  41.158  1.00  0.00           C  
ATOM   3391 HG21 VAL   233      45.854  56.044  41.039  1.00  0.00           H  
ATOM   3392 HG22 VAL   233      44.402  55.559  40.209  1.00  0.00           H  
ATOM   3393 HG23 VAL   233      44.602  55.234  41.968  1.00  0.00           H  
ATOM   3394  C   VAL   233      43.703  59.634  40.479  1.00  0.00           C  
ATOM   3395  O   VAL   233      43.830  60.137  41.621  1.00  0.00           O  
ATOM   3396  N   LEU   234      42.850  60.130  39.524  1.00  0.00           N  
ATOM   3397  H   LEU   234      42.722  59.533  38.720  1.00  0.00           H  
ATOM   3398  CA  LEU   234      41.842  61.163  39.764  1.00  0.00           C  
ATOM   3399  HA  LEU   234      42.274  61.903  40.438  1.00  0.00           H  
ATOM   3400  CB  LEU   234      41.525  61.982  38.493  1.00  0.00           C  
ATOM   3401  HB2 LEU   234      40.705  62.647  38.764  1.00  0.00           H  
ATOM   3402  HB3 LEU   234      41.074  61.353  37.726  1.00  0.00           H  
ATOM   3403  CG  LEU   234      42.621  62.801  37.787  1.00  0.00           C  
ATOM   3404  HG  LEU   234      43.360  62.036  37.552  1.00  0.00           H  
ATOM   3405  CD1 LEU   234      42.059  63.405  36.532  1.00  0.00           C  
ATOM   3406 HD11 LEU   234      41.172  63.995  36.763  1.00  0.00           H  
ATOM   3407 HD12 LEU   234      41.688  62.633  35.859  1.00  0.00           H  
ATOM   3408 HD13 LEU   234      42.850  63.939  36.005  1.00  0.00           H  
ATOM   3409  CD2 LEU   234      43.231  63.901  38.645  1.00  0.00           C  
ATOM   3410 HD21 LEU   234      42.390  64.573  38.811  1.00  0.00           H  
ATOM   3411 HD22 LEU   234      43.583  63.542  39.613  1.00  0.00           H  
ATOM   3412 HD23 LEU   234      44.038  64.464  38.176  1.00  0.00           H  
ATOM   3413  C   LEU   234      40.504  60.565  40.392  1.00  0.00           C  
ATOM   3414  O   LEU   234      40.177  59.382  40.116  1.00  0.00           O  
ATOM   3415  N   VAL   235      39.927  61.278  41.359  1.00  0.00           N  
ATOM   3416  H   VAL   235      40.381  62.132  41.649  1.00  0.00           H  
ATOM   3417  CA  VAL   235      38.844  60.854  42.222  1.00  0.00           C  
ATOM   3418  HA  VAL   235      38.317  59.974  41.856  1.00  0.00           H  
ATOM   3419  CB  VAL   235      39.411  60.383  43.653  1.00  0.00           C  
ATOM   3420  HB  VAL   235      40.062  61.155  44.064  1.00  0.00           H  
ATOM   3421  CG1 VAL   235      38.343  59.998  44.721  1.00  0.00           C  
ATOM   3422 HG11 VAL   235      37.801  60.919  44.935  1.00  0.00           H  
ATOM   3423 HG12 VAL   235      37.732  59.225  44.255  1.00  0.00           H  
ATOM   3424 HG13 VAL   235      38.879  59.693  45.620  1.00  0.00           H  
ATOM   3425  CG2 VAL   235      40.418  59.156  43.571  1.00  0.00           C  
ATOM   3426 HG21 VAL   235      39.979  58.286  43.083  1.00  0.00           H  
ATOM   3427 HG22 VAL   235      40.665  58.825  44.580  1.00  0.00           H  
ATOM   3428 HG23 VAL   235      41.286  59.371  42.948  1.00  0.00           H  
ATOM   3429  C   VAL   235      37.846  62.009  42.473  1.00  0.00           C  
ATOM   3430  O   VAL   235      38.146  63.184  42.426  1.00  0.00           O  
ATOM   3431  N   GLU   236      36.577  61.629  42.728  1.00  0.00           N  
ATOM   3432  H   GLU   236      36.504  60.633  42.581  1.00  0.00           H  
ATOM   3433  CA  GLU   236      35.383  62.459  42.960  1.00  0.00           C  
ATOM   3434  HA  GLU   236      35.585  63.402  43.467  1.00  0.00           H  
ATOM   3435  CB  GLU   236      34.841  62.911  41.622  1.00  0.00           C  
ATOM   3436  HB2 GLU   236      35.620  63.293  40.962  1.00  0.00           H  
ATOM   3437  HB3 GLU   236      34.383  62.110  41.042  1.00  0.00           H  
ATOM   3438  CG  GLU   236      33.724  64.024  41.771  1.00  0.00           C  
ATOM   3439  HG2 GLU   236      32.909  63.568  42.333  1.00  0.00           H  
ATOM   3440  HG3 GLU   236      33.357  64.329  40.791  1.00  0.00           H  
ATOM   3441  CD  GLU   236      34.294  65.321  42.389  1.00  0.00           C  
ATOM   3442  OE1 GLU   236      34.318  65.479  43.628  1.00  0.00           O  
ATOM   3443  OE2 GLU   236      34.643  66.277  41.616  1.00  0.00           O  
ATOM   3444  C   GLU   236      34.277  61.702  43.736  1.00  0.00           C  
ATOM   3445  O   GLU   236      33.882  60.605  43.383  1.00  0.00           O  
ATOM   3446  N   ASP   237      33.664  62.381  44.750  1.00  0.00           N  
ATOM   3447  H   ASP   237      34.097  63.191  45.169  1.00  0.00           H  
ATOM   3448  CA  ASP   237      32.514  61.914  45.590  1.00  0.00           C  
ATOM   3449  HA  ASP   237      32.240  62.680  46.315  1.00  0.00           H  
ATOM   3450  CB  ASP   237      31.128  61.741  44.819  1.00  0.00           C  
ATOM   3451  HB2 ASP   237      31.205  60.907  44.121  1.00  0.00           H  
ATOM   3452  HB3 ASP   237      30.324  61.642  45.548  1.00  0.00           H  
ATOM   3453  CG  ASP   237      30.819  62.990  43.971  1.00  0.00           C  
ATOM   3454  OD1 ASP   237      30.331  62.910  42.799  1.00  0.00           O  
ATOM   3455  OD2 ASP   237      30.917  64.130  44.484  1.00  0.00           O  
ATOM   3456  C   ASP   237      32.813  60.578  46.275  1.00  0.00           C  
ATOM   3457  O   ASP   237      32.018  59.614  46.181  1.00  0.00           O  
ATOM   3458  N   GLY   238      34.019  60.393  46.797  1.00  0.00           N  
ATOM   3459  H   GLY   238      34.661  61.160  46.655  1.00  0.00           H  
ATOM   3460  CA  GLY   238      34.565  59.077  47.227  1.00  0.00           C  
ATOM   3461  HA2 GLY   238      35.440  59.388  47.799  1.00  0.00           H  
ATOM   3462  HA3 GLY   238      33.901  58.663  47.985  1.00  0.00           H  
ATOM   3463  C   GLY   238      34.861  58.039  46.094  1.00  0.00           C  
ATOM   3464  O   GLY   238      35.228  56.946  46.507  1.00  0.00           O  
ATOM   3465  N   THR   239      34.537  58.331  44.868  1.00  0.00           N  
ATOM   3466  H   THR   239      34.286  59.293  44.687  1.00  0.00           H  
ATOM   3467  CA  THR   239      34.459  57.355  43.766  1.00  0.00           C  
ATOM   3468  HA  THR   239      34.454  56.369  44.229  1.00  0.00           H  
ATOM   3469  CB  THR   239      33.043  57.517  43.059  1.00  0.00           C  
ATOM   3470  HB  THR   239      33.142  58.328  42.337  1.00  0.00           H  
ATOM   3471  CG2 THR   239      32.716  56.284  42.220  1.00  0.00           C  
ATOM   3472 HG21 THR   239      33.400  56.242  41.373  1.00  0.00           H  
ATOM   3473 HG22 THR   239      32.752  55.380  42.828  1.00  0.00           H  
ATOM   3474 HG23 THR   239      31.745  56.489  41.770  1.00  0.00           H  
ATOM   3475  OG1 THR   239      32.006  57.806  43.905  1.00  0.00           O  
ATOM   3476  HG1 THR   239      32.145  58.662  44.317  1.00  0.00           H  
ATOM   3477  C   THR   239      35.677  57.571  42.851  1.00  0.00           C  
ATOM   3478  O   THR   239      36.059  58.720  42.609  1.00  0.00           O  
ATOM   3479  N   ALA   240      36.339  56.539  42.321  1.00  0.00           N  
ATOM   3480  H   ALA   240      35.952  55.609  42.385  1.00  0.00           H  
ATOM   3481  CA  ALA   240      37.426  56.746  41.317  1.00  0.00           C  
ATOM   3482  HA  ALA   240      38.207  57.404  41.695  1.00  0.00           H  
ATOM   3483  CB  ALA   240      38.067  55.348  40.994  1.00  0.00           C  
ATOM   3484  HB1 ALA   240      38.839  55.613  40.272  1.00  0.00           H  
ATOM   3485  HB2 ALA   240      38.487  54.971  41.927  1.00  0.00           H  
ATOM   3486  HB3 ALA   240      37.272  54.674  40.675  1.00  0.00           H  
ATOM   3487  C   ALA   240      36.914  57.380  40.058  1.00  0.00           C  
ATOM   3488  O   ALA   240      35.920  56.964  39.560  1.00  0.00           O  
ATOM   3489  N   ALA   241      37.621  58.301  39.412  1.00  0.00           N  
ATOM   3490  H   ALA   241      38.541  58.464  39.797  1.00  0.00           H  
ATOM   3491  CA  ALA   241      37.172  59.217  38.318  1.00  0.00           C  
ATOM   3492  HA  ALA   241      36.201  58.932  37.914  1.00  0.00           H  
ATOM   3493  CB  ALA   241      36.792  60.612  38.965  1.00  0.00           C  
ATOM   3494  HB1 ALA   241      37.694  61.067  39.376  1.00  0.00           H  
ATOM   3495  HB2 ALA   241      36.033  60.470  39.735  1.00  0.00           H  
ATOM   3496  HB3 ALA   241      36.429  61.306  38.207  1.00  0.00           H  
ATOM   3497  C   ALA   241      38.143  59.372  37.109  1.00  0.00           C  
ATOM   3498  O   ALA   241      37.738  60.146  36.204  1.00  0.00           O  
ATOM   3499  N   GLY   242      39.324  58.731  37.114  1.00  0.00           N  
ATOM   3500  H   GLY   242      39.593  58.183  37.919  1.00  0.00           H  
ATOM   3501  CA  GLY   242      40.229  58.677  35.959  1.00  0.00           C  
ATOM   3502  HA2 GLY   242      40.134  57.772  35.360  1.00  0.00           H  
ATOM   3503  HA3 GLY   242      39.905  59.458  35.272  1.00  0.00           H  
ATOM   3504  C   GLY   242      41.646  58.797  36.361  1.00  0.00           C  
ATOM   3505  O   GLY   242      42.002  58.353  37.436  1.00  0.00           O  
ATOM   3506  N   VAL   243      42.514  59.302  35.542  1.00  0.00           N  
ATOM   3507  H   VAL   243      42.123  59.741  34.720  1.00  0.00           H  
ATOM   3508  CA  VAL   243      43.955  59.408  35.781  1.00  0.00           C  
ATOM   3509  HA  VAL   243      44.145  59.292  36.848  1.00  0.00           H  
ATOM   3510  CB  VAL   243      44.756  58.243  35.143  1.00  0.00           C  
ATOM   3511  HB  VAL   243      45.773  58.597  35.313  1.00  0.00           H  
ATOM   3512  CG1 VAL   243      44.449  56.850  35.658  1.00  0.00           C  
ATOM   3513 HG11 VAL   243      45.290  56.237  35.336  1.00  0.00           H  
ATOM   3514 HG12 VAL   243      43.519  56.461  35.244  1.00  0.00           H  
ATOM   3515 HG13 VAL   243      44.549  56.778  36.741  1.00  0.00           H  
ATOM   3516  CG2 VAL   243      44.516  58.253  33.651  1.00  0.00           C  
ATOM   3517 HG21 VAL   243      43.507  57.987  33.337  1.00  0.00           H  
ATOM   3518 HG22 VAL   243      45.093  57.483  33.139  1.00  0.00           H  
ATOM   3519 HG23 VAL   243      44.873  59.234  33.337  1.00  0.00           H  
ATOM   3520  C   VAL   243      44.382  60.800  35.263  1.00  0.00           C  
ATOM   3521  O   VAL   243      43.886  61.304  34.225  1.00  0.00           O  
ATOM   3522  N   GLU   244      45.362  61.431  35.961  1.00  0.00           N  
ATOM   3523  H   GLU   244      45.813  60.951  36.727  1.00  0.00           H  
ATOM   3524  CA  GLU   244      46.290  62.442  35.426  1.00  0.00           C  
ATOM   3525  HA  GLU   244      45.688  62.858  34.618  1.00  0.00           H  
ATOM   3526  CB  GLU   244      46.576  63.421  36.550  1.00  0.00           C  
ATOM   3527  HB2 GLU   244      45.629  63.643  37.042  1.00  0.00           H  
ATOM   3528  HB3 GLU   244      47.249  63.008  37.301  1.00  0.00           H  
ATOM   3529  CG  GLU   244      47.165  64.769  36.069  1.00  0.00           C  
ATOM   3530  HG2 GLU   244      48.231  64.651  35.877  1.00  0.00           H  
ATOM   3531  HG3 GLU   244      46.636  65.057  35.161  1.00  0.00           H  
ATOM   3532  CD  GLU   244      47.140  65.905  37.093  1.00  0.00           C  
ATOM   3533  OE1 GLU   244      47.918  65.925  38.065  1.00  0.00           O  
ATOM   3534  OE2 GLU   244      46.329  66.838  36.906  1.00  0.00           O  
ATOM   3535  C   GLU   244      47.592  61.708  34.977  1.00  0.00           C  
ATOM   3536  O   GLU   244      48.055  60.785  35.608  1.00  0.00           O  
ATOM   3537  N   VAL   245      48.067  62.205  33.813  1.00  0.00           N  
ATOM   3538  H   VAL   245      47.608  62.931  33.281  1.00  0.00           H  
ATOM   3539  CA  VAL   245      49.149  61.556  33.037  1.00  0.00           C  
ATOM   3540  HA  VAL   245      49.766  61.173  33.850  1.00  0.00           H  
ATOM   3541  CB  VAL   245      48.549  60.440  32.143  1.00  0.00           C  
ATOM   3542  HB  VAL   245      48.118  59.778  32.894  1.00  0.00           H  
ATOM   3543  CG1 VAL   245      47.331  61.007  31.279  1.00  0.00           C  
ATOM   3544 HG11 VAL   245      46.663  61.648  31.854  1.00  0.00           H  
ATOM   3545 HG12 VAL   245      46.721  60.201  30.870  1.00  0.00           H  
ATOM   3546 HG13 VAL   245      47.701  61.589  30.435  1.00  0.00           H  
ATOM   3547  CG2 VAL   245      49.578  59.654  31.349  1.00  0.00           C  
ATOM   3548 HG21 VAL   245      49.138  58.803  30.830  1.00  0.00           H  
ATOM   3549 HG22 VAL   245      50.091  60.307  30.643  1.00  0.00           H  
ATOM   3550 HG23 VAL   245      50.351  59.204  31.973  1.00  0.00           H  
ATOM   3551  C   VAL   245      49.950  62.614  32.221  1.00  0.00           C  
ATOM   3552  O   VAL   245      49.373  63.505  31.566  1.00  0.00           O  
ATOM   3553  N   GLN   246      51.255  62.484  32.394  1.00  0.00           N  
ATOM   3554  H   GLN   246      51.625  61.764  32.998  1.00  0.00           H  
ATOM   3555  CA  GLN   246      52.266  63.205  31.665  1.00  0.00           C  
ATOM   3556  HA  GLN   246      51.880  64.140  31.257  1.00  0.00           H  
ATOM   3557  CB  GLN   246      53.528  63.350  32.604  1.00  0.00           C  
ATOM   3558  HB2 GLN   246      53.205  64.096  33.331  1.00  0.00           H  
ATOM   3559  HB3 GLN   246      53.856  62.435  33.098  1.00  0.00           H  
ATOM   3560  CG  GLN   246      54.714  63.963  31.786  1.00  0.00           C  
ATOM   3561  HG2 GLN   246      55.254  63.139  31.319  1.00  0.00           H  
ATOM   3562  HG3 GLN   246      54.287  64.599  31.010  1.00  0.00           H  
ATOM   3563  CD  GLN   246      55.813  64.747  32.519  1.00  0.00           C  
ATOM   3564  OE1 GLN   246      56.915  64.350  32.755  1.00  0.00           O  
ATOM   3565  NE2 GLN   246      55.453  65.843  33.041  1.00  0.00           N  
ATOM   3566 HE21 GLN   246      54.508  66.188  32.952  1.00  0.00           H  
ATOM   3567 HE22 GLN   246      56.177  66.300  33.578  1.00  0.00           H  
ATOM   3568  C   GLN   246      52.760  62.464  30.361  1.00  0.00           C  
ATOM   3569  O   GLN   246      53.113  61.293  30.448  1.00  0.00           O  
ATOM   3570  N   ASP   247      52.575  63.081  29.208  1.00  0.00           N  
ATOM   3571  H   ASP   247      52.334  64.061  29.235  1.00  0.00           H  
ATOM   3572  CA  ASP   247      53.189  62.661  27.944  1.00  0.00           C  
ATOM   3573  HA  ASP   247      52.940  61.619  27.740  1.00  0.00           H  
ATOM   3574  CB  ASP   247      52.624  63.491  26.819  1.00  0.00           C  
ATOM   3575  HB2 ASP   247      51.536  63.555  26.831  1.00  0.00           H  
ATOM   3576  HB3 ASP   247      52.942  64.532  26.881  1.00  0.00           H  
ATOM   3577  CG  ASP   247      53.128  62.906  25.453  1.00  0.00           C  
ATOM   3578  OD1 ASP   247      53.055  61.664  25.258  1.00  0.00           O  
ATOM   3579  OD2 ASP   247      53.729  63.686  24.678  1.00  0.00           O  
ATOM   3580  C   ASP   247      54.791  62.818  28.000  1.00  0.00           C  
ATOM   3581  O   ASP   247      55.181  63.949  27.751  1.00  0.00           O  
ATOM   3582  N   ARG   248      55.608  61.812  28.261  1.00  0.00           N  
ATOM   3583  H   ARG   248      55.189  60.905  28.110  1.00  0.00           H  
ATOM   3584  CA  ARG   248      57.065  61.907  28.440  1.00  0.00           C  
ATOM   3585  HA  ARG   248      57.284  62.592  29.260  1.00  0.00           H  
ATOM   3586  CB  ARG   248      57.712  60.483  28.634  1.00  0.00           C  
ATOM   3587  HB2 ARG   248      58.790  60.642  28.657  1.00  0.00           H  
ATOM   3588  HB3 ARG   248      57.383  59.765  27.883  1.00  0.00           H  
ATOM   3589  CG  ARG   248      57.372  59.898  29.973  1.00  0.00           C  
ATOM   3590  HG2 ARG   248      57.558  60.539  30.834  1.00  0.00           H  
ATOM   3591  HG3 ARG   248      56.304  59.679  29.964  1.00  0.00           H  
ATOM   3592  CD  ARG   248      58.104  58.545  30.154  1.00  0.00           C  
ATOM   3593  HD2 ARG   248      57.818  57.883  29.336  1.00  0.00           H  
ATOM   3594  HD3 ARG   248      57.838  58.195  31.151  1.00  0.00           H  
ATOM   3595  NE  ARG   248      59.539  58.738  30.184  1.00  0.00           N  
ATOM   3596  HE  ARG   248      59.970  59.651  30.146  1.00  0.00           H  
ATOM   3597  CZ  ARG   248      60.434  57.826  29.909  1.00  0.00           C  
ATOM   3598  NH1 ARG   248      60.165  56.547  29.913  1.00  0.00           N  
ATOM   3599 HH11 ARG   248      59.266  56.144  30.135  1.00  0.00           H  
ATOM   3600 HH12 ARG   248      60.897  55.920  29.613  1.00  0.00           H  
ATOM   3601  NH2 ARG   248      61.708  58.126  29.775  1.00  0.00           N  
ATOM   3602 HH21 ARG   248      62.036  59.055  30.001  1.00  0.00           H  
ATOM   3603 HH22 ARG   248      62.349  57.363  29.609  1.00  0.00           H  
ATOM   3604  C   ARG   248      57.809  62.607  27.281  1.00  0.00           C  
ATOM   3605  O   ARG   248      58.627  63.496  27.511  1.00  0.00           O  
ATOM   3606  N   ARG   249      57.385  62.335  26.027  1.00  0.00           N  
ATOM   3607  H   ARG   249      56.681  61.624  25.889  1.00  0.00           H  
ATOM   3608  CA  ARG   249      57.950  62.822  24.787  1.00  0.00           C  
ATOM   3609  HA  ARG   249      59.019  62.705  24.967  1.00  0.00           H  
ATOM   3610  CB  ARG   249      57.584  61.946  23.572  1.00  0.00           C  
ATOM   3611  HB2 ARG   249      56.496  61.981  23.513  1.00  0.00           H  
ATOM   3612  HB3 ARG   249      58.043  62.308  22.652  1.00  0.00           H  
ATOM   3613  CG  ARG   249      58.166  60.476  23.726  1.00  0.00           C  
ATOM   3614  HG2 ARG   249      59.255  60.419  23.736  1.00  0.00           H  
ATOM   3615  HG3 ARG   249      57.790  59.999  24.631  1.00  0.00           H  
ATOM   3616  CD  ARG   249      57.871  59.599  22.501  1.00  0.00           C  
ATOM   3617  HD2 ARG   249      58.515  58.724  22.582  1.00  0.00           H  
ATOM   3618  HD3 ARG   249      58.074  60.124  21.567  1.00  0.00           H  
ATOM   3619  NE  ARG   249      56.457  59.330  22.513  1.00  0.00           N  
ATOM   3620  HE  ARG   249      55.897  60.170  22.526  1.00  0.00           H  
ATOM   3621  CZ  ARG   249      55.888  58.131  22.369  1.00  0.00           C  
ATOM   3622  NH1 ARG   249      56.561  57.061  22.176  1.00  0.00           N  
ATOM   3623 HH11 ARG   249      57.554  57.111  22.358  1.00  0.00           H  
ATOM   3624 HH12 ARG   249      56.112  56.157  22.168  1.00  0.00           H  
ATOM   3625  NH2 ARG   249      54.585  58.197  22.305  1.00  0.00           N  
ATOM   3626 HH21 ARG   249      54.134  59.084  22.483  1.00  0.00           H  
ATOM   3627 HH22 ARG   249      54.127  57.297  22.315  1.00  0.00           H  
ATOM   3628  C   ARG   249      57.731  64.313  24.653  1.00  0.00           C  
ATOM   3629  O   ARG   249      58.681  64.988  24.190  1.00  0.00           O  
ATOM   3630  N   SER   250      56.604  64.903  25.027  1.00  0.00           N  
ATOM   3631  H   SER   250      55.730  64.442  25.233  1.00  0.00           H  
ATOM   3632  CA  SER   250      56.467  66.394  24.998  1.00  0.00           C  
ATOM   3633  HA  SER   250      57.219  66.815  24.330  1.00  0.00           H  
ATOM   3634  CB  SER   250      55.107  66.754  24.483  1.00  0.00           C  
ATOM   3635  HB2 SER   250      55.138  67.843  24.427  1.00  0.00           H  
ATOM   3636  HB3 SER   250      54.964  66.236  23.535  1.00  0.00           H  
ATOM   3637  OG  SER   250      54.110  66.406  25.406  1.00  0.00           O  
ATOM   3638  HG  SER   250      53.949  65.475  25.578  1.00  0.00           H  
ATOM   3639  C   SER   250      56.717  67.024  26.415  1.00  0.00           C  
ATOM   3640  O   SER   250      56.926  68.227  26.463  1.00  0.00           O  
ATOM   3641  N   GLY   251      56.701  66.301  27.501  1.00  0.00           N  
ATOM   3642  H   GLY   251      56.582  65.307  27.374  1.00  0.00           H  
ATOM   3643  CA  GLY   251      56.799  66.798  28.914  1.00  0.00           C  
ATOM   3644  HA2 GLY   251      57.664  67.458  28.980  1.00  0.00           H  
ATOM   3645  HA3 GLY   251      56.848  65.952  29.600  1.00  0.00           H  
ATOM   3646  C   GLY   251      55.585  67.583  29.418  1.00  0.00           C  
ATOM   3647  O   GLY   251      55.637  68.234  30.501  1.00  0.00           O  
ATOM   3648  N   ASP   252      54.461  67.574  28.616  1.00  0.00           N  
ATOM   3649  H   ASP   252      54.446  66.955  27.818  1.00  0.00           H  
ATOM   3650  CA  ASP   252      53.204  68.229  28.885  1.00  0.00           C  
ATOM   3651  HA  ASP   252      53.341  68.980  29.664  1.00  0.00           H  
ATOM   3652  CB  ASP   252      52.470  68.903  27.646  1.00  0.00           C  
ATOM   3653  HB2 ASP   252      52.567  68.313  26.735  1.00  0.00           H  
ATOM   3654  HB3 ASP   252      51.393  68.997  27.785  1.00  0.00           H  
ATOM   3655  CG  ASP   252      52.909  70.333  27.313  1.00  0.00           C  
ATOM   3656  OD1 ASP   252      52.301  70.952  26.405  1.00  0.00           O  
ATOM   3657  OD2 ASP   252      53.830  70.946  27.919  1.00  0.00           O  
ATOM   3658  C   ASP   252      52.264  67.230  29.586  1.00  0.00           C  
ATOM   3659  O   ASP   252      52.239  65.978  29.360  1.00  0.00           O  
ATOM   3660  N   THR   253      51.470  67.696  30.541  1.00  0.00           N  
ATOM   3661  H   THR   253      51.261  68.684  30.565  1.00  0.00           H  
ATOM   3662  CA  THR   253      50.664  66.820  31.494  1.00  0.00           C  
ATOM   3663  HA  THR   253      50.784  65.779  31.195  1.00  0.00           H  
ATOM   3664  CB  THR   253      51.166  66.959  32.975  1.00  0.00           C  
ATOM   3665  HB  THR   253      50.849  67.945  33.314  1.00  0.00           H  
ATOM   3666  CG2 THR   253      50.547  65.866  33.876  1.00  0.00           C  
ATOM   3667 HG21 THR   253      50.881  65.869  34.914  1.00  0.00           H  
ATOM   3668 HG22 THR   253      50.799  64.853  33.562  1.00  0.00           H  
ATOM   3669 HG23 THR   253      49.459  65.929  33.904  1.00  0.00           H  
ATOM   3670  OG1 THR   253      52.550  66.763  33.039  1.00  0.00           O  
ATOM   3671  HG1 THR   253      52.937  67.416  32.451  1.00  0.00           H  
ATOM   3672  C   THR   253      49.182  67.072  31.369  1.00  0.00           C  
ATOM   3673  O   THR   253      48.776  68.222  31.101  1.00  0.00           O  
ATOM   3674  N   TYR   254      48.363  66.057  31.465  1.00  0.00           N  
ATOM   3675  H   TYR   254      48.814  65.195  31.735  1.00  0.00           H  
ATOM   3676  CA  TYR   254      47.054  65.900  30.923  1.00  0.00           C  
ATOM   3677  HA  TYR   254      46.731  66.927  30.749  1.00  0.00           H  
ATOM   3678  CB  TYR   254      47.166  65.151  29.594  1.00  0.00           C  
ATOM   3679  HB2 TYR   254      47.542  64.143  29.769  1.00  0.00           H  
ATOM   3680  HB3 TYR   254      46.166  65.032  29.178  1.00  0.00           H  
ATOM   3681  CG  TYR   254      47.950  65.941  28.580  1.00  0.00           C  
ATOM   3682  CD1 TYR   254      49.244  65.598  28.211  1.00  0.00           C  
ATOM   3683  HD1 TYR   254      49.835  64.892  28.776  1.00  0.00           H  
ATOM   3684  CE1 TYR   254      49.875  66.350  27.218  1.00  0.00           C  
ATOM   3685  HE1 TYR   254      50.884  66.107  26.921  1.00  0.00           H  
ATOM   3686  CZ  TYR   254      49.274  67.434  26.616  1.00  0.00           C  
ATOM   3687  OH  TYR   254      49.816  68.127  25.538  1.00  0.00           O  
ATOM   3688  HH  TYR   254      50.676  67.712  25.443  1.00  0.00           H  
ATOM   3689  CE2 TYR   254      47.948  67.831  27.034  1.00  0.00           C  
ATOM   3690  HE2 TYR   254      47.557  68.715  26.552  1.00  0.00           H  
ATOM   3691  CD2 TYR   254      47.293  67.083  28.012  1.00  0.00           C  
ATOM   3692  HD2 TYR   254      46.258  67.318  28.214  1.00  0.00           H  
ATOM   3693  C   TYR   254      46.105  65.218  31.869  1.00  0.00           C  
ATOM   3694  O   TYR   254      46.520  64.449  32.770  1.00  0.00           O  
ATOM   3695  N   GLN   255      44.806  65.346  31.713  1.00  0.00           N  
ATOM   3696  H   GLN   255      44.404  65.981  31.039  1.00  0.00           H  
ATOM   3697  CA  GLN   255      43.807  64.470  32.483  1.00  0.00           C  
ATOM   3698  HA  GLN   255      44.371  63.710  33.025  1.00  0.00           H  
ATOM   3699  CB  GLN   255      42.989  65.330  33.473  1.00  0.00           C  
ATOM   3700  HB2 GLN   255      42.469  66.139  32.961  1.00  0.00           H  
ATOM   3701  HB3 GLN   255      42.321  64.576  33.891  1.00  0.00           H  
ATOM   3702  CG  GLN   255      43.718  65.926  34.643  1.00  0.00           C  
ATOM   3703  HG2 GLN   255      44.247  66.754  34.171  1.00  0.00           H  
ATOM   3704  HG3 GLN   255      44.372  65.179  35.093  1.00  0.00           H  
ATOM   3705  CD  GLN   255      42.841  66.530  35.717  1.00  0.00           C  
ATOM   3706  OE1 GLN   255      41.621  66.578  35.586  1.00  0.00           O  
ATOM   3707  NE2 GLN   255      43.466  66.894  36.760  1.00  0.00           N  
ATOM   3708 HE21 GLN   255      44.472  66.892  36.675  1.00  0.00           H  
ATOM   3709 HE22 GLN   255      43.041  67.037  37.666  1.00  0.00           H  
ATOM   3710  C   GLN   255      42.839  63.649  31.563  1.00  0.00           C  
ATOM   3711  O   GLN   255      42.241  64.210  30.676  1.00  0.00           O  
ATOM   3712  N   VAL   256      42.457  62.460  31.881  1.00  0.00           N  
ATOM   3713  H   VAL   256      43.012  62.008  32.594  1.00  0.00           H  
ATOM   3714  CA  VAL   256      41.565  61.535  31.193  1.00  0.00           C  
ATOM   3715  HA  VAL   256      40.924  62.131  30.544  1.00  0.00           H  
ATOM   3716  CB  VAL   256      42.316  60.522  30.443  1.00  0.00           C  
ATOM   3717  HB  VAL   256      42.758  59.887  31.211  1.00  0.00           H  
ATOM   3718  CG1 VAL   256      41.398  59.693  29.550  1.00  0.00           C  
ATOM   3719 HG11 VAL   256      41.946  59.312  28.688  1.00  0.00           H  
ATOM   3720 HG12 VAL   256      41.025  58.780  30.014  1.00  0.00           H  
ATOM   3721 HG13 VAL   256      40.534  60.294  29.266  1.00  0.00           H  
ATOM   3722  CG2 VAL   256      43.512  60.985  29.564  1.00  0.00           C  
ATOM   3723 HG21 VAL   256      43.220  61.685  28.782  1.00  0.00           H  
ATOM   3724 HG22 VAL   256      44.282  61.479  30.157  1.00  0.00           H  
ATOM   3725 HG23 VAL   256      43.982  60.153  29.039  1.00  0.00           H  
ATOM   3726  C   VAL   256      40.571  60.993  32.181  1.00  0.00           C  
ATOM   3727  O   VAL   256      40.931  60.537  33.248  1.00  0.00           O  
ATOM   3728  N   ALA   257      39.265  61.260  31.867  1.00  0.00           N  
ATOM   3729  H   ALA   257      39.181  61.552  30.904  1.00  0.00           H  
ATOM   3730  CA  ALA   257      38.138  60.838  32.635  1.00  0.00           C  
ATOM   3731  HA  ALA   257      38.433  61.130  33.643  1.00  0.00           H  
ATOM   3732  CB  ALA   257      36.831  61.594  32.276  1.00  0.00           C  
ATOM   3733  HB1 ALA   257      36.605  61.353  31.238  1.00  0.00           H  
ATOM   3734  HB2 ALA   257      35.996  61.351  32.934  1.00  0.00           H  
ATOM   3735  HB3 ALA   257      36.996  62.671  32.287  1.00  0.00           H  
ATOM   3736  C   ALA   257      37.862  59.355  32.533  1.00  0.00           C  
ATOM   3737  O   ALA   257      38.107  58.775  31.474  1.00  0.00           O  
ATOM   3738  N   ALA   258      37.502  58.670  33.660  1.00  0.00           N  
ATOM   3739  H   ALA   258      37.359  59.162  34.531  1.00  0.00           H  
ATOM   3740  CA  ALA   258      37.138  57.236  33.608  1.00  0.00           C  
ATOM   3741  HA  ALA   258      36.633  57.064  32.657  1.00  0.00           H  
ATOM   3742  CB  ALA   258      38.374  56.291  33.527  1.00  0.00           C  
ATOM   3743  HB1 ALA   258      39.220  56.732  32.999  1.00  0.00           H  
ATOM   3744  HB2 ALA   258      38.760  55.915  34.475  1.00  0.00           H  
ATOM   3745  HB3 ALA   258      38.165  55.350  33.019  1.00  0.00           H  
ATOM   3746  C   ALA   258      36.203  56.805  34.739  1.00  0.00           C  
ATOM   3747  O   ALA   258      36.265  57.375  35.883  1.00  0.00           O  
ATOM   3748  N   ARG   259      35.322  55.922  34.362  1.00  0.00           N  
ATOM   3749  H   ARG   259      35.166  55.695  33.390  1.00  0.00           H  
ATOM   3750  CA  ARG   259      34.284  55.427  35.272  1.00  0.00           C  
ATOM   3751  HA  ARG   259      33.897  56.230  35.899  1.00  0.00           H  
ATOM   3752  CB  ARG   259      33.010  54.862  34.433  1.00  0.00           C  
ATOM   3753  HB2 ARG   259      32.633  55.618  33.744  1.00  0.00           H  
ATOM   3754  HB3 ARG   259      33.326  54.045  33.783  1.00  0.00           H  
ATOM   3755  CG  ARG   259      31.847  54.477  35.360  1.00  0.00           C  
ATOM   3756  HG2 ARG   259      32.141  53.591  35.922  1.00  0.00           H  
ATOM   3757  HG3 ARG   259      31.623  55.258  36.087  1.00  0.00           H  
ATOM   3758  CD  ARG   259      30.604  53.983  34.571  1.00  0.00           C  
ATOM   3759  HD2 ARG   259      29.845  53.667  35.287  1.00  0.00           H  
ATOM   3760  HD3 ARG   259      31.006  53.177  33.957  1.00  0.00           H  
ATOM   3761  NE  ARG   259      30.082  54.980  33.670  1.00  0.00           N  
ATOM   3762  HE  ARG   259      30.643  55.820  33.640  1.00  0.00           H  
ATOM   3763  CZ  ARG   259      29.136  54.853  32.730  1.00  0.00           C  
ATOM   3764  NH1 ARG   259      28.387  53.808  32.619  1.00  0.00           N  
ATOM   3765 HH11 ARG   259      28.510  53.081  33.310  1.00  0.00           H  
ATOM   3766 HH12 ARG   259      27.556  53.789  32.046  1.00  0.00           H  
ATOM   3767  NH2 ARG   259      28.948  55.851  31.946  1.00  0.00           N  
ATOM   3768 HH21 ARG   259      29.564  56.638  32.092  1.00  0.00           H  
ATOM   3769 HH22 ARG   259      28.225  55.847  31.240  1.00  0.00           H  
ATOM   3770  C   ARG   259      34.761  54.365  36.284  1.00  0.00           C  
ATOM   3771  O   ARG   259      34.275  54.256  37.404  1.00  0.00           O  
ATOM   3772  N   TYR   260      35.781  53.645  35.867  1.00  0.00           N  
ATOM   3773  H   TYR   260      36.135  53.852  34.944  1.00  0.00           H  
ATOM   3774  CA  TYR   260      36.491  52.640  36.671  1.00  0.00           C  
ATOM   3775  HA  TYR   260      36.389  52.772  37.748  1.00  0.00           H  
ATOM   3776  CB  TYR   260      36.115  51.185  36.294  1.00  0.00           C  
ATOM   3777  HB2 TYR   260      36.602  50.877  35.368  1.00  0.00           H  
ATOM   3778  HB3 TYR   260      36.500  50.563  37.102  1.00  0.00           H  
ATOM   3779  CG  TYR   260      34.646  50.913  36.085  1.00  0.00           C  
ATOM   3780  CD1 TYR   260      33.976  51.197  34.845  1.00  0.00           C  
ATOM   3781  HD1 TYR   260      34.532  51.674  34.051  1.00  0.00           H  
ATOM   3782  CE1 TYR   260      32.593  51.026  34.707  1.00  0.00           C  
ATOM   3783  HE1 TYR   260      32.039  51.468  33.892  1.00  0.00           H  
ATOM   3784  CZ  TYR   260      31.844  50.389  35.686  1.00  0.00           C  
ATOM   3785  OH  TYR   260      30.513  50.171  35.522  1.00  0.00           O  
ATOM   3786  HH  TYR   260      30.154  50.572  34.727  1.00  0.00           H  
ATOM   3787  CE2 TYR   260      32.520  50.012  36.881  1.00  0.00           C  
ATOM   3788  HE2 TYR   260      31.938  49.515  37.643  1.00  0.00           H  
ATOM   3789  CD2 TYR   260      33.872  50.330  37.079  1.00  0.00           C  
ATOM   3790  HD2 TYR   260      34.424  50.091  37.976  1.00  0.00           H  
ATOM   3791  C   TYR   260      38.016  52.988  36.477  1.00  0.00           C  
ATOM   3792  O   TYR   260      38.376  53.354  35.367  1.00  0.00           O  
ATOM   3793  N   VAL   261      38.934  52.703  37.443  1.00  0.00           N  
ATOM   3794  H   VAL   261      38.516  52.423  38.318  1.00  0.00           H  
ATOM   3795  CA  VAL   261      40.346  52.874  37.268  1.00  0.00           C  
ATOM   3796  HA  VAL   261      40.600  52.793  36.211  1.00  0.00           H  
ATOM   3797  CB  VAL   261      40.793  54.273  37.747  1.00  0.00           C  
ATOM   3798  HB  VAL   261      40.535  54.286  38.807  1.00  0.00           H  
ATOM   3799  CG1 VAL   261      42.326  54.569  37.628  1.00  0.00           C  
ATOM   3800 HG11 VAL   261      42.883  54.031  38.395  1.00  0.00           H  
ATOM   3801 HG12 VAL   261      42.638  54.391  36.599  1.00  0.00           H  
ATOM   3802 HG13 VAL   261      42.482  55.611  37.910  1.00  0.00           H  
ATOM   3803  CG2 VAL   261      40.090  55.465  37.253  1.00  0.00           C  
ATOM   3804 HG21 VAL   261      40.249  55.659  36.193  1.00  0.00           H  
ATOM   3805 HG22 VAL   261      40.427  56.361  37.774  1.00  0.00           H  
ATOM   3806 HG23 VAL   261      39.012  55.339  37.351  1.00  0.00           H  
ATOM   3807  C   VAL   261      41.181  51.764  37.997  1.00  0.00           C  
ATOM   3808  O   VAL   261      41.155  51.529  39.240  1.00  0.00           O  
ATOM   3809  N   VAL   262      41.934  51.039  37.185  1.00  0.00           N  
ATOM   3810  H   VAL   262      41.899  51.340  36.222  1.00  0.00           H  
ATOM   3811  CA  VAL   262      42.777  49.902  37.540  1.00  0.00           C  
ATOM   3812  HA  VAL   262      42.386  49.570  38.502  1.00  0.00           H  
ATOM   3813  CB  VAL   262      42.744  48.751  36.474  1.00  0.00           C  
ATOM   3814  HB  VAL   262      43.258  49.157  35.603  1.00  0.00           H  
ATOM   3815  CG1 VAL   262      43.621  47.598  36.925  1.00  0.00           C  
ATOM   3816 HG11 VAL   262      43.412  47.414  37.979  1.00  0.00           H  
ATOM   3817 HG12 VAL   262      44.612  47.918  36.602  1.00  0.00           H  
ATOM   3818 HG13 VAL   262      43.276  46.700  36.414  1.00  0.00           H  
ATOM   3819  CG2 VAL   262      41.359  48.313  36.036  1.00  0.00           C  
ATOM   3820 HG21 VAL   262      40.869  47.761  36.838  1.00  0.00           H  
ATOM   3821 HG22 VAL   262      41.481  47.653  35.176  1.00  0.00           H  
ATOM   3822 HG23 VAL   262      40.723  49.111  35.652  1.00  0.00           H  
ATOM   3823  C   VAL   262      44.263  50.337  37.681  1.00  0.00           C  
ATOM   3824  O   VAL   262      44.850  50.754  36.691  1.00  0.00           O  
ATOM   3825  N   VAL   263      44.894  50.113  38.880  1.00  0.00           N  
ATOM   3826  H   VAL   263      44.286  49.830  39.635  1.00  0.00           H  
ATOM   3827  CA  VAL   263      46.310  50.313  39.083  1.00  0.00           C  
ATOM   3828  HA  VAL   263      46.789  50.971  38.358  1.00  0.00           H  
ATOM   3829  CB  VAL   263      46.545  51.002  40.439  1.00  0.00           C  
ATOM   3830  HB  VAL   263      46.244  50.360  41.267  1.00  0.00           H  
ATOM   3831  CG1 VAL   263      48.041  51.423  40.637  1.00  0.00           C  
ATOM   3832 HG11 VAL   263      48.588  50.483  40.711  1.00  0.00           H  
ATOM   3833 HG12 VAL   263      48.139  52.051  41.522  1.00  0.00           H  
ATOM   3834 HG13 VAL   263      48.477  51.966  39.798  1.00  0.00           H  
ATOM   3835  CG2 VAL   263      45.630  52.208  40.557  1.00  0.00           C  
ATOM   3836 HG21 VAL   263      44.591  51.906  40.684  1.00  0.00           H  
ATOM   3837 HG22 VAL   263      45.847  52.775  41.462  1.00  0.00           H  
ATOM   3838 HG23 VAL   263      45.639  52.877  39.696  1.00  0.00           H  
ATOM   3839  C   VAL   263      47.067  48.987  39.002  1.00  0.00           C  
ATOM   3840  O   VAL   263      47.121  48.264  39.959  1.00  0.00           O  
ATOM   3841  N   GLY   264      47.406  48.557  37.768  1.00  0.00           N  
ATOM   3842  H   GLY   264      47.222  49.262  37.069  1.00  0.00           H  
ATOM   3843  CA  GLY   264      48.285  47.369  37.446  1.00  0.00           C  
ATOM   3844  HA2 GLY   264      48.117  46.646  38.244  1.00  0.00           H  
ATOM   3845  HA3 GLY   264      48.031  47.008  36.450  1.00  0.00           H  
ATOM   3846  C   GLY   264      49.809  47.804  37.342  1.00  0.00           C  
ATOM   3847  O   GLY   264      50.511  47.071  36.616  1.00  0.00           O  
ATOM   3848  N   ALA   265      50.235  48.924  37.906  1.00  0.00           N  
ATOM   3849  H   ALA   265      49.536  49.442  38.419  1.00  0.00           H  
ATOM   3850  CA  ALA   265      51.503  49.482  37.632  1.00  0.00           C  
ATOM   3851  HA  ALA   265      51.655  49.570  36.557  1.00  0.00           H  
ATOM   3852  CB  ALA   265      51.276  50.995  37.883  1.00  0.00           C  
ATOM   3853  HB1 ALA   265      50.233  51.217  37.656  1.00  0.00           H  
ATOM   3854  HB2 ALA   265      51.540  51.274  38.903  1.00  0.00           H  
ATOM   3855  HB3 ALA   265      51.964  51.516  37.216  1.00  0.00           H  
ATOM   3856  C   ALA   265      52.730  48.933  38.351  1.00  0.00           C  
ATOM   3857  O   ALA   265      53.441  49.655  39.040  1.00  0.00           O  
ATOM   3858  N   ASP   266      52.997  47.622  38.108  1.00  0.00           N  
ATOM   3859  H   ASP   266      52.489  47.193  37.348  1.00  0.00           H  
ATOM   3860  CA  ASP   266      53.925  46.806  38.829  1.00  0.00           C  
ATOM   3861  HA  ASP   266      53.748  45.775  38.522  1.00  0.00           H  
ATOM   3862  CB  ASP   266      55.371  46.936  38.310  1.00  0.00           C  
ATOM   3863  HB2 ASP   266      55.884  46.003  38.543  1.00  0.00           H  
ATOM   3864  HB3 ASP   266      55.434  47.051  37.228  1.00  0.00           H  
ATOM   3865  CG  ASP   266      56.108  48.010  38.997  1.00  0.00           C  
ATOM   3866  OD1 ASP   266      56.428  47.864  40.198  1.00  0.00           O  
ATOM   3867  OD2 ASP   266      56.566  48.880  38.279  1.00  0.00           O  
ATOM   3868  C   ASP   266      53.791  46.730  40.347  1.00  0.00           C  
ATOM   3869  O   ASP   266      53.125  47.522  41.061  1.00  0.00           O  
ATOM   3870  N   ALA   267      54.345  45.725  40.961  1.00  0.00           N  
ATOM   3871  H   ALA   267      54.853  45.033  40.429  1.00  0.00           H  
ATOM   3872  CA  ALA   267      54.240  45.452  42.413  1.00  0.00           C  
ATOM   3873  HA  ALA   267      53.170  45.543  42.603  1.00  0.00           H  
ATOM   3874  CB  ALA   267      54.752  44.017  42.811  1.00  0.00           C  
ATOM   3875  HB1 ALA   267      54.103  43.317  42.285  1.00  0.00           H  
ATOM   3876  HB2 ALA   267      55.829  43.974  42.647  1.00  0.00           H  
ATOM   3877  HB3 ALA   267      54.631  43.909  43.889  1.00  0.00           H  
ATOM   3878  C   ALA   267      54.953  46.405  43.369  1.00  0.00           C  
ATOM   3879  O   ALA   267      54.820  46.354  44.576  1.00  0.00           O  
ATOM   3880  N   LEU   268      55.764  47.349  42.886  1.00  0.00           N  
ATOM   3881  H   LEU   268      55.810  47.458  41.883  1.00  0.00           H  
ATOM   3882  CA  LEU   268      56.283  48.445  43.697  1.00  0.00           C  
ATOM   3883  HA  LEU   268      56.201  48.358  44.781  1.00  0.00           H  
ATOM   3884  CB  LEU   268      57.805  48.532  43.270  1.00  0.00           C  
ATOM   3885  HB2 LEU   268      58.327  49.365  43.742  1.00  0.00           H  
ATOM   3886  HB3 LEU   268      57.798  48.832  42.222  1.00  0.00           H  
ATOM   3887  CG  LEU   268      58.643  47.269  43.556  1.00  0.00           C  
ATOM   3888  HG  LEU   268      58.257  46.379  43.059  1.00  0.00           H  
ATOM   3889  CD1 LEU   268      60.012  47.458  42.890  1.00  0.00           C  
ATOM   3890 HD11 LEU   268      60.020  47.703  41.828  1.00  0.00           H  
ATOM   3891 HD12 LEU   268      60.505  48.234  43.474  1.00  0.00           H  
ATOM   3892 HD13 LEU   268      60.623  46.564  43.011  1.00  0.00           H  
ATOM   3893  CD2 LEU   268      58.990  46.808  45.012  1.00  0.00           C  
ATOM   3894 HD21 LEU   268      59.506  45.850  44.948  1.00  0.00           H  
ATOM   3895 HD22 LEU   268      59.720  47.439  45.519  1.00  0.00           H  
ATOM   3896 HD23 LEU   268      58.066  46.604  45.551  1.00  0.00           H  
ATOM   3897  C   LEU   268      55.692  49.740  43.355  1.00  0.00           C  
ATOM   3898  O   LEU   268      55.338  50.565  44.209  1.00  0.00           O  
ATOM   3899  N   ARG   269      55.632  50.039  42.022  1.00  0.00           N  
ATOM   3900  H   ARG   269      56.028  49.455  41.299  1.00  0.00           H  
ATOM   3901  CA  ARG   269      55.027  51.330  41.574  1.00  0.00           C  
ATOM   3902  HA  ARG   269      55.360  52.164  42.192  1.00  0.00           H  
ATOM   3903  CB  ARG   269      55.618  51.791  40.278  1.00  0.00           C  
ATOM   3904  HB2 ARG   269      55.315  51.091  39.500  1.00  0.00           H  
ATOM   3905  HB3 ARG   269      55.180  52.766  40.060  1.00  0.00           H  
ATOM   3906  CG  ARG   269      57.148  51.861  40.320  1.00  0.00           C  
ATOM   3907  HG2 ARG   269      57.515  52.606  41.027  1.00  0.00           H  
ATOM   3908  HG3 ARG   269      57.516  50.861  40.552  1.00  0.00           H  
ATOM   3909  CD  ARG   269      57.828  52.338  39.056  1.00  0.00           C  
ATOM   3910  HD2 ARG   269      57.246  53.203  38.737  1.00  0.00           H  
ATOM   3911  HD3 ARG   269      58.804  52.759  39.295  1.00  0.00           H  
ATOM   3912  NE  ARG   269      57.817  51.271  38.097  1.00  0.00           N  
ATOM   3913  HE  ARG   269      57.413  50.421  38.462  1.00  0.00           H  
ATOM   3914  CZ  ARG   269      58.277  51.141  36.898  1.00  0.00           C  
ATOM   3915  NH1 ARG   269      58.970  52.050  36.274  1.00  0.00           N  
ATOM   3916 HH11 ARG   269      59.092  52.957  36.701  1.00  0.00           H  
ATOM   3917 HH12 ARG   269      59.252  51.854  35.324  1.00  0.00           H  
ATOM   3918  NH2 ARG   269      58.044  49.997  36.286  1.00  0.00           N  
ATOM   3919 HH21 ARG   269      57.539  49.382  36.908  1.00  0.00           H  
ATOM   3920 HH22 ARG   269      58.466  49.679  35.425  1.00  0.00           H  
ATOM   3921  C   ARG   269      53.498  51.446  41.711  1.00  0.00           C  
ATOM   3922  O   ARG   269      52.984  52.582  41.857  1.00  0.00           O  
ATOM   3923  N   THR   270      52.767  50.325  41.709  1.00  0.00           N  
ATOM   3924  H   THR   270      53.081  49.552  41.141  1.00  0.00           H  
ATOM   3925  CA  THR   270      51.313  50.242  42.116  1.00  0.00           C  
ATOM   3926  HA  THR   270      50.675  50.855  41.478  1.00  0.00           H  
ATOM   3927  CB  THR   270      50.708  48.809  42.112  1.00  0.00           C  
ATOM   3928  HB  THR   270      51.400  48.082  42.536  1.00  0.00           H  
ATOM   3929  CG2 THR   270      49.336  48.430  42.741  1.00  0.00           C  
ATOM   3930 HG21 THR   270      49.239  49.035  43.642  1.00  0.00           H  
ATOM   3931 HG22 THR   270      48.524  48.712  42.070  1.00  0.00           H  
ATOM   3932 HG23 THR   270      49.252  47.362  42.941  1.00  0.00           H  
ATOM   3933  OG1 THR   270      50.554  48.518  40.778  1.00  0.00           O  
ATOM   3934  HG1 THR   270      51.322  47.981  40.568  1.00  0.00           H  
ATOM   3935  C   THR   270      51.040  50.882  43.477  1.00  0.00           C  
ATOM   3936  O   THR   270      50.292  51.890  43.557  1.00  0.00           O  
ATOM   3937  N   PRO   271      51.610  50.442  44.641  1.00  0.00           N  
ATOM   3938  CD  PRO   271      52.436  49.260  44.896  1.00  0.00           C  
ATOM   3939  HD2 PRO   271      51.823  48.375  44.727  1.00  0.00           H  
ATOM   3940  HD3 PRO   271      53.165  49.421  44.102  1.00  0.00           H  
ATOM   3941  CG  PRO   271      53.047  49.330  46.290  1.00  0.00           C  
ATOM   3942  HG2 PRO   271      53.949  49.940  46.274  1.00  0.00           H  
ATOM   3943  HG3 PRO   271      53.195  48.344  46.730  1.00  0.00           H  
ATOM   3944  CB  PRO   271      52.027  50.156  47.019  1.00  0.00           C  
ATOM   3945  HB2 PRO   271      51.258  49.482  47.395  1.00  0.00           H  
ATOM   3946  HB3 PRO   271      52.439  50.686  47.878  1.00  0.00           H  
ATOM   3947  CA  PRO   271      51.379  51.094  45.983  1.00  0.00           C  
ATOM   3948  HA  PRO   271      50.291  51.145  46.033  1.00  0.00           H  
ATOM   3949  C   PRO   271      52.031  52.507  46.019  1.00  0.00           C  
ATOM   3950  O   PRO   271      51.348  53.366  46.606  1.00  0.00           O  
ATOM   3951  N   GLN   272      53.151  52.833  45.333  1.00  0.00           N  
ATOM   3952  H   GLN   272      53.632  52.029  44.956  1.00  0.00           H  
ATOM   3953  CA  GLN   272      53.638  54.124  45.108  1.00  0.00           C  
ATOM   3954  HA  GLN   272      53.904  54.557  46.072  1.00  0.00           H  
ATOM   3955  CB  GLN   272      54.954  54.074  44.347  1.00  0.00           C  
ATOM   3956  HB2 GLN   272      54.683  53.768  43.336  1.00  0.00           H  
ATOM   3957  HB3 GLN   272      55.521  53.279  44.831  1.00  0.00           H  
ATOM   3958  CG  GLN   272      55.779  55.326  44.374  1.00  0.00           C  
ATOM   3959  HG2 GLN   272      55.180  56.178  44.053  1.00  0.00           H  
ATOM   3960  HG3 GLN   272      56.130  55.537  45.384  1.00  0.00           H  
ATOM   3961  CD  GLN   272      56.995  55.206  43.554  1.00  0.00           C  
ATOM   3962  OE1 GLN   272      57.155  54.508  42.556  1.00  0.00           O  
ATOM   3963  NE2 GLN   272      58.062  55.947  43.753  1.00  0.00           N  
ATOM   3964 HE21 GLN   272      58.155  56.679  44.442  1.00  0.00           H  
ATOM   3965 HE22 GLN   272      58.855  55.720  43.171  1.00  0.00           H  
ATOM   3966  C   GLN   272      52.616  55.031  44.525  1.00  0.00           C  
ATOM   3967  O   GLN   272      52.318  56.060  45.126  1.00  0.00           O  
ATOM   3968  N   LEU   273      51.912  54.618  43.420  1.00  0.00           N  
ATOM   3969  H   LEU   273      52.187  53.780  42.929  1.00  0.00           H  
ATOM   3970  CA  LEU   273      50.877  55.439  42.838  1.00  0.00           C  
ATOM   3971  HA  LEU   273      51.255  56.406  42.505  1.00  0.00           H  
ATOM   3972  CB  LEU   273      50.433  54.837  41.562  1.00  0.00           C  
ATOM   3973  HB2 LEU   273      49.971  53.880  41.804  1.00  0.00           H  
ATOM   3974  HB3 LEU   273      51.284  54.578  40.931  1.00  0.00           H  
ATOM   3975  CG  LEU   273      49.550  55.767  40.651  1.00  0.00           C  
ATOM   3976  HG  LEU   273      48.806  56.314  41.230  1.00  0.00           H  
ATOM   3977  CD1 LEU   273      50.413  56.731  39.765  1.00  0.00           C  
ATOM   3978 HD11 LEU   273      51.149  56.147  39.211  1.00  0.00           H  
ATOM   3979 HD12 LEU   273      51.003  57.467  40.311  1.00  0.00           H  
ATOM   3980 HD13 LEU   273      49.828  57.367  39.102  1.00  0.00           H  
ATOM   3981  CD2 LEU   273      48.738  54.902  39.716  1.00  0.00           C  
ATOM   3982 HD21 LEU   273      49.340  54.416  38.949  1.00  0.00           H  
ATOM   3983 HD22 LEU   273      48.058  54.222  40.230  1.00  0.00           H  
ATOM   3984 HD23 LEU   273      48.097  55.645  39.240  1.00  0.00           H  
ATOM   3985  C   LEU   273      49.783  55.858  43.819  1.00  0.00           C  
ATOM   3986  O   LEU   273      49.267  56.990  43.726  1.00  0.00           O  
ATOM   3987  N   LEU   274      49.398  54.891  44.681  1.00  0.00           N  
ATOM   3988  H   LEU   274      49.779  53.956  44.681  1.00  0.00           H  
ATOM   3989  CA  LEU   274      48.178  55.096  45.454  1.00  0.00           C  
ATOM   3990  HA  LEU   274      47.414  55.573  44.840  1.00  0.00           H  
ATOM   3991  CB  LEU   274      47.720  53.719  45.988  1.00  0.00           C  
ATOM   3992  HB2 LEU   274      48.617  53.198  46.321  1.00  0.00           H  
ATOM   3993  HB3 LEU   274      47.132  53.950  46.877  1.00  0.00           H  
ATOM   3994  CG  LEU   274      46.937  52.807  44.958  1.00  0.00           C  
ATOM   3995  HG  LEU   274      47.391  52.922  43.974  1.00  0.00           H  
ATOM   3996  CD1 LEU   274      47.207  51.316  45.337  1.00  0.00           C  
ATOM   3997 HD11 LEU   274      48.231  50.987  45.513  1.00  0.00           H  
ATOM   3998 HD12 LEU   274      46.783  51.100  46.317  1.00  0.00           H  
ATOM   3999 HD13 LEU   274      46.903  50.666  44.517  1.00  0.00           H  
ATOM   4000  CD2 LEU   274      45.416  53.085  44.914  1.00  0.00           C  
ATOM   4001 HD21 LEU   274      45.019  52.963  45.922  1.00  0.00           H  
ATOM   4002 HD22 LEU   274      44.837  52.456  44.238  1.00  0.00           H  
ATOM   4003 HD23 LEU   274      45.210  54.125  44.661  1.00  0.00           H  
ATOM   4004  C   LEU   274      48.403  56.139  46.566  1.00  0.00           C  
ATOM   4005  O   LEU   274      47.700  57.134  46.682  1.00  0.00           O  
ATOM   4006  N   TRP   275      49.569  55.935  47.211  1.00  0.00           N  
ATOM   4007  H   TRP   275      50.123  55.174  46.846  1.00  0.00           H  
ATOM   4008  CA  TRP   275      50.114  57.005  48.110  1.00  0.00           C  
ATOM   4009  HA  TRP   275      49.532  57.071  49.029  1.00  0.00           H  
ATOM   4010  CB  TRP   275      51.531  56.484  48.593  1.00  0.00           C  
ATOM   4011  HB2 TRP   275      51.426  55.473  48.988  1.00  0.00           H  
ATOM   4012  HB3 TRP   275      52.102  56.270  47.689  1.00  0.00           H  
ATOM   4013  CG  TRP   275      52.277  57.378  49.583  1.00  0.00           C  
ATOM   4014  CD1 TRP   275      53.151  58.403  49.249  1.00  0.00           C  
ATOM   4015  HD1 TRP   275      53.425  58.819  48.291  1.00  0.00           H  
ATOM   4016  NE1 TRP   275      53.705  58.914  50.403  1.00  0.00           N  
ATOM   4017  HE1 TRP   275      54.413  59.632  50.334  1.00  0.00           H  
ATOM   4018  CE2 TRP   275      53.250  58.289  51.551  1.00  0.00           C  
ATOM   4019  CZ2 TRP   275      53.465  58.526  52.934  1.00  0.00           C  
ATOM   4020  HZ2 TRP   275      54.009  59.403  53.251  1.00  0.00           H  
ATOM   4021  CH2 TRP   275      52.831  57.596  53.831  1.00  0.00           C  
ATOM   4022  HH2 TRP   275      52.903  57.755  54.897  1.00  0.00           H  
ATOM   4023  CZ3 TRP   275      51.934  56.543  53.369  1.00  0.00           C  
ATOM   4024  HZ3 TRP   275      51.428  55.766  53.922  1.00  0.00           H  
ATOM   4025  CE3 TRP   275      51.714  56.494  51.989  1.00  0.00           C  
ATOM   4026  HE3 TRP   275      51.126  55.675  51.603  1.00  0.00           H  
ATOM   4027  CD2 TRP   275      52.385  57.294  51.017  1.00  0.00           C  
ATOM   4028  C   TRP   275      50.288  58.397  47.495  1.00  0.00           C  
ATOM   4029  O   TRP   275      49.974  59.396  48.153  1.00  0.00           O  
ATOM   4030  N   ALA   276      50.852  58.476  46.279  1.00  0.00           N  
ATOM   4031  H   ALA   276      51.236  57.632  45.878  1.00  0.00           H  
ATOM   4032  CA  ALA   276      51.038  59.731  45.580  1.00  0.00           C  
ATOM   4033  HA  ALA   276      51.640  60.437  46.151  1.00  0.00           H  
ATOM   4034  CB  ALA   276      51.795  59.410  44.355  1.00  0.00           C  
ATOM   4035  HB1 ALA   276      52.096  60.346  43.884  1.00  0.00           H  
ATOM   4036  HB2 ALA   276      51.151  58.865  43.664  1.00  0.00           H  
ATOM   4037  HB3 ALA   276      52.640  58.792  44.659  1.00  0.00           H  
ATOM   4038  C   ALA   276      49.716  60.445  45.200  1.00  0.00           C  
ATOM   4039  O   ALA   276      49.506  61.683  45.243  1.00  0.00           O  
ATOM   4040  N   SER   277      48.720  59.640  44.863  1.00  0.00           N  
ATOM   4041  H   SER   277      48.963  58.665  44.760  1.00  0.00           H  
ATOM   4042  CA  SER   277      47.264  60.014  44.765  1.00  0.00           C  
ATOM   4043  HA  SER   277      47.162  60.905  44.146  1.00  0.00           H  
ATOM   4044  CB  SER   277      46.395  58.915  44.073  1.00  0.00           C  
ATOM   4045  HB2 SER   277      46.227  58.129  44.810  1.00  0.00           H  
ATOM   4046  HB3 SER   277      45.457  59.441  43.901  1.00  0.00           H  
ATOM   4047  OG  SER   277      47.035  58.371  42.944  1.00  0.00           O  
ATOM   4048  HG  SER   277      47.753  57.770  43.158  1.00  0.00           H  
ATOM   4049  C   SER   277      46.631  60.317  46.108  1.00  0.00           C  
ATOM   4050  O   SER   277      45.411  60.632  46.108  1.00  0.00           O  
ATOM   4051  N   GLY   278      47.268  60.208  47.275  1.00  0.00           N  
ATOM   4052  H   GLY   278      48.232  59.909  47.307  1.00  0.00           H  
ATOM   4053  CA  GLY   278      46.672  60.479  48.580  1.00  0.00           C  
ATOM   4054  HA2 GLY   278      47.408  60.916  49.256  1.00  0.00           H  
ATOM   4055  HA3 GLY   278      46.023  61.354  48.548  1.00  0.00           H  
ATOM   4056  C   GLY   278      45.838  59.366  49.174  1.00  0.00           C  
ATOM   4057  O   GLY   278      45.202  59.568  50.197  1.00  0.00           O  
ATOM   4058  N   ILE   279      45.773  58.221  48.554  1.00  0.00           N  
ATOM   4059  H   ILE   279      46.465  58.151  47.822  1.00  0.00           H  
ATOM   4060  CA  ILE   279      45.181  57.024  49.093  1.00  0.00           C  
ATOM   4061  HA  ILE   279      44.292  57.268  49.674  1.00  0.00           H  
ATOM   4062  CB  ILE   279      44.657  56.050  47.999  1.00  0.00           C  
ATOM   4063  HB  ILE   279      45.358  55.866  47.185  1.00  0.00           H  
ATOM   4064  CG2 ILE   279      44.391  54.671  48.673  1.00  0.00           C  
ATOM   4065 HG21 ILE   279      43.860  54.758  49.621  1.00  0.00           H  
ATOM   4066 HG22 ILE   279      43.836  53.995  48.024  1.00  0.00           H  
ATOM   4067 HG23 ILE   279      45.360  54.190  48.806  1.00  0.00           H  
ATOM   4068  CG1 ILE   279      43.306  56.491  47.270  1.00  0.00           C  
ATOM   4069 HG12 ILE   279      42.607  56.668  48.088  1.00  0.00           H  
ATOM   4070 HG13 ILE   279      42.932  55.614  46.741  1.00  0.00           H  
ATOM   4071  CD1 ILE   279      43.284  57.706  46.357  1.00  0.00           C  
ATOM   4072 HD11 ILE   279      43.811  58.439  46.968  1.00  0.00           H  
ATOM   4073 HD12 ILE   279      43.785  57.617  45.393  1.00  0.00           H  
ATOM   4074 HD13 ILE   279      42.220  57.895  46.213  1.00  0.00           H  
ATOM   4075  C   ILE   279      46.303  56.414  50.021  1.00  0.00           C  
ATOM   4076  O   ILE   279      47.292  55.940  49.479  1.00  0.00           O  
ATOM   4077  N   ARG   280      46.058  56.398  51.342  1.00  0.00           N  
ATOM   4078  H   ARG   280      45.128  56.720  51.567  1.00  0.00           H  
ATOM   4079  CA  ARG   280      47.119  56.103  52.268  1.00  0.00           C  
ATOM   4080  HA  ARG   280      47.924  55.508  51.836  1.00  0.00           H  
ATOM   4081  CB  ARG   280      47.909  57.450  52.743  1.00  0.00           C  
ATOM   4082  HB2 ARG   280      47.121  58.021  53.235  1.00  0.00           H  
ATOM   4083  HB3 ARG   280      48.713  57.206  53.438  1.00  0.00           H  
ATOM   4084  CG  ARG   280      48.437  58.207  51.555  1.00  0.00           C  
ATOM   4085  HG2 ARG   280      49.085  57.471  51.078  1.00  0.00           H  
ATOM   4086  HG3 ARG   280      47.606  58.531  50.930  1.00  0.00           H  
ATOM   4087  CD  ARG   280      49.251  59.392  52.027  1.00  0.00           C  
ATOM   4088  HD2 ARG   280      48.605  60.154  52.464  1.00  0.00           H  
ATOM   4089  HD3 ARG   280      49.891  58.988  52.811  1.00  0.00           H  
ATOM   4090  NE  ARG   280      50.044  60.018  50.949  1.00  0.00           N  
ATOM   4091  HE  ARG   280      49.781  59.814  49.995  1.00  0.00           H  
ATOM   4092  CZ  ARG   280      50.977  60.972  50.989  1.00  0.00           C  
ATOM   4093  NH1 ARG   280      51.350  61.515  52.111  1.00  0.00           N  
ATOM   4094 HH11 ARG   280      51.899  62.359  52.033  1.00  0.00           H  
ATOM   4095 HH12 ARG   280      50.922  61.243  52.985  1.00  0.00           H  
ATOM   4096  NH2 ARG   280      51.365  61.546  49.863  1.00  0.00           N  
ATOM   4097 HH21 ARG   280      51.042  61.397  48.918  1.00  0.00           H  
ATOM   4098 HH22 ARG   280      52.193  62.115  49.970  1.00  0.00           H  
ATOM   4099  C   ARG   280      46.624  55.269  53.498  1.00  0.00           C  
ATOM   4100  O   ARG   280      46.850  55.747  54.616  1.00  0.00           O  
ATOM   4101  N   PRO   281      45.982  54.100  53.301  1.00  0.00           N  
ATOM   4102  CD  PRO   281      45.236  53.683  52.084  1.00  0.00           C  
ATOM   4103  HD2 PRO   281      45.864  53.884  51.215  1.00  0.00           H  
ATOM   4104  HD3 PRO   281      44.307  54.250  52.027  1.00  0.00           H  
ATOM   4105  CG  PRO   281      44.838  52.269  52.266  1.00  0.00           C  
ATOM   4106  HG2 PRO   281      45.699  51.627  52.077  1.00  0.00           H  
ATOM   4107  HG3 PRO   281      43.976  52.008  51.651  1.00  0.00           H  
ATOM   4108  CB  PRO   281      44.490  52.320  53.768  1.00  0.00           C  
ATOM   4109  HB2 PRO   281      44.436  51.343  54.248  1.00  0.00           H  
ATOM   4110  HB3 PRO   281      43.516  52.768  53.964  1.00  0.00           H  
ATOM   4111  CA  PRO   281      45.560  53.167  54.413  1.00  0.00           C  
ATOM   4112  HA  PRO   281      45.102  53.813  55.162  1.00  0.00           H  
ATOM   4113  C   PRO   281      46.691  52.350  55.047  1.00  0.00           C  
ATOM   4114  O   PRO   281      47.697  52.161  54.327  1.00  0.00           O  
ATOM   4115  N   ASP   282      46.506  51.749  56.205  1.00  0.00           N  
ATOM   4116  H   ASP   282      45.712  51.980  56.785  1.00  0.00           H  
ATOM   4117  CA  ASP   282      47.541  51.135  57.030  1.00  0.00           C  
ATOM   4118  HA  ASP   282      48.406  51.794  56.945  1.00  0.00           H  
ATOM   4119  CB  ASP   282      46.946  50.896  58.410  1.00  0.00           C  
ATOM   4120  HB2 ASP   282      46.450  51.770  58.833  1.00  0.00           H  
ATOM   4121  HB3 ASP   282      46.263  50.052  58.315  1.00  0.00           H  
ATOM   4122  CG  ASP   282      48.046  50.443  59.398  1.00  0.00           C  
ATOM   4123  OD1 ASP   282      49.255  50.802  59.371  1.00  0.00           O  
ATOM   4124  OD2 ASP   282      47.726  49.749  60.441  1.00  0.00           O  
ATOM   4125  C   ASP   282      47.950  49.782  56.390  1.00  0.00           C  
ATOM   4126  O   ASP   282      49.082  49.391  56.429  1.00  0.00           O  
ATOM   4127  N   ALA   283      47.018  49.127  55.634  1.00  0.00           N  
ATOM   4128  H   ALA   283      46.050  49.411  55.680  1.00  0.00           H  
ATOM   4129  CA  ALA   283      47.370  47.894  54.801  1.00  0.00           C  
ATOM   4130  HA  ALA   283      47.808  47.107  55.415  1.00  0.00           H  
ATOM   4131  CB  ALA   283      46.146  47.285  54.174  1.00  0.00           C  
ATOM   4132  HB1 ALA   283      45.665  48.070  53.590  1.00  0.00           H  
ATOM   4133  HB2 ALA   283      45.457  46.926  54.938  1.00  0.00           H  
ATOM   4134  HB3 ALA   283      46.403  46.443  53.531  1.00  0.00           H  
ATOM   4135  C   ALA   283      48.447  48.284  53.782  1.00  0.00           C  
ATOM   4136  O   ALA   283      49.143  47.356  53.418  1.00  0.00           O  
ATOM   4137  N   LEU   284      48.421  49.508  53.223  1.00  0.00           N  
ATOM   4138  H   LEU   284      47.683  50.135  53.507  1.00  0.00           H  
ATOM   4139  CA  LEU   284      49.207  49.718  51.984  1.00  0.00           C  
ATOM   4140  HA  LEU   284      48.923  49.048  51.172  1.00  0.00           H  
ATOM   4141  CB  LEU   284      48.994  51.173  51.609  1.00  0.00           C  
ATOM   4142  HB2 LEU   284      47.968  51.533  51.687  1.00  0.00           H  
ATOM   4143  HB3 LEU   284      49.553  51.822  52.283  1.00  0.00           H  
ATOM   4144  CG  LEU   284      49.352  51.471  50.123  1.00  0.00           C  
ATOM   4145  HG  LEU   284      50.267  50.892  49.999  1.00  0.00           H  
ATOM   4146  CD1 LEU   284      48.295  50.880  49.198  1.00  0.00           C  
ATOM   4147 HD11 LEU   284      47.516  50.275  49.663  1.00  0.00           H  
ATOM   4148 HD12 LEU   284      48.823  50.276  48.460  1.00  0.00           H  
ATOM   4149 HD13 LEU   284      47.836  51.658  48.588  1.00  0.00           H  
ATOM   4150  CD2 LEU   284      49.575  53.013  49.971  1.00  0.00           C  
ATOM   4151 HD21 LEU   284      49.769  53.242  48.923  1.00  0.00           H  
ATOM   4152 HD22 LEU   284      48.641  53.516  50.223  1.00  0.00           H  
ATOM   4153 HD23 LEU   284      50.386  53.328  50.628  1.00  0.00           H  
ATOM   4154  C   LEU   284      50.744  49.365  52.172  1.00  0.00           C  
ATOM   4155  O   LEU   284      51.336  49.772  53.168  1.00  0.00           O  
ATOM   4156  N   GLY   285      51.386  48.699  51.216  1.00  0.00           N  
ATOM   4157  H   GLY   285      50.836  48.352  50.443  1.00  0.00           H  
ATOM   4158  CA  GLY   285      52.830  48.331  51.237  1.00  0.00           C  
ATOM   4159  HA2 GLY   285      53.129  47.791  50.339  1.00  0.00           H  
ATOM   4160  HA3 GLY   285      53.400  49.246  51.395  1.00  0.00           H  
ATOM   4161  C   GLY   285      53.280  47.283  52.317  1.00  0.00           C  
ATOM   4162  O   GLY   285      54.384  46.785  52.204  1.00  0.00           O  
ATOM   4163  N   ARG   286      52.472  46.894  53.279  1.00  0.00           N  
ATOM   4164  H   ARG   286      51.576  47.335  53.428  1.00  0.00           H  
ATOM   4165  CA  ARG   286      52.795  45.926  54.362  1.00  0.00           C  
ATOM   4166  HA  ARG   286      53.857  46.007  54.596  1.00  0.00           H  
ATOM   4167  CB  ARG   286      51.960  46.116  55.611  1.00  0.00           C  
ATOM   4168  HB2 ARG   286      50.935  45.906  55.305  1.00  0.00           H  
ATOM   4169  HB3 ARG   286      52.210  45.370  56.366  1.00  0.00           H  
ATOM   4170  CG  ARG   286      52.038  47.430  56.378  1.00  0.00           C  
ATOM   4171  HG2 ARG   286      51.688  48.185  55.674  1.00  0.00           H  
ATOM   4172  HG3 ARG   286      53.011  47.769  56.732  1.00  0.00           H  
ATOM   4173  CD  ARG   286      50.999  47.403  57.546  1.00  0.00           C  
ATOM   4174  HD2 ARG   286      50.051  47.271  57.023  1.00  0.00           H  
ATOM   4175  HD3 ARG   286      51.169  46.559  58.215  1.00  0.00           H  
ATOM   4176  NE  ARG   286      51.132  48.617  58.441  1.00  0.00           N  
ATOM   4177  HE  ARG   286      50.310  49.200  58.511  1.00  0.00           H  
ATOM   4178  CZ  ARG   286      52.135  48.926  59.223  1.00  0.00           C  
ATOM   4179  NH1 ARG   286      53.086  48.032  59.344  1.00  0.00           N  
ATOM   4180 HH11 ARG   286      53.076  47.233  58.727  1.00  0.00           H  
ATOM   4181 HH12 ARG   286      53.704  47.910  60.134  1.00  0.00           H  
ATOM   4182  NH2 ARG   286      52.080  49.957  59.936  1.00  0.00           N  
ATOM   4183 HH21 ARG   286      51.289  50.556  59.744  1.00  0.00           H  
ATOM   4184 HH22 ARG   286      52.723  50.163  60.687  1.00  0.00           H  
ATOM   4185  C   ARG   286      52.602  44.457  53.834  1.00  0.00           C  
ATOM   4186  O   ARG   286      52.080  44.231  52.798  1.00  0.00           O  
ATOM   4187  N   TYR   287      53.301  43.565  54.479  1.00  0.00           N  
ATOM   4188  H   TYR   287      53.940  43.939  55.166  1.00  0.00           H  
ATOM   4189  CA  TYR   287      53.396  42.150  54.234  1.00  0.00           C  
ATOM   4190  HA  TYR   287      54.030  41.687  54.990  1.00  0.00           H  
ATOM   4191  CB  TYR   287      51.977  41.481  54.368  1.00  0.00           C  
ATOM   4192  HB2 TYR   287      52.137  40.407  54.268  1.00  0.00           H  
ATOM   4193  HB3 TYR   287      51.304  41.857  53.597  1.00  0.00           H  
ATOM   4194  CG  TYR   287      51.355  41.652  55.687  1.00  0.00           C  
ATOM   4195  CD1 TYR   287      51.631  40.825  56.755  1.00  0.00           C  
ATOM   4196  HD1 TYR   287      52.246  39.941  56.671  1.00  0.00           H  
ATOM   4197  CE1 TYR   287      50.956  40.882  57.976  1.00  0.00           C  
ATOM   4198  HE1 TYR   287      51.074  40.120  58.733  1.00  0.00           H  
ATOM   4199  CZ  TYR   287      50.051  41.960  58.176  1.00  0.00           C  
ATOM   4200  OH  TYR   287      49.403  41.966  59.347  1.00  0.00           O  
ATOM   4201  HH  TYR   287      48.795  42.710  59.325  1.00  0.00           H  
ATOM   4202  CE2 TYR   287      49.790  42.887  57.134  1.00  0.00           C  
ATOM   4203  HE2 TYR   287      49.015  43.605  57.357  1.00  0.00           H  
ATOM   4204  CD2 TYR   287      50.428  42.718  55.901  1.00  0.00           C  
ATOM   4205  HD2 TYR   287      50.079  43.285  55.051  1.00  0.00           H  
ATOM   4206  C   TYR   287      54.039  41.886  52.901  1.00  0.00           C  
ATOM   4207  O   TYR   287      53.629  41.015  52.143  1.00  0.00           O  
ATOM   4208  N   LEU   288      55.076  42.771  52.567  1.00  0.00           N  
ATOM   4209  H   LEU   288      55.336  43.508  53.207  1.00  0.00           H  
ATOM   4210  CA  LEU   288      55.972  42.446  51.452  1.00  0.00           C  
ATOM   4211  HA  LEU   288      55.329  42.389  50.574  1.00  0.00           H  
ATOM   4212  CB  LEU   288      56.926  43.647  51.172  1.00  0.00           C  
ATOM   4213  HB2 LEU   288      56.384  44.348  50.537  1.00  0.00           H  
ATOM   4214  HB3 LEU   288      57.192  44.033  52.156  1.00  0.00           H  
ATOM   4215  CG  LEU   288      58.262  43.531  50.359  1.00  0.00           C  
ATOM   4216  HG  LEU   288      58.918  42.752  50.747  1.00  0.00           H  
ATOM   4217  CD1 LEU   288      57.998  43.359  48.854  1.00  0.00           C  
ATOM   4218 HD11 LEU   288      57.613  44.267  48.391  1.00  0.00           H  
ATOM   4219 HD12 LEU   288      57.327  42.509  48.734  1.00  0.00           H  
ATOM   4220 HD13 LEU   288      58.953  43.039  48.437  1.00  0.00           H  
ATOM   4221  CD2 LEU   288      59.162  44.711  50.694  1.00  0.00           C  
ATOM   4222 HD21 LEU   288      58.651  45.632  50.416  1.00  0.00           H  
ATOM   4223 HD22 LEU   288      59.416  44.531  51.738  1.00  0.00           H  
ATOM   4224 HD23 LEU   288      60.084  44.674  50.114  1.00  0.00           H  
ATOM   4225  C   LEU   288      56.736  41.163  51.584  1.00  0.00           C  
ATOM   4226  O   LEU   288      57.381  40.829  52.606  1.00  0.00           O  
ATOM   4227  N   ASN   289      56.831  40.395  50.559  1.00  0.00           N  
ATOM   4228  H   ASN   289      56.303  40.585  49.719  1.00  0.00           H  
ATOM   4229  CA  ASN   289      57.681  39.205  50.500  1.00  0.00           C  
ATOM   4230  HA  ASN   289      58.473  39.385  51.227  1.00  0.00           H  
ATOM   4231  CB  ASN   289      56.944  37.975  51.066  1.00  0.00           C  
ATOM   4232  HB2 ASN   289      57.720  37.216  50.963  1.00  0.00           H  
ATOM   4233  HB3 ASN   289      56.655  38.181  52.096  1.00  0.00           H  
ATOM   4234  CG  ASN   289      55.663  37.541  50.408  1.00  0.00           C  
ATOM   4235  OD1 ASN   289      55.606  36.428  49.993  1.00  0.00           O  
ATOM   4236  ND2 ASN   289      54.749  38.476  50.254  1.00  0.00           N  
ATOM   4237 HD21 ASN   289      54.786  39.418  50.617  1.00  0.00           H  
ATOM   4238 HD22 ASN   289      53.870  38.193  49.846  1.00  0.00           H  
ATOM   4239  C   ASN   289      58.227  38.999  49.093  1.00  0.00           C  
ATOM   4240  O   ASN   289      57.469  39.301  48.140  1.00  0.00           O  
ATOM   4241  N   ASP   290      59.432  38.491  48.965  1.00  0.00           N  
ATOM   4242  H   ASP   290      60.031  38.388  49.771  1.00  0.00           H  
ATOM   4243  CA  ASP   290      60.077  37.983  47.700  1.00  0.00           C  
ATOM   4244  HA  ASP   290      59.561  38.440  46.855  1.00  0.00           H  
ATOM   4245  CB  ASP   290      61.472  38.581  47.538  1.00  0.00           C  
ATOM   4246  HB2 ASP   290      61.382  39.613  47.877  1.00  0.00           H  
ATOM   4247  HB3 ASP   290      61.721  38.586  46.477  1.00  0.00           H  
ATOM   4248  CG  ASP   290      62.550  37.908  48.349  1.00  0.00           C  
ATOM   4249  OD1 ASP   290      62.259  37.413  49.468  1.00  0.00           O  
ATOM   4250  OD2 ASP   290      63.713  37.799  47.802  1.00  0.00           O  
ATOM   4251  C   ASP   290      60.185  36.465  47.594  1.00  0.00           C  
ATOM   4252  O   ASP   290      59.557  35.751  48.390  1.00  0.00           O  
ATOM   4253  N   GLN   291      60.877  35.984  46.514  1.00  0.00           N  
ATOM   4254  H   GLN   291      61.390  36.687  46.001  1.00  0.00           H  
ATOM   4255  CA  GLN   291      61.180  34.628  46.278  1.00  0.00           C  
ATOM   4256  HA  GLN   291      60.723  33.937  46.986  1.00  0.00           H  
ATOM   4257  CB  GLN   291      60.564  34.272  44.857  1.00  0.00           C  
ATOM   4258  HB2 GLN   291      60.823  33.240  44.624  1.00  0.00           H  
ATOM   4259  HB3 GLN   291      60.947  35.003  44.145  1.00  0.00           H  
ATOM   4260  CG  GLN   291      59.051  34.372  44.894  1.00  0.00           C  
ATOM   4261  HG2 GLN   291      58.715  33.993  45.859  1.00  0.00           H  
ATOM   4262  HG3 GLN   291      58.847  35.442  44.933  1.00  0.00           H  
ATOM   4263  CD  GLN   291      58.371  33.706  43.752  1.00  0.00           C  
ATOM   4264  OE1 GLN   291      58.863  33.054  42.873  1.00  0.00           O  
ATOM   4265  NE2 GLN   291      57.102  33.942  43.590  1.00  0.00           N  
ATOM   4266 HE21 GLN   291      56.522  34.556  44.143  1.00  0.00           H  
ATOM   4267 HE22 GLN   291      56.653  33.341  42.914  1.00  0.00           H  
ATOM   4268  C   GLN   291      62.655  34.318  46.406  1.00  0.00           C  
ATOM   4269  O   GLN   291      63.384  34.299  45.406  1.00  0.00           O  
ATOM   4270  N   ALA   292      63.130  34.114  47.631  1.00  0.00           N  
ATOM   4271  H   ALA   292      62.367  33.927  48.266  1.00  0.00           H  
ATOM   4272  CA  ALA   292      64.489  33.787  47.936  1.00  0.00           C  
ATOM   4273  HA  ALA   292      65.113  34.560  47.488  1.00  0.00           H  
ATOM   4274  CB  ALA   292      64.617  33.700  49.492  1.00  0.00           C  
ATOM   4275  HB1 ALA   292      65.676  33.849  49.701  1.00  0.00           H  
ATOM   4276  HB2 ALA   292      64.029  34.500  49.942  1.00  0.00           H  
ATOM   4277  HB3 ALA   292      64.292  32.736  49.885  1.00  0.00           H  
ATOM   4278  C   ALA   292      64.843  32.427  47.253  1.00  0.00           C  
ATOM   4279  O   ALA   292      64.043  31.465  47.325  1.00  0.00           O  
ATOM   4280  N   GLN   293      66.118  32.330  46.958  1.00  0.00           N  
ATOM   4281  H   GLN   293      66.727  32.987  47.425  1.00  0.00           H  
ATOM   4282  CA  GLN   293      66.586  31.224  46.067  1.00  0.00           C  
ATOM   4283  HA  GLN   293      65.882  30.393  46.026  1.00  0.00           H  
ATOM   4284  CB  GLN   293      66.589  31.780  44.647  1.00  0.00           C  
ATOM   4285  HB2 GLN   293      65.627  32.260  44.468  1.00  0.00           H  
ATOM   4286  HB3 GLN   293      67.366  32.544  44.655  1.00  0.00           H  
ATOM   4287  CG  GLN   293      66.651  30.787  43.504  1.00  0.00           C  
ATOM   4288  HG2 GLN   293      65.841  30.060  43.444  1.00  0.00           H  
ATOM   4289  HG3 GLN   293      67.534  30.147  43.528  1.00  0.00           H  
ATOM   4290  CD  GLN   293      66.516  31.403  42.066  1.00  0.00           C  
ATOM   4291  OE1 GLN   293      66.746  30.698  41.084  1.00  0.00           O  
ATOM   4292  NE2 GLN   293      66.292  32.661  41.893  1.00  0.00           N  
ATOM   4293 HE21 GLN   293      66.063  33.189  42.723  1.00  0.00           H  
ATOM   4294 HE22 GLN   293      66.353  33.022  40.952  1.00  0.00           H  
ATOM   4295  C   GLN   293      68.029  30.749  46.401  1.00  0.00           C  
ATOM   4296  O   GLN   293      68.893  31.520  46.703  1.00  0.00           O  
ATOM   4297  N   VAL   294      68.270  29.473  46.240  1.00  0.00           N  
ATOM   4298  H   VAL   294      67.508  28.856  45.998  1.00  0.00           H  
ATOM   4299  CA  VAL   294      69.631  28.900  46.255  1.00  0.00           C  
ATOM   4300  HA  VAL   294      70.228  29.797  46.417  1.00  0.00           H  
ATOM   4301  CB  VAL   294      69.850  27.954  47.508  1.00  0.00           C  
ATOM   4302  HB  VAL   294      69.543  28.431  48.439  1.00  0.00           H  
ATOM   4303  CG1 VAL   294      68.965  26.707  47.453  1.00  0.00           C  
ATOM   4304 HG11 VAL   294      69.261  26.007  48.235  1.00  0.00           H  
ATOM   4305 HG12 VAL   294      67.924  26.945  47.668  1.00  0.00           H  
ATOM   4306 HG13 VAL   294      69.100  26.142  46.531  1.00  0.00           H  
ATOM   4307  CG2 VAL   294      71.272  27.417  47.592  1.00  0.00           C  
ATOM   4308 HG21 VAL   294      71.962  28.157  47.997  1.00  0.00           H  
ATOM   4309 HG22 VAL   294      71.193  26.615  48.326  1.00  0.00           H  
ATOM   4310 HG23 VAL   294      71.617  26.946  46.671  1.00  0.00           H  
ATOM   4311  C   VAL   294      70.006  28.197  44.925  1.00  0.00           C  
ATOM   4312  O   VAL   294      69.193  27.440  44.399  1.00  0.00           O  
ATOM   4313  N   VAL   295      71.188  28.504  44.367  1.00  0.00           N  
ATOM   4314  H   VAL   295      71.798  29.132  44.870  1.00  0.00           H  
ATOM   4315  CA  VAL   295      71.518  28.220  42.911  1.00  0.00           C  
ATOM   4316  HA  VAL   295      70.680  27.707  42.440  1.00  0.00           H  
ATOM   4317  CB  VAL   295      71.705  29.455  42.045  1.00  0.00           C  
ATOM   4318  HB  VAL   295      71.658  29.177  40.993  1.00  0.00           H  
ATOM   4319  CG1 VAL   295      70.366  30.349  42.218  1.00  0.00           C  
ATOM   4320 HG11 VAL   295      70.074  30.478  43.261  1.00  0.00           H  
ATOM   4321 HG12 VAL   295      69.595  29.785  41.692  1.00  0.00           H  
ATOM   4322 HG13 VAL   295      70.404  31.327  41.741  1.00  0.00           H  
ATOM   4323  CG2 VAL   295      72.819  30.433  42.298  1.00  0.00           C  
ATOM   4324 HG21 VAL   295      72.725  30.834  43.307  1.00  0.00           H  
ATOM   4325 HG22 VAL   295      73.809  30.024  42.098  1.00  0.00           H  
ATOM   4326 HG23 VAL   295      72.756  31.264  41.595  1.00  0.00           H  
ATOM   4327  C   VAL   295      72.760  27.311  42.712  1.00  0.00           C  
ATOM   4328  O   VAL   295      73.677  27.254  43.533  1.00  0.00           O  
ATOM   4329  N   PHE   296      72.867  26.624  41.589  1.00  0.00           N  
ATOM   4330  H   PHE   296      72.026  26.687  41.033  1.00  0.00           H  
ATOM   4331  CA  PHE   296      74.015  25.864  41.118  1.00  0.00           C  
ATOM   4332  HA  PHE   296      74.913  26.437  41.349  1.00  0.00           H  
ATOM   4333  CB  PHE   296      74.087  24.552  41.911  1.00  0.00           C  
ATOM   4334  HB2 PHE   296      74.094  24.718  42.988  1.00  0.00           H  
ATOM   4335  HB3 PHE   296      73.137  24.023  41.822  1.00  0.00           H  
ATOM   4336  CG  PHE   296      75.251  23.674  41.788  1.00  0.00           C  
ATOM   4337  CD1 PHE   296      76.454  24.158  42.374  1.00  0.00           C  
ATOM   4338  HD1 PHE   296      76.460  25.060  42.968  1.00  0.00           H  
ATOM   4339  CE1 PHE   296      77.624  23.396  42.320  1.00  0.00           C  
ATOM   4340  HE1 PHE   296      78.529  23.831  42.717  1.00  0.00           H  
ATOM   4341  CZ  PHE   296      77.565  22.059  41.801  1.00  0.00           C  
ATOM   4342  HZ  PHE   296      78.431  21.430  41.944  1.00  0.00           H  
ATOM   4343  CE2 PHE   296      76.344  21.494  41.373  1.00  0.00           C  
ATOM   4344  HE2 PHE   296      76.402  20.453  41.091  1.00  0.00           H  
ATOM   4345  CD2 PHE   296      75.242  22.396  41.240  1.00  0.00           C  
ATOM   4346  HD2 PHE   296      74.290  21.930  41.033  1.00  0.00           H  
ATOM   4347  C   PHE   296      73.920  25.600  39.601  1.00  0.00           C  
ATOM   4348  O   PHE   296      72.794  25.746  39.108  1.00  0.00           O  
ATOM   4349  N   ALA   297      74.930  24.995  39.011  1.00  0.00           N  
ATOM   4350  H   ALA   297      75.765  24.776  39.535  1.00  0.00           H  
ATOM   4351  CA  ALA   297      74.862  24.706  37.583  1.00  0.00           C  
ATOM   4352  HA  ALA   297      73.886  24.370  37.233  1.00  0.00           H  
ATOM   4353  CB  ALA   297      75.337  26.031  36.857  1.00  0.00           C  
ATOM   4354  HB1 ALA   297      75.243  25.944  35.775  1.00  0.00           H  
ATOM   4355  HB2 ALA   297      74.603  26.784  37.144  1.00  0.00           H  
ATOM   4356  HB3 ALA   297      76.346  26.330  37.141  1.00  0.00           H  
ATOM   4357  C   ALA   297      75.706  23.466  37.244  1.00  0.00           C  
ATOM   4358  O   ALA   297      76.606  23.175  38.012  1.00  0.00           O  
ATOM   4359  N   SER   298      75.479  22.871  36.096  1.00  0.00           N  
ATOM   4360  H   SER   298      74.849  23.391  35.502  1.00  0.00           H  
ATOM   4361  CA  SER   298      75.904  21.517  35.614  1.00  0.00           C  
ATOM   4362  HA  SER   298      76.938  21.285  35.867  1.00  0.00           H  
ATOM   4363  CB  SER   298      75.107  20.464  36.464  1.00  0.00           C  
ATOM   4364  HB2 SER   298      75.404  20.630  37.499  1.00  0.00           H  
ATOM   4365  HB3 SER   298      74.038  20.648  36.355  1.00  0.00           H  
ATOM   4366  OG  SER   298      75.475  19.136  35.979  1.00  0.00           O  
ATOM   4367  HG  SER   298      75.288  18.477  36.652  1.00  0.00           H  
ATOM   4368  C   SER   298      75.734  21.470  34.095  1.00  0.00           C  
ATOM   4369  O   SER   298      74.967  22.244  33.526  1.00  0.00           O  
ATOM   4370  N   ARG   299      76.513  20.606  33.411  1.00  0.00           N  
ATOM   4371  H   ARG   299      77.060  19.911  33.898  1.00  0.00           H  
ATOM   4372  CA  ARG   299      76.331  20.368  31.978  1.00  0.00           C  
ATOM   4373  HA  ARG   299      75.322  20.715  31.756  1.00  0.00           H  
ATOM   4374  CB  ARG   299      77.420  21.058  31.148  1.00  0.00           C  
ATOM   4375  HB2 ARG   299      77.447  22.128  31.354  1.00  0.00           H  
ATOM   4376  HB3 ARG   299      76.999  20.970  30.147  1.00  0.00           H  
ATOM   4377  CG  ARG   299      78.849  20.535  31.267  1.00  0.00           C  
ATOM   4378  HG2 ARG   299      79.025  20.451  32.340  1.00  0.00           H  
ATOM   4379  HG3 ARG   299      78.913  19.465  31.072  1.00  0.00           H  
ATOM   4380  CD  ARG   299      79.915  21.322  30.508  1.00  0.00           C  
ATOM   4381  HD2 ARG   299      79.583  21.328  29.470  1.00  0.00           H  
ATOM   4382  HD3 ARG   299      79.957  22.307  30.972  1.00  0.00           H  
ATOM   4383  NE  ARG   299      81.178  20.566  30.558  1.00  0.00           N  
ATOM   4384  HE  ARG   299      81.249  19.762  31.165  1.00  0.00           H  
ATOM   4385  CZ  ARG   299      82.318  20.957  30.009  1.00  0.00           C  
ATOM   4386  NH1 ARG   299      82.467  21.912  29.202  1.00  0.00           N  
ATOM   4387 HH11 ARG   299      81.715  22.489  28.854  1.00  0.00           H  
ATOM   4388 HH12 ARG   299      83.371  21.939  28.754  1.00  0.00           H  
ATOM   4389  NH2 ARG   299      83.331  20.193  30.255  1.00  0.00           N  
ATOM   4390 HH21 ARG   299      83.197  19.424  30.896  1.00  0.00           H  
ATOM   4391 HH22 ARG   299      84.269  20.426  29.961  1.00  0.00           H  
ATOM   4392  C   ARG   299      76.107  18.903  31.637  1.00  0.00           C  
ATOM   4393  O   ARG   299      76.790  17.965  32.094  1.00  0.00           O  
ATOM   4394  N   LEU   300      75.120  18.682  30.761  1.00  0.00           N  
ATOM   4395  H   LEU   300      74.666  19.461  30.306  1.00  0.00           H  
ATOM   4396  CA  LEU   300      74.647  17.459  30.287  1.00  0.00           C  
ATOM   4397  HA  LEU   300      74.208  16.915  31.123  1.00  0.00           H  
ATOM   4398  CB  LEU   300      73.432  17.657  29.429  1.00  0.00           C  
ATOM   4399  HB2 LEU   300      72.840  18.452  29.883  1.00  0.00           H  
ATOM   4400  HB3 LEU   300      73.887  17.981  28.492  1.00  0.00           H  
ATOM   4401  CG  LEU   300      72.448  16.463  29.232  1.00  0.00           C  
ATOM   4402  HG  LEU   300      72.307  15.990  30.203  1.00  0.00           H  
ATOM   4403  CD1 LEU   300      71.181  17.025  28.675  1.00  0.00           C  
ATOM   4404 HD11 LEU   300      71.394  17.666  27.819  1.00  0.00           H  
ATOM   4405 HD12 LEU   300      70.640  16.104  28.460  1.00  0.00           H  
ATOM   4406 HD13 LEU   300      70.594  17.472  29.477  1.00  0.00           H  
ATOM   4407  CD2 LEU   300      73.086  15.468  28.286  1.00  0.00           C  
ATOM   4408 HD21 LEU   300      74.022  15.016  28.611  1.00  0.00           H  
ATOM   4409 HD22 LEU   300      73.333  15.877  27.306  1.00  0.00           H  
ATOM   4410 HD23 LEU   300      72.378  14.655  28.123  1.00  0.00           H  
ATOM   4411  C   LEU   300      75.736  16.600  29.651  1.00  0.00           C  
ATOM   4412  O   LEU   300      76.188  16.914  28.563  1.00  0.00           O  
ATOM   4413  N   ARG   301      76.071  15.463  30.265  1.00  0.00           N  
ATOM   4414  H   ARG   301      75.732  15.382  31.213  1.00  0.00           H  
ATOM   4415  CA  ARG   301      76.964  14.367  29.909  1.00  0.00           C  
ATOM   4416  HA  ARG   301      76.981  14.241  28.826  1.00  0.00           H  
ATOM   4417  CB  ARG   301      78.343  14.485  30.494  1.00  0.00           C  
ATOM   4418  HB2 ARG   301      78.209  14.361  31.568  1.00  0.00           H  
ATOM   4419  HB3 ARG   301      78.983  13.722  30.051  1.00  0.00           H  
ATOM   4420  CG  ARG   301      79.012  15.834  30.093  1.00  0.00           C  
ATOM   4421  HG2 ARG   301      78.455  16.627  30.591  1.00  0.00           H  
ATOM   4422  HG3 ARG   301      79.973  15.902  30.604  1.00  0.00           H  
ATOM   4423  CD  ARG   301      79.267  15.986  28.593  1.00  0.00           C  
ATOM   4424  HD2 ARG   301      79.938  15.266  28.126  1.00  0.00           H  
ATOM   4425  HD3 ARG   301      78.313  16.114  28.081  1.00  0.00           H  
ATOM   4426  NE  ARG   301      80.054  17.216  28.312  1.00  0.00           N  
ATOM   4427  HE  ARG   301      81.052  17.066  28.348  1.00  0.00           H  
ATOM   4428  CZ  ARG   301      79.659  18.472  28.190  1.00  0.00           C  
ATOM   4429  NH1 ARG   301      78.450  18.836  28.222  1.00  0.00           N  
ATOM   4430 HH11 ARG   301      77.780  18.103  28.406  1.00  0.00           H  
ATOM   4431 HH12 ARG   301      78.171  19.807  28.211  1.00  0.00           H  
ATOM   4432  NH2 ARG   301      80.445  19.464  27.915  1.00  0.00           N  
ATOM   4433 HH21 ARG   301      81.392  19.177  27.709  1.00  0.00           H  
ATOM   4434 HH22 ARG   301      80.088  20.394  27.752  1.00  0.00           H  
ATOM   4435  C   ARG   301      76.502  12.961  30.368  1.00  0.00           C  
ATOM   4436  O   ARG   301      75.817  12.741  31.358  1.00  0.00           O  
ATOM   4437  N   ASP   302      76.867  11.933  29.564  1.00  0.00           N  
ATOM   4438  H   ASP   302      77.646  12.094  28.943  1.00  0.00           H  
ATOM   4439  CA  ASP   302      76.517  10.506  29.791  1.00  0.00           C  
ATOM   4440  HA  ASP   302      76.934   9.992  28.925  1.00  0.00           H  
ATOM   4441  CB  ASP   302      77.210   9.908  30.982  1.00  0.00           C  
ATOM   4442  HB2 ASP   302      76.579  10.137  31.840  1.00  0.00           H  
ATOM   4443  HB3 ASP   302      78.247  10.210  31.129  1.00  0.00           H  
ATOM   4444  CG  ASP   302      77.368   8.379  31.057  1.00  0.00           C  
ATOM   4445  OD1 ASP   302      77.642   8.045  32.259  1.00  0.00           O  
ATOM   4446  OD2 ASP   302      77.336   7.669  30.028  1.00  0.00           O  
ATOM   4447  C   ASP   302      75.044  10.184  29.779  1.00  0.00           C  
ATOM   4448  O   ASP   302      74.559   9.208  30.343  1.00  0.00           O  
ATOM   4449  N   VAL   303      74.259  10.988  29.016  1.00  0.00           N  
ATOM   4450  H   VAL   303      74.721  11.794  28.619  1.00  0.00           H  
ATOM   4451  CA  VAL   303      72.898  10.735  28.644  1.00  0.00           C  
ATOM   4452  HA  VAL   303      72.398  10.028  29.306  1.00  0.00           H  
ATOM   4453  CB  VAL   303      71.983  11.979  29.061  1.00  0.00           C  
ATOM   4454  HB  VAL   303      72.244  12.747  28.333  1.00  0.00           H  
ATOM   4455  CG1 VAL   303      70.491  11.630  28.993  1.00  0.00           C  
ATOM   4456 HG11 VAL   303      69.946  12.436  29.484  1.00  0.00           H  
ATOM   4457 HG12 VAL   303      70.262  10.843  29.712  1.00  0.00           H  
ATOM   4458 HG13 VAL   303      70.062  11.594  27.992  1.00  0.00           H  
ATOM   4459  CG2 VAL   303      72.333  12.417  30.442  1.00  0.00           C  
ATOM   4460 HG21 VAL   303      73.268  12.976  30.412  1.00  0.00           H  
ATOM   4461 HG22 VAL   303      72.394  11.528  31.069  1.00  0.00           H  
ATOM   4462 HG23 VAL   303      71.615  13.166  30.777  1.00  0.00           H  
ATOM   4463  C   VAL   303      72.766  10.302  27.214  1.00  0.00           C  
ATOM   4464  O   VAL   303      73.580  10.595  26.285  1.00  0.00           O  
ATOM   4465  N   GLN   304      71.643   9.653  26.982  1.00  0.00           N  
ATOM   4466  H   GLN   304      71.036   9.473  27.769  1.00  0.00           H  
ATOM   4467  CA  GLN   304      71.451   8.776  25.820  1.00  0.00           C  
ATOM   4468  HA  GLN   304      72.079   9.078  24.981  1.00  0.00           H  
ATOM   4469  CB  GLN   304      71.790   7.287  26.082  1.00  0.00           C  
ATOM   4470  HB2 GLN   304      71.347   6.595  25.366  1.00  0.00           H  
ATOM   4471  HB3 GLN   304      71.317   7.006  27.023  1.00  0.00           H  
ATOM   4472  CG  GLN   304      73.281   6.969  26.242  1.00  0.00           C  
ATOM   4473  HG2 GLN   304      73.263   5.888  26.378  1.00  0.00           H  
ATOM   4474  HG3 GLN   304      73.668   7.404  27.163  1.00  0.00           H  
ATOM   4475  CD  GLN   304      74.155   7.146  24.975  1.00  0.00           C  
ATOM   4476  OE1 GLN   304      73.566   7.387  23.907  1.00  0.00           O  
ATOM   4477  NE2 GLN   304      75.451   7.417  25.095  1.00  0.00           N  
ATOM   4478 HE21 GLN   304      75.936   7.546  25.971  1.00  0.00           H  
ATOM   4479 HE22 GLN   304      75.776   8.028  24.359  1.00  0.00           H  
ATOM   4480  C   GLN   304      69.896   8.732  25.498  1.00  0.00           C  
ATOM   4481  O   GLN   304      69.051   8.825  26.443  1.00  0.00           O  
ATOM   4482  N   PRO   305      69.522   8.468  24.206  1.00  0.00           N  
ATOM   4483  CD  PRO   305      68.116   8.332  23.782  1.00  0.00           C  
ATOM   4484  HD2 PRO   305      67.703   9.268  24.157  1.00  0.00           H  
ATOM   4485  HD3 PRO   305      67.683   7.463  24.277  1.00  0.00           H  
ATOM   4486  CG  PRO   305      68.002   8.138  22.288  1.00  0.00           C  
ATOM   4487  HG2 PRO   305      67.650   9.076  21.857  1.00  0.00           H  
ATOM   4488  HG3 PRO   305      67.311   7.335  22.030  1.00  0.00           H  
ATOM   4489  CB  PRO   305      69.482   7.773  22.012  1.00  0.00           C  
ATOM   4490  HB2 PRO   305      69.601   6.692  21.931  1.00  0.00           H  
ATOM   4491  HB3 PRO   305      69.680   8.185  21.023  1.00  0.00           H  
ATOM   4492  CA  PRO   305      70.396   8.391  23.030  1.00  0.00           C  
ATOM   4493  HA  PRO   305      71.265   7.748  23.166  1.00  0.00           H  
ATOM   4494  C   PRO   305      70.869   9.826  22.611  1.00  0.00           C  
ATOM   4495  O   PRO   305      70.121  10.776  22.329  1.00  0.00           O  
ATOM   4496  N   GLU   306      72.217   9.914  22.566  1.00  0.00           N  
ATOM   4497  H   GLU   306      72.807   9.097  22.636  1.00  0.00           H  
ATOM   4498  CA  GLU   306      72.958  11.111  22.175  1.00  0.00           C  
ATOM   4499  HA  GLU   306      72.436  11.928  22.673  1.00  0.00           H  
ATOM   4500  CB  GLU   306      74.341  10.979  22.680  1.00  0.00           C  
ATOM   4501  HB2 GLU   306      74.384  10.876  23.764  1.00  0.00           H  
ATOM   4502  HB3 GLU   306      74.729  10.020  22.337  1.00  0.00           H  
ATOM   4503  CG  GLU   306      75.226  12.170  22.408  1.00  0.00           C  
ATOM   4504  HG2 GLU   306      74.667  13.098  22.525  1.00  0.00           H  
ATOM   4505  HG3 GLU   306      75.592  12.066  21.386  1.00  0.00           H  
ATOM   4506  CD  GLU   306      76.465  12.264  23.324  1.00  0.00           C  
ATOM   4507  OE1 GLU   306      76.901  11.269  23.969  1.00  0.00           O  
ATOM   4508  OE2 GLU   306      76.994  13.379  23.422  1.00  0.00           O  
ATOM   4509  C   GLU   306      72.822  11.387  20.681  1.00  0.00           C  
ATOM   4510  O   GLU   306      72.650  10.430  19.902  1.00  0.00           O  
ATOM   4511  N   ASP   307      72.981  12.624  20.331  1.00  0.00           N  
ATOM   4512  H   ASP   307      73.292  13.239  21.069  1.00  0.00           H  
ATOM   4513  CA  ASP   307      72.712  13.120  18.935  1.00  0.00           C  
ATOM   4514  HA  ASP   307      72.702  14.210  18.922  1.00  0.00           H  
ATOM   4515  CB  ASP   307      73.849  12.607  18.046  1.00  0.00           C  
ATOM   4516  HB2 ASP   307      73.560  11.593  17.769  1.00  0.00           H  
ATOM   4517  HB3 ASP   307      73.889  13.307  17.212  1.00  0.00           H  
ATOM   4518  CG  ASP   307      75.198  12.737  18.756  1.00  0.00           C  
ATOM   4519  OD1 ASP   307      75.478  13.807  19.343  1.00  0.00           O  
ATOM   4520  OD2 ASP   307      75.995  11.815  18.570  1.00  0.00           O  
ATOM   4521  C   ASP   307      71.292  12.767  18.436  1.00  0.00           C  
ATOM   4522  O   ASP   307      70.970  12.785  17.241  1.00  0.00           O  
ATOM   4523  N   ALA   308      70.281  12.615  19.359  1.00  0.00           N  
ATOM   4524  H   ALA   308      70.472  12.708  20.347  1.00  0.00           H  
ATOM   4525  CA  ALA   308      68.890  12.313  18.980  1.00  0.00           C  
ATOM   4526  HA  ALA   308      68.934  11.470  18.291  1.00  0.00           H  
ATOM   4527  CB  ALA   308      68.066  11.840  20.221  1.00  0.00           C  
ATOM   4528  HB1 ALA   308      68.001  12.591  21.008  1.00  0.00           H  
ATOM   4529  HB2 ALA   308      67.081  11.455  19.954  1.00  0.00           H  
ATOM   4530  HB3 ALA   308      68.580  10.937  20.552  1.00  0.00           H  
ATOM   4531  C   ALA   308      68.158  13.521  18.336  1.00  0.00           C  
ATOM   4532  O   ALA   308      68.306  14.604  18.906  1.00  0.00           O  
ATOM   4533  N   PRO   309      67.423  13.380  17.197  1.00  0.00           N  
ATOM   4534  CD  PRO   309      66.830  12.122  16.723  1.00  0.00           C  
ATOM   4535  HD2 PRO   309      67.659  11.460  16.473  1.00  0.00           H  
ATOM   4536  HD3 PRO   309      66.088  11.688  17.392  1.00  0.00           H  
ATOM   4537  CG  PRO   309      66.099  12.444  15.404  1.00  0.00           C  
ATOM   4538  HG2 PRO   309      65.025  12.374  15.579  1.00  0.00           H  
ATOM   4539  HG3 PRO   309      66.481  11.745  14.660  1.00  0.00           H  
ATOM   4540  CB  PRO   309      66.396  13.893  15.059  1.00  0.00           C  
ATOM   4541  HB2 PRO   309      65.458  14.410  14.854  1.00  0.00           H  
ATOM   4542  HB3 PRO   309      67.162  13.955  14.286  1.00  0.00           H  
ATOM   4543  CA  PRO   309      67.048  14.480  16.307  1.00  0.00           C  
ATOM   4544  HA  PRO   309      67.961  14.949  15.939  1.00  0.00           H  
ATOM   4545  C   PRO   309      66.115  15.505  16.982  1.00  0.00           C  
ATOM   4546  O   PRO   309      65.180  15.197  17.764  1.00  0.00           O  
ATOM   4547  N   ALA   310      66.218  16.751  16.449  1.00  0.00           N  
ATOM   4548  H   ALA   310      67.040  16.950  15.898  1.00  0.00           H  
ATOM   4549  CA  ALA   310      65.443  17.910  16.929  1.00  0.00           C  
ATOM   4550  HA  ALA   310      65.427  17.805  18.014  1.00  0.00           H  
ATOM   4551  CB  ALA   310      66.051  19.251  16.467  1.00  0.00           C  
ATOM   4552  HB1 ALA   310      65.369  20.058  16.733  1.00  0.00           H  
ATOM   4553  HB2 ALA   310      67.067  19.348  16.848  1.00  0.00           H  
ATOM   4554  HB3 ALA   310      65.971  19.240  15.380  1.00  0.00           H  
ATOM   4555  C   ALA   310      63.964  17.725  16.572  1.00  0.00           C  
ATOM   4556  O   ALA   310      63.640  17.270  15.437  1.00  0.00           O  
ATOM   4557  N   ALA   311      63.086  18.034  17.532  1.00  0.00           N  
ATOM   4558  H   ALA   311      63.416  18.404  18.412  1.00  0.00           H  
ATOM   4559  CA  ALA   311      61.658  17.634  17.406  1.00  0.00           C  
ATOM   4560  HA  ALA   311      61.471  16.619  17.056  1.00  0.00           H  
ATOM   4561  CB  ALA   311      61.052  17.700  18.813  1.00  0.00           C  
ATOM   4562  HB1 ALA   311      61.239  18.653  19.307  1.00  0.00           H  
ATOM   4563  HB2 ALA   311      61.599  16.993  19.436  1.00  0.00           H  
ATOM   4564  HB3 ALA   311      60.027  17.338  18.893  1.00  0.00           H  
ATOM   4565  C   ALA   311      60.776  18.528  16.507  1.00  0.00           C  
ATOM   4566  O   ALA   311      59.557  18.299  16.384  1.00  0.00           O  
ATOM   4567  N   ALA   312      61.362  19.517  15.811  1.00  0.00           N  
ATOM   4568  H   ALA   312      62.366  19.535  15.912  1.00  0.00           H  
ATOM   4569  CA  ALA   312      60.641  20.285  14.723  1.00  0.00           C  
ATOM   4570  HA  ALA   312      61.241  21.128  14.379  1.00  0.00           H  
ATOM   4571  CB  ALA   312      60.555  19.335  13.449  1.00  0.00           C  
ATOM   4572  HB1 ALA   312      61.554  19.006  13.165  1.00  0.00           H  
ATOM   4573  HB2 ALA   312      59.927  18.516  13.800  1.00  0.00           H  
ATOM   4574  HB3 ALA   312      60.086  19.781  12.571  1.00  0.00           H  
ATOM   4575  C   ALA   312      59.264  20.889  15.284  1.00  0.00           C  
ATOM   4576  O   ALA   312      58.224  20.720  14.683  1.00  0.00           O  
ATOM   4577  N   ASN   313      59.270  21.464  16.475  1.00  0.00           N  
ATOM   4578  H   ASN   313      60.201  21.496  16.865  1.00  0.00           H  
ATOM   4579  CA  ASN   313      58.057  22.022  17.191  1.00  0.00           C  
ATOM   4580  HA  ASN   313      57.120  21.878  16.654  1.00  0.00           H  
ATOM   4581  CB  ASN   313      57.991  21.063  18.460  1.00  0.00           C  
ATOM   4582  HB2 ASN   313      58.895  21.162  19.061  1.00  0.00           H  
ATOM   4583  HB3 ASN   313      57.831  20.052  18.085  1.00  0.00           H  
ATOM   4584  CG  ASN   313      56.832  21.511  19.352  1.00  0.00           C  
ATOM   4585  OD1 ASN   313      55.692  21.558  18.818  1.00  0.00           O  
ATOM   4586  ND2 ASN   313      57.090  21.953  20.520  1.00  0.00           N  
ATOM   4587 HD21 ASN   313      58.080  22.083  20.669  1.00  0.00           H  
ATOM   4588 HD22 ASN   313      56.427  22.212  21.237  1.00  0.00           H  
ATOM   4589  C   ASN   313      58.155  23.566  17.545  1.00  0.00           C  
ATOM   4590  O   ASN   313      57.122  24.229  17.498  1.00  0.00           O  
ATOM   4591  N   GLY   314      59.345  24.185  17.762  1.00  0.00           N  
ATOM   4592  H   GLY   314      60.205  23.655  17.776  1.00  0.00           H  
ATOM   4593  CA  GLY   314      59.517  25.615  17.817  1.00  0.00           C  
ATOM   4594  HA2 GLY   314      59.565  26.012  16.803  1.00  0.00           H  
ATOM   4595  HA3 GLY   314      58.725  26.016  18.450  1.00  0.00           H  
ATOM   4596  C   GLY   314      60.907  26.081  18.323  1.00  0.00           C  
ATOM   4597  O   GLY   314      61.893  25.368  18.249  1.00  0.00           O  
ATOM   4598  N   ALA   315      61.012  27.342  18.643  1.00  0.00           N  
ATOM   4599  H   ALA   315      60.169  27.891  18.557  1.00  0.00           H  
ATOM   4600  CA  ALA   315      62.257  28.043  18.995  1.00  0.00           C  
ATOM   4601  HA  ALA   315      63.080  27.898  18.296  1.00  0.00           H  
ATOM   4602  CB  ALA   315      61.986  29.549  18.863  1.00  0.00           C  
ATOM   4603  HB1 ALA   315      62.866  30.138  19.119  1.00  0.00           H  
ATOM   4604  HB2 ALA   315      61.654  29.834  17.865  1.00  0.00           H  
ATOM   4605  HB3 ALA   315      61.208  29.772  19.594  1.00  0.00           H  
ATOM   4606  C   ALA   315      62.794  27.694  20.371  1.00  0.00           C  
ATOM   4607  O   ALA   315      63.794  28.225  20.891  1.00  0.00           O  
ATOM   4608  N   LEU   316      62.232  26.739  21.164  1.00  0.00           N  
ATOM   4609  H   LEU   316      61.547  26.115  20.762  1.00  0.00           H  
ATOM   4610  CA  LEU   316      62.524  26.447  22.600  1.00  0.00           C  
ATOM   4611  HA  LEU   316      62.635  27.385  23.143  1.00  0.00           H  
ATOM   4612  CB  LEU   316      61.280  25.735  23.237  1.00  0.00           C  
ATOM   4613  HB2 LEU   316      61.665  25.524  24.235  1.00  0.00           H  
ATOM   4614  HB3 LEU   316      61.070  24.759  22.800  1.00  0.00           H  
ATOM   4615  CG  LEU   316      59.930  26.475  23.406  1.00  0.00           C  
ATOM   4616  HG  LEU   316      59.421  25.978  24.231  1.00  0.00           H  
ATOM   4617  CD1 LEU   316      60.072  27.950  23.840  1.00  0.00           C  
ATOM   4618 HD11 LEU   316      60.377  28.106  24.875  1.00  0.00           H  
ATOM   4619 HD12 LEU   316      60.573  28.584  23.109  1.00  0.00           H  
ATOM   4620 HD13 LEU   316      59.102  28.422  23.688  1.00  0.00           H  
ATOM   4621  CD2 LEU   316      59.157  26.491  22.059  1.00  0.00           C  
ATOM   4622 HD21 LEU   316      59.602  27.088  21.263  1.00  0.00           H  
ATOM   4623 HD22 LEU   316      59.155  25.452  21.732  1.00  0.00           H  
ATOM   4624 HD23 LEU   316      58.149  26.892  22.169  1.00  0.00           H  
ATOM   4625  C   LEU   316      63.855  25.712  22.769  1.00  0.00           C  
ATOM   4626  O   LEU   316      64.494  25.167  21.789  1.00  0.00           O  
ATOM   4627  N   SER   317      64.237  25.536  24.056  1.00  0.00           N  
ATOM   4628  H   SER   317      63.545  25.842  24.725  1.00  0.00           H  
ATOM   4629  CA  SER   317      65.437  24.777  24.423  1.00  0.00           C  
ATOM   4630  HA  SER   317      66.305  25.167  23.892  1.00  0.00           H  
ATOM   4631  CB  SER   317      65.744  24.988  25.889  1.00  0.00           C  
ATOM   4632  HB2 SER   317      66.777  24.661  26.015  1.00  0.00           H  
ATOM   4633  HB3 SER   317      65.070  24.349  26.460  1.00  0.00           H  
ATOM   4634  OG  SER   317      65.639  26.293  26.326  1.00  0.00           O  
ATOM   4635  HG  SER   317      66.209  26.787  25.731  1.00  0.00           H  
ATOM   4636  C   SER   317      65.460  23.272  24.010  1.00  0.00           C  
ATOM   4637  O   SER   317      64.685  22.478  24.650  1.00  0.00           O  
ATOM   4638  N   GLU   318      66.227  22.885  22.993  1.00  0.00           N  
ATOM   4639  H   GLU   318      66.852  23.579  22.609  1.00  0.00           H  
ATOM   4640  CA  GLU   318      65.949  21.733  22.117  1.00  0.00           C  
ATOM   4641  HA  GLU   318      64.861  21.675  22.070  1.00  0.00           H  
ATOM   4642  CB  GLU   318      66.408  22.095  20.650  1.00  0.00           C  
ATOM   4643  HB2 GLU   318      65.940  22.996  20.254  1.00  0.00           H  
ATOM   4644  HB3 GLU   318      67.488  22.214  20.734  1.00  0.00           H  
ATOM   4645  CG  GLU   318      66.061  21.010  19.570  1.00  0.00           C  
ATOM   4646  HG2 GLU   318      66.301  21.370  18.569  1.00  0.00           H  
ATOM   4647  HG3 GLU   318      66.665  20.119  19.734  1.00  0.00           H  
ATOM   4648  CD  GLU   318      64.623  20.660  19.552  1.00  0.00           C  
ATOM   4649  OE1 GLU   318      63.832  21.578  19.120  1.00  0.00           O  
ATOM   4650  OE2 GLU   318      64.265  19.503  19.904  1.00  0.00           O  
ATOM   4651  C   GLU   318      66.576  20.442  22.675  1.00  0.00           C  
ATOM   4652  O   GLU   318      66.125  19.318  22.382  1.00  0.00           O  
ATOM   4653  N   GLN   319      67.631  20.490  23.594  1.00  0.00           N  
ATOM   4654  H   GLN   319      67.865  21.437  23.855  1.00  0.00           H  
ATOM   4655  CA  GLN   319      68.352  19.335  24.106  1.00  0.00           C  
ATOM   4656  HA  GLN   319      68.528  18.632  23.292  1.00  0.00           H  
ATOM   4657  CB  GLN   319      69.692  19.806  24.677  1.00  0.00           C  
ATOM   4658  HB2 GLN   319      70.124  18.897  25.093  1.00  0.00           H  
ATOM   4659  HB3 GLN   319      69.431  20.619  25.355  1.00  0.00           H  
ATOM   4660  CG  GLN   319      70.690  20.273  23.605  1.00  0.00           C  
ATOM   4661  HG2 GLN   319      71.671  20.390  24.065  1.00  0.00           H  
ATOM   4662  HG3 GLN   319      70.743  19.628  22.728  1.00  0.00           H  
ATOM   4663  CD  GLN   319      70.490  21.671  23.044  1.00  0.00           C  
ATOM   4664  OE1 GLN   319      69.550  22.363  23.164  1.00  0.00           O  
ATOM   4665  NE2 GLN   319      71.383  22.021  22.162  1.00  0.00           N  
ATOM   4666 HE21 GLN   319      72.094  21.340  21.938  1.00  0.00           H  
ATOM   4667 HE22 GLN   319      71.250  22.830  21.572  1.00  0.00           H  
ATOM   4668  C   GLN   319      67.534  18.606  25.144  1.00  0.00           C  
ATOM   4669  O   GLN   319      67.119  17.479  24.908  1.00  0.00           O  
ATOM   4670  N   SER   320      67.171  19.299  26.228  1.00  0.00           N  
ATOM   4671  H   SER   320      67.420  20.277  26.215  1.00  0.00           H  
ATOM   4672  CA  SER   320      66.638  18.736  27.525  1.00  0.00           C  
ATOM   4673  HA  SER   320      66.216  17.746  27.350  1.00  0.00           H  
ATOM   4674  CB  SER   320      67.811  18.435  28.490  1.00  0.00           C  
ATOM   4675  HB2 SER   320      67.398  17.695  29.175  1.00  0.00           H  
ATOM   4676  HB3 SER   320      68.718  18.011  28.061  1.00  0.00           H  
ATOM   4677  OG  SER   320      68.145  19.526  29.335  1.00  0.00           O  
ATOM   4678  HG  SER   320      69.035  19.784  29.084  1.00  0.00           H  
ATOM   4679  C   SER   320      65.532  19.645  28.106  1.00  0.00           C  
ATOM   4680  O   SER   320      64.698  19.138  28.871  1.00  0.00           O  
ATOM   4681  N   GLY   321      65.282  20.910  27.683  1.00  0.00           N  
ATOM   4682  H   GLY   321      65.888  21.387  27.030  1.00  0.00           H  
ATOM   4683  CA  GLY   321      64.092  21.671  28.045  1.00  0.00           C  
ATOM   4684  HA2 GLY   321      64.004  22.499  27.342  1.00  0.00           H  
ATOM   4685  HA3 GLY   321      63.192  21.060  27.982  1.00  0.00           H  
ATOM   4686  C   GLY   321      64.174  22.324  29.395  1.00  0.00           C  
ATOM   4687  O   GLY   321      65.176  22.882  29.743  1.00  0.00           O  
ATOM   4688  N   VAL   322      63.111  22.317  30.165  1.00  0.00           N  
ATOM   4689  H   VAL   322      62.306  21.970  29.662  1.00  0.00           H  
ATOM   4690  CA  VAL   322      62.922  22.777  31.517  1.00  0.00           C  
ATOM   4691  HA  VAL   322      63.924  22.933  31.918  1.00  0.00           H  
ATOM   4692  CB  VAL   322      62.339  24.226  31.562  1.00  0.00           C  
ATOM   4693  HB  VAL   322      61.301  24.273  31.232  1.00  0.00           H  
ATOM   4694  CG1 VAL   322      62.315  24.728  32.973  1.00  0.00           C  
ATOM   4695 HG11 VAL   322      61.529  24.280  33.581  1.00  0.00           H  
ATOM   4696 HG12 VAL   322      63.240  24.509  33.508  1.00  0.00           H  
ATOM   4697 HG13 VAL   322      62.050  25.785  32.938  1.00  0.00           H  
ATOM   4698  CG2 VAL   322      63.102  25.201  30.614  1.00  0.00           C  
ATOM   4699 HG21 VAL   322      63.115  24.919  29.562  1.00  0.00           H  
ATOM   4700 HG22 VAL   322      64.109  25.137  31.026  1.00  0.00           H  
ATOM   4701 HG23 VAL   322      62.724  26.224  30.626  1.00  0.00           H  
ATOM   4702  C   VAL   322      62.119  21.865  32.398  1.00  0.00           C  
ATOM   4703  O   VAL   322      60.965  21.551  31.994  1.00  0.00           O  
ATOM   4704  N   ALA   323      62.567  21.621  33.626  1.00  0.00           N  
ATOM   4705  H   ALA   323      63.487  21.995  33.811  1.00  0.00           H  
ATOM   4706  CA  ALA   323      61.878  20.696  34.584  1.00  0.00           C  
ATOM   4707  HA  ALA   323      60.981  20.268  34.137  1.00  0.00           H  
ATOM   4708  CB  ALA   323      62.802  19.461  34.708  1.00  0.00           C  
ATOM   4709  HB1 ALA   323      63.778  19.780  35.074  1.00  0.00           H  
ATOM   4710  HB2 ALA   323      62.284  18.856  35.451  1.00  0.00           H  
ATOM   4711  HB3 ALA   323      62.864  18.922  33.763  1.00  0.00           H  
ATOM   4712  C   ALA   323      61.558  21.334  35.971  1.00  0.00           C  
ATOM   4713  O   ALA   323      62.194  22.311  36.251  1.00  0.00           O  
ATOM   4714  N   TRP   324      60.628  20.799  36.766  1.00  0.00           N  
ATOM   4715  H   TRP   324      60.189  19.920  36.531  1.00  0.00           H  
ATOM   4716  CA  TRP   324      60.013  21.525  37.908  1.00  0.00           C  
ATOM   4717  HA  TRP   324      60.604  22.412  38.133  1.00  0.00           H  
ATOM   4718  CB  TRP   324      58.562  21.833  37.562  1.00  0.00           C  
ATOM   4719  HB2 TRP   324      58.031  20.932  37.256  1.00  0.00           H  
ATOM   4720  HB3 TRP   324      58.432  22.392  36.635  1.00  0.00           H  
ATOM   4721  CG  TRP   324      57.618  22.307  38.616  1.00  0.00           C  
ATOM   4722  CD1 TRP   324      58.022  22.918  39.773  1.00  0.00           C  
ATOM   4723  HD1 TRP   324      59.017  23.180  40.101  1.00  0.00           H  
ATOM   4724  NE1 TRP   324      56.910  23.283  40.497  1.00  0.00           N  
ATOM   4725  HE1 TRP   324      56.962  23.647  41.438  1.00  0.00           H  
ATOM   4726  CE2 TRP   324      55.691  22.927  39.891  1.00  0.00           C  
ATOM   4727  CZ2 TRP   324      54.379  23.121  40.309  1.00  0.00           C  
ATOM   4728  HZ2 TRP   324      54.167  23.712  41.187  1.00  0.00           H  
ATOM   4729  CH2 TRP   324      53.375  22.608  39.450  1.00  0.00           C  
ATOM   4730  HH2 TRP   324      52.323  22.783  39.619  1.00  0.00           H  
ATOM   4731  CZ3 TRP   324      53.764  21.937  38.297  1.00  0.00           C  
ATOM   4732  HZ3 TRP   324      52.936  21.515  37.747  1.00  0.00           H  
ATOM   4733  CE3 TRP   324      55.040  21.778  37.911  1.00  0.00           C  
ATOM   4734  HE3 TRP   324      55.230  21.400  36.918  1.00  0.00           H  
ATOM   4735  CD2 TRP   324      56.128  22.285  38.737  1.00  0.00           C  
ATOM   4736  C   TRP   324      60.072  20.621  39.167  1.00  0.00           C  
ATOM   4737  O   TRP   324      59.887  19.419  39.078  1.00  0.00           O  
ATOM   4738  N   VAL   325      60.381  21.098  40.380  1.00  0.00           N  
ATOM   4739  H   VAL   325      60.707  22.053  40.411  1.00  0.00           H  
ATOM   4740  CA  VAL   325      60.354  20.160  41.530  1.00  0.00           C  
ATOM   4741  HA  VAL   325      59.954  19.171  41.306  1.00  0.00           H  
ATOM   4742  CB  VAL   325      61.844  20.017  42.078  1.00  0.00           C  
ATOM   4743  HB  VAL   325      62.464  19.587  41.292  1.00  0.00           H  
ATOM   4744  CG1 VAL   325      62.508  21.326  42.599  1.00  0.00           C  
ATOM   4745 HG11 VAL   325      62.220  22.172  41.974  1.00  0.00           H  
ATOM   4746 HG12 VAL   325      62.086  21.543  43.580  1.00  0.00           H  
ATOM   4747 HG13 VAL   325      63.592  21.242  42.665  1.00  0.00           H  
ATOM   4748  CG2 VAL   325      61.842  18.989  43.225  1.00  0.00           C  
ATOM   4749 HG21 VAL   325      61.131  19.281  43.997  1.00  0.00           H  
ATOM   4750 HG22 VAL   325      62.839  18.916  43.661  1.00  0.00           H  
ATOM   4751 HG23 VAL   325      61.576  18.018  42.808  1.00  0.00           H  
ATOM   4752  C   VAL   325      59.403  20.861  42.565  1.00  0.00           C  
ATOM   4753  O   VAL   325      59.751  21.814  43.244  1.00  0.00           O  
ATOM   4754  N   PRO   326      58.098  20.421  42.521  1.00  0.00           N  
ATOM   4755  CD  PRO   326      57.561  19.414  41.605  1.00  0.00           C  
ATOM   4756  HD2 PRO   326      57.588  19.855  40.609  1.00  0.00           H  
ATOM   4757  HD3 PRO   326      58.058  18.444  41.632  1.00  0.00           H  
ATOM   4758  CG  PRO   326      56.135  19.133  42.003  1.00  0.00           C  
ATOM   4759  HG2 PRO   326      56.153  18.355  42.767  1.00  0.00           H  
ATOM   4760  HG3 PRO   326      55.487  18.882  41.163  1.00  0.00           H  
ATOM   4761  CB  PRO   326      55.713  20.445  42.630  1.00  0.00           C  
ATOM   4762  HB2 PRO   326      55.429  21.027  41.753  1.00  0.00           H  
ATOM   4763  HB3 PRO   326      54.930  20.364  43.383  1.00  0.00           H  
ATOM   4764  CA  PRO   326      56.993  21.018  43.232  1.00  0.00           C  
ATOM   4765  HA  PRO   326      57.009  22.100  43.098  1.00  0.00           H  
ATOM   4766  C   PRO   326      57.175  20.762  44.759  1.00  0.00           C  
ATOM   4767  O   PRO   326      57.651  19.685  45.201  1.00  0.00           O  
ATOM   4768  N   TYR   327      56.800  21.747  45.532  1.00  0.00           N  
ATOM   4769  H   TYR   327      56.366  22.522  45.053  1.00  0.00           H  
ATOM   4770  CA  TYR   327      56.854  21.826  47.005  1.00  0.00           C  
ATOM   4771  HA  TYR   327      57.888  21.752  47.341  1.00  0.00           H  
ATOM   4772  CB  TYR   327      56.458  23.214  47.472  1.00  0.00           C  
ATOM   4773  HB2 TYR   327      57.084  23.935  46.947  1.00  0.00           H  
ATOM   4774  HB3 TYR   327      55.416  23.353  47.181  1.00  0.00           H  
ATOM   4775  CG  TYR   327      56.529  23.608  48.946  1.00  0.00           C  
ATOM   4776  CD1 TYR   327      55.630  23.029  49.898  1.00  0.00           C  
ATOM   4777  HD1 TYR   327      55.057  22.151  49.637  1.00  0.00           H  
ATOM   4778  CE1 TYR   327      55.501  23.562  51.186  1.00  0.00           C  
ATOM   4779  HE1 TYR   327      54.720  23.225  51.852  1.00  0.00           H  
ATOM   4780  CZ  TYR   327      56.150  24.761  51.492  1.00  0.00           C  
ATOM   4781  OH  TYR   327      55.916  25.340  52.769  1.00  0.00           O  
ATOM   4782  HH  TYR   327      56.162  26.252  52.943  1.00  0.00           H  
ATOM   4783  CE2 TYR   327      57.097  25.320  50.623  1.00  0.00           C  
ATOM   4784  HE2 TYR   327      57.538  26.289  50.802  1.00  0.00           H  
ATOM   4785  CD2 TYR   327      57.274  24.781  49.313  1.00  0.00           C  
ATOM   4786  HD2 TYR   327      58.012  25.106  48.595  1.00  0.00           H  
ATOM   4787  C   TYR   327      55.989  20.749  47.678  1.00  0.00           C  
ATOM   4788  O   TYR   327      54.861  20.644  47.238  1.00  0.00           O  
ATOM   4789  N   THR   328      56.446  20.023  48.672  1.00  0.00           N  
ATOM   4790  H   THR   328      57.327  20.282  49.092  1.00  0.00           H  
ATOM   4791  CA  THR   328      55.647  18.917  49.225  1.00  0.00           C  
ATOM   4792  HA  THR   328      54.615  19.156  48.971  1.00  0.00           H  
ATOM   4793  CB  THR   328      55.979  17.658  48.405  1.00  0.00           C  
ATOM   4794  HB  THR   328      55.945  17.963  47.359  1.00  0.00           H  
ATOM   4795  CG2 THR   328      57.371  17.013  48.639  1.00  0.00           C  
ATOM   4796 HG21 THR   328      58.086  17.682  48.159  1.00  0.00           H  
ATOM   4797 HG22 THR   328      57.627  16.753  49.665  1.00  0.00           H  
ATOM   4798 HG23 THR   328      57.486  16.070  48.104  1.00  0.00           H  
ATOM   4799  OG1 THR   328      54.944  16.701  48.695  1.00  0.00           O  
ATOM   4800  HG1 THR   328      54.165  17.068  48.270  1.00  0.00           H  
ATOM   4801  C   THR   328      55.907  18.730  50.735  1.00  0.00           C  
ATOM   4802  O   THR   328      56.745  19.407  51.348  1.00  0.00           O  
ATOM   4803  N   ASP   329      55.078  17.928  51.352  1.00  0.00           N  
ATOM   4804  H   ASP   329      54.339  17.481  50.829  1.00  0.00           H  
ATOM   4805  CA  ASP   329      55.064  17.692  52.818  1.00  0.00           C  
ATOM   4806  HA  ASP   329      54.727  18.549  53.400  1.00  0.00           H  
ATOM   4807  CB  ASP   329      54.221  16.476  53.231  1.00  0.00           C  
ATOM   4808  HB2 ASP   329      54.709  15.610  52.785  1.00  0.00           H  
ATOM   4809  HB3 ASP   329      54.289  16.328  54.309  1.00  0.00           H  
ATOM   4810  CG  ASP   329      52.780  16.580  52.870  1.00  0.00           C  
ATOM   4811  OD1 ASP   329      52.100  15.574  52.634  1.00  0.00           O  
ATOM   4812  OD2 ASP   329      52.186  17.641  52.820  1.00  0.00           O  
ATOM   4813  C   ASP   329      56.435  17.468  53.359  1.00  0.00           C  
ATOM   4814  O   ASP   329      56.836  18.212  54.277  1.00  0.00           O  
ATOM   4815  N   GLU   330      57.218  16.481  52.840  1.00  0.00           N  
ATOM   4816  H   GLU   330      56.725  15.816  52.262  1.00  0.00           H  
ATOM   4817  CA  GLU   330      58.653  16.249  53.136  1.00  0.00           C  
ATOM   4818  HA  GLU   330      58.699  16.189  54.223  1.00  0.00           H  
ATOM   4819  CB  GLU   330      58.965  14.859  52.485  1.00  0.00           C  
ATOM   4820  HB2 GLU   330      58.176  14.246  52.923  1.00  0.00           H  
ATOM   4821  HB3 GLU   330      58.826  14.901  51.405  1.00  0.00           H  
ATOM   4822  CG  GLU   330      60.394  14.368  52.741  1.00  0.00           C  
ATOM   4823  HG2 GLU   330      60.502  13.379  52.296  1.00  0.00           H  
ATOM   4824  HG3 GLU   330      61.159  14.948  52.225  1.00  0.00           H  
ATOM   4825  CD  GLU   330      60.734  14.393  54.288  1.00  0.00           C  
ATOM   4826  OE1 GLU   330      59.830  14.173  55.100  1.00  0.00           O  
ATOM   4827  OE2 GLU   330      61.927  14.504  54.694  1.00  0.00           O  
ATOM   4828  C   GLU   330      59.634  17.347  52.771  1.00  0.00           C  
ATOM   4829  O   GLU   330      60.779  17.237  53.298  1.00  0.00           O  
ATOM   4830  N   ALA   331      59.229  18.239  51.879  1.00  0.00           N  
ATOM   4831  H   ALA   331      58.236  18.382  51.769  1.00  0.00           H  
ATOM   4832  CA  ALA   331      60.206  19.193  51.207  1.00  0.00           C  
ATOM   4833  HA  ALA   331      61.029  19.275  51.917  1.00  0.00           H  
ATOM   4834  CB  ALA   331      60.791  18.519  49.923  1.00  0.00           C  
ATOM   4835  HB1 ALA   331      61.289  17.566  50.102  1.00  0.00           H  
ATOM   4836  HB2 ALA   331      59.995  18.414  49.185  1.00  0.00           H  
ATOM   4837  HB3 ALA   331      61.466  19.269  49.509  1.00  0.00           H  
ATOM   4838  C   ALA   331      59.628  20.640  50.935  1.00  0.00           C  
ATOM   4839  O   ALA   331      59.080  20.890  49.867  1.00  0.00           O  
ATOM   4840  N   PRO   332      59.708  21.588  51.903  1.00  0.00           N  
ATOM   4841  CD  PRO   332      60.148  21.347  53.254  1.00  0.00           C  
ATOM   4842  HD2 PRO   332      59.501  20.739  53.887  1.00  0.00           H  
ATOM   4843  HD3 PRO   332      61.096  20.810  53.280  1.00  0.00           H  
ATOM   4844  CG  PRO   332      60.201  22.719  53.957  1.00  0.00           C  
ATOM   4845  HG2 PRO   332      61.237  23.056  53.928  1.00  0.00           H  
ATOM   4846  HG3 PRO   332      60.021  22.629  55.028  1.00  0.00           H  
ATOM   4847  CB  PRO   332      59.243  23.565  53.187  1.00  0.00           C  
ATOM   4848  HB2 PRO   332      58.241  23.391  53.580  1.00  0.00           H  
ATOM   4849  HB3 PRO   332      59.524  24.618  53.173  1.00  0.00           H  
ATOM   4850  CA  PRO   332      59.376  22.980  51.705  1.00  0.00           C  
ATOM   4851  HA  PRO   332      58.447  23.108  51.149  1.00  0.00           H  
ATOM   4852  C   PRO   332      60.421  23.700  50.804  1.00  0.00           C  
ATOM   4853  O   PRO   332      61.080  24.634  51.328  1.00  0.00           O  
ATOM   4854  N   PHE   333      60.494  23.330  49.505  1.00  0.00           N  
ATOM   4855  H   PHE   333      59.925  22.550  49.208  1.00  0.00           H  
ATOM   4856  CA  PHE   333      61.014  24.181  48.465  1.00  0.00           C  
ATOM   4857  HA  PHE   333      60.811  25.213  48.755  1.00  0.00           H  
ATOM   4858  CB  PHE   333      62.504  23.932  48.314  1.00  0.00           C  
ATOM   4859  HB2 PHE   333      62.913  24.229  49.280  1.00  0.00           H  
ATOM   4860  HB3 PHE   333      62.861  24.629  47.556  1.00  0.00           H  
ATOM   4861  CG  PHE   333      62.937  22.539  47.921  1.00  0.00           C  
ATOM   4862  CD1 PHE   333      62.954  22.066  46.585  1.00  0.00           C  
ATOM   4863  HD1 PHE   333      62.567  22.661  45.771  1.00  0.00           H  
ATOM   4864  CE1 PHE   333      63.547  20.807  46.277  1.00  0.00           C  
ATOM   4865  HE1 PHE   333      63.589  20.541  45.232  1.00  0.00           H  
ATOM   4866  CZ  PHE   333      63.909  19.976  47.296  1.00  0.00           C  
ATOM   4867  HZ  PHE   333      64.153  18.937  47.128  1.00  0.00           H  
ATOM   4868  CE2 PHE   333      63.914  20.476  48.638  1.00  0.00           C  
ATOM   4869  HE2 PHE   333      64.229  19.850  49.460  1.00  0.00           H  
ATOM   4870  CD2 PHE   333      63.432  21.705  48.975  1.00  0.00           C  
ATOM   4871  HD2 PHE   333      63.352  22.048  49.997  1.00  0.00           H  
ATOM   4872  C   PHE   333      60.288  23.987  47.140  1.00  0.00           C  
ATOM   4873  O   PHE   333      59.850  22.932  46.778  1.00  0.00           O  
ATOM   4874  N   HIE   334      60.174  24.998  46.436  1.00  0.00           N  
ATOM   4875  H   HIE   334      60.740  25.787  46.715  1.00  0.00           H  
ATOM   4876  CA  HIE   334      59.905  24.956  44.953  1.00  0.00           C  
ATOM   4877  HA  HIE   334      59.323  24.083  44.660  1.00  0.00           H  
ATOM   4878  CB  HIE   334      59.061  26.206  44.558  1.00  0.00           C  
ATOM   4879  HB2 HIE   334      58.087  26.232  45.047  1.00  0.00           H  
ATOM   4880  HB3 HIE   334      59.603  27.097  44.875  1.00  0.00           H  
ATOM   4881  CG  HIE   334      58.760  26.335  43.084  1.00  0.00           C  
ATOM   4882  ND1 HIE   334      57.962  25.521  42.256  1.00  0.00           N  
ATOM   4883  CE1 HIE   334      58.086  26.020  41.025  1.00  0.00           C  
ATOM   4884  HE1 HIE   334      57.560  25.717  40.131  1.00  0.00           H  
ATOM   4885  NE2 HIE   334      58.857  27.137  41.060  1.00  0.00           N  
ATOM   4886  HE2 HIE   334      59.026  27.829  40.345  1.00  0.00           H  
ATOM   4887  CD2 HIE   334      59.299  27.320  42.337  1.00  0.00           C  
ATOM   4888  HD2 HIE   334      59.865  28.198  42.613  1.00  0.00           H  
ATOM   4889  C   HIE   334      61.190  24.981  44.136  1.00  0.00           C  
ATOM   4890  O   HIE   334      62.233  25.191  44.687  1.00  0.00           O  
ATOM   4891  N   GLY   335      61.163  24.680  42.853  1.00  0.00           N  
ATOM   4892  H   GLY   335      60.278  24.636  42.367  1.00  0.00           H  
ATOM   4893  CA  GLY   335      62.336  25.054  41.976  1.00  0.00           C  
ATOM   4894  HA2 GLY   335      62.443  26.137  41.928  1.00  0.00           H  
ATOM   4895  HA3 GLY   335      63.183  24.627  42.512  1.00  0.00           H  
ATOM   4896  C   GLY   335      62.274  24.637  40.541  1.00  0.00           C  
ATOM   4897  O   GLY   335      61.370  23.918  40.254  1.00  0.00           O  
ATOM   4898  N   GLN   336      63.143  25.156  39.691  1.00  0.00           N  
ATOM   4899  H   GLN   336      63.923  25.677  40.066  1.00  0.00           H  
ATOM   4900  CA  GLN   336      63.186  24.953  38.254  1.00  0.00           C  
ATOM   4901  HA  GLN   336      62.506  24.122  38.068  1.00  0.00           H  
ATOM   4902  CB  GLN   336      62.508  26.138  37.567  1.00  0.00           C  
ATOM   4903  HB2 GLN   336      62.282  25.824  36.548  1.00  0.00           H  
ATOM   4904  HB3 GLN   336      61.602  26.419  38.105  1.00  0.00           H  
ATOM   4905  CG  GLN   336      63.338  27.410  37.530  1.00  0.00           C  
ATOM   4906  HG2 GLN   336      64.186  27.215  36.874  1.00  0.00           H  
ATOM   4907  HG3 GLN   336      63.679  27.526  38.559  1.00  0.00           H  
ATOM   4908  CD  GLN   336      62.625  28.658  37.077  1.00  0.00           C  
ATOM   4909  OE1 GLN   336      61.561  28.590  36.556  1.00  0.00           O  
ATOM   4910  NE2 GLN   336      63.138  29.847  37.329  1.00  0.00           N  
ATOM   4911 HE21 GLN   336      63.871  29.901  38.021  1.00  0.00           H  
ATOM   4912 HE22 GLN   336      62.654  30.674  37.010  1.00  0.00           H  
ATOM   4913  C   GLN   336      64.633  24.628  37.800  1.00  0.00           C  
ATOM   4914  O   GLN   336      65.536  25.366  38.209  1.00  0.00           O  
ATOM   4915  N   ILE   337      64.763  23.626  37.008  1.00  0.00           N  
ATOM   4916  H   ILE   337      63.906  23.156  36.752  1.00  0.00           H  
ATOM   4917  CA  ILE   337      66.082  23.198  36.361  1.00  0.00           C  
ATOM   4918  HA  ILE   337      66.902  23.846  36.672  1.00  0.00           H  
ATOM   4919  CB  ILE   337      66.309  21.712  36.736  1.00  0.00           C  
ATOM   4920  HB  ILE   337      65.368  21.246  36.443  1.00  0.00           H  
ATOM   4921  CG2 ILE   337      67.481  21.062  35.918  1.00  0.00           C  
ATOM   4922 HG21 ILE   337      67.203  21.147  34.867  1.00  0.00           H  
ATOM   4923 HG22 ILE   337      68.449  21.548  36.036  1.00  0.00           H  
ATOM   4924 HG23 ILE   337      67.610  20.007  36.163  1.00  0.00           H  
ATOM   4925  CG1 ILE   337      66.624  21.660  38.306  1.00  0.00           C  
ATOM   4926 HG12 ILE   337      67.423  20.931  38.437  1.00  0.00           H  
ATOM   4927 HG13 ILE   337      67.040  22.603  38.661  1.00  0.00           H  
ATOM   4928  CD1 ILE   337      65.402  21.173  39.086  1.00  0.00           C  
ATOM   4929 HD11 ILE   337      65.115  20.259  38.567  1.00  0.00           H  
ATOM   4930 HD12 ILE   337      64.543  21.843  39.135  1.00  0.00           H  
ATOM   4931 HD13 ILE   337      65.745  20.899  40.084  1.00  0.00           H  
ATOM   4932  C   ILE   337      65.924  23.405  34.831  1.00  0.00           C  
ATOM   4933  O   ILE   337      65.140  22.721  34.149  1.00  0.00           O  
ATOM   4934  N   MET   338      66.754  24.278  34.226  1.00  0.00           N  
ATOM   4935  H   MET   338      67.556  24.506  34.796  1.00  0.00           H  
ATOM   4936  CA  MET   338      66.535  24.914  32.882  1.00  0.00           C  
ATOM   4937  HA  MET   338      65.918  24.265  32.261  1.00  0.00           H
[truncated: 3,789,677 more chars]
