# Supplementary material for: Mechanistic insights into glycoside 3-oxidases involved in C-glycoside metabolism in soil microorganisms
Source: Nat Commun. 2023 Nov 14;14:7289. doi: 10.1038/s41467-023-42000-3 (PMC10646112; doi:10.1038/s41467-023-42000-3)
Supplement: Supplementary file 5 — Supplementary Data 1 [file 41467_2023_42000_MOESM5_ESM.zip › SuppInfo-MD-files/cMDs-for-MMPBSA/glc_end_6.pdb]

CRYST1   78.579   82.136   72.420  90.00  90.00  90.00               1
ATOM      1  N   ARG     1      16.171  45.328  65.217  1.00  0.00           N  
ATOM      2  H1  ARG     1      16.305  44.364  65.489  1.00  0.00           H  
ATOM      3  H2  ARG     1      16.728  45.826  65.897  1.00  0.00           H  
ATOM      4  H3  ARG     1      15.212  45.570  65.421  1.00  0.00           H  
ATOM      5  CA  ARG     1      16.612  45.631  63.837  1.00  0.00           C  
ATOM      6  HA  ARG     1      16.152  46.589  63.593  1.00  0.00           H  
ATOM      7  CB  ARG     1      18.107  45.696  63.686  1.00  0.00           C  
ATOM      8  HB2 ARG     1      18.545  44.751  64.007  1.00  0.00           H  
ATOM      9  HB3 ARG     1      18.434  46.480  64.368  1.00  0.00           H  
ATOM     10  CG  ARG     1      18.520  46.023  62.276  1.00  0.00           C  
ATOM     11  HG2 ARG     1      18.299  45.167  61.639  1.00  0.00           H  
ATOM     12  HG3 ARG     1      18.008  46.974  62.128  1.00  0.00           H  
ATOM     13  CD  ARG     1      20.096  46.265  62.120  1.00  0.00           C  
ATOM     14  HD2 ARG     1      20.676  45.396  62.432  1.00  0.00           H  
ATOM     15  HD3 ARG     1      20.414  47.122  62.715  1.00  0.00           H  
ATOM     16  NE  ARG     1      20.336  46.577  60.701  1.00  0.00           N  
ATOM     17  HE  ARG     1      19.648  46.990  60.087  1.00  0.00           H  
ATOM     18  CZ  ARG     1      21.376  46.097  60.048  1.00  0.00           C  
ATOM     19  NH1 ARG     1      22.333  45.413  60.631  1.00  0.00           N  
ATOM     20 HH11 ARG     1      22.475  45.540  61.623  1.00  0.00           H  
ATOM     21 HH12 ARG     1      22.966  44.829  60.103  1.00  0.00           H  
ATOM     22  NH2 ARG     1      21.423  46.197  58.755  1.00  0.00           N  
ATOM     23 HH21 ARG     1      20.721  46.803  58.355  1.00  0.00           H  
ATOM     24 HH22 ARG     1      22.200  45.893  58.185  1.00  0.00           H  
ATOM     25  C   ARG     1      15.857  44.799  62.817  1.00  0.00           C  
ATOM     26  O   ARG     1      15.338  45.318  61.824  1.00  0.00           O  
ATOM     27  N   TYR     2      15.825  43.463  63.030  1.00  0.00           N  
ATOM     28  H   TYR     2      16.042  43.072  63.936  1.00  0.00           H  
ATOM     29  CA  TYR     2      15.099  42.513  62.202  1.00  0.00           C  
ATOM     30  HA  TYR     2      14.869  42.948  61.230  1.00  0.00           H  
ATOM     31  CB  TYR     2      15.872  41.254  62.071  1.00  0.00           C  
ATOM     32  HB2 TYR     2      15.396  40.585  61.354  1.00  0.00           H  
ATOM     33  HB3 TYR     2      15.828  40.682  62.998  1.00  0.00           H  
ATOM     34  CG  TYR     2      17.334  41.415  61.861  1.00  0.00           C  
ATOM     35  CD1 TYR     2      17.774  42.373  60.856  1.00  0.00           C  
ATOM     36  HD1 TYR     2      17.148  42.963  60.204  1.00  0.00           H  
ATOM     37  CE1 TYR     2      19.147  42.625  60.768  1.00  0.00           C  
ATOM     38  HE1 TYR     2      19.510  43.481  60.218  1.00  0.00           H  
ATOM     39  CZ  TYR     2      20.048  41.933  61.552  1.00  0.00           C  
ATOM     40  OH  TYR     2      21.318  42.246  61.579  1.00  0.00           O  
ATOM     41  HH  TYR     2      21.578  42.665  60.755  1.00  0.00           H  
ATOM     42  CE2 TYR     2      19.646  40.881  62.451  1.00  0.00           C  
ATOM     43  HE2 TYR     2      20.370  40.431  63.114  1.00  0.00           H  
ATOM     44  CD2 TYR     2      18.270  40.612  62.562  1.00  0.00           C  
ATOM     45  HD2 TYR     2      17.884  39.896  63.273  1.00  0.00           H  
ATOM     46  C   TYR     2      13.649  42.216  62.739  1.00  0.00           C  
ATOM     47  O   TYR     2      13.433  42.477  63.911  1.00  0.00           O  
ATOM     48  N   PRO     3      12.713  41.748  61.959  1.00  0.00           N  
ATOM     49  CD  PRO     3      12.777  41.450  60.603  1.00  0.00           C  
ATOM     50  HD2 PRO     3      12.897  42.415  60.110  1.00  0.00           H  
ATOM     51  HD3 PRO     3      13.723  41.020  60.272  1.00  0.00           H  
ATOM     52  CG  PRO     3      11.531  40.675  60.187  1.00  0.00           C  
ATOM     53  HG2 PRO     3      11.814  39.622  60.193  1.00  0.00           H  
ATOM     54  HG3 PRO     3      11.240  40.960  59.176  1.00  0.00           H  
ATOM     55  CB  PRO     3      10.491  40.888  61.281  1.00  0.00           C  
ATOM     56  HB2 PRO     3       9.850  40.020  61.435  1.00  0.00           H  
ATOM     57  HB3 PRO     3       9.933  41.797  61.057  1.00  0.00           H  
ATOM     58  CA  PRO     3      11.352  41.243  62.501  1.00  0.00           C  
ATOM     59  HA  PRO     3      10.866  41.943  63.181  1.00  0.00           H  
ATOM     60  C   PRO     3      11.573  39.917  63.306  1.00  0.00           C  
ATOM     61  O   PRO     3      12.489  39.098  63.039  1.00  0.00           O  
ATOM     62  N   ALA     4      10.603  39.575  64.163  1.00  0.00           N  
ATOM     63  H   ALA     4      10.005  40.306  64.521  1.00  0.00           H  
ATOM     64  CA  ALA     4      10.525  38.234  64.697  1.00  0.00           C  
ATOM     65  HA  ALA     4      11.410  38.068  65.311  1.00  0.00           H  
ATOM     66  CB  ALA     4       9.409  38.288  65.711  1.00  0.00           C  
ATOM     67  HB1 ALA     4       9.796  38.852  66.560  1.00  0.00           H  
ATOM     68  HB2 ALA     4       8.550  38.813  65.294  1.00  0.00           H  
ATOM     69  HB3 ALA     4       9.271  37.347  66.244  1.00  0.00           H  
ATOM     70  C   ALA     4      10.240  37.076  63.749  1.00  0.00           C  
ATOM     71  O   ALA     4      10.708  35.987  64.069  1.00  0.00           O  
ATOM     72  N   ALA     5       9.462  37.285  62.681  1.00  0.00           N  
ATOM     73  H   ALA     5       9.044  38.187  62.499  1.00  0.00           H  
ATOM     74  CA  ALA     5       9.094  36.214  61.794  1.00  0.00           C  
ATOM     75  HA  ALA     5       9.901  35.481  61.802  1.00  0.00           H  
ATOM     76  CB  ALA     5       7.824  35.543  62.266  1.00  0.00           C  
ATOM     77  HB1 ALA     5       7.630  34.641  61.684  1.00  0.00           H  
ATOM     78  HB2 ALA     5       8.196  35.281  63.256  1.00  0.00           H  
ATOM     79  HB3 ALA     5       6.978  36.230  62.250  1.00  0.00           H  
ATOM     80  C   ALA     5       8.990  36.680  60.307  1.00  0.00           C  
ATOM     81  O   ALA     5       8.322  37.677  60.089  1.00  0.00           O  
ATOM     82  N   VAL     6       9.393  35.840  59.335  1.00  0.00           N  
ATOM     83  H   VAL     6       9.944  35.015  59.524  1.00  0.00           H  
ATOM     84  CA  VAL     6       8.987  36.013  57.950  1.00  0.00           C  
ATOM     85  HA  VAL     6       8.201  36.758  57.828  1.00  0.00           H  
ATOM     86  CB  VAL     6      10.218  36.424  57.074  1.00  0.00           C  
ATOM     87  HB  VAL     6       9.920  36.436  56.025  1.00  0.00           H  
ATOM     88  CG1 VAL     6      10.619  37.852  57.306  1.00  0.00           C  
ATOM     89 HG11 VAL     6      11.019  38.238  56.368  1.00  0.00           H  
ATOM     90 HG12 VAL     6      11.407  37.973  58.050  1.00  0.00           H  
ATOM     91 HG13 VAL     6       9.764  38.485  57.543  1.00  0.00           H  
ATOM     92  CG2 VAL     6      11.480  35.614  57.318  1.00  0.00           C  
ATOM     93 HG21 VAL     6      11.235  34.560  57.189  1.00  0.00           H  
ATOM     94 HG22 VAL     6      12.340  35.817  56.680  1.00  0.00           H  
ATOM     95 HG23 VAL     6      11.755  35.522  58.369  1.00  0.00           H  
ATOM     96  C   VAL     6       8.449  34.764  57.199  1.00  0.00           C  
ATOM     97  O   VAL     6       8.342  33.638  57.754  1.00  0.00           O  
ATOM     98  N   ASP     7       8.047  34.904  55.973  1.00  0.00           N  
ATOM     99  H   ASP     7       8.101  35.750  55.423  1.00  0.00           H  
ATOM    100  CA  ASP     7       7.691  33.699  55.208  1.00  0.00           C  
ATOM    101  HA  ASP     7       7.114  33.019  55.834  1.00  0.00           H  
ATOM    102  CB  ASP     7       6.773  34.148  54.012  1.00  0.00           C  
ATOM    103  HB2 ASP     7       7.269  34.901  53.398  1.00  0.00           H  
ATOM    104  HB3 ASP     7       6.561  33.295  53.368  1.00  0.00           H  
ATOM    105  CG  ASP     7       5.471  34.833  54.493  1.00  0.00           C  
ATOM    106  OD1 ASP     7       5.075  35.969  54.136  1.00  0.00           O  
ATOM    107  OD2 ASP     7       4.845  34.293  55.427  1.00  0.00           O  
ATOM    108  C   ASP     7       8.966  33.099  54.657  1.00  0.00           C  
ATOM    109  O   ASP     7       9.163  31.959  54.768  1.00  0.00           O  
ATOM    110  N   VAL     8       9.815  33.943  54.016  1.00  0.00           N  
ATOM    111  H   VAL     8       9.611  34.931  53.981  1.00  0.00           H  
ATOM    112  CA  VAL     8      11.178  33.556  53.604  1.00  0.00           C  
ATOM    113  HA  VAL     8      11.284  32.504  53.870  1.00  0.00           H  
ATOM    114  CB  VAL     8      11.204  33.588  52.057  1.00  0.00           C  
ATOM    115  HB  VAL     8      10.941  34.600  51.749  1.00  0.00           H  
ATOM    116  CG1 VAL     8      12.661  33.158  51.587  1.00  0.00           C  
ATOM    117 HG11 VAL     8      13.369  33.954  51.815  1.00  0.00           H  
ATOM    118 HG12 VAL     8      13.174  32.296  52.013  1.00  0.00           H  
ATOM    119 HG13 VAL     8      12.702  32.923  50.523  1.00  0.00           H  
ATOM    120  CG2 VAL     8      10.203  32.569  51.448  1.00  0.00           C  
ATOM    121 HG21 VAL     8      10.323  32.507  50.366  1.00  0.00           H  
ATOM    122 HG22 VAL     8       9.194  32.948  51.614  1.00  0.00           H  
ATOM    123 HG23 VAL     8      10.349  31.576  51.874  1.00  0.00           H  
ATOM    124  C   VAL     8      12.392  34.314  54.157  1.00  0.00           C  
ATOM    125  O   VAL     8      12.426  35.524  54.211  1.00  0.00           O  
ATOM    126  N   ALA     9      13.453  33.532  54.366  1.00  0.00           N  
ATOM    127  H   ALA     9      13.369  32.612  53.956  1.00  0.00           H  
ATOM    128  CA  ALA     9      14.805  34.110  54.498  1.00  0.00           C  
ATOM    129  HA  ALA     9      14.808  35.194  54.384  1.00  0.00           H  
ATOM    130  CB  ALA     9      15.337  33.715  55.946  1.00  0.00           C  
ATOM    131  HB1 ALA     9      14.826  34.317  56.698  1.00  0.00           H  
ATOM    132  HB2 ALA     9      15.243  32.637  56.078  1.00  0.00           H  
ATOM    133  HB3 ALA     9      16.390  33.992  55.897  1.00  0.00           H  
ATOM    134  C   ALA     9      15.818  33.675  53.430  1.00  0.00           C  
ATOM    135  O   ALA     9      15.682  32.647  52.772  1.00  0.00           O  
ATOM    136  N   ILE    10      16.916  34.468  53.254  1.00  0.00           N  
ATOM    137  H   ILE    10      16.974  35.321  53.793  1.00  0.00           H  
ATOM    138  CA  ILE    10      18.101  34.227  52.394  1.00  0.00           C  
ATOM    139  HA  ILE    10      18.207  33.205  52.030  1.00  0.00           H  
ATOM    140  CB  ILE    10      17.875  35.102  51.136  1.00  0.00           C  
ATOM    141  HB  ILE    10      17.776  36.146  51.433  1.00  0.00           H  
ATOM    142  CG2 ILE    10      19.058  35.035  50.206  1.00  0.00           C  
ATOM    143 HG21 ILE    10      18.971  35.329  49.160  1.00  0.00           H  
ATOM    144 HG22 ILE    10      19.465  34.029  50.111  1.00  0.00           H  
ATOM    145 HG23 ILE    10      19.907  35.543  50.664  1.00  0.00           H  
ATOM    146  CG1 ILE    10      16.612  34.782  50.243  1.00  0.00           C  
ATOM    147 HG12 ILE    10      16.735  33.777  49.838  1.00  0.00           H  
ATOM    148 HG13 ILE    10      15.700  34.796  50.839  1.00  0.00           H  
ATOM    149  CD1 ILE    10      16.267  35.567  48.989  1.00  0.00           C  
ATOM    150 HD11 ILE    10      15.416  36.224  49.172  1.00  0.00           H  
ATOM    151 HD12 ILE    10      15.822  34.910  48.241  1.00  0.00           H  
ATOM    152 HD13 ILE    10      17.124  36.088  48.563  1.00  0.00           H  
ATOM    153  C   ILE    10      19.377  34.764  53.120  1.00  0.00           C  
ATOM    154  O   ILE    10      19.221  35.782  53.848  1.00  0.00           O  
ATOM    155  N   VAL    11      20.525  34.029  52.966  1.00  0.00           N  
ATOM    156  H   VAL    11      20.528  33.140  52.488  1.00  0.00           H  
ATOM    157  CA  VAL    11      21.805  34.548  53.451  1.00  0.00           C  
ATOM    158  HA  VAL    11      21.558  35.399  54.086  1.00  0.00           H  
ATOM    159  CB  VAL    11      22.475  33.456  54.249  1.00  0.00           C  
ATOM    160  HB  VAL    11      22.743  32.651  53.564  1.00  0.00           H  
ATOM    161  CG1 VAL    11      23.819  34.000  54.831  1.00  0.00           C  
ATOM    162 HG11 VAL    11      24.520  34.245  54.033  1.00  0.00           H  
ATOM    163 HG12 VAL    11      23.812  34.899  55.448  1.00  0.00           H  
ATOM    164 HG13 VAL    11      24.385  33.244  55.376  1.00  0.00           H  
ATOM    165  CG2 VAL    11      21.549  32.866  55.305  1.00  0.00           C  
ATOM    166 HG21 VAL    11      20.851  33.619  55.670  1.00  0.00           H  
ATOM    167 HG22 VAL    11      22.048  32.431  56.171  1.00  0.00           H  
ATOM    168 HG23 VAL    11      20.954  32.115  54.786  1.00  0.00           H  
ATOM    169  C   VAL    11      22.665  35.052  52.305  1.00  0.00           C  
ATOM    170  O   VAL    11      22.745  34.333  51.311  1.00  0.00           O  
ATOM    171  N   GLY    12      23.291  36.238  52.341  1.00  0.00           N  
ATOM    172  H   GLY    12      23.172  36.810  53.165  1.00  0.00           H  
ATOM    173  CA  GLY    12      24.052  36.682  51.215  1.00  0.00           C  
ATOM    174  HA2 GLY    12      24.726  37.462  51.570  1.00  0.00           H  
ATOM    175  HA3 GLY    12      24.538  35.871  50.672  1.00  0.00           H  
ATOM    176  C   GLY    12      23.149  37.333  50.137  1.00  0.00           C  
ATOM    177  O   GLY    12      21.962  37.063  50.022  1.00  0.00           O  
ATOM    178  N   SER    13      23.666  38.211  49.370  1.00  0.00           N  
ATOM    179  H   SER    13      24.641  38.409  49.545  1.00  0.00           H  
ATOM    180  CA  SER    13      23.007  39.103  48.437  1.00  0.00           C  
ATOM    181  HA  SER    13      22.036  38.659  48.217  1.00  0.00           H  
ATOM    182  CB  SER    13      22.897  40.426  49.085  1.00  0.00           C  
ATOM    183  HB2 SER    13      22.119  40.944  48.525  1.00  0.00           H  
ATOM    184  HB3 SER    13      22.684  40.305  50.147  1.00  0.00           H  
ATOM    185  OG  SER    13      24.182  41.131  48.923  1.00  0.00           O  
ATOM    186  HG  SER    13      24.662  40.783  49.679  1.00  0.00           H  
ATOM    187  C   SER    13      23.605  39.244  47.047  1.00  0.00           C  
ATOM    188  O   SER    13      23.283  40.142  46.256  1.00  0.00           O  
ATOM    189  N   GLY    14      24.489  38.346  46.691  1.00  0.00           N  
ATOM    190  H   GLY    14      24.464  37.491  47.227  1.00  0.00           H  
ATOM    191  CA  GLY    14      25.246  38.322  45.435  1.00  0.00           C  
ATOM    192  HA2 GLY    14      25.572  39.336  45.203  1.00  0.00           H  
ATOM    193  HA3 GLY    14      26.069  37.610  45.490  1.00  0.00           H  
ATOM    194  C   GLY    14      24.376  37.982  44.250  1.00  0.00           C  
ATOM    195  O   GLY    14      23.165  37.707  44.405  1.00  0.00           O  
ATOM    196  N   PRO    15      24.897  37.944  43.015  1.00  0.00           N  
ATOM    197  CD  PRO    15      26.238  38.176  42.626  1.00  0.00           C  
ATOM    198  HD2 PRO    15      26.968  37.866  43.374  1.00  0.00           H  
ATOM    199  HD3 PRO    15      26.348  39.260  42.604  1.00  0.00           H  
ATOM    200  CG  PRO    15      26.445  37.423  41.319  1.00  0.00           C  
ATOM    201  HG2 PRO    15      27.243  37.833  40.700  1.00  0.00           H  
ATOM    202  HG3 PRO    15      26.588  36.352  41.462  1.00  0.00           H  
ATOM    203  CB  PRO    15      25.056  37.428  40.677  1.00  0.00           C  
ATOM    204  HB2 PRO    15      24.901  36.561  40.036  1.00  0.00           H  
ATOM    205  HB3 PRO    15      24.973  38.331  40.072  1.00  0.00           H  
ATOM    206  CA  PRO    15      24.030  37.594  41.860  1.00  0.00           C  
ATOM    207  HA  PRO    15      23.283  38.365  41.673  1.00  0.00           H  
ATOM    208  C   PRO    15      23.199  36.264  41.898  1.00  0.00           C  
ATOM    209  O   PRO    15      22.158  36.212  41.249  1.00  0.00           O  
ATOM    210  N   THR    16      23.569  35.227  42.610  1.00  0.00           N  
ATOM    211  H   THR    16      24.488  35.238  43.027  1.00  0.00           H  
ATOM    212  CA  THR    16      22.749  33.960  42.725  1.00  0.00           C  
ATOM    213  HA  THR    16      22.231  33.758  41.787  1.00  0.00           H  
ATOM    214  CB  THR    16      23.597  32.698  42.989  1.00  0.00           C  
ATOM    215  HB  THR    16      22.869  31.890  43.057  1.00  0.00           H  
ATOM    216  CG2 THR    16      24.580  32.425  41.836  1.00  0.00           C  
ATOM    217 HG21 THR    16      24.004  32.237  40.931  1.00  0.00           H  
ATOM    218 HG22 THR    16      25.194  31.564  42.100  1.00  0.00           H  
ATOM    219 HG23 THR    16      25.110  33.327  41.529  1.00  0.00           H  
ATOM    220  OG1 THR    16      24.314  32.749  44.249  1.00  0.00           O  
ATOM    221  HG1 THR    16      25.019  33.386  44.115  1.00  0.00           H  
ATOM    222  C   THR    16      21.724  34.048  43.781  1.00  0.00           C  
ATOM    223  O   THR    16      20.552  33.752  43.556  1.00  0.00           O  
ATOM    224  N   ALA    17      22.015  34.771  44.898  1.00  0.00           N  
ATOM    225  H   ALA    17      22.979  35.036  45.041  1.00  0.00           H  
ATOM    226  CA  ALA    17      21.053  35.083  45.941  1.00  0.00           C  
ATOM    227  HA  ALA    17      20.496  34.150  46.027  1.00  0.00           H  
ATOM    228  CB  ALA    17      21.725  35.479  47.239  1.00  0.00           C  
ATOM    229  HB1 ALA    17      22.350  34.694  47.664  1.00  0.00           H  
ATOM    230  HB2 ALA    17      22.320  36.351  46.969  1.00  0.00           H  
ATOM    231  HB3 ALA    17      20.947  35.720  47.964  1.00  0.00           H  
ATOM    232  C   ALA    17      20.009  36.182  45.500  1.00  0.00           C  
ATOM    233  O   ALA    17      18.779  36.088  45.763  1.00  0.00           O  
ATOM    234  N   SER    18      20.486  37.075  44.644  1.00  0.00           N  
ATOM    235  H   SER    18      21.488  37.087  44.513  1.00  0.00           H  
ATOM    236  CA  SER    18      19.718  38.093  43.960  1.00  0.00           C  
ATOM    237  HA  SER    18      19.130  38.610  44.719  1.00  0.00           H  
ATOM    238  CB  SER    18      20.587  39.063  43.269  1.00  0.00           C  
ATOM    239  HB2 SER    18      21.242  38.612  42.524  1.00  0.00           H  
ATOM    240  HB3 SER    18      19.883  39.751  42.801  1.00  0.00           H  
ATOM    241  OG  SER    18      21.359  39.738  44.171  1.00  0.00           O  
ATOM    242  HG  SER    18      21.962  39.076  44.516  1.00  0.00           H  
ATOM    243  C   SER    18      18.695  37.500  42.957  1.00  0.00           C  
ATOM    244  O   SER    18      17.640  38.095  42.783  1.00  0.00           O  
ATOM    245  N   ALA    19      18.863  36.338  42.380  1.00  0.00           N  
ATOM    246  H   ALA    19      19.788  35.949  42.488  1.00  0.00           H  
ATOM    247  CA  ALA    19      17.921  35.600  41.494  1.00  0.00           C  
ATOM    248  HA  ALA    19      17.541  36.302  40.751  1.00  0.00           H  
ATOM    249  CB  ALA    19      18.683  34.399  40.857  1.00  0.00           C  
ATOM    250  HB1 ALA    19      19.559  34.843  40.386  1.00  0.00           H  
ATOM    251  HB2 ALA    19      18.045  33.886  40.137  1.00  0.00           H  
ATOM    252  HB3 ALA    19      19.065  33.692  41.594  1.00  0.00           H  
ATOM    253  C   ALA    19      16.728  35.014  42.321  1.00  0.00           C  
ATOM    254  O   ALA    19      15.583  35.260  41.981  1.00  0.00           O  
ATOM    255  N   TYR    20      17.055  34.339  43.431  1.00  0.00           N  
ATOM    256  H   TYR    20      18.026  34.175  43.655  1.00  0.00           H  
ATOM    257  CA  TYR    20      15.990  33.921  44.426  1.00  0.00           C  
ATOM    258  HA  TYR    20      15.448  33.111  43.938  1.00  0.00           H  
ATOM    259  CB  TYR    20      16.486  33.230  45.738  1.00  0.00           C  
ATOM    260  HB2 TYR    20      15.634  33.186  46.415  1.00  0.00           H  
ATOM    261  HB3 TYR    20      17.285  33.779  46.236  1.00  0.00           H  
ATOM    262  CG  TYR    20      16.882  31.805  45.496  1.00  0.00           C  
ATOM    263  CD1 TYR    20      18.243  31.543  45.156  1.00  0.00           C  
ATOM    264  HD1 TYR    20      18.975  32.334  45.219  1.00  0.00           H  
ATOM    265  CE1 TYR    20      18.632  30.208  44.881  1.00  0.00           C  
ATOM    266  HE1 TYR    20      19.692  30.043  44.758  1.00  0.00           H  
ATOM    267  CZ  TYR    20      17.731  29.171  45.011  1.00  0.00           C  
ATOM    268  OH  TYR    20      18.233  27.925  44.699  1.00  0.00           O  
ATOM    269  HH  TYR    20      19.112  27.838  45.075  1.00  0.00           H  
ATOM    270  CE2 TYR    20      16.417  29.415  45.472  1.00  0.00           C  
ATOM    271  HE2 TYR    20      15.714  28.595  45.468  1.00  0.00           H  
ATOM    272  CD2 TYR    20      15.988  30.719  45.628  1.00  0.00           C  
ATOM    273  HD2 TYR    20      14.972  30.952  45.909  1.00  0.00           H  
ATOM    274  C   TYR    20      15.151  35.160  44.886  1.00  0.00           C  
ATOM    275  O   TYR    20      13.939  35.133  45.002  1.00  0.00           O  
ATOM    276  N   ALA    21      15.813  36.280  45.209  1.00  0.00           N  
ATOM    277  H   ALA    21      16.817  36.179  45.257  1.00  0.00           H  
ATOM    278  CA  ALA    21      15.041  37.498  45.674  1.00  0.00           C  
ATOM    279  HA  ALA    21      14.339  37.242  46.467  1.00  0.00           H  
ATOM    280  CB  ALA    21      16.026  38.637  46.117  1.00  0.00           C  
ATOM    281  HB1 ALA    21      16.456  38.359  47.079  1.00  0.00           H  
ATOM    282  HB2 ALA    21      16.862  38.819  45.441  1.00  0.00           H  
ATOM    283  HB3 ALA    21      15.485  39.568  46.286  1.00  0.00           H  
ATOM    284  C   ALA    21      14.167  38.057  44.539  1.00  0.00           C  
ATOM    285  O   ALA    21      13.067  38.513  44.786  1.00  0.00           O  
ATOM    286  N   ARG    22      14.683  37.996  43.341  1.00  0.00           N  
ATOM    287  H   ARG    22      15.655  37.749  43.223  1.00  0.00           H  
ATOM    288  CA  ARG    22      14.036  38.580  42.130  1.00  0.00           C  
ATOM    289  HA  ARG    22      13.638  39.568  42.362  1.00  0.00           H  
ATOM    290  CB  ARG    22      14.956  38.735  40.972  1.00  0.00           C  
ATOM    291  HB2 ARG    22      15.562  37.830  40.920  1.00  0.00           H  
ATOM    292  HB3 ARG    22      15.648  39.550  41.183  1.00  0.00           H  
ATOM    293  CG  ARG    22      14.313  39.019  39.623  1.00  0.00           C  
ATOM    294  HG2 ARG    22      13.501  38.329  39.394  1.00  0.00           H  
ATOM    295  HG3 ARG    22      15.070  38.873  38.853  1.00  0.00           H  
ATOM    296  CD  ARG    22      13.753  40.471  39.576  1.00  0.00           C  
ATOM    297  HD2 ARG    22      12.869  40.476  40.212  1.00  0.00           H  
ATOM    298  HD3 ARG    22      14.438  41.217  39.979  1.00  0.00           H  
ATOM    299  NE  ARG    22      13.509  40.863  38.192  1.00  0.00           N  
ATOM    300  HE  ARG    22      12.731  40.356  37.794  1.00  0.00           H  
ATOM    301  CZ  ARG    22      14.143  41.643  37.388  1.00  0.00           C  
ATOM    302  NH1 ARG    22      15.345  42.108  37.580  1.00  0.00           N  
ATOM    303 HH11 ARG    22      15.957  41.735  38.291  1.00  0.00           H  
ATOM    304 HH12 ARG    22      15.807  42.453  36.751  1.00  0.00           H  
ATOM    305  NH2 ARG    22      13.525  41.968  36.306  1.00  0.00           N  
ATOM    306 HH21 ARG    22      12.546  41.826  36.102  1.00  0.00           H  
ATOM    307 HH22 ARG    22      14.002  42.648  35.732  1.00  0.00           H  
ATOM    308  C   ARG    22      12.733  37.837  41.786  1.00  0.00           C  
ATOM    309  O   ARG    22      11.629  38.354  41.915  1.00  0.00           O  
ATOM    310  N   ILE    23      12.850  36.595  41.397  1.00  0.00           N  
ATOM    311  H   ILE    23      13.762  36.159  41.410  1.00  0.00           H  
ATOM    312  CA  ILE    23      11.815  35.790  40.833  1.00  0.00           C  
ATOM    313  HA  ILE    23      11.305  36.194  39.958  1.00  0.00           H  
ATOM    314  CB  ILE    23      12.498  34.482  40.419  1.00  0.00           C  
ATOM    315  HB  ILE    23      13.086  34.150  41.274  1.00  0.00           H  
ATOM    316  CG2 ILE    23      11.461  33.361  40.127  1.00  0.00           C  
ATOM    317 HG21 ILE    23      11.920  32.535  39.585  1.00  0.00           H  
ATOM    318 HG22 ILE    23      10.545  33.782  39.713  1.00  0.00           H  
ATOM    319 HG23 ILE    23      11.205  32.865  41.064  1.00  0.00           H  
ATOM    320  CG1 ILE    23      13.420  34.589  39.147  1.00  0.00           C  
ATOM    321 HG12 ILE    23      14.282  35.246  39.264  1.00  0.00           H  
ATOM    322 HG13 ILE    23      13.695  33.599  38.782  1.00  0.00           H  
ATOM    323  CD1 ILE    23      12.713  35.236  37.935  1.00  0.00           C  
ATOM    324 HD11 ILE    23      12.244  36.168  38.250  1.00  0.00           H  
ATOM    325 HD12 ILE    23      11.829  34.668  37.645  1.00  0.00           H  
ATOM    326 HD13 ILE    23      13.362  35.166  37.062  1.00  0.00           H  
ATOM    327  C   ILE    23      10.706  35.523  41.853  1.00  0.00           C  
ATOM    328  O   ILE    23       9.542  35.431  41.459  1.00  0.00           O  
ATOM    329  N   LEU    24      10.963  35.486  43.191  1.00  0.00           N  
ATOM    330  H   LEU    24      11.936  35.453  43.460  1.00  0.00           H  
ATOM    331  CA  LEU    24       9.887  35.553  44.199  1.00  0.00           C  
ATOM    332  HA  LEU    24       9.046  34.875  44.053  1.00  0.00           H  
ATOM    333  CB  LEU    24      10.551  35.247  45.559  1.00  0.00           C  
ATOM    334  HB2 LEU    24      11.438  35.845  45.769  1.00  0.00           H  
ATOM    335  HB3 LEU    24       9.874  35.696  46.285  1.00  0.00           H  
ATOM    336  CG  LEU    24      10.749  33.739  45.877  1.00  0.00           C  
ATOM    337  HG  LEU    24      11.403  33.296  45.126  1.00  0.00           H  
ATOM    338  CD1 LEU    24      11.437  33.622  47.246  1.00  0.00           C  
ATOM    339 HD11 LEU    24      11.890  32.638  47.368  1.00  0.00           H  
ATOM    340 HD12 LEU    24      10.707  33.872  48.016  1.00  0.00           H  
ATOM    341 HD13 LEU    24      12.354  34.202  47.352  1.00  0.00           H  
ATOM    342  CD2 LEU    24       9.516  32.872  45.950  1.00  0.00           C  
ATOM    343 HD21 LEU    24       8.880  33.009  46.824  1.00  0.00           H  
ATOM    344 HD22 LEU    24       9.817  31.824  45.953  1.00  0.00           H  
ATOM    345 HD23 LEU    24       8.949  33.072  45.040  1.00  0.00           H  
ATOM    346  C   LEU    24       9.126  36.953  44.267  1.00  0.00           C  
ATOM    347  O   LEU    24       8.010  36.974  44.709  1.00  0.00           O  
ATOM    348  N   SER    25       9.776  38.089  44.013  1.00  0.00           N  
ATOM    349  H   SER    25      10.722  38.013  43.667  1.00  0.00           H  
ATOM    350  CA  SER    25       9.066  39.376  43.841  1.00  0.00           C  
ATOM    351  HA  SER    25       8.190  39.423  44.488  1.00  0.00           H  
ATOM    352  CB  SER    25       9.983  40.621  44.089  1.00  0.00           C  
ATOM    353  HB2 SER    25      10.805  40.587  43.374  1.00  0.00           H  
ATOM    354  HB3 SER    25       9.298  41.458  43.956  1.00  0.00           H  
ATOM    355  OG  SER    25      10.459  40.594  45.402  1.00  0.00           O  
ATOM    356  HG  SER    25      11.055  39.845  45.335  1.00  0.00           H  
ATOM    357  C   SER    25       8.401  39.542  42.462  1.00  0.00           C  
ATOM    358  O   SER    25       7.839  40.630  42.113  1.00  0.00           O  
ATOM    359  N   GLU    26       8.345  38.476  41.670  1.00  0.00           N  
ATOM    360  H   GLU    26       8.732  37.629  42.062  1.00  0.00           H  
ATOM    361  CA  GLU    26       7.621  38.339  40.431  1.00  0.00           C  
ATOM    362  HA  GLU    26       7.091  39.275  40.257  1.00  0.00           H  
ATOM    363  CB  GLU    26       8.432  37.980  39.220  1.00  0.00           C  
ATOM    364  HB2 GLU    26       9.154  37.213  39.501  1.00  0.00           H  
ATOM    365  HB3 GLU    26       7.809  37.794  38.345  1.00  0.00           H  
ATOM    366  CG  GLU    26       9.419  39.130  38.812  1.00  0.00           C  
ATOM    367  HG2 GLU    26       8.875  40.011  38.470  1.00  0.00           H  
ATOM    368  HG3 GLU    26      10.033  39.383  39.676  1.00  0.00           H  
ATOM    369  CD  GLU    26      10.445  38.714  37.724  1.00  0.00           C  
ATOM    370  OE1 GLU    26      10.422  37.565  37.231  1.00  0.00           O  
ATOM    371  OE2 GLU    26      11.155  39.546  37.236  1.00  0.00           O  
ATOM    372  C   GLU    26       6.506  37.243  40.548  1.00  0.00           C  
ATOM    373  O   GLU    26       5.433  37.432  40.070  1.00  0.00           O  
ATOM    374  N   GLU    27       6.796  36.039  41.108  1.00  0.00           N  
ATOM    375  H   GLU    27       7.782  35.834  41.181  1.00  0.00           H  
ATOM    376  CA  GLU    27       5.834  34.931  41.151  1.00  0.00           C  
ATOM    377  HA  GLU    27       5.119  35.089  40.343  1.00  0.00           H  
ATOM    378  CB  GLU    27       6.640  33.671  40.994  1.00  0.00           C  
ATOM    379  HB2 GLU    27       5.959  32.838  41.170  1.00  0.00           H  
ATOM    380  HB3 GLU    27       7.365  33.649  41.808  1.00  0.00           H  
ATOM    381  CG  GLU    27       7.406  33.499  39.657  1.00  0.00           C  
ATOM    382  HG2 GLU    27       7.949  34.398  39.365  1.00  0.00           H  
ATOM    383  HG3 GLU    27       8.072  32.658  39.848  1.00  0.00           H  
ATOM    384  CD  GLU    27       6.348  33.277  38.542  1.00  0.00           C  
ATOM    385  OE1 GLU    27       5.813  32.151  38.433  1.00  0.00           O  
ATOM    386  OE2 GLU    27       6.034  34.251  37.882  1.00  0.00           O  
ATOM    387  C   GLU    27       5.085  34.988  42.474  1.00  0.00           C  
ATOM    388  O   GLU    27       3.963  34.323  42.614  1.00  0.00           O  
ATOM    389  N   ALA    28       5.576  35.566  43.540  1.00  0.00           N  
ATOM    390  H   ALA    28       6.479  36.019  43.541  1.00  0.00           H  
ATOM    391  CA  ALA    28       4.962  35.572  44.904  1.00  0.00           C  
ATOM    392  HA  ALA    28       3.908  35.466  44.651  1.00  0.00           H  
ATOM    393  CB  ALA    28       5.512  34.407  45.686  1.00  0.00           C  
ATOM    394  HB1 ALA    28       5.147  34.390  46.713  1.00  0.00           H  
ATOM    395  HB2 ALA    28       6.601  34.420  45.640  1.00  0.00           H  
ATOM    396  HB3 ALA    28       5.358  33.502  45.098  1.00  0.00           H  
ATOM    397  C   ALA    28       5.095  36.881  45.733  1.00  0.00           C  
ATOM    398  O   ALA    28       5.577  36.853  46.873  1.00  0.00           O  
ATOM    399  N   PRO    29       4.607  38.065  45.247  1.00  0.00           N  
ATOM    400  CD  PRO    29       4.081  38.345  43.920  1.00  0.00           C  
ATOM    401  HD2 PRO    29       4.615  37.810  43.135  1.00  0.00           H  
ATOM    402  HD3 PRO    29       3.014  38.164  43.789  1.00  0.00           H  
ATOM    403  CG  PRO    29       4.432  39.880  43.579  1.00  0.00           C  
ATOM    404  HG2 PRO    29       3.594  40.337  43.053  1.00  0.00           H  
ATOM    405  HG3 PRO    29       5.370  39.961  43.030  1.00  0.00           H  
ATOM    406  CB  PRO    29       4.444  40.474  45.024  1.00  0.00           C  
ATOM    407  HB2 PRO    29       3.396  40.645  45.272  1.00  0.00           H  
ATOM    408  HB3 PRO    29       5.060  41.361  45.170  1.00  0.00           H  
ATOM    409  CA  PRO    29       4.910  39.312  45.954  1.00  0.00           C  
ATOM    410  HA  PRO    29       5.993  39.367  46.065  1.00  0.00           H  
ATOM    411  C   PRO    29       4.262  39.356  47.421  1.00  0.00           C  
ATOM    412  O   PRO    29       4.590  40.191  48.239  1.00  0.00           O  
ATOM    413  N   GLY    30       3.296  38.456  47.624  1.00  0.00           N  
ATOM    414  H   GLY    30       3.088  37.887  46.816  1.00  0.00           H  
ATOM    415  CA  GLY    30       2.589  38.336  48.903  1.00  0.00           C  
ATOM    416  HA2 GLY    30       2.359  39.336  49.269  1.00  0.00           H  
ATOM    417  HA3 GLY    30       1.648  37.790  48.839  1.00  0.00           H  
ATOM    418  C   GLY    30       3.401  37.673  49.956  1.00  0.00           C  
ATOM    419  O   GLY    30       2.959  37.543  51.111  1.00  0.00           O  
ATOM    420  N   ALA    31       4.553  37.166  49.658  1.00  0.00           N  
ATOM    421  H   ALA    31       4.908  37.358  48.732  1.00  0.00           H  
ATOM    422  CA  ALA    31       5.549  36.574  50.620  1.00  0.00           C  
ATOM    423  HA  ALA    31       4.956  36.079  51.388  1.00  0.00           H  
ATOM    424  CB  ALA    31       6.343  35.503  49.818  1.00  0.00           C  
ATOM    425  HB1 ALA    31       5.633  34.695  49.640  1.00  0.00           H  
ATOM    426  HB2 ALA    31       6.730  35.869  48.867  1.00  0.00           H  
ATOM    427  HB3 ALA    31       7.101  35.172  50.528  1.00  0.00           H  
ATOM    428  C   ALA    31       6.383  37.658  51.225  1.00  0.00           C  
ATOM    429  O   ALA    31       6.983  38.429  50.514  1.00  0.00           O  
ATOM    430  N   THR    32       6.519  37.673  52.560  1.00  0.00           N  
ATOM    431  H   THR    32       6.095  36.906  53.061  1.00  0.00           H  
ATOM    432  CA  THR    32       7.609  38.464  53.243  1.00  0.00           C  
ATOM    433  HA  THR    32       7.736  39.444  52.784  1.00  0.00           H  
ATOM    434  CB  THR    32       7.305  38.711  54.779  1.00  0.00           C  
ATOM    435  HB  THR    32       8.204  39.194  55.162  1.00  0.00           H  
ATOM    436  CG2 THR    32       6.156  39.783  54.899  1.00  0.00           C  
ATOM    437 HG21 THR    32       6.340  40.677  54.304  1.00  0.00           H  
ATOM    438 HG22 THR    32       6.239  40.178  55.912  1.00  0.00           H  
ATOM    439 HG23 THR    32       5.162  39.339  54.849  1.00  0.00           H  
ATOM    440  OG1 THR    32       6.939  37.617  55.670  1.00  0.00           O  
ATOM    441  HG1 THR    32       6.075  37.262  55.448  1.00  0.00           H  
ATOM    442  C   THR    32       9.046  37.844  53.077  1.00  0.00           C  
ATOM    443  O   THR    32       9.216  36.655  53.252  1.00  0.00           O  
ATOM    444  N   ILE    33      10.088  38.727  52.872  1.00  0.00           N  
ATOM    445  H   ILE    33       9.898  39.719  52.862  1.00  0.00           H  
ATOM    446  CA  ILE    33      11.391  38.331  52.418  1.00  0.00           C  
ATOM    447  HA  ILE    33      11.507  37.294  52.735  1.00  0.00           H  
ATOM    448  CB  ILE    33      11.447  38.428  50.878  1.00  0.00           C  
ATOM    449  HB  ILE    33      11.229  39.467  50.631  1.00  0.00           H  
ATOM    450  CG2 ILE    33      12.866  38.049  50.311  1.00  0.00           C  
ATOM    451 HG21 ILE    33      12.873  36.961  50.361  1.00  0.00           H  
ATOM    452 HG22 ILE    33      13.707  38.375  50.923  1.00  0.00           H  
ATOM    453 HG23 ILE    33      13.023  38.440  49.306  1.00  0.00           H  
ATOM    454  CG1 ILE    33      10.475  37.611  50.001  1.00  0.00           C  
ATOM    455 HG12 ILE    33      10.417  36.580  50.351  1.00  0.00           H  
ATOM    456 HG13 ILE    33       9.532  38.070  50.297  1.00  0.00           H  
ATOM    457  CD1 ILE    33      10.648  37.740  48.441  1.00  0.00           C  
ATOM    458 HD11 ILE    33      11.561  37.256  48.093  1.00  0.00           H  
ATOM    459 HD12 ILE    33       9.833  37.284  47.878  1.00  0.00           H  
ATOM    460 HD13 ILE    33      10.699  38.780  48.119  1.00  0.00           H  
ATOM    461  C   ILE    33      12.515  39.151  53.120  1.00  0.00           C  
ATOM    462  O   ILE    33      12.692  40.389  52.946  1.00  0.00           O  
ATOM    463  N   ALA    34      13.181  38.345  53.961  1.00  0.00           N  
ATOM    464  H   ALA    34      13.048  37.346  53.887  1.00  0.00           H  
ATOM    465  CA  ALA    34      14.412  38.955  54.504  1.00  0.00           C  
ATOM    466  HA  ALA    34      14.322  40.039  54.567  1.00  0.00           H  
ATOM    467  CB  ALA    34      14.478  38.542  55.980  1.00  0.00           C  
ATOM    468  HB1 ALA    34      14.301  37.476  56.122  1.00  0.00           H  
ATOM    469  HB2 ALA    34      13.756  39.134  56.542  1.00  0.00           H  
ATOM    470  HB3 ALA    34      15.491  38.760  56.320  1.00  0.00           H  
ATOM    471  C   ALA    34      15.660  38.469  53.764  1.00  0.00           C  
ATOM    472  O   ALA    34      15.950  37.251  53.691  1.00  0.00           O  
ATOM    473  N   MET    35      16.561  39.360  53.312  1.00  0.00           N  
ATOM    474  H   MET    35      16.248  40.313  53.432  1.00  0.00           H  
ATOM    475  CA  MET    35      17.942  39.020  52.941  1.00  0.00           C  
ATOM    476  HA  MET    35      18.151  37.953  52.854  1.00  0.00           H  
ATOM    477  CB  MET    35      18.131  39.520  51.576  1.00  0.00           C  
ATOM    478  HB2 MET    35      17.473  39.101  50.815  1.00  0.00           H  
ATOM    479  HB3 MET    35      18.075  40.606  51.512  1.00  0.00           H  
ATOM    480  CG  MET    35      19.525  39.300  51.024  1.00  0.00           C  
ATOM    481  HG2 MET    35      19.723  38.228  51.041  1.00  0.00           H  
ATOM    482  HG3 MET    35      20.254  39.799  51.661  1.00  0.00           H  
ATOM    483  SD  MET    35      19.740  39.941  49.353  1.00  0.00           S  
ATOM    484  CE  MET    35      18.894  38.620  48.433  1.00  0.00           C  
ATOM    485  HE1 MET    35      18.911  38.914  47.384  1.00  0.00           H  
ATOM    486  HE2 MET    35      17.829  38.655  48.665  1.00  0.00           H  
ATOM    487  HE3 MET    35      19.417  37.674  48.574  1.00  0.00           H  
ATOM    488  C   MET    35      18.983  39.603  53.806  1.00  0.00           C  
ATOM    489  O   MET    35      18.940  40.836  53.992  1.00  0.00           O  
ATOM    490  N   PHE    36      19.870  38.757  54.379  1.00  0.00           N  
ATOM    491  H   PHE    36      19.668  37.773  54.275  1.00  0.00           H  
ATOM    492  CA  PHE    36      20.936  39.164  55.286  1.00  0.00           C  
ATOM    493  HA  PHE    36      20.660  40.176  55.584  1.00  0.00           H  
ATOM    494  CB  PHE    36      20.879  38.458  56.633  1.00  0.00           C  
ATOM    495  HB2 PHE    36      21.252  37.441  56.512  1.00  0.00           H  
ATOM    496  HB3 PHE    36      21.481  39.020  57.347  1.00  0.00           H  
ATOM    497  CG  PHE    36      19.487  38.324  57.242  1.00  0.00           C  
ATOM    498  CD1 PHE    36      18.913  39.364  57.985  1.00  0.00           C  
ATOM    499  HD1 PHE    36      19.401  40.312  58.156  1.00  0.00           H  
ATOM    500  CE1 PHE    36      17.667  39.135  58.604  1.00  0.00           C  
ATOM    501  HE1 PHE    36      17.336  39.948  59.233  1.00  0.00           H  
ATOM    502  CZ  PHE    36      16.983  37.929  58.388  1.00  0.00           C  
ATOM    503  HZ  PHE    36      15.976  37.700  58.705  1.00  0.00           H  
ATOM    504  CE2 PHE    36      17.498  36.950  57.633  1.00  0.00           C  
ATOM    505  HE2 PHE    36      17.010  35.999  57.476  1.00  0.00           H  
ATOM    506  CD2 PHE    36      18.754  37.122  57.060  1.00  0.00           C  
ATOM    507  HD2 PHE    36      19.135  36.388  56.366  1.00  0.00           H  
ATOM    508  C   PHE    36      22.315  39.139  54.696  1.00  0.00           C  
ATOM    509  O   PHE    36      22.760  38.155  54.182  1.00  0.00           O  
ATOM    510  N   GLU    37      22.999  40.232  54.770  1.00  0.00           N  
ATOM    511  H   GLU    37      22.657  41.072  55.214  1.00  0.00           H  
ATOM    512  CA  GLU    37      24.303  40.380  54.138  1.00  0.00           C  
ATOM    513  HA  GLU    37      24.673  39.443  53.722  1.00  0.00           H  
ATOM    514  CB  GLU    37      24.030  41.261  52.897  1.00  0.00           C  
ATOM    515  HB2 GLU    37      23.414  42.146  53.059  1.00  0.00           H  
ATOM    516  HB3 GLU    37      23.462  40.683  52.168  1.00  0.00           H  
ATOM    517  CG  GLU    37      25.323  41.725  52.169  1.00  0.00           C  
ATOM    518  HG2 GLU    37      25.830  42.425  52.833  1.00  0.00           H  
ATOM    519  HG3 GLU    37      24.970  42.284  51.302  1.00  0.00           H  
ATOM    520  CD  GLU    37      26.140  40.542  51.745  1.00  0.00           C  
ATOM    521  OE1 GLU    37      25.819  39.805  50.760  1.00  0.00           O  
ATOM    522  OE2 GLU    37      27.215  40.342  52.296  1.00  0.00           O  
ATOM    523  C   GLU    37      25.307  40.890  55.197  1.00  0.00           C  
ATOM    524  O   GLU    37      25.051  41.852  55.821  1.00  0.00           O  
ATOM    525  N   VAL    38      26.473  40.305  55.350  1.00  0.00           N  
ATOM    526  H   VAL    38      26.765  39.557  54.738  1.00  0.00           H  
ATOM    527  CA  VAL    38      27.622  40.624  56.258  1.00  0.00           C  
ATOM    528  HA  VAL    38      27.154  40.778  57.230  1.00  0.00           H  
ATOM    529  CB  VAL    38      28.633  39.528  56.486  1.00  0.00           C  
ATOM    530  HB  VAL    38      28.054  38.690  56.875  1.00  0.00           H  
ATOM    531  CG1 VAL    38      29.366  39.076  55.232  1.00  0.00           C  
ATOM    532 HG11 VAL    38      30.061  39.818  54.839  1.00  0.00           H  
ATOM    533 HG12 VAL    38      28.593  38.998  54.468  1.00  0.00           H  
ATOM    534 HG13 VAL    38      29.817  38.094  55.373  1.00  0.00           H  
ATOM    535  CG2 VAL    38      29.776  39.917  57.437  1.00  0.00           C  
ATOM    536 HG21 VAL    38      30.287  40.827  57.125  1.00  0.00           H  
ATOM    537 HG22 VAL    38      29.357  40.231  58.393  1.00  0.00           H  
ATOM    538 HG23 VAL    38      30.475  39.092  57.574  1.00  0.00           H  
ATOM    539  C   VAL    38      28.262  41.919  55.818  1.00  0.00           C  
ATOM    540  O   VAL    38      28.672  42.683  56.691  1.00  0.00           O  
ATOM    541  N   GLY    39      28.535  42.042  54.499  1.00  0.00           N  
ATOM    542  H   GLY    39      28.345  41.255  53.896  1.00  0.00           H  
ATOM    543  CA  GLY    39      29.230  43.220  53.868  1.00  0.00           C  
ATOM    544  HA2 GLY    39      30.154  43.432  54.405  1.00  0.00           H  
ATOM    545  HA3 GLY    39      29.518  43.102  52.823  1.00  0.00           H  
ATOM    546  C   GLY    39      28.322  44.416  53.857  1.00  0.00           C  
ATOM    547  O   GLY    39      27.106  44.388  54.122  1.00  0.00           O  
ATOM    548  N   PRO    40      28.970  45.600  53.684  1.00  0.00           N  
ATOM    549  CD  PRO    40      30.352  45.949  53.478  1.00  0.00           C  
ATOM    550  HD2 PRO    40      31.019  45.359  54.107  1.00  0.00           H  
ATOM    551  HD3 PRO    40      30.612  45.732  52.441  1.00  0.00           H  
ATOM    552  CG  PRO    40      30.488  47.476  53.707  1.00  0.00           C  
ATOM    553  HG2 PRO    40      30.534  47.759  52.655  1.00  0.00           H  
ATOM    554  HG3 PRO    40      31.369  47.695  54.311  1.00  0.00           H  
ATOM    555  CB  PRO    40      29.119  47.881  54.349  1.00  0.00           C  
ATOM    556  HB2 PRO    40      28.903  48.903  54.037  1.00  0.00           H  
ATOM    557  HB3 PRO    40      29.179  47.731  55.427  1.00  0.00           H  
ATOM    558  CA  PRO    40      28.223  46.877  53.730  1.00  0.00           C  
ATOM    559  HA  PRO    40      27.343  46.825  54.372  1.00  0.00           H  
ATOM    560  C   PRO    40      27.646  47.214  52.294  1.00  0.00           C  
ATOM    561  O   PRO    40      28.082  46.690  51.251  1.00  0.00           O  
ATOM    562  N   THR    41      26.788  48.203  52.348  1.00  0.00           N  
ATOM    563  H   THR    41      26.457  48.578  53.225  1.00  0.00           H  
ATOM    564  CA  THR    41      26.352  48.846  51.138  1.00  0.00           C  
ATOM    565  HA  THR    41      26.184  48.230  50.255  1.00  0.00           H  
ATOM    566  CB  THR    41      25.156  49.733  51.503  1.00  0.00           C  
ATOM    567  HB  THR    41      25.359  50.248  52.442  1.00  0.00           H  
ATOM    568  CG2 THR    41      24.568  50.561  50.366  1.00  0.00           C  
ATOM    569 HG21 THR    41      24.711  49.990  49.448  1.00  0.00           H  
ATOM    570 HG22 THR    41      23.524  50.872  50.407  1.00  0.00           H  
ATOM    571 HG23 THR    41      25.227  51.416  50.215  1.00  0.00           H  
ATOM    572  OG1 THR    41      24.046  48.867  51.794  1.00  0.00           O  
ATOM    573  HG1 THR    41      24.040  48.603  52.716  1.00  0.00           H  
ATOM    574  C   THR    41      27.521  49.728  50.554  1.00  0.00           C  
ATOM    575  O   THR    41      28.076  50.618  51.174  1.00  0.00           O  
ATOM    576  N   VAL    42      27.901  49.532  49.249  1.00  0.00           N  
ATOM    577  H   VAL    42      27.362  48.829  48.764  1.00  0.00           H  
ATOM    578  CA  VAL    42      29.036  50.248  48.615  1.00  0.00           C  
ATOM    579  HA  VAL    42      29.245  51.113  49.245  1.00  0.00           H  
ATOM    580  CB  VAL    42      30.262  49.381  48.336  1.00  0.00           C  
ATOM    581  HB  VAL    42      31.093  50.080  48.238  1.00  0.00           H  
ATOM    582  CG1 VAL    42      30.578  48.632  49.642  1.00  0.00           C  
ATOM    583 HG11 VAL    42      31.610  48.283  49.607  1.00  0.00           H  
ATOM    584 HG12 VAL    42      29.869  47.841  49.889  1.00  0.00           H  
ATOM    585 HG13 VAL    42      30.388  49.344  50.445  1.00  0.00           H  
ATOM    586  CG2 VAL    42      30.165  48.400  47.178  1.00  0.00           C  
ATOM    587 HG21 VAL    42      31.168  48.021  46.984  1.00  0.00           H  
ATOM    588 HG22 VAL    42      29.917  48.971  46.283  1.00  0.00           H  
ATOM    589 HG23 VAL    42      29.452  47.580  47.271  1.00  0.00           H  
ATOM    590  C   VAL    42      28.761  51.010  47.325  1.00  0.00           C  
ATOM    591  O   VAL    42      29.680  51.674  46.834  1.00  0.00           O  
ATOM    592  N   SER    43      27.548  50.960  46.767  1.00  0.00           N  
ATOM    593  H   SER    43      26.805  50.504  47.276  1.00  0.00           H  
ATOM    594  CA  SER    43      27.097  51.489  45.487  1.00  0.00           C  
ATOM    595  HA  SER    43      27.650  52.388  45.215  1.00  0.00           H  
ATOM    596  CB  SER    43      27.479  50.359  44.445  1.00  0.00           C  
ATOM    597  HB2 SER    43      27.115  50.680  43.469  1.00  0.00           H  
ATOM    598  HB3 SER    43      28.557  50.220  44.367  1.00  0.00           H  
ATOM    599  OG  SER    43      26.821  49.165  44.616  1.00  0.00           O  
ATOM    600  HG  SER    43      27.127  48.590  43.910  1.00  0.00           H  
ATOM    601  C   SER    43      25.573  51.807  45.303  1.00  0.00           C  
ATOM    602  O   SER    43      24.714  51.409  46.085  1.00  0.00           O  
ATOM    603  N   ASN    44      25.312  52.612  44.238  1.00  0.00           N  
ATOM    604  H   ASN    44      26.025  52.902  43.585  1.00  0.00           H  
ATOM    605  CA  ASN    44      23.986  53.199  43.964  1.00  0.00           C  
ATOM    606  HA  ASN    44      23.312  53.017  44.801  1.00  0.00           H  
ATOM    607  CB  ASN    44      24.054  54.785  44.096  1.00  0.00           C  
ATOM    608  HB2 ASN    44      24.544  55.331  43.290  1.00  0.00           H  
ATOM    609  HB3 ASN    44      24.601  54.908  45.030  1.00  0.00           H  
ATOM    610  CG  ASN    44      22.814  55.415  44.300  1.00  0.00           C  
ATOM    611  OD1 ASN    44      22.269  56.138  43.453  1.00  0.00           O  
ATOM    612  ND2 ASN    44      22.181  55.222  45.435  1.00  0.00           N  
ATOM    613 HD21 ASN    44      22.625  54.738  46.203  1.00  0.00           H  
ATOM    614 HD22 ASN    44      21.366  55.781  45.642  1.00  0.00           H  
ATOM    615  C   ASN    44      23.291  52.818  42.758  1.00  0.00           C  
ATOM    616  O   ASN    44      23.835  53.002  41.660  1.00  0.00           O  
ATOM    617  N   PRO    45      21.990  52.452  42.801  1.00  0.00           N  
ATOM    618  CD  PRO    45      21.159  52.594  41.617  1.00  0.00           C  
ATOM    619  HD2 PRO    45      21.330  51.763  40.933  1.00  0.00           H  
ATOM    620  HD3 PRO    45      21.259  53.597  41.201  1.00  0.00           H  
ATOM    621  CG  PRO    45      19.784  52.192  42.142  1.00  0.00           C  
ATOM    622  HG2 PRO    45      19.221  51.719  41.338  1.00  0.00           H  
ATOM    623  HG3 PRO    45      19.229  53.036  42.554  1.00  0.00           H  
ATOM    624  CB  PRO    45      20.065  51.175  43.257  1.00  0.00           C  
ATOM    625  HB2 PRO    45      20.382  50.224  42.828  1.00  0.00           H  
ATOM    626  HB3 PRO    45      19.310  51.085  44.039  1.00  0.00           H  
ATOM    627  CA  PRO    45      21.370  51.672  43.926  1.00  0.00           C  
ATOM    628  HA  PRO    45      21.180  52.365  44.746  1.00  0.00           H  
ATOM    629  C   PRO    45      22.259  50.463  44.459  1.00  0.00           C  
ATOM    630  O   PRO    45      23.187  50.021  43.812  1.00  0.00           O  
ATOM    631  N   PRO    46      21.900  49.901  45.695  1.00  0.00           N  
ATOM    632  CD  PRO    46      20.970  50.375  46.590  1.00  0.00           C  
ATOM    633  HD2 PRO    46      21.018  51.445  46.789  1.00  0.00           H  
ATOM    634  HD3 PRO    46      19.976  50.079  46.254  1.00  0.00           H  
ATOM    635  CG  PRO    46      21.327  49.825  47.968  1.00  0.00           C  
ATOM    636  HG2 PRO    46      21.866  50.642  48.448  1.00  0.00           H  
ATOM    637  HG3 PRO    46      20.400  49.645  48.513  1.00  0.00           H  
ATOM    638  CB  PRO    46      22.040  48.582  47.699  1.00  0.00           C  
ATOM    639  HB2 PRO    46      21.311  47.772  47.717  1.00  0.00           H  
ATOM    640  HB3 PRO    46      22.769  48.479  48.503  1.00  0.00           H  
ATOM    641  CA  PRO    46      22.677  48.845  46.320  1.00  0.00           C  
ATOM    642  HA  PRO    46      23.719  49.121  46.482  1.00  0.00           H  
ATOM    643  C   PRO    46      22.781  47.447  45.519  1.00  0.00           C  
ATOM    644  O   PRO    46      21.802  46.900  45.081  1.00  0.00           O  
ATOM    645  N   GLY    47      24.035  47.041  45.369  1.00  0.00           N  
ATOM    646  H   GLY    47      24.648  47.542  45.996  1.00  0.00           H  
ATOM    647  CA  GLY    47      24.366  45.910  44.426  1.00  0.00           C  
ATOM    648  HA2 GLY    47      23.466  45.295  44.446  1.00  0.00           H  
ATOM    649  HA3 GLY    47      25.197  45.364  44.874  1.00  0.00           H  
ATOM    650  C   GLY    47      24.909  46.329  42.989  1.00  0.00           C  
ATOM    651  O   GLY    47      25.339  45.411  42.281  1.00  0.00           O  
ATOM    652  N   ALA    48      25.005  47.591  42.618  1.00  0.00           N  
ATOM    653  H   ALA    48      24.441  48.299  43.067  1.00  0.00           H  
ATOM    654  CA  ALA    48      25.774  48.177  41.452  1.00  0.00           C  
ATOM    655  HA  ALA    48      25.338  47.570  40.658  1.00  0.00           H  
ATOM    656  CB  ALA    48      25.304  49.598  41.379  1.00  0.00           C  
ATOM    657  HB1 ALA    48      24.232  49.507  41.203  1.00  0.00           H  
ATOM    658  HB2 ALA    48      25.816  50.122  40.572  1.00  0.00           H  
ATOM    659  HB3 ALA    48      25.505  50.201  42.264  1.00  0.00           H  
ATOM    660  C   ALA    48      27.283  48.092  41.448  1.00  0.00           C  
ATOM    661  O   ALA    48      27.883  47.943  42.527  1.00  0.00           O  
ATOM    662  N   HIE    49      27.892  48.192  40.261  1.00  0.00           N  
ATOM    663  H   HIE    49      27.333  48.226  39.420  1.00  0.00           H  
ATOM    664  CA  HIE    49      29.376  48.289  40.070  1.00  0.00           C  
ATOM    665  HA  HIE    49      29.773  47.450  40.642  1.00  0.00           H  
ATOM    666  CB  HIE    49      29.716  48.181  38.612  1.00  0.00           C  
ATOM    667  HB2 HIE    49      29.130  47.440  38.068  1.00  0.00           H  
ATOM    668  HB3 HIE    49      29.506  49.149  38.157  1.00  0.00           H  
ATOM    669  CG  HIE    49      31.075  47.814  38.336  1.00  0.00           C  
ATOM    670  ND1 HIE    49      32.257  48.490  38.702  1.00  0.00           N  
ATOM    671  CE1 HIE    49      33.289  47.685  38.436  1.00  0.00           C  
ATOM    672  HE1 HIE    49      34.320  47.878  38.694  1.00  0.00           H  
ATOM    673  NE2 HIE    49      32.870  46.563  37.868  1.00  0.00           N  
ATOM    674  HE2 HIE    49      33.432  45.760  37.625  1.00  0.00           H  
ATOM    675  CD2 HIE    49      31.445  46.605  37.821  1.00  0.00           C  
ATOM    676  HD2 HIE    49      30.833  45.786  37.474  1.00  0.00           H  
ATOM    677  C   HIE    49      30.059  49.436  40.773  1.00  0.00           C  
ATOM    678  O   HIE    49      29.693  50.602  40.635  1.00  0.00           O  
ATOM    679  N   VAL    50      31.146  49.162  41.538  1.00  0.00           N  
ATOM    680  H   VAL    50      31.463  48.203  41.507  1.00  0.00           H  
ATOM    681  CA  VAL    50      31.989  50.177  42.223  1.00  0.00           C  
ATOM    682  HA  VAL    50      31.337  50.499  43.034  1.00  0.00           H  
ATOM    683  CB  VAL    50      33.089  49.445  43.048  1.00  0.00           C  
ATOM    684  HB  VAL    50      33.601  50.216  43.623  1.00  0.00           H  
ATOM    685  CG1 VAL    50      32.488  48.452  43.923  1.00  0.00           C  
ATOM    686 HG11 VAL    50      33.144  48.187  44.752  1.00  0.00           H  
ATOM    687 HG12 VAL    50      31.607  48.724  44.505  1.00  0.00           H  
ATOM    688 HG13 VAL    50      32.201  47.541  43.397  1.00  0.00           H  
ATOM    689  CG2 VAL    50      34.144  48.840  42.070  1.00  0.00           C  
ATOM    690 HG21 VAL    50      34.907  48.326  42.655  1.00  0.00           H  
ATOM    691 HG22 VAL    50      33.620  48.071  41.504  1.00  0.00           H  
ATOM    692 HG23 VAL    50      34.553  49.559  41.360  1.00  0.00           H  
ATOM    693  C   VAL    50      32.681  51.235  41.330  1.00  0.00           C  
ATOM    694  O   VAL    50      32.989  52.317  41.844  1.00  0.00           O  
ATOM    695  N   LYS    51      32.895  50.967  40.005  1.00  0.00           N  
ATOM    696  H   LYS    51      32.596  50.070  39.652  1.00  0.00           H  
ATOM    697  CA  LYS    51      33.429  51.918  39.109  1.00  0.00           C  
ATOM    698  HA  LYS    51      33.971  52.614  39.749  1.00  0.00           H  
ATOM    699  CB  LYS    51      34.537  51.279  38.165  1.00  0.00           C  
ATOM    700  HB2 LYS    51      34.009  50.736  37.382  1.00  0.00           H  
ATOM    701  HB3 LYS    51      35.189  50.509  38.577  1.00  0.00           H  
ATOM    702  CG  LYS    51      35.387  52.334  37.457  1.00  0.00           C  
ATOM    703  HG2 LYS    51      34.869  52.818  36.629  1.00  0.00           H  
ATOM    704  HG3 LYS    51      35.780  52.975  38.246  1.00  0.00           H  
ATOM    705  CD  LYS    51      36.558  51.608  36.776  1.00  0.00           C  
ATOM    706  HD2 LYS    51      36.184  50.954  35.988  1.00  0.00           H  
ATOM    707  HD3 LYS    51      37.091  50.994  37.502  1.00  0.00           H  
ATOM    708  CE  LYS    51      37.545  52.702  36.160  1.00  0.00           C  
ATOM    709  HE2 LYS    51      36.914  53.128  35.381  1.00  0.00           H  
ATOM    710  HE3 LYS    51      37.803  53.336  37.009  1.00  0.00           H  
ATOM    711  NZ  LYS    51      38.712  52.058  35.698  1.00  0.00           N  
ATOM    712  HZ1 LYS    51      38.525  51.356  34.997  1.00  0.00           H  
ATOM    713  HZ2 LYS    51      39.098  51.427  36.386  1.00  0.00           H  
ATOM    714  HZ3 LYS    51      39.380  52.793  35.516  1.00  0.00           H  
ATOM    715  C   LYS    51      32.398  52.894  38.422  1.00  0.00           C  
ATOM    716  O   LYS    51      32.848  53.908  37.953  1.00  0.00           O  
ATOM    717  N   ASN    52      31.115  52.580  38.431  1.00  0.00           N  
ATOM    718  H   ASN    52      30.877  51.736  38.931  1.00  0.00           H  
ATOM    719  CA  ASN    52      30.093  53.548  37.891  1.00  0.00           C  
ATOM    720  HA  ASN    52      30.471  54.034  36.991  1.00  0.00           H  
ATOM    721  CB  ASN    52      28.784  52.851  37.669  1.00  0.00           C  
ATOM    722  HB2 ASN    52      28.829  51.801  37.378  1.00  0.00           H  
ATOM    723  HB3 ASN    52      28.350  52.761  38.665  1.00  0.00           H  
ATOM    724  CG  ASN    52      27.790  53.572  36.816  1.00  0.00           C  
ATOM    725  OD1 ASN    52      28.191  54.076  35.757  1.00  0.00           O  
ATOM    726  ND2 ASN    52      26.538  53.720  37.202  1.00  0.00           N  
ATOM    727 HD21 ASN    52      26.216  53.168  37.983  1.00  0.00           H  
ATOM    728 HD22 ASN    52      25.928  54.195  36.551  1.00  0.00           H  
ATOM    729  C   ASN    52      29.856  54.749  38.844  1.00  0.00           C  
ATOM    730  O   ASN    52      29.246  55.743  38.485  1.00  0.00           O  
ATOM    731  N   ILE    53      30.399  54.596  40.048  1.00  0.00           N  
ATOM    732  H   ILE    53      30.882  53.727  40.224  1.00  0.00           H  
ATOM    733  CA  ILE    53      30.572  55.677  40.997  1.00  0.00           C  
ATOM    734  HA  ILE    53      29.545  56.039  41.046  1.00  0.00           H  
ATOM    735  CB  ILE    53      31.090  55.185  42.320  1.00  0.00           C  
ATOM    736  HB  ILE    53      31.926  54.499  42.189  1.00  0.00           H  
ATOM    737  CG2 ILE    53      31.759  56.298  43.274  1.00  0.00           C  
ATOM    738 HG21 ILE    53      32.076  55.923  44.247  1.00  0.00           H  
ATOM    739 HG22 ILE    53      32.554  56.815  42.737  1.00  0.00           H  
ATOM    740 HG23 ILE    53      31.027  57.065  43.529  1.00  0.00           H  
ATOM    741  CG1 ILE    53      30.061  54.310  42.982  1.00  0.00           C  
ATOM    742 HG12 ILE    53      29.076  54.771  43.062  1.00  0.00           H  
ATOM    743 HG13 ILE    53      29.727  53.520  42.310  1.00  0.00           H  
ATOM    744  CD1 ILE    53      30.390  53.606  44.269  1.00  0.00           C  
ATOM    745 HD11 ILE    53      29.499  53.033  44.525  1.00  0.00           H  
ATOM    746 HD12 ILE    53      30.556  54.275  45.113  1.00  0.00           H  
ATOM    747 HD13 ILE    53      31.226  52.930  44.087  1.00  0.00           H  
ATOM    748  C   ILE    53      31.521  56.626  40.231  1.00  0.00           C  
ATOM    749  O   ILE    53      32.548  56.313  39.605  1.00  0.00           O  
ATOM    750  N   GLU    54      31.168  57.878  40.375  1.00  0.00           N  
ATOM    751  H   GLU    54      30.379  58.027  40.987  1.00  0.00           H  
ATOM    752  CA  GLU    54      31.827  59.020  39.610  1.00  0.00           C  
ATOM    753  HA  GLU    54      32.233  58.657  38.666  1.00  0.00           H  
ATOM    754  CB  GLU    54      30.822  60.112  39.258  1.00  0.00           C  
ATOM    755  HB2 GLU    54      31.330  60.875  38.669  1.00  0.00           H  
ATOM    756  HB3 GLU    54      30.644  60.699  40.159  1.00  0.00           H  
ATOM    757  CG  GLU    54      29.439  59.642  38.745  1.00  0.00           C  
ATOM    758  HG2 GLU    54      29.088  58.763  39.286  1.00  0.00           H  
ATOM    759  HG3 GLU    54      28.809  60.500  38.975  1.00  0.00           H  
ATOM    760  CD  GLU    54      29.372  59.360  37.247  1.00  0.00           C  
ATOM    761  OE1 GLU    54      28.423  59.842  36.642  1.00  0.00           O  
ATOM    762  OE2 GLU    54      30.334  58.733  36.729  1.00  0.00           O  
ATOM    763  C   GLU    54      33.012  59.638  40.252  1.00  0.00           C  
ATOM    764  O   GLU    54      33.911  60.097  39.574  1.00  0.00           O  
ATOM    765  N   ASP    55      33.043  59.762  41.602  1.00  0.00           N  
ATOM    766  H   ASP    55      32.191  59.513  42.084  1.00  0.00           H  
ATOM    767  CA  ASP    55      34.158  60.456  42.182  1.00  0.00           C  
ATOM    768  HA  ASP    55      34.550  61.378  41.754  1.00  0.00           H  
ATOM    769  CB  ASP    55      33.647  60.934  43.548  1.00  0.00           C  
ATOM    770  HB2 ASP    55      33.094  60.124  44.023  1.00  0.00           H  
ATOM    771  HB3 ASP    55      32.878  61.693  43.411  1.00  0.00           H  
ATOM    772  CG  ASP    55      34.717  61.336  44.568  1.00  0.00           C  
ATOM    773  OD1 ASP    55      34.538  61.254  45.829  1.00  0.00           O  
ATOM    774  OD2 ASP    55      35.799  61.836  44.191  1.00  0.00           O  
ATOM    775  C   ASP    55      35.398  59.589  42.298  1.00  0.00           C  
ATOM    776  O   ASP    55      35.263  58.510  42.921  1.00  0.00           O  
ATOM    777  N   PRO    56      36.627  59.905  41.845  1.00  0.00           N  
ATOM    778  CD  PRO    56      36.921  60.848  40.819  1.00  0.00           C  
ATOM    779  HD2 PRO    56      36.727  61.864  41.163  1.00  0.00           H  
ATOM    780  HD3 PRO    56      36.272  60.572  39.988  1.00  0.00           H  
ATOM    781  CG  PRO    56      38.400  60.629  40.496  1.00  0.00           C  
ATOM    782  HG2 PRO    56      38.523  60.044  39.585  1.00  0.00           H  
ATOM    783  HG3 PRO    56      38.877  61.607  40.429  1.00  0.00           H  
ATOM    784  CB  PRO    56      38.990  59.865  41.693  1.00  0.00           C  
ATOM    785  HB2 PRO    56      39.389  60.552  42.439  1.00  0.00           H  
ATOM    786  HB3 PRO    56      39.744  59.235  41.222  1.00  0.00           H  
ATOM    787  CA  PRO    56      37.766  59.069  42.118  1.00  0.00           C  
ATOM    788  HA  PRO    56      37.746  58.143  41.544  1.00  0.00           H  
ATOM    789  C   PRO    56      37.974  58.711  43.609  1.00  0.00           C  
ATOM    790  O   PRO    56      38.412  57.601  43.832  1.00  0.00           O  
ATOM    791  N   ASP    57      37.724  59.534  44.623  1.00  0.00           N  
ATOM    792  H   ASP    57      37.298  60.416  44.380  1.00  0.00           H  
ATOM    793  CA  ASP    57      37.862  59.247  46.055  1.00  0.00           C  
ATOM    794  HA  ASP    57      38.845  58.791  46.170  1.00  0.00           H  
ATOM    795  CB  ASP    57      37.818  60.587  46.858  1.00  0.00           C  
ATOM    796  HB2 ASP    57      38.015  60.336  47.901  1.00  0.00           H  
ATOM    797  HB3 ASP    57      36.836  61.059  46.868  1.00  0.00           H  
ATOM    798  CG  ASP    57      38.770  61.606  46.292  1.00  0.00           C  
ATOM    799  OD1 ASP    57      40.006  61.322  46.311  1.00  0.00           O  
ATOM    800  OD2 ASP    57      38.295  62.652  45.825  1.00  0.00           O  
ATOM    801  C   ASP    57      36.819  58.210  46.474  1.00  0.00           C  
ATOM    802  O   ASP    57      37.237  57.144  46.976  1.00  0.00           O  
ATOM    803  N   SER    58      35.537  58.519  46.286  1.00  0.00           N  
ATOM    804  H   SER    58      35.385  59.434  45.888  1.00  0.00           H  
ATOM    805  CA  SER    58      34.360  57.689  46.593  1.00  0.00           C  
ATOM    806  HA  SER    58      34.472  57.571  47.671  1.00  0.00           H  
ATOM    807  CB  SER    58      32.995  58.226  46.111  1.00  0.00           C  
ATOM    808  HB2 SER    58      32.904  59.255  46.458  1.00  0.00           H  
ATOM    809  HB3 SER    58      32.900  58.325  45.029  1.00  0.00           H  
ATOM    810  OG  SER    58      31.958  57.390  46.541  1.00  0.00           O  
ATOM    811  HG  SER    58      31.124  57.654  46.144  1.00  0.00           H  
ATOM    812  C   SER    58      34.516  56.343  45.916  1.00  0.00           C  
ATOM    813  O   SER    58      34.088  55.354  46.524  1.00  0.00           O  
ATOM    814  N   ARG    59      35.024  56.223  44.628  1.00  0.00           N  
ATOM    815  H   ARG    59      35.094  57.088  44.111  1.00  0.00           H  
ATOM    816  CA  ARG    59      35.368  54.907  43.957  1.00  0.00           C  
ATOM    817  HA  ARG    59      34.511  54.240  43.866  1.00  0.00           H  
ATOM    818  CB  ARG    59      35.963  55.133  42.545  1.00  0.00           C  
ATOM    819  HB2 ARG    59      36.439  54.184  42.299  1.00  0.00           H  
ATOM    820  HB3 ARG    59      36.654  55.951  42.749  1.00  0.00           H  
ATOM    821  CG  ARG    59      34.977  55.518  41.373  1.00  0.00           C  
ATOM    822  HG2 ARG    59      34.263  54.723  41.159  1.00  0.00           H  
ATOM    823  HG3 ARG    59      34.598  56.518  41.579  1.00  0.00           H  
ATOM    824  CD  ARG    59      35.949  55.761  40.228  1.00  0.00           C  
ATOM    825  HD2 ARG    59      36.566  56.643  40.402  1.00  0.00           H  
ATOM    826  HD3 ARG    59      36.603  54.901  40.085  1.00  0.00           H  
ATOM    827  NE  ARG    59      35.224  55.950  38.904  1.00  0.00           N  
ATOM    828  HE  ARG    59      34.220  56.052  38.936  1.00  0.00           H  
ATOM    829  CZ  ARG    59      35.785  56.022  37.712  1.00  0.00           C  
ATOM    830  NH1 ARG    59      37.060  55.978  37.545  1.00  0.00           N  
ATOM    831 HH11 ARG    59      37.671  55.827  38.335  1.00  0.00           H  
ATOM    832 HH12 ARG    59      37.440  55.869  36.615  1.00  0.00           H  
ATOM    833  NH2 ARG    59      35.112  56.230  36.624  1.00  0.00           N  
ATOM    834 HH21 ARG    59      34.119  56.413  36.661  1.00  0.00           H  
ATOM    835 HH22 ARG    59      35.583  56.242  35.731  1.00  0.00           H  
ATOM    836  C   ARG    59      36.347  54.134  44.767  1.00  0.00           C  
ATOM    837  O   ARG    59      36.091  52.962  45.085  1.00  0.00           O  
ATOM    838  N   SER    60      37.495  54.783  45.147  1.00  0.00           N  
ATOM    839  H   SER    60      37.602  55.766  44.942  1.00  0.00           H  
ATOM    840  CA  SER    60      38.585  54.230  45.842  1.00  0.00           C  
ATOM    841  HA  SER    60      38.805  53.294  45.329  1.00  0.00           H  
ATOM    842  CB  SER    60      39.767  55.226  45.848  1.00  0.00           C  
ATOM    843  HB2 SER    60      39.485  56.108  46.423  1.00  0.00           H  
ATOM    844  HB3 SER    60      40.565  54.666  46.336  1.00  0.00           H  
ATOM    845  OG  SER    60      40.073  55.584  44.565  1.00  0.00           O  
ATOM    846  HG  SER    60      39.540  56.293  44.198  1.00  0.00           H  
ATOM    847  C   SER    60      38.124  53.712  47.215  1.00  0.00           C  
ATOM    848  O   SER    60      38.466  52.629  47.704  1.00  0.00           O  
ATOM    849  N   LEU    61      37.245  54.487  47.882  1.00  0.00           N  
ATOM    850  H   LEU    61      37.127  55.368  47.402  1.00  0.00           H  
ATOM    851  CA  LEU    61      36.584  54.164  49.158  1.00  0.00           C  
ATOM    852  HA  LEU    61      37.397  53.958  49.854  1.00  0.00           H  
ATOM    853  CB  LEU    61      35.924  55.459  49.661  1.00  0.00           C  
ATOM    854  HB2 LEU    61      35.267  55.056  50.431  1.00  0.00           H  
ATOM    855  HB3 LEU    61      35.250  55.831  48.889  1.00  0.00           H  
ATOM    856  CG  LEU    61      36.811  56.543  50.194  1.00  0.00           C  
ATOM    857  HG  LEU    61      37.515  56.854  49.422  1.00  0.00           H  
ATOM    858  CD1 LEU    61      35.964  57.754  50.541  1.00  0.00           C  
ATOM    859 HD11 LEU    61      36.508  58.473  51.153  1.00  0.00           H  
ATOM    860 HD12 LEU    61      35.546  58.132  49.608  1.00  0.00           H  
ATOM    861 HD13 LEU    61      35.128  57.290  51.064  1.00  0.00           H  
ATOM    862  CD2 LEU    61      37.557  56.170  51.443  1.00  0.00           C  
ATOM    863 HD21 LEU    61      37.882  57.077  51.954  1.00  0.00           H  
ATOM    864 HD22 LEU    61      38.314  55.476  51.077  1.00  0.00           H  
ATOM    865 HD23 LEU    61      36.937  55.603  52.137  1.00  0.00           H  
ATOM    866  C   LEU    61      35.522  53.039  49.084  1.00  0.00           C  
ATOM    867  O   LEU    61      35.455  52.308  50.076  1.00  0.00           O  
ATOM    868  N   ALA    62      34.859  52.776  47.948  1.00  0.00           N  
ATOM    869  H   ALA    62      35.070  53.290  47.104  1.00  0.00           H  
ATOM    870  CA  ALA    62      33.984  51.560  47.957  1.00  0.00           C  
ATOM    871  HA  ALA    62      33.372  51.565  48.859  1.00  0.00           H  
ATOM    872  CB  ALA    62      33.121  51.693  46.656  1.00  0.00           C  
ATOM    873  HB1 ALA    62      32.568  52.618  46.496  1.00  0.00           H  
ATOM    874  HB2 ALA    62      33.798  51.543  45.816  1.00  0.00           H  
ATOM    875  HB3 ALA    62      32.378  50.895  46.634  1.00  0.00           H  
ATOM    876  C   ALA    62      34.721  50.273  47.975  1.00  0.00           C  
ATOM    877  O   ALA    62      34.380  49.265  48.638  1.00  0.00           O  
ATOM    878  N   GLN    63      35.904  50.246  47.290  1.00  0.00           N  
ATOM    879  H   GLN    63      36.207  51.092  46.829  1.00  0.00           H  
ATOM    880  CA  GLN    63      36.853  49.115  47.318  1.00  0.00           C  
ATOM    881  HA  GLN    63      36.367  48.180  47.041  1.00  0.00           H  
ATOM    882  CB  GLN    63      38.012  49.329  46.302  1.00  0.00           C  
ATOM    883  HB2 GLN    63      38.773  48.549  46.323  1.00  0.00           H  
ATOM    884  HB3 GLN    63      38.449  50.290  46.574  1.00  0.00           H  
ATOM    885  CG  GLN    63      37.491  49.306  44.847  1.00  0.00           C  
ATOM    886  HG2 GLN    63      37.117  48.297  44.678  1.00  0.00           H  
ATOM    887  HG3 GLN    63      36.694  50.041  44.735  1.00  0.00           H  
ATOM    888  CD  GLN    63      38.429  49.685  43.747  1.00  0.00           C  
ATOM    889  OE1 GLN    63      39.048  50.746  43.820  1.00  0.00           O  
ATOM    890  NE2 GLN    63      38.325  49.067  42.613  1.00  0.00           N  
ATOM    891 HE21 GLN    63      37.880  48.162  42.558  1.00  0.00           H  
ATOM    892 HE22 GLN    63      38.628  49.532  41.769  1.00  0.00           H  
ATOM    893  C   GLN    63      37.343  48.805  48.759  1.00  0.00           C  
ATOM    894  O   GLN    63      37.098  47.703  49.240  1.00  0.00           O  
ATOM    895  N   ARG    64      37.786  49.779  49.497  1.00  0.00           N  
ATOM    896  H   ARG    64      37.918  50.676  49.052  1.00  0.00           H  
ATOM    897  CA  ARG    64      38.093  49.550  50.939  1.00  0.00           C  
ATOM    898  HA  ARG    64      38.786  48.709  50.939  1.00  0.00           H  
ATOM    899  CB  ARG    64      38.758  50.764  51.639  1.00  0.00           C  
ATOM    900  HB2 ARG    64      37.960  51.433  51.962  1.00  0.00           H  
ATOM    901  HB3 ARG    64      39.136  50.321  52.561  1.00  0.00           H  
ATOM    902  CG  ARG    64      39.876  51.558  51.055  1.00  0.00           C  
ATOM    903  HG2 ARG    64      40.098  52.372  51.745  1.00  0.00           H  
ATOM    904  HG3 ARG    64      39.515  51.873  50.075  1.00  0.00           H  
ATOM    905  CD  ARG    64      41.146  50.813  50.864  1.00  0.00           C  
ATOM    906  HD2 ARG    64      41.902  51.569  50.649  1.00  0.00           H  
ATOM    907  HD3 ARG    64      41.504  50.257  51.730  1.00  0.00           H  
ATOM    908  NE  ARG    64      40.983  49.957  49.631  1.00  0.00           N  
ATOM    909  HE  ARG    64      40.867  48.960  49.744  1.00  0.00           H  
ATOM    910  CZ  ARG    64      41.191  50.286  48.371  1.00  0.00           C  
ATOM    911  NH1 ARG    64      41.543  51.442  47.937  1.00  0.00           N  
ATOM    912 HH11 ARG    64      41.763  52.185  48.585  1.00  0.00           H  
ATOM    913 HH12 ARG    64      41.783  51.609  46.970  1.00  0.00           H  
ATOM    914  NH2 ARG    64      41.041  49.379  47.442  1.00  0.00           N  
ATOM    915 HH21 ARG    64      40.805  48.421  47.658  1.00  0.00           H  
ATOM    916 HH22 ARG    64      41.260  49.744  46.526  1.00  0.00           H  
ATOM    917  C   ARG    64      36.879  49.081  51.809  1.00  0.00           C  
ATOM    918  O   ARG    64      37.083  48.215  52.680  1.00  0.00           O  
ATOM    919  N   ALA    65      35.683  49.539  51.596  1.00  0.00           N  
ATOM    920  H   ALA    65      35.610  50.301  50.937  1.00  0.00           H  
ATOM    921  CA  ALA    65      34.443  49.085  52.251  1.00  0.00           C  
ATOM    922  HA  ALA    65      34.558  49.142  53.334  1.00  0.00           H  
ATOM    923  CB  ALA    65      33.327  50.029  51.766  1.00  0.00           C  
ATOM    924  HB1 ALA    65      32.381  49.696  52.193  1.00  0.00           H  
ATOM    925  HB2 ALA    65      33.240  50.070  50.680  1.00  0.00           H  
ATOM    926  HB3 ALA    65      33.483  51.051  52.110  1.00  0.00           H  
ATOM    927  C   ALA    65      34.088  47.616  51.916  1.00  0.00           C  
ATOM    928  O   ALA    65      33.517  46.906  52.781  1.00  0.00           O  
ATOM    929  N   SER    66      34.541  47.135  50.740  1.00  0.00           N  
ATOM    930  H   SER    66      34.961  47.830  50.140  1.00  0.00           H  
ATOM    931  CA  SER    66      34.301  45.769  50.209  1.00  0.00           C  
ATOM    932  HA  SER    66      33.303  45.439  50.501  1.00  0.00           H  
ATOM    933  CB  SER    66      34.219  45.928  48.716  1.00  0.00           C  
ATOM    934  HB2 SER    66      35.210  46.227  48.375  1.00  0.00           H  
ATOM    935  HB3 SER    66      34.046  44.925  48.325  1.00  0.00           H  
ATOM    936  OG  SER    66      33.278  46.834  48.173  1.00  0.00           O  
ATOM    937  HG  SER    66      33.560  47.661  48.570  1.00  0.00           H  
ATOM    938  C   SER    66      35.371  44.716  50.483  1.00  0.00           C  
ATOM    939  O   SER    66      35.168  43.516  50.303  1.00  0.00           O  
ATOM    940  N   GLU    67      36.604  45.135  50.929  1.00  0.00           N  
ATOM    941  H   GLU    67      36.701  46.136  51.029  1.00  0.00           H  
ATOM    942  CA  GLU    67      37.845  44.325  51.066  1.00  0.00           C  
ATOM    943  HA  GLU    67      38.014  43.512  50.359  1.00  0.00           H  
ATOM    944  CB  GLU    67      39.153  45.159  50.892  1.00  0.00           C  
ATOM    945  HB2 GLU    67      39.014  46.110  51.407  1.00  0.00           H  
ATOM    946  HB3 GLU    67      39.971  44.548  51.276  1.00  0.00           H  
ATOM    947  CG  GLU    67      39.382  45.374  49.417  1.00  0.00           C  
ATOM    948  HG2 GLU    67      39.753  44.396  49.111  1.00  0.00           H  
ATOM    949  HG3 GLU    67      38.502  45.561  48.801  1.00  0.00           H  
ATOM    950  CD  GLU    67      40.392  46.479  49.086  1.00  0.00           C  
ATOM    951  OE1 GLU    67      40.798  47.292  49.922  1.00  0.00           O  
ATOM    952  OE2 GLU    67      40.714  46.589  47.850  1.00  0.00           O  
ATOM    953  C   GLU    67      37.817  43.461  52.304  1.00  0.00           C  
ATOM    954  O   GLU    67      38.871  43.214  52.959  1.00  0.00           O  
ATOM    955  N   GLY    68      36.622  43.084  52.814  1.00  0.00           N  
ATOM    956  H   GLY    68      35.808  43.360  52.285  1.00  0.00           H  
ATOM    957  CA  GLY    68      36.376  42.114  53.883  1.00  0.00           C  
ATOM    958  HA2 GLY    68      35.305  42.024  54.062  1.00  0.00           H  
ATOM    959  HA3 GLY    68      36.783  41.154  53.566  1.00  0.00           H  
ATOM    960  C   GLY    68      37.095  42.499  55.258  1.00  0.00           C  
ATOM    961  O   GLY    68      36.997  43.633  55.767  1.00  0.00           O  
ATOM    962  N   PRO    69      37.860  41.600  55.823  1.00  0.00           N  
ATOM    963  CD  PRO    69      38.275  40.343  55.297  1.00  0.00           C  
ATOM    964  HD2 PRO    69      37.396  39.782  54.978  1.00  0.00           H  
ATOM    965  HD3 PRO    69      38.833  40.449  54.367  1.00  0.00           H  
ATOM    966  CG  PRO    69      39.028  39.577  56.356  1.00  0.00           C  
ATOM    967  HG2 PRO    69      40.081  39.568  56.077  1.00  0.00           H  
ATOM    968  HG3 PRO    69      38.612  38.576  56.467  1.00  0.00           H  
ATOM    969  CB  PRO    69      38.798  40.383  57.600  1.00  0.00           C  
ATOM    970  HB2 PRO    69      39.675  40.239  58.230  1.00  0.00           H  
ATOM    971  HB3 PRO    69      37.953  39.876  58.066  1.00  0.00           H  
ATOM    972  CA  PRO    69      38.466  41.774  57.176  1.00  0.00           C  
ATOM    973  HA  PRO    69      37.762  42.324  57.802  1.00  0.00           H  
ATOM    974  C   PRO    69      39.732  42.696  57.261  1.00  0.00           C  
ATOM    975  O   PRO    69      40.278  42.868  58.352  1.00  0.00           O  
ATOM    976  N   GLY    70      40.237  43.248  56.095  1.00  0.00           N  
ATOM    977  H   GLY    70      39.707  43.062  55.255  1.00  0.00           H  
ATOM    978  CA  GLY    70      41.246  44.351  56.173  1.00  0.00           C  
ATOM    979  HA2 GLY    70      41.059  45.097  56.946  1.00  0.00           H  
ATOM    980  HA3 GLY    70      41.132  44.948  55.268  1.00  0.00           H  
ATOM    981  C   GLY    70      42.743  43.979  56.324  1.00  0.00           C  
ATOM    982  O   GLY    70      43.585  44.916  56.441  1.00  0.00           O  
ATOM    983  N   ALA    71      43.113  42.686  56.369  1.00  0.00           N  
ATOM    984  H   ALA    71      42.412  42.032  56.051  1.00  0.00           H  
ATOM    985  CA  ALA    71      44.405  42.146  56.757  1.00  0.00           C  
ATOM    986  HA  ALA    71      44.710  42.723  57.631  1.00  0.00           H  
ATOM    987  CB  ALA    71      44.263  40.607  56.980  1.00  0.00           C  
ATOM    988  HB1 ALA    71      45.048  40.214  57.626  1.00  0.00           H  
ATOM    989  HB2 ALA    71      43.330  40.342  57.478  1.00  0.00           H  
ATOM    990  HB3 ALA    71      44.159  40.038  56.055  1.00  0.00           H  
ATOM    991  C   ALA    71      45.525  42.378  55.706  1.00  0.00           C  
ATOM    992  O   ALA    71      45.269  42.667  54.535  1.00  0.00           O  
ATOM    993  N   GLY    72      46.783  42.039  56.071  1.00  0.00           N  
ATOM    994  H   GLY    72      46.938  41.861  57.053  1.00  0.00           H  
ATOM    995  CA  GLY    72      47.912  41.901  55.110  1.00  0.00           C  
ATOM    996  HA2 GLY    72      48.791  41.488  55.606  1.00  0.00           H  
ATOM    997  HA3 GLY    72      47.594  41.217  54.323  1.00  0.00           H  
ATOM    998  C   GLY    72      48.314  43.198  54.465  1.00  0.00           C  
ATOM    999  O   GLY    72      48.819  44.098  55.122  1.00  0.00           O  
ATOM   1000  N   ALA    73      48.334  43.374  53.162  1.00  0.00           N  
ATOM   1001  H   ALA    73      47.958  42.644  52.573  1.00  0.00           H  
ATOM   1002  CA  ALA    73      48.799  44.572  52.465  1.00  0.00           C  
ATOM   1003  HA  ALA    73      49.093  45.408  53.099  1.00  0.00           H  
ATOM   1004  CB  ALA    73      50.100  44.141  51.836  1.00  0.00           C  
ATOM   1005  HB1 ALA    73      49.930  43.202  51.310  1.00  0.00           H  
ATOM   1006  HB2 ALA    73      50.508  44.904  51.173  1.00  0.00           H  
ATOM   1007  HB3 ALA    73      50.812  43.896  52.625  1.00  0.00           H  
ATOM   1008  C   ALA    73      47.725  45.000  51.485  1.00  0.00           C  
ATOM   1009  O   ALA    73      47.007  44.213  50.929  1.00  0.00           O  
ATOM   1010  N   ALA    74      47.744  46.306  51.089  1.00  0.00           N  
ATOM   1011  H   ALA    74      48.574  46.825  51.340  1.00  0.00           H  
ATOM   1012  CA  ALA    74      46.790  46.951  50.131  1.00  0.00           C  
ATOM   1013  HA  ALA    74      45.772  46.815  50.496  1.00  0.00           H  
ATOM   1014  CB  ALA    74      46.930  48.413  50.316  1.00  0.00           C  
ATOM   1015  HB1 ALA    74      46.622  48.790  51.291  1.00  0.00           H  
ATOM   1016  HB2 ALA    74      46.341  48.992  49.606  1.00  0.00           H  
ATOM   1017  HB3 ALA    74      47.958  48.767  50.242  1.00  0.00           H  
ATOM   1018  C   ALA    74      46.881  46.436  48.704  1.00  0.00           C  
ATOM   1019  O   ALA    74      47.954  46.248  48.057  1.00  0.00           O  
ATOM   1020  N   THR    75      45.732  46.216  48.073  1.00  0.00           N  
ATOM   1021  H   THR    75      44.918  46.583  48.545  1.00  0.00           H  
ATOM   1022  CA  THR    75      45.508  45.475  46.812  1.00  0.00           C  
ATOM   1023  HA  THR    75      45.833  44.448  46.982  1.00  0.00           H  
ATOM   1024  CB  THR    75      44.038  45.393  46.456  1.00  0.00           C  
ATOM   1025  HB  THR    75      43.966  44.851  45.512  1.00  0.00           H  
ATOM   1026  CG2 THR    75      43.342  44.506  47.419  1.00  0.00           C  
ATOM   1027 HG21 THR    75      43.835  43.540  47.524  1.00  0.00           H  
ATOM   1028 HG22 THR    75      43.384  44.962  48.409  1.00  0.00           H  
ATOM   1029 HG23 THR    75      42.368  44.279  46.985  1.00  0.00           H  
ATOM   1030  OG1 THR    75      43.481  46.627  46.472  1.00  0.00           O  
ATOM   1031  HG1 THR    75      42.657  46.667  46.963  1.00  0.00           H  
ATOM   1032  C   THR    75      46.279  46.048  45.565  1.00  0.00           C  
ATOM   1033  O   THR    75      46.715  47.180  45.541  1.00  0.00           O  
ATOM   1034  N   VAL    76      46.491  45.194  44.567  1.00  0.00           N  
ATOM   1035  H   VAL    76      46.178  44.235  44.614  1.00  0.00           H  
ATOM   1036  CA  VAL    76      47.203  45.493  43.313  1.00  0.00           C  
ATOM   1037  HA  VAL    76      47.831  46.384  43.297  1.00  0.00           H  
ATOM   1038  CB  VAL    76      48.343  44.462  43.002  1.00  0.00           C  
ATOM   1039  HB  VAL    76      47.859  43.486  43.046  1.00  0.00           H  
ATOM   1040  CG1 VAL    76      48.975  44.651  41.621  1.00  0.00           C  
ATOM   1041 HG11 VAL    76      49.849  44.028  41.433  1.00  0.00           H  
ATOM   1042 HG12 VAL    76      48.255  44.633  40.802  1.00  0.00           H  
ATOM   1043 HG13 VAL    76      49.441  45.636  41.667  1.00  0.00           H  
ATOM   1044  CG2 VAL    76      49.375  44.567  44.124  1.00  0.00           C  
ATOM   1045 HG21 VAL    76      50.222  43.888  44.027  1.00  0.00           H  
ATOM   1046 HG22 VAL    76      49.722  45.600  44.168  1.00  0.00           H  
ATOM   1047 HG23 VAL    76      48.819  44.476  45.057  1.00  0.00           H  
ATOM   1048  C   VAL    76      46.273  45.672  42.152  1.00  0.00           C  
ATOM   1049  O   VAL    76      45.518  44.783  41.811  1.00  0.00           O  
ATOM   1050  N   ASN    77      46.249  46.905  41.599  1.00  0.00           N  
ATOM   1051  H   ASN    77      46.880  47.591  41.989  1.00  0.00           H  
ATOM   1052  CA  ASN    77      45.300  47.444  40.586  1.00  0.00           C  
ATOM   1053  HA  ASN    77      44.280  47.230  40.903  1.00  0.00           H  
ATOM   1054  CB  ASN    77      45.493  48.943  40.242  1.00  0.00           C  
ATOM   1055  HB2 ASN    77      46.549  49.175  40.106  1.00  0.00           H  
ATOM   1056  HB3 ASN    77      44.910  49.203  39.359  1.00  0.00           H  
ATOM   1057  CG  ASN    77      44.974  49.932  41.268  1.00  0.00           C  
ATOM   1058  OD1 ASN    77      43.910  50.519  41.135  1.00  0.00           O  
ATOM   1059  ND2 ASN    77      45.805  50.239  42.295  1.00  0.00           N  
ATOM   1060 HD21 ASN    77      46.661  49.779  42.570  1.00  0.00           H  
ATOM   1061 HD22 ASN    77      45.593  51.071  42.826  1.00  0.00           H  
ATOM   1062  C   ASN    77      45.410  46.564  39.219  1.00  0.00           C  
ATOM   1063  O   ASN    77      44.389  45.981  38.823  1.00  0.00           O  
ATOM   1064  N   SER    78      46.607  46.493  38.660  1.00  0.00           N  
ATOM   1065  H   SER    78      47.320  46.996  39.169  1.00  0.00           H  
ATOM   1066  CA  SER    78      46.937  45.837  37.348  1.00  0.00           C  
ATOM   1067  HA  SER    78      46.368  46.460  36.658  1.00  0.00           H  
ATOM   1068  CB  SER    78      48.449  46.033  37.023  1.00  0.00           C  
ATOM   1069  HB2 SER    78      49.093  45.675  37.826  1.00  0.00           H  
ATOM   1070  HB3 SER    78      48.600  47.098  36.843  1.00  0.00           H  
ATOM   1071  OG  SER    78      48.671  45.367  35.819  1.00  0.00           O  
ATOM   1072  HG  SER    78      48.261  45.908  35.140  1.00  0.00           H  
ATOM   1073  C   SER    78      46.413  44.417  37.418  1.00  0.00           C  
ATOM   1074  O   SER    78      46.750  43.659  38.409  1.00  0.00           O  
ATOM   1075  N   PRO    79      45.933  43.911  36.238  1.00  0.00           N  
ATOM   1076  CD  PRO    79      45.157  44.628  35.253  1.00  0.00           C  
ATOM   1077  HD2 PRO    79      44.781  45.535  35.725  1.00  0.00           H  
ATOM   1078  HD3 PRO    79      45.826  44.881  34.431  1.00  0.00           H  
ATOM   1079  CG  PRO    79      43.997  43.709  34.888  1.00  0.00           C  
ATOM   1080  HG2 PRO    79      43.509  43.958  33.946  1.00  0.00           H  
ATOM   1081  HG3 PRO    79      43.224  43.680  35.655  1.00  0.00           H  
ATOM   1082  CB  PRO    79      44.592  42.313  34.988  1.00  0.00           C  
ATOM   1083  HB2 PRO    79      43.815  41.573  35.179  1.00  0.00           H  
ATOM   1084  HB3 PRO    79      44.988  41.998  34.023  1.00  0.00           H  
ATOM   1085  CA  PRO    79      45.671  42.491  36.137  1.00  0.00           C  
ATOM   1086  HA  PRO    79      45.328  42.175  37.122  1.00  0.00           H  
ATOM   1087  C   PRO    79      46.888  41.590  35.733  1.00  0.00           C  
ATOM   1088  O   PRO    79      46.866  40.384  35.925  1.00  0.00           O  
ATOM   1089  N   GLY    80      48.024  42.221  35.356  1.00  0.00           N  
ATOM   1090  H   GLY    80      47.993  43.221  35.217  1.00  0.00           H  
ATOM   1091  CA  GLY    80      49.344  41.558  35.320  1.00  0.00           C  
ATOM   1092  HA2 GLY    80      49.142  40.591  34.860  1.00  0.00           H  
ATOM   1093  HA3 GLY    80      50.035  42.153  34.723  1.00  0.00           H  
ATOM   1094  C   GLY    80      50.014  41.263  36.718  1.00  0.00           C  
ATOM   1095  O   GLY    80      51.161  40.880  36.706  1.00  0.00           O  
ATOM   1096  N   ALA    81      49.247  41.187  37.807  1.00  0.00           N  
ATOM   1097  H   ALA    81      48.319  41.578  37.735  1.00  0.00           H  
ATOM   1098  CA  ALA    81      49.624  40.934  39.175  1.00  0.00           C  
ATOM   1099  HA  ALA    81      50.360  41.649  39.545  1.00  0.00           H  
ATOM   1100  CB  ALA    81      48.433  41.080  40.109  1.00  0.00           C  
ATOM   1101  HB1 ALA    81      48.037  42.077  39.916  1.00  0.00           H  
ATOM   1102  HB2 ALA    81      47.696  40.286  39.985  1.00  0.00           H  
ATOM   1103  HB3 ALA    81      48.699  41.070  41.166  1.00  0.00           H  
ATOM   1104  C   ALA    81      50.302  39.519  39.372  1.00  0.00           C  
ATOM   1105  O   ALA    81      51.529  39.401  39.485  1.00  0.00           O  
ATOM   1106  N   VAL    82      49.476  38.546  39.285  1.00  0.00           N  
ATOM   1107  H   VAL    82      48.514  38.728  39.037  1.00  0.00           H  
ATOM   1108  CA  VAL    82      49.947  37.178  39.492  1.00  0.00           C  
ATOM   1109  HA  VAL    82      50.511  37.135  40.424  1.00  0.00           H  
ATOM   1110  CB  VAL    82      48.789  36.240  39.536  1.00  0.00           C  
ATOM   1111  HB  VAL    82      48.302  36.231  38.560  1.00  0.00           H  
ATOM   1112  CG1 VAL    82      49.089  34.729  39.712  1.00  0.00           C  
ATOM   1113 HG11 VAL    82      49.716  34.390  38.887  1.00  0.00           H  
ATOM   1114 HG12 VAL    82      48.142  34.193  39.768  1.00  0.00           H  
ATOM   1115 HG13 VAL    82      49.630  34.600  40.649  1.00  0.00           H  
ATOM   1116  CG2 VAL    82      47.854  36.597  40.715  1.00  0.00           C  
ATOM   1117 HG21 VAL    82      47.514  37.629  40.630  1.00  0.00           H  
ATOM   1118 HG22 VAL    82      46.988  35.934  40.681  1.00  0.00           H  
ATOM   1119 HG23 VAL    82      48.509  36.412  41.567  1.00  0.00           H  
ATOM   1120  C   VAL    82      50.970  36.729  38.414  1.00  0.00           C  
ATOM   1121  O   VAL    82      51.927  36.070  38.799  1.00  0.00           O  
ATOM   1122  N   LYS    83      50.833  37.166  37.137  1.00  0.00           N  
ATOM   1123  H   LYS    83      49.912  37.552  36.982  1.00  0.00           H  
ATOM   1124  CA  LYS    83      51.663  36.960  35.949  1.00  0.00           C  
ATOM   1125  HA  LYS    83      51.590  35.886  35.777  1.00  0.00           H  
ATOM   1126  CB  LYS    83      51.100  37.764  34.812  1.00  0.00           C  
ATOM   1127  HB2 LYS    83      50.091  37.383  34.658  1.00  0.00           H  
ATOM   1128  HB3 LYS    83      50.930  38.801  35.102  1.00  0.00           H  
ATOM   1129  CG  LYS    83      51.741  37.593  33.456  1.00  0.00           C  
ATOM   1130  HG2 LYS    83      52.793  37.781  33.668  1.00  0.00           H  
ATOM   1131  HG3 LYS    83      51.692  36.552  33.138  1.00  0.00           H  
ATOM   1132  CD  LYS    83      51.199  38.539  32.321  1.00  0.00           C  
ATOM   1133  HD2 LYS    83      50.334  38.144  31.788  1.00  0.00           H  
ATOM   1134  HD3 LYS    83      50.927  39.514  32.725  1.00  0.00           H  
ATOM   1135  CE  LYS    83      52.241  38.794  31.337  1.00  0.00           C  
ATOM   1136  HE2 LYS    83      52.657  37.817  31.092  1.00  0.00           H  
ATOM   1137  HE3 LYS    83      52.999  39.443  31.774  1.00  0.00           H  
ATOM   1138  NZ  LYS    83      51.661  39.468  30.092  1.00  0.00           N  
ATOM   1139  HZ1 LYS    83      50.838  38.990  29.755  1.00  0.00           H  
ATOM   1140  HZ2 LYS    83      51.430  40.428  30.304  1.00  0.00           H  
ATOM   1141  HZ3 LYS    83      52.299  39.494  29.310  1.00  0.00           H  
ATOM   1142  C   LYS    83      53.057  37.435  36.326  1.00  0.00           C  
ATOM   1143  O   LYS    83      53.996  36.651  36.192  1.00  0.00           O  
ATOM   1144  N   SER    84      53.162  38.630  36.881  1.00  0.00           N  
ATOM   1145  H   SER    84      52.368  39.251  36.827  1.00  0.00           H  
ATOM   1146  CA  SER    84      54.398  39.269  37.293  1.00  0.00           C  
ATOM   1147  HA  SER    84      55.137  39.213  36.494  1.00  0.00           H  
ATOM   1148  CB  SER    84      54.131  40.739  37.540  1.00  0.00           C  
ATOM   1149  HB2 SER    84      54.998  41.275  37.927  1.00  0.00           H  
ATOM   1150  HB3 SER    84      53.437  40.943  38.355  1.00  0.00           H  
ATOM   1151  OG  SER    84      53.698  41.387  36.389  1.00  0.00           O  
ATOM   1152  HG  SER    84      52.748  41.327  36.264  1.00  0.00           H  
ATOM   1153  C   SER    84      54.942  38.639  38.581  1.00  0.00           C  
ATOM   1154  O   SER    84      56.133  38.465  38.732  1.00  0.00           O  
ATOM   1155  N   GLY    85      54.053  38.138  39.430  1.00  0.00           N  
ATOM   1156  H   GLY    85      53.081  38.219  39.167  1.00  0.00           H  
ATOM   1157  CA  GLY    85      54.403  37.255  40.522  1.00  0.00           C  
ATOM   1158  HA2 GLY    85      55.472  37.280  40.734  1.00  0.00           H  
ATOM   1159  HA3 GLY    85      54.139  36.207  40.380  1.00  0.00           H  
ATOM   1160  C   GLY    85      53.789  37.622  41.804  1.00  0.00           C  
ATOM   1161  O   GLY    85      54.214  37.081  42.829  1.00  0.00           O  
ATOM   1162  N   GLU    86      52.789  38.564  41.893  1.00  0.00           N  
ATOM   1163  H   GLU    86      52.484  39.056  41.066  1.00  0.00           H  
ATOM   1164  CA  GLU    86      52.041  38.882  43.094  1.00  0.00           C  
ATOM   1165  HA  GLU    86      52.760  39.209  43.846  1.00  0.00           H  
ATOM   1166  CB  GLU    86      51.129  40.087  42.870  1.00  0.00           C  
ATOM   1167  HB2 GLU    86      50.209  39.838  42.341  1.00  0.00           H  
ATOM   1168  HB3 GLU    86      50.872  40.449  43.866  1.00  0.00           H  
ATOM   1169  CG  GLU    86      51.808  41.310  42.199  1.00  0.00           C  
ATOM   1170  HG2 GLU    86      52.411  41.059  41.326  1.00  0.00           H  
ATOM   1171  HG3 GLU    86      51.035  41.976  41.816  1.00  0.00           H  
ATOM   1172  CD  GLU    86      52.760  42.086  43.075  1.00  0.00           C  
ATOM   1173  OE1 GLU    86      52.755  41.754  44.310  1.00  0.00           O  
ATOM   1174  OE2 GLU    86      53.470  43.012  42.632  1.00  0.00           O  
ATOM   1175  C   GLU    86      51.343  37.648  43.758  1.00  0.00           C  
ATOM   1176  O   GLU    86      50.860  36.773  43.045  1.00  0.00           O  
ATOM   1177  N   ARG    87      51.106  37.610  45.044  1.00  0.00           N  
ATOM   1178  H   ARG    87      51.555  38.276  45.657  1.00  0.00           H  
ATOM   1179  CA  ARG    87      49.974  36.928  45.627  1.00  0.00           C  
ATOM   1180  HA  ARG    87      49.498  36.254  44.915  1.00  0.00           H  
ATOM   1181  CB  ARG    87      50.393  36.074  46.863  1.00  0.00           C  
ATOM   1182  HB2 ARG    87      51.471  36.101  47.017  1.00  0.00           H  
ATOM   1183  HB3 ARG    87      49.869  36.502  47.717  1.00  0.00           H  
ATOM   1184  CG  ARG    87      50.026  34.575  46.752  1.00  0.00           C  
ATOM   1185  HG2 ARG    87      48.954  34.472  46.581  1.00  0.00           H  
ATOM   1186  HG3 ARG    87      50.432  34.086  45.866  1.00  0.00           H  
ATOM   1187  CD  ARG    87      50.295  33.687  48.005  1.00  0.00           C  
ATOM   1188  HD2 ARG    87      51.380  33.594  47.953  1.00  0.00           H  
ATOM   1189  HD3 ARG    87      49.923  32.663  47.975  1.00  0.00           H  
ATOM   1190  NE  ARG    87      49.867  34.296  49.284  1.00  0.00           N  
ATOM   1191  HE  ARG    87      50.602  34.850  49.700  1.00  0.00           H  
ATOM   1192  CZ  ARG    87      48.792  34.176  50.074  1.00  0.00           C  
ATOM   1193  NH1 ARG    87      47.746  33.485  49.771  1.00  0.00           N  
ATOM   1194 HH11 ARG    87      47.677  33.102  48.839  1.00  0.00           H  
ATOM   1195 HH12 ARG    87      46.928  33.510  50.363  1.00  0.00           H  
ATOM   1196  NH2 ARG    87      48.658  34.895  51.138  1.00  0.00           N  
ATOM   1197 HH21 ARG    87      49.331  35.642  51.231  1.00  0.00           H  
ATOM   1198 HH22 ARG    87      47.793  34.913  51.659  1.00  0.00           H  
ATOM   1199  C   ARG    87      48.869  37.962  45.964  1.00  0.00           C  
ATOM   1200  O   ARG    87      47.719  37.498  46.171  1.00  0.00           O  
ATOM   1201  N   ARG    88      49.200  39.259  46.051  1.00  0.00           N  
ATOM   1202  H   ARG    88      50.129  39.516  45.747  1.00  0.00           H  
ATOM   1203  CA  ARG    88      48.188  40.329  46.417  1.00  0.00           C  
ATOM   1204  HA  ARG    88      47.760  40.061  47.384  1.00  0.00           H  
ATOM   1205  CB  ARG    88      48.827  41.741  46.495  1.00  0.00           C  
ATOM   1206  HB2 ARG    88      49.433  41.893  45.602  1.00  0.00           H  
ATOM   1207  HB3 ARG    88      48.024  42.466  46.625  1.00  0.00           H  
ATOM   1208  CG  ARG    88      49.690  41.919  47.650  1.00  0.00           C  
ATOM   1209  HG2 ARG    88      49.115  41.914  48.575  1.00  0.00           H  
ATOM   1210  HG3 ARG    88      50.366  41.073  47.768  1.00  0.00           H  
ATOM   1211  CD  ARG    88      50.411  43.301  47.517  1.00  0.00           C  
ATOM   1212  HD2 ARG    88      49.667  44.003  47.139  1.00  0.00           H  
ATOM   1213  HD3 ARG    88      50.703  43.616  48.519  1.00  0.00           H  
ATOM   1214  NE  ARG    88      51.474  43.424  46.484  1.00  0.00           N  
ATOM   1215  HE  ARG    88      51.441  42.767  45.718  1.00  0.00           H  
ATOM   1216  CZ  ARG    88      52.460  44.355  46.390  1.00  0.00           C  
ATOM   1217  NH1 ARG    88      53.476  44.200  45.563  1.00  0.00           N  
ATOM   1218 HH11 ARG    88      53.388  43.450  44.893  1.00  0.00           H  
ATOM   1219 HH12 ARG    88      54.173  44.910  45.388  1.00  0.00           H  
ATOM   1220  NH2 ARG    88      52.514  45.463  47.132  1.00  0.00           N  
ATOM   1221 HH21 ARG    88      51.753  45.745  47.732  1.00  0.00           H  
ATOM   1222 HH22 ARG    88      53.290  46.103  47.042  1.00  0.00           H  
ATOM   1223  C   ARG    88      47.030  40.467  45.474  1.00  0.00           C  
ATOM   1224  O   ARG    88      47.243  40.300  44.238  1.00  0.00           O  
ATOM   1225  N   ALA    89      45.894  40.922  45.920  1.00  0.00           N  
ATOM   1226  H   ALA    89      45.691  41.283  46.841  1.00  0.00           H  
ATOM   1227  CA  ALA    89      44.651  40.675  45.274  1.00  0.00           C  
ATOM   1228  HA  ALA    89      44.852  39.851  44.589  1.00  0.00           H  
ATOM   1229  CB  ALA    89      43.508  40.204  46.099  1.00  0.00           C  
ATOM   1230  HB1 ALA    89      43.660  39.337  46.742  1.00  0.00           H  
ATOM   1231  HB2 ALA    89      42.687  40.199  45.382  1.00  0.00           H  
ATOM   1232  HB3 ALA    89      43.209  41.001  46.779  1.00  0.00           H  
ATOM   1233  C   ALA    89      44.249  41.962  44.448  1.00  0.00           C  
ATOM   1234  O   ALA    89      44.832  43.030  44.581  1.00  0.00           O  
ATOM   1235  N   ARG    90      43.280  41.822  43.527  1.00  0.00           N  
ATOM   1236  H   ARG    90      43.061  40.884  43.224  1.00  0.00           H  
ATOM   1237  CA  ARG    90      42.541  42.973  42.881  1.00  0.00           C  
ATOM   1238  HA  ARG    90      43.255  43.603  42.352  1.00  0.00           H  
ATOM   1239  CB  ARG    90      41.525  42.416  41.825  1.00  0.00           C  
ATOM   1240  HB2 ARG    90      41.963  41.617  41.226  1.00  0.00           H  
ATOM   1241  HB3 ARG    90      40.657  41.962  42.303  1.00  0.00           H  
ATOM   1242  CG  ARG    90      41.133  43.455  40.751  1.00  0.00           C  
ATOM   1243  HG2 ARG    90      40.437  42.943  40.086  1.00  0.00           H  
ATOM   1244  HG3 ARG    90      40.749  44.351  41.238  1.00  0.00           H  
ATOM   1245  CD  ARG    90      42.268  43.840  39.808  1.00  0.00           C  
ATOM   1246  HD2 ARG    90      43.144  44.129  40.390  1.00  0.00           H  
ATOM   1247  HD3 ARG    90      41.872  44.620  39.157  1.00  0.00           H  
ATOM   1248  NE  ARG    90      42.848  42.680  39.054  1.00  0.00           N  
ATOM   1249  HE  ARG    90      43.655  42.244  39.476  1.00  0.00           H  
ATOM   1250  CZ  ARG    90      42.313  42.196  37.987  1.00  0.00           C  
ATOM   1251  NH1 ARG    90      41.220  42.672  37.365  1.00  0.00           N  
ATOM   1252 HH11 ARG    90      40.825  43.553  37.662  1.00  0.00           H  
ATOM   1253 HH12 ARG    90      40.802  42.112  36.637  1.00  0.00           H  
ATOM   1254  NH2 ARG    90      42.737  41.061  37.524  1.00  0.00           N  
ATOM   1255 HH21 ARG    90      43.388  40.541  38.094  1.00  0.00           H  
ATOM   1256 HH22 ARG    90      42.328  40.605  36.720  1.00  0.00           H  
ATOM   1257  C   ARG    90      41.728  43.881  43.879  1.00  0.00           C  
ATOM   1258  O   ARG    90      40.837  43.379  44.573  1.00  0.00           O  
ATOM   1259  N   PRO    91      41.851  45.236  43.798  1.00  0.00           N  
ATOM   1260  CD  PRO    91      42.922  46.022  43.172  1.00  0.00           C  
ATOM   1261  HD2 PRO    91      43.837  45.695  43.665  1.00  0.00           H  
ATOM   1262  HD3 PRO    91      43.128  45.824  42.120  1.00  0.00           H  
ATOM   1263  CG  PRO    91      42.625  47.506  43.313  1.00  0.00           C  
ATOM   1264  HG2 PRO    91      42.704  47.969  42.329  1.00  0.00           H  
ATOM   1265  HG3 PRO    91      43.319  48.012  43.985  1.00  0.00           H  
ATOM   1266  CB  PRO    91      41.129  47.513  43.743  1.00  0.00           C  
ATOM   1267  HB2 PRO    91      40.520  47.655  42.851  1.00  0.00           H  
ATOM   1268  HB3 PRO    91      40.910  48.315  44.448  1.00  0.00           H  
ATOM   1269  CA  PRO    91      40.944  46.197  44.486  1.00  0.00           C  
ATOM   1270  HA  PRO    91      41.242  46.358  45.522  1.00  0.00           H  
ATOM   1271  C   PRO    91      39.507  45.771  44.649  1.00  0.00           C  
ATOM   1272  O   PRO    91      38.900  45.297  43.685  1.00  0.00           O  
ATOM   1273  N   GLY    92      38.980  45.816  45.853  1.00  0.00           N  
ATOM   1274  H   GLY    92      39.566  46.089  46.629  1.00  0.00           H  
ATOM   1275  CA  GLY    92      37.617  45.393  46.216  1.00  0.00           C  
ATOM   1276  HA2 GLY    92      37.072  45.534  45.283  1.00  0.00           H  
ATOM   1277  HA3 GLY    92      37.182  46.030  46.986  1.00  0.00           H  
ATOM   1278  C   GLY    92      37.587  43.956  46.627  1.00  0.00           C  
ATOM   1279  O   GLY    92      36.582  43.493  47.153  1.00  0.00           O  
ATOM   1280  N   THR    93      38.729  43.220  46.525  1.00  0.00           N  
ATOM   1281  H   THR    93      39.527  43.701  46.134  1.00  0.00           H  
ATOM   1282  CA  THR    93      38.860  41.787  46.969  1.00  0.00           C  
ATOM   1283  HA  THR    93      37.917  41.386  47.340  1.00  0.00           H  
ATOM   1284  CB  THR    93      38.971  40.729  45.900  1.00  0.00           C  
ATOM   1285  HB  THR    93      38.773  39.771  46.381  1.00  0.00           H  
ATOM   1286  CG2 THR    93      37.958  40.961  44.759  1.00  0.00           C  
ATOM   1287 HG21 THR    93      37.830  40.109  44.092  1.00  0.00           H  
ATOM   1288 HG22 THR    93      37.020  41.134  45.286  1.00  0.00           H  
ATOM   1289 HG23 THR    93      38.216  41.806  44.120  1.00  0.00           H  
ATOM   1290  OG1 THR    93      40.226  40.770  45.277  1.00  0.00           O  
ATOM   1291  HG1 THR    93      40.362  41.711  45.148  1.00  0.00           H  
ATOM   1292  C   THR    93      39.864  41.498  48.111  1.00  0.00           C  
ATOM   1293  O   THR    93      40.940  42.046  48.166  1.00  0.00           O  
ATOM   1294  N   TYR    94      39.483  40.684  49.081  1.00  0.00           N  
ATOM   1295  H   TYR    94      38.557  40.310  48.936  1.00  0.00           H  
ATOM   1296  CA  TYR    94      40.391  40.217  50.149  1.00  0.00           C  
ATOM   1297  HA  TYR    94      41.116  41.028  50.224  1.00  0.00           H  
ATOM   1298  CB  TYR    94      39.713  40.152  51.546  1.00  0.00           C  
ATOM   1299  HB2 TYR    94      39.400  41.152  51.846  1.00  0.00           H  
ATOM   1300  HB3 TYR    94      40.480  39.796  52.235  1.00  0.00           H  
ATOM   1301  CG  TYR    94      38.458  39.212  51.723  1.00  0.00           C  
ATOM   1302  CD1 TYR    94      38.675  37.861  52.077  1.00  0.00           C  
ATOM   1303  HD1 TYR    94      39.673  37.460  52.184  1.00  0.00           H  
ATOM   1304  CE1 TYR    94      37.602  37.032  52.389  1.00  0.00           C  
ATOM   1305  HE1 TYR    94      37.792  36.046  52.787  1.00  0.00           H  
ATOM   1306  CZ  TYR    94      36.313  37.492  52.291  1.00  0.00           C  
ATOM   1307  OH  TYR    94      35.352  36.576  52.608  1.00  0.00           O  
ATOM   1308  HH  TYR    94      35.697  35.695  52.773  1.00  0.00           H  
ATOM   1309  CE2 TYR    94      36.092  38.846  51.936  1.00  0.00           C  
ATOM   1310  HE2 TYR    94      35.089  39.243  52.001  1.00  0.00           H  
ATOM   1311  CD2 TYR    94      37.131  39.703  51.648  1.00  0.00           C  
ATOM   1312  HD2 TYR    94      36.961  40.760  51.507  1.00  0.00           H  
ATOM   1313  C   TYR    94      41.140  38.974  49.608  1.00  0.00           C  
ATOM   1314  O   TYR    94      40.511  37.997  49.273  1.00  0.00           O  
ATOM   1315  N   LEU    95      42.479  39.020  49.675  1.00  0.00           N  
ATOM   1316  H   LEU    95      42.785  39.948  49.929  1.00  0.00           H  
ATOM   1317  CA  LEU    95      43.368  37.883  49.669  1.00  0.00           C  
ATOM   1318  HA  LEU    95      43.169  37.245  48.808  1.00  0.00           H  
ATOM   1319  CB  LEU    95      44.865  38.351  49.658  1.00  0.00           C  
ATOM   1320  HB2 LEU    95      45.072  38.964  48.781  1.00  0.00           H  
ATOM   1321  HB3 LEU    95      45.044  39.019  50.500  1.00  0.00           H  
ATOM   1322  CG  LEU    95      45.941  37.264  49.656  1.00  0.00           C  
ATOM   1323  HG  LEU    95      45.816  36.689  50.573  1.00  0.00           H  
ATOM   1324  CD1 LEU    95      45.753  36.342  48.432  1.00  0.00           C  
ATOM   1325 HD11 LEU    95      45.380  36.813  47.522  1.00  0.00           H  
ATOM   1326 HD12 LEU    95      45.079  35.531  48.708  1.00  0.00           H  
ATOM   1327 HD13 LEU    95      46.703  35.822  48.313  1.00  0.00           H  
ATOM   1328  CD2 LEU    95      47.346  37.871  49.534  1.00  0.00           C  
ATOM   1329 HD21 LEU    95      47.796  38.205  50.469  1.00  0.00           H  
ATOM   1330 HD22 LEU    95      48.035  37.135  49.119  1.00  0.00           H  
ATOM   1331 HD23 LEU    95      47.248  38.763  48.916  1.00  0.00           H  
ATOM   1332  C   LEU    95      43.139  36.959  50.919  1.00  0.00           C  
ATOM   1333  O   LEU    95      42.965  37.445  51.997  1.00  0.00           O  
ATOM   1334  N   LEU    96      43.094  35.637  50.611  1.00  0.00           N  
ATOM   1335  H   LEU    96      43.288  35.299  49.680  1.00  0.00           H  
ATOM   1336  CA  LEU    96      43.082  34.606  51.676  1.00  0.00           C  
ATOM   1337  HA  LEU    96      42.513  35.046  52.495  1.00  0.00           H  
ATOM   1338  CB  LEU    96      42.351  33.366  51.107  1.00  0.00           C  
ATOM   1339  HB2 LEU    96      42.330  32.653  51.932  1.00  0.00           H  
ATOM   1340  HB3 LEU    96      42.873  32.916  50.263  1.00  0.00           H  
ATOM   1341  CG  LEU    96      40.831  33.621  50.779  1.00  0.00           C  
ATOM   1342  HG  LEU    96      40.797  34.404  50.021  1.00  0.00           H  
ATOM   1343  CD1 LEU    96      40.254  32.321  50.205  1.00  0.00           C  
ATOM   1344 HD11 LEU    96      39.311  32.574  49.721  1.00  0.00           H  
ATOM   1345 HD12 LEU    96      40.091  31.649  51.047  1.00  0.00           H  
ATOM   1346 HD13 LEU    96      40.849  31.798  49.456  1.00  0.00           H  
ATOM   1347  CD2 LEU    96      39.874  34.074  51.894  1.00  0.00           C  
ATOM   1348 HD21 LEU    96      38.836  34.040  51.563  1.00  0.00           H  
ATOM   1349 HD22 LEU    96      40.166  35.053  52.275  1.00  0.00           H  
ATOM   1350 HD23 LEU    96      39.944  33.321  52.679  1.00  0.00           H  
ATOM   1351  C   LEU    96      44.523  34.390  52.198  1.00  0.00           C  
ATOM   1352  O   LEU    96      45.482  34.146  51.438  1.00  0.00           O  
ATOM   1353  N   GLN    97      44.723  34.637  53.494  1.00  0.00           N  
ATOM   1354  H   GLN    97      43.871  34.875  53.981  1.00  0.00           H  
ATOM   1355  CA  GLN    97      46.066  34.701  54.137  1.00  0.00           C  
ATOM   1356  HA  GLN    97      46.837  34.924  53.399  1.00  0.00           H  
ATOM   1357  CB  GLN    97      46.153  35.830  55.161  1.00  0.00           C  
ATOM   1358  HB2 GLN    97      47.212  35.885  55.415  1.00  0.00           H  
ATOM   1359  HB3 GLN    97      45.538  35.516  56.003  1.00  0.00           H  
ATOM   1360  CG  GLN    97      45.724  37.248  54.749  1.00  0.00           C  
ATOM   1361  HG2 GLN    97      44.662  37.203  54.509  1.00  0.00           H  
ATOM   1362  HG3 GLN    97      45.909  37.905  55.598  1.00  0.00           H  
ATOM   1363  CD  GLN    97      46.516  37.800  53.612  1.00  0.00           C  
ATOM   1364  OE1 GLN    97      47.649  37.489  53.389  1.00  0.00           O  
ATOM   1365  NE2 GLN    97      45.948  38.698  52.867  1.00  0.00           N  
ATOM   1366 HE21 GLN    97      44.968  38.939  52.852  1.00  0.00           H  
ATOM   1367 HE22 GLN    97      46.526  39.253  52.252  1.00  0.00           H  
ATOM   1368  C   GLN    97      46.387  33.300  54.736  1.00  0.00           C  
ATOM   1369  O   GLN    97      47.554  32.990  55.001  1.00  0.00           O  
ATOM   1370  N   ASP    98      45.440  32.411  55.081  1.00  0.00           N  
ATOM   1371  H   ASP    98      44.487  32.487  54.757  1.00  0.00           H  
ATOM   1372  CA  ASP    98      45.691  31.101  55.697  1.00  0.00           C  
ATOM   1373  HA  ASP    98      46.585  30.720  55.203  1.00  0.00           H  
ATOM   1374  CB  ASP    98      45.955  31.237  57.188  1.00  0.00           C  
ATOM   1375  HB2 ASP    98      46.233  30.290  57.652  1.00  0.00           H  
ATOM   1376  HB3 ASP    98      46.846  31.860  57.258  1.00  0.00           H  
ATOM   1377  CG  ASP    98      44.998  32.051  58.054  1.00  0.00           C  
ATOM   1378  OD1 ASP    98      45.150  33.276  58.303  1.00  0.00           O  
ATOM   1379  OD2 ASP    98      44.079  31.411  58.627  1.00  0.00           O  
ATOM   1380  C   ASP    98      44.548  30.156  55.453  1.00  0.00           C  
ATOM   1381  O   ASP    98      43.397  30.617  55.593  1.00  0.00           O  
ATOM   1382  N   GLY    99      44.765  28.846  55.255  1.00  0.00           N  
ATOM   1383  H   GLY    99      45.710  28.515  55.388  1.00  0.00           H  
ATOM   1384  CA  GLY    99      43.637  27.920  54.883  1.00  0.00           C  
ATOM   1385  HA2 GLY    99      42.773  28.326  55.408  1.00  0.00           H  
ATOM   1386  HA3 GLY    99      43.828  26.910  55.243  1.00  0.00           H  
ATOM   1387  C   GLY    99      43.281  27.791  53.432  1.00  0.00           C  
ATOM   1388  O   GLY    99      42.500  26.897  53.100  1.00  0.00           O  
ATOM   1389  N   TYR   100      43.772  28.663  52.608  1.00  0.00           N  
ATOM   1390  H   TYR   100      44.471  29.303  52.958  1.00  0.00           H  
ATOM   1391  CA  TYR   100      43.676  28.472  51.119  1.00  0.00           C  
ATOM   1392  HA  TYR   100      42.628  28.427  50.822  1.00  0.00           H  
ATOM   1393  CB  TYR   100      44.311  29.671  50.399  1.00  0.00           C  
ATOM   1394  HB2 TYR   100      44.214  29.524  49.324  1.00  0.00           H  
ATOM   1395  HB3 TYR   100      43.671  30.505  50.686  1.00  0.00           H  
ATOM   1396  CG  TYR   100      45.757  29.938  50.764  1.00  0.00           C  
ATOM   1397  CD1 TYR   100      46.782  29.128  50.171  1.00  0.00           C  
ATOM   1398  HD1 TYR   100      46.582  28.295  49.514  1.00  0.00           H  
ATOM   1399  CE1 TYR   100      48.157  29.426  50.387  1.00  0.00           C  
ATOM   1400  HE1 TYR   100      48.978  28.765  50.150  1.00  0.00           H  
ATOM   1401  CZ  TYR   100      48.584  30.468  51.251  1.00  0.00           C  
ATOM   1402  OH  TYR   100      49.943  30.730  51.419  1.00  0.00           O  
ATOM   1403  HH  TYR   100      50.528  30.110  50.978  1.00  0.00           H  
ATOM   1404  CE2 TYR   100      47.529  31.107  51.991  1.00  0.00           C  
ATOM   1405  HE2 TYR   100      47.928  31.861  52.654  1.00  0.00           H  
ATOM   1406  CD2 TYR   100      46.154  31.007  51.579  1.00  0.00           C  
ATOM   1407  HD2 TYR   100      45.380  31.642  51.984  1.00  0.00           H  
ATOM   1408  C   TYR   100      44.284  27.195  50.595  1.00  0.00           C  
ATOM   1409  O   TYR   100      44.130  26.813  49.418  1.00  0.00           O  
ATOM   1410  N   ALA   101      45.024  26.492  51.408  1.00  0.00           N  
ATOM   1411  H   ALA   101      45.193  26.816  52.349  1.00  0.00           H  
ATOM   1412  CA  ALA   101      45.566  25.141  51.082  1.00  0.00           C  
ATOM   1413  HA  ALA   101      44.762  24.685  50.503  1.00  0.00           H  
ATOM   1414  CB  ALA   101      46.898  25.274  50.342  1.00  0.00           C  
ATOM   1415  HB1 ALA   101      47.326  24.288  50.161  1.00  0.00           H  
ATOM   1416  HB2 ALA   101      46.704  25.815  49.416  1.00  0.00           H  
ATOM   1417  HB3 ALA   101      47.590  25.839  50.967  1.00  0.00           H  
ATOM   1418  C   ALA   101      45.683  24.289  52.426  1.00  0.00           C  
ATOM   1419  O   ALA   101      46.144  24.794  53.418  1.00  0.00           O  
ATOM   1420  N   PHE   102      45.412  23.018  52.217  1.00  0.00           N  
ATOM   1421  H   PHE   102      45.240  22.804  51.245  1.00  0.00           H  
ATOM   1422  CA  PHE   102      45.741  21.906  53.040  1.00  0.00           C  
ATOM   1423  HA  PHE   102      45.707  22.276  54.064  1.00  0.00           H  
ATOM   1424  CB  PHE   102      44.748  20.795  52.766  1.00  0.00           C  
ATOM   1425  HB2 PHE   102      43.788  21.302  52.867  1.00  0.00           H  
ATOM   1426  HB3 PHE   102      44.840  20.480  51.727  1.00  0.00           H  
ATOM   1427  CG  PHE   102      44.775  19.545  53.730  1.00  0.00           C  
ATOM   1428  CD1 PHE   102      44.082  19.519  54.921  1.00  0.00           C  
ATOM   1429  HD1 PHE   102      43.566  20.417  55.228  1.00  0.00           H  
ATOM   1430  CE1 PHE   102      44.131  18.331  55.703  1.00  0.00           C  
ATOM   1431  HE1 PHE   102      43.464  18.320  56.552  1.00  0.00           H  
ATOM   1432  CZ  PHE   102      44.866  17.186  55.347  1.00  0.00           C  
ATOM   1433  HZ  PHE   102      44.783  16.278  55.925  1.00  0.00           H  
ATOM   1434  CE2 PHE   102      45.655  17.265  54.196  1.00  0.00           C  
ATOM   1435  HE2 PHE   102      46.287  16.427  53.943  1.00  0.00           H  
ATOM   1436  CD2 PHE   102      45.614  18.466  53.391  1.00  0.00           C  
ATOM   1437  HD2 PHE   102      46.181  18.570  52.479  1.00  0.00           H  
ATOM   1438  C   PHE   102      47.216  21.454  52.889  1.00  0.00           C  
ATOM   1439  O   PHE   102      47.774  21.461  51.774  1.00  0.00           O  
ATOM   1440  N   PRO   103      47.897  21.074  53.953  1.00  0.00           N  
ATOM   1441  CD  PRO   103      47.407  21.061  55.270  1.00  0.00           C  
ATOM   1442  HD2 PRO   103      46.776  21.864  55.651  1.00  0.00           H  
ATOM   1443  HD3 PRO   103      46.874  20.129  55.456  1.00  0.00           H  
ATOM   1444  CG  PRO   103      48.682  21.153  56.159  1.00  0.00           C  
ATOM   1445  HG2 PRO   103      48.621  20.758  57.173  1.00  0.00           H  
ATOM   1446  HG3 PRO   103      48.785  22.234  56.260  1.00  0.00           H  
ATOM   1447  CB  PRO   103      49.731  20.383  55.328  1.00  0.00           C  
ATOM   1448  HB2 PRO   103      49.757  19.314  55.539  1.00  0.00           H  
ATOM   1449  HB3 PRO   103      50.718  20.793  55.543  1.00  0.00           H  
ATOM   1450  CA  PRO   103      49.303  20.756  53.876  1.00  0.00           C  
ATOM   1451  HA  PRO   103      49.924  21.613  53.613  1.00  0.00           H  
ATOM   1452  C   PRO   103      49.627  19.601  52.855  1.00  0.00           C  
ATOM   1453  O   PRO   103      48.899  18.590  52.862  1.00  0.00           O  
ATOM   1454  N   GLY   104      50.656  19.674  52.090  1.00  0.00           N  
ATOM   1455  H   GLY   104      51.157  20.547  52.169  1.00  0.00           H  
ATOM   1456  CA  GLY   104      50.952  18.763  51.031  1.00  0.00           C  
ATOM   1457  HA2 GLY   104      52.019  18.802  50.814  1.00  0.00           H  
ATOM   1458  HA3 GLY   104      50.769  17.777  51.458  1.00  0.00           H  
ATOM   1459  C   GLY   104      50.239  18.990  49.681  1.00  0.00           C  
ATOM   1460  O   GLY   104      50.694  18.386  48.709  1.00  0.00           O  
ATOM   1461  N   GLU   105      49.169  19.826  49.602  1.00  0.00           N  
ATOM   1462  H   GLU   105      48.795  20.170  50.476  1.00  0.00           H  
ATOM   1463  CA  GLU   105      48.293  19.986  48.421  1.00  0.00           C  
ATOM   1464  HA  GLU   105      48.505  19.124  47.789  1.00  0.00           H  
ATOM   1465  CB  GLU   105      46.770  19.981  48.698  1.00  0.00           C  
ATOM   1466  HB2 GLU   105      46.214  19.792  47.780  1.00  0.00           H  
ATOM   1467  HB3 GLU   105      46.507  20.977  49.053  1.00  0.00           H  
ATOM   1468  CG  GLU   105      46.480  18.928  49.744  1.00  0.00           C  
ATOM   1469  HG2 GLU   105      47.121  19.054  50.617  1.00  0.00           H  
ATOM   1470  HG3 GLU   105      45.521  19.197  50.188  1.00  0.00           H  
ATOM   1471  CD  GLU   105      46.342  17.488  49.205  1.00  0.00           C  
ATOM   1472  OE1 GLU   105      46.725  16.545  49.930  1.00  0.00           O  
ATOM   1473  OE2 GLU   105      45.697  17.308  48.154  1.00  0.00           O  
ATOM   1474  C   GLU   105      48.567  21.248  47.599  1.00  0.00           C  
ATOM   1475  O   GLU   105      49.254  22.171  48.094  1.00  0.00           O  
ATOM   1476  N   ASP   106      48.346  21.184  46.256  1.00  0.00           N  
ATOM   1477  H   ASP   106      47.982  20.326  45.867  1.00  0.00           H  
ATOM   1478  CA  ASP   106      48.553  22.375  45.373  1.00  0.00           C  
ATOM   1479  HA  ASP   106      49.577  22.748  45.392  1.00  0.00           H  
ATOM   1480  CB  ASP   106      48.122  22.083  43.948  1.00  0.00           C  
ATOM   1481  HB2 ASP   106      48.218  22.965  43.316  1.00  0.00           H  
ATOM   1482  HB3 ASP   106      47.046  21.933  44.041  1.00  0.00           H  
ATOM   1483  CG  ASP   106      48.759  20.973  43.086  1.00  0.00           C  
ATOM   1484  OD1 ASP   106      48.323  20.807  41.908  1.00  0.00           O  
ATOM   1485  OD2 ASP   106      49.709  20.295  43.528  1.00  0.00           O  
ATOM   1486  C   ASP   106      47.703  23.561  45.877  1.00  0.00           C  
ATOM   1487  O   ASP   106      48.156  24.700  45.834  1.00  0.00           O  
ATOM   1488  N   GLY   107      46.482  23.316  46.357  1.00  0.00           N  
ATOM   1489  H   GLY   107      46.098  22.434  46.045  1.00  0.00           H  
ATOM   1490  CA  GLY   107      45.613  24.280  47.085  1.00  0.00           C  
ATOM   1491  HA2 GLY   107      44.727  23.809  47.509  1.00  0.00           H  
ATOM   1492  HA3 GLY   107      46.222  24.606  47.929  1.00  0.00           H  
ATOM   1493  C   GLY   107      45.233  25.383  46.118  1.00  0.00           C  
ATOM   1494  O   GLY   107      45.305  25.221  44.891  1.00  0.00           O  
ATOM   1495  N   MET   108      44.837  26.536  46.692  1.00  0.00           N  
ATOM   1496  H   MET   108      44.738  26.621  47.694  1.00  0.00           H  
ATOM   1497  CA  MET   108      44.465  27.695  45.861  1.00  0.00           C  
ATOM   1498  HA  MET   108      44.682  27.474  44.816  1.00  0.00           H  
ATOM   1499  CB  MET   108      42.916  27.784  45.897  1.00  0.00           C  
ATOM   1500  HB2 MET   108      42.608  28.662  45.329  1.00  0.00           H  
ATOM   1501  HB3 MET   108      42.619  27.820  46.946  1.00  0.00           H  
ATOM   1502  CG  MET   108      42.245  26.662  45.062  1.00  0.00           C  
ATOM   1503  HG2 MET   108      42.325  26.935  44.010  1.00  0.00           H  
ATOM   1504  HG3 MET   108      42.743  25.695  45.140  1.00  0.00           H  
ATOM   1505  SD  MET   108      40.549  26.501  45.385  1.00  0.00           S  
ATOM   1506  CE  MET   108      40.003  25.467  44.099  1.00  0.00           C  
ATOM   1507  HE1 MET   108      40.190  24.431  44.379  1.00  0.00           H  
ATOM   1508  HE2 MET   108      40.594  25.740  43.224  1.00  0.00           H  
ATOM   1509  HE3 MET   108      38.958  25.646  43.846  1.00  0.00           H  
ATOM   1510  C   MET   108      45.190  29.035  46.280  1.00  0.00           C  
ATOM   1511  O   MET   108      44.632  29.858  47.037  1.00  0.00           O  
ATOM   1512  N   PRO   109      46.457  29.202  45.854  1.00  0.00           N  
ATOM   1513  CD  PRO   109      47.192  28.284  44.981  1.00  0.00           C  
ATOM   1514  HD2 PRO   109      46.841  27.254  45.044  1.00  0.00           H  
ATOM   1515  HD3 PRO   109      47.159  28.754  43.998  1.00  0.00           H  
ATOM   1516  CG  PRO   109      48.638  28.369  45.563  1.00  0.00           C  
ATOM   1517  HG2 PRO   109      49.441  28.123  44.868  1.00  0.00           H  
ATOM   1518  HG3 PRO   109      48.797  27.768  46.459  1.00  0.00           H  
ATOM   1519  CB  PRO   109      48.744  29.894  45.939  1.00  0.00           C  
ATOM   1520  HB2 PRO   109      49.589  29.983  46.623  1.00  0.00           H  
ATOM   1521  HB3 PRO   109      48.910  30.356  44.966  1.00  0.00           H  
ATOM   1522  CA  PRO   109      47.378  30.222  46.474  1.00  0.00           C  
ATOM   1523  HA  PRO   109      47.246  29.986  47.530  1.00  0.00           H  
ATOM   1524  C   PRO   109      46.923  31.686  46.345  1.00  0.00           C  
ATOM   1525  O   PRO   109      47.197  32.470  47.207  1.00  0.00           O  
ATOM   1526  N   VAL   110      46.429  32.107  45.146  1.00  0.00           N  
ATOM   1527  H   VAL   110      46.141  31.421  44.463  1.00  0.00           H  
ATOM   1528  CA  VAL   110      46.022  33.509  44.948  1.00  0.00           C  
ATOM   1529  HA  VAL   110      46.526  34.095  45.717  1.00  0.00           H  
ATOM   1530  CB  VAL   110      46.768  34.047  43.675  1.00  0.00           C  
ATOM   1531  HB  VAL   110      46.747  35.133  43.590  1.00  0.00           H  
ATOM   1532  CG1 VAL   110      48.278  33.698  43.612  1.00  0.00           C  
ATOM   1533 HG11 VAL   110      48.912  34.206  42.885  1.00  0.00           H  
ATOM   1534 HG12 VAL   110      48.770  34.021  44.529  1.00  0.00           H  
ATOM   1535 HG13 VAL   110      48.539  32.643  43.538  1.00  0.00           H  
ATOM   1536  CG2 VAL   110      46.179  33.539  42.402  1.00  0.00           C  
ATOM   1537 HG21 VAL   110      45.188  33.942  42.196  1.00  0.00           H  
ATOM   1538 HG22 VAL   110      45.832  32.513  42.524  1.00  0.00           H  
ATOM   1539 HG23 VAL   110      46.772  33.748  41.511  1.00  0.00           H  
ATOM   1540  C   VAL   110      44.540  33.784  44.982  1.00  0.00           C  
ATOM   1541  O   VAL   110      44.104  34.876  44.556  1.00  0.00           O  
ATOM   1542  N   ALA   111      43.825  32.839  45.560  1.00  0.00           N  
ATOM   1543  H   ALA   111      44.273  31.988  45.868  1.00  0.00           H  
ATOM   1544  CA  ALA   111      42.418  32.885  45.900  1.00  0.00           C  
ATOM   1545  HA  ALA   111      41.757  32.900  45.033  1.00  0.00           H  
ATOM   1546  CB  ALA   111      42.114  31.674  46.768  1.00  0.00           C  
ATOM   1547  HB1 ALA   111      42.727  31.716  47.668  1.00  0.00           H  
ATOM   1548  HB2 ALA   111      41.106  31.790  47.167  1.00  0.00           H  
ATOM   1549  HB3 ALA   111      42.208  30.775  46.159  1.00  0.00           H  
ATOM   1550  C   ALA   111      42.013  34.141  46.687  1.00  0.00           C  
ATOM   1551  O   ALA   111      42.596  34.458  47.715  1.00  0.00           O  
ATOM   1552  N   ALA   112      40.891  34.820  46.324  1.00  0.00           N  
ATOM   1553  H   ALA   112      40.345  34.497  45.538  1.00  0.00           H  
ATOM   1554  CA  ALA   112      40.430  36.068  46.988  1.00  0.00           C  
ATOM   1555  HA  ALA   112      40.668  36.069  48.052  1.00  0.00           H  
ATOM   1556  CB  ALA   112      41.107  37.302  46.366  1.00  0.00           C  
ATOM   1557  HB1 ALA   112      41.057  37.407  45.283  1.00  0.00           H  
ATOM   1558  HB2 ALA   112      42.163  37.344  46.634  1.00  0.00           H  
ATOM   1559  HB3 ALA   112      40.598  38.202  46.711  1.00  0.00           H  
ATOM   1560  C   ALA   112      38.917  36.181  46.667  1.00  0.00           C  
ATOM   1561  O   ALA   112      38.350  35.495  45.803  1.00  0.00           O  
ATOM   1562  N   MET   113      38.181  37.018  47.378  1.00  0.00           N  
ATOM   1563  H   MET   113      38.756  37.649  47.917  1.00  0.00           H  
ATOM   1564  CA  MET   113      36.762  37.388  47.122  1.00  0.00           C  
ATOM   1565  HA  MET   113      36.639  37.269  46.045  1.00  0.00           H  
ATOM   1566  CB  MET   113      35.846  36.347  47.859  1.00  0.00           C  
ATOM   1567  HB2 MET   113      35.675  35.596  47.087  1.00  0.00           H  
ATOM   1568  HB3 MET   113      34.857  36.763  48.050  1.00  0.00           H  
ATOM   1569  CG  MET   113      36.343  35.602  49.048  1.00  0.00           C  
ATOM   1570  HG2 MET   113      37.054  36.217  49.599  1.00  0.00           H  
ATOM   1571  HG3 MET   113      35.536  35.611  49.780  1.00  0.00           H  
ATOM   1572  SD  MET   113      36.967  33.995  48.777  1.00  0.00           S  
ATOM   1573  CE  MET   113      35.510  33.092  48.144  1.00  0.00           C  
ATOM   1574  HE1 MET   113      35.727  32.043  48.345  1.00  0.00           H  
ATOM   1575  HE2 MET   113      35.458  33.005  47.058  1.00  0.00           H  
ATOM   1576  HE3 MET   113      34.637  33.521  48.636  1.00  0.00           H  
ATOM   1577  C   MET   113      36.434  38.768  47.638  1.00  0.00           C  
ATOM   1578  O   MET   113      37.135  39.345  48.475  1.00  0.00           O  
ATOM   1579  N   SER   114      35.272  39.346  47.281  1.00  0.00           N  
ATOM   1580  H   SER   114      34.631  38.910  46.633  1.00  0.00           H  
ATOM   1581  CA  SER   114      34.699  40.554  47.941  1.00  0.00           C  
ATOM   1582  HA  SER   114      35.391  41.049  48.623  1.00  0.00           H  
ATOM   1583  CB  SER   114      34.245  41.639  46.869  1.00  0.00           C  
ATOM   1584  HB2 SER   114      34.314  42.642  47.290  1.00  0.00           H  
ATOM   1585  HB3 SER   114      34.906  41.642  46.001  1.00  0.00           H  
ATOM   1586  OG  SER   114      32.849  41.540  46.530  1.00  0.00           O  
ATOM   1587  HG  SER   114      32.406  42.254  46.996  1.00  0.00           H  
ATOM   1588  C   SER   114      33.580  40.200  48.792  1.00  0.00           C  
ATOM   1589  O   SER   114      32.933  39.107  48.625  1.00  0.00           O  
ATOM   1590  N   SER   115      33.159  41.153  49.639  1.00  0.00           N  
ATOM   1591  H   SER   115      33.628  42.042  49.532  1.00  0.00           H  
ATOM   1592  CA  SER   115      31.982  41.085  50.453  1.00  0.00           C  
ATOM   1593  HA  SER   115      31.307  40.477  49.850  1.00  0.00           H  
ATOM   1594  CB  SER   115      32.225  40.345  51.831  1.00  0.00           C  
ATOM   1595  HB2 SER   115      32.299  39.258  51.828  1.00  0.00           H  
ATOM   1596  HB3 SER   115      33.149  40.711  52.279  1.00  0.00           H  
ATOM   1597  OG  SER   115      31.109  40.616  52.639  1.00  0.00           O  
ATOM   1598  HG  SER   115      30.517  39.891  52.426  1.00  0.00           H  
ATOM   1599  C   SER   115      31.427  42.455  50.714  1.00  0.00           C  
ATOM   1600  O   SER   115      32.008  43.344  51.398  1.00  0.00           O  
ATOM   1601  N   ASN   116      30.243  42.746  50.219  1.00  0.00           N  
ATOM   1602  H   ASN   116      29.798  41.944  49.795  1.00  0.00           H  
ATOM   1603  CA  ASN   116      29.396  44.049  50.113  1.00  0.00           C  
ATOM   1604  HA  ASN   116      29.405  44.442  51.130  1.00  0.00           H  
ATOM   1605  CB  ASN   116      30.075  44.967  49.140  1.00  0.00           C  
ATOM   1606  HB2 ASN   116      29.328  45.727  48.913  1.00  0.00           H  
ATOM   1607  HB3 ASN   116      30.984  45.374  49.584  1.00  0.00           H  
ATOM   1608  CG  ASN   116      30.468  44.284  47.876  1.00  0.00           C  
ATOM   1609  OD1 ASN   116      31.550  43.793  47.667  1.00  0.00           O  
ATOM   1610  ND2 ASN   116      29.583  44.051  46.964  1.00  0.00           N  
ATOM   1611 HD21 ASN   116      28.655  44.430  47.084  1.00  0.00           H  
ATOM   1612 HD22 ASN   116      29.755  43.356  46.252  1.00  0.00           H  
ATOM   1613  C   ASN   116      27.993  43.660  49.746  1.00  0.00           C  
ATOM   1614  O   ASN   116      27.686  42.509  49.374  1.00  0.00           O  
ATOM   1615  N   VAL   117      26.998  44.602  49.703  1.00  0.00           N  
ATOM   1616  H   VAL   117      27.245  45.537  49.995  1.00  0.00           H  
ATOM   1617  CA  VAL   117      25.700  44.386  49.074  1.00  0.00           C  
ATOM   1618  HA  VAL   117      25.310  43.463  49.503  1.00  0.00           H  
ATOM   1619  CB  VAL   117      24.643  45.483  49.437  1.00  0.00           C  
ATOM   1620  HB  VAL   117      24.996  46.428  49.024  1.00  0.00           H  
ATOM   1621  CG1 VAL   117      23.301  45.129  48.755  1.00  0.00           C  
ATOM   1622 HG11 VAL   117      22.999  44.105  48.974  1.00  0.00           H  
ATOM   1623 HG12 VAL   117      23.459  45.329  47.695  1.00  0.00           H  
ATOM   1624 HG13 VAL   117      22.534  45.854  49.026  1.00  0.00           H  
ATOM   1625  CG2 VAL   117      24.406  45.529  50.949  1.00  0.00           C  
ATOM   1626 HG21 VAL   117      23.499  46.095  51.158  1.00  0.00           H  
ATOM   1627 HG22 VAL   117      25.330  45.853  51.428  1.00  0.00           H  
ATOM   1628 HG23 VAL   117      24.172  44.518  51.283  1.00  0.00           H  
ATOM   1629  C   VAL   117      25.824  44.081  47.573  1.00  0.00           C  
ATOM   1630  O   VAL   117      26.528  44.859  46.902  1.00  0.00           O  
ATOM   1631  N   GLY   118      25.299  42.976  47.059  1.00  0.00           N  
ATOM   1632  H   GLY   118      24.945  42.326  47.747  1.00  0.00           H  
ATOM   1633  CA  GLY   118      25.489  42.473  45.671  1.00  0.00           C  
ATOM   1634  HA2 GLY   118      24.662  41.952  45.187  1.00  0.00           H  
ATOM   1635  HA3 GLY   118      25.519  43.334  45.003  1.00  0.00           H  
ATOM   1636  C   GLY   118      26.725  41.604  45.522  1.00  0.00           C  
ATOM   1637  O   GLY   118      26.786  41.113  44.385  1.00  0.00           O  
ATOM   1638  N   GLY   119      27.700  41.463  46.420  1.00  0.00           N  
ATOM   1639  H   GLY   119      27.455  41.748  47.358  1.00  0.00           H  
ATOM   1640  CA  GLY   119      28.858  40.518  46.210  1.00  0.00           C  
ATOM   1641  HA2 GLY   119      28.376  39.589  45.907  1.00  0.00           H  
ATOM   1642  HA3 GLY   119      29.411  40.318  47.128  1.00  0.00           H  
ATOM   1643  C   GLY   119      29.873  40.897  45.127  1.00  0.00           C  
ATOM   1644  O   GLY   119      29.997  42.070  44.858  1.00  0.00           O  
ATOM   1645  N   MET   120      30.504  39.908  44.473  1.00  0.00           N  
ATOM   1646  H   MET   120      30.177  38.962  44.610  1.00  0.00           H  
ATOM   1647  CA  MET   120      31.473  40.246  43.494  1.00  0.00           C  
ATOM   1648  HA  MET   120      32.141  40.985  43.936  1.00  0.00           H  
ATOM   1649  CB  MET   120      32.476  39.108  43.317  1.00  0.00           C  
ATOM   1650  HB2 MET   120      32.021  38.117  43.343  1.00  0.00           H  
ATOM   1651  HB3 MET   120      32.963  39.357  42.374  1.00  0.00           H  
ATOM   1652  CG  MET   120      33.463  39.038  44.430  1.00  0.00           C  
ATOM   1653  HG2 MET   120      32.826  38.964  45.311  1.00  0.00           H  
ATOM   1654  HG3 MET   120      34.081  39.933  44.498  1.00  0.00           H  
ATOM   1655  SD  MET   120      34.521  37.528  44.489  1.00  0.00           S  
ATOM   1656  CE  MET   120      33.348  36.245  44.951  1.00  0.00           C  
ATOM   1657  HE1 MET   120      33.799  35.266  44.787  1.00  0.00           H  
ATOM   1658  HE2 MET   120      33.215  36.304  46.031  1.00  0.00           H  
ATOM   1659  HE3 MET   120      32.367  36.307  44.479  1.00  0.00           H  
ATOM   1660  C   MET   120      30.968  40.822  42.201  1.00  0.00           C  
ATOM   1661  O   MET   120      31.799  41.445  41.527  1.00  0.00           O  
ATOM   1662  N   ALA   121      29.700  40.794  41.879  1.00  0.00           N  
ATOM   1663  H   ALA   121      29.099  40.380  42.577  1.00  0.00           H  
ATOM   1664  CA  ALA   121      29.091  41.536  40.753  1.00  0.00           C  
ATOM   1665  HA  ALA   121      29.481  41.204  39.791  1.00  0.00           H  
ATOM   1666  CB  ALA   121      27.631  41.203  40.707  1.00  0.00           C  
ATOM   1667  HB1 ALA   121      27.032  41.655  39.916  1.00  0.00           H  
ATOM   1668  HB2 ALA   121      27.085  41.481  41.608  1.00  0.00           H  
ATOM   1669  HB3 ALA   121      27.570  40.133  40.513  1.00  0.00           H  
ATOM   1670  C   ALA   121      29.368  43.044  40.835  1.00  0.00           C  
ATOM   1671  O   ALA   121      29.346  43.687  39.831  1.00  0.00           O  
ATOM   1672  N   ALA   122      29.515  43.593  42.012  1.00  0.00           N  
ATOM   1673  H   ALA   122      29.595  42.932  42.771  1.00  0.00           H  
ATOM   1674  CA  ALA   122      29.871  44.974  42.115  1.00  0.00           C  
ATOM   1675  HA  ALA   122      29.079  45.530  41.613  1.00  0.00           H  
ATOM   1676  CB  ALA   122      29.822  45.322  43.593  1.00  0.00           C  
ATOM   1677  HB1 ALA   122      28.801  45.399  43.966  1.00  0.00           H  
ATOM   1678  HB2 ALA   122      30.327  46.272  43.770  1.00  0.00           H  
ATOM   1679  HB3 ALA   122      30.456  44.626  44.143  1.00  0.00           H  
ATOM   1680  C   ALA   122      31.227  45.282  41.499  1.00  0.00           C  
ATOM   1681  O   ALA   122      31.628  46.420  41.357  1.00  0.00           O  
ATOM   1682  N   HIE   123      32.090  44.300  41.442  1.00  0.00           N  
ATOM   1683  H   HIE   123      31.832  43.360  41.704  1.00  0.00           H  
ATOM   1684  CA  HIE   123      33.558  44.456  41.117  1.00  0.00           C  
ATOM   1685  HA  HIE   123      33.842  45.507  41.064  1.00  0.00           H  
ATOM   1686  CB  HIE   123      34.315  43.722  42.212  1.00  0.00           C  
ATOM   1687  HB2 HIE   123      35.346  43.728  41.859  1.00  0.00           H  
ATOM   1688  HB3 HIE   123      33.962  42.691  42.172  1.00  0.00           H  
ATOM   1689  CG  HIE   123      34.216  44.321  43.594  1.00  0.00           C  
ATOM   1690  ND1 HIE   123      34.939  45.432  44.157  1.00  0.00           N  
ATOM   1691  CE1 HIE   123      34.406  45.664  45.337  1.00  0.00           C  
ATOM   1692  HE1 HIE   123      34.928  46.328  46.010  1.00  0.00           H  
ATOM   1693  NE2 HIE   123      33.420  44.798  45.550  1.00  0.00           N  
ATOM   1694  HE2 HIE   123      33.086  44.596  46.481  1.00  0.00           H  
ATOM   1695  CD2 HIE   123      33.220  43.989  44.481  1.00  0.00           C  
ATOM   1696  HD2 HIE   123      32.555  43.151  44.332  1.00  0.00           H  
ATOM   1697  C   HIE   123      34.035  43.836  39.751  1.00  0.00           C  
ATOM   1698  O   HIE   123      35.129  44.255  39.323  1.00  0.00           O  
ATOM   1699  N   TRP   124      33.260  42.914  39.200  1.00  0.00           N  
ATOM   1700  H   TRP   124      32.458  42.728  39.784  1.00  0.00           H  
ATOM   1701  CA  TRP   124      33.665  41.970  38.186  1.00  0.00           C  
ATOM   1702  HA  TRP   124      34.637  41.597  38.510  1.00  0.00           H  
ATOM   1703  CB  TRP   124      32.732  40.763  38.246  1.00  0.00           C  
ATOM   1704  HB2 TRP   124      32.579  40.417  39.268  1.00  0.00           H  
ATOM   1705  HB3 TRP   124      33.061  39.860  37.730  1.00  0.00           H  
ATOM   1706  CG  TRP   124      31.333  40.994  37.802  1.00  0.00           C  
ATOM   1707  CD1 TRP   124      30.786  42.214  37.628  1.00  0.00           C  
ATOM   1708  HD1 TRP   124      31.230  43.188  37.774  1.00  0.00           H  
ATOM   1709  NE1 TRP   124      29.461  42.027  37.212  1.00  0.00           N  
ATOM   1710  HE1 TRP   124      28.803  42.772  37.037  1.00  0.00           H  
ATOM   1711  CE2 TRP   124      29.110  40.659  37.091  1.00  0.00           C  
ATOM   1712  CZ2 TRP   124      27.967  39.985  36.678  1.00  0.00           C  
ATOM   1713  HZ2 TRP   124      27.060  40.560  36.563  1.00  0.00           H  
ATOM   1714  CH2 TRP   124      28.051  38.638  36.364  1.00  0.00           C  
ATOM   1715  HH2 TRP   124      27.144  38.117  36.096  1.00  0.00           H  
ATOM   1716  CZ3 TRP   124      29.158  37.943  36.727  1.00  0.00           C  
ATOM   1717  HZ3 TRP   124      29.250  36.903  36.449  1.00  0.00           H  
ATOM   1718  CE3 TRP   124      30.322  38.537  37.215  1.00  0.00           C  
ATOM   1719  HE3 TRP   124      31.179  37.931  37.469  1.00  0.00           H  
ATOM   1720  CD2 TRP   124      30.358  39.979  37.397  1.00  0.00           C  
ATOM   1721  C   TRP   124      33.827  42.577  36.772  1.00  0.00           C  
ATOM   1722  O   TRP   124      33.566  43.799  36.547  1.00  0.00           O  
ATOM   1723  N   THR   125      34.098  41.750  35.788  1.00  0.00           N  
ATOM   1724  H   THR   125      34.401  40.822  36.048  1.00  0.00           H  
ATOM   1725  CA  THR   125      34.085  42.173  34.387  1.00  0.00           C  
ATOM   1726  HA  THR   125      33.844  43.236  34.415  1.00  0.00           H  
ATOM   1727  CB  THR   125      35.488  42.040  33.762  1.00  0.00           C  
ATOM   1728  HB  THR   125      35.493  42.051  32.672  1.00  0.00           H  
ATOM   1729  CG2 THR   125      36.575  42.985  34.380  1.00  0.00           C  
ATOM   1730 HG21 THR   125      36.110  43.970  34.332  1.00  0.00           H  
ATOM   1731 HG22 THR   125      36.841  42.897  35.433  1.00  0.00           H  
ATOM   1732 HG23 THR   125      37.432  43.022  33.707  1.00  0.00           H  
ATOM   1733  OG1 THR   125      35.875  40.691  34.017  1.00  0.00           O  
ATOM   1734  HG1 THR   125      35.489  40.086  33.379  1.00  0.00           H  
ATOM   1735  C   THR   125      32.899  41.555  33.555  1.00  0.00           C  
ATOM   1736  O   THR   125      32.839  41.665  32.354  1.00  0.00           O  
ATOM   1737  N   ALA   126      31.927  41.003  34.305  1.00  0.00           N  
ATOM   1738  H   ALA   126      32.071  41.035  35.305  1.00  0.00           H  
ATOM   1739  CA  ALA   126      30.627  40.613  33.861  1.00  0.00           C  
ATOM   1740  HA  ALA   126      30.290  39.981  34.683  1.00  0.00           H  
ATOM   1741  CB  ALA   126      29.643  41.852  33.846  1.00  0.00           C  
ATOM   1742  HB1 ALA   126      29.442  42.190  32.829  1.00  0.00           H  
ATOM   1743  HB2 ALA   126      28.775  41.364  34.289  1.00  0.00           H  
ATOM   1744  HB3 ALA   126      29.943  42.612  34.567  1.00  0.00           H  
ATOM   1745  C   ALA   126      30.427  39.843  32.524  1.00  0.00           C  
ATOM   1746  O   ALA   126      29.325  39.733  32.010  1.00  0.00           O  
ATOM   1747  N   ALA   127      31.479  39.123  32.060  1.00  0.00           N  
ATOM   1748  H   ALA   127      32.321  39.206  32.612  1.00  0.00           H  
ATOM   1749  CA  ALA   127      31.330  38.156  31.043  1.00  0.00           C  
ATOM   1750  HA  ALA   127      31.029  38.682  30.137  1.00  0.00           H  
ATOM   1751  CB  ALA   127      32.737  37.520  30.725  1.00  0.00           C  
ATOM   1752  HB1 ALA   127      32.673  36.658  30.061  1.00  0.00           H  
ATOM   1753  HB2 ALA   127      33.387  38.247  30.239  1.00  0.00           H  
ATOM   1754  HB3 ALA   127      33.322  37.230  31.598  1.00  0.00           H  
ATOM   1755  C   ALA   127      30.390  37.033  31.386  1.00  0.00           C  
ATOM   1756  O   ALA   127      30.476  36.496  32.520  1.00  0.00           O  
ATOM   1757  N   CYS   128      29.404  36.753  30.511  1.00  0.00           N  
ATOM   1758  H   CYS   128      29.311  37.337  29.692  1.00  0.00           H  
ATOM   1759  CA  CYS   128      28.247  35.931  30.741  1.00  0.00           C  
ATOM   1760  HA  CYS   128      28.452  35.373  31.655  1.00  0.00           H  
ATOM   1761  CB  CYS   128      27.071  36.836  31.004  1.00  0.00           C  
ATOM   1762  HB2 CYS   128      27.098  37.629  30.258  1.00  0.00           H  
ATOM   1763  HB3 CYS   128      26.143  36.264  30.992  1.00  0.00           H  
ATOM   1764  SG  CYS   128      27.105  37.574  32.655  1.00  0.00           S  
ATOM   1765  HG  CYS   128      27.604  38.728  32.203  1.00  0.00           H  
ATOM   1766  C   CYS   128      28.052  35.000  29.495  1.00  0.00           C  
ATOM   1767  O   CYS   128      27.049  35.196  28.761  1.00  0.00           O  
ATOM   1768  N   PRO   129      28.918  34.060  29.260  1.00  0.00           N  
ATOM   1769  CD  PRO   129      30.062  33.704  30.044  1.00  0.00           C  
ATOM   1770  HD2 PRO   129      30.849  34.456  29.999  1.00  0.00           H  
ATOM   1771  HD3 PRO   129      29.744  33.577  31.079  1.00  0.00           H  
ATOM   1772  CG  PRO   129      30.645  32.456  29.626  1.00  0.00           C  
ATOM   1773  HG2 PRO   129      30.306  31.571  30.165  1.00  0.00           H  
ATOM   1774  HG3 PRO   129      31.727  32.575  29.562  1.00  0.00           H  
ATOM   1775  CB  PRO   129      30.135  32.253  28.213  1.00  0.00           C  
ATOM   1776  HB2 PRO   129      30.823  32.736  27.519  1.00  0.00           H  
ATOM   1777  HB3 PRO   129      30.103  31.183  28.005  1.00  0.00           H  
ATOM   1778  CA  PRO   129      28.735  32.980  28.248  1.00  0.00           C  
ATOM   1779  HA  PRO   129      28.605  33.269  27.205  1.00  0.00           H  
ATOM   1780  C   PRO   129      27.650  32.003  28.760  1.00  0.00           C  
ATOM   1781  O   PRO   129      27.506  31.693  29.947  1.00  0.00           O  
ATOM   1782  N   ARG   130      26.927  31.361  27.837  1.00  0.00           N  
ATOM   1783  H   ARG   130      27.090  31.781  26.933  1.00  0.00           H  
ATOM   1784  CA  ARG   130      26.178  30.090  28.041  1.00  0.00           C  
ATOM   1785  HA  ARG   130      25.820  30.112  29.070  1.00  0.00           H  
ATOM   1786  CB  ARG   130      24.947  30.041  27.086  1.00  0.00           C  
ATOM   1787  HB2 ARG   130      24.410  29.094  27.136  1.00  0.00           H  
ATOM   1788  HB3 ARG   130      25.333  30.094  26.068  1.00  0.00           H  
ATOM   1789  CG  ARG   130      23.927  31.193  27.252  1.00  0.00           C  
ATOM   1790  HG2 ARG   130      23.566  31.179  28.281  1.00  0.00           H  
ATOM   1791  HG3 ARG   130      24.329  32.176  27.008  1.00  0.00           H  
ATOM   1792  CD  ARG   130      22.736  31.037  26.320  1.00  0.00           C  
ATOM   1793  HD2 ARG   130      23.224  31.097  25.347  1.00  0.00           H  
ATOM   1794  HD3 ARG   130      22.340  30.038  26.502  1.00  0.00           H  
ATOM   1795  NE  ARG   130      21.839  32.175  26.480  1.00  0.00           N  
ATOM   1796  HE  ARG   130      22.257  33.038  26.799  1.00  0.00           H  
ATOM   1797  CZ  ARG   130      20.522  32.077  26.623  1.00  0.00           C  
ATOM   1798  NH1 ARG   130      19.850  31.018  26.721  1.00  0.00           N  
ATOM   1799 HH11 ARG   130      20.098  30.176  26.223  1.00  0.00           H  
ATOM   1800 HH12 ARG   130      18.858  31.188  26.801  1.00  0.00           H  
ATOM   1801  NH2 ARG   130      19.865  33.165  26.791  1.00  0.00           N  
ATOM   1802 HH21 ARG   130      20.336  34.051  26.676  1.00  0.00           H  
ATOM   1803 HH22 ARG   130      18.864  33.183  26.656  1.00  0.00           H  
ATOM   1804  C   ARG   130      27.136  28.872  28.002  1.00  0.00           C  
ATOM   1805  O   ARG   130      28.067  28.829  27.206  1.00  0.00           O  
ATOM   1806  N   PRO   131      26.859  27.852  28.880  1.00  0.00           N  
ATOM   1807  CD  PRO   131      25.750  27.774  29.869  1.00  0.00           C  
ATOM   1808  HD2 PRO   131      26.018  28.405  30.717  1.00  0.00           H  
ATOM   1809  HD3 PRO   131      24.833  28.047  29.348  1.00  0.00           H  
ATOM   1810  CG  PRO   131      25.688  26.320  30.350  1.00  0.00           C  
ATOM   1811  HG2 PRO   131      25.388  26.160  31.386  1.00  0.00           H  
ATOM   1812  HG3 PRO   131      24.942  25.790  29.759  1.00  0.00           H  
ATOM   1813  CB  PRO   131      27.110  25.853  30.067  1.00  0.00           C  
ATOM   1814  HB2 PRO   131      27.207  24.771  29.979  1.00  0.00           H  
ATOM   1815  HB3 PRO   131      27.857  26.208  30.777  1.00  0.00           H  
ATOM   1816  CA  PRO   131      27.621  26.600  28.814  1.00  0.00           C  
ATOM   1817  HA  PRO   131      28.651  26.948  28.890  1.00  0.00           H  
ATOM   1818  C   PRO   131      27.377  25.892  27.447  1.00  0.00           C  
ATOM   1819  O   PRO   131      26.293  25.915  26.810  1.00  0.00           O  
ATOM   1820  N   GLY   132      28.345  25.056  27.077  1.00  0.00           N  
ATOM   1821  H   GLY   132      29.169  25.042  27.661  1.00  0.00           H  
ATOM   1822  CA  GLY   132      28.353  24.162  25.899  1.00  0.00           C  
ATOM   1823  HA2 GLY   132      27.747  24.603  25.109  1.00  0.00           H  
ATOM   1824  HA3 GLY   132      29.387  24.028  25.581  1.00  0.00           H  
ATOM   1825  C   GLY   132      27.768  22.778  26.230  1.00  0.00           C  
ATOM   1826  O   GLY   132      27.452  22.439  27.371  1.00  0.00           O  
ATOM   1827  N   GLY   133      27.625  21.881  25.234  1.00  0.00           N  
ATOM   1828  H   GLY   133      27.711  22.274  24.308  1.00  0.00           H  
ATOM   1829  CA  GLY   133      26.999  20.565  25.278  1.00  0.00           C  
ATOM   1830  HA2 GLY   133      27.230  19.972  24.393  1.00  0.00           H  
ATOM   1831  HA3 GLY   133      25.909  20.596  25.268  1.00  0.00           H  
ATOM   1832  C   GLY   133      27.567  19.772  26.447  1.00  0.00           C  
ATOM   1833  O   GLY   133      26.854  19.159  27.245  1.00  0.00           O  
ATOM   1834  N   LYS   134      28.932  19.765  26.588  1.00  0.00           N  
ATOM   1835  H   LYS   134      29.466  20.468  26.097  1.00  0.00           H  
ATOM   1836  CA  LYS   134      29.610  18.938  27.630  1.00  0.00           C  
ATOM   1837  HA  LYS   134      29.011  18.038  27.771  1.00  0.00           H  
ATOM   1838  CB  LYS   134      31.002  18.561  27.056  1.00  0.00           C  
ATOM   1839  HB2 LYS   134      30.869  18.147  26.056  1.00  0.00           H  
ATOM   1840  HB3 LYS   134      31.711  19.381  26.943  1.00  0.00           H  
ATOM   1841  CG  LYS   134      31.960  17.625  27.814  1.00  0.00           C  
ATOM   1842  HG2 LYS   134      32.838  17.446  27.194  1.00  0.00           H  
ATOM   1843  HG3 LYS   134      32.363  18.029  28.743  1.00  0.00           H  
ATOM   1844  CD  LYS   134      31.323  16.326  27.947  1.00  0.00           C  
ATOM   1845  HD2 LYS   134      31.198  15.864  26.967  1.00  0.00           H  
ATOM   1846  HD3 LYS   134      30.320  16.353  28.372  1.00  0.00           H  
ATOM   1847  CE  LYS   134      32.165  15.351  28.860  1.00  0.00           C  
ATOM   1848  HE2 LYS   134      33.135  15.176  28.396  1.00  0.00           H  
ATOM   1849  HE3 LYS   134      32.430  15.864  29.785  1.00  0.00           H  
ATOM   1850  NZ  LYS   134      31.538  14.047  29.168  1.00  0.00           N  
ATOM   1851  HZ1 LYS   134      30.752  14.091  29.801  1.00  0.00           H  
ATOM   1852  HZ2 LYS   134      31.326  13.565  28.306  1.00  0.00           H  
ATOM   1853  HZ3 LYS   134      32.204  13.491  29.685  1.00  0.00           H  
ATOM   1854  C   LYS   134      29.700  19.568  29.032  1.00  0.00           C  
ATOM   1855  O   LYS   134      29.849  18.839  30.019  1.00  0.00           O  
ATOM   1856  N   GLU   135      29.476  20.907  29.110  1.00  0.00           N  
ATOM   1857  H   GLU   135      29.460  21.304  28.181  1.00  0.00           H  
ATOM   1858  CA  GLU   135      29.329  21.746  30.313  1.00  0.00           C  
ATOM   1859  HA  GLU   135      30.076  21.397  31.025  1.00  0.00           H  
ATOM   1860  CB  GLU   135      29.740  23.161  30.083  1.00  0.00           C  
ATOM   1861  HB2 GLU   135      29.040  23.474  29.308  1.00  0.00           H  
ATOM   1862  HB3 GLU   135      29.472  23.761  30.953  1.00  0.00           H  
ATOM   1863  CG  GLU   135      31.214  23.442  29.712  1.00  0.00           C  
ATOM   1864  HG2 GLU   135      31.516  22.873  28.832  1.00  0.00           H  
ATOM   1865  HG3 GLU   135      31.787  23.074  30.563  1.00  0.00           H  
ATOM   1866  CD  GLU   135      31.440  24.915  29.417  1.00  0.00           C  
ATOM   1867  OE1 GLU   135      32.025  25.612  30.279  1.00  0.00           O  
ATOM   1868  OE2 GLU   135      30.825  25.512  28.512  1.00  0.00           O  
ATOM   1869  C   GLU   135      27.871  21.713  30.958  1.00  0.00           C  
ATOM   1870  O   GLU   135      27.673  21.842  32.165  1.00  0.00           O  
ATOM   1871  N   ARG   136      26.838  21.552  30.135  1.00  0.00           N  
ATOM   1872  H   ARG   136      26.976  21.635  29.138  1.00  0.00           H  
ATOM   1873  CA  ARG   136      25.412  21.646  30.589  1.00  0.00           C  
ATOM   1874  HA  ARG   136      25.293  22.473  31.288  1.00  0.00           H  
ATOM   1875  CB  ARG   136      24.478  21.696  29.346  1.00  0.00           C  
ATOM   1876  HB2 ARG   136      24.547  20.823  28.696  1.00  0.00           H  
ATOM   1877  HB3 ARG   136      23.443  21.587  29.671  1.00  0.00           H  
ATOM   1878  CG  ARG   136      24.541  22.995  28.589  1.00  0.00           C  
ATOM   1879  HG2 ARG   136      24.029  23.748  29.189  1.00  0.00           H  
ATOM   1880  HG3 ARG   136      25.591  23.241  28.435  1.00  0.00           H  
ATOM   1881  CD  ARG   136      23.815  23.116  27.271  1.00  0.00           C  
ATOM   1882  HD2 ARG   136      22.785  22.777  27.376  1.00  0.00           H  
ATOM   1883  HD3 ARG   136      24.313  22.484  26.536  1.00  0.00           H  
ATOM   1884  NE  ARG   136      23.849  24.504  26.798  1.00  0.00           N  
ATOM   1885  HE  ARG   136      24.764  24.883  26.600  1.00  0.00           H  
ATOM   1886  CZ  ARG   136      22.856  25.310  26.663  1.00  0.00           C  
ATOM   1887  NH1 ARG   136      21.609  25.159  27.059  1.00  0.00           N  
ATOM   1888 HH11 ARG   136      21.344  24.242  27.389  1.00  0.00           H  
ATOM   1889 HH12 ARG   136      20.942  25.732  26.563  1.00  0.00           H  
ATOM   1890  NH2 ARG   136      23.089  26.453  26.086  1.00  0.00           N  
ATOM   1891 HH21 ARG   136      23.957  26.634  25.603  1.00  0.00           H  
ATOM   1892 HH22 ARG   136      22.272  27.036  25.967  1.00  0.00           H  
ATOM   1893  C   ARG   136      25.139  20.438  31.461  1.00  0.00           C  
ATOM   1894  O   ARG   136      25.503  19.276  31.218  1.00  0.00           O  
ATOM   1895  N   ILE   137      24.284  20.732  32.438  1.00  0.00           N  
ATOM   1896  H   ILE   137      23.931  21.678  32.422  1.00  0.00           H  
ATOM   1897  CA  ILE   137      23.814  19.731  33.481  1.00  0.00           C  
ATOM   1898  HA  ILE   137      24.719  19.240  33.837  1.00  0.00           H  
ATOM   1899  CB  ILE   137      23.114  20.490  34.631  1.00  0.00           C  
ATOM   1900  HB  ILE   137      22.427  21.274  34.313  1.00  0.00           H  
ATOM   1901  CG2 ILE   137      22.505  19.453  35.608  1.00  0.00           C  
ATOM   1902 HG21 ILE   137      23.276  18.791  36.003  1.00  0.00           H  
ATOM   1903 HG22 ILE   137      22.064  19.982  36.453  1.00  0.00           H  
ATOM   1904 HG23 ILE   137      21.745  18.910  35.046  1.00  0.00           H  
ATOM   1905  CG1 ILE   137      24.222  21.128  35.498  1.00  0.00           C  
ATOM   1906 HG12 ILE   137      24.955  20.337  35.659  1.00  0.00           H  
ATOM   1907 HG13 ILE   137      23.714  21.252  36.454  1.00  0.00           H  
ATOM   1908  CD1 ILE   137      24.894  22.510  35.262  1.00  0.00           C  
ATOM   1909 HD11 ILE   137      24.031  23.144  35.056  1.00  0.00           H  
ATOM   1910 HD12 ILE   137      25.368  22.783  36.205  1.00  0.00           H  
ATOM   1911 HD13 ILE   137      25.552  22.533  34.394  1.00  0.00           H  
ATOM   1912  C   ILE   137      22.961  18.598  32.814  1.00  0.00           C  
ATOM   1913  O   ILE   137      21.805  18.849  32.562  1.00  0.00           O  
ATOM   1914  N   PRO   138      23.448  17.396  32.687  1.00  0.00           N  
ATOM   1915  CD  PRO   138      24.661  16.829  33.283  1.00  0.00           C  
ATOM   1916  HD2 PRO   138      25.563  17.205  32.800  1.00  0.00           H  
ATOM   1917  HD3 PRO   138      24.801  17.044  34.342  1.00  0.00           H  
ATOM   1918  CG  PRO   138      24.621  15.341  33.038  1.00  0.00           C  
ATOM   1919  HG2 PRO   138      25.588  14.839  32.984  1.00  0.00           H  
ATOM   1920  HG3 PRO   138      23.977  14.944  33.823  1.00  0.00           H  
ATOM   1921  CB  PRO   138      23.764  15.223  31.747  1.00  0.00           C  
ATOM   1922  HB2 PRO   138      23.307  14.239  31.638  1.00  0.00           H  
ATOM   1923  HB3 PRO   138      24.510  15.353  30.963  1.00  0.00           H  
ATOM   1924  CA  PRO   138      22.795  16.406  31.804  1.00  0.00           C  
ATOM   1925  HA  PRO   138      22.580  16.876  30.844  1.00  0.00           H  
ATOM   1926  C   PRO   138      21.463  16.020  32.365  1.00  0.00           C  
ATOM   1927  O   PRO   138      20.575  15.760  31.575  1.00  0.00           O  
ATOM   1928  N   PHE   139      21.187  15.979  33.645  1.00  0.00           N  
ATOM   1929  H   PHE   139      21.816  16.418  34.303  1.00  0.00           H  
ATOM   1930  CA  PHE   139      19.878  15.580  34.229  1.00  0.00           C  
ATOM   1931  HA  PHE   139      19.471  14.768  33.626  1.00  0.00           H  
ATOM   1932  CB  PHE   139      20.173  14.820  35.503  1.00  0.00           C  
ATOM   1933  HB2 PHE   139      19.285  14.292  35.850  1.00  0.00           H  
ATOM   1934  HB3 PHE   139      20.873  14.019  35.264  1.00  0.00           H  
ATOM   1935  CG  PHE   139      20.795  15.587  36.590  1.00  0.00           C  
ATOM   1936  CD1 PHE   139      22.226  15.703  36.597  1.00  0.00           C  
ATOM   1937  HD1 PHE   139      22.760  15.259  35.769  1.00  0.00           H  
ATOM   1938  CE1 PHE   139      22.807  16.508  37.579  1.00  0.00           C  
ATOM   1939  HE1 PHE   139      23.868  16.701  37.513  1.00  0.00           H  
ATOM   1940  CZ  PHE   139      22.037  17.153  38.558  1.00  0.00           C  
ATOM   1941  HZ  PHE   139      22.504  17.648  39.396  1.00  0.00           H  
ATOM   1942  CE2 PHE   139      20.601  16.950  38.601  1.00  0.00           C  
ATOM   1943  HE2 PHE   139      20.001  17.402  39.377  1.00  0.00           H  
ATOM   1944  CD2 PHE   139      20.011  16.172  37.604  1.00  0.00           C  
ATOM   1945  HD2 PHE   139      18.948  16.001  37.688  1.00  0.00           H  
ATOM   1946  C   PHE   139      18.832  16.671  34.339  1.00  0.00           C  
ATOM   1947  O   PHE   139      17.758  16.492  34.988  1.00  0.00           O  
ATOM   1948  N   LEU   140      19.052  17.842  33.787  1.00  0.00           N  
ATOM   1949  H   LEU   140      19.964  18.009  33.385  1.00  0.00           H  
ATOM   1950  CA  LEU   140      18.129  18.973  33.843  1.00  0.00           C  
ATOM   1951  HA  LEU   140      17.175  18.717  34.304  1.00  0.00           H  
ATOM   1952  CB  LEU   140      18.690  20.117  34.792  1.00  0.00           C  
ATOM   1953  HB2 LEU   140      18.623  19.741  35.813  1.00  0.00           H  
ATOM   1954  HB3 LEU   140      19.742  20.219  34.528  1.00  0.00           H  
ATOM   1955  CG  LEU   140      18.108  21.516  34.743  1.00  0.00           C  
ATOM   1956  HG  LEU   140      18.128  21.833  33.701  1.00  0.00           H  
ATOM   1957  CD1 LEU   140      16.639  21.517  35.152  1.00  0.00           C  
ATOM   1958 HD11 LEU   140      16.442  21.292  36.200  1.00  0.00           H  
ATOM   1959 HD12 LEU   140      16.288  22.536  34.988  1.00  0.00           H  
ATOM   1960 HD13 LEU   140      16.090  20.798  34.543  1.00  0.00           H  
ATOM   1961  CD2 LEU   140      18.966  22.608  35.554  1.00  0.00           C  
ATOM   1962 HD21 LEU   140      20.028  22.463  35.360  1.00  0.00           H  
ATOM   1963 HD22 LEU   140      18.651  23.591  35.202  1.00  0.00           H  
ATOM   1964 HD23 LEU   140      18.770  22.503  36.621  1.00  0.00           H  
ATOM   1965  C   LEU   140      17.787  19.485  32.398  1.00  0.00           C  
ATOM   1966  O   LEU   140      18.572  20.182  31.711  1.00  0.00           O  
ATOM   1967  N   PRO   141      16.641  19.034  31.838  1.00  0.00           N  
ATOM   1968  CD  PRO   141      15.638  18.152  32.495  1.00  0.00           C  
ATOM   1969  HD2 PRO   141      16.094  17.166  32.588  1.00  0.00           H  
ATOM   1970  HD3 PRO   141      15.373  18.506  33.492  1.00  0.00           H  
ATOM   1971  CG  PRO   141      14.441  18.192  31.539  1.00  0.00           C  
ATOM   1972  HG2 PRO   141      13.904  19.073  31.889  1.00  0.00           H  
ATOM   1973  HG3 PRO   141      13.792  17.315  31.530  1.00  0.00           H  
ATOM   1974  CB  PRO   141      15.086  18.489  30.115  1.00  0.00           C  
ATOM   1975  HB2 PRO   141      14.398  18.896  29.373  1.00  0.00           H  
ATOM   1976  HB3 PRO   141      15.475  17.561  29.697  1.00  0.00           H  
ATOM   1977  CA  PRO   141      16.301  19.335  30.466  1.00  0.00           C  
ATOM   1978  HA  PRO   141      17.179  19.098  29.865  1.00  0.00           H  
ATOM   1979  C   PRO   141      15.952  20.854  30.412  1.00  0.00           C  
ATOM   1980  O   PRO   141      16.149  21.411  29.345  1.00  0.00           O  
ATOM   1981  N   ASP   142      15.458  21.465  31.504  1.00  0.00           N  
ATOM   1982  H   ASP   142      15.152  20.979  32.335  1.00  0.00           H  
ATOM   1983  CA  ASP   142      14.988  22.904  31.383  1.00  0.00           C  
ATOM   1984  HA  ASP   142      14.314  22.866  30.527  1.00  0.00           H  
ATOM   1985  CB  ASP   142      14.201  23.360  32.582  1.00  0.00           C  
ATOM   1986  HB2 ASP   142      14.882  23.364  33.432  1.00  0.00           H  
ATOM   1987  HB3 ASP   142      13.968  24.409  32.402  1.00  0.00           H  
ATOM   1988  CG  ASP   142      12.949  22.613  32.809  1.00  0.00           C  
ATOM   1989  OD1 ASP   142      12.308  22.961  33.854  1.00  0.00           O  
ATOM   1990  OD2 ASP   142      12.532  21.655  32.087  1.00  0.00           O  
ATOM   1991  C   ASP   142      16.068  23.908  31.081  1.00  0.00           C  
ATOM   1992  O   ASP   142      15.705  25.053  30.761  1.00  0.00           O  
ATOM   1993  N   LEU   143      17.378  23.571  31.314  1.00  0.00           N  
ATOM   1994  H   LEU   143      17.570  22.632  31.633  1.00  0.00           H  
ATOM   1995  CA  LEU   143      18.465  24.542  31.399  1.00  0.00           C  
ATOM   1996  HA  LEU   143      18.344  25.112  32.320  1.00  0.00           H  
ATOM   1997  CB  LEU   143      19.830  23.841  31.585  1.00  0.00           C  
ATOM   1998  HB2 LEU   143      19.677  23.109  32.378  1.00  0.00           H  
ATOM   1999  HB3 LEU   143      20.105  23.289  30.686  1.00  0.00           H  
ATOM   2000  CG  LEU   143      21.046  24.734  31.964  1.00  0.00           C  
ATOM   2001  HG  LEU   143      21.276  25.525  31.250  1.00  0.00           H  
ATOM   2002  CD1 LEU   143      20.916  25.371  33.329  1.00  0.00           C  
ATOM   2003 HD11 LEU   143      20.773  24.547  34.028  1.00  0.00           H  
ATOM   2004 HD12 LEU   143      21.837  25.890  33.596  1.00  0.00           H  
ATOM   2005 HD13 LEU   143      20.035  26.012  33.329  1.00  0.00           H  
ATOM   2006  CD2 LEU   143      22.362  23.909  31.907  1.00  0.00           C  
ATOM   2007 HD21 LEU   143      22.323  23.027  32.545  1.00  0.00           H  
ATOM   2008 HD22 LEU   143      23.261  24.477  32.145  1.00  0.00           H  
ATOM   2009 HD23 LEU   143      22.519  23.460  30.926  1.00  0.00           H  
ATOM   2010  C   LEU   143      18.545  25.645  30.330  1.00  0.00           C  
ATOM   2011  O   LEU   143      18.971  26.753  30.701  1.00  0.00           O  
ATOM   2012  N   GLU   144      18.281  25.429  29.047  1.00  0.00           N  
ATOM   2013  H   GLU   144      18.028  24.512  28.709  1.00  0.00           H  
ATOM   2014  CA  GLU   144      18.283  26.562  28.070  1.00  0.00           C  
ATOM   2015  HA  GLU   144      19.230  27.083  28.216  1.00  0.00           H  
ATOM   2016  CB  GLU   144      18.113  25.901  26.670  1.00  0.00           C  
ATOM   2017  HB2 GLU   144      18.945  25.230  26.453  1.00  0.00           H  
ATOM   2018  HB3 GLU   144      17.184  25.332  26.710  1.00  0.00           H  
ATOM   2019  CG  GLU   144      18.040  26.968  25.591  1.00  0.00           C  
ATOM   2020  HG2 GLU   144      17.868  26.522  24.612  1.00  0.00           H  
ATOM   2021  HG3 GLU   144      17.184  27.633  25.704  1.00  0.00           H  
ATOM   2022  CD  GLU   144      19.322  27.754  25.450  1.00  0.00           C  
ATOM   2023  OE1 GLU   144      20.450  27.293  25.779  1.00  0.00           O  
ATOM   2024  OE2 GLU   144      19.279  28.853  24.903  1.00  0.00           O  
ATOM   2025  C   GLU   144      17.187  27.613  28.301  1.00  0.00           C  
ATOM   2026  O   GLU   144      17.514  28.771  28.183  1.00  0.00           O  
ATOM   2027  N   GLU   145      15.994  27.333  28.818  1.00  0.00           N  
ATOM   2028  H   GLU   145      15.721  26.363  28.751  1.00  0.00           H  
ATOM   2029  CA  GLU   145      14.959  28.292  29.232  1.00  0.00           C  
ATOM   2030  HA  GLU   145      15.038  29.161  28.579  1.00  0.00           H  
ATOM   2031  CB  GLU   145      13.612  27.607  29.204  1.00  0.00           C  
ATOM   2032  HB2 GLU   145      13.776  26.566  29.482  1.00  0.00           H  
ATOM   2033  HB3 GLU   145      12.989  28.167  29.901  1.00  0.00           H  
ATOM   2034  CG  GLU   145      13.123  27.591  27.780  1.00  0.00           C  
ATOM   2035  HG2 GLU   145      12.362  26.811  27.741  1.00  0.00           H  
ATOM   2036  HG3 GLU   145      13.908  27.309  27.079  1.00  0.00           H  
ATOM   2037  CD  GLU   145      12.397  28.893  27.412  1.00  0.00           C  
ATOM   2038  OE1 GLU   145      12.945  29.927  27.760  1.00  0.00           O  
ATOM   2039  OE2 GLU   145      11.383  28.929  26.633  1.00  0.00           O  
ATOM   2040  C   GLU   145      15.226  28.955  30.597  1.00  0.00           C  
ATOM   2041  O   GLU   145      14.880  30.087  30.846  1.00  0.00           O  
ATOM   2042  N   LEU   146      16.010  28.281  31.453  1.00  0.00           N  
ATOM   2043  H   LEU   146      16.288  27.346  31.189  1.00  0.00           H  
ATOM   2044  CA  LEU   146      16.589  28.854  32.662  1.00  0.00           C  
ATOM   2045  HA  LEU   146      15.744  29.358  33.131  1.00  0.00           H  
ATOM   2046  CB  LEU   146      17.038  27.732  33.599  1.00  0.00           C  
ATOM   2047  HB2 LEU   146      17.747  27.069  33.103  1.00  0.00           H  
ATOM   2048  HB3 LEU   146      17.431  28.175  34.514  1.00  0.00           H  
ATOM   2049  CG  LEU   146      15.915  26.864  34.136  1.00  0.00           C  
ATOM   2050  HG  LEU   146      15.265  26.458  33.361  1.00  0.00           H  
ATOM   2051  CD1 LEU   146      16.519  25.744  34.919  1.00  0.00           C  
ATOM   2052 HD11 LEU   146      17.242  26.182  35.607  1.00  0.00           H  
ATOM   2053 HD12 LEU   146      15.649  25.239  35.338  1.00  0.00           H  
ATOM   2054 HD13 LEU   146      17.023  25.083  34.214  1.00  0.00           H  
ATOM   2055  CD2 LEU   146      15.065  27.688  35.195  1.00  0.00           C  
ATOM   2056 HD21 LEU   146      15.625  28.082  36.044  1.00  0.00           H  
ATOM   2057 HD22 LEU   146      14.251  26.999  35.416  1.00  0.00           H  
ATOM   2058 HD23 LEU   146      14.638  28.571  34.720  1.00  0.00           H  
ATOM   2059  C   LEU   146      17.741  29.803  32.344  1.00  0.00           C  
ATOM   2060  O   LEU   146      17.817  30.876  32.994  1.00  0.00           O  
ATOM   2061  N   LEU   147      18.585  29.536  31.337  1.00  0.00           N  
ATOM   2062  H   LEU   147      18.537  28.673  30.816  1.00  0.00           H  
ATOM   2063  CA  LEU   147      19.583  30.533  30.926  1.00  0.00           C  
ATOM   2064  HA  LEU   147      20.141  30.919  31.779  1.00  0.00           H  
ATOM   2065  CB  LEU   147      20.505  29.854  29.838  1.00  0.00           C  
ATOM   2066  HB2 LEU   147      19.848  29.268  29.195  1.00  0.00           H  
ATOM   2067  HB3 LEU   147      21.098  30.551  29.246  1.00  0.00           H  
ATOM   2068  CG  LEU   147      21.440  28.763  30.476  1.00  0.00           C  
ATOM   2069  HG  LEU   147      20.854  28.208  31.209  1.00  0.00           H  
ATOM   2070  CD1 LEU   147      22.134  27.749  29.555  1.00  0.00           C  
ATOM   2071 HD11 LEU   147      21.403  27.121  29.045  1.00  0.00           H  
ATOM   2072 HD12 LEU   147      22.762  27.061  30.122  1.00  0.00           H  
ATOM   2073 HD13 LEU   147      22.655  28.319  28.786  1.00  0.00           H  
ATOM   2074  CD2 LEU   147      22.559  29.358  31.339  1.00  0.00           C  
ATOM   2075 HD21 LEU   147      22.097  29.752  32.245  1.00  0.00           H  
ATOM   2076 HD22 LEU   147      23.298  28.623  31.658  1.00  0.00           H  
ATOM   2077 HD23 LEU   147      23.030  30.153  30.760  1.00  0.00           H  
ATOM   2078  C   LEU   147      18.924  31.837  30.351  1.00  0.00           C  
ATOM   2079  O   LEU   147      19.603  32.871  30.359  1.00  0.00           O  
ATOM   2080  N   ASN   148      17.774  31.711  29.694  1.00  0.00           N  
ATOM   2081  H   ASN   148      17.390  30.787  29.552  1.00  0.00           H  
ATOM   2082  CA  ASN   148      16.966  32.842  29.175  1.00  0.00           C  
ATOM   2083  HA  ASN   148      17.695  33.354  28.547  1.00  0.00           H  
ATOM   2084  CB  ASN   148      15.793  32.358  28.254  1.00  0.00           C  
ATOM   2085  HB2 ASN   148      15.121  31.695  28.799  1.00  0.00           H  
ATOM   2086  HB3 ASN   148      15.166  33.221  28.027  1.00  0.00           H  
ATOM   2087  CG  ASN   148      16.021  31.722  26.937  1.00  0.00           C  
ATOM   2088  OD1 ASN   148      17.000  31.946  26.201  1.00  0.00           O  
ATOM   2089  ND2 ASN   148      15.173  30.864  26.560  1.00  0.00           N  
ATOM   2090 HD21 ASN   148      14.266  30.713  26.978  1.00  0.00           H  
ATOM   2091 HD22 ASN   148      15.416  30.255  25.792  1.00  0.00           H  
ATOM   2092  C   ASN   148      16.369  33.766  30.182  1.00  0.00           C  
ATOM   2093  O   ASN   148      16.312  34.941  30.062  1.00  0.00           O  
ATOM   2094  N   ASP   149      15.959  33.238  31.316  1.00  0.00           N  
ATOM   2095  H   ASP   149      15.877  32.235  31.401  1.00  0.00           H  
ATOM   2096  CA  ASP   149      15.609  34.019  32.516  1.00  0.00           C  
ATOM   2097  HA  ASP   149      14.934  34.805  32.179  1.00  0.00           H  
ATOM   2098  CB  ASP   149      14.952  33.124  33.603  1.00  0.00           C  
ATOM   2099  HB2 ASP   149      15.635  32.339  33.928  1.00  0.00           H  
ATOM   2100  HB3 ASP   149      14.867  33.736  34.501  1.00  0.00           H  
ATOM   2101  CG  ASP   149      13.605  32.470  33.208  1.00  0.00           C  
ATOM   2102  OD1 ASP   149      13.142  32.602  32.058  1.00  0.00           O  
ATOM   2103  OD2 ASP   149      12.978  31.930  34.143  1.00  0.00           O  
ATOM   2104  C   ASP   149      16.881  34.691  33.139  1.00  0.00           C  
ATOM   2105  O   ASP   149      16.885  35.867  33.553  1.00  0.00           O  
ATOM   2106  N   ALA   150      18.031  34.004  33.101  1.00  0.00           N  
ATOM   2107  H   ALA   150      18.050  33.106  32.640  1.00  0.00           H  
ATOM   2108  CA  ALA   150      19.399  34.432  33.598  1.00  0.00           C  
ATOM   2109  HA  ALA   150      19.382  34.751  34.641  1.00  0.00           H  
ATOM   2110  CB  ALA   150      20.366  33.245  33.543  1.00  0.00           C  
ATOM   2111  HB1 ALA   150      20.803  33.131  32.550  1.00  0.00           H  
ATOM   2112  HB2 ALA   150      19.813  32.361  33.859  1.00  0.00           H  
ATOM   2113  HB3 ALA   150      21.233  33.363  34.193  1.00  0.00           H  
ATOM   2114  C   ALA   150      19.862  35.630  32.737  1.00  0.00           C  
ATOM   2115  O   ALA   150      20.279  36.635  33.289  1.00  0.00           O  
ATOM   2116  N   ASP   151      19.598  35.589  31.437  1.00  0.00           N  
ATOM   2117  H   ASP   151      19.432  34.660  31.077  1.00  0.00           H  
ATOM   2118  CA  ASP   151      19.818  36.684  30.484  1.00  0.00           C  
ATOM   2119  HA  ASP   151      20.879  36.928  30.547  1.00  0.00           H  
ATOM   2120  CB  ASP   151      19.601  36.133  29.076  1.00  0.00           C  
ATOM   2121  HB2 ASP   151      18.589  35.729  29.091  1.00  0.00           H  
ATOM   2122  HB3 ASP   151      20.106  35.188  28.882  1.00  0.00           H  
ATOM   2123  CG  ASP   151      19.791  37.173  28.019  1.00  0.00           C  
ATOM   2124  OD1 ASP   151      20.477  36.796  27.032  1.00  0.00           O  
ATOM   2125  OD2 ASP   151      19.158  38.269  28.011  1.00  0.00           O  
ATOM   2126  C   ASP   151      18.971  37.927  30.721  1.00  0.00           C  
ATOM   2127  O   ASP   151      19.527  39.003  30.841  1.00  0.00           O  
ATOM   2128  N   ARG   152      17.654  37.877  30.931  1.00  0.00           N  
ATOM   2129  H   ARG   152      17.274  36.943  30.986  1.00  0.00           H  
ATOM   2130  CA  ARG   152      16.769  38.975  31.335  1.00  0.00           C  
ATOM   2131  HA  ARG   152      16.915  39.803  30.641  1.00  0.00           H  
ATOM   2132  CB  ARG   152      15.271  38.462  31.232  1.00  0.00           C  
ATOM   2133  HB2 ARG   152      14.987  38.083  30.250  1.00  0.00           H  
ATOM   2134  HB3 ARG   152      15.138  37.525  31.773  1.00  0.00           H  
ATOM   2135  CG  ARG   152      14.240  39.495  31.670  1.00  0.00           C  
ATOM   2136  HG2 ARG   152      14.519  39.921  32.633  1.00  0.00           H  
ATOM   2137  HG3 ARG   152      14.263  40.327  30.967  1.00  0.00           H  
ATOM   2138  CD  ARG   152      12.815  39.068  31.797  1.00  0.00           C  
ATOM   2139  HD2 ARG   152      12.173  39.929  31.990  1.00  0.00           H  
ATOM   2140  HD3 ARG   152      12.526  38.646  30.835  1.00  0.00           H  
ATOM   2141  NE  ARG   152      12.610  38.159  32.879  1.00  0.00           N  
ATOM   2142  HE  ARG   152      12.571  37.181  32.630  1.00  0.00           H  
ATOM   2143  CZ  ARG   152      12.142  38.387  34.117  1.00  0.00           C  
ATOM   2144  NH1 ARG   152      12.068  39.620  34.563  1.00  0.00           N  
ATOM   2145 HH11 ARG   152      12.075  40.481  34.033  1.00  0.00           H  
ATOM   2146 HH12 ARG   152      11.798  39.694  35.533  1.00  0.00           H  
ATOM   2147  NH2 ARG   152      11.773  37.408  34.921  1.00  0.00           N  
ATOM   2148 HH21 ARG   152      11.783  36.453  34.593  1.00  0.00           H  
ATOM   2149 HH22 ARG   152      11.426  37.599  35.850  1.00  0.00           H  
ATOM   2150  C   ARG   152      17.068  39.572  32.686  1.00  0.00           C  
ATOM   2151  O   ARG   152      16.991  40.829  32.868  1.00  0.00           O  
ATOM   2152  N   LEU   153      17.545  38.837  33.665  1.00  0.00           N  
ATOM   2153  H   LEU   153      17.699  37.848  33.525  1.00  0.00           H  
ATOM   2154  CA  LEU   153      18.079  39.258  34.913  1.00  0.00           C  
ATOM   2155  HA  LEU   153      17.361  39.910  35.412  1.00  0.00           H  
ATOM   2156  CB  LEU   153      18.274  37.998  35.751  1.00  0.00           C  
ATOM   2157  HB2 LEU   153      18.577  37.136  35.157  1.00  0.00           H  
ATOM   2158  HB3 LEU   153      19.114  38.093  36.440  1.00  0.00           H  
ATOM   2159  CG  LEU   153      17.219  37.733  36.822  1.00  0.00           C  
ATOM   2160  HG  LEU   153      17.259  38.483  37.612  1.00  0.00           H  
ATOM   2161  CD1 LEU   153      15.810  37.705  36.304  1.00  0.00           C  
ATOM   2162 HD11 LEU   153      15.646  36.974  35.512  1.00  0.00           H  
ATOM   2163 HD12 LEU   153      15.571  38.629  35.777  1.00  0.00           H  
ATOM   2164 HD13 LEU   153      15.120  37.542  37.131  1.00  0.00           H  
ATOM   2165  CD2 LEU   153      17.607  36.382  37.412  1.00  0.00           C  
ATOM   2166 HD21 LEU   153      18.456  36.527  38.080  1.00  0.00           H  
ATOM   2167 HD22 LEU   153      16.818  36.182  38.137  1.00  0.00           H  
ATOM   2168 HD23 LEU   153      17.605  35.629  36.624  1.00  0.00           H  
ATOM   2169  C   LEU   153      19.365  40.050  34.748  1.00  0.00           C  
ATOM   2170  O   LEU   153      19.369  41.221  35.133  1.00  0.00           O  
ATOM   2171  N   LEU   154      20.405  39.463  34.181  1.00  0.00           N  
ATOM   2172  H   LEU   154      20.357  38.480  33.953  1.00  0.00           H  
ATOM   2173  CA  LEU   154      21.736  40.083  34.261  1.00  0.00           C  
ATOM   2174  HA  LEU   154      21.789  40.384  35.308  1.00  0.00           H  
ATOM   2175  CB  LEU   154      22.787  38.950  34.074  1.00  0.00           C  
ATOM   2176  HB2 LEU   154      22.371  38.208  33.392  1.00  0.00           H  
ATOM   2177  HB3 LEU   154      23.604  39.440  33.544  1.00  0.00           H  
ATOM   2178  CG  LEU   154      23.358  38.329  35.348  1.00  0.00           C  
ATOM   2179  HG  LEU   154      22.696  38.228  36.209  1.00  0.00           H  
ATOM   2180  CD1 LEU   154      23.914  36.943  35.012  1.00  0.00           C  
ATOM   2181 HD11 LEU   154      24.427  36.913  34.050  1.00  0.00           H  
ATOM   2182 HD12 LEU   154      24.568  36.505  35.766  1.00  0.00           H  
ATOM   2183 HD13 LEU   154      23.024  36.321  34.919  1.00  0.00           H  
ATOM   2184  CD2 LEU   154      24.457  39.272  35.919  1.00  0.00           C  
ATOM   2185 HD21 LEU   154      25.189  39.443  35.130  1.00  0.00           H  
ATOM   2186 HD22 LEU   154      24.012  40.177  36.333  1.00  0.00           H  
ATOM   2187 HD23 LEU   154      24.935  38.636  36.664  1.00  0.00           H  
ATOM   2188  C   LEU   154      21.913  41.398  33.314  1.00  0.00           C  
ATOM   2189  O   LEU   154      22.762  42.296  33.494  1.00  0.00           O  
ATOM   2190  N   GLY   155      20.960  41.505  32.416  1.00  0.00           N  
ATOM   2191  H   GLY   155      20.185  40.858  32.361  1.00  0.00           H  
ATOM   2192  CA  GLY   155      21.060  42.364  31.255  1.00  0.00           C  
ATOM   2193  HA2 GLY   155      20.065  42.359  30.811  1.00  0.00           H  
ATOM   2194  HA3 GLY   155      21.127  43.388  31.622  1.00  0.00           H  
ATOM   2195  C   GLY   155      22.081  42.021  30.177  1.00  0.00           C  
ATOM   2196  O   GLY   155      22.821  42.865  29.739  1.00  0.00           O  
ATOM   2197  N   VAL   156      22.177  40.683  29.863  1.00  0.00           N  
ATOM   2198  H   VAL   156      21.505  40.011  30.204  1.00  0.00           H  
ATOM   2199  CA  VAL   156      23.284  40.225  29.020  1.00  0.00           C  
ATOM   2200  HA  VAL   156      24.170  40.634  29.505  1.00  0.00           H  
ATOM   2201  CB  VAL   156      23.431  38.661  29.127  1.00  0.00           C  
ATOM   2202  HB  VAL   156      22.575  38.172  28.663  1.00  0.00           H  
ATOM   2203  CG1 VAL   156      24.691  38.254  28.378  1.00  0.00           C  
ATOM   2204 HG11 VAL   156      25.601  38.770  28.687  1.00  0.00           H  
ATOM   2205 HG12 VAL   156      24.743  37.172  28.503  1.00  0.00           H  
ATOM   2206 HG13 VAL   156      24.523  38.325  27.304  1.00  0.00           H  
ATOM   2207  CG2 VAL   156      23.634  38.383  30.622  1.00  0.00           C  
ATOM   2208 HG21 VAL   156      22.795  38.608  31.280  1.00  0.00           H  
ATOM   2209 HG22 VAL   156      23.731  37.298  30.632  1.00  0.00           H  
ATOM   2210 HG23 VAL   156      24.503  38.858  31.079  1.00  0.00           H  
ATOM   2211  C   VAL   156      23.153  40.710  27.562  1.00  0.00           C  
ATOM   2212  O   VAL   156      21.974  40.807  27.058  1.00  0.00           O  
ATOM   2213  N   THR   157      24.222  41.070  26.859  1.00  0.00           N  
ATOM   2214  H   THR   157      25.086  41.251  27.349  1.00  0.00           H  
ATOM   2215  CA  THR   157      24.143  41.126  25.420  1.00  0.00           C  
ATOM   2216  HA  THR   157      23.370  40.392  25.193  1.00  0.00           H  
ATOM   2217  CB  THR   157      23.596  42.491  24.915  1.00  0.00           C  
ATOM   2218  HB  THR   157      22.779  42.711  25.603  1.00  0.00           H  
ATOM   2219  CG2 THR   157      24.665  43.571  24.902  1.00  0.00           C  
ATOM   2220 HG21 THR   157      25.072  43.700  25.905  1.00  0.00           H  
ATOM   2221 HG22 THR   157      24.163  44.473  24.552  1.00  0.00           H  
ATOM   2222 HG23 THR   157      25.468  43.203  24.264  1.00  0.00           H  
ATOM   2223  OG1 THR   157      23.056  42.399  23.567  1.00  0.00           O  
ATOM   2224  HG1 THR   157      22.120  42.274  23.735  1.00  0.00           H  
ATOM   2225  C   THR   157      25.464  40.706  24.809  1.00  0.00           C  
ATOM   2226  O   THR   157      26.547  40.923  25.389  1.00  0.00           O  
ATOM   2227  N   THR   158      25.429  40.100  23.608  1.00  0.00           N  
ATOM   2228  H   THR   158      24.566  39.806  23.173  1.00  0.00           H  
ATOM   2229  CA  THR   158      26.569  40.006  22.706  1.00  0.00           C  
ATOM   2230  HA  THR   158      27.451  39.882  23.334  1.00  0.00           H  
ATOM   2231  CB  THR   158      26.381  38.898  21.738  1.00  0.00           C  
ATOM   2232  HB  THR   158      27.382  38.710  21.347  1.00  0.00           H  
ATOM   2233  CG2 THR   158      26.016  37.546  22.356  1.00  0.00           C  
ATOM   2234 HG21 THR   158      24.979  37.539  22.688  1.00  0.00           H  
ATOM   2235 HG22 THR   158      25.959  36.752  21.611  1.00  0.00           H  
ATOM   2236 HG23 THR   158      26.691  37.131  23.105  1.00  0.00           H  
ATOM   2237  OG1 THR   158      25.310  39.016  20.798  1.00  0.00           O  
ATOM   2238  HG1 THR   158      25.706  39.186  19.941  1.00  0.00           H  
ATOM   2239  C   THR   158      26.903  41.315  21.933  1.00  0.00           C  
ATOM   2240  O   THR   158      28.034  41.572  21.552  1.00  0.00           O  
ATOM   2241  N   HID   159      25.985  42.288  21.820  1.00  0.00           N  
ATOM   2242  H   HID   159      25.105  42.047  22.253  1.00  0.00           H  
ATOM   2243  CA  HID   159      26.165  43.635  21.313  1.00  0.00           C  
ATOM   2244  HA  HID   159      26.797  43.567  20.427  1.00  0.00           H  
ATOM   2245  CB  HID   159      24.735  44.083  20.888  1.00  0.00           C  
ATOM   2246  HB2 HID   159      24.743  45.039  20.364  1.00  0.00           H  
ATOM   2247  HB3 HID   159      24.028  44.189  21.712  1.00  0.00           H  
ATOM   2248  CG  HID   159      24.004  43.121  20.015  1.00  0.00           C  
ATOM   2249  ND1 HID   159      24.510  42.611  18.844  1.00  0.00           N  
ATOM   2250  HD1 HID   159      25.421  42.847  18.476  1.00  0.00           H  
ATOM   2251  CE1 HID   159      23.680  41.691  18.384  1.00  0.00           C  
ATOM   2252  HE1 HID   159      23.774  41.041  17.528  1.00  0.00           H  
ATOM   2253  NE2 HID   159      22.538  41.679  19.163  1.00  0.00           N  
ATOM   2254  CD2 HID   159      22.707  42.652  20.143  1.00  0.00           C  
ATOM   2255  HD2 HID   159      22.074  42.947  20.967  1.00  0.00           H  
ATOM   2256  C   HID   159      26.790  44.620  22.300  1.00  0.00           C  
ATOM   2257  O   HID   159      26.586  45.794  22.221  1.00  0.00           O  
ATOM   2258  N   ALA   160      27.656  44.133  23.229  1.00  0.00           N  
ATOM   2259  H   ALA   160      27.813  43.143  23.102  1.00  0.00           H  
ATOM   2260  CA  ALA   160      28.455  44.878  24.175  1.00  0.00           C  
ATOM   2261  HA  ALA   160      27.887  45.588  24.776  1.00  0.00           H  
ATOM   2262  CB  ALA   160      29.042  43.879  25.207  1.00  0.00           C  
ATOM   2263  HB1 ALA   160      28.323  43.262  25.745  1.00  0.00           H  
ATOM   2264  HB2 ALA   160      29.507  44.419  26.032  1.00  0.00           H  
ATOM   2265  HB3 ALA   160      29.772  43.307  24.635  1.00  0.00           H  
ATOM   2266  C   ALA   160      29.501  45.801  23.505  1.00  0.00           C  
ATOM   2267  O   ALA   160      29.787  46.796  24.134  1.00  0.00           O  
ATOM   2268  N   PHE   161      29.912  45.642  22.245  1.00  0.00           N  
ATOM   2269  H   PHE   161      29.617  44.771  21.828  1.00  0.00           H  
ATOM   2270  CA  PHE   161      31.025  46.322  21.664  1.00  0.00           C  
ATOM   2271  HA  PHE   161      31.258  47.234  22.214  1.00  0.00           H  
ATOM   2272  CB  PHE   161      32.294  45.353  21.665  1.00  0.00           C  
ATOM   2273  HB2 PHE   161      32.219  44.620  20.861  1.00  0.00           H  
ATOM   2274  HB3 PHE   161      33.167  45.997  21.553  1.00  0.00           H  
ATOM   2275  CG  PHE   161      32.543  44.670  22.998  1.00  0.00           C  
ATOM   2276  CD1 PHE   161      32.148  43.322  23.279  1.00  0.00           C  
ATOM   2277  HD1 PHE   161      31.631  42.658  22.602  1.00  0.00           H  
ATOM   2278  CE1 PHE   161      32.367  42.836  24.569  1.00  0.00           C  
ATOM   2279  HE1 PHE   161      31.900  41.893  24.814  1.00  0.00           H  
ATOM   2280  CZ  PHE   161      33.007  43.587  25.555  1.00  0.00           C  
ATOM   2281  HZ  PHE   161      33.085  43.094  26.512  1.00  0.00           H  
ATOM   2282  CE2 PHE   161      33.414  44.906  25.286  1.00  0.00           C  
ATOM   2283  HE2 PHE   161      33.898  45.574  25.982  1.00  0.00           H  
ATOM   2284  CD2 PHE   161      33.116  45.479  24.029  1.00  0.00           C  
ATOM   2285  HD2 PHE   161      33.372  46.513  23.852  1.00  0.00           H  
ATOM   2286  C   PHE   161      30.750  46.843  20.276  1.00  0.00           C  
ATOM   2287  O   PHE   161      31.743  47.281  19.745  1.00  0.00           O  
ATOM   2288  N   ASP   162      29.515  46.751  19.739  1.00  0.00           N  
ATOM   2289  H   ASP   162      28.731  46.500  20.324  1.00  0.00           H  
ATOM   2290  CA  ASP   162      29.227  47.000  18.319  1.00  0.00           C  
ATOM   2291  HA  ASP   162      29.757  46.309  17.664  1.00  0.00           H  
ATOM   2292  CB  ASP   162      27.730  46.623  17.991  1.00  0.00           C  
ATOM   2293  HB2 ASP   162      27.151  47.113  18.775  1.00  0.00           H  
ATOM   2294  HB3 ASP   162      27.363  47.067  17.066  1.00  0.00           H  
ATOM   2295  CG  ASP   162      27.496  45.093  17.992  1.00  0.00           C  
ATOM   2296  OD1 ASP   162      26.372  44.669  17.608  1.00  0.00           O  
ATOM   2297  OD2 ASP   162      28.357  44.265  18.336  1.00  0.00           O  
ATOM   2298  C   ASP   162      29.544  48.467  18.076  1.00  0.00           C  
ATOM   2299  O   ASP   162      29.274  49.365  18.948  1.00  0.00           O  
ATOM   2300  N   GLY   163      30.155  48.825  16.882  1.00  0.00           N  
ATOM   2301  H   GLY   163      30.296  48.061  16.238  1.00  0.00           H  
ATOM   2302  CA  GLY   163      30.473  50.149  16.398  1.00  0.00           C  
ATOM   2303  HA2 GLY   163      29.760  50.815  16.883  1.00  0.00           H  
ATOM   2304  HA3 GLY   163      30.300  50.176  15.322  1.00  0.00           H  
ATOM   2305  C   GLY   163      31.818  50.685  16.816  1.00  0.00           C  
ATOM   2306  O   GLY   163      32.321  51.570  16.148  1.00  0.00           O  
ATOM   2307  N   ALA   164      32.494  50.079  17.810  1.00  0.00           N  
ATOM   2308  H   ALA   164      31.974  49.321  18.229  1.00  0.00           H  
ATOM   2309  CA  ALA   164      33.826  50.422  18.305  1.00  0.00           C  
ATOM   2310  HA  ALA   164      33.880  51.507  18.219  1.00  0.00           H  
ATOM   2311  CB  ALA   164      33.900  49.937  19.810  1.00  0.00           C  
ATOM   2312  HB1 ALA   164      34.465  49.008  19.737  1.00  0.00           H  
ATOM   2313  HB2 ALA   164      34.400  50.754  20.331  1.00  0.00           H  
ATOM   2314  HB3 ALA   164      32.936  49.770  20.290  1.00  0.00           H  
ATOM   2315  C   ALA   164      34.935  49.881  17.415  1.00  0.00           C  
ATOM   2316  O   ALA   164      34.796  48.756  16.874  1.00  0.00           O  
ATOM   2317  N   PRO   165      35.973  50.735  17.068  1.00  0.00           N  
ATOM   2318  CD  PRO   165      36.587  51.756  17.941  1.00  0.00           C  
ATOM   2319  HD2 PRO   165      35.827  52.235  18.559  1.00  0.00           H  
ATOM   2320  HD3 PRO   165      37.403  51.335  18.529  1.00  0.00           H  
ATOM   2321  CG  PRO   165      37.199  52.764  17.006  1.00  0.00           C  
ATOM   2322  HG2 PRO   165      38.060  53.300  17.405  1.00  0.00           H  
ATOM   2323  HG3 PRO   165      36.397  53.437  16.702  1.00  0.00           H  
ATOM   2324  CB  PRO   165      37.577  51.865  15.812  1.00  0.00           C  
ATOM   2325  HB2 PRO   165      38.627  51.575  15.851  1.00  0.00           H  
ATOM   2326  HB3 PRO   165      37.485  52.375  14.853  1.00  0.00           H  
ATOM   2327  CA  PRO   165      36.608  50.679  15.813  1.00  0.00           C  
ATOM   2328  HA  PRO   165      35.850  50.869  15.053  1.00  0.00           H  
ATOM   2329  C   PRO   165      37.330  49.328  15.487  1.00  0.00           C  
ATOM   2330  O   PRO   165      37.407  48.856  14.356  1.00  0.00           O  
ATOM   2331  N   PHE   166      37.822  48.678  16.553  1.00  0.00           N  
ATOM   2332  H   PHE   166      37.775  49.056  17.488  1.00  0.00           H  
ATOM   2333  CA  PHE   166      38.509  47.383  16.367  1.00  0.00           C  
ATOM   2334  HA  PHE   166      38.775  47.244  15.319  1.00  0.00           H  
ATOM   2335  CB  PHE   166      39.922  47.449  17.022  1.00  0.00           C  
ATOM   2336  HB2 PHE   166      40.438  46.698  16.425  1.00  0.00           H  
ATOM   2337  HB3 PHE   166      39.938  47.078  18.047  1.00  0.00           H  
ATOM   2338  CG  PHE   166      40.769  48.686  16.988  1.00  0.00           C  
ATOM   2339  CD1 PHE   166      40.982  49.436  15.774  1.00  0.00           C  
ATOM   2340  HD1 PHE   166      40.704  49.060  14.801  1.00  0.00           H  
ATOM   2341  CE1 PHE   166      41.640  50.643  15.796  1.00  0.00           C  
ATOM   2342  HE1 PHE   166      41.773  51.202  14.882  1.00  0.00           H  
ATOM   2343  CZ  PHE   166      42.023  51.214  17.016  1.00  0.00           C  
ATOM   2344  HZ  PHE   166      42.490  52.186  17.072  1.00  0.00           H  
ATOM   2345  CE2 PHE   166      41.924  50.504  18.221  1.00  0.00           C  
ATOM   2346  HE2 PHE   166      42.210  50.868  19.197  1.00  0.00           H  
ATOM   2347  CD2 PHE   166      41.250  49.279  18.196  1.00  0.00           C  
ATOM   2348  HD2 PHE   166      40.947  48.817  19.124  1.00  0.00           H  
ATOM   2349  C   PHE   166      37.670  46.135  16.772  1.00  0.00           C  
ATOM   2350  O   PHE   166      38.139  44.977  16.669  1.00  0.00           O  
ATOM   2351  N   SER   167      36.443  46.290  17.265  1.00  0.00           N  
ATOM   2352  H   SER   167      35.982  47.188  17.226  1.00  0.00           H  
ATOM   2353  CA  SER   167      35.780  45.224  18.041  1.00  0.00           C  
ATOM   2354  HA  SER   167      36.507  44.866  18.769  1.00  0.00           H  
ATOM   2355  CB  SER   167      34.711  45.912  18.907  1.00  0.00           C  
ATOM   2356  HB2 SER   167      35.062  46.748  19.513  1.00  0.00           H  
ATOM   2357  HB3 SER   167      34.387  45.158  19.624  1.00  0.00           H  
ATOM   2358  OG  SER   167      33.621  46.230  18.079  1.00  0.00           O  
ATOM   2359  HG  SER   167      32.957  46.694  18.595  1.00  0.00           H  
ATOM   2360  C   SER   167      35.377  44.142  17.097  1.00  0.00           C  
ATOM   2361  O   SER   167      35.614  42.998  17.546  1.00  0.00           O  
ATOM   2362  N   ASP   168      34.959  44.356  15.895  1.00  0.00           N  
ATOM   2363  H   ASP   168      35.183  45.278  15.548  1.00  0.00           H  
ATOM   2364  CA  ASP   168      34.650  43.265  14.899  1.00  0.00           C  
ATOM   2365  HA  ASP   168      34.315  42.342  15.370  1.00  0.00           H  
ATOM   2366  CB  ASP   168      33.560  43.787  14.016  1.00  0.00           C  
ATOM   2367  HB2 ASP   168      32.662  43.995  14.598  1.00  0.00           H  
ATOM   2368  HB3 ASP   168      33.887  44.701  13.521  1.00  0.00           H  
ATOM   2369  CG  ASP   168      32.962  42.734  13.127  1.00  0.00           C  
ATOM   2370  OD1 ASP   168      32.640  41.624  13.601  1.00  0.00           O  
ATOM   2371  OD2 ASP   168      32.756  43.052  11.920  1.00  0.00           O  
ATOM   2372  C   ASP   168      35.854  42.910  14.083  1.00  0.00           C  
ATOM   2373  O   ASP   168      36.040  41.758  13.654  1.00  0.00           O  
ATOM   2374  N   LEU   169      36.811  43.802  13.948  1.00  0.00           N  
ATOM   2375  H   LEU   169      36.596  44.705  14.346  1.00  0.00           H  
ATOM   2376  CA  LEU   169      38.062  43.606  13.271  1.00  0.00           C  
ATOM   2377  HA  LEU   169      37.930  43.104  12.313  1.00  0.00           H  
ATOM   2378  CB  LEU   169      38.820  44.892  12.954  1.00  0.00           C  
ATOM   2379  HB2 LEU   169      38.888  45.414  13.909  1.00  0.00           H  
ATOM   2380  HB3 LEU   169      39.755  44.628  12.462  1.00  0.00           H  
ATOM   2381  CG  LEU   169      38.105  45.839  11.977  1.00  0.00           C  
ATOM   2382  HG  LEU   169      37.264  46.227  12.551  1.00  0.00           H  
ATOM   2383  CD1 LEU   169      39.013  46.988  11.655  1.00  0.00           C  
ATOM   2384 HD11 LEU   169      38.550  47.715  10.987  1.00  0.00           H  
ATOM   2385 HD12 LEU   169      39.388  47.610  12.468  1.00  0.00           H  
ATOM   2386 HD13 LEU   169      39.747  46.540  10.986  1.00  0.00           H  
ATOM   2387  CD2 LEU   169      37.685  45.177  10.691  1.00  0.00           C  
ATOM   2388 HD21 LEU   169      36.810  44.580  10.946  1.00  0.00           H  
ATOM   2389 HD22 LEU   169      37.486  45.948   9.947  1.00  0.00           H  
ATOM   2390 HD23 LEU   169      38.501  44.534  10.360  1.00  0.00           H  
ATOM   2391  C   LEU   169      39.007  42.686  13.988  1.00  0.00           C  
ATOM   2392  O   LEU   169      39.737  41.976  13.319  1.00  0.00           O  
ATOM   2393  N   VAL   170      39.213  42.769  15.319  1.00  0.00           N  
ATOM   2394  H   VAL   170      38.693  43.444  15.861  1.00  0.00           H  
ATOM   2395  CA  VAL   170      40.095  41.773  16.028  1.00  0.00           C  
ATOM   2396  HA  VAL   170      41.020  41.655  15.463  1.00  0.00           H  
ATOM   2397  CB  VAL   170      40.478  42.156  17.472  1.00  0.00           C  
ATOM   2398  HB  VAL   170      40.907  43.156  17.409  1.00  0.00           H  
ATOM   2399  CG1 VAL   170      39.340  42.237  18.473  1.00  0.00           C  
ATOM   2400 HG11 VAL   170      38.983  41.236  18.715  1.00  0.00           H  
ATOM   2401 HG12 VAL   170      38.599  42.937  18.087  1.00  0.00           H  
ATOM   2402 HG13 VAL   170      39.649  42.704  19.409  1.00  0.00           H  
ATOM   2403  CG2 VAL   170      41.634  41.243  17.935  1.00  0.00           C  
ATOM   2404 HG21 VAL   170      42.508  41.257  17.283  1.00  0.00           H  
ATOM   2405 HG22 VAL   170      41.338  40.207  18.102  1.00  0.00           H  
ATOM   2406 HG23 VAL   170      41.822  41.648  18.929  1.00  0.00           H  
ATOM   2407  C   VAL   170      39.417  40.398  15.937  1.00  0.00           C  
ATOM   2408  O   VAL   170      40.079  39.431  15.612  1.00  0.00           O  
ATOM   2409  N   ARG   171      38.103  40.352  16.047  1.00  0.00           N  
ATOM   2410  H   ARG   171      37.564  41.153  16.343  1.00  0.00           H  
ATOM   2411  CA  ARG   171      37.259  39.160  15.948  1.00  0.00           C  
ATOM   2412  HA  ARG   171      37.599  38.449  16.701  1.00  0.00           H  
ATOM   2413  CB  ARG   171      35.794  39.484  16.268  1.00  0.00           C  
ATOM   2414  HB2 ARG   171      35.823  40.003  17.226  1.00  0.00           H  
ATOM   2415  HB3 ARG   171      35.459  40.199  15.516  1.00  0.00           H  
ATOM   2416  CG  ARG   171      34.844  38.329  16.568  1.00  0.00           C  
ATOM   2417  HG2 ARG   171      35.344  37.674  17.282  1.00  0.00           H  
ATOM   2418  HG3 ARG   171      34.039  38.776  17.151  1.00  0.00           H  
ATOM   2419  CD  ARG   171      34.336  37.587  15.328  1.00  0.00           C  
ATOM   2420  HD2 ARG   171      35.176  36.989  14.976  1.00  0.00           H  
ATOM   2421  HD3 ARG   171      33.498  36.934  15.572  1.00  0.00           H  
ATOM   2422  NE  ARG   171      33.869  38.499  14.231  1.00  0.00           N  
ATOM   2423  HE  ARG   171      33.711  39.466  14.475  1.00  0.00           H  
ATOM   2424  CZ  ARG   171      34.070  38.350  12.978  1.00  0.00           C  
ATOM   2425  NH1 ARG   171      33.684  39.318  12.173  1.00  0.00           N  
ATOM   2426 HH11 ARG   171      33.329  40.162  12.600  1.00  0.00           H  
ATOM   2427 HH12 ARG   171      34.023  39.326  11.222  1.00  0.00           H  
ATOM   2428  NH2 ARG   171      34.572  37.297  12.456  1.00  0.00           N  
ATOM   2429 HH21 ARG   171      34.838  36.470  12.970  1.00  0.00           H  
ATOM   2430 HH22 ARG   171      34.729  37.336  11.458  1.00  0.00           H  
ATOM   2431  C   ARG   171      37.388  38.565  14.549  1.00  0.00           C  
ATOM   2432  O   ARG   171      37.394  37.372  14.445  1.00  0.00           O  
ATOM   2433  N   GLU   172      37.347  39.419  13.511  1.00  0.00           N  
ATOM   2434  H   GLU   172      37.183  40.403  13.666  1.00  0.00           H  
ATOM   2435  CA  GLU   172      37.740  38.976  12.158  1.00  0.00           C  
ATOM   2436  HA  GLU   172      37.107  38.114  11.948  1.00  0.00           H  
ATOM   2437  CB  GLU   172      37.276  39.994  11.080  1.00  0.00           C  
ATOM   2438  HB2 GLU   172      37.900  40.885  11.007  1.00  0.00           H  
ATOM   2439  HB3 GLU   172      36.334  40.394  11.454  1.00  0.00           H  
ATOM   2440  CG  GLU   172      37.068  39.342   9.681  1.00  0.00           C  
ATOM   2441  HG2 GLU   172      37.791  38.575   9.403  1.00  0.00           H  
ATOM   2442  HG3 GLU   172      37.048  40.109   8.907  1.00  0.00           H  
ATOM   2443  CD  GLU   172      35.675  38.807   9.658  1.00  0.00           C  
ATOM   2444  OE1 GLU   172      34.709  39.514   9.380  1.00  0.00           O  
ATOM   2445  OE2 GLU   172      35.405  37.645   9.916  1.00  0.00           O  
ATOM   2446  C   GLU   172      39.193  38.573  11.882  1.00  0.00           C  
ATOM   2447  O   GLU   172      39.398  37.553  11.202  1.00  0.00           O  
ATOM   2448  N   ARG   173      40.100  39.224  12.572  1.00  0.00           N  
ATOM   2449  H   ARG   173      39.827  40.067  13.056  1.00  0.00           H  
ATOM   2450  CA  ARG   173      41.543  38.868  12.661  1.00  0.00           C  
ATOM   2451  HA  ARG   173      41.940  38.673  11.665  1.00  0.00           H  
ATOM   2452  CB  ARG   173      42.447  39.932  13.310  1.00  0.00           C  
ATOM   2453  HB2 ARG   173      41.967  40.903  13.432  1.00  0.00           H  
ATOM   2454  HB3 ARG   173      42.777  39.564  14.282  1.00  0.00           H  
ATOM   2455  CG  ARG   173      43.673  40.155  12.436  1.00  0.00           C  
ATOM   2456  HG2 ARG   173      43.528  40.331  11.371  1.00  0.00           H  
ATOM   2457  HG3 ARG   173      44.268  39.250  12.561  1.00  0.00           H  
ATOM   2458  CD  ARG   173      44.550  41.250  13.159  1.00  0.00           C  
ATOM   2459  HD2 ARG   173      43.994  42.187  13.133  1.00  0.00           H  
ATOM   2460  HD3 ARG   173      44.719  40.906  14.179  1.00  0.00           H  
ATOM   2461  NE  ARG   173      45.943  41.434  12.573  1.00  0.00           N  
ATOM   2462  HE  ARG   173      46.222  42.282  12.101  1.00  0.00           H  
ATOM   2463  CZ  ARG   173      46.921  40.574  12.755  1.00  0.00           C  
ATOM   2464  NH1 ARG   173      46.858  39.565  13.497  1.00  0.00           N  
ATOM   2465 HH11 ARG   173      45.977  39.250  13.877  1.00  0.00           H  
ATOM   2466 HH12 ARG   173      47.674  38.980  13.612  1.00  0.00           H  
ATOM   2467  NH2 ARG   173      48.113  40.804  12.360  1.00  0.00           N  
ATOM   2468 HH21 ARG   173      48.246  41.612  11.769  1.00  0.00           H  
ATOM   2469 HH22 ARG   173      48.888  40.166  12.463  1.00  0.00           H  
ATOM   2470  C   ARG   173      41.832  37.474  13.282  1.00  0.00           C  
ATOM   2471  O   ARG   173      42.519  36.658  12.671  1.00  0.00           O  
ATOM   2472  N   LEU   174      41.174  37.186  14.409  1.00  0.00           N  
ATOM   2473  H   LEU   174      40.611  37.968  14.710  1.00  0.00           H  
ATOM   2474  CA  LEU   174      41.246  35.949  15.114  1.00  0.00           C  
ATOM   2475  HA  LEU   174      42.233  35.607  15.426  1.00  0.00           H  
ATOM   2476  CB  LEU   174      40.408  36.160  16.434  1.00  0.00           C  
ATOM   2477  HB2 LEU   174      39.677  36.913  16.141  1.00  0.00           H  
ATOM   2478  HB3 LEU   174      39.864  35.269  16.747  1.00  0.00           H  
ATOM   2479  CG  LEU   174      41.384  36.682  17.591  1.00  0.00           C  
ATOM   2480  HG  LEU   174      41.889  37.605  17.307  1.00  0.00           H  
ATOM   2481  CD1 LEU   174      40.591  36.978  18.878  1.00  0.00           C  
ATOM   2482 HD11 LEU   174      40.278  36.115  19.465  1.00  0.00           H  
ATOM   2483 HD12 LEU   174      41.135  37.657  19.535  1.00  0.00           H  
ATOM   2484 HD13 LEU   174      39.678  37.476  18.551  1.00  0.00           H  
ATOM   2485  CD2 LEU   174      42.487  35.748  17.983  1.00  0.00           C  
ATOM   2486 HD21 LEU   174      42.900  35.957  18.970  1.00  0.00           H  
ATOM   2487 HD22 LEU   174      43.304  35.850  17.269  1.00  0.00           H  
ATOM   2488 HD23 LEU   174      42.248  34.685  18.003  1.00  0.00           H  
ATOM   2489  C   LEU   174      40.582  34.825  14.312  1.00  0.00           C  
ATOM   2490  O   LEU   174      40.908  33.653  14.442  1.00  0.00           O  
ATOM   2491  N   ALA   175      39.567  35.192  13.487  1.00  0.00           N  
ATOM   2492  H   ALA   175      39.280  36.160  13.444  1.00  0.00           H  
ATOM   2493  CA  ALA   175      38.779  34.204  12.701  1.00  0.00           C  
ATOM   2494  HA  ALA   175      38.469  33.582  13.541  1.00  0.00           H  
ATOM   2495  CB  ALA   175      37.528  34.870  12.144  1.00  0.00           C  
ATOM   2496  HB1 ALA   175      36.903  35.400  12.863  1.00  0.00           H  
ATOM   2497  HB2 ALA   175      37.822  35.629  11.419  1.00  0.00           H  
ATOM   2498  HB3 ALA   175      36.932  34.088  11.674  1.00  0.00           H  
ATOM   2499  C   ALA   175      39.648  33.357  11.759  1.00  0.00           C  
ATOM   2500  O   ALA   175      39.407  32.140  11.528  1.00  0.00           O  
ATOM   2501  N   ALA   176      40.768  33.941  11.270  1.00  0.00           N  
ATOM   2502  H   ALA   176      40.977  34.907  11.478  1.00  0.00           H  
ATOM   2503  CA  ALA   176      41.694  33.178  10.429  1.00  0.00           C  
ATOM   2504  HA  ALA   176      41.092  32.679   9.671  1.00  0.00           H  
ATOM   2505  CB  ALA   176      42.542  34.203   9.792  1.00  0.00           C  
ATOM   2506  HB1 ALA   176      43.071  33.834   8.913  1.00  0.00           H  
ATOM   2507  HB2 ALA   176      43.308  34.594  10.462  1.00  0.00           H  
ATOM   2508  HB3 ALA   176      41.949  35.062   9.479  1.00  0.00           H  
ATOM   2509  C   ALA   176      42.533  32.121  11.082  1.00  0.00           C  
ATOM   2510  O   ALA   176      43.458  31.463  10.492  1.00  0.00           O  
ATOM   2511  N   VAL   177      42.291  31.887  12.388  1.00  0.00           N  
ATOM   2512  H   VAL   177      41.495  32.288  12.862  1.00  0.00           H  
ATOM   2513  CA  VAL   177      43.058  30.934  13.201  1.00  0.00           C  
ATOM   2514  HA  VAL   177      43.402  30.139  12.540  1.00  0.00           H  
ATOM   2515  CB  VAL   177      44.309  31.444  13.946  1.00  0.00           C  
ATOM   2516  HB  VAL   177      44.884  30.642  14.408  1.00  0.00           H  
ATOM   2517  CG1 VAL   177      45.368  32.171  13.012  1.00  0.00           C  
ATOM   2518 HG11 VAL   177      45.610  31.462  12.220  1.00  0.00           H  
ATOM   2519 HG12 VAL   177      46.346  32.322  13.468  1.00  0.00           H  
ATOM   2520 HG13 VAL   177      44.888  33.117  12.761  1.00  0.00           H  
ATOM   2521  CG2 VAL   177      44.040  32.477  15.089  1.00  0.00           C  
ATOM   2522 HG21 VAL   177      44.993  32.944  15.339  1.00  0.00           H  
ATOM   2523 HG22 VAL   177      43.385  33.245  14.679  1.00  0.00           H  
ATOM   2524 HG23 VAL   177      43.624  32.146  16.040  1.00  0.00           H  
ATOM   2525  C   VAL   177      42.175  30.171  14.174  1.00  0.00           C  
ATOM   2526  O   VAL   177      42.400  29.019  14.424  1.00  0.00           O  
ATOM   2527  N   VAL   178      41.147  30.819  14.785  1.00  0.00           N  
ATOM   2528  H   VAL   178      41.021  31.798  14.571  1.00  0.00           H  
ATOM   2529  CA  VAL   178      40.206  30.182  15.707  1.00  0.00           C  
ATOM   2530  HA  VAL   178      40.732  29.600  16.464  1.00  0.00           H  
ATOM   2531  CB  VAL   178      39.467  31.279  16.534  1.00  0.00           C  
ATOM   2532  HB  VAL   178      38.890  31.935  15.883  1.00  0.00           H  
ATOM   2533  CG1 VAL   178      38.486  30.528  17.502  1.00  0.00           C  
ATOM   2534 HG11 VAL   178      39.049  29.773  18.051  1.00  0.00           H  
ATOM   2535 HG12 VAL   178      37.609  30.127  16.995  1.00  0.00           H  
ATOM   2536 HG13 VAL   178      38.073  31.217  18.239  1.00  0.00           H  
ATOM   2537  CG2 VAL   178      40.460  32.188  17.283  1.00  0.00           C  
ATOM   2538 HG21 VAL   178      39.893  32.689  18.068  1.00  0.00           H  
ATOM   2539 HG22 VAL   178      41.138  31.564  17.866  1.00  0.00           H  
ATOM   2540 HG23 VAL   178      41.149  32.805  16.705  1.00  0.00           H  
ATOM   2541  C   VAL   178      39.270  29.182  14.989  1.00  0.00           C  
ATOM   2542  O   VAL   178      39.303  28.013  15.312  1.00  0.00           O  
ATOM   2543  N   ASP   179      38.527  29.678  14.003  1.00  0.00           N  
ATOM   2544  H   ASP   179      38.665  30.643  13.738  1.00  0.00           H  
ATOM   2545  CA  ASP   179      37.476  28.925  13.356  1.00  0.00           C  
ATOM   2546  HA  ASP   179      36.850  28.505  14.143  1.00  0.00           H  
ATOM   2547  CB  ASP   179      36.509  29.750  12.518  1.00  0.00           C  
ATOM   2548  HB2 ASP   179      37.070  29.945  11.604  1.00  0.00           H  
ATOM   2549  HB3 ASP   179      35.567  29.230  12.345  1.00  0.00           H  
ATOM   2550  CG  ASP   179      36.127  31.107  13.149  1.00  0.00           C  
ATOM   2551  OD1 ASP   179      35.549  31.925  12.423  1.00  0.00           O  
ATOM   2552  OD2 ASP   179      36.400  31.318  14.361  1.00  0.00           O  
ATOM   2553  C   ASP   179      38.074  27.713  12.511  1.00  0.00           C  
ATOM   2554  O   ASP   179      37.199  26.976  12.020  1.00  0.00           O  
ATOM   2555  N   GLN   180      39.413  27.470  12.274  1.00  0.00           N  
ATOM   2556  H   GLN   180      40.036  28.100  12.759  1.00  0.00           H  
ATOM   2557  CA  GLN   180      40.011  26.386  11.443  1.00  0.00           C  
ATOM   2558  HA  GLN   180      39.659  26.579  10.430  1.00  0.00           H  
ATOM   2559  CB  GLN   180      41.543  26.479  11.438  1.00  0.00           C  
ATOM   2560  HB2 GLN   180      41.986  26.138  12.374  1.00  0.00           H  
ATOM   2561  HB3 GLN   180      41.719  25.603  10.814  1.00  0.00           H  
ATOM   2562  CG  GLN   180      42.038  27.860  10.932  1.00  0.00           C  
ATOM   2563  HG2 GLN   180      41.833  28.623  11.683  1.00  0.00           H  
ATOM   2564  HG3 GLN   180      41.440  28.196  10.085  1.00  0.00           H  
ATOM   2565  CD  GLN   180      43.593  27.757  10.771  1.00  0.00           C  
ATOM   2566  OE1 GLN   180      44.249  26.744  11.015  1.00  0.00           O  
ATOM   2567  NE2 GLN   180      44.242  28.780  10.259  1.00  0.00           N  
ATOM   2568 HE21 GLN   180      43.691  29.601  10.053  1.00  0.00           H  
ATOM   2569 HE22 GLN   180      45.234  28.820  10.445  1.00  0.00           H  
ATOM   2570  C   GLN   180      39.501  24.935  11.822  1.00  0.00           C  
ATOM   2571  O   GLN   180      39.968  24.358  12.859  1.00  0.00           O  
ATOM   2572  N   GLY   181      38.727  24.261  10.914  1.00  0.00           N  
ATOM   2573  H   GLY   181      38.489  24.749  10.063  1.00  0.00           H  
ATOM   2574  CA  GLY   181      38.236  22.949  11.032  1.00  0.00           C  
ATOM   2575  HA2 GLY   181      37.679  22.733  10.120  1.00  0.00           H  
ATOM   2576  HA3 GLY   181      39.109  22.322  11.213  1.00  0.00           H  
ATOM   2577  C   GLY   181      37.285  22.664  12.157  1.00  0.00           C  
ATOM   2578  O   GLY   181      37.006  21.540  12.552  1.00  0.00           O  
ATOM   2579  N   ARG   182      36.748  23.718  12.769  1.00  0.00           N  
ATOM   2580  H   ARG   182      37.023  24.586  12.332  1.00  0.00           H  
ATOM   2581  CA  ARG   182      35.702  23.779  13.754  1.00  0.00           C  
ATOM   2582  HA  ARG   182      35.638  22.851  14.322  1.00  0.00           H  
ATOM   2583  CB  ARG   182      35.747  25.077  14.672  1.00  0.00           C  
ATOM   2584  HB2 ARG   182      34.892  24.939  15.334  1.00  0.00           H  
ATOM   2585  HB3 ARG   182      35.690  25.962  14.038  1.00  0.00           H  
ATOM   2586  CG  ARG   182      37.024  25.207  15.519  1.00  0.00           C  
ATOM   2587  HG2 ARG   182      37.337  24.329  16.083  1.00  0.00           H  
ATOM   2588  HG3 ARG   182      37.819  25.625  14.900  1.00  0.00           H  
ATOM   2589  CD  ARG   182      36.729  26.371  16.440  1.00  0.00           C  
ATOM   2590  HD2 ARG   182      36.386  27.257  15.906  1.00  0.00           H  
ATOM   2591  HD3 ARG   182      35.934  26.095  17.133  1.00  0.00           H  
ATOM   2592  NE  ARG   182      37.889  26.690  17.291  1.00  0.00           N  
ATOM   2593  HE  ARG   182      38.794  26.806  16.857  1.00  0.00           H  
ATOM   2594  CZ  ARG   182      37.848  26.909  18.618  1.00  0.00           C  
ATOM   2595  NH1 ARG   182      38.956  26.916  19.327  1.00  0.00           N  
ATOM   2596 HH11 ARG   182      39.787  27.144  18.801  1.00  0.00           H  
ATOM   2597 HH12 ARG   182      39.037  26.842  20.331  1.00  0.00           H  
ATOM   2598  NH2 ARG   182      36.729  26.975  19.225  1.00  0.00           N  
ATOM   2599 HH21 ARG   182      35.915  27.145  18.651  1.00  0.00           H  
ATOM   2600 HH22 ARG   182      36.620  26.956  20.229  1.00  0.00           H  
ATOM   2601  C   ARG   182      34.353  23.887  12.953  1.00  0.00           C  
ATOM   2602  O   ARG   182      34.401  24.359  11.811  1.00  0.00           O  
ATOM   2603  N   THR   183      33.160  23.620  13.525  1.00  0.00           N  
ATOM   2604  H   THR   183      33.136  23.145  14.416  1.00  0.00           H  
ATOM   2605  CA  THR   183      31.848  23.971  12.832  1.00  0.00           C  
ATOM   2606  HA  THR   183      31.831  24.019  11.744  1.00  0.00           H  
ATOM   2607  CB  THR   183      30.762  22.870  13.210  1.00  0.00           C  
ATOM   2608  HB  THR   183      29.911  22.972  12.536  1.00  0.00           H  
ATOM   2609  CG2 THR   183      31.232  21.464  13.054  1.00  0.00           C  
ATOM   2610 HG21 THR   183      31.849  21.412  12.157  1.00  0.00           H  
ATOM   2611 HG22 THR   183      30.353  20.819  13.055  1.00  0.00           H  
ATOM   2612 HG23 THR   183      31.935  21.192  13.842  1.00  0.00           H  
ATOM   2613  OG1 THR   183      30.255  23.075  14.528  1.00  0.00           O  
ATOM   2614  HG1 THR   183      29.336  22.798  14.540  1.00  0.00           H  
ATOM   2615  C   THR   183      31.376  25.385  13.273  1.00  0.00           C  
ATOM   2616  O   THR   183      31.752  25.903  14.326  1.00  0.00           O  
ATOM   2617  N   PRO   184      30.528  26.093  12.551  1.00  0.00           N  
ATOM   2618  CD  PRO   184      30.039  25.768  11.272  1.00  0.00           C  
ATOM   2619  HD2 PRO   184      29.598  24.772  11.310  1.00  0.00           H  
ATOM   2620  HD3 PRO   184      30.861  25.818  10.558  1.00  0.00           H  
ATOM   2621  CG  PRO   184      28.966  26.763  10.899  1.00  0.00           C  
ATOM   2622  HG2 PRO   184      29.066  27.123   9.875  1.00  0.00           H  
ATOM   2623  HG3 PRO   184      27.953  26.381  11.030  1.00  0.00           H  
ATOM   2624  CB  PRO   184      29.178  27.972  11.793  1.00  0.00           C  
ATOM   2625  HB2 PRO   184      28.228  28.268  12.238  1.00  0.00           H  
ATOM   2626  HB3 PRO   184      29.745  28.760  11.295  1.00  0.00           H  
ATOM   2627  CA  PRO   184      30.069  27.467  12.904  1.00  0.00           C  
ATOM   2628  HA  PRO   184      30.955  28.102  12.898  1.00  0.00           H  
ATOM   2629  C   PRO   184      29.354  27.633  14.215  1.00  0.00           C  
ATOM   2630  O   PRO   184      29.018  28.773  14.582  1.00  0.00           O  
ATOM   2631  N   ALA   185      29.037  26.519  14.953  1.00  0.00           N  
ATOM   2632  H   ALA   185      29.394  25.618  14.671  1.00  0.00           H  
ATOM   2633  CA  ALA   185      28.585  26.399  16.324  1.00  0.00           C  
ATOM   2634  HA  ALA   185      27.773  27.067  16.613  1.00  0.00           H  
ATOM   2635  CB  ALA   185      28.089  24.988  16.585  1.00  0.00           C  
ATOM   2636  HB1 ALA   185      27.123  24.897  16.089  1.00  0.00           H  
ATOM   2637  HB2 ALA   185      28.775  24.240  16.187  1.00  0.00           H  
ATOM   2638  HB3 ALA   185      27.923  24.658  17.611  1.00  0.00           H  
ATOM   2639  C   ALA   185      29.655  26.834  17.335  1.00  0.00           C  
ATOM   2640  O   ALA   185      29.391  27.177  18.514  1.00  0.00           O  
ATOM   2641  N   PHE   186      30.949  27.005  16.953  1.00  0.00           N  
ATOM   2642  H   PHE   186      31.201  26.832  15.991  1.00  0.00           H  
ATOM   2643  CA  PHE   186      32.086  27.132  17.857  1.00  0.00           C  
ATOM   2644  HA  PHE   186      31.760  27.390  18.865  1.00  0.00           H  
ATOM   2645  CB  PHE   186      32.564  25.685  18.081  1.00  0.00           C  
ATOM   2646  HB2 PHE   186      32.843  25.332  17.088  1.00  0.00           H  
ATOM   2647  HB3 PHE   186      33.437  25.624  18.731  1.00  0.00           H  
ATOM   2648  CG  PHE   186      31.612  24.561  18.624  1.00  0.00           C  
ATOM   2649  CD1 PHE   186      31.266  24.469  20.014  1.00  0.00           C  
ATOM   2650  HD1 PHE   186      31.747  25.198  20.649  1.00  0.00           H  
ATOM   2651  CE1 PHE   186      30.401  23.472  20.494  1.00  0.00           C  
ATOM   2652  HE1 PHE   186      30.126  23.479  21.538  1.00  0.00           H  
ATOM   2653  CZ  PHE   186      29.764  22.548  19.566  1.00  0.00           C  
ATOM   2654  HZ  PHE   186      29.010  21.870  19.938  1.00  0.00           H  
ATOM   2655  CE2 PHE   186      30.139  22.609  18.151  1.00  0.00           C  
ATOM   2656  HE2 PHE   186      29.791  21.903  17.412  1.00  0.00           H  
ATOM   2657  CD2 PHE   186      31.051  23.609  17.738  1.00  0.00           C  
ATOM   2658  HD2 PHE   186      31.454  23.520  16.740  1.00  0.00           H  
ATOM   2659  C   PHE   186      33.212  28.035  17.362  1.00  0.00           C  
ATOM   2660  O   PHE   186      34.356  27.946  17.748  1.00  0.00           O  
ATOM   2661  N   ARG   187      32.908  28.945  16.474  1.00  0.00           N  
ATOM   2662  H   ARG   187      31.973  28.841  16.107  1.00  0.00           H  
ATOM   2663  CA  ARG   187      33.710  30.029  15.865  1.00  0.00           C  
ATOM   2664  HA  ARG   187      34.664  29.627  15.524  1.00  0.00           H  
ATOM   2665  CB  ARG   187      32.902  30.688  14.818  1.00  0.00           C  
ATOM   2666  HB2 ARG   187      33.509  31.529  14.483  1.00  0.00           H  
ATOM   2667  HB3 ARG   187      32.812  29.911  14.059  1.00  0.00           H  
ATOM   2668  CG  ARG   187      31.511  31.325  15.260  1.00  0.00           C  
ATOM   2669  HG2 ARG   187      30.785  30.638  15.695  1.00  0.00           H  
ATOM   2670  HG3 ARG   187      31.620  32.081  16.037  1.00  0.00           H  
ATOM   2671  CD  ARG   187      30.736  31.813  14.050  1.00  0.00           C  
ATOM   2672  HD2 ARG   187      30.783  31.083  13.242  1.00  0.00           H  
ATOM   2673  HD3 ARG   187      29.703  31.919  14.382  1.00  0.00           H  
ATOM   2674  NE  ARG   187      31.174  33.162  13.636  1.00  0.00           N  
ATOM   2675  HE  ARG   187      31.796  33.222  12.843  1.00  0.00           H  
ATOM   2676  CZ  ARG   187      30.784  34.397  13.923  1.00  0.00           C  
ATOM   2677  NH1 ARG   187      29.722  34.632  14.600  1.00  0.00           N  
ATOM   2678 HH11 ARG   187      29.195  33.936  15.108  1.00  0.00           H  
ATOM   2679 HH12 ARG   187      29.405  35.591  14.610  1.00  0.00           H  
ATOM   2680  NH2 ARG   187      31.445  35.371  13.465  1.00  0.00           N  
ATOM   2681 HH21 ARG   187      32.238  35.143  12.882  1.00  0.00           H  
ATOM   2682 HH22 ARG   187      31.439  36.290  13.883  1.00  0.00           H  
ATOM   2683  C   ARG   187      34.055  31.103  16.858  1.00  0.00           C  
ATOM   2684  O   ARG   187      33.556  31.085  18.014  1.00  0.00           O  
ATOM   2685  N   VAL   188      34.897  32.116  16.504  1.00  0.00           N  
ATOM   2686  H   VAL   188      35.400  31.991  15.637  1.00  0.00           H  
ATOM   2687  CA  VAL   188      35.266  33.314  17.310  1.00  0.00           C  
ATOM   2688  HA  VAL   188      35.197  33.028  18.360  1.00  0.00           H  
ATOM   2689  CB  VAL   188      36.633  33.790  17.143  1.00  0.00           C  
ATOM   2690  HB  VAL   188      37.169  32.840  17.148  1.00  0.00           H  
ATOM   2691  CG1 VAL   188      36.952  34.363  15.761  1.00  0.00           C  
ATOM   2692 HG11 VAL   188      38.016  34.572  15.651  1.00  0.00           H  
ATOM   2693 HG12 VAL   188      36.621  33.602  15.055  1.00  0.00           H  
ATOM   2694 HG13 VAL   188      36.288  35.207  15.577  1.00  0.00           H  
ATOM   2695  CG2 VAL   188      37.210  34.701  18.233  1.00  0.00           C  
ATOM   2696 HG21 VAL   188      37.510  34.133  19.113  1.00  0.00           H  
ATOM   2697 HG22 VAL   188      38.135  35.083  17.801  1.00  0.00           H  
ATOM   2698 HG23 VAL   188      36.559  35.558  18.402  1.00  0.00           H  
ATOM   2699  C   VAL   188      34.168  34.370  17.062  1.00  0.00           C  
ATOM   2700  O   VAL   188      33.731  34.582  15.953  1.00  0.00           O  
ATOM   2701  N   GLN   189      33.766  34.969  18.150  1.00  0.00           N  
ATOM   2702  H   GLN   189      34.303  34.826  18.994  1.00  0.00           H  
ATOM   2703  CA  GLN   189      32.563  35.827  18.230  1.00  0.00           C  
ATOM   2704  HA  GLN   189      32.435  36.391  17.306  1.00  0.00           H  
ATOM   2705  CB  GLN   189      31.412  34.885  18.409  1.00  0.00           C  
ATOM   2706  HB2 GLN   189      30.465  35.423  18.362  1.00  0.00           H  
ATOM   2707  HB3 GLN   189      31.323  34.277  17.508  1.00  0.00           H  
ATOM   2708  CG  GLN   189      31.427  33.920  19.615  1.00  0.00           C  
ATOM   2709  HG2 GLN   189      32.424  33.479  19.604  1.00  0.00           H  
ATOM   2710  HG3 GLN   189      31.342  34.454  20.561  1.00  0.00           H  
ATOM   2711  CD  GLN   189      30.373  32.888  19.412  1.00  0.00           C  
ATOM   2712  OE1 GLN   189      29.248  33.039  19.807  1.00  0.00           O  
ATOM   2713  NE2 GLN   189      30.682  31.727  18.853  1.00  0.00           N  
ATOM   2714 HE21 GLN   189      31.595  31.400  18.570  1.00  0.00           H  
ATOM   2715 HE22 GLN   189      29.888  31.103  18.841  1.00  0.00           H  
ATOM   2716  C   GLN   189      32.699  36.747  19.502  1.00  0.00           C  
ATOM   2717  O   GLN   189      33.553  36.518  20.343  1.00  0.00           O  
ATOM   2718  N   PRO   190      31.969  37.835  19.636  1.00  0.00           N  
ATOM   2719  CD  PRO   190      30.946  38.229  18.734  1.00  0.00           C  
ATOM   2720  HD2 PRO   190      31.479  38.657  17.884  1.00  0.00           H  
ATOM   2721  HD3 PRO   190      30.221  37.506  18.359  1.00  0.00           H  
ATOM   2722  CG  PRO   190      30.166  39.320  19.472  1.00  0.00           C  
ATOM   2723  HG2 PRO   190      29.333  38.860  20.002  1.00  0.00           H  
ATOM   2724  HG3 PRO   190      29.775  40.098  18.817  1.00  0.00           H  
ATOM   2725  CB  PRO   190      31.233  39.913  20.356  1.00  0.00           C  
ATOM   2726  HB2 PRO   190      30.896  40.266  21.330  1.00  0.00           H  
ATOM   2727  HB3 PRO   190      31.845  40.561  19.729  1.00  0.00           H  
ATOM   2728  CA  PRO   190      32.108  38.772  20.703  1.00  0.00           C  
ATOM   2729  HA  PRO   190      33.150  39.090  20.742  1.00  0.00           H  
ATOM   2730  C   PRO   190      31.673  38.055  21.991  1.00  0.00           C  
ATOM   2731  O   PRO   190      30.905  37.121  21.913  1.00  0.00           O  
ATOM   2732  N   MET   191      32.263  38.375  23.120  1.00  0.00           N  
ATOM   2733  H   MET   191      32.858  39.189  23.049  1.00  0.00           H  
ATOM   2734  CA  MET   191      32.018  37.769  24.425  1.00  0.00           C  
ATOM   2735  HA  MET   191      31.865  36.701  24.268  1.00  0.00           H  
ATOM   2736  CB  MET   191      33.242  38.040  25.307  1.00  0.00           C  
ATOM   2737  HB2 MET   191      34.103  37.464  24.967  1.00  0.00           H  
ATOM   2738  HB3 MET   191      33.479  39.104  25.334  1.00  0.00           H  
ATOM   2739  CG  MET   191      33.078  37.471  26.726  1.00  0.00           C  
ATOM   2740  HG2 MET   191      32.232  37.981  27.186  1.00  0.00           H  
ATOM   2741  HG3 MET   191      33.989  37.689  27.282  1.00  0.00           H  
ATOM   2742  SD  MET   191      32.801  35.626  26.895  1.00  0.00           S  
ATOM   2743  CE  MET   191      34.447  35.019  26.646  1.00  0.00           C  
ATOM   2744  HE1 MET   191      34.774  35.400  25.679  1.00  0.00           H  
ATOM   2745  HE2 MET   191      35.106  35.232  27.488  1.00  0.00           H  
ATOM   2746  HE3 MET   191      34.372  33.932  26.619  1.00  0.00           H  
ATOM   2747  C   MET   191      30.713  38.407  24.991  1.00  0.00           C  
ATOM   2748  O   MET   191      30.583  39.651  24.799  1.00  0.00           O  
ATOM   2749  N   PRO   192      29.657  37.711  25.556  1.00  0.00           N  
ATOM   2750  CD  PRO   192      29.558  36.272  25.715  1.00  0.00           C  
ATOM   2751  HD2 PRO   192      30.263  35.707  25.106  1.00  0.00           H  
ATOM   2752  HD3 PRO   192      29.725  36.150  26.785  1.00  0.00           H  
ATOM   2753  CG  PRO   192      28.122  35.925  25.448  1.00  0.00           C  
ATOM   2754  HG2 PRO   192      27.760  34.975  25.840  1.00  0.00           H  
ATOM   2755  HG3 PRO   192      27.867  36.058  24.396  1.00  0.00           H  
ATOM   2756  CB  PRO   192      27.576  37.133  26.249  1.00  0.00           C  
ATOM   2757  HB2 PRO   192      27.403  36.979  27.314  1.00  0.00           H  
ATOM   2758  HB3 PRO   192      26.546  37.301  25.932  1.00  0.00           H  
ATOM   2759  CA  PRO   192      28.496  38.359  26.080  1.00  0.00           C  
ATOM   2760  HA  PRO   192      28.189  39.078  25.320  1.00  0.00           H  
ATOM   2761  C   PRO   192      28.901  39.028  27.372  1.00  0.00           C  
ATOM   2762  O   PRO   192      29.361  38.319  28.318  1.00  0.00           O  
ATOM   2763  N   LEU   193      28.695  40.340  27.533  1.00  0.00           N  
ATOM   2764  H   LEU   193      28.116  40.855  26.885  1.00  0.00           H  
ATOM   2765  CA  LEU   193      28.867  40.990  28.831  1.00  0.00           C  
ATOM   2766  HA  LEU   193      29.276  40.248  29.516  1.00  0.00           H  
ATOM   2767  CB  LEU   193      29.884  42.161  28.786  1.00  0.00           C  
ATOM   2768  HB2 LEU   193      29.760  42.758  27.883  1.00  0.00           H  
ATOM   2769  HB3 LEU   193      29.564  42.771  29.631  1.00  0.00           H  
ATOM   2770  CG  LEU   193      31.353  41.688  28.906  1.00  0.00           C  
ATOM   2771  HG  LEU   193      31.341  41.042  29.784  1.00  0.00           H  
ATOM   2772  CD1 LEU   193      31.792  40.972  27.712  1.00  0.00           C  
ATOM   2773 HD11 LEU   193      32.879  40.915  27.656  1.00  0.00           H  
ATOM   2774 HD12 LEU   193      31.419  39.950  27.657  1.00  0.00           H  
ATOM   2775 HD13 LEU   193      31.427  41.591  26.892  1.00  0.00           H  
ATOM   2776  CD2 LEU   193      32.111  43.010  29.108  1.00  0.00           C  
ATOM   2777 HD21 LEU   193      31.962  43.297  30.149  1.00  0.00           H  
ATOM   2778 HD22 LEU   193      31.673  43.815  28.518  1.00  0.00           H  
ATOM   2779 HD23 LEU   193      33.180  42.929  28.912  1.00  0.00           H  
ATOM   2780  C   LEU   193      27.494  41.318  29.444  1.00  0.00           C  
ATOM   2781  O   LEU   193      26.560  41.449  28.661  1.00  0.00           O  
ATOM   2782  N   ALA   194      27.394  41.471  30.809  1.00  0.00           N  
ATOM   2783  H   ALA   194      28.155  41.196  31.413  1.00  0.00           H  
ATOM   2784  CA  ALA   194      26.182  42.069  31.347  1.00  0.00           C  
ATOM   2785  HA  ALA   194      25.351  41.906  30.661  1.00  0.00           H  
ATOM   2786  CB  ALA   194      26.065  41.439  32.745  1.00  0.00           C  
ATOM   2787  HB1 ALA   194      25.852  40.371  32.719  1.00  0.00           H  
ATOM   2788  HB2 ALA   194      26.912  41.768  33.348  1.00  0.00           H  
ATOM   2789  HB3 ALA   194      25.205  41.898  33.231  1.00  0.00           H  
ATOM   2790  C   ALA   194      26.400  43.563  31.369  1.00  0.00           C  
ATOM   2791  O   ALA   194      27.430  43.956  31.967  1.00  0.00           O  
ATOM   2792  N   VAL   195      25.592  44.396  30.662  1.00  0.00           N  
ATOM   2793  H   VAL   195      24.780  43.895  30.332  1.00  0.00           H  
ATOM   2794  CA  VAL   195      25.890  45.733  30.275  1.00  0.00           C  
ATOM   2795  HA  VAL   195      26.801  46.143  30.711  1.00  0.00           H  
ATOM   2796  CB  VAL   195      25.928  45.854  28.685  1.00  0.00           C  
ATOM   2797  HB  VAL   195      24.985  45.401  28.379  1.00  0.00           H  
ATOM   2798  CG1 VAL   195      26.201  47.310  28.271  1.00  0.00           C  
ATOM   2799 HG11 VAL   195      26.372  47.295  27.194  1.00  0.00           H  
ATOM   2800 HG12 VAL   195      27.186  47.574  28.655  1.00  0.00           H  
ATOM   2801 HG13 VAL   195      25.434  48.033  28.549  1.00  0.00           H  
ATOM   2802  CG2 VAL   195      27.139  45.109  28.024  1.00  0.00           C  
ATOM   2803 HG21 VAL   195      28.005  45.545  28.523  1.00  0.00           H  
ATOM   2804 HG22 VAL   195      27.175  44.050  28.282  1.00  0.00           H  
ATOM   2805 HG23 VAL   195      27.203  45.336  26.960  1.00  0.00           H  
ATOM   2806  C   VAL   195      24.819  46.727  30.884  1.00  0.00           C  
ATOM   2807  O   VAL   195      23.588  46.529  30.832  1.00  0.00           O  
ATOM   2808  N   HIE   196      25.320  47.933  31.187  1.00  0.00           N  
ATOM   2809  H   HIE   196      26.268  48.108  30.885  1.00  0.00           H  
ATOM   2810  CA  HIE   196      24.478  49.092  31.570  1.00  0.00           C  
ATOM   2811  HA  HIE   196      23.495  49.009  31.107  1.00  0.00           H  
ATOM   2812  CB  HIE   196      24.410  49.016  33.082  1.00  0.00           C  
ATOM   2813  HB2 HIE   196      24.153  48.030  33.469  1.00  0.00           H  
ATOM   2814  HB3 HIE   196      25.430  49.210  33.412  1.00  0.00           H  
ATOM   2815  CG  HIE   196      23.386  49.807  33.684  1.00  0.00           C  
ATOM   2816  ND1 HIE   196      22.038  49.357  33.876  1.00  0.00           N  
ATOM   2817  CE1 HIE   196      21.441  50.307  34.642  1.00  0.00           C  
ATOM   2818  HE1 HIE   196      20.396  50.449  34.876  1.00  0.00           H  
ATOM   2819  NE2 HIE   196      22.326  51.264  34.976  1.00  0.00           N  
ATOM   2820  HE2 HIE   196      22.190  52.161  35.419  1.00  0.00           H  
ATOM   2821  CD2 HIE   196      23.568  50.971  34.368  1.00  0.00           C  
ATOM   2822  HD2 HIE   196      24.456  51.510  34.660  1.00  0.00           H  
ATOM   2823  C   HIE   196      25.021  50.442  31.144  1.00  0.00           C  
ATOM   2824  O   HIE   196      26.182  50.457  30.707  1.00  0.00           O  
ATOM   2825  N   ARG   197      24.248  51.481  31.243  1.00  0.00           N  
ATOM   2826  H   ARG   197      23.303  51.345  31.572  1.00  0.00           H  
ATOM   2827  CA  ARG   197      24.568  52.829  30.961  1.00  0.00           C  
ATOM   2828  HA  ARG   197      23.635  53.392  30.985  1.00  0.00           H  
ATOM   2829  CB  ARG   197      25.540  53.405  32.031  1.00  0.00           C  
ATOM   2830  HB2 ARG   197      26.450  52.809  31.953  1.00  0.00           H  
ATOM   2831  HB3 ARG   197      25.068  53.232  32.998  1.00  0.00           H  
ATOM   2832  CG  ARG   197      25.935  54.898  31.888  1.00  0.00           C  
ATOM   2833  HG2 ARG   197      26.532  55.144  31.010  1.00  0.00           H  
ATOM   2834  HG3 ARG   197      24.990  55.441  31.865  1.00  0.00           H  
ATOM   2835  CD  ARG   197      26.640  55.404  33.177  1.00  0.00           C  
ATOM   2836  HD2 ARG   197      27.524  54.773  33.266  1.00  0.00           H  
ATOM   2837  HD3 ARG   197      25.850  55.182  33.894  1.00  0.00           H  
ATOM   2838  NE  ARG   197      26.965  56.859  33.216  1.00  0.00           N  
ATOM   2839  HE  ARG   197      26.662  57.537  32.532  1.00  0.00           H  
ATOM   2840  CZ  ARG   197      27.870  57.452  34.074  1.00  0.00           C  
ATOM   2841  NH1 ARG   197      28.484  56.844  35.026  1.00  0.00           N  
ATOM   2842 HH11 ARG   197      28.299  55.879  35.262  1.00  0.00           H  
ATOM   2843 HH12 ARG   197      29.030  57.394  35.673  1.00  0.00           H  
ATOM   2844  NH2 ARG   197      28.124  58.709  34.054  1.00  0.00           N  
ATOM   2845 HH21 ARG   197      27.808  59.224  33.245  1.00  0.00           H  
ATOM   2846 HH22 ARG   197      28.398  59.231  34.875  1.00  0.00           H  
ATOM   2847  C   ARG   197      25.005  53.064  29.439  1.00  0.00           C  
ATOM   2848  O   ARG   197      25.567  54.071  29.042  1.00  0.00           O  
ATOM   2849  N   ARG   198      24.669  52.084  28.545  1.00  0.00           N  
ATOM   2850  H   ARG   198      23.986  51.392  28.818  1.00  0.00           H  
ATOM   2851  CA  ARG   198      24.909  52.282  27.117  1.00  0.00           C  
ATOM   2852  HA  ARG   198      25.950  52.596  27.039  1.00  0.00           H  
ATOM   2853  CB  ARG   198      24.824  50.895  26.468  1.00  0.00           C  
ATOM   2854  HB2 ARG   198      23.831  50.560  26.167  1.00  0.00           H  
ATOM   2855  HB3 ARG   198      25.278  50.153  27.126  1.00  0.00           H  
ATOM   2856  CG  ARG   198      25.458  51.069  25.099  1.00  0.00           C  
ATOM   2857  HG2 ARG   198      24.977  51.806  24.455  1.00  0.00           H  
ATOM   2858  HG3 ARG   198      26.460  51.403  25.367  1.00  0.00           H  
ATOM   2859  CD  ARG   198      25.434  49.755  24.334  1.00  0.00           C  
ATOM   2860  HD2 ARG   198      25.655  48.959  25.046  1.00  0.00           H  
ATOM   2861  HD3 ARG   198      24.462  49.671  23.847  1.00  0.00           H  
ATOM   2862  NE  ARG   198      26.462  49.624  23.338  1.00  0.00           N  
ATOM   2863  HE  ARG   198      27.379  49.734  23.749  1.00  0.00           H  
ATOM   2864  CZ  ARG   198      26.266  49.285  22.046  1.00  0.00           C  
ATOM   2865  NH1 ARG   198      27.290  49.233  21.241  1.00  0.00           N  
ATOM   2866 HH11 ARG   198      28.134  49.280  21.795  1.00  0.00           H  
ATOM   2867 HH12 ARG   198      27.104  48.896  20.308  1.00  0.00           H  
ATOM   2868  NH2 ARG   198      25.099  49.079  21.529  1.00  0.00           N  
ATOM   2869 HH21 ARG   198      24.395  48.733  22.164  1.00  0.00           H  
ATOM   2870 HH22 ARG   198      24.982  48.883  20.545  1.00  0.00           H  
ATOM   2871  C   ARG   198      24.155  53.417  26.491  1.00  0.00           C  
ATOM   2872  O   ARG   198      24.737  54.115  25.628  1.00  0.00           O  
ATOM   2873  N   GLN   199      23.100  53.909  27.136  1.00  0.00           N  
ATOM   2874  H   GLN   199      22.572  53.263  27.705  1.00  0.00           H  
ATOM   2875  CA  GLN   199      22.255  55.066  26.693  1.00  0.00           C  
ATOM   2876  HA  GLN   199      22.341  55.057  25.606  1.00  0.00           H  
ATOM   2877  CB  GLN   199      20.827  54.895  26.999  1.00  0.00           C  
ATOM   2878  HB2 GLN   199      20.314  55.579  26.324  1.00  0.00           H  
ATOM   2879  HB3 GLN   199      20.465  53.929  26.646  1.00  0.00           H  
ATOM   2880  CG  GLN   199      20.335  55.232  28.437  1.00  0.00           C  
ATOM   2881  HG2 GLN   199      19.252  55.135  28.517  1.00  0.00           H  
ATOM   2882  HG3 GLN   199      20.568  56.271  28.670  1.00  0.00           H  
ATOM   2883  CD  GLN   199      21.050  54.451  29.533  1.00  0.00           C  
ATOM   2884  OE1 GLN   199      21.385  53.314  29.422  1.00  0.00           O  
ATOM   2885  NE2 GLN   199      21.200  55.037  30.735  1.00  0.00           N  
ATOM   2886 HE21 GLN   199      20.917  55.999  30.851  1.00  0.00           H  
ATOM   2887 HE22 GLN   199      21.520  54.550  31.560  1.00  0.00           H  
ATOM   2888  C   GLN   199      22.832  56.474  27.036  1.00  0.00           C  
ATOM   2889  O   GLN   199      22.576  57.472  26.342  1.00  0.00           O  
ATOM   2890  N   ASP   200      23.746  56.585  28.023  1.00  0.00           N  
ATOM   2891  H   ASP   200      23.895  55.681  28.448  1.00  0.00           H  
ATOM   2892  CA  ASP   200      24.591  57.719  28.223  1.00  0.00           C  
ATOM   2893  HA  ASP   200      23.976  58.597  28.025  1.00  0.00           H  
ATOM   2894  CB  ASP   200      24.919  57.883  29.712  1.00  0.00           C  
ATOM   2895  HB2 ASP   200      25.769  57.295  30.056  1.00  0.00           H  
ATOM   2896  HB3 ASP   200      25.334  58.890  29.766  1.00  0.00           H  
ATOM   2897  CG  ASP   200      23.769  57.818  30.766  1.00  0.00           C  
ATOM   2898  OD1 ASP   200      22.586  57.886  30.469  1.00  0.00           O  
ATOM   2899  OD2 ASP   200      24.093  57.914  31.977  1.00  0.00           O  
ATOM   2900  C   ASP   200      25.765  57.725  27.272  1.00  0.00           C  
ATOM   2901  O   ASP   200      26.525  58.666  27.412  1.00  0.00           O  
ATOM   2902  N   GLY   201      26.079  56.669  26.533  1.00  0.00           N  
ATOM   2903  H   GLY   201      25.327  56.000  26.450  1.00  0.00           H  
ATOM   2904  CA  GLY   201      27.389  56.228  25.926  1.00  0.00           C  
ATOM   2905  HA2 GLY   201      27.225  55.298  25.380  1.00  0.00           H  
ATOM   2906  HA3 GLY   201      27.833  56.907  25.198  1.00  0.00           H  
ATOM   2907  C   GLY   201      28.504  55.933  26.957  1.00  0.00           C  
ATOM   2908  O   GLY   201      29.471  55.208  26.681  1.00  0.00           O  
ATOM   2909  N   ALA   202      28.330  56.370  28.141  1.00  0.00           N  
ATOM   2910  H   ALA   202      27.493  56.834  28.464  1.00  0.00           H  
ATOM   2911  CA  ALA   202      29.285  56.142  29.231  1.00  0.00           C  
ATOM   2912  HA  ALA   202      30.235  56.210  28.700  1.00  0.00           H  
ATOM   2913  CB  ALA   202      29.107  57.234  30.261  1.00  0.00           C  
ATOM   2914  HB1 ALA   202      28.111  57.118  30.688  1.00  0.00           H  
ATOM   2915  HB2 ALA   202      29.781  57.236  31.118  1.00  0.00           H  
ATOM   2916  HB3 ALA   202      29.102  58.271  29.926  1.00  0.00           H  
ATOM   2917  C   ALA   202      29.188  54.778  29.864  1.00  0.00           C  
ATOM   2918  O   ALA   202      29.022  54.700  31.042  1.00  0.00           O  
ATOM   2919  N   LEU   203      29.218  53.628  29.125  1.00  0.00           N  
ATOM   2920  H   LEU   203      29.387  53.922  28.174  1.00  0.00           H  
ATOM   2921  CA  LEU   203      28.694  52.289  29.466  1.00  0.00           C  
ATOM   2922  HA  LEU   203      27.703  52.366  29.912  1.00  0.00           H  
ATOM   2923  CB  LEU   203      28.578  51.383  28.266  1.00  0.00           C  
ATOM   2924  HB2 LEU   203      28.026  51.921  27.496  1.00  0.00           H  
ATOM   2925  HB3 LEU   203      27.921  50.569  28.573  1.00  0.00           H  
ATOM   2926  CG  LEU   203      29.926  50.884  27.560  1.00  0.00           C  
ATOM   2927  HG  LEU   203      30.558  50.384  28.295  1.00  0.00           H  
ATOM   2928  CD1 LEU   203      29.497  49.779  26.577  1.00  0.00           C  
ATOM   2929 HD11 LEU   203      30.328  49.272  26.086  1.00  0.00           H  
ATOM   2930 HD12 LEU   203      28.885  50.245  25.805  1.00  0.00           H  
ATOM   2931 HD13 LEU   203      28.828  49.066  27.060  1.00  0.00           H  
ATOM   2932  CD2 LEU   203      30.779  51.972  26.812  1.00  0.00           C  
ATOM   2933 HD21 LEU   203      31.486  51.328  26.289  1.00  0.00           H  
ATOM   2934 HD22 LEU   203      30.228  52.540  26.063  1.00  0.00           H  
ATOM   2935 HD23 LEU   203      31.284  52.623  27.525  1.00  0.00           H  
ATOM   2936  C   LEU   203      29.604  51.709  30.563  1.00  0.00           C  
ATOM   2937  O   LEU   203      30.754  52.098  30.892  1.00  0.00           O  
ATOM   2938  N   VAL   204      29.053  50.723  31.177  1.00  0.00           N  
ATOM   2939  H   VAL   204      28.188  50.374  30.789  1.00  0.00           H  
ATOM   2940  CA  VAL   204      29.625  50.001  32.234  1.00  0.00           C  
ATOM   2941  HA  VAL   204      30.705  49.909  32.113  1.00  0.00           H  
ATOM   2942  CB  VAL   204      29.287  50.885  33.432  1.00  0.00           C  
ATOM   2943  HB  VAL   204      29.670  51.893  33.281  1.00  0.00           H  
ATOM   2944  CG1 VAL   204      27.833  50.972  33.854  1.00  0.00           C  
ATOM   2945 HG11 VAL   204      27.514  50.012  34.258  1.00  0.00           H  
ATOM   2946 HG12 VAL   204      27.262  51.170  32.947  1.00  0.00           H  
ATOM   2947 HG13 VAL   204      27.710  51.813  34.537  1.00  0.00           H  
ATOM   2948  CG2 VAL   204      30.059  50.394  34.658  1.00  0.00           C  
ATOM   2949 HG21 VAL   204      29.972  51.189  35.400  1.00  0.00           H  
ATOM   2950 HG22 VAL   204      31.114  50.341  34.392  1.00  0.00           H  
ATOM   2951 HG23 VAL   204      29.772  49.381  34.940  1.00  0.00           H  
ATOM   2952  C   VAL   204      29.019  48.597  32.265  1.00  0.00           C  
ATOM   2953  O   VAL   204      28.068  48.353  31.479  1.00  0.00           O  
ATOM   2954  N   TRP   205      29.559  47.718  33.000  1.00  0.00           N  
ATOM   2955  H   TRP   205      30.343  48.067  33.532  1.00  0.00           H  
ATOM   2956  CA  TRP   205      29.120  46.386  33.325  1.00  0.00           C  
ATOM   2957  HA  TRP   205      28.854  45.810  32.439  1.00  0.00           H  
ATOM   2958  CB  TRP   205      30.189  45.707  34.115  1.00  0.00           C  
ATOM   2959  HB2 TRP   205      30.230  46.187  35.092  1.00  0.00           H  
ATOM   2960  HB3 TRP   205      29.914  44.717  34.478  1.00  0.00           H  
ATOM   2961  CG  TRP   205      31.601  45.613  33.639  1.00  0.00           C  
ATOM   2962  CD1 TRP   205      32.029  44.685  32.786  1.00  0.00           C  
ATOM   2963  HD1 TRP   205      31.401  43.914  32.364  1.00  0.00           H  
ATOM   2964  NE1 TRP   205      33.331  45.008  32.428  1.00  0.00           N  
ATOM   2965  HE1 TRP   205      33.795  44.719  31.579  1.00  0.00           H  
ATOM   2966  CE2 TRP   205      33.765  46.142  33.052  1.00  0.00           C  
ATOM   2967  CZ2 TRP   205      34.874  46.932  32.999  1.00  0.00           C  
ATOM   2968  HZ2 TRP   205      35.627  46.898  32.227  1.00  0.00           H  
ATOM   2969  CH2 TRP   205      35.007  47.985  33.922  1.00  0.00           C  
ATOM   2970  HH2 TRP   205      35.888  48.609  33.941  1.00  0.00           H  
ATOM   2971  CZ3 TRP   205      34.003  48.300  34.816  1.00  0.00           C  
ATOM   2972  HZ3 TRP   205      33.996  49.132  35.505  1.00  0.00           H  
ATOM   2973  CE3 TRP   205      32.774  47.636  34.739  1.00  0.00           C  
ATOM   2974  HE3 TRP   205      31.948  47.947  35.362  1.00  0.00           H  
ATOM   2975  CD2 TRP   205      32.706  46.490  33.937  1.00  0.00           C  
ATOM   2976  C   TRP   205      27.886  46.487  34.260  1.00  0.00           C  
ATOM   2977  O   TRP   205      27.797  47.478  35.036  1.00  0.00           O  
ATOM   2978  N   SER   206      26.945  45.531  34.242  1.00  0.00           N  
ATOM   2979  H   SER   206      27.009  44.875  33.478  1.00  0.00           H  
ATOM   2980  CA  SER   206      25.864  45.308  35.228  1.00  0.00           C  
ATOM   2981  HA  SER   206      25.418  46.282  35.432  1.00  0.00           H  
ATOM   2982  CB  SER   206      24.787  44.345  34.855  1.00  0.00           C  
ATOM   2983  HB2 SER   206      24.026  44.445  35.629  1.00  0.00           H  
ATOM   2984  HB3 SER   206      25.232  43.359  34.724  1.00  0.00           H  
ATOM   2985  OG  SER   206      24.203  44.652  33.633  1.00  0.00           O  
ATOM   2986  HG  SER   206      23.511  44.010  33.454  1.00  0.00           H  
ATOM   2987  C   SER   206      26.401  44.814  36.572  1.00  0.00           C  
ATOM   2988  O   SER   206      27.153  43.804  36.654  1.00  0.00           O  
ATOM   2989  N   GLY   207      25.972  45.509  37.654  1.00  0.00           N  
ATOM   2990  H   GLY   207      25.361  46.270  37.393  1.00  0.00           H  
ATOM   2991  CA  GLY   207      25.806  45.032  39.045  1.00  0.00           C  
ATOM   2992  HA2 GLY   207      26.794  44.713  39.376  1.00  0.00           H  
ATOM   2993  HA3 GLY   207      25.517  45.875  39.673  1.00  0.00           H  
ATOM   2994  C   GLY   207      24.608  44.025  39.242  1.00  0.00           C  
ATOM   2995  O   GLY   207      23.717  43.872  38.401  1.00  0.00           O  
ATOM   2996  N   SER   208      24.395  43.603  40.500  1.00  0.00           N  
ATOM   2997  H   SER   208      25.104  43.817  41.186  1.00  0.00           H  
ATOM   2998  CA  SER   208      23.280  42.938  41.166  1.00  0.00           C  
ATOM   2999  HA  SER   208      22.957  42.093  40.559  1.00  0.00           H  
ATOM   3000  CB  SER   208      23.739  42.478  42.595  1.00  0.00           C  
ATOM   3001  HB2 SER   208      24.026  43.358  43.171  1.00  0.00           H  
ATOM   3002  HB3 SER   208      22.835  42.052  43.031  1.00  0.00           H  
ATOM   3003  OG  SER   208      24.747  41.470  42.501  1.00  0.00           O  
ATOM   3004  HG  SER   208      25.240  41.402  43.321  1.00  0.00           H  
ATOM   3005  C   SER   208      22.100  43.847  41.251  1.00  0.00           C  
ATOM   3006  O   SER   208      20.959  43.409  41.396  1.00  0.00           O  
ATOM   3007  N   ASP   209      22.271  45.163  41.212  1.00  0.00           N  
ATOM   3008  H   ASP   209      23.202  45.555  41.188  1.00  0.00           H  
ATOM   3009  CA  ASP   209      21.157  46.157  41.103  1.00  0.00           C  
ATOM   3010  HA  ASP   209      20.543  46.110  42.002  1.00  0.00           H  
ATOM   3011  CB  ASP   209      21.534  47.626  40.944  1.00  0.00           C  
ATOM   3012  HB2 ASP   209      22.221  47.781  41.775  1.00  0.00           H  
ATOM   3013  HB3 ASP   209      20.664  48.281  40.997  1.00  0.00           H  
ATOM   3014  CG  ASP   209      22.306  48.092  39.720  1.00  0.00           C  
ATOM   3015  OD1 ASP   209      23.303  47.491  39.289  1.00  0.00           O  
ATOM   3016  OD2 ASP   209      21.854  49.097  39.136  1.00  0.00           O  
ATOM   3017  C   ASP   209      20.249  45.690  39.884  1.00  0.00           C  
ATOM   3018  O   ASP   209      19.015  45.686  40.029  1.00  0.00           O  
ATOM   3019  N   VAL   210      20.864  45.241  38.786  1.00  0.00           N  
ATOM   3020  H   VAL   210      21.867  45.131  38.787  1.00  0.00           H  
ATOM   3021  CA  VAL   210      20.182  44.937  37.566  1.00  0.00           C  
ATOM   3022  HA  VAL   210      19.342  45.625  37.468  1.00  0.00           H  
ATOM   3023  CB  VAL   210      21.172  44.816  36.358  1.00  0.00           C  
ATOM   3024  HB  VAL   210      21.825  43.961  36.531  1.00  0.00           H  
ATOM   3025  CG1 VAL   210      20.343  44.660  35.067  1.00  0.00           C  
ATOM   3026 HG11 VAL   210      21.041  44.753  34.236  1.00  0.00           H  
ATOM   3027 HG12 VAL   210      19.712  43.782  34.932  1.00  0.00           H  
ATOM   3028 HG13 VAL   210      19.633  45.487  35.042  1.00  0.00           H  
ATOM   3029  CG2 VAL   210      22.016  46.126  36.337  1.00  0.00           C  
ATOM   3030 HG21 VAL   210      21.297  46.920  36.137  1.00  0.00           H  
ATOM   3031 HG22 VAL   210      22.588  46.336  37.241  1.00  0.00           H  
ATOM   3032 HG23 VAL   210      22.646  46.103  35.447  1.00  0.00           H  
ATOM   3033  C   VAL   210      19.479  43.632  37.628  1.00  0.00           C  
ATOM   3034  O   VAL   210      18.373  43.394  37.107  1.00  0.00           O  
ATOM   3035  N   VAL   211      20.047  42.694  38.368  1.00  0.00           N  
ATOM   3036  H   VAL   211      20.818  43.081  38.894  1.00  0.00           H  
ATOM   3037  CA  VAL   211      19.438  41.381  38.653  1.00  0.00           C  
ATOM   3038  HA  VAL   211      19.011  41.074  37.698  1.00  0.00           H  
ATOM   3039  CB  VAL   211      20.504  40.398  39.304  1.00  0.00           C  
ATOM   3040  HB  VAL   211      20.804  40.896  40.225  1.00  0.00           H  
ATOM   3041  CG1 VAL   211      19.872  38.963  39.556  1.00  0.00           C  
ATOM   3042 HG11 VAL   211      19.351  38.975  40.513  1.00  0.00           H  
ATOM   3043 HG12 VAL   211      20.610  38.161  39.560  1.00  0.00           H  
ATOM   3044 HG13 VAL   211      19.130  38.842  38.767  1.00  0.00           H  
ATOM   3045  CG2 VAL   211      21.670  40.213  38.344  1.00  0.00           C  
ATOM   3046 HG21 VAL   211      22.405  39.543  38.790  1.00  0.00           H  
ATOM   3047 HG22 VAL   211      22.063  41.195  38.076  1.00  0.00           H  
ATOM   3048 HG23 VAL   211      21.374  39.733  37.411  1.00  0.00           H  
ATOM   3049  C   VAL   211      18.276  41.473  39.571  1.00  0.00           C  
ATOM   3050  O   VAL   211      17.211  40.912  39.313  1.00  0.00           O  
ATOM   3051  N   MET   212      18.437  42.210  40.703  1.00  0.00           N  
ATOM   3052  H   MET   212      19.381  42.541  40.842  1.00  0.00           H  
ATOM   3053  CA  MET   212      17.436  42.604  41.717  1.00  0.00           C  
ATOM   3054  HA  MET   212      17.042  41.698  42.177  1.00  0.00           H  
ATOM   3055  CB  MET   212      18.031  43.446  42.887  1.00  0.00           C  
ATOM   3056  HB2 MET   212      18.640  44.256  42.485  1.00  0.00           H  
ATOM   3057  HB3 MET   212      17.233  43.780  43.549  1.00  0.00           H  
ATOM   3058  CG  MET   212      19.023  42.670  43.759  1.00  0.00           C  
ATOM   3059  HG2 MET   212      19.709  42.298  42.997  1.00  0.00           H  
ATOM   3060  HG3 MET   212      19.625  43.229  44.475  1.00  0.00           H  
ATOM   3061  SD  MET   212      18.180  41.320  44.775  1.00  0.00           S  
ATOM   3062  CE  MET   212      18.217  41.973  46.457  1.00  0.00           C  
ATOM   3063  HE1 MET   212      17.918  41.229  47.195  1.00  0.00           H  
ATOM   3064  HE2 MET   212      17.545  42.830  46.496  1.00  0.00           H  
ATOM   3065  HE3 MET   212      19.250  42.303  46.577  1.00  0.00           H  
ATOM   3066  C   MET   212      16.280  43.391  41.022  1.00  0.00           C  
ATOM   3067  O   MET   212      15.181  43.041  41.310  1.00  0.00           O  
ATOM   3068  N   GLY   213      16.522  44.371  40.180  1.00  0.00           N  
ATOM   3069  H   GLY   213      17.471  44.702  40.080  1.00  0.00           H  
ATOM   3070  CA  GLY   213      15.501  45.131  39.433  1.00  0.00           C  
ATOM   3071  HA2 GLY   213      16.060  45.865  38.852  1.00  0.00           H  
ATOM   3072  HA3 GLY   213      15.068  44.572  38.604  1.00  0.00           H  
ATOM   3073  C   GLY   213      14.412  45.914  40.278  1.00  0.00           C  
ATOM   3074  O   GLY   213      14.363  45.957  41.534  1.00  0.00           O  
ATOM   3075  N   GLU   214      13.485  46.476  39.536  1.00  0.00           N  
ATOM   3076  H   GLU   214      13.452  46.278  38.546  1.00  0.00           H  
ATOM   3077  CA  GLU   214      12.293  47.210  40.074  1.00  0.00           C  
ATOM   3078  HA  GLU   214      12.595  47.976  40.788  1.00  0.00           H  
ATOM   3079  CB  GLU   214      11.542  48.062  38.945  1.00  0.00           C  
ATOM   3080  HB2 GLU   214      11.046  47.351  38.283  1.00  0.00           H  
ATOM   3081  HB3 GLU   214      10.744  48.599  39.457  1.00  0.00           H  
ATOM   3082  CG  GLU   214      12.367  49.063  38.091  1.00  0.00           C  
ATOM   3083  HG2 GLU   214      11.736  49.926  37.878  1.00  0.00           H  
ATOM   3084  HG3 GLU   214      12.555  48.683  37.087  1.00  0.00           H  
ATOM   3085  CD  GLU   214      13.745  49.381  38.613  1.00  0.00           C  
ATOM   3086  OE1 GLU   214      14.762  49.325  37.901  1.00  0.00           O  
ATOM   3087  OE2 GLU   214      13.828  49.847  39.765  1.00  0.00           O  
ATOM   3088  C   GLU   214      11.371  46.204  40.878  1.00  0.00           C  
ATOM   3089  O   GLU   214      10.724  46.588  41.866  1.00  0.00           O  
ATOM   3090  N   ALA   215      11.332  44.927  40.537  1.00  0.00           N  
ATOM   3091  H   ALA   215      11.743  44.672  39.650  1.00  0.00           H  
ATOM   3092  CA  ALA   215      10.570  43.905  41.228  1.00  0.00           C  
ATOM   3093  HA  ALA   215       9.513  44.124  41.080  1.00  0.00           H  
ATOM   3094  CB  ALA   215      10.844  42.565  40.555  1.00  0.00           C  
ATOM   3095  HB1 ALA   215      10.378  42.535  39.570  1.00  0.00           H  
ATOM   3096  HB2 ALA   215      10.411  41.779  41.174  1.00  0.00           H  
ATOM   3097  HB3 ALA   215      11.904  42.314  40.550  1.00  0.00           H  
ATOM   3098  C   ALA   215      10.797  43.932  42.729  1.00  0.00           C  
ATOM   3099  O   ALA   215       9.858  43.836  43.512  1.00  0.00           O  
ATOM   3100  N   THR   216      12.075  44.206  43.174  1.00  0.00           N  
ATOM   3101  H   THR   216      12.838  44.085  42.522  1.00  0.00           H  
ATOM   3102  CA  THR   216      12.419  44.087  44.589  1.00  0.00           C  
ATOM   3103  HA  THR   216      11.675  43.487  45.114  1.00  0.00           H  
ATOM   3104  CB  THR   216      13.772  43.439  44.759  1.00  0.00           C  
ATOM   3105  HB  THR   216      13.970  43.474  45.831  1.00  0.00           H  
ATOM   3106  CG2 THR   216      13.678  42.009  44.362  1.00  0.00           C  
ATOM   3107 HG21 THR   216      12.973  41.526  45.039  1.00  0.00           H  
ATOM   3108 HG22 THR   216      14.607  41.461  44.523  1.00  0.00           H  
ATOM   3109 HG23 THR   216      13.415  41.978  43.305  1.00  0.00           H  
ATOM   3110  OG1 THR   216      14.774  44.100  44.021  1.00  0.00           O  
ATOM   3111  HG1 THR   216      14.686  44.030  43.068  1.00  0.00           H  
ATOM   3112  C   THR   216      12.321  45.427  45.253  1.00  0.00           C  
ATOM   3113  O   THR   216      11.907  45.491  46.414  1.00  0.00           O  
ATOM   3114  N   ARG   217      12.628  46.463  44.519  1.00  0.00           N  
ATOM   3115  H   ARG   217      12.947  46.228  43.590  1.00  0.00           H  
ATOM   3116  CA  ARG   217      12.562  47.824  44.906  1.00  0.00           C  
ATOM   3117  HA  ARG   217      12.955  47.872  45.921  1.00  0.00           H  
ATOM   3118  CB  ARG   217      13.327  48.723  44.016  1.00  0.00           C  
ATOM   3119  HB2 ARG   217      12.887  48.668  43.020  1.00  0.00           H  
ATOM   3120  HB3 ARG   217      13.174  49.776  44.250  1.00  0.00           H  
ATOM   3121  CG  ARG   217      14.841  48.487  43.923  1.00  0.00           C  
ATOM   3122  HG2 ARG   217      15.018  47.452  43.631  1.00  0.00           H  
ATOM   3123  HG3 ARG   217      15.210  48.483  44.948  1.00  0.00           H  
ATOM   3124  CD  ARG   217      15.781  49.396  43.124  1.00  0.00           C  
ATOM   3125  HD2 ARG   217      15.266  50.353  43.210  1.00  0.00           H  
ATOM   3126  HD3 ARG   217      16.736  49.440  43.647  1.00  0.00           H  
ATOM   3127  NE  ARG   217      15.835  48.992  41.681  1.00  0.00           N  
ATOM   3128  HE  ARG   217      15.024  49.112  41.091  1.00  0.00           H  
ATOM   3129  CZ  ARG   217      16.780  48.247  41.062  1.00  0.00           C  
ATOM   3130  NH1 ARG   217      17.801  47.715  41.669  1.00  0.00           N  
ATOM   3131 HH11 ARG   217      18.077  47.886  42.625  1.00  0.00           H  
ATOM   3132 HH12 ARG   217      18.477  47.308  41.038  1.00  0.00           H  
ATOM   3133  NH2 ARG   217      16.763  48.232  39.747  1.00  0.00           N  
ATOM   3134 HH21 ARG   217      16.034  48.648  39.186  1.00  0.00           H  
ATOM   3135 HH22 ARG   217      17.661  47.992  39.350  1.00  0.00           H  
ATOM   3136  C   ARG   217      11.103  48.268  45.083  1.00  0.00           C  
ATOM   3137  O   ARG   217      10.878  48.897  46.149  1.00  0.00           O  
ATOM   3138  N   ASP   218      10.219  47.964  44.240  1.00  0.00           N  
ATOM   3139  H   ASP   218      10.427  47.541  43.347  1.00  0.00           H  
ATOM   3140  CA  ASP   218       8.819  48.301  44.445  1.00  0.00           C  
ATOM   3141  HA  ASP   218       8.717  49.248  44.975  1.00  0.00           H  
ATOM   3142  CB  ASP   218       8.113  48.512  43.069  1.00  0.00           C  
ATOM   3143  HB2 ASP   218       7.106  48.905  43.211  1.00  0.00           H  
ATOM   3144  HB3 ASP   218       8.106  47.515  42.628  1.00  0.00           H  
ATOM   3145  CG  ASP   218       8.819  49.300  41.966  1.00  0.00           C  
ATOM   3146  OD1 ASP   218       8.324  49.186  40.824  1.00  0.00           O  
ATOM   3147  OD2 ASP   218       9.733  50.106  42.200  1.00  0.00           O  
ATOM   3148  C   ASP   218       7.952  47.322  45.302  1.00  0.00           C  
ATOM   3149  O   ASP   218       6.873  47.770  45.766  1.00  0.00           O  
ATOM   3150  N   ASN   219       8.454  46.195  45.722  1.00  0.00           N  
ATOM   3151  H   ASN   219       9.300  45.870  45.277  1.00  0.00           H  
ATOM   3152  CA  ASN   219       7.763  45.251  46.632  1.00  0.00           C  
ATOM   3153  HA  ASN   219       6.767  45.137  46.204  1.00  0.00           H  
ATOM   3154  CB  ASN   219       8.485  43.840  46.586  1.00  0.00           C  
ATOM   3155  HB2 ASN   219       9.444  43.883  47.102  1.00  0.00           H  
ATOM   3156  HB3 ASN   219       8.722  43.503  45.576  1.00  0.00           H  
ATOM   3157  CG  ASN   219       7.659  42.705  47.203  1.00  0.00           C  
ATOM   3158  OD1 ASN   219       6.757  42.884  47.939  1.00  0.00           O  
ATOM   3159  ND2 ASN   219       8.076  41.479  47.057  1.00  0.00           N  
ATOM   3160 HD21 ASN   219       8.890  41.263  46.500  1.00  0.00           H  
ATOM   3161 HD22 ASN   219       7.682  40.743  47.627  1.00  0.00           H  
ATOM   3162  C   ASN   219       7.723  45.820  48.094  1.00  0.00           C  
ATOM   3163  O   ASN   219       8.807  45.987  48.720  1.00  0.00           O  
ATOM   3164  N   PRO   220       6.582  46.015  48.752  1.00  0.00           N  
ATOM   3165  CD  PRO   220       5.208  46.059  48.167  1.00  0.00           C  
ATOM   3166  HD2 PRO   220       5.214  46.126  47.079  1.00  0.00           H  
ATOM   3167  HD3 PRO   220       4.778  45.059  48.233  1.00  0.00           H  
ATOM   3168  CG  PRO   220       4.385  46.985  48.995  1.00  0.00           C  
ATOM   3169  HG2 PRO   220       3.338  46.685  48.979  1.00  0.00           H  
ATOM   3170  HG3 PRO   220       4.520  48.016  48.668  1.00  0.00           H  
ATOM   3171  CB  PRO   220       4.927  46.792  50.402  1.00  0.00           C  
ATOM   3172  HB2 PRO   220       4.446  45.952  50.903  1.00  0.00           H  
ATOM   3173  HB3 PRO   220       4.845  47.687  51.019  1.00  0.00           H  
ATOM   3174  CA  PRO   220       6.376  46.334  50.200  1.00  0.00           C  
ATOM   3175  HA  PRO   220       6.961  47.235  50.383  1.00  0.00           H  
ATOM   3176  C   PRO   220       6.838  45.239  51.149  1.00  0.00           C  
ATOM   3177  O   PRO   220       7.084  45.539  52.305  1.00  0.00           O  
ATOM   3178  N   GLN   221       7.071  43.993  50.646  1.00  0.00           N  
ATOM   3179  H   GLN   221       6.889  43.890  49.658  1.00  0.00           H  
ATOM   3180  CA  GLN   221       7.417  42.790  51.396  1.00  0.00           C  
ATOM   3181  HA  GLN   221       7.245  42.962  52.459  1.00  0.00           H  
ATOM   3182  CB  GLN   221       6.434  41.655  51.027  1.00  0.00           C  
ATOM   3183  HB2 GLN   221       6.523  41.432  49.964  1.00  0.00           H  
ATOM   3184  HB3 GLN   221       6.976  40.843  51.513  1.00  0.00           H  
ATOM   3185  CG  GLN   221       5.026  41.768  51.558  1.00  0.00           C  
ATOM   3186  HG2 GLN   221       5.036  42.091  52.599  1.00  0.00           H  
ATOM   3187  HG3 GLN   221       4.568  40.784  51.457  1.00  0.00           H  
ATOM   3188  CD  GLN   221       4.147  42.678  50.807  1.00  0.00           C  
ATOM   3189  OE1 GLN   221       3.658  43.600  51.414  1.00  0.00           O  
ATOM   3190  NE2 GLN   221       3.893  42.602  49.533  1.00  0.00           N  
ATOM   3191 HE21 GLN   221       4.354  41.894  48.979  1.00  0.00           H  
ATOM   3192 HE22 GLN   221       3.080  43.115  49.224  1.00  0.00           H  
ATOM   3193  C   GLN   221       8.939  42.362  51.366  1.00  0.00           C  
ATOM   3194  O   GLN   221       9.356  41.476  52.134  1.00  0.00           O  
ATOM   3195  N   PHE   222       9.753  42.980  50.511  1.00  0.00           N  
ATOM   3196  H   PHE   222       9.522  43.710  49.853  1.00  0.00           H  
ATOM   3197  CA  PHE   222      11.199  42.623  50.522  1.00  0.00           C  
ATOM   3198  HA  PHE   222      11.337  41.594  50.854  1.00  0.00           H  
ATOM   3199  CB  PHE   222      11.689  42.704  49.045  1.00  0.00           C  
ATOM   3200  HB2 PHE   222      11.333  41.889  48.414  1.00  0.00           H  
ATOM   3201  HB3 PHE   222      11.346  43.658  48.645  1.00  0.00           H  
ATOM   3202  CG  PHE   222      13.229  42.601  48.978  1.00  0.00           C  
ATOM   3203  CD1 PHE   222      13.777  41.333  49.207  1.00  0.00           C  
ATOM   3204  HD1 PHE   222      13.161  40.446  49.252  1.00  0.00           H  
ATOM   3205  CE1 PHE   222      15.246  41.195  49.199  1.00  0.00           C  
ATOM   3206  HE1 PHE   222      15.590  40.221  49.513  1.00  0.00           H  
ATOM   3207  CZ  PHE   222      16.060  42.325  49.065  1.00  0.00           C  
ATOM   3208  HZ  PHE   222      17.130  42.174  49.055  1.00  0.00           H  
ATOM   3209  CE2 PHE   222      15.490  43.564  48.821  1.00  0.00           C  
ATOM   3210  HE2 PHE   222      16.107  44.424  48.607  1.00  0.00           H  
ATOM   3211  CD2 PHE   222      14.070  43.703  48.740  1.00  0.00           C  
ATOM   3212  HD2 PHE   222      13.659  44.697  48.639  1.00  0.00           H  
ATOM   3213  C   PHE   222      11.966  43.567  51.499  1.00  0.00           C  
ATOM   3214  O   PHE   222      11.730  44.761  51.572  1.00  0.00           O  
ATOM   3215  N   GLU   223      13.013  43.059  52.120  1.00  0.00           N  
ATOM   3216  H   GLU   223      13.224  42.071  52.119  1.00  0.00           H  
ATOM   3217  CA  GLU   223      14.048  43.922  52.733  1.00  0.00           C  
ATOM   3218  HA  GLU   223      13.989  44.935  52.335  1.00  0.00           H  
ATOM   3219  CB  GLU   223      13.738  44.079  54.306  1.00  0.00           C  
ATOM   3220  HB2 GLU   223      12.674  44.284  54.420  1.00  0.00           H  
ATOM   3221  HB3 GLU   223      13.912  43.079  54.704  1.00  0.00           H  
ATOM   3222  CG  GLU   223      14.539  45.165  54.999  1.00  0.00           C  
ATOM   3223  HG2 GLU   223      15.570  44.814  54.952  1.00  0.00           H  
ATOM   3224  HG3 GLU   223      14.361  45.256  56.071  1.00  0.00           H  
ATOM   3225  CD  GLU   223      14.406  46.489  54.284  1.00  0.00           C  
ATOM   3226  OE1 GLU   223      15.355  46.833  53.569  1.00  0.00           O  
ATOM   3227  OE2 GLU   223      13.343  47.155  54.265  1.00  0.00           O  
ATOM   3228  C   GLU   223      15.423  43.258  52.633  1.00  0.00           C  
ATOM   3229  O   GLU   223      15.473  42.046  52.766  1.00  0.00           O  
ATOM   3230  N   LEU   224      16.512  44.116  52.682  1.00  0.00           N  
ATOM   3231  H   LEU   224      16.362  45.109  52.792  1.00  0.00           H  
ATOM   3232  CA  LEU   224      17.902  43.715  52.601  1.00  0.00           C  
ATOM   3233  HA  LEU   224      17.949  42.630  52.692  1.00  0.00           H  
ATOM   3234  CB  LEU   224      18.448  44.082  51.252  1.00  0.00           C  
ATOM   3235  HB2 LEU   224      17.727  43.673  50.544  1.00  0.00           H  
ATOM   3236  HB3 LEU   224      18.639  45.155  51.236  1.00  0.00           H  
ATOM   3237  CG  LEU   224      19.760  43.298  50.878  1.00  0.00           C  
ATOM   3238  HG  LEU   224      19.690  42.227  51.073  1.00  0.00           H  
ATOM   3239  CD1 LEU   224      20.067  43.425  49.336  1.00  0.00           C  
ATOM   3240 HD11 LEU   224      20.910  42.826  48.994  1.00  0.00           H  
ATOM   3241 HD12 LEU   224      20.251  44.452  49.018  1.00  0.00           H  
ATOM   3242 HD13 LEU   224      19.211  43.009  48.805  1.00  0.00           H  
ATOM   3243  CD2 LEU   224      21.051  43.858  51.463  1.00  0.00           C  
ATOM   3244 HD21 LEU   224      21.219  44.906  51.213  1.00  0.00           H  
ATOM   3245 HD22 LEU   224      21.037  43.975  52.547  1.00  0.00           H  
ATOM   3246 HD23 LEU   224      21.952  43.319  51.169  1.00  0.00           H  
ATOM   3247  C   LEU   224      18.773  44.359  53.712  1.00  0.00           C  
ATOM   3248  O   LEU   224      18.726  45.572  53.857  1.00  0.00           O  
ATOM   3249  N   PHE   225      19.294  43.593  54.627  1.00  0.00           N  
ATOM   3250  H   PHE   225      18.959  42.640  54.615  1.00  0.00           H  
ATOM   3251  CA  PHE   225      19.953  43.862  55.869  1.00  0.00           C  
ATOM   3252  HA  PHE   225      19.761  44.885  56.192  1.00  0.00           H  
ATOM   3253  CB  PHE   225      19.364  42.902  56.931  1.00  0.00           C  
ATOM   3254  HB2 PHE   225      19.643  41.888  56.644  1.00  0.00           H  
ATOM   3255  HB3 PHE   225      19.865  43.056  57.887  1.00  0.00           H  
ATOM   3256  CG  PHE   225      17.924  43.086  57.239  1.00  0.00           C  
ATOM   3257  CD1 PHE   225      17.372  44.250  57.748  1.00  0.00           C  
ATOM   3258  HD1 PHE   225      18.044  45.006  58.125  1.00  0.00           H  
ATOM   3259  CE1 PHE   225      16.017  44.358  57.999  1.00  0.00           C  
ATOM   3260  HE1 PHE   225      15.548  45.149  58.566  1.00  0.00           H  
ATOM   3261  CZ  PHE   225      15.201  43.251  57.704  1.00  0.00           C  
ATOM   3262  HZ  PHE   225      14.147  43.410  57.875  1.00  0.00           H  
ATOM   3263  CE2 PHE   225      15.744  42.071  57.162  1.00  0.00           C  
ATOM   3264  HE2 PHE   225      15.088  41.231  56.988  1.00  0.00           H  
ATOM   3265  CD2 PHE   225      17.155  41.906  56.963  1.00  0.00           C  
ATOM   3266  HD2 PHE   225      17.531  41.023  56.468  1.00  0.00           H  
ATOM   3267  C   PHE   225      21.448  43.734  55.754  1.00  0.00           C  
ATOM   3268  O   PHE   225      22.081  42.706  55.987  1.00  0.00           O  
ATOM   3269  N   ASP   226      22.054  44.751  55.315  1.00  0.00           N  
ATOM   3270  H   ASP   226      21.536  45.607  55.174  1.00  0.00           H  
ATOM   3271  CA  ASP   226      23.524  44.906  55.101  1.00  0.00           C  
ATOM   3272  HA  ASP   226      23.958  44.038  54.605  1.00  0.00           H  
ATOM   3273  CB  ASP   226      23.802  46.129  54.185  1.00  0.00           C  
ATOM   3274  HB2 ASP   226      24.878  46.195  54.024  1.00  0.00           H  
ATOM   3275  HB3 ASP   226      23.262  46.084  53.240  1.00  0.00           H  
ATOM   3276  CG  ASP   226      23.303  47.529  54.593  1.00  0.00           C  
ATOM   3277  OD1 ASP   226      22.149  47.659  54.987  1.00  0.00           O  
ATOM   3278  OD2 ASP   226      23.957  48.579  54.412  1.00  0.00           O  
ATOM   3279  C   ASP   226      24.205  44.973  56.462  1.00  0.00           C  
ATOM   3280  O   ASP   226      23.637  45.477  57.420  1.00  0.00           O  
ATOM   3281  N   GLU   227      25.514  44.579  56.622  1.00  0.00           N  
ATOM   3282  H   GLU   227      25.942  44.223  55.779  1.00  0.00           H  
ATOM   3283  CA  GLU   227      26.245  44.428  57.963  1.00  0.00           C  
ATOM   3284  HA  GLU   227      27.155  43.891  57.693  1.00  0.00           H  
ATOM   3285  CB  GLU   227      26.668  45.767  58.511  1.00  0.00           C  
ATOM   3286  HB2 GLU   227      25.805  46.350  58.835  1.00  0.00           H  
ATOM   3287  HB3 GLU   227      27.283  45.561  59.387  1.00  0.00           H  
ATOM   3288  CG  GLU   227      27.548  46.562  57.557  1.00  0.00           C  
ATOM   3289  HG2 GLU   227      28.347  45.903  57.220  1.00  0.00           H  
ATOM   3290  HG3 GLU   227      27.024  46.824  56.638  1.00  0.00           H  
ATOM   3291  CD  GLU   227      28.095  47.769  58.391  1.00  0.00           C  
ATOM   3292  OE1 GLU   227      27.645  48.912  58.063  1.00  0.00           O  
ATOM   3293  OE2 GLU   227      28.945  47.667  59.337  1.00  0.00           O  
ATOM   3294  C   GLU   227      25.435  43.546  58.966  1.00  0.00           C  
ATOM   3295  O   GLU   227      25.130  44.020  60.040  1.00  0.00           O  
ATOM   3296  N   SER   228      25.081  42.300  58.591  1.00  0.00           N  
ATOM   3297  H   SER   228      25.250  42.031  57.633  1.00  0.00           H  
ATOM   3298  CA  SER   228      24.255  41.392  59.306  1.00  0.00           C  
ATOM   3299  HA  SER   228      24.268  41.614  60.373  1.00  0.00           H  
ATOM   3300  CB  SER   228      22.800  41.588  58.857  1.00  0.00           C  
ATOM   3301  HB2 SER   228      22.061  41.003  59.404  1.00  0.00           H  
ATOM   3302  HB3 SER   228      22.795  41.319  57.800  1.00  0.00           H  
ATOM   3303  OG  SER   228      22.366  42.858  58.792  1.00  0.00           O  
ATOM   3304  HG  SER   228      22.663  43.160  57.931  1.00  0.00           H  
ATOM   3305  C   SER   228      24.784  39.985  58.982  1.00  0.00           C  
ATOM   3306  O   SER   228      24.204  39.387  58.033  1.00  0.00           O  
ATOM   3307  N   LEU   229      25.735  39.447  59.745  1.00  0.00           N  
ATOM   3308  H   LEU   229      26.017  39.897  60.604  1.00  0.00           H  
ATOM   3309  CA  LEU   229      26.317  38.196  59.555  1.00  0.00           C  
ATOM   3310  HA  LEU   229      26.419  37.988  58.490  1.00  0.00           H  
ATOM   3311  CB  LEU   229      27.710  38.172  60.304  1.00  0.00           C  
ATOM   3312  HB2 LEU   229      27.499  38.523  61.314  1.00  0.00           H  
ATOM   3313  HB3 LEU   229      28.401  38.941  59.959  1.00  0.00           H  
ATOM   3314  CG  LEU   229      28.400  36.877  60.472  1.00  0.00           C  
ATOM   3315  HG  LEU   229      27.670  36.127  60.774  1.00  0.00           H  
ATOM   3316  CD1 LEU   229      29.087  36.516  59.113  1.00  0.00           C  
ATOM   3317 HD11 LEU   229      29.885  37.200  58.824  1.00  0.00           H  
ATOM   3318 HD12 LEU   229      29.512  35.532  59.310  1.00  0.00           H  
ATOM   3319 HD13 LEU   229      28.365  36.291  58.328  1.00  0.00           H  
ATOM   3320  CD2 LEU   229      29.458  36.969  61.643  1.00  0.00           C  
ATOM   3321 HD21 LEU   229      30.283  37.643  61.413  1.00  0.00           H  
ATOM   3322 HD22 LEU   229      29.836  35.949  61.720  1.00  0.00           H  
ATOM   3323 HD23 LEU   229      28.949  37.279  62.556  1.00  0.00           H  
ATOM   3324  C   LEU   229      25.381  37.072  60.042  1.00  0.00           C  
ATOM   3325  O   LEU   229      24.952  36.989  61.190  1.00  0.00           O  
ATOM   3326  N   VAL   230      25.160  36.126  59.174  1.00  0.00           N  
ATOM   3327  H   VAL   230      25.531  36.235  58.241  1.00  0.00           H  
ATOM   3328  CA  VAL   230      24.299  35.018  59.536  1.00  0.00           C  
ATOM   3329  HA  VAL   230      23.610  35.311  60.328  1.00  0.00           H  
ATOM   3330  CB  VAL   230      23.488  34.412  58.303  1.00  0.00           C  
ATOM   3331  HB  VAL   230      24.158  33.932  57.590  1.00  0.00           H  
ATOM   3332  CG1 VAL   230      22.526  33.422  58.988  1.00  0.00           C  
ATOM   3333 HG11 VAL   230      21.710  33.161  58.314  1.00  0.00           H  
ATOM   3334 HG12 VAL   230      22.152  33.878  59.905  1.00  0.00           H  
ATOM   3335 HG13 VAL   230      22.980  32.496  59.342  1.00  0.00           H  
ATOM   3336  CG2 VAL   230      22.838  35.590  57.640  1.00  0.00           C  
ATOM   3337 HG21 VAL   230      23.539  36.154  57.024  1.00  0.00           H  
ATOM   3338 HG22 VAL   230      22.507  36.360  58.337  1.00  0.00           H  
ATOM   3339 HG23 VAL   230      22.014  35.200  57.043  1.00  0.00           H  
ATOM   3340  C   VAL   230      25.258  33.952  60.033  1.00  0.00           C  
ATOM   3341  O   VAL   230      26.376  33.782  59.548  1.00  0.00           O  
ATOM   3342  N   THR   231      24.758  33.316  61.073  1.00  0.00           N  
ATOM   3343  H   THR   231      23.852  33.690  61.318  1.00  0.00           H  
ATOM   3344  CA  THR   231      25.512  32.448  61.949  1.00  0.00           C  
ATOM   3345  HA  THR   231      26.498  32.464  61.485  1.00  0.00           H  
ATOM   3346  CB  THR   231      25.544  33.098  63.332  1.00  0.00           C  
ATOM   3347  HB  THR   231      26.302  32.623  63.954  1.00  0.00           H  
ATOM   3348  CG2 THR   231      25.925  34.582  63.558  1.00  0.00           C  
ATOM   3349 HG21 THR   231      26.618  34.966  62.810  1.00  0.00           H  
ATOM   3350 HG22 THR   231      26.171  34.746  64.607  1.00  0.00           H  
ATOM   3351 HG23 THR   231      25.035  35.199  63.439  1.00  0.00           H  
ATOM   3352  OG1 THR   231      24.277  32.882  63.951  1.00  0.00           O  
ATOM   3353  HG1 THR   231      23.623  33.245  63.350  1.00  0.00           H  
ATOM   3354  C   THR   231      25.037  30.966  62.061  1.00  0.00           C  
ATOM   3355  O   THR   231      25.896  30.036  62.164  1.00  0.00           O  
ATOM   3356  N   ARG   232      23.733  30.764  61.785  1.00  0.00           N  
ATOM   3357  H   ARG   232      23.101  31.522  61.568  1.00  0.00           H  
ATOM   3358  CA  ARG   232      23.151  29.435  61.513  1.00  0.00           C  
ATOM   3359  HA  ARG   232      23.822  28.911  60.832  1.00  0.00           H  
ATOM   3360  CB  ARG   232      23.104  28.608  62.754  1.00  0.00           C  
ATOM   3361  HB2 ARG   232      22.686  27.632  62.508  1.00  0.00           H  
ATOM   3362  HB3 ARG   232      24.143  28.413  63.020  1.00  0.00           H  
ATOM   3363  CG  ARG   232      22.389  28.988  64.034  1.00  0.00           C  
ATOM   3364  HG2 ARG   232      23.064  29.733  64.456  1.00  0.00           H  
ATOM   3365  HG3 ARG   232      21.354  29.255  63.821  1.00  0.00           H  
ATOM   3366  CD  ARG   232      22.397  27.804  64.957  1.00  0.00           C  
ATOM   3367  HD2 ARG   232      21.758  27.054  64.491  1.00  0.00           H  
ATOM   3368  HD3 ARG   232      23.420  27.488  65.165  1.00  0.00           H  
ATOM   3369  NE  ARG   232      21.852  28.240  66.216  1.00  0.00           N  
ATOM   3370  HE  ARG   232      22.148  29.156  66.522  1.00  0.00           H  
ATOM   3371  CZ  ARG   232      21.004  27.601  66.991  1.00  0.00           C  
ATOM   3372  NH1 ARG   232      20.675  26.320  66.876  1.00  0.00           N  
ATOM   3373 HH11 ARG   232      21.178  25.715  66.242  1.00  0.00           H  
ATOM   3374 HH12 ARG   232      19.981  25.972  67.523  1.00  0.00           H  
ATOM   3375  NH2 ARG   232      20.628  28.219  68.044  1.00  0.00           N  
ATOM   3376 HH21 ARG   232      20.907  29.182  68.167  1.00  0.00           H  
ATOM   3377 HH22 ARG   232      20.122  27.668  68.723  1.00  0.00           H  
ATOM   3378  C   ARG   232      21.756  29.552  60.780  1.00  0.00           C  
ATOM   3379  O   ARG   232      20.983  30.488  61.059  1.00  0.00           O  
ATOM   3380  N   VAL   233      21.537  28.568  59.903  1.00  0.00           N  
ATOM   3381  H   VAL   233      22.321  27.932  59.851  1.00  0.00           H  
ATOM   3382  CA  VAL   233      20.279  27.991  59.511  1.00  0.00           C  
ATOM   3383  HA  VAL   233      19.602  28.798  59.234  1.00  0.00           H  
ATOM   3384  CB  VAL   233      20.431  26.907  58.339  1.00  0.00           C  
ATOM   3385  HB  VAL   233      20.840  25.989  58.761  1.00  0.00           H  
ATOM   3386  CG1 VAL   233      19.025  26.508  57.841  1.00  0.00           C  
ATOM   3387 HG11 VAL   233      18.599  27.431  57.447  1.00  0.00           H  
ATOM   3388 HG12 VAL   233      18.418  26.050  58.621  1.00  0.00           H  
ATOM   3389 HG13 VAL   233      19.131  25.846  56.982  1.00  0.00           H  
ATOM   3390  CG2 VAL   233      21.339  27.461  57.242  1.00  0.00           C  
ATOM   3391 HG21 VAL   233      22.395  27.410  57.508  1.00  0.00           H  
ATOM   3392 HG22 VAL   233      20.991  28.476  57.052  1.00  0.00           H  
ATOM   3393 HG23 VAL   233      21.121  26.825  56.384  1.00  0.00           H  
ATOM   3394  C   VAL   233      19.653  27.269  60.740  1.00  0.00           C  
ATOM   3395  O   VAL   233      20.371  26.562  61.443  1.00  0.00           O  
ATOM   3396  N   LEU   234      18.374  27.374  60.986  1.00  0.00           N  
ATOM   3397  H   LEU   234      17.822  27.910  60.332  1.00  0.00           H  
ATOM   3398  CA  LEU   234      17.611  26.716  62.074  1.00  0.00           C  
ATOM   3399  HA  LEU   234      18.206  26.088  62.737  1.00  0.00           H  
ATOM   3400  CB  LEU   234      16.704  27.727  62.787  1.00  0.00           C  
ATOM   3401  HB2 LEU   234      16.113  27.186  63.526  1.00  0.00           H  
ATOM   3402  HB3 LEU   234      15.907  28.022  62.105  1.00  0.00           H  
ATOM   3403  CG  LEU   234      17.495  28.977  63.346  1.00  0.00           C  
ATOM   3404  HG  LEU   234      17.990  29.390  62.467  1.00  0.00           H  
ATOM   3405  CD1 LEU   234      16.524  29.927  64.119  1.00  0.00           C  
ATOM   3406 HD11 LEU   234      17.062  30.820  64.437  1.00  0.00           H  
ATOM   3407 HD12 LEU   234      16.142  29.519  65.055  1.00  0.00           H  
ATOM   3408 HD13 LEU   234      15.728  30.218  63.434  1.00  0.00           H  
ATOM   3409  CD2 LEU   234      18.483  28.532  64.330  1.00  0.00           C  
ATOM   3410 HD21 LEU   234      19.018  29.382  64.754  1.00  0.00           H  
ATOM   3411 HD22 LEU   234      18.037  28.029  65.188  1.00  0.00           H  
ATOM   3412 HD23 LEU   234      19.196  27.820  63.914  1.00  0.00           H  
ATOM   3413  C   LEU   234      16.765  25.556  61.413  1.00  0.00           C  
ATOM   3414  O   LEU   234      16.351  25.633  60.255  1.00  0.00           O  
ATOM   3415  N   VAL   235      16.407  24.516  62.189  1.00  0.00           N  
ATOM   3416  H   VAL   235      16.665  24.434  63.162  1.00  0.00           H  
ATOM   3417  CA  VAL   235      15.633  23.354  61.672  1.00  0.00           C  
ATOM   3418  HA  VAL   235      15.142  23.588  60.727  1.00  0.00           H  
ATOM   3419  CB  VAL   235      16.614  22.154  61.383  1.00  0.00           C  
ATOM   3420  HB  VAL   235      17.202  22.119  62.300  1.00  0.00           H  
ATOM   3421  CG1 VAL   235      15.931  20.788  61.285  1.00  0.00           C  
ATOM   3422 HG11 VAL   235      16.734  20.081  61.080  1.00  0.00           H  
ATOM   3423 HG12 VAL   235      15.539  20.530  62.269  1.00  0.00           H  
ATOM   3424 HG13 VAL   235      15.140  20.668  60.544  1.00  0.00           H  
ATOM   3425  CG2 VAL   235      17.453  22.389  60.082  1.00  0.00           C  
ATOM   3426 HG21 VAL   235      18.104  23.257  60.185  1.00  0.00           H  
ATOM   3427 HG22 VAL   235      16.671  22.611  59.356  1.00  0.00           H  
ATOM   3428 HG23 VAL   235      18.076  21.534  59.821  1.00  0.00           H  
ATOM   3429  C   VAL   235      14.431  23.077  62.668  1.00  0.00           C  
ATOM   3430  O   VAL   235      14.571  23.127  63.908  1.00  0.00           O  
ATOM   3431  N   GLU   236      13.248  22.799  62.105  1.00  0.00           N  
ATOM   3432  H   GLU   236      13.204  22.949  61.107  1.00  0.00           H  
ATOM   3433  CA  GLU   236      12.104  22.164  62.857  1.00  0.00           C  
ATOM   3434  HA  GLU   236      12.469  21.647  63.745  1.00  0.00           H  
ATOM   3435  CB  GLU   236      11.014  23.178  63.258  1.00  0.00           C  
ATOM   3436  HB2 GLU   236      10.775  23.838  62.424  1.00  0.00           H  
ATOM   3437  HB3 GLU   236      10.075  22.665  63.466  1.00  0.00           H  
ATOM   3438  CG  GLU   236      11.363  24.004  64.473  1.00  0.00           C  
ATOM   3439  HG2 GLU   236      10.602  24.746  64.714  1.00  0.00           H  
ATOM   3440  HG3 GLU   236      12.155  24.675  64.139  1.00  0.00           H  
ATOM   3441  CD  GLU   236      11.758  23.165  65.671  1.00  0.00           C  
ATOM   3442  OE1 GLU   236      12.697  23.475  66.412  1.00  0.00           O  
ATOM   3443  OE2 GLU   236      11.106  22.113  65.849  1.00  0.00           O  
ATOM   3444  C   GLU   236      11.426  21.154  61.924  1.00  0.00           C  
ATOM   3445  O   GLU   236      11.359  21.317  60.720  1.00  0.00           O  
ATOM   3446  N   ASP   237      10.973  19.999  62.441  1.00  0.00           N  
ATOM   3447  H   ASP   237      11.163  19.877  63.426  1.00  0.00           H  
ATOM   3448  CA  ASP   237      10.275  18.862  61.729  1.00  0.00           C  
ATOM   3449  HA  ASP   237      10.222  18.060  62.465  1.00  0.00           H  
ATOM   3450  CB  ASP   237       8.828  19.327  61.399  1.00  0.00           C  
ATOM   3451  HB2 ASP   237       8.869  20.008  60.549  1.00  0.00           H  
ATOM   3452  HB3 ASP   237       8.308  18.427  61.071  1.00  0.00           H  
ATOM   3453  CG  ASP   237       8.133  20.174  62.508  1.00  0.00           C  
ATOM   3454  OD1 ASP   237       8.418  19.959  63.704  1.00  0.00           O  
ATOM   3455  OD2 ASP   237       7.288  21.053  62.138  1.00  0.00           O  
ATOM   3456  C   ASP   237      11.137  18.312  60.592  1.00  0.00           C  
ATOM   3457  O   ASP   237      10.637  17.969  59.483  1.00  0.00           O  
ATOM   3458  N   GLY   238      12.475  18.262  60.718  1.00  0.00           N  
ATOM   3459  H   GLY   238      12.761  18.684  61.590  1.00  0.00           H  
ATOM   3460  CA  GLY   238      13.525  17.898  59.733  1.00  0.00           C  
ATOM   3461  HA2 GLY   238      14.519  17.856  60.178  1.00  0.00           H  
ATOM   3462  HA3 GLY   238      13.346  16.884  59.376  1.00  0.00           H  
ATOM   3463  C   GLY   238      13.678  18.871  58.563  1.00  0.00           C  
ATOM   3464  O   GLY   238      14.364  18.528  57.640  1.00  0.00           O  
ATOM   3465  N   THR   239      13.163  20.118  58.702  1.00  0.00           N  
ATOM   3466  H   THR   239      12.699  20.309  59.578  1.00  0.00           H  
ATOM   3467  CA  THR   239      13.147  21.130  57.641  1.00  0.00           C  
ATOM   3468  HA  THR   239      13.924  20.943  56.900  1.00  0.00           H  
ATOM   3469  CB  THR   239      11.851  21.071  56.958  1.00  0.00           C  
ATOM   3470  HB  THR   239      11.940  21.660  56.045  1.00  0.00           H  
ATOM   3471  CG2 THR   239      11.285  19.687  56.385  1.00  0.00           C  
ATOM   3472 HG21 THR   239      10.464  19.945  55.716  1.00  0.00           H  
ATOM   3473 HG22 THR   239      12.122  19.203  55.880  1.00  0.00           H  
ATOM   3474 HG23 THR   239      11.025  18.987  57.180  1.00  0.00           H  
ATOM   3475  OG1 THR   239      10.850  21.575  57.895  1.00  0.00           O  
ATOM   3476  HG1 THR   239      10.971  21.203  58.772  1.00  0.00           H  
ATOM   3477  C   THR   239      13.481  22.573  58.085  1.00  0.00           C  
ATOM   3478  O   THR   239      13.421  22.859  59.271  1.00  0.00           O  
ATOM   3479  N   ALA   240      13.871  23.527  57.207  1.00  0.00           N  
ATOM   3480  H   ALA   240      13.884  23.324  56.217  1.00  0.00           H  
ATOM   3481  CA  ALA   240      14.301  24.874  57.600  1.00  0.00           C  
ATOM   3482  HA  ALA   240      15.194  24.805  58.220  1.00  0.00           H  
ATOM   3483  CB  ALA   240      14.685  25.682  56.351  1.00  0.00           C  
ATOM   3484  HB1 ALA   240      13.808  25.988  55.779  1.00  0.00           H  
ATOM   3485  HB2 ALA   240      15.150  26.550  56.817  1.00  0.00           H  
ATOM   3486  HB3 ALA   240      15.311  25.106  55.669  1.00  0.00           H  
ATOM   3487  C   ALA   240      13.218  25.595  58.378  1.00  0.00           C  
ATOM   3488  O   ALA   240      12.080  25.591  57.846  1.00  0.00           O  
ATOM   3489  N   ALA   241      13.560  26.317  59.426  1.00  0.00           N  
ATOM   3490  H   ALA   241      14.465  26.194  59.857  1.00  0.00           H  
ATOM   3491  CA  ALA   241      12.626  27.099  60.282  1.00  0.00           C  
ATOM   3492  HA  ALA   241      11.662  27.120  59.776  1.00  0.00           H  
ATOM   3493  CB  ALA   241      12.383  26.347  61.623  1.00  0.00           C  
ATOM   3494  HB1 ALA   241      12.461  25.295  61.349  1.00  0.00           H  
ATOM   3495  HB2 ALA   241      11.426  26.652  62.047  1.00  0.00           H  
ATOM   3496  HB3 ALA   241      13.209  26.429  62.330  1.00  0.00           H  
ATOM   3497  C   ALA   241      13.005  28.576  60.474  1.00  0.00           C  
ATOM   3498  O   ALA   241      12.431  29.168  61.400  1.00  0.00           O  
ATOM   3499  N   GLY   242      13.985  29.105  59.752  1.00  0.00           N  
ATOM   3500  H   GLY   242      14.472  28.657  58.989  1.00  0.00           H  
ATOM   3501  CA  GLY   242      14.525  30.451  59.996  1.00  0.00           C  
ATOM   3502  HA2 GLY   242      14.170  31.275  59.378  1.00  0.00           H  
ATOM   3503  HA3 GLY   242      14.205  30.755  60.993  1.00  0.00           H  
ATOM   3504  C   GLY   242      16.065  30.368  60.029  1.00  0.00           C  
ATOM   3505  O   GLY   242      16.781  29.392  59.702  1.00  0.00           O  
ATOM   3506  N   VAL   243      16.556  31.511  60.517  1.00  0.00           N  
ATOM   3507  H   VAL   243      15.794  32.110  60.800  1.00  0.00           H  
ATOM   3508  CA  VAL   243      18.012  31.820  60.820  1.00  0.00           C  
ATOM   3509  HA  VAL   243      18.574  30.887  60.804  1.00  0.00           H  
ATOM   3510  CB  VAL   243      18.583  32.697  59.695  1.00  0.00           C  
ATOM   3511  HB  VAL   243      19.638  32.927  59.847  1.00  0.00           H  
ATOM   3512  CG1 VAL   243      18.593  32.003  58.314  1.00  0.00           C  
ATOM   3513 HG11 VAL   243      18.684  32.790  57.566  1.00  0.00           H  
ATOM   3514 HG12 VAL   243      17.661  31.469  58.131  1.00  0.00           H  
ATOM   3515 HG13 VAL   243      19.396  31.267  58.336  1.00  0.00           H  
ATOM   3516  CG2 VAL   243      17.730  33.970  59.558  1.00  0.00           C  
ATOM   3517 HG21 VAL   243      17.385  34.417  60.490  1.00  0.00           H  
ATOM   3518 HG22 VAL   243      16.855  33.845  58.921  1.00  0.00           H  
ATOM   3519 HG23 VAL   243      18.324  34.708  59.019  1.00  0.00           H  
ATOM   3520  C   VAL   243      18.320  32.543  62.199  1.00  0.00           C  
ATOM   3521  O   VAL   243      17.341  33.065  62.679  1.00  0.00           O  
ATOM   3522  N   GLU   244      19.611  32.542  62.572  1.00  0.00           N  
ATOM   3523  H   GLU   244      20.092  31.835  62.034  1.00  0.00           H  
ATOM   3524  CA  GLU   244      20.226  33.192  63.666  1.00  0.00           C  
ATOM   3525  HA  GLU   244      19.444  33.756  64.173  1.00  0.00           H  
ATOM   3526  CB  GLU   244      20.718  32.146  64.641  1.00  0.00           C  
ATOM   3527  HB2 GLU   244      19.806  31.569  64.795  1.00  0.00           H  
ATOM   3528  HB3 GLU   244      21.524  31.608  64.141  1.00  0.00           H  
ATOM   3529  CG  GLU   244      21.189  32.630  65.978  1.00  0.00           C  
ATOM   3530  HG2 GLU   244      22.135  33.160  65.867  1.00  0.00           H  
ATOM   3531  HG3 GLU   244      20.458  33.302  66.425  1.00  0.00           H  
ATOM   3532  CD  GLU   244      21.413  31.534  66.998  1.00  0.00           C  
ATOM   3533  OE1 GLU   244      20.560  31.271  67.875  1.00  0.00           O  
ATOM   3534  OE2 GLU   244      22.433  30.808  66.898  1.00  0.00           O  
ATOM   3535  C   GLU   244      21.206  34.318  63.195  1.00  0.00           C  
ATOM   3536  O   GLU   244      22.255  33.979  62.657  1.00  0.00           O  
ATOM   3537  N   VAL   245      20.837  35.606  63.276  1.00  0.00           N  
ATOM   3538  H   VAL   245      19.938  35.796  63.696  1.00  0.00           H  
ATOM   3539  CA  VAL   245      21.515  36.732  62.601  1.00  0.00           C  
ATOM   3540  HA  VAL   245      22.406  36.374  62.084  1.00  0.00           H  
ATOM   3541  CB  VAL   245      20.654  37.433  61.503  1.00  0.00           C  
ATOM   3542  HB  VAL   245      19.723  37.899  61.828  1.00  0.00           H  
ATOM   3543  CG1 VAL   245      21.540  38.364  60.757  1.00  0.00           C  
ATOM   3544 HG11 VAL   245      22.490  37.895  60.500  1.00  0.00           H  
ATOM   3545 HG12 VAL   245      21.830  39.218  61.369  1.00  0.00           H  
ATOM   3546 HG13 VAL   245      21.058  38.637  59.819  1.00  0.00           H  
ATOM   3547  CG2 VAL   245      20.167  36.432  60.514  1.00  0.00           C  
ATOM   3548 HG21 VAL   245      19.653  36.861  59.654  1.00  0.00           H  
ATOM   3549 HG22 VAL   245      21.042  35.975  60.052  1.00  0.00           H  
ATOM   3550 HG23 VAL   245      19.617  35.645  61.029  1.00  0.00           H  
ATOM   3551  C   VAL   245      22.200  37.681  63.566  1.00  0.00           C  
ATOM   3552  O   VAL   245      21.576  38.103  64.498  1.00  0.00           O  
ATOM   3553  N   GLN   246      23.517  37.903  63.385  1.00  0.00           N  
ATOM   3554  H   GLN   246      23.880  37.605  62.491  1.00  0.00           H  
ATOM   3555  CA  GLN   246      24.365  38.690  64.263  1.00  0.00           C  
ATOM   3556  HA  GLN   246      23.773  38.734  65.178  1.00  0.00           H  
ATOM   3557  CB  GLN   246      25.753  37.983  64.443  1.00  0.00           C  
ATOM   3558  HB2 GLN   246      25.623  36.938  64.723  1.00  0.00           H  
ATOM   3559  HB3 GLN   246      26.383  38.081  63.559  1.00  0.00           H  
ATOM   3560  CG  GLN   246      26.556  38.695  65.596  1.00  0.00           C  
ATOM   3561  HG2 GLN   246      26.357  39.767  65.575  1.00  0.00           H  
ATOM   3562  HG3 GLN   246      26.062  38.528  66.553  1.00  0.00           H  
ATOM   3563  CD  GLN   246      28.086  38.399  65.551  1.00  0.00           C  
ATOM   3564  OE1 GLN   246      28.758  39.052  64.812  1.00  0.00           O  
ATOM   3565  NE2 GLN   246      28.705  37.555  66.312  1.00  0.00           N  
ATOM   3566 HE21 GLN   246      28.090  37.088  66.964  1.00  0.00           H  
ATOM   3567 HE22 GLN   246      29.706  37.435  66.260  1.00  0.00           H  
ATOM   3568  C   GLN   246      24.428  40.072  63.659  1.00  0.00           C  
ATOM   3569  O   GLN   246      24.957  40.241  62.517  1.00  0.00           O  
ATOM   3570  N   ASP   247      23.822  41.093  64.366  1.00  0.00           N  
ATOM   3571  H   ASP   247      23.351  40.859  65.228  1.00  0.00           H  
ATOM   3572  CA  ASP   247      23.923  42.484  63.998  1.00  0.00           C  
ATOM   3573  HA  ASP   247      23.599  42.649  62.970  1.00  0.00           H  
ATOM   3574  CB  ASP   247      23.049  43.397  64.843  1.00  0.00           C  
ATOM   3575  HB2 ASP   247      22.021  43.045  64.753  1.00  0.00           H  
ATOM   3576  HB3 ASP   247      23.391  43.238  65.865  1.00  0.00           H  
ATOM   3577  CG  ASP   247      23.186  44.846  64.352  1.00  0.00           C  
ATOM   3578  OD1 ASP   247      23.280  45.771  65.170  1.00  0.00           O  
ATOM   3579  OD2 ASP   247      23.275  45.076  63.133  1.00  0.00           O  
ATOM   3580  C   ASP   247      25.298  43.157  64.032  1.00  0.00           C  
ATOM   3581  O   ASP   247      25.883  43.404  65.102  1.00  0.00           O  
ATOM   3582  N   ARG   248      26.007  43.267  62.867  1.00  0.00           N  
ATOM   3583  H   ARG   248      25.588  43.061  61.971  1.00  0.00           H  
ATOM   3584  CA  ARG   248      27.434  43.695  62.857  1.00  0.00           C  
ATOM   3585  HA  ARG   248      27.870  43.144  63.689  1.00  0.00           H  
ATOM   3586  CB  ARG   248      28.179  43.280  61.543  1.00  0.00           C  
ATOM   3587  HB2 ARG   248      29.227  43.575  61.485  1.00  0.00           H  
ATOM   3588  HB3 ARG   248      27.570  43.792  60.798  1.00  0.00           H  
ATOM   3589  CG  ARG   248      28.121  41.757  61.431  1.00  0.00           C  
ATOM   3590  HG2 ARG   248      27.129  41.339  61.601  1.00  0.00           H  
ATOM   3591  HG3 ARG   248      28.404  41.514  60.407  1.00  0.00           H  
ATOM   3592  CD  ARG   248      29.000  41.036  62.456  1.00  0.00           C  
ATOM   3593  HD2 ARG   248      28.682  39.996  62.387  1.00  0.00           H  
ATOM   3594  HD3 ARG   248      28.792  41.332  63.484  1.00  0.00           H  
ATOM   3595  NE  ARG   248      30.429  41.129  62.199  1.00  0.00           N  
ATOM   3596  HE  ARG   248      30.701  41.718  61.425  1.00  0.00           H  
ATOM   3597  CZ  ARG   248      31.424  40.333  62.604  1.00  0.00           C  
ATOM   3598  NH1 ARG   248      31.248  39.413  63.429  1.00  0.00           N  
ATOM   3599 HH11 ARG   248      30.395  39.245  63.944  1.00  0.00           H  
ATOM   3600 HH12 ARG   248      32.021  38.772  63.538  1.00  0.00           H  
ATOM   3601  NH2 ARG   248      32.658  40.452  62.184  1.00  0.00           N  
ATOM   3602 HH21 ARG   248      32.828  41.155  61.479  1.00  0.00           H  
ATOM   3603 HH22 ARG   248      33.402  39.920  62.611  1.00  0.00           H  
ATOM   3604  C   ARG   248      27.590  45.212  63.166  1.00  0.00           C  
ATOM   3605  O   ARG   248      28.680  45.738  63.486  1.00  0.00           O  
ATOM   3606  N   ARG   249      26.450  45.927  63.069  1.00  0.00           N  
ATOM   3607  H   ARG   249      25.613  45.549  62.648  1.00  0.00           H  
ATOM   3608  CA  ARG   249      26.242  47.367  63.441  1.00  0.00           C  
ATOM   3609  HA  ARG   249      27.109  47.949  63.128  1.00  0.00           H  
ATOM   3610  CB  ARG   249      25.015  47.946  62.679  1.00  0.00           C  
ATOM   3611  HB2 ARG   249      24.110  47.441  63.017  1.00  0.00           H  
ATOM   3612  HB3 ARG   249      24.966  49.000  62.954  1.00  0.00           H  
ATOM   3613  CG  ARG   249      25.265  47.820  61.148  1.00  0.00           C  
ATOM   3614  HG2 ARG   249      26.260  48.182  60.889  1.00  0.00           H  
ATOM   3615  HG3 ARG   249      25.266  46.766  60.870  1.00  0.00           H  
ATOM   3616  CD  ARG   249      24.252  48.488  60.253  1.00  0.00           C  
ATOM   3617  HD2 ARG   249      23.793  49.325  60.779  1.00  0.00           H  
ATOM   3618  HD3 ARG   249      23.397  47.888  59.942  1.00  0.00           H  
ATOM   3619  NE  ARG   249      24.908  48.905  59.022  1.00  0.00           N  
ATOM   3620  HE  ARG   249      25.871  49.211  59.013  1.00  0.00           H  
ATOM   3621  CZ  ARG   249      24.377  48.958  57.828  1.00  0.00           C  
ATOM   3622  NH1 ARG   249      23.102  48.901  57.531  1.00  0.00           N  
ATOM   3623 HH11 ARG   249      22.482  48.733  58.311  1.00  0.00           H  
ATOM   3624 HH12 ARG   249      22.803  48.925  56.567  1.00  0.00           H  
ATOM   3625  NH2 ARG   249      25.168  49.297  56.854  1.00  0.00           N  
ATOM   3626 HH21 ARG   249      26.157  49.387  57.034  1.00  0.00           H  
ATOM   3627 HH22 ARG   249      24.813  49.126  55.924  1.00  0.00           H  
ATOM   3628  C   ARG   249      26.146  47.645  64.941  1.00  0.00           C  
ATOM   3629  O   ARG   249      26.434  48.776  65.398  1.00  0.00           O  
ATOM   3630  N   SER   250      25.970  46.593  65.796  1.00  0.00           N  
ATOM   3631  H   SER   250      26.083  45.688  65.361  1.00  0.00           H  
ATOM   3632  CA  SER   250      26.006  46.826  67.251  1.00  0.00           C  
ATOM   3633  HA  SER   250      26.745  47.608  67.427  1.00  0.00           H  
ATOM   3634  CB  SER   250      24.652  47.423  67.774  1.00  0.00           C  
ATOM   3635  HB2 SER   250      24.809  47.638  68.831  1.00  0.00           H  
ATOM   3636  HB3 SER   250      24.465  48.317  67.180  1.00  0.00           H  
ATOM   3637  OG  SER   250      23.676  46.397  67.612  1.00  0.00           O  
ATOM   3638  HG  SER   250      23.552  46.204  66.680  1.00  0.00           H  
ATOM   3639  C   SER   250      26.380  45.645  68.116  1.00  0.00           C  
ATOM   3640  O   SER   250      26.868  45.812  69.283  1.00  0.00           O  
ATOM   3641  N   GLY   251      26.370  44.454  67.561  1.00  0.00           N  
ATOM   3642  H   GLY   251      26.097  44.378  66.591  1.00  0.00           H  
ATOM   3643  CA  GLY   251      27.126  43.302  68.102  1.00  0.00           C  
ATOM   3644  HA2 GLY   251      28.012  43.732  68.568  1.00  0.00           H  
ATOM   3645  HA3 GLY   251      27.608  42.813  67.256  1.00  0.00           H  
ATOM   3646  C   GLY   251      26.385  42.220  68.926  1.00  0.00           C  
ATOM   3647  O   GLY   251      27.055  41.336  69.431  1.00  0.00           O  
ATOM   3648  N   ASP   252      25.056  42.140  69.003  1.00  0.00           N  
ATOM   3649  H   ASP   252      24.571  42.835  68.454  1.00  0.00           H  
ATOM   3650  CA  ASP   252      24.288  41.000  69.574  1.00  0.00           C  
ATOM   3651  HA  ASP   252      24.907  40.363  70.205  1.00  0.00           H  
ATOM   3652  CB  ASP   252      23.210  41.544  70.522  1.00  0.00           C  
ATOM   3653  HB2 ASP   252      22.534  42.240  70.026  1.00  0.00           H  
ATOM   3654  HB3 ASP   252      22.629  40.770  71.023  1.00  0.00           H  
ATOM   3655  CG  ASP   252      23.847  42.439  71.642  1.00  0.00           C  
ATOM   3656  OD1 ASP   252      23.841  43.729  71.489  1.00  0.00           O  
ATOM   3657  OD2 ASP   252      24.400  41.948  72.657  1.00  0.00           O  
ATOM   3658  C   ASP   252      23.645  40.183  68.448  1.00  0.00           C  
ATOM   3659  O   ASP   252      23.544  40.615  67.292  1.00  0.00           O  
ATOM   3660  N   THR   253      23.140  38.981  68.798  1.00  0.00           N  
ATOM   3661  H   THR   253      23.212  38.734  69.775  1.00  0.00           H  
ATOM   3662  CA  THR   253      22.482  37.998  67.923  1.00  0.00           C  
ATOM   3663  HA  THR   253      22.903  38.235  66.946  1.00  0.00           H  
ATOM   3664  CB  THR   253      22.884  36.567  68.396  1.00  0.00           C  
ATOM   3665  HB  THR   253      22.979  36.529  69.481  1.00  0.00           H  
ATOM   3666  CG2 THR   253      22.024  35.354  67.910  1.00  0.00           C  
ATOM   3667 HG21 THR   253      22.165  35.379  66.829  1.00  0.00           H  
ATOM   3668 HG22 THR   253      20.995  35.496  68.238  1.00  0.00           H  
ATOM   3669 HG23 THR   253      22.447  34.470  68.387  1.00  0.00           H  
ATOM   3670  OG1 THR   253      24.194  36.281  67.871  1.00  0.00           O  
ATOM   3671  HG1 THR   253      24.823  36.836  68.339  1.00  0.00           H  
ATOM   3672  C   THR   253      20.936  38.238  67.977  1.00  0.00           C  
ATOM   3673  O   THR   253      20.356  38.503  69.050  1.00  0.00           O  
ATOM   3674  N   TYR   254      20.291  37.912  66.885  1.00  0.00           N  
ATOM   3675  H   TYR   254      20.782  37.575  66.069  1.00  0.00           H  
ATOM   3676  CA  TYR   254      18.818  37.894  66.786  1.00  0.00           C  
ATOM   3677  HA  TYR   254      18.430  37.869  67.805  1.00  0.00           H  
ATOM   3678  CB  TYR   254      18.370  39.135  66.036  1.00  0.00           C  
ATOM   3679  HB2 TYR   254      18.900  39.144  65.084  1.00  0.00           H  
ATOM   3680  HB3 TYR   254      17.300  39.165  65.831  1.00  0.00           H  
ATOM   3681  CG  TYR   254      18.683  40.415  66.795  1.00  0.00           C  
ATOM   3682  CD1 TYR   254      19.942  41.018  66.581  1.00  0.00           C  
ATOM   3683  HD1 TYR   254      20.620  40.621  65.841  1.00  0.00           H  
ATOM   3684  CE1 TYR   254      20.361  42.193  67.303  1.00  0.00           C  
ATOM   3685  HE1 TYR   254      21.337  42.646  67.213  1.00  0.00           H  
ATOM   3686  CZ  TYR   254      19.449  42.763  68.166  1.00  0.00           C  
ATOM   3687  OH  TYR   254      19.743  44.008  68.706  1.00  0.00           O  
ATOM   3688  HH  TYR   254      20.583  44.105  69.161  1.00  0.00           H  
ATOM   3689  CE2 TYR   254      18.176  42.190  68.379  1.00  0.00           C  
ATOM   3690  HE2 TYR   254      17.445  42.718  68.973  1.00  0.00           H  
ATOM   3691  CD2 TYR   254      17.761  40.993  67.752  1.00  0.00           C  
ATOM   3692  HD2 TYR   254      16.751  40.615  67.817  1.00  0.00           H  
ATOM   3693  C   TYR   254      18.311  36.709  66.048  1.00  0.00           C  
ATOM   3694  O   TYR   254      18.768  36.389  64.960  1.00  0.00           O  
ATOM   3695  N   GLN   255      17.405  35.842  66.642  1.00  0.00           N  
ATOM   3696  H   GLN   255      17.108  36.078  67.578  1.00  0.00           H  
ATOM   3697  CA  GLN   255      16.744  34.741  65.904  1.00  0.00           C  
ATOM   3698  HA  GLN   255      17.470  34.223  65.277  1.00  0.00           H  
ATOM   3699  CB  GLN   255      16.325  33.621  66.858  1.00  0.00           C  
ATOM   3700  HB2 GLN   255      15.883  34.062  67.751  1.00  0.00           H  
ATOM   3701  HB3 GLN   255      15.572  33.064  66.300  1.00  0.00           H  
ATOM   3702  CG  GLN   255      17.383  32.587  67.343  1.00  0.00           C  
ATOM   3703  HG2 GLN   255      18.179  33.107  67.875  1.00  0.00           H  
ATOM   3704  HG3 GLN   255      17.780  32.139  66.433  1.00  0.00           H  
ATOM   3705  CD  GLN   255      16.868  31.348  68.155  1.00  0.00           C  
ATOM   3706  OE1 GLN   255      15.699  31.049  68.345  1.00  0.00           O  
ATOM   3707  NE2 GLN   255      17.784  30.490  68.490  1.00  0.00           N  
ATOM   3708 HE21 GLN   255      18.725  30.771  68.254  1.00  0.00           H  
ATOM   3709 HE22 GLN   255      17.606  29.569  68.864  1.00  0.00           H  
ATOM   3710  C   GLN   255      15.566  35.289  65.092  1.00  0.00           C  
ATOM   3711  O   GLN   255      14.905  36.249  65.561  1.00  0.00           O  
ATOM   3712  N   VAL   256      15.331  34.818  63.843  1.00  0.00           N  
ATOM   3713  H   VAL   256      16.050  34.216  63.469  1.00  0.00           H  
ATOM   3714  CA  VAL   256      14.205  35.112  62.904  1.00  0.00           C  
ATOM   3715  HA  VAL   256      13.393  35.531  63.498  1.00  0.00           H  
ATOM   3716  CB  VAL   256      14.618  36.072  61.817  1.00  0.00           C  
ATOM   3717  HB  VAL   256      15.395  35.580  61.231  1.00  0.00           H  
ATOM   3718  CG1 VAL   256      13.568  36.419  60.741  1.00  0.00           C  
ATOM   3719 HG11 VAL   256      12.817  37.095  61.151  1.00  0.00           H  
ATOM   3720 HG12 VAL   256      14.043  36.989  59.943  1.00  0.00           H  
ATOM   3721 HG13 VAL   256      13.142  35.530  60.277  1.00  0.00           H  
ATOM   3722  CG2 VAL   256      15.376  37.359  62.280  1.00  0.00           C  
ATOM   3723 HG21 VAL   256      16.245  37.093  62.881  1.00  0.00           H  
ATOM   3724 HG22 VAL   256      15.685  37.923  61.399  1.00  0.00           H  
ATOM   3725 HG23 VAL   256      14.802  38.116  62.814  1.00  0.00           H  
ATOM   3726  C   VAL   256      13.618  33.861  62.390  1.00  0.00           C  
ATOM   3727  O   VAL   256      14.392  33.081  61.801  1.00  0.00           O  
ATOM   3728  N   ALA   257      12.372  33.588  62.633  1.00  0.00           N  
ATOM   3729  H   ALA   257      11.938  34.287  63.219  1.00  0.00           H  
ATOM   3730  CA  ALA   257      11.781  32.414  62.040  1.00  0.00           C  
ATOM   3731  HA  ALA   257      12.496  31.592  62.025  1.00  0.00           H  
ATOM   3732  CB  ALA   257      10.529  32.029  62.887  1.00  0.00           C  
ATOM   3733  HB1 ALA   257       9.903  31.337  62.323  1.00  0.00           H  
ATOM   3734  HB2 ALA   257      10.836  31.604  63.842  1.00  0.00           H  
ATOM   3735  HB3 ALA   257       9.921  32.897  63.140  1.00  0.00           H  
ATOM   3736  C   ALA   257      11.480  32.608  60.533  1.00  0.00           C  
ATOM   3737  O   ALA   257      11.508  33.685  60.058  1.00  0.00           O  
ATOM   3738  N   ALA   258      11.296  31.536  59.776  1.00  0.00           N  
ATOM   3739  H   ALA   258      11.347  30.596  60.142  1.00  0.00           H  
ATOM   3740  CA  ALA   258      11.097  31.507  58.278  1.00  0.00           C  
ATOM   3741  HA  ALA   258      10.311  32.221  58.034  1.00  0.00           H  
ATOM   3742  CB  ALA   258      12.361  31.973  57.516  1.00  0.00           C  
ATOM   3743  HB1 ALA   258      13.075  31.182  57.289  1.00  0.00           H  
ATOM   3744  HB2 ALA   258      12.026  32.415  56.578  1.00  0.00           H  
ATOM   3745  HB3 ALA   258      12.852  32.805  58.021  1.00  0.00           H  
ATOM   3746  C   ALA   258      10.651  30.061  57.770  1.00  0.00           C  
ATOM   3747  O   ALA   258      10.881  28.985  58.424  1.00  0.00           O  
ATOM   3748  N   ARG   259       9.951  30.039  56.663  1.00  0.00           N  
ATOM   3749  H   ARG   259       9.865  30.889  56.124  1.00  0.00           H  
ATOM   3750  CA  ARG   259       9.413  28.749  56.070  1.00  0.00           C  
ATOM   3751  HA  ARG   259       9.485  27.923  56.778  1.00  0.00           H  
ATOM   3752  CB  ARG   259       7.913  28.986  55.837  1.00  0.00           C  
ATOM   3753  HB2 ARG   259       7.972  29.805  55.120  1.00  0.00           H  
ATOM   3754  HB3 ARG   259       7.490  28.177  55.242  1.00  0.00           H  
ATOM   3755  CG  ARG   259       7.142  29.297  57.105  1.00  0.00           C  
ATOM   3756  HG2 ARG   259       6.585  28.384  57.319  1.00  0.00           H  
ATOM   3757  HG3 ARG   259       7.607  29.504  58.068  1.00  0.00           H  
ATOM   3758  CD  ARG   259       6.105  30.334  56.910  1.00  0.00           C  
ATOM   3759  HD2 ARG   259       5.568  30.104  55.989  1.00  0.00           H  
ATOM   3760  HD3 ARG   259       6.530  31.334  56.830  1.00  0.00           H  
ATOM   3761  NE  ARG   259       4.994  30.335  57.849  1.00  0.00           N  
ATOM   3762  HE  ARG   259       5.088  29.739  58.659  1.00  0.00           H  
ATOM   3763  CZ  ARG   259       3.893  31.072  57.738  1.00  0.00           C  
ATOM   3764  NH1 ARG   259       3.661  31.805  56.670  1.00  0.00           N  
ATOM   3765 HH11 ARG   259       4.381  31.855  55.964  1.00  0.00           H  
ATOM   3766 HH12 ARG   259       2.880  32.445  56.652  1.00  0.00           H  
ATOM   3767  NH2 ARG   259       2.894  31.069  58.591  1.00  0.00           N  
ATOM   3768 HH21 ARG   259       3.084  30.793  59.544  1.00  0.00           H  
ATOM   3769 HH22 ARG   259       2.081  31.647  58.429  1.00  0.00           H  
ATOM   3770  C   ARG   259      10.130  28.181  54.835  1.00  0.00           C  
ATOM   3771  O   ARG   259      10.037  26.973  54.602  1.00  0.00           O  
ATOM   3772  N   TYR   260      10.888  29.071  54.198  1.00  0.00           N  
ATOM   3773  H   TYR   260      10.912  29.988  54.621  1.00  0.00           H  
ATOM   3774  CA  TYR   260      12.039  28.683  53.372  1.00  0.00           C  
ATOM   3775  HA  TYR   260      12.236  27.658  53.687  1.00  0.00           H  
ATOM   3776  CB  TYR   260      11.626  28.801  51.852  1.00  0.00           C  
ATOM   3777  HB2 TYR   260      11.618  29.820  51.466  1.00  0.00           H  
ATOM   3778  HB3 TYR   260      12.334  28.160  51.327  1.00  0.00           H  
ATOM   3779  CG  TYR   260      10.234  28.270  51.501  1.00  0.00           C  
ATOM   3780  CD1 TYR   260       9.061  28.987  51.758  1.00  0.00           C  
ATOM   3781  HD1 TYR   260       9.200  29.940  52.248  1.00  0.00           H  
ATOM   3782  CE1 TYR   260       7.815  28.505  51.470  1.00  0.00           C  
ATOM   3783  HE1 TYR   260       6.885  28.857  51.892  1.00  0.00           H  
ATOM   3784  CZ  TYR   260       7.686  27.336  50.745  1.00  0.00           C  
ATOM   3785  OH  TYR   260       6.408  26.874  50.606  1.00  0.00           O  
ATOM   3786  HH  TYR   260       6.406  25.914  50.570  1.00  0.00           H  
ATOM   3787  CE2 TYR   260       8.871  26.640  50.313  1.00  0.00           C  
ATOM   3788  HE2 TYR   260       8.835  25.827  49.603  1.00  0.00           H  
ATOM   3789  CD2 TYR   260      10.126  27.044  50.837  1.00  0.00           C  
ATOM   3790  HD2 TYR   260      10.932  26.341  50.686  1.00  0.00           H  
ATOM   3791  C   TYR   260      13.274  29.552  53.644  1.00  0.00           C  
ATOM   3792  O   TYR   260      13.176  30.683  54.096  1.00  0.00           O  
ATOM   3793  N   VAL   261      14.449  28.953  53.330  1.00  0.00           N  
ATOM   3794  H   VAL   261      14.460  28.015  52.955  1.00  0.00           H  
ATOM   3795  CA  VAL   261      15.756  29.544  53.617  1.00  0.00           C  
ATOM   3796  HA  VAL   261      15.591  30.620  53.665  1.00  0.00           H  
ATOM   3797  CB  VAL   261      16.453  29.105  54.938  1.00  0.00           C  
ATOM   3798  HB  VAL   261      16.697  28.043  54.920  1.00  0.00           H  
ATOM   3799  CG1 VAL   261      17.834  29.676  55.216  1.00  0.00           C  
ATOM   3800 HG11 VAL   261      18.498  29.266  54.455  1.00  0.00           H  
ATOM   3801 HG12 VAL   261      17.814  30.766  55.189  1.00  0.00           H  
ATOM   3802 HG13 VAL   261      18.195  29.272  56.162  1.00  0.00           H  
ATOM   3803  CG2 VAL   261      15.503  29.240  56.116  1.00  0.00           C  
ATOM   3804 HG21 VAL   261      14.613  28.642  55.918  1.00  0.00           H  
ATOM   3805 HG22 VAL   261      15.350  30.282  56.397  1.00  0.00           H  
ATOM   3806 HG23 VAL   261      15.887  28.826  57.049  1.00  0.00           H  
ATOM   3807  C   VAL   261      16.795  29.214  52.456  1.00  0.00           C  
ATOM   3808  O   VAL   261      17.122  28.037  52.214  1.00  0.00           O  
ATOM   3809  N   VAL   262      17.327  30.233  51.822  1.00  0.00           N  
ATOM   3810  H   VAL   262      16.998  31.152  52.081  1.00  0.00           H  
ATOM   3811  CA  VAL   262      18.489  30.090  50.895  1.00  0.00           C  
ATOM   3812  HA  VAL   262      18.363  29.073  50.522  1.00  0.00           H  
ATOM   3813  CB  VAL   262      18.333  30.964  49.650  1.00  0.00           C  
ATOM   3814  HB  VAL   262      18.645  31.996  49.806  1.00  0.00           H  
ATOM   3815  CG1 VAL   262      19.197  30.485  48.435  1.00  0.00           C  
ATOM   3816 HG11 VAL   262      19.287  31.282  47.697  1.00  0.00           H  
ATOM   3817 HG12 VAL   262      18.655  29.681  47.938  1.00  0.00           H  
ATOM   3818 HG13 VAL   262      20.168  30.142  48.791  1.00  0.00           H  
ATOM   3819  CG2 VAL   262      16.944  30.900  49.160  1.00  0.00           C  
ATOM   3820 HG21 VAL   262      16.796  31.409  48.208  1.00  0.00           H  
ATOM   3821 HG22 VAL   262      16.337  31.481  49.855  1.00  0.00           H  
ATOM   3822 HG23 VAL   262      16.459  29.924  49.140  1.00  0.00           H  
ATOM   3823  C   VAL   262      19.909  30.229  51.593  1.00  0.00           C  
ATOM   3824  O   VAL   262      20.043  31.124  52.452  1.00  0.00           O  
ATOM   3825  N   VAL   263      20.935  29.544  51.145  1.00  0.00           N  
ATOM   3826  H   VAL   263      20.769  28.854  50.426  1.00  0.00           H  
ATOM   3827  CA  VAL   263      22.290  29.657  51.611  1.00  0.00           C  
ATOM   3828  HA  VAL   263      22.491  30.684  51.917  1.00  0.00           H  
ATOM   3829  CB  VAL   263      22.599  28.737  52.739  1.00  0.00           C  
ATOM   3830  HB  VAL   263      22.285  27.755  52.385  1.00  0.00           H  
ATOM   3831  CG1 VAL   263      24.107  28.798  53.186  1.00  0.00           C  
ATOM   3832 HG11 VAL   263      24.288  27.909  53.790  1.00  0.00           H  
ATOM   3833 HG12 VAL   263      24.296  29.732  53.715  1.00  0.00           H  
ATOM   3834 HG13 VAL   263      24.714  28.692  52.287  1.00  0.00           H  
ATOM   3835  CG2 VAL   263      21.755  28.879  54.055  1.00  0.00           C  
ATOM   3836 HG21 VAL   263      21.725  29.912  54.403  1.00  0.00           H  
ATOM   3837 HG22 VAL   263      20.708  28.624  53.889  1.00  0.00           H  
ATOM   3838 HG23 VAL   263      22.208  28.175  54.752  1.00  0.00           H  
ATOM   3839  C   VAL   263      23.286  29.387  50.428  1.00  0.00           C  
ATOM   3840  O   VAL   263      23.448  28.234  49.972  1.00  0.00           O  
ATOM   3841  N   GLY   264      24.023  30.395  49.953  1.00  0.00           N  
ATOM   3842  H   GLY   264      23.915  31.341  50.290  1.00  0.00           H  
ATOM   3843  CA  GLY   264      24.994  30.183  48.879  1.00  0.00           C  
ATOM   3844  HA2 GLY   264      25.709  29.403  49.144  1.00  0.00           H  
ATOM   3845  HA3 GLY   264      24.431  29.789  48.034  1.00  0.00           H  
ATOM   3846  C   GLY   264      25.776  31.392  48.510  1.00  0.00           C  
ATOM   3847  O   GLY   264      25.252  32.478  48.462  1.00  0.00           O  
ATOM   3848  N   ALA   265      27.007  31.245  48.194  1.00  0.00           N  
ATOM   3849  H   ALA   265      27.302  30.302  47.987  1.00  0.00           H  
ATOM   3850  CA  ALA   265      28.001  32.322  48.036  1.00  0.00           C  
ATOM   3851  HA  ALA   265      27.632  33.113  47.383  1.00  0.00           H  
ATOM   3852  CB  ALA   265      28.413  32.827  49.412  1.00  0.00           C  
ATOM   3853  HB1 ALA   265      28.741  32.092  50.148  1.00  0.00           H  
ATOM   3854  HB2 ALA   265      29.268  33.502  49.439  1.00  0.00           H  
ATOM   3855  HB3 ALA   265      27.533  33.265  49.882  1.00  0.00           H  
ATOM   3856  C   ALA   265      29.213  31.625  47.421  1.00  0.00           C  
ATOM   3857  O   ALA   265      29.865  30.841  48.106  1.00  0.00           O  
ATOM   3858  N   ASP   266      29.561  31.982  46.206  1.00  0.00           N  
ATOM   3859  H   ASP   266      29.021  32.684  45.720  1.00  0.00           H  
ATOM   3860  CA  ASP   266      30.693  31.429  45.436  1.00  0.00           C  
ATOM   3861  HA  ASP   266      30.576  31.834  44.431  1.00  0.00           H  
ATOM   3862  CB  ASP   266      31.985  32.218  45.803  1.00  0.00           C  
ATOM   3863  HB2 ASP   266      32.848  31.947  45.196  1.00  0.00           H  
ATOM   3864  HB3 ASP   266      31.781  33.280  45.669  1.00  0.00           H  
ATOM   3865  CG  ASP   266      32.421  32.044  47.337  1.00  0.00           C  
ATOM   3866  OD1 ASP   266      32.155  33.047  48.041  1.00  0.00           O  
ATOM   3867  OD2 ASP   266      33.107  31.052  47.702  1.00  0.00           O  
ATOM   3868  C   ASP   266      30.794  29.927  45.337  1.00  0.00           C  
ATOM   3869  O   ASP   266      29.864  29.237  44.917  1.00  0.00           O  
ATOM   3870  N   ALA   267      31.823  29.372  45.993  1.00  0.00           N  
ATOM   3871  H   ALA   267      32.390  29.901  46.639  1.00  0.00           H  
ATOM   3872  CA  ALA   267      31.877  27.914  46.341  1.00  0.00           C  
ATOM   3873  HA  ALA   267      30.882  27.485  46.466  1.00  0.00           H  
ATOM   3874  CB  ALA   267      32.472  27.149  45.151  1.00  0.00           C  
ATOM   3875  HB1 ALA   267      32.456  26.088  45.402  1.00  0.00           H  
ATOM   3876  HB2 ALA   267      31.753  27.248  44.338  1.00  0.00           H  
ATOM   3877  HB3 ALA   267      33.500  27.460  44.963  1.00  0.00           H  
ATOM   3878  C   ALA   267      32.659  27.607  47.604  1.00  0.00           C  
ATOM   3879  O   ALA   267      32.483  26.560  48.215  1.00  0.00           O  
ATOM   3880  N   LEU   268      33.583  28.454  48.081  1.00  0.00           N  
ATOM   3881  H   LEU   268      33.677  29.338  47.600  1.00  0.00           H  
ATOM   3882  CA  LEU   268      34.270  28.377  49.357  1.00  0.00           C  
ATOM   3883  HA  LEU   268      34.472  27.320  49.527  1.00  0.00           H  
ATOM   3884  CB  LEU   268      35.620  29.101  49.366  1.00  0.00           C  
ATOM   3885  HB2 LEU   268      36.046  28.698  50.284  1.00  0.00           H  
ATOM   3886  HB3 LEU   268      35.609  30.173  49.563  1.00  0.00           H  
ATOM   3887  CG  LEU   268      36.556  28.943  48.119  1.00  0.00           C  
ATOM   3888  HG  LEU   268      36.198  29.478  47.240  1.00  0.00           H  
ATOM   3889  CD1 LEU   268      37.916  29.507  48.340  1.00  0.00           C  
ATOM   3890 HD11 LEU   268      38.451  29.406  47.396  1.00  0.00           H  
ATOM   3891 HD12 LEU   268      37.897  30.546  48.670  1.00  0.00           H  
ATOM   3892 HD13 LEU   268      38.364  28.949  49.162  1.00  0.00           H  
ATOM   3893  CD2 LEU   268      36.826  27.470  47.797  1.00  0.00           C  
ATOM   3894 HD21 LEU   268      37.181  26.829  48.604  1.00  0.00           H  
ATOM   3895 HD22 LEU   268      35.895  26.941  47.592  1.00  0.00           H  
ATOM   3896 HD23 LEU   268      37.381  27.288  46.877  1.00  0.00           H  
ATOM   3897  C   LEU   268      33.383  28.798  50.508  1.00  0.00           C  
ATOM   3898  O   LEU   268      33.628  28.346  51.666  1.00  0.00           O  
ATOM   3899  N   ARG   269      32.539  29.758  50.369  1.00  0.00           N  
ATOM   3900  H   ARG   269      32.581  30.249  49.487  1.00  0.00           H  
ATOM   3901  CA  ARG   269      31.729  30.379  51.383  1.00  0.00           C  
ATOM   3902  HA  ARG   269      32.210  30.372  52.361  1.00  0.00           H  
ATOM   3903  CB  ARG   269      31.507  31.888  51.241  1.00  0.00           C  
ATOM   3904  HB2 ARG   269      31.114  32.073  50.242  1.00  0.00           H  
ATOM   3905  HB3 ARG   269      30.781  32.201  51.992  1.00  0.00           H  
ATOM   3906  CG  ARG   269      32.764  32.650  51.597  1.00  0.00           C  
ATOM   3907  HG2 ARG   269      32.972  32.395  52.637  1.00  0.00           H  
ATOM   3908  HG3 ARG   269      33.646  32.398  51.009  1.00  0.00           H  
ATOM   3909  CD  ARG   269      32.667  34.224  51.529  1.00  0.00           C  
ATOM   3910  HD2 ARG   269      32.032  34.519  52.364  1.00  0.00           H  
ATOM   3911  HD3 ARG   269      33.631  34.719  51.652  1.00  0.00           H  
ATOM   3912  NE  ARG   269      32.292  34.642  50.222  1.00  0.00           N  
ATOM   3913  HE  ARG   269      32.198  33.865  49.584  1.00  0.00           H  
ATOM   3914  CZ  ARG   269      32.139  35.843  49.624  1.00  0.00           C  
ATOM   3915  NH1 ARG   269      32.217  36.962  50.316  1.00  0.00           N  
ATOM   3916 HH11 ARG   269      32.453  36.873  51.294  1.00  0.00           H  
ATOM   3917 HH12 ARG   269      32.263  37.888  49.916  1.00  0.00           H  
ATOM   3918  NH2 ARG   269      31.790  35.883  48.370  1.00  0.00           N  
ATOM   3919 HH21 ARG   269      31.633  34.941  48.042  1.00  0.00           H  
ATOM   3920 HH22 ARG   269      31.683  36.692  47.775  1.00  0.00           H  
ATOM   3921  C   ARG   269      30.409  29.607  51.562  1.00  0.00           C  
ATOM   3922  O   ARG   269      29.863  29.574  52.651  1.00  0.00           O  
ATOM   3923  N   THR   270      29.951  28.945  50.542  1.00  0.00           N  
ATOM   3924  H   THR   270      30.511  29.035  49.707  1.00  0.00           H  
ATOM   3925  CA  THR   270      28.648  28.244  50.413  1.00  0.00           C  
ATOM   3926  HA  THR   270      27.887  29.001  50.601  1.00  0.00           H  
ATOM   3927  CB  THR   270      28.360  27.670  49.037  1.00  0.00           C  
ATOM   3928  HB  THR   270      29.165  27.012  48.710  1.00  0.00           H  
ATOM   3929  CG2 THR   270      27.043  26.923  49.162  1.00  0.00           C  
ATOM   3930 HG21 THR   270      27.050  26.030  49.787  1.00  0.00           H  
ATOM   3931 HG22 THR   270      26.254  27.499  49.646  1.00  0.00           H  
ATOM   3932 HG23 THR   270      26.614  26.686  48.189  1.00  0.00           H  
ATOM   3933  OG1 THR   270      28.196  28.647  47.999  1.00  0.00           O  
ATOM   3934  HG1 THR   270      28.981  29.194  47.914  1.00  0.00           H  
ATOM   3935  C   THR   270      28.512  27.184  51.477  1.00  0.00           C  
ATOM   3936  O   THR   270      27.600  27.239  52.244  1.00  0.00           O  
ATOM   3937  N   PRO   271      29.388  26.174  51.589  1.00  0.00           N  
ATOM   3938  CD  PRO   271      30.428  25.832  50.682  1.00  0.00           C  
ATOM   3939  HD2 PRO   271      30.113  25.521  49.686  1.00  0.00           H  
ATOM   3940  HD3 PRO   271      31.221  26.574  50.595  1.00  0.00           H  
ATOM   3941  CG  PRO   271      31.203  24.700  51.279  1.00  0.00           C  
ATOM   3942  HG2 PRO   271      31.965  25.201  51.877  1.00  0.00           H  
ATOM   3943  HG3 PRO   271      31.677  24.059  50.536  1.00  0.00           H  
ATOM   3944  CB  PRO   271      30.158  24.005  52.114  1.00  0.00           C  
ATOM   3945  HB2 PRO   271      29.586  23.330  51.478  1.00  0.00           H  
ATOM   3946  HB3 PRO   271      30.634  23.399  52.885  1.00  0.00           H  
ATOM   3947  CA  PRO   271      29.252  25.096  52.569  1.00  0.00           C  
ATOM   3948  HA  PRO   271      28.251  24.708  52.378  1.00  0.00           H  
ATOM   3949  C   PRO   271      29.452  25.514  54.037  1.00  0.00           C  
ATOM   3950  O   PRO   271      28.993  24.862  54.905  1.00  0.00           O  
ATOM   3951  N   GLN   272      30.178  26.620  54.296  1.00  0.00           N  
ATOM   3952  H   GLN   272      30.580  27.127  53.520  1.00  0.00           H  
ATOM   3953  CA  GLN   272      30.686  26.962  55.631  1.00  0.00           C  
ATOM   3954  HA  GLN   272      31.372  26.191  55.983  1.00  0.00           H  
ATOM   3955  CB  GLN   272      31.475  28.310  55.434  1.00  0.00           C  
ATOM   3956  HB2 GLN   272      30.735  29.038  55.104  1.00  0.00           H  
ATOM   3957  HB3 GLN   272      32.160  28.063  54.623  1.00  0.00           H  
ATOM   3958  CG  GLN   272      32.083  28.777  56.787  1.00  0.00           C  
ATOM   3959  HG2 GLN   272      31.283  28.889  57.519  1.00  0.00           H  
ATOM   3960  HG3 GLN   272      32.718  27.961  57.133  1.00  0.00           H  
ATOM   3961  CD  GLN   272      32.940  30.032  56.706  1.00  0.00           C  
ATOM   3962  OE1 GLN   272      32.695  30.830  55.835  1.00  0.00           O  
ATOM   3963  NE2 GLN   272      33.783  30.294  57.721  1.00  0.00           N  
ATOM   3964 HE21 GLN   272      34.024  29.450  58.220  1.00  0.00           H  
ATOM   3965 HE22 GLN   272      34.225  31.200  57.786  1.00  0.00           H  
ATOM   3966  C   GLN   272      29.530  27.128  56.677  1.00  0.00           C  
ATOM   3967  O   GLN   272      29.635  26.511  57.751  1.00  0.00           O  
ATOM   3968  N   LEU   273      28.500  28.007  56.450  1.00  0.00           N  
ATOM   3969  H   LEU   273      28.384  28.424  55.538  1.00  0.00           H  
ATOM   3970  CA  LEU   273      27.424  28.192  57.387  1.00  0.00           C  
ATOM   3971  HA  LEU   273      27.839  28.680  58.269  1.00  0.00           H  
ATOM   3972  CB  LEU   273      26.474  29.177  56.656  1.00  0.00           C  
ATOM   3973  HB2 LEU   273      26.036  28.743  55.757  1.00  0.00           H  
ATOM   3974  HB3 LEU   273      27.066  30.012  56.281  1.00  0.00           H  
ATOM   3975  CG  LEU   273      25.242  29.554  57.533  1.00  0.00           C  
ATOM   3976  HG  LEU   273      24.679  28.741  57.991  1.00  0.00           H  
ATOM   3977  CD1 LEU   273      25.583  30.441  58.752  1.00  0.00           C  
ATOM   3978 HD11 LEU   273      24.711  30.725  59.341  1.00  0.00           H  
ATOM   3979 HD12 LEU   273      26.086  31.348  58.417  1.00  0.00           H  
ATOM   3980 HD13 LEU   273      26.257  29.841  59.364  1.00  0.00           H  
ATOM   3981  CD2 LEU   273      24.174  30.322  56.750  1.00  0.00           C  
ATOM   3982 HD21 LEU   273      24.606  30.701  55.824  1.00  0.00           H  
ATOM   3983 HD22 LEU   273      23.314  29.698  56.506  1.00  0.00           H  
ATOM   3984 HD23 LEU   273      23.823  31.169  57.340  1.00  0.00           H  
ATOM   3985  C   LEU   273      26.686  26.885  57.677  1.00  0.00           C  
ATOM   3986  O   LEU   273      26.167  26.727  58.774  1.00  0.00           O  
ATOM   3987  N   LEU   274      26.657  25.878  56.740  1.00  0.00           N  
ATOM   3988  H   LEU   274      27.249  26.020  55.934  1.00  0.00           H  
ATOM   3989  CA  LEU   274      25.925  24.599  56.833  1.00  0.00           C  
ATOM   3990  HA  LEU   274      24.986  24.848  57.326  1.00  0.00           H  
ATOM   3991  CB  LEU   274      25.728  23.846  55.507  1.00  0.00           C  
ATOM   3992  HB2 LEU   274      26.634  23.359  55.147  1.00  0.00           H  
ATOM   3993  HB3 LEU   274      24.968  23.089  55.697  1.00  0.00           H  
ATOM   3994  CG  LEU   274      25.116  24.660  54.297  1.00  0.00           C  
ATOM   3995  HG  LEU   274      25.799  25.488  54.105  1.00  0.00           H  
ATOM   3996  CD1 LEU   274      24.864  23.847  52.985  1.00  0.00           C  
ATOM   3997 HD11 LEU   274      24.050  23.166  53.231  1.00  0.00           H  
ATOM   3998 HD12 LEU   274      24.541  24.492  52.168  1.00  0.00           H  
ATOM   3999 HD13 LEU   274      25.784  23.311  52.752  1.00  0.00           H  
ATOM   4000  CD2 LEU   274      23.844  25.433  54.609  1.00  0.00           C  
ATOM   4001 HD21 LEU   274      24.087  26.258  55.278  1.00  0.00           H  
ATOM   4002 HD22 LEU   274      23.080  24.829  55.101  1.00  0.00           H  
ATOM   4003 HD23 LEU   274      23.367  25.744  53.680  1.00  0.00           H  
ATOM   4004  C   LEU   274      26.602  23.700  57.818  1.00  0.00           C  
ATOM   4005  O   LEU   274      25.960  23.179  58.768  1.00  0.00           O  
ATOM   4006  N   TRP   275      27.930  23.628  57.702  1.00  0.00           N  
ATOM   4007  H   TRP   275      28.415  24.247  57.068  1.00  0.00           H  
ATOM   4008  CA  TRP   275      28.737  22.962  58.701  1.00  0.00           C  
ATOM   4009  HA  TRP   275      28.463  21.910  58.784  1.00  0.00           H  
ATOM   4010  CB  TRP   275      30.195  23.071  58.246  1.00  0.00           C  
ATOM   4011  HB2 TRP   275      30.224  22.756  57.203  1.00  0.00           H  
ATOM   4012  HB3 TRP   275      30.480  24.096  58.484  1.00  0.00           H  
ATOM   4013  CG  TRP   275      31.239  22.262  59.026  1.00  0.00           C  
ATOM   4014  CD1 TRP   275      31.927  22.594  60.125  1.00  0.00           C  
ATOM   4015  HD1 TRP   275      31.830  23.558  60.602  1.00  0.00           H  
ATOM   4016  NE1 TRP   275      32.878  21.612  60.409  1.00  0.00           N  
ATOM   4017  HE1 TRP   275      33.508  21.758  61.185  1.00  0.00           H  
ATOM   4018  CE2 TRP   275      32.523  20.430  59.745  1.00  0.00           C  
ATOM   4019  CZ2 TRP   275      32.784  19.100  59.978  1.00  0.00           C  
ATOM   4020  HZ2 TRP   275      33.536  18.908  60.729  1.00  0.00           H  
ATOM   4021  CH2 TRP   275      32.440  18.181  58.962  1.00  0.00           C  
ATOM   4022  HH2 TRP   275      32.917  17.212  58.981  1.00  0.00           H  
ATOM   4023  CZ3 TRP   275      31.553  18.536  57.928  1.00  0.00           C  
ATOM   4024  HZ3 TRP   275      31.179  17.735  57.307  1.00  0.00           H  
ATOM   4025  CE3 TRP   275      31.169  19.883  57.839  1.00  0.00           C  
ATOM   4026  HE3 TRP   275      30.603  20.178  56.968  1.00  0.00           H  
ATOM   4027  CD2 TRP   275      31.579  20.858  58.753  1.00  0.00           C  
ATOM   4028  C   TRP   275      28.593  23.643  60.054  1.00  0.00           C  
ATOM   4029  O   TRP   275      28.583  22.920  61.053  1.00  0.00           O  
ATOM   4030  N   ALA   276      28.392  24.978  60.022  1.00  0.00           N  
ATOM   4031  H   ALA   276      28.563  25.547  59.205  1.00  0.00           H  
ATOM   4032  CA  ALA   276      28.071  25.709  61.293  1.00  0.00           C  
ATOM   4033  HA  ALA   276      28.853  25.501  62.024  1.00  0.00           H  
ATOM   4034  CB  ALA   276      28.287  27.171  61.029  1.00  0.00           C  
ATOM   4035  HB1 ALA   276      28.856  27.360  60.118  1.00  0.00           H  
ATOM   4036  HB2 ALA   276      28.926  27.645  61.774  1.00  0.00           H  
ATOM   4037  HB3 ALA   276      27.379  27.760  60.896  1.00  0.00           H  
ATOM   4038  C   ALA   276      26.652  25.501  61.862  1.00  0.00           C  
ATOM   4039  O   ALA   276      26.392  25.871  63.034  1.00  0.00           O  
ATOM   4040  N   SER   277      25.826  24.833  61.088  1.00  0.00           N  
ATOM   4041  H   SER   277      26.200  24.446  60.233  1.00  0.00           H  
ATOM   4042  CA  SER   277      24.375  24.557  61.357  1.00  0.00           C  
ATOM   4043  HA  SER   277      24.127  25.119  62.258  1.00  0.00           H  
ATOM   4044  CB  SER   277      23.476  25.207  60.286  1.00  0.00           C  
ATOM   4045  HB2 SER   277      23.595  24.797  59.283  1.00  0.00           H  
ATOM   4046  HB3 SER   277      22.426  25.145  60.571  1.00  0.00           H  
ATOM   4047  OG  SER   277      23.823  26.541  60.027  1.00  0.00           O  
ATOM   4048  HG  SER   277      24.605  26.614  59.475  1.00  0.00           H  
ATOM   4049  C   SER   277      24.131  23.020  61.554  1.00  0.00           C  
ATOM   4050  O   SER   277      23.006  22.561  61.411  1.00  0.00           O  
ATOM   4051  N   GLY   278      25.186  22.238  61.779  1.00  0.00           N  
ATOM   4052  H   GLY   278      26.068  22.716  61.890  1.00  0.00           H  
ATOM   4053  CA  GLY   278      25.038  20.851  62.093  1.00  0.00           C  
ATOM   4054  HA2 GLY   278      25.889  20.501  62.678  1.00  0.00           H  
ATOM   4055  HA3 GLY   278      24.114  20.690  62.648  1.00  0.00           H  
ATOM   4056  C   GLY   278      25.048  19.897  60.906  1.00  0.00           C  
ATOM   4057  O   GLY   278      25.017  18.726  61.104  1.00  0.00           O  
ATOM   4058  N   ILE   279      25.062  20.430  59.690  1.00  0.00           N  
ATOM   4059  H   ILE   279      25.006  21.438  59.647  1.00  0.00           H  
ATOM   4060  CA  ILE   279      24.915  19.685  58.478  1.00  0.00           C  
ATOM   4061  HA  ILE   279      24.309  18.790  58.612  1.00  0.00           H  
ATOM   4062  CB  ILE   279      24.250  20.589  57.363  1.00  0.00           C  
ATOM   4063  HB  ILE   279      24.787  21.525  57.209  1.00  0.00           H  
ATOM   4064  CG2 ILE   279      24.220  19.858  55.995  1.00  0.00           C  
ATOM   4065 HG21 ILE   279      25.176  19.908  55.474  1.00  0.00           H  
ATOM   4066 HG22 ILE   279      23.909  18.838  56.221  1.00  0.00           H  
ATOM   4067 HG23 ILE   279      23.538  20.352  55.303  1.00  0.00           H  
ATOM   4068  CG1 ILE   279      22.818  20.952  57.749  1.00  0.00           C  
ATOM   4069 HG12 ILE   279      22.690  20.920  58.831  1.00  0.00           H  
ATOM   4070 HG13 ILE   279      22.206  20.117  57.409  1.00  0.00           H  
ATOM   4071  CD1 ILE   279      22.309  22.228  57.196  1.00  0.00           C  
ATOM   4072 HD11 ILE   279      21.247  22.352  57.411  1.00  0.00           H  
ATOM   4073 HD12 ILE   279      22.842  23.085  57.608  1.00  0.00           H  
ATOM   4074 HD13 ILE   279      22.507  22.324  56.128  1.00  0.00           H  
ATOM   4075  C   ILE   279      26.309  19.097  57.993  1.00  0.00           C  
ATOM   4076  O   ILE   279      27.086  19.868  57.435  1.00  0.00           O  
ATOM   4077  N   ARG   280      26.606  17.841  58.237  1.00  0.00           N  
ATOM   4078  H   ARG   280      25.944  17.402  58.861  1.00  0.00           H  
ATOM   4079  CA  ARG   280      27.912  17.269  57.981  1.00  0.00           C  
ATOM   4080  HA  ARG   280      28.522  18.058  57.541  1.00  0.00           H  
ATOM   4081  CB  ARG   280      28.543  16.936  59.364  1.00  0.00           C  
ATOM   4082  HB2 ARG   280      27.958  16.164  59.866  1.00  0.00           H  
ATOM   4083  HB3 ARG   280      29.509  16.471  59.167  1.00  0.00           H  
ATOM   4084  CG  ARG   280      28.794  18.110  60.380  1.00  0.00           C  
ATOM   4085  HG2 ARG   280      29.340  18.773  59.709  1.00  0.00           H  
ATOM   4086  HG3 ARG   280      27.856  18.523  60.751  1.00  0.00           H  
ATOM   4087  CD  ARG   280      29.765  17.835  61.579  1.00  0.00           C  
ATOM   4088  HD2 ARG   280      29.263  16.987  62.044  1.00  0.00           H  
ATOM   4089  HD3 ARG   280      30.676  17.596  61.031  1.00  0.00           H  
ATOM   4090  NE  ARG   280      29.892  18.904  62.614  1.00  0.00           N  
ATOM   4091  HE  ARG   280      29.098  19.472  62.876  1.00  0.00           H  
ATOM   4092  CZ  ARG   280      30.991  19.315  63.165  1.00  0.00           C  
ATOM   4093  NH1 ARG   280      32.149  18.779  62.976  1.00  0.00           N  
ATOM   4094 HH11 ARG   280      32.954  19.057  63.519  1.00  0.00           H  
ATOM   4095 HH12 ARG   280      32.096  17.930  62.432  1.00  0.00           H  
ATOM   4096  NH2 ARG   280      31.028  20.351  63.980  1.00  0.00           N  
ATOM   4097 HH21 ARG   280      30.232  20.968  64.057  1.00  0.00           H  
ATOM   4098 HH22 ARG   280      31.954  20.622  64.278  1.00  0.00           H  
ATOM   4099  C   ARG   280      27.915  16.124  56.928  1.00  0.00           C  
ATOM   4100  O   ARG   280      28.829  15.252  57.039  1.00  0.00           O  
ATOM   4101  N   PRO   281      26.978  15.986  55.951  1.00  0.00           N  
ATOM   4102  CD  PRO   281      25.862  16.894  55.624  1.00  0.00           C  
ATOM   4103  HD2 PRO   281      26.165  17.941  55.630  1.00  0.00           H  
ATOM   4104  HD3 PRO   281      25.058  16.708  56.336  1.00  0.00           H  
ATOM   4105  CG  PRO   281      25.414  16.501  54.232  1.00  0.00           C  
ATOM   4106  HG2 PRO   281      25.889  17.035  53.409  1.00  0.00           H  
ATOM   4107  HG3 PRO   281      24.335  16.642  54.164  1.00  0.00           H  
ATOM   4108  CB  PRO   281      25.746  14.986  54.066  1.00  0.00           C  
ATOM   4109  HB2 PRO   281      26.006  14.786  53.026  1.00  0.00           H  
ATOM   4110  HB3 PRO   281      24.930  14.350  54.409  1.00  0.00           H  
ATOM   4111  CA  PRO   281      26.996  14.866  54.967  1.00  0.00           C  
ATOM   4112  HA  PRO   281      26.838  13.953  55.542  1.00  0.00           H  
ATOM   4113  C   PRO   281      28.245  14.869  54.069  1.00  0.00           C  
ATOM   4114  O   PRO   281      28.820  15.943  53.690  1.00  0.00           O  
ATOM   4115  N   ASP   282      28.673  13.699  53.643  1.00  0.00           N  
ATOM   4116  H   ASP   282      28.076  12.907  53.832  1.00  0.00           H  
ATOM   4117  CA  ASP   282      29.989  13.402  53.032  1.00  0.00           C  
ATOM   4118  HA  ASP   282      30.759  13.534  53.792  1.00  0.00           H  
ATOM   4119  CB  ASP   282      29.984  11.926  52.636  1.00  0.00           C  
ATOM   4120  HB2 ASP   282      29.627  11.313  53.464  1.00  0.00           H  
ATOM   4121  HB3 ASP   282      29.264  11.703  51.849  1.00  0.00           H  
ATOM   4122  CG  ASP   282      31.399  11.421  52.134  1.00  0.00           C  
ATOM   4123  OD1 ASP   282      31.663  11.371  50.902  1.00  0.00           O  
ATOM   4124  OD2 ASP   282      32.260  11.083  52.996  1.00  0.00           O  
ATOM   4125  C   ASP   282      30.347  14.291  51.815  1.00  0.00           C  
ATOM   4126  O   ASP   282      31.494  14.585  51.621  1.00  0.00           O  
ATOM   4127  N   ALA   283      29.437  14.514  50.884  1.00  0.00           N  
ATOM   4128  H   ALA   283      28.575  14.016  51.051  1.00  0.00           H  
ATOM   4129  CA  ALA   283      29.610  15.400  49.714  1.00  0.00           C  
ATOM   4130  HA  ALA   283      30.473  15.035  49.157  1.00  0.00           H  
ATOM   4131  CB  ALA   283      28.357  15.321  48.766  1.00  0.00           C  
ATOM   4132  HB1 ALA   283      27.532  15.854  49.239  1.00  0.00           H  
ATOM   4133  HB2 ALA   283      28.117  14.279  48.558  1.00  0.00           H  
ATOM   4134  HB3 ALA   283      28.531  15.960  47.900  1.00  0.00           H  
ATOM   4135  C   ALA   283      29.801  16.888  50.071  1.00  0.00           C  
ATOM   4136  O   ALA   283      30.101  17.733  49.283  1.00  0.00           O  
ATOM   4137  N   LEU   284      29.591  17.333  51.318  1.00  0.00           N  
ATOM   4138  H   LEU   284      29.447  16.667  52.063  1.00  0.00           H  
ATOM   4139  CA  LEU   284      29.620  18.771  51.635  1.00  0.00           C  
ATOM   4140  HA  LEU   284      28.988  19.281  50.908  1.00  0.00           H  
ATOM   4141  CB  LEU   284      28.984  18.962  53.044  1.00  0.00           C  
ATOM   4142  HB2 LEU   284      27.949  18.643  53.172  1.00  0.00           H  
ATOM   4143  HB3 LEU   284      29.696  18.392  53.641  1.00  0.00           H  
ATOM   4144  CG  LEU   284      28.918  20.414  53.433  1.00  0.00           C  
ATOM   4145  HG  LEU   284      29.787  20.986  53.109  1.00  0.00           H  
ATOM   4146  CD1 LEU   284      27.617  21.013  52.752  1.00  0.00           C  
ATOM   4147 HD11 LEU   284      27.378  21.959  53.237  1.00  0.00           H  
ATOM   4148 HD12 LEU   284      26.735  20.400  52.940  1.00  0.00           H  
ATOM   4149 HD13 LEU   284      27.877  21.231  51.716  1.00  0.00           H  
ATOM   4150  CD2 LEU   284      28.656  20.529  54.972  1.00  0.00           C  
ATOM   4151 HD21 LEU   284      27.619  20.223  55.109  1.00  0.00           H  
ATOM   4152 HD22 LEU   284      29.190  19.747  55.511  1.00  0.00           H  
ATOM   4153 HD23 LEU   284      28.602  21.590  55.219  1.00  0.00           H  
ATOM   4154  C   LEU   284      31.029  19.299  51.565  1.00  0.00           C  
ATOM   4155  O   LEU   284      32.022  18.720  52.077  1.00  0.00           O  
ATOM   4156  N   GLY   285      31.167  20.428  50.847  1.00  0.00           N  
ATOM   4157  H   GLY   285      30.415  20.682  50.223  1.00  0.00           H  
ATOM   4158  CA  GLY   285      32.539  20.905  50.472  1.00  0.00           C  
ATOM   4159  HA2 GLY   285      32.555  21.851  49.932  1.00  0.00           H  
ATOM   4160  HA3 GLY   285      33.103  21.047  51.394  1.00  0.00           H  
ATOM   4161  C   GLY   285      33.290  19.905  49.488  1.00  0.00           C  
ATOM   4162  O   GLY   285      34.190  20.421  48.886  1.00  0.00           O  
ATOM   4163  N   ARG   286      32.900  18.639  49.344  1.00  0.00           N  
ATOM   4164  H   ARG   286      32.103  18.225  49.807  1.00  0.00           H  
ATOM   4165  CA  ARG   286      33.663  17.749  48.372  1.00  0.00           C  
ATOM   4166  HA  ARG   286      34.722  17.904  48.581  1.00  0.00           H  
ATOM   4167  CB  ARG   286      33.069  16.342  48.683  1.00  0.00           C  
ATOM   4168  HB2 ARG   286      33.115  16.139  49.753  1.00  0.00           H  
ATOM   4169  HB3 ARG   286      32.054  16.166  48.327  1.00  0.00           H  
ATOM   4170  CG  ARG   286      33.943  15.154  48.163  1.00  0.00           C  
ATOM   4171  HG2 ARG   286      34.954  15.131  48.571  1.00  0.00           H  
ATOM   4172  HG3 ARG   286      34.052  15.227  47.081  1.00  0.00           H  
ATOM   4173  CD  ARG   286      33.316  13.786  48.417  1.00  0.00           C  
ATOM   4174  HD2 ARG   286      32.241  13.810  48.239  1.00  0.00           H  
ATOM   4175  HD3 ARG   286      33.709  13.017  47.753  1.00  0.00           H  
ATOM   4176  NE  ARG   286      33.598  13.429  49.775  1.00  0.00           N  
ATOM   4177  HE  ARG   286      32.784  13.500  50.369  1.00  0.00           H  
ATOM   4178  CZ  ARG   286      34.635  12.831  50.310  1.00  0.00           C  
ATOM   4179  NH1 ARG   286      35.721  12.675  49.707  1.00  0.00           N  
ATOM   4180 HH11 ARG   286      35.910  13.098  48.809  1.00  0.00           H  
ATOM   4181 HH12 ARG   286      36.555  12.460  50.235  1.00  0.00           H  
ATOM   4182  NH2 ARG   286      34.457  12.183  51.471  1.00  0.00           N  
ATOM   4183 HH21 ARG   286      33.513  12.002  51.782  1.00  0.00           H  
ATOM   4184 HH22 ARG   286      35.175  11.567  51.823  1.00  0.00           H  
ATOM   4185  C   ARG   286      33.375  18.135  46.878  1.00  0.00           C  
ATOM   4186  O   ARG   286      32.324  18.724  46.524  1.00  0.00           O  
ATOM   4187  N   TYR   287      34.272  17.665  46.003  1.00  0.00           N  
ATOM   4188  H   TYR   287      35.041  17.113  46.356  1.00  0.00           H  
ATOM   4189  CA  TYR   287      34.293  17.794  44.518  1.00  0.00           C  
ATOM   4190  HA  TYR   287      35.188  17.336  44.096  1.00  0.00           H  
ATOM   4191  CB  TYR   287      33.059  17.068  43.920  1.00  0.00           C  
ATOM   4192  HB2 TYR   287      33.205  16.941  42.848  1.00  0.00           H  
ATOM   4193  HB3 TYR   287      32.256  17.799  44.016  1.00  0.00           H  
ATOM   4194  CG  TYR   287      32.610  15.694  44.513  1.00  0.00           C  
ATOM   4195  CD1 TYR   287      33.052  14.490  43.971  1.00  0.00           C  
ATOM   4196  HD1 TYR   287      33.777  14.457  43.172  1.00  0.00           H  
ATOM   4197  CE1 TYR   287      32.674  13.249  44.520  1.00  0.00           C  
ATOM   4198  HE1 TYR   287      32.997  12.346  44.023  1.00  0.00           H  
ATOM   4199  CZ  TYR   287      31.726  13.133  45.583  1.00  0.00           C  
ATOM   4200  OH  TYR   287      31.290  11.950  46.005  1.00  0.00           O  
ATOM   4201  HH  TYR   287      30.813  11.967  46.838  1.00  0.00           H  
ATOM   4202  CE2 TYR   287      31.246  14.347  46.123  1.00  0.00           C  
ATOM   4203  HE2 TYR   287      30.419  14.365  46.818  1.00  0.00           H  
ATOM   4204  CD2 TYR   287      31.673  15.567  45.566  1.00  0.00           C  
ATOM   4205  HD2 TYR   287      31.212  16.470  45.939  1.00  0.00           H  
ATOM   4206  C   TYR   287      34.494  19.283  44.241  1.00  0.00           C  
ATOM   4207  O   TYR   287      33.854  19.867  43.381  1.00  0.00           O  
ATOM   4208  N   LEU   288      35.430  19.907  44.968  1.00  0.00           N  
ATOM   4209  H   LEU   288      36.044  19.395  45.585  1.00  0.00           H  
ATOM   4210  CA  LEU   288      35.713  21.303  44.598  1.00  0.00           C  
ATOM   4211  HA  LEU   288      34.793  21.876  44.714  1.00  0.00           H  
ATOM   4212  CB  LEU   288      36.653  21.844  45.727  1.00  0.00           C  
ATOM   4213  HB2 LEU   288      36.083  21.877  46.655  1.00  0.00           H  
ATOM   4214  HB3 LEU   288      37.500  21.162  45.804  1.00  0.00           H  
ATOM   4215  CG  LEU   288      37.401  23.189  45.519  1.00  0.00           C  
ATOM   4216  HG  LEU   288      38.054  23.080  44.653  1.00  0.00           H  
ATOM   4217  CD1 LEU   288      36.460  24.309  45.197  1.00  0.00           C  
ATOM   4218 HD11 LEU   288      35.768  24.113  44.378  1.00  0.00           H  
ATOM   4219 HD12 LEU   288      37.056  25.176  44.912  1.00  0.00           H  
ATOM   4220 HD13 LEU   288      35.802  24.586  46.020  1.00  0.00           H  
ATOM   4221  CD2 LEU   288      38.134  23.460  46.846  1.00  0.00           C  
ATOM   4222 HD21 LEU   288      38.709  22.606  47.204  1.00  0.00           H  
ATOM   4223 HD22 LEU   288      38.614  24.438  46.798  1.00  0.00           H  
ATOM   4224 HD23 LEU   288      37.448  23.551  47.688  1.00  0.00           H  
ATOM   4225  C   LEU   288      36.332  21.378  43.201  1.00  0.00           C  
ATOM   4226  O   LEU   288      37.099  20.488  42.830  1.00  0.00           O  
ATOM   4227  N   ASN   289      36.104  22.463  42.426  1.00  0.00           N  
ATOM   4228  H   ASN   289      35.426  23.144  42.737  1.00  0.00           H  
ATOM   4229  CA  ASN   289      36.867  22.734  41.233  1.00  0.00           C  
ATOM   4230  HA  ASN   289      37.884  22.403  41.444  1.00  0.00           H  
ATOM   4231  CB  ASN   289      36.351  22.012  40.048  1.00  0.00           C  
ATOM   4232  HB2 ASN   289      37.040  22.279  39.247  1.00  0.00           H  
ATOM   4233  HB3 ASN   289      36.419  20.942  40.247  1.00  0.00           H  
ATOM   4234  CG  ASN   289      35.082  22.346  39.521  1.00  0.00           C  
ATOM   4235  OD1 ASN   289      35.044  23.182  38.591  1.00  0.00           O  
ATOM   4236  ND2 ASN   289      34.051  21.657  39.931  1.00  0.00           N  
ATOM   4237 HD21 ASN   289      34.166  21.106  40.770  1.00  0.00           H  
ATOM   4238 HD22 ASN   289      33.166  22.093  39.714  1.00  0.00           H  
ATOM   4239  C   ASN   289      36.961  24.218  41.027  1.00  0.00           C  
ATOM   4240  O   ASN   289      36.106  24.960  41.507  1.00  0.00           O  
ATOM   4241  N   ASP   290      38.025  24.698  40.414  1.00  0.00           N  
ATOM   4242  H   ASP   290      38.735  24.035  40.137  1.00  0.00           H  
ATOM   4243  CA  ASP   290      38.265  26.086  39.922  1.00  0.00           C  
ATOM   4244  HA  ASP   290      37.346  26.630  39.705  1.00  0.00           H  
ATOM   4245  CB  ASP   290      39.070  26.843  40.996  1.00  0.00           C  
ATOM   4246  HB2 ASP   290      39.799  26.124  41.369  1.00  0.00           H  
ATOM   4247  HB3 ASP   290      38.417  27.161  41.808  1.00  0.00           H  
ATOM   4248  CG  ASP   290      39.888  28.006  40.400  1.00  0.00           C  
ATOM   4249  OD1 ASP   290      39.280  28.990  39.874  1.00  0.00           O  
ATOM   4250  OD2 ASP   290      41.136  27.936  40.343  1.00  0.00           O  
ATOM   4251  C   ASP   290      38.954  25.913  38.603  1.00  0.00           C  
ATOM   4252  O   ASP   290      39.548  24.846  38.272  1.00  0.00           O  
ATOM   4253  N   GLN   291      38.872  26.949  37.751  1.00  0.00           N  
ATOM   4254  H   GLN   291      38.496  27.802  38.140  1.00  0.00           H  
ATOM   4255  CA  GLN   291      39.395  26.974  36.334  1.00  0.00           C  
ATOM   4256  HA  GLN   291      39.315  25.972  35.913  1.00  0.00           H  
ATOM   4257  CB  GLN   291      38.577  27.826  35.439  1.00  0.00           C  
ATOM   4258  HB2 GLN   291      39.142  28.196  34.583  1.00  0.00           H  
ATOM   4259  HB3 GLN   291      38.333  28.685  36.063  1.00  0.00           H  
ATOM   4260  CG  GLN   291      37.225  27.270  34.965  1.00  0.00           C  
ATOM   4261  HG2 GLN   291      37.455  26.921  33.958  1.00  0.00           H  
ATOM   4262  HG3 GLN   291      36.912  26.479  35.646  1.00  0.00           H  
ATOM   4263  CD  GLN   291      36.046  28.227  34.746  1.00  0.00           C  
ATOM   4264  OE1 GLN   291      36.231  29.358  34.395  1.00  0.00           O  
ATOM   4265  NE2 GLN   291      34.856  27.748  34.862  1.00  0.00           N  
ATOM   4266 HE21 GLN   291      34.458  26.837  35.038  1.00  0.00           H  
ATOM   4267 HE22 GLN   291      34.093  28.356  34.599  1.00  0.00           H  
ATOM   4268  C   GLN   291      40.850  27.349  36.326  1.00  0.00           C  
ATOM   4269  O   GLN   291      41.141  28.426  36.826  1.00  0.00           O  
ATOM   4270  N   ALA   292      41.663  26.522  35.834  1.00  0.00           N  
ATOM   4271  H   ALA   292      41.370  25.610  35.513  1.00  0.00           H  
ATOM   4272  CA  ALA   292      43.018  26.759  35.556  1.00  0.00           C  
ATOM   4273  HA  ALA   292      43.462  27.300  36.392  1.00  0.00           H  
ATOM   4274  CB  ALA   292      43.610  25.339  35.388  1.00  0.00           C  
ATOM   4275  HB1 ALA   292      44.660  25.452  35.122  1.00  0.00           H  
ATOM   4276  HB2 ALA   292      43.378  24.891  36.355  1.00  0.00           H  
ATOM   4277  HB3 ALA   292      43.165  24.746  34.589  1.00  0.00           H  
ATOM   4278  C   ALA   292      43.187  27.588  34.282  1.00  0.00           C  
ATOM   4279  O   ALA   292      42.584  27.353  33.241  1.00  0.00           O  
ATOM   4280  N   GLN   293      44.091  28.547  34.323  1.00  0.00           N  
ATOM   4281  H   GLN   293      44.721  28.644  35.107  1.00  0.00           H  
ATOM   4282  CA  GLN   293      44.247  29.585  33.349  1.00  0.00           C  
ATOM   4283  HA  GLN   293      43.873  29.167  32.414  1.00  0.00           H  
ATOM   4284  CB  GLN   293      43.349  30.847  33.520  1.00  0.00           C  
ATOM   4285  HB2 GLN   293      43.537  31.426  32.616  1.00  0.00           H  
ATOM   4286  HB3 GLN   293      42.271  30.691  33.479  1.00  0.00           H  
ATOM   4287  CG  GLN   293      43.657  31.679  34.781  1.00  0.00           C  
ATOM   4288  HG2 GLN   293      44.727  31.558  34.949  1.00  0.00           H  
ATOM   4289  HG3 GLN   293      43.216  31.117  35.605  1.00  0.00           H  
ATOM   4290  CD  GLN   293      43.160  33.073  34.689  1.00  0.00           C  
ATOM   4291  OE1 GLN   293      43.818  33.970  34.149  1.00  0.00           O  
ATOM   4292  NE2 GLN   293      41.987  33.483  35.085  1.00  0.00           N  
ATOM   4293 HE21 GLN   293      41.469  32.749  35.547  1.00  0.00           H  
ATOM   4294 HE22 GLN   293      41.648  34.432  35.016  1.00  0.00           H  
ATOM   4295  C   GLN   293      45.681  29.942  33.051  1.00  0.00           C  
ATOM   4296  O   GLN   293      46.560  29.986  33.938  1.00  0.00           O  
ATOM   4297  N   VAL   294      45.896  30.245  31.788  1.00  0.00           N  
ATOM   4298  H   VAL   294      45.172  30.094  31.100  1.00  0.00           H  
ATOM   4299  CA  VAL   294      47.105  30.695  31.149  1.00  0.00           C  
ATOM   4300  HA  VAL   294      47.821  30.921  31.938  1.00  0.00           H  
ATOM   4301  CB  VAL   294      47.862  29.499  30.356  1.00  0.00           C  
ATOM   4302  HB  VAL   294      47.898  28.689  31.085  1.00  0.00           H  
ATOM   4303  CG1 VAL   294      47.168  29.072  29.035  1.00  0.00           C  
ATOM   4304 HG11 VAL   294      47.383  29.687  28.161  1.00  0.00           H  
ATOM   4305 HG12 VAL   294      47.602  28.101  28.798  1.00  0.00           H  
ATOM   4306 HG13 VAL   294      46.087  29.063  29.181  1.00  0.00           H  
ATOM   4307  CG2 VAL   294      49.270  29.946  29.941  1.00  0.00           C  
ATOM   4308 HG21 VAL   294      49.313  30.861  29.350  1.00  0.00           H  
ATOM   4309 HG22 VAL   294      49.862  30.041  30.852  1.00  0.00           H  
ATOM   4310 HG23 VAL   294      49.777  29.163  29.378  1.00  0.00           H  
ATOM   4311  C   VAL   294      46.918  31.948  30.327  1.00  0.00           C  
ATOM   4312  O   VAL   294      45.947  31.999  29.620  1.00  0.00           O  
ATOM   4313  N   VAL   295      47.774  33.015  30.524  1.00  0.00           N  
ATOM   4314  H   VAL   295      48.560  32.783  31.114  1.00  0.00           H  
ATOM   4315  CA  VAL   295      47.637  34.366  29.950  1.00  0.00           C  
ATOM   4316  HA  VAL   295      46.763  34.416  29.301  1.00  0.00           H  
ATOM   4317  CB  VAL   295      47.523  35.336  31.131  1.00  0.00           C  
ATOM   4318  HB  VAL   295      47.696  36.292  30.636  1.00  0.00           H  
ATOM   4319  CG1 VAL   295      46.280  35.365  31.960  1.00  0.00           C  
ATOM   4320 HG11 VAL   295      46.335  36.208  32.649  1.00  0.00           H  
ATOM   4321 HG12 VAL   295      46.082  34.513  32.611  1.00  0.00           H  
ATOM   4322 HG13 VAL   295      45.503  35.704  31.275  1.00  0.00           H  
ATOM   4323  CG2 VAL   295      48.712  35.163  32.141  1.00  0.00           C  
ATOM   4324 HG21 VAL   295      48.378  34.417  32.863  1.00  0.00           H  
ATOM   4325 HG22 VAL   295      49.691  34.898  31.742  1.00  0.00           H  
ATOM   4326 HG23 VAL   295      48.729  36.143  32.619  1.00  0.00           H  
ATOM   4327  C   VAL   295      48.825  34.742  28.992  1.00  0.00           C  
ATOM   4328  O   VAL   295      49.928  34.239  29.139  1.00  0.00           O  
ATOM   4329  N   PHE   296      48.468  35.530  27.966  1.00  0.00           N  
ATOM   4330  H   PHE   296      47.519  35.871  27.922  1.00  0.00           H  
ATOM   4331  CA  PHE   296      49.283  36.175  27.001  1.00  0.00           C  
ATOM   4332  HA  PHE   296      50.320  36.099  27.327  1.00  0.00           H  
ATOM   4333  CB  PHE   296      49.237  35.327  25.714  1.00  0.00           C  
ATOM   4334  HB2 PHE   296      49.301  34.284  26.026  1.00  0.00           H  
ATOM   4335  HB3 PHE   296      48.271  35.501  25.240  1.00  0.00           H  
ATOM   4336  CG  PHE   296      50.365  35.434  24.724  1.00  0.00           C  
ATOM   4337  CD1 PHE   296      51.652  34.971  25.046  1.00  0.00           C  
ATOM   4338  HD1 PHE   296      51.841  34.563  26.028  1.00  0.00           H  
ATOM   4339  CE1 PHE   296      52.598  35.118  24.094  1.00  0.00           C  
ATOM   4340  HE1 PHE   296      53.639  34.860  24.220  1.00  0.00           H  
ATOM   4341  CZ  PHE   296      52.446  35.885  22.942  1.00  0.00           C  
ATOM   4342  HZ  PHE   296      53.314  36.152  22.357  1.00  0.00           H  
ATOM   4343  CE2 PHE   296      51.123  36.233  22.556  1.00  0.00           C  
ATOM   4344  HE2 PHE   296      50.941  36.788  21.648  1.00  0.00           H  
ATOM   4345  CD2 PHE   296      50.083  36.038  23.516  1.00  0.00           C  
ATOM   4346  HD2 PHE   296      49.104  36.459  23.341  1.00  0.00           H  
ATOM   4347  C   PHE   296      48.896  37.670  26.732  1.00  0.00           C  
ATOM   4348  O   PHE   296      47.910  38.135  27.318  1.00  0.00           O  
ATOM   4349  N   ALA   297      49.545  38.439  25.874  1.00  0.00           N  
ATOM   4350  H   ALA   297      50.294  37.941  25.414  1.00  0.00           H  
ATOM   4351  CA  ALA   297      49.276  39.817  25.493  1.00  0.00           C  
ATOM   4352  HA  ALA   297      48.211  40.048  25.504  1.00  0.00           H  
ATOM   4353  CB  ALA   297      50.023  40.703  26.515  1.00  0.00           C  
ATOM   4354  HB1 ALA   297      49.418  40.729  27.422  1.00  0.00           H  
ATOM   4355  HB2 ALA   297      51.054  40.358  26.589  1.00  0.00           H  
ATOM   4356  HB3 ALA   297      50.019  41.736  26.166  1.00  0.00           H  
ATOM   4357  C   ALA   297      49.671  40.095  24.065  1.00  0.00           C  
ATOM   4358  O   ALA   297      50.588  39.457  23.596  1.00  0.00           O  
ATOM   4359  N   SER   298      49.083  41.081  23.405  1.00  0.00           N  
ATOM   4360  H   SER   298      48.431  41.702  23.862  1.00  0.00           H  
ATOM   4361  CA  SER   298      49.474  41.451  22.088  1.00  0.00           C  
ATOM   4362  HA  SER   298      50.544  41.408  21.887  1.00  0.00           H  
ATOM   4363  CB  SER   298      48.722  40.526  21.144  1.00  0.00           C  
ATOM   4364  HB2 SER   298      48.735  39.497  21.503  1.00  0.00           H  
ATOM   4365  HB3 SER   298      47.662  40.770  21.072  1.00  0.00           H  
ATOM   4366  OG  SER   298      49.304  40.537  19.878  1.00  0.00           O  
ATOM   4367  HG  SER   298      49.065  39.731  19.414  1.00  0.00           H  
ATOM   4368  C   SER   298      49.068  42.917  21.819  1.00  0.00           C  
ATOM   4369  O   SER   298      48.375  43.524  22.653  1.00  0.00           O  
ATOM   4370  N   ARG   299      49.614  43.506  20.718  1.00  0.00           N  
ATOM   4371  H   ARG   299      50.194  42.974  20.085  1.00  0.00           H  
ATOM   4372  CA  ARG   299      49.337  44.914  20.328  1.00  0.00           C  
ATOM   4373  HA  ARG   299      48.461  45.239  20.889  1.00  0.00           H  
ATOM   4374  CB  ARG   299      50.628  45.740  20.604  1.00  0.00           C  
ATOM   4375  HB2 ARG   299      51.252  45.814  19.713  1.00  0.00           H  
ATOM   4376  HB3 ARG   299      51.260  45.260  21.350  1.00  0.00           H  
ATOM   4377  CG  ARG   299      50.338  47.241  21.022  1.00  0.00           C  
ATOM   4378  HG2 ARG   299      49.654  47.628  20.267  1.00  0.00           H  
ATOM   4379  HG3 ARG   299      49.991  47.289  22.054  1.00  0.00           H  
ATOM   4380  CD  ARG   299      51.608  48.163  20.854  1.00  0.00           C  
ATOM   4381  HD2 ARG   299      52.275  47.924  21.682  1.00  0.00           H  
ATOM   4382  HD3 ARG   299      52.038  48.015  19.864  1.00  0.00           H  
ATOM   4383  NE  ARG   299      51.157  49.537  21.159  1.00  0.00           N  
ATOM   4384  HE  ARG   299      50.500  49.868  20.467  1.00  0.00           H  
ATOM   4385  CZ  ARG   299      51.486  50.412  22.114  1.00  0.00           C  
ATOM   4386  NH1 ARG   299      52.483  50.217  22.937  1.00  0.00           N  
ATOM   4387 HH11 ARG   299      53.159  49.492  22.742  1.00  0.00           H  
ATOM   4388 HH12 ARG   299      52.805  50.950  23.552  1.00  0.00           H  
ATOM   4389  NH2 ARG   299      50.804  51.477  22.230  1.00  0.00           N  
ATOM   4390 HH21 ARG   299      49.910  51.549  21.767  1.00  0.00           H  
ATOM   4391 HH22 ARG   299      51.077  52.224  22.852  1.00  0.00           H  
ATOM   4392  C   ARG   299      48.898  44.939  18.867  1.00  0.00           C  
ATOM   4393  O   ARG   299      49.397  44.225  18.019  1.00  0.00           O  
ATOM   4394  N   LEU   300      47.838  45.634  18.547  1.00  0.00           N  
ATOM   4395  H   LEU   300      47.507  46.298  19.234  1.00  0.00           H  
ATOM   4396  CA  LEU   300      47.030  45.429  17.405  1.00  0.00           C  
ATOM   4397  HA  LEU   300      46.770  44.373  17.479  1.00  0.00           H  
ATOM   4398  CB  LEU   300      45.754  46.296  17.509  1.00  0.00           C  
ATOM   4399  HB2 LEU   300      46.053  47.230  17.987  1.00  0.00           H  
ATOM   4400  HB3 LEU   300      45.315  46.399  16.517  1.00  0.00           H  
ATOM   4401  CG  LEU   300      44.784  45.755  18.575  1.00  0.00           C  
ATOM   4402  HG  LEU   300      45.326  45.299  19.404  1.00  0.00           H  
ATOM   4403  CD1 LEU   300      43.965  46.787  19.190  1.00  0.00           C  
ATOM   4404 HD11 LEU   300      44.521  47.700  19.405  1.00  0.00           H  
ATOM   4405 HD12 LEU   300      43.214  47.070  18.452  1.00  0.00           H  
ATOM   4406 HD13 LEU   300      43.458  46.265  20.000  1.00  0.00           H  
ATOM   4407  CD2 LEU   300      43.821  44.730  17.979  1.00  0.00           C  
ATOM   4408 HD21 LEU   300      43.211  44.240  18.738  1.00  0.00           H  
ATOM   4409 HD22 LEU   300      44.420  43.962  17.490  1.00  0.00           H  
ATOM   4410 HD23 LEU   300      43.092  45.189  17.312  1.00  0.00           H  
ATOM   4411  C   LEU   300      47.782  45.707  16.155  1.00  0.00           C  
ATOM   4412  O   LEU   300      48.559  46.692  16.046  1.00  0.00           O  
ATOM   4413  N   ARG   301      47.646  44.900  15.105  1.00  0.00           N  
ATOM   4414  H   ARG   301      47.109  44.060  15.264  1.00  0.00           H  
ATOM   4415  CA  ARG   301      47.996  45.156  13.719  1.00  0.00           C  
ATOM   4416  HA  ARG   301      48.355  46.178  13.599  1.00  0.00           H  
ATOM   4417  CB  ARG   301      49.095  44.187  13.249  1.00  0.00           C  
ATOM   4418  HB2 ARG   301      48.800  43.153  13.429  1.00  0.00           H  
ATOM   4419  HB3 ARG   301      49.352  44.231  12.191  1.00  0.00           H  
ATOM   4420  CG  ARG   301      50.357  44.349  14.143  1.00  0.00           C  
ATOM   4421  HG2 ARG   301      50.014  44.260  15.173  1.00  0.00           H  
ATOM   4422  HG3 ARG   301      51.141  43.638  13.882  1.00  0.00           H  
ATOM   4423  CD  ARG   301      51.012  45.764  14.020  1.00  0.00           C  
ATOM   4424  HD2 ARG   301      50.568  46.419  14.769  1.00  0.00           H  
ATOM   4425  HD3 ARG   301      51.990  45.629  14.482  1.00  0.00           H  
ATOM   4426  NE  ARG   301      51.050  46.443  12.728  1.00  0.00           N  
ATOM   4427  HE  ARG   301      50.188  46.892  12.455  1.00  0.00           H  
ATOM   4428  CZ  ARG   301      52.059  46.727  11.945  1.00  0.00           C  
ATOM   4429  NH1 ARG   301      53.146  45.949  12.028  1.00  0.00           N  
ATOM   4430 HH11 ARG   301      53.170  45.258  12.764  1.00  0.00           H  
ATOM   4431 HH12 ARG   301      53.937  46.115  11.423  1.00  0.00           H  
ATOM   4432  NH2 ARG   301      52.026  47.544  10.918  1.00  0.00           N  
ATOM   4433 HH21 ARG   301      51.200  48.083  10.699  1.00  0.00           H  
ATOM   4434 HH22 ARG   301      52.800  47.468  10.273  1.00  0.00           H  
ATOM   4435  C   ARG   301      46.783  44.987  12.817  1.00  0.00           C  
ATOM   4436  O   ARG   301      45.746  44.503  13.229  1.00  0.00           O  
ATOM   4437  N   ASP   302      46.918  45.512  11.571  1.00  0.00           N  
ATOM   4438  H   ASP   302      47.798  45.985  11.421  1.00  0.00           H  
ATOM   4439  CA  ASP   302      45.998  45.557  10.435  1.00  0.00           C  
ATOM   4440  HA  ASP   302      46.598  46.210   9.801  1.00  0.00           H  
ATOM   4441  CB  ASP   302      45.729  44.187   9.716  1.00  0.00           C  
ATOM   4442  HB2 ASP   302      45.300  44.318   8.723  1.00  0.00           H  
ATOM   4443  HB3 ASP   302      45.059  43.597  10.341  1.00  0.00           H  
ATOM   4444  CG  ASP   302      47.065  43.496   9.581  1.00  0.00           C  
ATOM   4445  OD1 ASP   302      47.841  44.059   8.791  1.00  0.00           O  
ATOM   4446  OD2 ASP   302      47.297  42.472  10.294  1.00  0.00           O  
ATOM   4447  C   ASP   302      44.584  46.180  10.741  1.00  0.00           C  
ATOM   4448  O   ASP   302      44.058  46.721   9.789  1.00  0.00           O  
ATOM   4449  N   VAL   303      44.014  46.134  11.933  1.00  0.00           N  
ATOM   4450  H   VAL   303      44.497  45.649  12.676  1.00  0.00           H  
ATOM   4451  CA  VAL   303      42.765  46.836  12.284  1.00  0.00           C  
ATOM   4452  HA  VAL   303      41.935  46.462  11.685  1.00  0.00           H  
ATOM   4453  CB  VAL   303      42.295  46.532  13.752  1.00  0.00           C  
ATOM   4454  HB  VAL   303      41.288  46.910  13.932  1.00  0.00           H  
ATOM   4455  CG1 VAL   303      42.281  45.026  14.095  1.00  0.00           C  
ATOM   4456 HG11 VAL   303      43.297  44.632  14.085  1.00  0.00           H  
ATOM   4457 HG12 VAL   303      41.670  44.350  13.497  1.00  0.00           H  
ATOM   4458 HG13 VAL   303      41.914  44.956  15.119  1.00  0.00           H  
ATOM   4459  CG2 VAL   303      43.287  47.138  14.819  1.00  0.00           C  
ATOM   4460 HG21 VAL   303      44.347  47.093  14.567  1.00  0.00           H  
ATOM   4461 HG22 VAL   303      43.160  46.804  15.848  1.00  0.00           H  
ATOM   4462 HG23 VAL   303      43.127  48.216  14.847  1.00  0.00           H  
ATOM   4463  C   VAL   303      42.868  48.349  11.979  1.00  0.00           C  
ATOM   4464  O   VAL   303      43.868  49.013  12.231  1.00  0.00           O  
ATOM   4465  N   GLN   304      41.824  48.911  11.407  1.00  0.00           N  
ATOM   4466  H   GLN   304      40.976  48.375  11.298  1.00  0.00           H  
ATOM   4467  CA  GLN   304      41.819  50.360  11.047  1.00  0.00           C  
ATOM   4468  HA  GLN   304      42.825  50.691  11.305  1.00  0.00           H  
ATOM   4469  CB  GLN   304      41.492  50.536   9.534  1.00  0.00           C  
ATOM   4470  HB2 GLN   304      41.386  51.575   9.220  1.00  0.00           H  
ATOM   4471  HB3 GLN   304      40.491  50.148   9.348  1.00  0.00           H  
ATOM   4472  CG  GLN   304      42.578  49.852   8.636  1.00  0.00           C  
ATOM   4473  HG2 GLN   304      42.214  50.006   7.620  1.00  0.00           H  
ATOM   4474  HG3 GLN   304      42.605  48.778   8.825  1.00  0.00           H  
ATOM   4475  CD  GLN   304      43.985  50.383   8.766  1.00  0.00           C  
ATOM   4476  OE1 GLN   304      44.258  51.550   8.547  1.00  0.00           O  
ATOM   4477  NE2 GLN   304      44.948  49.502   8.845  1.00  0.00           N  
ATOM   4478 HE21 GLN   304      44.724  48.544   9.069  1.00  0.00           H  
ATOM   4479 HE22 GLN   304      45.812  49.907   8.513  1.00  0.00           H  
ATOM   4480  C   GLN   304      40.858  51.125  12.028  1.00  0.00           C  
ATOM   4481  O   GLN   304      40.024  50.449  12.679  1.00  0.00           O  
ATOM   4482  N   PRO   305      40.986  52.455  12.136  1.00  0.00           N  
ATOM   4483  CD  PRO   305      40.123  53.362  12.935  1.00  0.00           C  
ATOM   4484  HD2 PRO   305      40.074  53.038  13.974  1.00  0.00           H  
ATOM   4485  HD3 PRO   305      39.133  53.357  12.478  1.00  0.00           H  
ATOM   4486  CG  PRO   305      40.685  54.738  12.843  1.00  0.00           C  
ATOM   4487  HG2 PRO   305      41.252  54.821  13.770  1.00  0.00           H  
ATOM   4488  HG3 PRO   305      39.932  55.506  12.665  1.00  0.00           H  
ATOM   4489  CB  PRO   305      41.669  54.668  11.695  1.00  0.00           C  
ATOM   4490  HB2 PRO   305      41.036  54.994  10.870  1.00  0.00           H  
ATOM   4491  HB3 PRO   305      42.495  55.333  11.946  1.00  0.00           H  
ATOM   4492  CA  PRO   305      42.147  53.268  11.599  1.00  0.00           C  
ATOM   4493  HA  PRO   305      42.385  53.024  10.564  1.00  0.00           H  
ATOM   4494  C   PRO   305      43.346  52.975  12.496  1.00  0.00           C  
ATOM   4495  O   PRO   305      43.280  53.240  13.704  1.00  0.00           O  
ATOM   4496  N   GLU   306      44.409  52.478  11.924  1.00  0.00           N  
ATOM   4497  H   GLU   306      44.481  52.402  10.919  1.00  0.00           H  
ATOM   4498  CA  GLU   306      45.487  51.803  12.729  1.00  0.00           C  
ATOM   4499  HA  GLU   306      45.028  51.089  13.413  1.00  0.00           H  
ATOM   4500  CB  GLU   306      46.472  50.955  11.855  1.00  0.00           C  
ATOM   4501  HB2 GLU   306      47.278  50.711  12.547  1.00  0.00           H  
ATOM   4502  HB3 GLU   306      45.989  50.105  11.374  1.00  0.00           H  
ATOM   4503  CG  GLU   306      47.136  51.782  10.757  1.00  0.00           C  
ATOM   4504  HG2 GLU   306      48.045  52.292  11.078  1.00  0.00           H  
ATOM   4505  HG3 GLU   306      46.532  52.629  10.429  1.00  0.00           H  
ATOM   4506  CD  GLU   306      47.662  50.953   9.542  1.00  0.00           C  
ATOM   4507  OE1 GLU   306      48.314  49.887   9.766  1.00  0.00           O  
ATOM   4508  OE2 GLU   306      47.438  51.218   8.313  1.00  0.00           O  
ATOM   4509  C   GLU   306      46.201  52.941  13.531  1.00  0.00           C  
ATOM   4510  O   GLU   306      46.318  54.086  13.114  1.00  0.00           O  
ATOM   4511  N   ASP   307      46.662  52.594  14.761  1.00  0.00           N  
ATOM   4512  H   ASP   307      46.419  51.641  14.991  1.00  0.00           H  
ATOM   4513  CA  ASP   307      47.324  53.491  15.779  1.00  0.00           C  
ATOM   4514  HA  ASP   307      47.183  53.077  16.777  1.00  0.00           H  
ATOM   4515  CB  ASP   307      48.871  53.569  15.585  1.00  0.00           C  
ATOM   4516  HB2 ASP   307      49.009  54.105  14.646  1.00  0.00           H  
ATOM   4517  HB3 ASP   307      49.406  54.118  16.361  1.00  0.00           H  
ATOM   4518  CG  ASP   307      49.520  52.242  15.327  1.00  0.00           C  
ATOM   4519  OD1 ASP   307      50.597  52.249  14.691  1.00  0.00           O  
ATOM   4520  OD2 ASP   307      48.913  51.161  15.635  1.00  0.00           O  
ATOM   4521  C   ASP   307      46.603  54.908  16.074  1.00  0.00           C  
ATOM   4522  O   ASP   307      47.186  55.731  16.753  1.00  0.00           O  
ATOM   4523  N   ALA   308      45.312  55.169  15.731  1.00  0.00           N  
ATOM   4524  H   ALA   308      44.767  54.475  15.239  1.00  0.00           H  
ATOM   4525  CA  ALA   308      44.525  56.356  16.000  1.00  0.00           C  
ATOM   4526  HA  ALA   308      45.215  57.164  15.757  1.00  0.00           H  
ATOM   4527  CB  ALA   308      43.458  56.502  14.949  1.00  0.00           C  
ATOM   4528  HB1 ALA   308      42.823  57.315  15.302  1.00  0.00           H  
ATOM   4529  HB2 ALA   308      43.814  56.907  14.002  1.00  0.00           H  
ATOM   4530  HB3 ALA   308      42.962  55.534  14.874  1.00  0.00           H  
ATOM   4531  C   ALA   308      44.110  56.295  17.503  1.00  0.00           C  
ATOM   4532  O   ALA   308      43.535  55.248  17.889  1.00  0.00           O  
ATOM   4533  N   PRO   309      44.450  57.315  18.276  1.00  0.00           N  
ATOM   4534  CD  PRO   309      45.176  58.452  17.879  1.00  0.00           C  
ATOM   4535  HD2 PRO   309      46.215  58.151  17.744  1.00  0.00           H  
ATOM   4536  HD3 PRO   309      44.850  58.918  16.950  1.00  0.00           H  
ATOM   4537  CG  PRO   309      45.145  59.485  19.009  1.00  0.00           C  
ATOM   4538  HG2 PRO   309      44.190  60.007  18.961  1.00  0.00           H  
ATOM   4539  HG3 PRO   309      46.048  60.092  18.931  1.00  0.00           H  
ATOM   4540  CB  PRO   309      45.166  58.492  20.225  1.00  0.00           C  
ATOM   4541  HB2 PRO   309      44.740  58.970  21.107  1.00  0.00           H  
ATOM   4542  HB3 PRO   309      46.174  58.108  20.385  1.00  0.00           H  
ATOM   4543  CA  PRO   309      44.287  57.278  19.713  1.00  0.00           C  
ATOM   4544  HA  PRO   309      44.755  56.359  20.064  1.00  0.00           H  
ATOM   4545  C   PRO   309      42.809  57.374  20.138  1.00  0.00           C  
ATOM   4546  O   PRO   309      42.165  58.406  19.981  1.00  0.00           O  
ATOM   4547  N   ALA   310      42.259  56.300  20.662  1.00  0.00           N  
ATOM   4548  H   ALA   310      42.875  55.520  20.841  1.00  0.00           H  
ATOM   4549  CA  ALA   310      40.856  56.099  20.994  1.00  0.00           C  
ATOM   4550  HA  ALA   310      40.360  57.069  20.951  1.00  0.00           H  
ATOM   4551  CB  ALA   310      40.130  55.069  20.150  1.00  0.00           C  
ATOM   4552  HB1 ALA   310      40.017  55.439  19.131  1.00  0.00           H  
ATOM   4553  HB2 ALA   310      40.741  54.169  20.085  1.00  0.00           H  
ATOM   4554  HB3 ALA   310      39.098  54.924  20.471  1.00  0.00           H  
ATOM   4555  C   ALA   310      40.812  55.614  22.467  1.00  0.00           C  
ATOM   4556  O   ALA   310      41.072  54.456  22.816  1.00  0.00           O  
ATOM   4557  N   ALA   311      40.629  56.571  23.330  1.00  0.00           N  
ATOM   4558  H   ALA   311      40.455  57.479  22.924  1.00  0.00           H  
ATOM   4559  CA  ALA   311      40.222  56.266  24.755  1.00  0.00           C  
ATOM   4560  HA  ALA   311      40.880  55.556  25.254  1.00  0.00           H  
ATOM   4561  CB  ALA   311      40.287  57.534  25.722  1.00  0.00           C  
ATOM   4562  HB1 ALA   311      41.334  57.829  25.788  1.00  0.00           H  
ATOM   4563  HB2 ALA   311      39.995  57.188  26.714  1.00  0.00           H  
ATOM   4564  HB3 ALA   311      39.718  58.416  25.431  1.00  0.00           H  
ATOM   4565  C   ALA   311      38.889  55.601  24.842  1.00  0.00           C  
ATOM   4566  O   ALA   311      37.973  55.759  23.978  1.00  0.00           O  
ATOM   4567  N   ALA   312      38.669  54.832  25.952  1.00  0.00           N  
ATOM   4568  H   ALA   312      39.434  54.653  26.588  1.00  0.00           H  
ATOM   4569  CA  ALA   312      37.340  54.385  26.411  1.00  0.00           C  
ATOM   4570  HA  ALA   312      36.969  53.817  25.558  1.00  0.00           H  
ATOM   4571  CB  ALA   312      37.473  53.612  27.758  1.00  0.00           C  
ATOM   4572  HB1 ALA   312      36.538  53.274  28.204  1.00  0.00           H  
ATOM   4573  HB2 ALA   312      38.200  52.822  27.569  1.00  0.00           H  
ATOM   4574  HB3 ALA   312      37.994  54.232  28.488  1.00  0.00           H  
ATOM   4575  C   ALA   312      36.382  55.583  26.581  1.00  0.00           C  
ATOM   4576  O   ALA   312      36.790  56.686  26.896  1.00  0.00           O  
ATOM   4577  N   ASN   313      35.078  55.287  26.513  1.00  0.00           N  
ATOM   4578  H   ASN   313      34.894  54.295  26.469  1.00  0.00           H  
ATOM   4579  CA  ASN   313      34.015  56.365  26.702  1.00  0.00           C  
ATOM   4580  HA  ASN   313      34.372  57.388  26.578  1.00  0.00           H  
ATOM   4581  CB  ASN   313      33.036  56.165  25.502  1.00  0.00           C  
ATOM   4582  HB2 ASN   313      32.313  56.980  25.554  1.00  0.00           H  
ATOM   4583  HB3 ASN   313      32.536  55.219  25.709  1.00  0.00           H  
ATOM   4584  CG  ASN   313      33.711  56.240  24.122  1.00  0.00           C  
ATOM   4585  OD1 ASN   313      34.226  57.285  23.807  1.00  0.00           O  
ATOM   4586  ND2 ASN   313      33.571  55.216  23.256  1.00  0.00           N  
ATOM   4587 HD21 ASN   313      33.172  54.367  23.631  1.00  0.00           H  
ATOM   4588 HD22 ASN   313      33.968  55.245  22.328  1.00  0.00           H  
ATOM   4589  C   ASN   313      33.313  56.165  28.045  1.00  0.00           C  
ATOM   4590  O   ASN   313      32.875  57.193  28.590  1.00  0.00           O  
ATOM   4591  N   GLY   314      33.179  54.945  28.582  1.00  0.00           N  
ATOM   4592  H   GLY   314      33.510  54.128  28.089  1.00  0.00           H  
ATOM   4593  CA  GLY   314      32.639  54.672  29.859  1.00  0.00           C  
ATOM   4594  HA2 GLY   314      32.233  55.599  30.266  1.00  0.00           H  
ATOM   4595  HA3 GLY   314      31.763  54.049  29.677  1.00  0.00           H  
ATOM   4596  C   GLY   314      33.676  54.083  30.736  1.00  0.00           C  
ATOM   4597  O   GLY   314      34.896  54.252  30.577  1.00  0.00           O  
ATOM   4598  N   ALA   315      33.062  53.318  31.668  1.00  0.00           N  
ATOM   4599  H   ALA   315      32.053  53.360  31.683  1.00  0.00           H  
ATOM   4600  CA  ALA   315      33.754  52.470  32.709  1.00  0.00           C  
ATOM   4601  HA  ALA   315      34.621  52.971  33.140  1.00  0.00           H  
ATOM   4602  CB  ALA   315      32.789  52.485  33.890  1.00  0.00           C  
ATOM   4603  HB1 ALA   315      31.793  52.192  33.558  1.00  0.00           H  
ATOM   4604  HB2 ALA   315      33.069  51.754  34.648  1.00  0.00           H  
ATOM   4605  HB3 ALA   315      32.713  53.477  34.335  1.00  0.00           H  
ATOM   4606  C   ALA   315      34.146  51.120  32.207  1.00  0.00           C  
ATOM   4607  O   ALA   315      35.287  50.758  32.375  1.00  0.00           O  
ATOM   4608  N   LEU   316      33.266  50.505  31.412  1.00  0.00           N  
ATOM   4609  H   LEU   316      32.369  50.955  31.297  1.00  0.00           H  
ATOM   4610  CA  LEU   316      33.717  49.430  30.412  1.00  0.00           C  
ATOM   4611  HA  LEU   316      34.384  48.755  30.949  1.00  0.00           H  
ATOM   4612  CB  LEU   316      32.418  48.719  30.059  1.00  0.00           C  
ATOM   4613  HB2 LEU   316      31.713  49.477  29.717  1.00  0.00           H  
ATOM   4614  HB3 LEU   316      31.995  48.314  30.979  1.00  0.00           H  
ATOM   4615  CG  LEU   316      32.420  47.739  28.872  1.00  0.00           C  
ATOM   4616  HG  LEU   316      32.606  48.289  27.949  1.00  0.00           H  
ATOM   4617  CD1 LEU   316      33.417  46.648  29.134  1.00  0.00           C  
ATOM   4618 HD11 LEU   316      34.450  46.989  29.200  1.00  0.00           H  
ATOM   4619 HD12 LEU   316      33.145  46.112  30.043  1.00  0.00           H  
ATOM   4620 HD13 LEU   316      33.392  46.023  28.241  1.00  0.00           H  
ATOM   4621  CD2 LEU   316      31.002  47.190  28.654  1.00  0.00           C  
ATOM   4622 HD21 LEU   316      30.913  46.526  27.795  1.00  0.00           H  
ATOM   4623 HD22 LEU   316      30.698  46.662  29.558  1.00  0.00           H  
ATOM   4624 HD23 LEU   316      30.260  47.964  28.456  1.00  0.00           H  
ATOM   4625  C   LEU   316      34.323  50.069  29.122  1.00  0.00           C  
ATOM   4626  O   LEU   316      33.671  50.762  28.319  1.00  0.00           O  
ATOM   4627  N   SER   317      35.624  49.771  28.958  1.00  0.00           N  
ATOM   4628  H   SER   317      36.076  49.241  29.689  1.00  0.00           H  
ATOM   4629  CA  SER   317      36.278  50.005  27.683  1.00  0.00           C  
ATOM   4630  HA  SER   317      36.009  50.967  27.247  1.00  0.00           H  
ATOM   4631  CB  SER   317      37.761  49.908  27.925  1.00  0.00           C  
ATOM   4632  HB2 SER   317      38.044  50.462  28.821  1.00  0.00           H  
ATOM   4633  HB3 SER   317      38.200  50.314  27.014  1.00  0.00           H  
ATOM   4634  OG  SER   317      38.315  48.673  28.299  1.00  0.00           O  
ATOM   4635  HG  SER   317      39.253  48.851  28.400  1.00  0.00           H  
ATOM   4636  C   SER   317      35.812  48.957  26.557  1.00  0.00           C  
ATOM   4637  O   SER   317      35.533  47.772  26.787  1.00  0.00           O  
ATOM   4638  N   GLU   318      35.743  49.532  25.347  1.00  0.00           N  
ATOM   4639  H   GLU   318      36.176  50.438  25.244  1.00  0.00           H  
ATOM   4640  CA  GLU   318      35.021  48.986  24.170  1.00  0.00           C  
ATOM   4641  HA  GLU   318      34.948  47.926  24.412  1.00  0.00           H  
ATOM   4642  CB  GLU   318      33.664  49.643  24.023  1.00  0.00           C  
ATOM   4643  HB2 GLU   318      33.023  49.036  23.383  1.00  0.00           H  
ATOM   4644  HB3 GLU   318      33.265  49.551  25.033  1.00  0.00           H  
ATOM   4645  CG  GLU   318      33.798  51.123  23.636  1.00  0.00           C  
ATOM   4646  HG2 GLU   318      34.445  51.631  24.351  1.00  0.00           H  
ATOM   4647  HG3 GLU   318      34.298  51.198  22.670  1.00  0.00           H  
ATOM   4648  CD  GLU   318      32.497  51.837  23.577  1.00  0.00           C  
ATOM   4649  OE1 GLU   318      32.364  52.939  24.225  1.00  0.00           O  
ATOM   4650  OE2 GLU   318      31.526  51.318  22.990  1.00  0.00           O  
ATOM   4651  C   GLU   318      35.719  48.975  22.769  1.00  0.00           C  
ATOM   4652  O   GLU   318      35.315  48.200  21.901  1.00  0.00           O  
ATOM   4653  N   GLN   319      36.819  49.757  22.558  1.00  0.00           N  
ATOM   4654  H   GLN   319      37.182  50.092  23.439  1.00  0.00           H  
ATOM   4655  CA  GLN   319      37.547  49.924  21.238  1.00  0.00           C  
ATOM   4656  HA  GLN   319      36.783  50.395  20.619  1.00  0.00           H  
ATOM   4657  CB  GLN   319      38.804  50.827  21.488  1.00  0.00           C  
ATOM   4658  HB2 GLN   319      39.121  51.141  20.494  1.00  0.00           H  
ATOM   4659  HB3 GLN   319      39.663  50.268  21.860  1.00  0.00           H  
ATOM   4660  CG  GLN   319      38.586  52.095  22.378  1.00  0.00           C  
ATOM   4661  HG2 GLN   319      39.284  52.847  22.010  1.00  0.00           H  
ATOM   4662  HG3 GLN   319      37.602  52.533  22.209  1.00  0.00           H  
ATOM   4663  CD  GLN   319      38.795  51.811  23.824  1.00  0.00           C  
ATOM   4664  OE1 GLN   319      37.981  51.326  24.590  1.00  0.00           O  
ATOM   4665  NE2 GLN   319      39.917  52.299  24.330  1.00  0.00           N  
ATOM   4666 HE21 GLN   319      40.602  52.779  23.764  1.00  0.00           H  
ATOM   4667 HE22 GLN   319      40.156  52.172  25.303  1.00  0.00           H  
ATOM   4668  C   GLN   319      37.898  48.669  20.411  1.00  0.00           C  
ATOM   4669  O   GLN   319      37.412  48.478  19.312  1.00  0.00           O  
ATOM   4670  N   SER   320      38.639  47.693  20.967  1.00  0.00           N  
ATOM   4671  H   SER   320      39.170  47.846  21.812  1.00  0.00           H  
ATOM   4672  CA  SER   320      38.704  46.315  20.534  1.00  0.00           C  
ATOM   4673  HA  SER   320      38.424  46.262  19.482  1.00  0.00           H  
ATOM   4674  CB  SER   320      40.163  45.844  20.748  1.00  0.00           C  
ATOM   4675  HB2 SER   320      40.136  44.883  20.234  1.00  0.00           H  
ATOM   4676  HB3 SER   320      40.874  46.530  20.288  1.00  0.00           H  
ATOM   4677  OG  SER   320      40.425  45.626  22.161  1.00  0.00           O  
ATOM   4678  HG  SER   320      40.623  46.517  22.460  1.00  0.00           H  
ATOM   4679  C   SER   320      37.748  45.521  21.330  1.00  0.00           C  
ATOM   4680  O   SER   320      37.291  44.489  20.856  1.00  0.00           O  
ATOM   4681  N   GLY   321      37.292  45.865  22.542  1.00  0.00           N  
ATOM   4682  H   GLY   321      37.721  46.684  22.948  1.00  0.00           H  
ATOM   4683  CA  GLY   321      36.211  45.098  23.118  1.00  0.00           C  
ATOM   4684  HA2 GLY   321      35.772  45.744  23.877  1.00  0.00           H  
ATOM   4685  HA3 GLY   321      35.564  44.840  22.279  1.00  0.00           H  
ATOM   4686  C   GLY   321      36.591  43.795  23.840  1.00  0.00           C  
ATOM   4687  O   GLY   321      37.689  43.681  24.420  1.00  0.00           O  
ATOM   4688  N   VAL   322      35.726  42.829  23.868  1.00  0.00           N  
ATOM   4689  H   VAL   322      34.835  43.008  23.426  1.00  0.00           H  
ATOM   4690  CA  VAL   322      36.030  41.437  24.332  1.00  0.00           C  
ATOM   4691  HA  VAL   322      37.102  41.246  24.387  1.00  0.00           H  
ATOM   4692  CB  VAL   322      35.469  41.265  25.779  1.00  0.00           C  
ATOM   4693  HB  VAL   322      34.387  41.277  25.645  1.00  0.00           H  
ATOM   4694  CG1 VAL   322      35.970  39.964  26.367  1.00  0.00           C  
ATOM   4695 HG11 VAL   322      35.449  39.880  27.321  1.00  0.00           H  
ATOM   4696 HG12 VAL   322      35.896  39.069  25.749  1.00  0.00           H  
ATOM   4697 HG13 VAL   322      37.006  40.064  26.692  1.00  0.00           H  
ATOM   4698  CG2 VAL   322      35.967  42.316  26.742  1.00  0.00           C  
ATOM   4699 HG21 VAL   322      35.447  42.194  27.693  1.00  0.00           H  
ATOM   4700 HG22 VAL   322      35.855  43.364  26.463  1.00  0.00           H  
ATOM   4701 HG23 VAL   322      37.021  42.174  26.978  1.00  0.00           H  
ATOM   4702  C   VAL   322      35.447  40.417  23.328  1.00  0.00           C  
ATOM   4703  O   VAL   322      34.310  40.549  22.957  1.00  0.00           O  
ATOM   4704  N   ALA   323      36.200  39.430  22.989  1.00  0.00           N  
ATOM   4705  H   ALA   323      37.068  39.349  23.498  1.00  0.00           H  
ATOM   4706  CA  ALA   323      35.882  38.267  22.156  1.00  0.00           C  
ATOM   4707  HA  ALA   323      34.873  38.343  21.750  1.00  0.00           H  
ATOM   4708  CB  ALA   323      36.740  38.350  20.904  1.00  0.00           C  
ATOM   4709  HB1 ALA   323      36.784  37.325  20.534  1.00  0.00           H  
ATOM   4710  HB2 ALA   323      36.161  38.996  20.244  1.00  0.00           H  
ATOM   4711  HB3 ALA   323      37.767  38.711  20.957  1.00  0.00           H  
ATOM   4712  C   ALA   323      36.071  36.955  22.882  1.00  0.00           C  
ATOM   4713  O   ALA   323      36.713  36.902  23.916  1.00  0.00           O  
ATOM   4714  N   TRP   324      35.395  35.909  22.370  1.00  0.00           N  
ATOM   4715  H   TRP   324      34.917  36.105  21.502  1.00  0.00           H  
ATOM   4716  CA  TRP   324      35.217  34.549  22.933  1.00  0.00           C  
ATOM   4717  HA  TRP   324      35.889  34.414  23.781  1.00  0.00           H  
ATOM   4718  CB  TRP   324      33.741  34.359  23.325  1.00  0.00           C  
ATOM   4719  HB2 TRP   324      33.106  34.629  22.481  1.00  0.00           H  
ATOM   4720  HB3 TRP   324      33.419  35.140  24.013  1.00  0.00           H  
ATOM   4721  CG  TRP   324      33.312  33.097  23.977  1.00  0.00           C  
ATOM   4722  CD1 TRP   324      34.016  32.129  24.594  1.00  0.00           C  
ATOM   4723  HD1 TRP   324      35.082  32.079  24.760  1.00  0.00           H  
ATOM   4724  NE1 TRP   324      33.160  31.094  25.071  1.00  0.00           N  
ATOM   4725  HE1 TRP   324      33.565  30.232  25.408  1.00  0.00           H  
ATOM   4726  CE2 TRP   324      31.872  31.434  24.823  1.00  0.00           C  
ATOM   4727  CZ2 TRP   324      30.691  30.674  25.060  1.00  0.00           C  
ATOM   4728  HZ2 TRP   324      30.755  29.667  25.446  1.00  0.00           H  
ATOM   4729  CH2 TRP   324      29.444  31.336  24.928  1.00  0.00           C  
ATOM   4730  HH2 TRP   324      28.486  30.913  25.192  1.00  0.00           H  
ATOM   4731  CZ3 TRP   324      29.384  32.625  24.306  1.00  0.00           C  
ATOM   4732  HZ3 TRP   324      28.423  33.070  24.096  1.00  0.00           H  
ATOM   4733  CE3 TRP   324      30.650  33.300  23.967  1.00  0.00           C  
ATOM   4734  HE3 TRP   324      30.518  34.209  23.398  1.00  0.00           H  
ATOM   4735  CD2 TRP   324      31.903  32.726  24.151  1.00  0.00           C  
ATOM   4736  C   TRP   324      35.622  33.474  21.853  1.00  0.00           C  
ATOM   4737  O   TRP   324      35.266  33.646  20.668  1.00  0.00           O  
ATOM   4738  N   VAL   325      36.348  32.492  22.305  1.00  0.00           N  
ATOM   4739  H   VAL   325      36.352  32.525  23.315  1.00  0.00           H  
ATOM   4740  CA  VAL   325      36.664  31.134  21.704  1.00  0.00           C  
ATOM   4741  HA  VAL   325      36.378  31.134  20.653  1.00  0.00           H  
ATOM   4742  CB  VAL   325      38.229  30.819  21.753  1.00  0.00           C  
ATOM   4743  HB  VAL   325      38.578  30.575  22.756  1.00  0.00           H  
ATOM   4744  CG1 VAL   325      38.628  29.556  21.052  1.00  0.00           C  
ATOM   4745 HG11 VAL   325      39.707  29.461  20.932  1.00  0.00           H  
ATOM   4746 HG12 VAL   325      38.379  28.661  21.622  1.00  0.00           H  
ATOM   4747 HG13 VAL   325      38.121  29.478  20.090  1.00  0.00           H  
ATOM   4748  CG2 VAL   325      39.186  31.932  21.223  1.00  0.00           C  
ATOM   4749 HG21 VAL   325      38.939  32.911  21.633  1.00  0.00           H  
ATOM   4750 HG22 VAL   325      39.222  31.955  20.134  1.00  0.00           H  
ATOM   4751 HG23 VAL   325      40.159  31.704  21.660  1.00  0.00           H  
ATOM   4752  C   VAL   325      35.937  30.000  22.540  1.00  0.00           C  
ATOM   4753  O   VAL   325      36.526  29.692  23.597  1.00  0.00           O  
ATOM   4754  N   PRO   326      34.822  29.385  21.986  1.00  0.00           N  
ATOM   4755  CD  PRO   326      34.095  29.872  20.774  1.00  0.00           C  
ATOM   4756  HD2 PRO   326      34.191  30.957  20.723  1.00  0.00           H  
ATOM   4757  HD3 PRO   326      34.584  29.453  19.894  1.00  0.00           H  
ATOM   4758  CG  PRO   326      32.652  29.436  20.974  1.00  0.00           C  
ATOM   4759  HG2 PRO   326      32.097  29.205  20.064  1.00  0.00           H  
ATOM   4760  HG3 PRO   326      32.133  30.182  21.575  1.00  0.00           H  
ATOM   4761  CB  PRO   326      32.825  28.239  21.800  1.00  0.00           C  
ATOM   4762  HB2 PRO   326      31.879  28.061  22.311  1.00  0.00           H  
ATOM   4763  HB3 PRO   326      32.904  27.413  21.092  1.00  0.00           H  
ATOM   4764  CA  PRO   326      34.035  28.351  22.679  1.00  0.00           C  
ATOM   4765  HA  PRO   326      33.697  28.800  23.613  1.00  0.00           H  
ATOM   4766  C   PRO   326      34.808  27.023  22.842  1.00  0.00           C  
ATOM   4767  O   PRO   326      35.716  26.687  22.038  1.00  0.00           O  
ATOM   4768  N   TYR   327      34.489  26.209  23.814  1.00  0.00           N  
ATOM   4769  H   TYR   327      33.842  26.684  24.427  1.00  0.00           H  
ATOM   4770  CA  TYR   327      35.053  24.890  24.058  1.00  0.00           C  
ATOM   4771  HA  TYR   327      36.118  24.987  24.270  1.00  0.00           H  
ATOM   4772  CB  TYR   327      34.532  24.379  25.480  1.00  0.00           C  
ATOM   4773  HB2 TYR   327      34.864  25.096  26.231  1.00  0.00           H  
ATOM   4774  HB3 TYR   327      33.443  24.348  25.471  1.00  0.00           H  
ATOM   4775  CG  TYR   327      35.095  23.048  25.819  1.00  0.00           C  
ATOM   4776  CD1 TYR   327      34.538  21.896  25.246  1.00  0.00           C  
ATOM   4777  HD1 TYR   327      33.755  21.934  24.503  1.00  0.00           H  
ATOM   4778  CE1 TYR   327      35.164  20.592  25.497  1.00  0.00           C  
ATOM   4779  HE1 TYR   327      34.907  19.732  24.898  1.00  0.00           H  
ATOM   4780  CZ  TYR   327      36.144  20.460  26.520  1.00  0.00           C  
ATOM   4781  OH  TYR   327      36.828  19.240  26.610  1.00  0.00           O  
ATOM   4782  HH  TYR   327      37.134  19.177  27.518  1.00  0.00           H  
ATOM   4783  CE2 TYR   327      36.606  21.649  27.124  1.00  0.00           C  
ATOM   4784  HE2 TYR   327      37.392  21.470  27.843  1.00  0.00           H  
ATOM   4785  CD2 TYR   327      36.147  22.900  26.715  1.00  0.00           C  
ATOM   4786  HD2 TYR   327      36.642  23.732  27.195  1.00  0.00           H  
ATOM   4787  C   TYR   327      34.685  24.105  22.870  1.00  0.00           C  
ATOM   4788  O   TYR   327      33.515  24.012  22.571  1.00  0.00           O  
ATOM   4789  N   THR   328      35.633  23.330  22.300  1.00  0.00           N  
ATOM   4790  H   THR   328      36.560  23.296  22.700  1.00  0.00           H  
ATOM   4791  CA  THR   328      35.374  22.384  21.124  1.00  0.00           C  
ATOM   4792  HA  THR   328      34.307  22.163  21.143  1.00  0.00           H  
ATOM   4793  CB  THR   328      35.492  23.182  19.826  1.00  0.00           C  
ATOM   4794  HB  THR   328      34.893  24.087  19.927  1.00  0.00           H  
ATOM   4795  CG2 THR   328      36.873  23.652  19.544  1.00  0.00           C  
ATOM   4796 HG21 THR   328      37.177  24.388  20.289  1.00  0.00           H  
ATOM   4797 HG22 THR   328      37.491  22.754  19.524  1.00  0.00           H  
ATOM   4798 HG23 THR   328      36.831  24.142  18.572  1.00  0.00           H  
ATOM   4799  OG1 THR   328      34.854  22.494  18.799  1.00  0.00           O  
ATOM   4800  HG1 THR   328      33.989  22.147  19.032  1.00  0.00           H  
ATOM   4801  C   THR   328      36.192  21.106  21.060  1.00  0.00           C  
ATOM   4802  O   THR   328      37.137  20.935  21.866  1.00  0.00           O  
ATOM   4803  N   ASP   329      35.988  20.254  20.005  1.00  0.00           N  
ATOM   4804  H   ASP   329      35.186  20.439  19.420  1.00  0.00           H  
ATOM   4805  CA  ASP   329      36.679  18.974  19.837  1.00  0.00           C  
ATOM   4806  HA  ASP   329      36.675  18.313  20.704  1.00  0.00           H  
ATOM   4807  CB  ASP   329      35.931  18.202  18.715  1.00  0.00           C  
ATOM   4808  HB2 ASP   329      36.153  18.851  17.868  1.00  0.00           H  
ATOM   4809  HB3 ASP   329      36.389  17.215  18.665  1.00  0.00           H  
ATOM   4810  CG  ASP   329      34.441  18.078  18.859  1.00  0.00           C  
ATOM   4811  OD1 ASP   329      33.967  18.001  20.004  1.00  0.00           O  
ATOM   4812  OD2 ASP   329      33.715  17.959  17.815  1.00  0.00           O  
ATOM   4813  C   ASP   329      38.187  19.172  19.476  1.00  0.00           C  
ATOM   4814  O   ASP   329      39.087  18.502  19.974  1.00  0.00           O  
ATOM   4815  N   GLU   330      38.467  20.154  18.657  1.00  0.00           N  
ATOM   4816  H   GLU   330      37.607  20.615  18.398  1.00  0.00           H  
ATOM   4817  CA  GLU   330      39.788  20.565  18.239  1.00  0.00           C  
ATOM   4818  HA  GLU   330      40.281  19.652  17.906  1.00  0.00           H  
ATOM   4819  CB  GLU   330      39.643  21.635  17.103  1.00  0.00           C  
ATOM   4820  HB2 GLU   330      39.255  22.583  17.476  1.00  0.00           H  
ATOM   4821  HB3 GLU   330      40.656  21.872  16.779  1.00  0.00           H  
ATOM   4822  CG  GLU   330      38.782  21.339  15.820  1.00  0.00           C  
ATOM   4823  HG2 GLU   330      37.731  21.539  16.032  1.00  0.00           H  
ATOM   4824  HG3 GLU   330      38.976  22.036  15.004  1.00  0.00           H  
ATOM   4825  CD  GLU   330      39.032  20.025  15.107  1.00  0.00           C  
ATOM   4826  OE1 GLU   330      38.081  19.166  15.083  1.00  0.00           O  
ATOM   4827  OE2 GLU   330      40.168  19.778  14.563  1.00  0.00           O  
ATOM   4828  C   GLU   330      40.554  21.261  19.370  1.00  0.00           C  
ATOM   4829  O   GLU   330      41.740  21.464  19.221  1.00  0.00           O  
ATOM   4830  N   ALA   331      39.888  21.917  20.341  1.00  0.00           N  
ATOM   4831  H   ALA   331      38.916  21.673  20.467  1.00  0.00           H  
ATOM   4832  CA  ALA   331      40.498  22.816  21.325  1.00  0.00           C  
ATOM   4833  HA  ALA   331      41.535  22.567  21.553  1.00  0.00           H  
ATOM   4834  CB  ALA   331      40.585  24.184  20.634  1.00  0.00           C  
ATOM   4835  HB1 ALA   331      41.416  24.116  19.931  1.00  0.00           H  
ATOM   4836  HB2 ALA   331      39.564  24.250  20.257  1.00  0.00           H  
ATOM   4837  HB3 ALA   331      40.664  25.055  21.285  1.00  0.00           H  
ATOM   4838  C   ALA   331      39.672  22.656  22.625  1.00  0.00           C  
ATOM   4839  O   ALA   331      38.667  23.331  22.733  1.00  0.00           O  
ATOM   4840  N   PRO   332      40.039  21.687  23.508  1.00  0.00           N  
ATOM   4841  CD  PRO   332      41.263  20.882  23.413  1.00  0.00           C  
ATOM   4842  HD2 PRO   332      41.133  20.345  22.473  1.00  0.00           H  
ATOM   4843  HD3 PRO   332      42.130  21.541  23.382  1.00  0.00           H  
ATOM   4844  CG  PRO   332      41.143  19.876  24.588  1.00  0.00           C  
ATOM   4845  HG2 PRO   332      41.857  20.152  25.364  1.00  0.00           H  
ATOM   4846  HG3 PRO   332      41.355  18.884  24.189  1.00  0.00           H  
ATOM   4847  CB  PRO   332      39.732  19.946  25.012  1.00  0.00           C  
ATOM   4848  HB2 PRO   332      39.153  19.337  24.317  1.00  0.00           H  
ATOM   4849  HB3 PRO   332      39.498  19.619  26.025  1.00  0.00           H  
ATOM   4850  CA  PRO   332      39.286  21.386  24.727  1.00  0.00           C  
ATOM   4851  HA  PRO   332      38.220  21.426  24.499  1.00  0.00           H  
ATOM   4852  C   PRO   332      39.554  22.370  25.778  1.00  0.00           C  
ATOM   4853  O   PRO   332      40.010  22.049  26.832  1.00  0.00           O  
ATOM   4854  N   PHE   333      39.372  23.700  25.536  1.00  0.00           N  
ATOM   4855  H   PHE   333      38.924  23.976  24.674  1.00  0.00           H  
ATOM   4856  CA  PHE   333      39.551  24.750  26.479  1.00  0.00           C  
ATOM   4857  HA  PHE   333      39.267  24.391  27.468  1.00  0.00           H  
ATOM   4858  CB  PHE   333      41.029  25.276  26.448  1.00  0.00           C  
ATOM   4859  HB2 PHE   333      41.538  24.615  27.151  1.00  0.00           H  
ATOM   4860  HB3 PHE   333      40.968  26.238  26.956  1.00  0.00           H  
ATOM   4861  CG  PHE   333      41.732  25.328  25.055  1.00  0.00           C  
ATOM   4862  CD1 PHE   333      41.348  26.335  24.123  1.00  0.00           C  
ATOM   4863  HD1 PHE   333      40.702  27.153  24.407  1.00  0.00           H  
ATOM   4864  CE1 PHE   333      41.964  26.307  22.898  1.00  0.00           C  
ATOM   4865  HE1 PHE   333      41.692  27.080  22.195  1.00  0.00           H  
ATOM   4866  CZ  PHE   333      42.995  25.385  22.528  1.00  0.00           C  
ATOM   4867  HZ  PHE   333      43.498  25.538  21.585  1.00  0.00           H  
ATOM   4868  CE2 PHE   333      43.417  24.498  23.526  1.00  0.00           C  
ATOM   4869  HE2 PHE   333      44.279  23.891  23.291  1.00  0.00           H  
ATOM   4870  CD2 PHE   333      42.773  24.419  24.754  1.00  0.00           C  
ATOM   4871  HD2 PHE   333      43.103  23.772  25.553  1.00  0.00           H  
ATOM   4872  C   PHE   333      38.642  25.907  26.082  1.00  0.00           C  
ATOM   4873  O   PHE   333      38.377  26.075  24.928  1.00  0.00           O  
ATOM   4874  N   HIE   334      38.254  26.786  26.996  1.00  0.00           N  
ATOM   4875  H   HIE   334      38.702  26.689  27.896  1.00  0.00           H  
ATOM   4876  CA  HIE   334      37.682  28.066  26.755  1.00  0.00           C  
ATOM   4877  HA  HIE   334      37.094  28.068  25.838  1.00  0.00           H  
ATOM   4878  CB  HIE   334      36.736  28.410  27.950  1.00  0.00           C  
ATOM   4879  HB2 HIE   334      35.850  27.776  27.908  1.00  0.00           H  
ATOM   4880  HB3 HIE   334      37.159  28.174  28.927  1.00  0.00           H  
ATOM   4881  CG  HIE   334      36.207  29.807  28.029  1.00  0.00           C  
ATOM   4882  ND1 HIE   334      35.219  30.320  27.196  1.00  0.00           N  
ATOM   4883  CE1 HIE   334      34.894  31.533  27.751  1.00  0.00           C  
ATOM   4884  HE1 HIE   334      33.996  32.084  27.513  1.00  0.00           H  
ATOM   4885  NE2 HIE   334      35.729  31.898  28.729  1.00  0.00           N  
ATOM   4886  HE2 HIE   334      35.750  32.772  29.234  1.00  0.00           H  
ATOM   4887  CD2 HIE   334      36.614  30.795  28.876  1.00  0.00           C  
ATOM   4888  HD2 HIE   334      37.478  30.690  29.516  1.00  0.00           H  
ATOM   4889  C   HIE   334      38.742  29.076  26.509  1.00  0.00           C  
ATOM   4890  O   HIE   334      39.930  28.846  26.710  1.00  0.00           O  
ATOM   4891  N   GLY   335      38.335  30.176  25.925  1.00  0.00           N  
ATOM   4892  H   GLY   335      37.343  30.314  25.795  1.00  0.00           H  
ATOM   4893  CA  GLY   335      39.284  31.326  25.656  1.00  0.00           C  
ATOM   4894  HA2 GLY   335      40.116  31.276  26.357  1.00  0.00           H  
ATOM   4895  HA3 GLY   335      39.721  31.211  24.664  1.00  0.00           H  
ATOM   4896  C   GLY   335      38.571  32.719  25.736  1.00  0.00           C  
ATOM   4897  O   GLY   335      37.390  32.839  25.282  1.00  0.00           O  
ATOM   4898  N   GLN   336      39.270  33.736  26.207  1.00  0.00           N  
ATOM   4899  H   GLN   336      40.182  33.508  26.577  1.00  0.00           H  
ATOM   4900  CA  GLN   336      38.853  35.145  26.160  1.00  0.00           C  
ATOM   4901  HA  GLN   336      38.068  35.246  25.411  1.00  0.00           H  
ATOM   4902  CB  GLN   336      38.301  35.382  27.592  1.00  0.00           C  
ATOM   4903  HB2 GLN   336      37.533  34.619  27.721  1.00  0.00           H  
ATOM   4904  HB3 GLN   336      39.130  35.301  28.295  1.00  0.00           H  
ATOM   4905  CG  GLN   336      37.614  36.723  27.811  1.00  0.00           C  
ATOM   4906  HG2 GLN   336      36.807  36.807  27.082  1.00  0.00           H  
ATOM   4907  HG3 GLN   336      38.277  37.584  27.729  1.00  0.00           H  
ATOM   4908  CD  GLN   336      36.865  36.741  29.204  1.00  0.00           C  
ATOM   4909  OE1 GLN   336      36.349  35.742  29.702  1.00  0.00           O  
ATOM   4910  NE2 GLN   336      36.772  37.894  29.812  1.00  0.00           N  
ATOM   4911 HE21 GLN   336      37.305  38.711  29.553  1.00  0.00           H  
ATOM   4912 HE22 GLN   336      36.113  38.041  30.563  1.00  0.00           H  
ATOM   4913  C   GLN   336      39.934  36.075  25.674  1.00  0.00           C  
ATOM   4914  O   GLN   336      41.103  35.814  25.826  1.00  0.00           O  
ATOM   4915  N   ILE   337      39.551  37.215  25.045  1.00  0.00           N  
ATOM   4916  H   ILE   337      38.551  37.349  24.996  1.00  0.00           H  
ATOM   4917  CA  ILE   337      40.439  38.243  24.526  1.00  0.00           C  
ATOM   4918  HA  ILE   337      41.438  38.126  24.946  1.00  0.00           H  
ATOM   4919  CB  ILE   337      40.512  38.161  22.935  1.00  0.00           C  
ATOM   4920  HB  ILE   337      39.474  38.203  22.604  1.00  0.00           H  
ATOM   4921  CG2 ILE   337      41.262  39.389  22.317  1.00  0.00           C  
ATOM   4922 HG21 ILE   337      42.303  39.396  22.639  1.00  0.00           H  
ATOM   4923 HG22 ILE   337      41.135  39.486  21.239  1.00  0.00           H  
ATOM   4924 HG23 ILE   337      40.937  40.385  22.618  1.00  0.00           H  
ATOM   4925  CG1 ILE   337      41.258  36.837  22.486  1.00  0.00           C  
ATOM   4926 HG12 ILE   337      41.640  36.910  21.467  1.00  0.00           H  
ATOM   4927 HG13 ILE   337      42.108  36.720  23.158  1.00  0.00           H  
ATOM   4928  CD1 ILE   337      40.386  35.544  22.410  1.00  0.00           C  
ATOM   4929 HD11 ILE   337      39.999  35.163  23.355  1.00  0.00           H  
ATOM   4930 HD12 ILE   337      41.091  34.784  22.072  1.00  0.00           H  
ATOM   4931 HD13 ILE   337      39.543  35.685  21.733  1.00  0.00           H  
ATOM   4932  C   ILE   337      39.910  39.585  24.923  1.00  0.00           C  
ATOM   4933  O   ILE   337      38.783  39.932  24.494  1.00  0.00           O  
ATOM   4934  N   MET   338      40.648  40.392  25.734  1.00  0.00           N  
ATOM   4935  H   MET   338      41.610  40.118  25.877  1.00  0.00           H  
ATOM   4936  CA  MET   338      40.157  41.502  26.520  1.00  0.00           C  
ATOM   4937  HA  MET   338      39.193  41.813  26.118  1.00  0.00           H
[truncated: 3,789,677 more chars]
