# Supplementary material for: Mechanistic insights into glycoside 3-oxidases involved in C-glycoside metabolism in soil microorganisms
Source: Nat Commun. 2023 Nov 14;14:7289. doi: 10.1038/s41467-023-42000-3 (PMC10646112; doi:10.1038/s41467-023-42000-3)
Supplement: Supplementary file 5 — Supplementary Data 1 [file 41467_2023_42000_MOESM5_ESM.zip › SuppInfo-MD-files/cMDs-for-MMPBSA/glc_end_7.pdb]

CRYST1   78.634   82.194   72.470  90.00  90.00  90.00               1
ATOM      1  N   ARG     1      37.349  94.461  52.463  1.00  0.00           N  
ATOM      2  H1  ARG     1      36.951  95.168  51.862  1.00  0.00           H  
ATOM      3  H2  ARG     1      36.773  94.196  53.249  1.00  0.00           H  
ATOM      4  H3  ARG     1      38.150  94.883  52.912  1.00  0.00           H  
ATOM      5  CA  ARG     1      37.911  93.292  51.699  1.00  0.00           C  
ATOM      6  HA  ARG     1      38.257  93.781  50.789  1.00  0.00           H  
ATOM      7  CB  ARG     1      39.029  92.554  52.469  1.00  0.00           C  
ATOM      8  HB2 ARG     1      38.689  92.065  53.382  1.00  0.00           H  
ATOM      9  HB3 ARG     1      39.724  93.340  52.762  1.00  0.00           H  
ATOM     10  CG  ARG     1      39.828  91.577  51.628  1.00  0.00           C  
ATOM     11  HG2 ARG     1      39.239  90.682  51.428  1.00  0.00           H  
ATOM     12  HG3 ARG     1      40.021  92.114  50.700  1.00  0.00           H  
ATOM     13  CD  ARG     1      41.166  91.132  52.328  1.00  0.00           C  
ATOM     14  HD2 ARG     1      40.873  90.879  53.347  1.00  0.00           H  
ATOM     15  HD3 ARG     1      41.877  91.959  52.321  1.00  0.00           H  
ATOM     16  NE  ARG     1      41.676  90.010  51.604  1.00  0.00           N  
ATOM     17  HE  ARG     1      41.483  89.943  50.615  1.00  0.00           H  
ATOM     18  CZ  ARG     1      42.524  89.137  52.121  1.00  0.00           C  
ATOM     19  NH1 ARG     1      42.911  89.121  53.362  1.00  0.00           N  
ATOM     20 HH11 ARG     1      42.592  89.857  53.976  1.00  0.00           H  
ATOM     21 HH12 ARG     1      43.439  88.342  53.728  1.00  0.00           H  
ATOM     22  NH2 ARG     1      43.058  88.360  51.289  1.00  0.00           N  
ATOM     23 HH21 ARG     1      42.990  88.657  50.327  1.00  0.00           H  
ATOM     24 HH22 ARG     1      43.645  87.625  51.658  1.00  0.00           H  
ATOM     25  C   ARG     1      36.813  92.410  51.108  1.00  0.00           C  
ATOM     26  O   ARG     1      36.977  91.919  49.996  1.00  0.00           O  
ATOM     27  N   TYR     2      35.889  91.941  51.985  1.00  0.00           N  
ATOM     28  H   TYR     2      35.778  92.403  52.877  1.00  0.00           H  
ATOM     29  CA  TYR     2      34.945  90.935  51.505  1.00  0.00           C  
ATOM     30  HA  TYR     2      35.412  90.338  50.721  1.00  0.00           H  
ATOM     31  CB  TYR     2      34.694  89.924  52.627  1.00  0.00           C  
ATOM     32  HB2 TYR     2      34.227  89.017  52.243  1.00  0.00           H  
ATOM     33  HB3 TYR     2      34.018  90.397  53.340  1.00  0.00           H  
ATOM     34  CG  TYR     2      35.882  89.578  53.406  1.00  0.00           C  
ATOM     35  CD1 TYR     2      36.925  89.020  52.719  1.00  0.00           C  
ATOM     36  HD1 TYR     2      36.754  88.803  51.674  1.00  0.00           H  
ATOM     37  CE1 TYR     2      38.157  88.725  53.408  1.00  0.00           C  
ATOM     38  HE1 TYR     2      38.985  88.312  52.851  1.00  0.00           H  
ATOM     39  CZ  TYR     2      38.319  89.078  54.727  1.00  0.00           C  
ATOM     40  OH  TYR     2      39.554  88.846  55.294  1.00  0.00           O  
ATOM     41  HH  TYR     2      40.020  88.173  54.792  1.00  0.00           H  
ATOM     42  CE2 TYR     2      37.234  89.588  55.474  1.00  0.00           C  
ATOM     43  HE2 TYR     2      37.432  89.733  56.526  1.00  0.00           H  
ATOM     44  CD2 TYR     2      35.953  89.769  54.817  1.00  0.00           C  
ATOM     45  HD2 TYR     2      35.134  90.212  55.365  1.00  0.00           H  
ATOM     46  C   TYR     2      33.649  91.369  50.882  1.00  0.00           C  
ATOM     47  O   TYR     2      33.312  92.525  50.908  1.00  0.00           O  
ATOM     48  N   PRO     3      32.791  90.447  50.341  1.00  0.00           N  
ATOM     49  CD  PRO     3      33.072  89.097  49.846  1.00  0.00           C  
ATOM     50  HD2 PRO     3      34.081  88.776  49.590  1.00  0.00           H  
ATOM     51  HD3 PRO     3      32.741  88.321  50.536  1.00  0.00           H  
ATOM     52  CG  PRO     3      32.154  88.800  48.668  1.00  0.00           C  
ATOM     53  HG2 PRO     3      32.000  87.749  48.425  1.00  0.00           H  
ATOM     54  HG3 PRO     3      32.450  89.315  47.754  1.00  0.00           H  
ATOM     55  CB  PRO     3      30.941  89.603  49.160  1.00  0.00           C  
ATOM     56  HB2 PRO     3      30.384  88.972  49.853  1.00  0.00           H  
ATOM     57  HB3 PRO     3      30.402  89.879  48.254  1.00  0.00           H  
ATOM     58  CA  PRO     3      31.490  90.795  49.870  1.00  0.00           C  
ATOM     59  HA  PRO     3      31.726  91.509  49.081  1.00  0.00           H  
ATOM     60  C   PRO     3      30.497  91.249  50.949  1.00  0.00           C  
ATOM     61  O   PRO     3      30.486  90.652  52.080  1.00  0.00           O  
ATOM     62  N   ALA     4      29.634  92.209  50.645  1.00  0.00           N  
ATOM     63  H   ALA     4      29.781  92.639  49.743  1.00  0.00           H  
ATOM     64  CA  ALA     4      28.411  92.547  51.396  1.00  0.00           C  
ATOM     65  HA  ALA     4      28.749  92.768  52.409  1.00  0.00           H  
ATOM     66  CB  ALA     4      27.830  93.853  50.859  1.00  0.00           C  
ATOM     67  HB1 ALA     4      27.044  93.752  50.111  1.00  0.00           H  
ATOM     68  HB2 ALA     4      27.523  94.524  51.662  1.00  0.00           H  
ATOM     69  HB3 ALA     4      28.659  94.406  50.416  1.00  0.00           H  
ATOM     70  C   ALA     4      27.412  91.404  51.604  1.00  0.00           C  
ATOM     71  O   ALA     4      27.007  91.094  52.717  1.00  0.00           O  
ATOM     72  N   ALA     5      26.882  90.920  50.492  1.00  0.00           N  
ATOM     73  H   ALA     5      27.150  91.224  49.567  1.00  0.00           H  
ATOM     74  CA  ALA     5      26.287  89.561  50.500  1.00  0.00           C  
ATOM     75  HA  ALA     5      26.448  89.084  51.467  1.00  0.00           H  
ATOM     76  CB  ALA     5      24.779  89.775  50.361  1.00  0.00           C  
ATOM     77  HB1 ALA     5      24.489  89.956  49.326  1.00  0.00           H  
ATOM     78  HB2 ALA     5      24.238  88.906  50.737  1.00  0.00           H  
ATOM     79  HB3 ALA     5      24.377  90.602  50.946  1.00  0.00           H  
ATOM     80  C   ALA     5      26.774  88.660  49.321  1.00  0.00           C  
ATOM     81  O   ALA     5      27.342  89.138  48.371  1.00  0.00           O  
ATOM     82  N   VAL     6      26.466  87.366  49.445  1.00  0.00           N  
ATOM     83  H   VAL     6      26.005  87.019  50.274  1.00  0.00           H  
ATOM     84  CA  VAL     6      26.552  86.241  48.487  1.00  0.00           C  
ATOM     85  HA  VAL     6      26.662  86.739  47.524  1.00  0.00           H  
ATOM     86  CB  VAL     6      27.838  85.370  48.734  1.00  0.00           C  
ATOM     87  HB  VAL     6      27.849  84.490  48.091  1.00  0.00           H  
ATOM     88  CG1 VAL     6      29.123  86.210  48.483  1.00  0.00           C  
ATOM     89 HG11 VAL     6      29.171  87.118  49.084  1.00  0.00           H  
ATOM     90 HG12 VAL     6      29.146  86.648  47.485  1.00  0.00           H  
ATOM     91 HG13 VAL     6      30.033  85.653  48.707  1.00  0.00           H  
ATOM     92  CG2 VAL     6      27.937  84.792  50.156  1.00  0.00           C  
ATOM     93 HG21 VAL     6      26.978  84.378  50.469  1.00  0.00           H  
ATOM     94 HG22 VAL     6      28.729  84.044  50.131  1.00  0.00           H  
ATOM     95 HG23 VAL     6      28.249  85.550  50.875  1.00  0.00           H  
ATOM     96  C   VAL     6      25.290  85.394  48.530  1.00  0.00           C  
ATOM     97  O   VAL     6      24.620  85.442  49.528  1.00  0.00           O  
ATOM     98  N   ASP     7      24.983  84.610  47.582  1.00  0.00           N  
ATOM     99  H   ASP     7      25.582  84.667  46.770  1.00  0.00           H  
ATOM    100  CA  ASP     7      24.089  83.434  47.614  1.00  0.00           C  
ATOM    101  HA  ASP     7      23.127  83.746  48.020  1.00  0.00           H  
ATOM    102  CB  ASP     7      23.986  82.951  46.223  1.00  0.00           C  
ATOM    103  HB2 ASP     7      24.958  82.766  45.767  1.00  0.00           H  
ATOM    104  HB3 ASP     7      23.526  81.963  46.202  1.00  0.00           H  
ATOM    105  CG  ASP     7      23.274  83.920  45.310  1.00  0.00           C  
ATOM    106  OD1 ASP     7      23.803  84.464  44.338  1.00  0.00           O  
ATOM    107  OD2 ASP     7      22.158  84.262  45.682  1.00  0.00           O  
ATOM    108  C   ASP     7      24.718  82.330  48.495  1.00  0.00           C  
ATOM    109  O   ASP     7      24.005  81.862  49.388  1.00  0.00           O  
ATOM    110  N   VAL     8      26.016  81.988  48.367  1.00  0.00           N  
ATOM    111  H   VAL     8      26.511  82.417  47.598  1.00  0.00           H  
ATOM    112  CA  VAL     8      26.779  80.907  49.109  1.00  0.00           C  
ATOM    113  HA  VAL     8      26.083  80.585  49.883  1.00  0.00           H  
ATOM    114  CB  VAL     8      27.028  79.680  48.191  1.00  0.00           C  
ATOM    115  HB  VAL     8      27.971  79.824  47.663  1.00  0.00           H  
ATOM    116  CG1 VAL     8      27.147  78.425  49.006  1.00  0.00           C  
ATOM    117 HG11 VAL     8      28.032  78.556  49.629  1.00  0.00           H  
ATOM    118 HG12 VAL     8      26.246  78.220  49.584  1.00  0.00           H  
ATOM    119 HG13 VAL     8      27.199  77.453  48.516  1.00  0.00           H  
ATOM    120  CG2 VAL     8      25.954  79.391  47.153  1.00  0.00           C  
ATOM    121 HG21 VAL     8      26.003  80.186  46.409  1.00  0.00           H  
ATOM    122 HG22 VAL     8      24.938  79.251  47.523  1.00  0.00           H  
ATOM    123 HG23 VAL     8      26.200  78.447  46.666  1.00  0.00           H  
ATOM    124  C   VAL     8      28.094  81.334  49.783  1.00  0.00           C  
ATOM    125  O   VAL     8      29.038  81.695  49.081  1.00  0.00           O  
ATOM    126  N   ALA     9      28.234  81.205  51.096  1.00  0.00           N  
ATOM    127  H   ALA     9      27.408  80.993  51.637  1.00  0.00           H  
ATOM    128  CA  ALA     9      29.475  81.338  51.865  1.00  0.00           C  
ATOM    129  HA  ALA     9      30.140  81.996  51.306  1.00  0.00           H  
ATOM    130  CB  ALA     9      29.331  82.010  53.225  1.00  0.00           C  
ATOM    131  HB1 ALA     9      28.757  82.927  53.094  1.00  0.00           H  
ATOM    132  HB2 ALA     9      28.884  81.360  53.977  1.00  0.00           H  
ATOM    133  HB3 ALA     9      30.337  82.317  53.513  1.00  0.00           H  
ATOM    134  C   ALA     9      30.129  79.938  51.941  1.00  0.00           C  
ATOM    135  O   ALA     9      29.371  79.023  52.215  1.00  0.00           O  
ATOM    136  N   ILE    10      31.468  79.911  51.814  1.00  0.00           N  
ATOM    137  H   ILE    10      32.070  80.679  51.556  1.00  0.00           H  
ATOM    138  CA  ILE    10      32.208  78.643  51.900  1.00  0.00           C  
ATOM    139  HA  ILE    10      31.498  77.946  52.346  1.00  0.00           H  
ATOM    140  CB  ILE    10      32.702  78.112  50.509  1.00  0.00           C  
ATOM    141  HB  ILE    10      33.443  78.829  50.154  1.00  0.00           H  
ATOM    142  CG2 ILE    10      33.370  76.724  50.722  1.00  0.00           C  
ATOM    143 HG21 ILE    10      34.217  76.850  51.395  1.00  0.00           H  
ATOM    144 HG22 ILE    10      33.803  76.382  49.782  1.00  0.00           H  
ATOM    145 HG23 ILE    10      32.768  75.921  51.148  1.00  0.00           H  
ATOM    146  CG1 ILE    10      31.493  78.012  49.541  1.00  0.00           C  
ATOM    147 HG12 ILE    10      30.727  77.299  49.846  1.00  0.00           H  
ATOM    148 HG13 ILE    10      31.015  78.988  49.449  1.00  0.00           H  
ATOM    149  CD1 ILE    10      32.049  77.645  48.117  1.00  0.00           C  
ATOM    150 HD11 ILE    10      32.691  78.423  47.704  1.00  0.00           H  
ATOM    151 HD12 ILE    10      31.174  77.548  47.475  1.00  0.00           H  
ATOM    152 HD13 ILE    10      32.650  76.737  48.078  1.00  0.00           H  
ATOM    153  C   ILE    10      33.354  78.878  52.936  1.00  0.00           C  
ATOM    154  O   ILE    10      34.199  79.731  52.728  1.00  0.00           O  
ATOM    155  N   VAL    11      33.371  78.161  54.047  1.00  0.00           N  
ATOM    156  H   VAL    11      32.585  77.530  54.104  1.00  0.00           H  
ATOM    157  CA  VAL    11      34.534  78.154  54.978  1.00  0.00           C  
ATOM    158  HA  VAL    11      34.888  79.185  55.003  1.00  0.00           H  
ATOM    159  CB  VAL    11      34.120  77.891  56.407  1.00  0.00           C  
ATOM    160  HB  VAL    11      33.934  76.857  56.698  1.00  0.00           H  
ATOM    161  CG1 VAL    11      35.334  78.364  57.325  1.00  0.00           C  
ATOM    162 HG11 VAL    11      35.120  78.455  58.390  1.00  0.00           H  
ATOM    163 HG12 VAL    11      36.212  77.721  57.288  1.00  0.00           H  
ATOM    164 HG13 VAL    11      35.748  79.348  57.106  1.00  0.00           H  
ATOM    165  CG2 VAL    11      32.898  78.615  56.745  1.00  0.00           C  
ATOM    166 HG21 VAL    11      33.033  79.678  56.545  1.00  0.00           H  
ATOM    167 HG22 VAL    11      32.729  78.534  57.818  1.00  0.00           H  
ATOM    168 HG23 VAL    11      32.040  78.235  56.191  1.00  0.00           H  
ATOM    169  C   VAL    11      35.547  77.222  54.472  1.00  0.00           C  
ATOM    170  O   VAL    11      35.270  76.010  54.344  1.00  0.00           O  
ATOM    171  N   GLY    12      36.793  77.679  54.353  1.00  0.00           N  
ATOM    172  H   GLY    12      37.038  78.590  54.714  1.00  0.00           H  
ATOM    173  CA  GLY    12      37.946  76.949  54.048  1.00  0.00           C  
ATOM    174  HA2 GLY    12      38.797  77.506  54.441  1.00  0.00           H  
ATOM    175  HA3 GLY    12      37.871  76.044  54.650  1.00  0.00           H  
ATOM    176  C   GLY    12      38.178  76.575  52.548  1.00  0.00           C  
ATOM    177  O   GLY    12      37.299  76.898  51.699  1.00  0.00           O  
ATOM    178  N   SER    13      39.374  76.019  52.144  1.00  0.00           N  
ATOM    179  H   SER    13      40.115  76.018  52.830  1.00  0.00           H  
ATOM    180  CA  SER    13      39.804  75.866  50.749  1.00  0.00           C  
ATOM    181  HA  SER    13      38.888  75.846  50.158  1.00  0.00           H  
ATOM    182  CB  SER    13      40.568  77.125  50.243  1.00  0.00           C  
ATOM    183  HB2 SER    13      40.604  77.045  49.156  1.00  0.00           H  
ATOM    184  HB3 SER    13      40.131  78.061  50.590  1.00  0.00           H  
ATOM    185  OG  SER    13      41.862  76.974  50.826  1.00  0.00           O  
ATOM    186  HG  SER    13      41.686  76.892  51.767  1.00  0.00           H  
ATOM    187  C   SER    13      40.514  74.502  50.335  1.00  0.00           C  
ATOM    188  O   SER    13      41.240  74.432  49.320  1.00  0.00           O  
ATOM    189  N   GLY    14      40.198  73.413  51.054  1.00  0.00           N  
ATOM    190  H   GLY    14      39.440  73.514  51.714  1.00  0.00           H  
ATOM    191  CA  GLY    14      40.580  72.000  50.740  1.00  0.00           C  
ATOM    192  HA2 GLY    14      41.586  72.021  50.320  1.00  0.00           H  
ATOM    193  HA3 GLY    14      40.617  71.373  51.631  1.00  0.00           H  
ATOM    194  C   GLY    14      39.528  71.346  49.807  1.00  0.00           C  
ATOM    195  O   GLY    14      38.666  72.095  49.248  1.00  0.00           O  
ATOM    196  N   PRO    15      39.674  70.029  49.469  1.00  0.00           N  
ATOM    197  CD  PRO    15      40.619  69.102  50.080  1.00  0.00           C  
ATOM    198  HD2 PRO    15      40.361  68.635  51.030  1.00  0.00           H  
ATOM    199  HD3 PRO    15      41.568  69.634  50.151  1.00  0.00           H  
ATOM    200  CG  PRO    15      40.790  67.959  49.062  1.00  0.00           C  
ATOM    201  HG2 PRO    15      41.538  68.081  48.278  1.00  0.00           H  
ATOM    202  HG3 PRO    15      40.965  67.055  49.646  1.00  0.00           H  
ATOM    203  CB  PRO    15      39.319  67.897  48.544  1.00  0.00           C  
ATOM    204  HB2 PRO    15      38.663  67.389  49.251  1.00  0.00           H  
ATOM    205  HB3 PRO    15      39.292  67.425  47.562  1.00  0.00           H  
ATOM    206  CA  PRO    15      38.856  69.328  48.492  1.00  0.00           C  
ATOM    207  HA  PRO    15      39.061  69.702  47.489  1.00  0.00           H  
ATOM    208  C   PRO    15      37.371  69.458  48.714  1.00  0.00           C  
ATOM    209  O   PRO    15      36.577  69.537  47.766  1.00  0.00           O  
ATOM    210  N   THR    16      36.977  69.432  49.933  1.00  0.00           N  
ATOM    211  H   THR    16      37.706  69.416  50.632  1.00  0.00           H  
ATOM    212  CA  THR    16      35.568  69.301  50.467  1.00  0.00           C  
ATOM    213  HA  THR    16      34.990  68.676  49.786  1.00  0.00           H  
ATOM    214  CB  THR    16      35.628  68.622  51.844  1.00  0.00           C  
ATOM    215  HB  THR    16      34.599  68.356  52.083  1.00  0.00           H  
ATOM    216  CG2 THR    16      36.314  67.234  51.748  1.00  0.00           C  
ATOM    217 HG21 THR    16      35.860  66.783  50.865  1.00  0.00           H  
ATOM    218 HG22 THR    16      36.074  66.708  52.672  1.00  0.00           H  
ATOM    219 HG23 THR    16      37.367  67.204  51.469  1.00  0.00           H  
ATOM    220  OG1 THR    16      36.155  69.439  52.922  1.00  0.00           O  
ATOM    221  HG1 THR    16      37.107  69.330  52.973  1.00  0.00           H  
ATOM    222  C   THR    16      34.914  70.657  50.494  1.00  0.00           C  
ATOM    223  O   THR    16      33.724  70.690  50.254  1.00  0.00           O  
ATOM    224  N   ALA    17      35.583  71.796  50.670  1.00  0.00           N  
ATOM    225  H   ALA    17      36.446  71.775  51.195  1.00  0.00           H  
ATOM    226  CA  ALA    17      35.059  73.160  50.343  1.00  0.00           C  
ATOM    227  HA  ALA    17      34.043  73.074  50.730  1.00  0.00           H  
ATOM    228  CB  ALA    17      35.925  74.254  50.977  1.00  0.00           C  
ATOM    229  HB1 ALA    17      35.661  74.329  52.031  1.00  0.00           H  
ATOM    230  HB2 ALA    17      36.968  73.944  50.902  1.00  0.00           H  
ATOM    231  HB3 ALA    17      35.732  75.189  50.450  1.00  0.00           H  
ATOM    232  C   ALA    17      35.059  73.381  48.841  1.00  0.00           C  
ATOM    233  O   ALA    17      34.065  73.949  48.268  1.00  0.00           O  
ATOM    234  N   SER    18      36.068  72.948  48.125  1.00  0.00           N  
ATOM    235  H   SER    18      36.821  72.500  48.627  1.00  0.00           H  
ATOM    236  CA  SER    18      36.169  73.123  46.701  1.00  0.00           C  
ATOM    237  HA  SER    18      36.108  74.192  46.496  1.00  0.00           H  
ATOM    238  CB  SER    18      37.527  72.613  46.247  1.00  0.00           C  
ATOM    239  HB2 SER    18      37.573  71.541  46.434  1.00  0.00           H  
ATOM    240  HB3 SER    18      37.611  72.732  45.166  1.00  0.00           H  
ATOM    241  OG  SER    18      38.635  73.281  46.877  1.00  0.00           O  
ATOM    242  HG  SER    18      38.543  73.146  47.823  1.00  0.00           H  
ATOM    243  C   SER    18      35.096  72.378  45.887  1.00  0.00           C  
ATOM    244  O   SER    18      34.625  72.856  44.842  1.00  0.00           O  
ATOM    245  N   ALA    19      34.733  71.195  46.300  1.00  0.00           N  
ATOM    246  H   ALA    19      35.109  70.923  47.198  1.00  0.00           H  
ATOM    247  CA  ALA    19      33.622  70.437  45.728  1.00  0.00           C  
ATOM    248  HA  ALA    19      33.974  70.065  44.766  1.00  0.00           H  
ATOM    249  CB  ALA    19      33.367  69.167  46.541  1.00  0.00           C  
ATOM    250  HB1 ALA    19      32.422  68.738  46.210  1.00  0.00           H  
ATOM    251  HB2 ALA    19      33.088  69.453  47.555  1.00  0.00           H  
ATOM    252  HB3 ALA    19      34.240  68.521  46.449  1.00  0.00           H  
ATOM    253  C   ALA    19      32.282  71.199  45.459  1.00  0.00           C  
ATOM    254  O   ALA    19      31.602  70.913  44.469  1.00  0.00           O  
ATOM    255  N   TYR    20      31.932  72.055  46.478  1.00  0.00           N  
ATOM    256  H   TYR    20      32.599  72.245  47.212  1.00  0.00           H  
ATOM    257  CA  TYR    20      30.835  72.971  46.355  1.00  0.00           C  
ATOM    258  HA  TYR    20      29.910  72.487  46.040  1.00  0.00           H  
ATOM    259  CB  TYR    20      30.510  73.560  47.773  1.00  0.00           C  
ATOM    260  HB2 TYR    20      29.740  74.330  47.722  1.00  0.00           H  
ATOM    261  HB3 TYR    20      31.431  74.051  48.090  1.00  0.00           H  
ATOM    262  CG  TYR    20      30.064  72.578  48.757  1.00  0.00           C  
ATOM    263  CD1 TYR    20      30.958  71.715  49.432  1.00  0.00           C  
ATOM    264  HD1 TYR    20      31.992  71.835  49.143  1.00  0.00           H  
ATOM    265  CE1 TYR    20      30.486  70.916  50.472  1.00  0.00           C  
ATOM    266  HE1 TYR    20      31.205  70.390  51.082  1.00  0.00           H  
ATOM    267  CZ  TYR    20      29.081  70.886  50.804  1.00  0.00           C  
ATOM    268  OH  TYR    20      28.664  70.207  51.935  1.00  0.00           O  
ATOM    269  HH  TYR    20      29.357  70.010  52.569  1.00  0.00           H  
ATOM    270  CE2 TYR    20      28.254  71.648  50.002  1.00  0.00           C  
ATOM    271  HE2 TYR    20      27.197  71.614  50.221  1.00  0.00           H  
ATOM    272  CD2 TYR    20      28.707  72.456  48.971  1.00  0.00           C  
ATOM    273  HD2 TYR    20      27.932  72.970  48.421  1.00  0.00           H  
ATOM    274  C   TYR    20      31.047  74.040  45.229  1.00  0.00           C  
ATOM    275  O   TYR    20      30.227  74.094  44.354  1.00  0.00           O  
ATOM    276  N   ALA    21      32.170  74.762  45.318  1.00  0.00           N  
ATOM    277  H   ALA    21      32.843  74.489  46.019  1.00  0.00           H  
ATOM    278  CA  ALA    21      32.392  75.855  44.281  1.00  0.00           C  
ATOM    279  HA  ALA    21      31.592  76.593  44.325  1.00  0.00           H  
ATOM    280  CB  ALA    21      33.607  76.637  44.730  1.00  0.00           C  
ATOM    281  HB1 ALA    21      33.436  76.958  45.758  1.00  0.00           H  
ATOM    282  HB2 ALA    21      34.499  76.015  44.802  1.00  0.00           H  
ATOM    283  HB3 ALA    21      33.725  77.425  43.986  1.00  0.00           H  
ATOM    284  C   ALA    21      32.532  75.343  42.836  1.00  0.00           C  
ATOM    285  O   ALA    21      31.836  75.837  41.963  1.00  0.00           O  
ATOM    286  N   ARG    22      33.226  74.259  42.633  1.00  0.00           N  
ATOM    287  H   ARG    22      33.747  73.910  43.425  1.00  0.00           H  
ATOM    288  CA  ARG    22      33.131  73.473  41.373  1.00  0.00           C  
ATOM    289  HA  ARG    22      33.650  73.951  40.542  1.00  0.00           H  
ATOM    290  CB  ARG    22      34.007  72.167  41.621  1.00  0.00           C  
ATOM    291  HB2 ARG    22      33.607  71.679  42.509  1.00  0.00           H  
ATOM    292  HB3 ARG    22      35.051  72.376  41.854  1.00  0.00           H  
ATOM    293  CG  ARG    22      33.936  71.074  40.564  1.00  0.00           C  
ATOM    294  HG2 ARG    22      32.938  70.675  40.381  1.00  0.00           H  
ATOM    295  HG3 ARG    22      34.588  70.265  40.896  1.00  0.00           H  
ATOM    296  CD  ARG    22      34.567  71.671  39.308  1.00  0.00           C  
ATOM    297  HD2 ARG    22      33.956  72.466  38.881  1.00  0.00           H  
ATOM    298  HD3 ARG    22      35.535  72.035  39.651  1.00  0.00           H  
ATOM    299  NE  ARG    22      34.689  70.680  38.279  1.00  0.00           N  
ATOM    300  HE  ARG    22      33.850  70.569  37.727  1.00  0.00           H  
ATOM    301  CZ  ARG    22      35.682  69.823  38.071  1.00  0.00           C  
ATOM    302  NH1 ARG    22      36.728  69.848  38.839  1.00  0.00           N  
ATOM    303 HH11 ARG    22      36.762  70.481  39.626  1.00  0.00           H  
ATOM    304 HH12 ARG    22      37.557  69.312  38.626  1.00  0.00           H  
ATOM    305  NH2 ARG    22      35.666  68.931  37.100  1.00  0.00           N  
ATOM    306 HH21 ARG    22      34.937  68.852  36.406  1.00  0.00           H  
ATOM    307 HH22 ARG    22      36.531  68.526  36.773  1.00  0.00           H  
ATOM    308  C   ARG    22      31.768  73.120  40.869  1.00  0.00           C  
ATOM    309  O   ARG    22      31.451  73.685  39.815  1.00  0.00           O  
ATOM    310  N   ILE    23      31.039  72.228  41.570  1.00  0.00           N  
ATOM    311  H   ILE    23      31.263  72.027  42.534  1.00  0.00           H  
ATOM    312  CA  ILE    23      29.619  71.862  41.201  1.00  0.00           C  
ATOM    313  HA  ILE    23      29.625  71.283  40.278  1.00  0.00           H  
ATOM    314  CB  ILE    23      29.038  70.882  42.175  1.00  0.00           C  
ATOM    315  HB  ILE    23      29.203  71.257  43.185  1.00  0.00           H  
ATOM    316  CG2 ILE    23      27.489  70.575  41.909  1.00  0.00           C  
ATOM    317 HG21 ILE    23      26.935  71.514  41.888  1.00  0.00           H  
ATOM    318 HG22 ILE    23      27.105  70.016  42.762  1.00  0.00           H  
ATOM    319 HG23 ILE    23      27.181  70.078  40.990  1.00  0.00           H  
ATOM    320  CG1 ILE    23      29.743  69.507  42.113  1.00  0.00           C  
ATOM    321 HG12 ILE    23      30.828  69.597  42.063  1.00  0.00           H  
ATOM    322 HG13 ILE    23      29.529  69.027  43.068  1.00  0.00           H  
ATOM    323  CD1 ILE    23      29.579  68.586  40.901  1.00  0.00           C  
ATOM    324 HD11 ILE    23      29.422  69.229  40.035  1.00  0.00           H  
ATOM    325 HD12 ILE    23      28.713  67.935  41.022  1.00  0.00           H  
ATOM    326 HD13 ILE    23      30.500  68.031  40.727  1.00  0.00           H  
ATOM    327  C   ILE    23      28.821  73.097  41.030  1.00  0.00           C  
ATOM    328  O   ILE    23      28.143  73.213  40.044  1.00  0.00           O  
ATOM    329  N   LEU    24      28.794  74.111  41.887  1.00  0.00           N  
ATOM    330  H   LEU    24      29.331  74.002  42.735  1.00  0.00           H  
ATOM    331  CA  LEU    24      27.932  75.259  41.696  1.00  0.00           C  
ATOM    332  HA  LEU    24      26.913  74.883  41.606  1.00  0.00           H  
ATOM    333  CB  LEU    24      28.022  76.150  42.922  1.00  0.00           C  
ATOM    334  HB2 LEU    24      29.047  76.413  43.187  1.00  0.00           H  
ATOM    335  HB3 LEU    24      27.490  77.050  42.616  1.00  0.00           H  
ATOM    336  CG  LEU    24      27.293  75.541  44.126  1.00  0.00           C  
ATOM    337  HG  LEU    24      27.617  74.513  44.285  1.00  0.00           H  
ATOM    338  CD1 LEU    24      27.741  76.278  45.387  1.00  0.00           C  
ATOM    339 HD11 LEU    24      28.818  76.214  45.540  1.00  0.00           H  
ATOM    340 HD12 LEU    24      27.248  75.791  46.228  1.00  0.00           H  
ATOM    341 HD13 LEU    24      27.333  77.288  45.334  1.00  0.00           H  
ATOM    342  CD2 LEU    24      25.782  75.678  44.034  1.00  0.00           C  
ATOM    343 HD21 LEU    24      25.251  75.280  44.899  1.00  0.00           H  
ATOM    344 HD22 LEU    24      25.497  75.096  43.158  1.00  0.00           H  
ATOM    345 HD23 LEU    24      25.471  76.705  43.840  1.00  0.00           H  
ATOM    346  C   LEU    24      28.328  75.995  40.404  1.00  0.00           C  
ATOM    347  O   LEU    24      27.487  76.577  39.708  1.00  0.00           O  
ATOM    348  N   SER    25      29.591  76.044  39.911  1.00  0.00           N  
ATOM    349  H   SER    25      30.342  75.741  40.514  1.00  0.00           H  
ATOM    350  CA  SER    25      29.923  76.602  38.656  1.00  0.00           C  
ATOM    351  HA  SER    25      29.485  77.596  38.569  1.00  0.00           H  
ATOM    352  CB  SER    25      31.456  76.786  38.604  1.00  0.00           C  
ATOM    353  HB2 SER    25      31.899  75.801  38.753  1.00  0.00           H  
ATOM    354  HB3 SER    25      31.773  77.197  37.646  1.00  0.00           H  
ATOM    355  OG  SER    25      31.929  77.672  39.649  1.00  0.00           O  
ATOM    356  HG  SER    25      31.999  77.056  40.382  1.00  0.00           H  
ATOM    357  C   SER    25      29.534  75.717  37.476  1.00  0.00           C  
ATOM    358  O   SER    25      29.532  76.180  36.389  1.00  0.00           O  
ATOM    359  N   GLU    26      29.167  74.432  37.729  1.00  0.00           N  
ATOM    360  H   GLU    26      29.344  73.974  38.611  1.00  0.00           H  
ATOM    361  CA  GLU    26      28.650  73.559  36.617  1.00  0.00           C  
ATOM    362  HA  GLU    26      29.078  73.894  35.672  1.00  0.00           H  
ATOM    363  CB  GLU    26      29.051  72.128  36.832  1.00  0.00           C  
ATOM    364  HB2 GLU    26      28.748  71.922  37.858  1.00  0.00           H  
ATOM    365  HB3 GLU    26      28.534  71.404  36.202  1.00  0.00           H  
ATOM    366  CG  GLU    26      30.555  71.924  36.670  1.00  0.00           C  
ATOM    367  HG2 GLU    26      30.989  72.165  35.700  1.00  0.00           H  
ATOM    368  HG3 GLU    26      31.066  72.494  37.447  1.00  0.00           H  
ATOM    369  CD  GLU    26      30.894  70.407  36.871  1.00  0.00           C  
ATOM    370  OE1 GLU    26      32.113  70.056  37.008  1.00  0.00           O  
ATOM    371  OE2 GLU    26      30.051  69.498  36.879  1.00  0.00           O  
ATOM    372  C   GLU    26      27.099  73.695  36.632  1.00  0.00           C  
ATOM    373  O   GLU    26      26.501  73.597  35.584  1.00  0.00           O  
ATOM    374  N   GLU    27      26.432  73.803  37.777  1.00  0.00           N  
ATOM    375  H   GLU    27      26.968  73.846  38.632  1.00  0.00           H  
ATOM    376  CA  GLU    27      25.001  73.566  38.054  1.00  0.00           C  
ATOM    377  HA  GLU    27      24.607  73.067  37.169  1.00  0.00           H  
ATOM    378  CB  GLU    27      24.895  72.541  39.196  1.00  0.00           C  
ATOM    379  HB2 GLU    27      23.836  72.344  39.359  1.00  0.00           H  
ATOM    380  HB3 GLU    27      25.349  72.962  40.093  1.00  0.00           H  
ATOM    381  CG  GLU    27      25.534  71.137  38.984  1.00  0.00           C  
ATOM    382  HG2 GLU    27      26.615  71.225  38.875  1.00  0.00           H  
ATOM    383  HG3 GLU    27      25.309  70.580  39.894  1.00  0.00           H  
ATOM    384  CD  GLU    27      25.028  70.275  37.757  1.00  0.00           C  
ATOM    385  OE1 GLU    27      24.067  70.688  37.104  1.00  0.00           O  
ATOM    386  OE2 GLU    27      25.664  69.195  37.584  1.00  0.00           O  
ATOM    387  C   GLU    27      24.199  74.821  38.321  1.00  0.00           C  
ATOM    388  O   GLU    27      22.968  74.796  38.188  1.00  0.00           O  
ATOM    389  N   ALA    28      24.805  75.923  38.753  1.00  0.00           N  
ATOM    390  H   ALA    28      25.776  75.937  39.028  1.00  0.00           H  
ATOM    391  CA  ALA    28      24.164  77.213  39.150  1.00  0.00           C  
ATOM    392  HA  ALA    28      23.301  77.545  38.573  1.00  0.00           H  
ATOM    393  CB  ALA    28      23.755  77.022  40.596  1.00  0.00           C  
ATOM    394  HB1 ALA    28      23.111  76.152  40.722  1.00  0.00           H  
ATOM    395  HB2 ALA    28      23.198  77.876  40.982  1.00  0.00           H  
ATOM    396  HB3 ALA    28      24.643  76.755  41.169  1.00  0.00           H  
ATOM    397  C   ALA    28      25.155  78.427  39.059  1.00  0.00           C  
ATOM    398  O   ALA    28      25.528  79.057  40.084  1.00  0.00           O  
ATOM    399  N   PRO    29      25.723  78.709  37.854  1.00  0.00           N  
ATOM    400  CD  PRO    29      25.332  78.207  36.554  1.00  0.00           C  
ATOM    401  HD2 PRO    29      25.587  77.149  36.616  1.00  0.00           H  
ATOM    402  HD3 PRO    29      24.292  78.464  36.354  1.00  0.00           H  
ATOM    403  CG  PRO    29      26.216  78.900  35.568  1.00  0.00           C  
ATOM    404  HG2 PRO    29      25.694  79.769  35.169  1.00  0.00           H  
ATOM    405  HG3 PRO    29      26.523  78.244  34.753  1.00  0.00           H  
ATOM    406  CB  PRO    29      27.450  79.407  36.324  1.00  0.00           C  
ATOM    407  HB2 PRO    29      27.820  80.269  35.768  1.00  0.00           H  
ATOM    408  HB3 PRO    29      28.171  78.595  36.418  1.00  0.00           H  
ATOM    409  CA  PRO    29      26.868  79.665  37.743  1.00  0.00           C  
ATOM    410  HA  PRO    29      27.550  79.340  38.528  1.00  0.00           H  
ATOM    411  C   PRO    29      26.481  81.177  37.887  1.00  0.00           C  
ATOM    412  O   PRO    29      27.432  81.981  37.990  1.00  0.00           O  
ATOM    413  N   GLY    30      25.204  81.542  37.939  1.00  0.00           N  
ATOM    414  H   GLY    30      24.483  80.882  37.684  1.00  0.00           H  
ATOM    415  CA  GLY    30      24.733  82.817  38.451  1.00  0.00           C  
ATOM    416  HA2 GLY    30      25.628  83.438  38.478  1.00  0.00           H  
ATOM    417  HA3 GLY    30      23.997  83.315  37.820  1.00  0.00           H  
ATOM    418  C   GLY    30      24.208  82.721  39.865  1.00  0.00           C  
ATOM    419  O   GLY    30      23.127  83.233  40.107  1.00  0.00           O  
ATOM    420  N   ALA    31      24.935  81.993  40.646  1.00  0.00           N  
ATOM    421  H   ALA    31      25.523  81.263  40.268  1.00  0.00           H  
ATOM    422  CA  ALA    31      24.916  82.215  42.103  1.00  0.00           C  
ATOM    423  HA  ALA    31      24.038  82.847  42.238  1.00  0.00           H  
ATOM    424  CB  ALA    31      24.570  80.857  42.737  1.00  0.00           C  
ATOM    425  HB1 ALA    31      25.459  80.229  42.676  1.00  0.00           H  
ATOM    426  HB2 ALA    31      24.505  81.004  43.815  1.00  0.00           H  
ATOM    427  HB3 ALA    31      23.714  80.426  42.218  1.00  0.00           H  
ATOM    428  C   ALA    31      26.260  82.785  42.576  1.00  0.00           C  
ATOM    429  O   ALA    31      27.344  82.183  42.320  1.00  0.00           O  
ATOM    430  N   THR    32      26.279  83.953  43.177  1.00  0.00           N  
ATOM    431  H   THR    32      25.366  84.306  43.427  1.00  0.00           H  
ATOM    432  CA  THR    32      27.417  84.616  43.844  1.00  0.00           C  
ATOM    433  HA  THR    32      28.312  84.637  43.221  1.00  0.00           H  
ATOM    434  CB  THR    32      27.110  86.029  44.202  1.00  0.00           C  
ATOM    435  HB  THR    32      27.966  86.327  44.807  1.00  0.00           H  
ATOM    436  CG2 THR    32      27.263  86.847  42.977  1.00  0.00           C  
ATOM    437 HG21 THR    32      27.122  87.896  43.238  1.00  0.00           H  
ATOM    438 HG22 THR    32      26.473  86.585  42.274  1.00  0.00           H  
ATOM    439 HG23 THR    32      28.256  86.663  42.569  1.00  0.00           H  
ATOM    440  OG1 THR    32      25.933  86.247  44.893  1.00  0.00           O  
ATOM    441  HG1 THR    32      25.155  85.790  44.564  1.00  0.00           H  
ATOM    442  C   THR    32      27.887  83.819  45.070  1.00  0.00           C  
ATOM    443  O   THR    32      27.117  83.528  46.011  1.00  0.00           O  
ATOM    444  N   ILE    33      29.134  83.437  45.085  1.00  0.00           N  
ATOM    445  H   ILE    33      29.751  83.777  44.361  1.00  0.00           H  
ATOM    446  CA  ILE    33      29.795  82.566  46.112  1.00  0.00           C  
ATOM    447  HA  ILE    33      29.097  82.357  46.923  1.00  0.00           H  
ATOM    448  CB  ILE    33      30.231  81.278  45.381  1.00  0.00           C  
ATOM    449  HB  ILE    33      30.821  81.596  44.522  1.00  0.00           H  
ATOM    450  CG2 ILE    33      30.868  80.284  46.352  1.00  0.00           C  
ATOM    451 HG21 ILE    33      31.749  80.623  46.897  1.00  0.00           H  
ATOM    452 HG22 ILE    33      31.223  79.399  45.823  1.00  0.00           H  
ATOM    453 HG23 ILE    33      30.036  80.027  47.008  1.00  0.00           H  
ATOM    454  CG1 ILE    33      29.005  80.554  44.728  1.00  0.00           C  
ATOM    455 HG12 ILE    33      28.348  80.256  45.545  1.00  0.00           H  
ATOM    456 HG13 ILE    33      28.436  81.155  44.019  1.00  0.00           H  
ATOM    457  CD1 ILE    33      29.450  79.279  44.124  1.00  0.00           C  
ATOM    458 HD11 ILE    33      30.430  79.358  43.653  1.00  0.00           H  
ATOM    459 HD12 ILE    33      29.554  78.485  44.864  1.00  0.00           H  
ATOM    460 HD13 ILE    33      28.707  78.841  43.457  1.00  0.00           H  
ATOM    461  C   ILE    33      31.003  83.273  46.691  1.00  0.00           C  
ATOM    462  O   ILE    33      31.577  84.081  45.966  1.00  0.00           O  
ATOM    463  N   ALA    34      31.437  83.067  47.951  1.00  0.00           N  
ATOM    464  H   ALA    34      30.771  82.597  48.548  1.00  0.00           H  
ATOM    465  CA  ALA    34      32.722  83.415  48.498  1.00  0.00           C  
ATOM    466  HA  ALA    34      33.367  83.631  47.646  1.00  0.00           H  
ATOM    467  CB  ALA    34      32.593  84.739  49.191  1.00  0.00           C  
ATOM    468  HB1 ALA    34      31.781  84.667  49.914  1.00  0.00           H  
ATOM    469  HB2 ALA    34      32.304  85.373  48.352  1.00  0.00           H  
ATOM    470  HB3 ALA    34      33.534  85.000  49.675  1.00  0.00           H  
ATOM    471  C   ALA    34      33.374  82.249  49.219  1.00  0.00           C  
ATOM    472  O   ALA    34      32.667  81.658  50.037  1.00  0.00           O  
ATOM    473  N   MET    35      34.638  82.093  49.107  1.00  0.00           N  
ATOM    474  H   MET    35      35.063  82.709  48.429  1.00  0.00           H  
ATOM    475  CA  MET    35      35.517  81.235  49.871  1.00  0.00           C  
ATOM    476  HA  MET    35      34.996  80.456  50.427  1.00  0.00           H  
ATOM    477  CB  MET    35      36.359  80.330  48.867  1.00  0.00           C  
ATOM    478  HB2 MET    35      35.600  79.756  48.336  1.00  0.00           H  
ATOM    479  HB3 MET    35      36.944  80.967  48.204  1.00  0.00           H  
ATOM    480  CG  MET    35      37.275  79.330  49.605  1.00  0.00           C  
ATOM    481  HG2 MET    35      36.689  78.820  50.369  1.00  0.00           H  
ATOM    482  HG3 MET    35      38.124  79.734  50.157  1.00  0.00           H  
ATOM    483  SD  MET    35      37.956  78.079  48.491  1.00  0.00           S  
ATOM    484  CE  MET    35      36.479  77.099  48.235  1.00  0.00           C  
ATOM    485  HE1 MET    35      35.768  77.710  47.679  1.00  0.00           H  
ATOM    486  HE2 MET    35      35.963  77.044  49.194  1.00  0.00           H  
ATOM    487  HE3 MET    35      36.738  76.138  47.790  1.00  0.00           H  
ATOM    488  C   MET    35      36.342  82.020  50.860  1.00  0.00           C  
ATOM    489  O   MET    35      37.069  82.948  50.417  1.00  0.00           O  
ATOM    490  N   PHE    36      36.357  81.547  52.106  1.00  0.00           N  
ATOM    491  H   PHE    36      35.866  80.678  52.256  1.00  0.00           H  
ATOM    492  CA  PHE    36      37.137  82.209  53.157  1.00  0.00           C  
ATOM    493  HA  PHE    36      37.694  83.054  52.754  1.00  0.00           H  
ATOM    494  CB  PHE    36      36.251  82.843  54.213  1.00  0.00           C  
ATOM    495  HB2 PHE    36      35.685  82.067  54.728  1.00  0.00           H  
ATOM    496  HB3 PHE    36      36.842  83.393  54.946  1.00  0.00           H  
ATOM    497  CG  PHE    36      35.293  83.750  53.580  1.00  0.00           C  
ATOM    498  CD1 PHE    36      35.673  84.993  53.025  1.00  0.00           C  
ATOM    499  HD1 PHE    36      36.736  85.159  52.929  1.00  0.00           H  
ATOM    500  CE1 PHE    36      34.750  85.831  52.363  1.00  0.00           C  
ATOM    501  HE1 PHE    36      35.068  86.775  51.946  1.00  0.00           H  
ATOM    502  CZ  PHE    36      33.392  85.434  52.281  1.00  0.00           C  
ATOM    503  HZ  PHE    36      32.713  86.027  51.687  1.00  0.00           H  
ATOM    504  CE2 PHE    36      33.016  84.246  52.869  1.00  0.00           C  
ATOM    505  HE2 PHE    36      31.976  83.965  52.800  1.00  0.00           H  
ATOM    506  CD2 PHE    36      33.931  83.419  53.603  1.00  0.00           C  
ATOM    507  HD2 PHE    36      33.604  82.488  54.041  1.00  0.00           H  
ATOM    508  C   PHE    36      38.142  81.241  53.727  1.00  0.00           C  
ATOM    509  O   PHE    36      37.828  80.373  54.483  1.00  0.00           O  
ATOM    510  N   GLU    37      39.406  81.408  53.319  1.00  0.00           N  
ATOM    511  H   GLU    37      39.621  82.258  52.816  1.00  0.00           H  
ATOM    512  CA  GLU    37      40.537  80.621  53.827  1.00  0.00           C  
ATOM    513  HA  GLU    37      40.134  79.719  54.287  1.00  0.00           H  
ATOM    514  CB  GLU    37      41.346  80.173  52.660  1.00  0.00           C  
ATOM    515  HB2 GLU    37      41.638  80.960  51.966  1.00  0.00           H  
ATOM    516  HB3 GLU    37      40.653  79.531  52.116  1.00  0.00           H  
ATOM    517  CG  GLU    37      42.583  79.271  53.063  1.00  0.00           C  
ATOM    518  HG2 GLU    37      43.389  79.897  53.448  1.00  0.00           H  
ATOM    519  HG3 GLU    37      43.066  78.964  52.135  1.00  0.00           H  
ATOM    520  CD  GLU    37      42.199  78.184  53.922  1.00  0.00           C  
ATOM    521  OE1 GLU    37      41.556  77.220  53.484  1.00  0.00           O  
ATOM    522  OE2 GLU    37      42.704  78.204  55.087  1.00  0.00           O  
ATOM    523  C   GLU    37      41.415  81.298  54.904  1.00  0.00           C  
ATOM    524  O   GLU    37      41.846  82.406  54.638  1.00  0.00           O  
ATOM    525  N   VAL    38      41.685  80.763  56.140  1.00  0.00           N  
ATOM    526  H   VAL    38      41.317  79.829  56.255  1.00  0.00           H  
ATOM    527  CA  VAL    38      42.445  81.431  57.167  1.00  0.00           C  
ATOM    528  HA  VAL    38      42.296  82.511  57.168  1.00  0.00           H  
ATOM    529  CB  VAL    38      42.139  80.876  58.605  1.00  0.00           C  
ATOM    530  HB  VAL    38      41.060  80.979  58.722  1.00  0.00           H  
ATOM    531  CG1 VAL    38      42.612  79.403  58.872  1.00  0.00           C  
ATOM    532 HG11 VAL    38      42.357  79.204  59.913  1.00  0.00           H  
ATOM    533 HG12 VAL    38      43.699  79.334  58.830  1.00  0.00           H  
ATOM    534 HG13 VAL    38      42.099  78.769  58.149  1.00  0.00           H  
ATOM    535  CG2 VAL    38      42.690  81.850  59.623  1.00  0.00           C  
ATOM    536 HG21 VAL    38      42.455  81.523  60.636  1.00  0.00           H  
ATOM    537 HG22 VAL    38      43.777  81.829  59.547  1.00  0.00           H  
ATOM    538 HG23 VAL    38      42.302  82.860  59.486  1.00  0.00           H  
ATOM    539  C   VAL    38      43.892  81.418  56.860  1.00  0.00           C  
ATOM    540  O   VAL    38      44.560  82.331  57.412  1.00  0.00           O  
ATOM    541  N   GLY    39      44.442  80.389  56.226  1.00  0.00           N  
ATOM    542  H   GLY    39      43.894  79.653  55.802  1.00  0.00           H  
ATOM    543  CA  GLY    39      45.897  80.355  55.882  1.00  0.00           C  
ATOM    544  HA2 GLY    39      46.507  80.644  56.738  1.00  0.00           H  
ATOM    545  HA3 GLY    39      46.193  79.373  55.514  1.00  0.00           H  
ATOM    546  C   GLY    39      46.329  81.357  54.774  1.00  0.00           C  
ATOM    547  O   GLY    39      45.457  81.959  54.150  1.00  0.00           O  
ATOM    548  N   PRO    40      47.648  81.475  54.524  1.00  0.00           N  
ATOM    549  CD  PRO    40      48.778  80.941  55.330  1.00  0.00           C  
ATOM    550  HD2 PRO    40      48.827  81.314  56.353  1.00  0.00           H  
ATOM    551  HD3 PRO    40      48.804  79.859  55.200  1.00  0.00           H  
ATOM    552  CG  PRO    40      50.048  81.352  54.578  1.00  0.00           C  
ATOM    553  HG2 PRO    40      50.311  80.661  53.777  1.00  0.00           H  
ATOM    554  HG3 PRO    40      50.867  81.581  55.260  1.00  0.00           H  
ATOM    555  CB  PRO    40      49.622  82.532  53.806  1.00  0.00           C  
ATOM    556  HB2 PRO    40      50.331  82.862  53.047  1.00  0.00           H  
ATOM    557  HB3 PRO    40      49.679  83.448  54.395  1.00  0.00           H  
ATOM    558  CA  PRO    40      48.172  82.191  53.381  1.00  0.00           C  
ATOM    559  HA  PRO    40      47.600  83.101  53.199  1.00  0.00           H  
ATOM    560  C   PRO    40      48.036  81.335  52.103  1.00  0.00           C  
ATOM    561  O   PRO    40      48.281  80.111  52.070  1.00  0.00           O  
ATOM    562  N   THR    41      48.055  82.066  50.985  1.00  0.00           N  
ATOM    563  H   THR    41      47.871  83.059  50.976  1.00  0.00           H  
ATOM    564  CA  THR    41      48.344  81.503  49.641  1.00  0.00           C  
ATOM    565  HA  THR    41      47.763  80.592  49.491  1.00  0.00           H  
ATOM    566  CB  THR    41      47.968  82.495  48.601  1.00  0.00           C  
ATOM    567  HB  THR    41      48.339  83.470  48.918  1.00  0.00           H  
ATOM    568  CG2 THR    41      48.404  82.106  47.200  1.00  0.00           C  
ATOM    569 HG21 THR    41      47.976  81.130  46.970  1.00  0.00           H  
ATOM    570 HG22 THR    41      48.125  82.889  46.495  1.00  0.00           H  
ATOM    571 HG23 THR    41      49.487  81.979  47.174  1.00  0.00           H  
ATOM    572  OG1 THR    41      46.548  82.598  48.572  1.00  0.00           O  
ATOM    573  HG1 THR    41      46.382  83.143  49.345  1.00  0.00           H  
ATOM    574  C   THR    41      49.850  81.194  49.564  1.00  0.00           C  
ATOM    575  O   THR    41      50.681  82.013  50.004  1.00  0.00           O  
ATOM    576  N   VAL    42      50.247  80.011  49.111  1.00  0.00           N  
ATOM    577  H   VAL    42      49.523  79.338  48.902  1.00  0.00           H  
ATOM    578  CA  VAL    42      51.616  79.427  49.008  1.00  0.00           C  
ATOM    579  HA  VAL    42      52.317  80.209  49.298  1.00  0.00           H  
ATOM    580  CB  VAL    42      51.802  78.411  50.176  1.00  0.00           C  
ATOM    581  HB  VAL    42      52.858  78.141  50.191  1.00  0.00           H  
ATOM    582  CG1 VAL    42      51.518  78.860  51.562  1.00  0.00           C  
ATOM    583 HG11 VAL    42      52.226  79.636  51.851  1.00  0.00           H  
ATOM    584 HG12 VAL    42      51.924  78.149  52.281  1.00  0.00           H  
ATOM    585 HG13 VAL    42      50.484  79.156  51.742  1.00  0.00           H  
ATOM    586  CG2 VAL    42      50.999  77.113  49.959  1.00  0.00           C  
ATOM    587 HG21 VAL    42      51.454  76.710  49.054  1.00  0.00           H  
ATOM    588 HG22 VAL    42      49.955  77.302  49.711  1.00  0.00           H  
ATOM    589 HG23 VAL    42      51.287  76.325  50.655  1.00  0.00           H  
ATOM    590  C   VAL    42      52.118  78.842  47.642  1.00  0.00           C  
ATOM    591  O   VAL    42      53.295  79.110  47.375  1.00  0.00           O  
ATOM    592  N   SER    43      51.298  78.202  46.782  1.00  0.00           N  
ATOM    593  H   SER    43      50.382  77.972  47.142  1.00  0.00           H  
ATOM    594  CA  SER    43      51.851  77.562  45.552  1.00  0.00           C  
ATOM    595  HA  SER    43      52.936  77.463  45.522  1.00  0.00           H  
ATOM    596  CB  SER    43      51.292  76.107  45.550  1.00  0.00           C  
ATOM    597  HB2 SER    43      51.690  75.631  46.447  1.00  0.00           H  
ATOM    598  HB3 SER    43      50.213  76.018  45.429  1.00  0.00           H  
ATOM    599  OG  SER    43      51.807  75.376  44.451  1.00  0.00           O  
ATOM    600  HG  SER    43      51.114  74.734  44.282  1.00  0.00           H  
ATOM    601  C   SER    43      51.543  78.362  44.271  1.00  0.00           C  
ATOM    602  O   SER    43      50.636  79.202  44.362  1.00  0.00           O  
ATOM    603  N   ASN    44      52.259  78.108  43.210  1.00  0.00           N  
ATOM    604  H   ASN    44      52.887  77.317  43.201  1.00  0.00           H  
ATOM    605  CA  ASN    44      51.861  78.501  41.836  1.00  0.00           C  
ATOM    606  HA  ASN    44      50.982  79.137  41.946  1.00  0.00           H  
ATOM    607  CB  ASN    44      52.864  79.500  41.418  1.00  0.00           C  
ATOM    608  HB2 ASN    44      53.739  78.896  41.176  1.00  0.00           H  
ATOM    609  HB3 ASN    44      53.113  80.162  42.246  1.00  0.00           H  
ATOM    610  CG  ASN    44      52.480  80.311  40.152  1.00  0.00           C  
ATOM    611  OD1 ASN    44      51.434  80.114  39.509  1.00  0.00           O  
ATOM    612  ND2 ASN    44      53.311  81.264  39.757  1.00  0.00           N  
ATOM    613 HD21 ASN    44      54.225  81.339  40.179  1.00  0.00           H  
ATOM    614 HD22 ASN    44      52.875  82.022  39.251  1.00  0.00           H  
ATOM    615  C   ASN    44      51.638  77.306  40.928  1.00  0.00           C  
ATOM    616  O   ASN    44      52.612  76.585  40.652  1.00  0.00           O  
ATOM    617  N   PRO    45      50.378  77.002  40.518  1.00  0.00           N  
ATOM    618  CD  PRO    45      50.072  75.857  39.648  1.00  0.00           C  
ATOM    619  HD2 PRO    45      49.996  74.988  40.302  1.00  0.00           H  
ATOM    620  HD3 PRO    45      50.868  75.648  38.933  1.00  0.00           H  
ATOM    621  CG  PRO    45      48.778  76.214  38.935  1.00  0.00           C  
ATOM    622  HG2 PRO    45      48.226  75.285  38.792  1.00  0.00           H  
ATOM    623  HG3 PRO    45      48.977  76.767  38.017  1.00  0.00           H  
ATOM    624  CB  PRO    45      48.025  77.025  39.952  1.00  0.00           C  
ATOM    625  HB2 PRO    45      47.491  76.346  40.617  1.00  0.00           H  
ATOM    626  HB3 PRO    45      47.481  77.862  39.515  1.00  0.00           H  
ATOM    627  CA  PRO    45      49.141  77.701  40.859  1.00  0.00           C  
ATOM    628  HA  PRO    45      49.139  78.735  40.513  1.00  0.00           H  
ATOM    629  C   PRO    45      48.719  77.621  42.361  1.00  0.00           C  
ATOM    630  O   PRO    45      48.920  76.571  42.967  1.00  0.00           O  
ATOM    631  N   PRO    46      48.009  78.686  42.848  1.00  0.00           N  
ATOM    632  CD  PRO    46      47.716  79.907  42.199  1.00  0.00           C  
ATOM    633  HD2 PRO    46      48.554  80.364  41.674  1.00  0.00           H  
ATOM    634  HD3 PRO    46      46.965  79.729  41.429  1.00  0.00           H  
ATOM    635  CG  PRO    46      47.177  80.838  43.283  1.00  0.00           C  
ATOM    636  HG2 PRO    46      48.083  81.212  43.761  1.00  0.00           H  
ATOM    637  HG3 PRO    46      46.463  81.556  42.878  1.00  0.00           H  
ATOM    638  CB  PRO    46      46.546  79.874  44.266  1.00  0.00           C  
ATOM    639  HB2 PRO    46      45.491  79.693  44.059  1.00  0.00           H  
ATOM    640  HB3 PRO    46      46.617  80.207  45.301  1.00  0.00           H  
ATOM    641  CA  PRO    46      47.326  78.560  44.125  1.00  0.00           C  
ATOM    642  HA  PRO    46      48.085  78.471  44.902  1.00  0.00           H  
ATOM    643  C   PRO    46      46.436  77.319  44.089  1.00  0.00           C  
ATOM    644  O   PRO    46      45.823  77.001  43.037  1.00  0.00           O  
ATOM    645  N   GLY    47      46.286  76.566  45.174  1.00  0.00           N  
ATOM    646  H   GLY    47      46.733  76.887  46.021  1.00  0.00           H  
ATOM    647  CA  GLY    47      45.549  75.324  45.333  1.00  0.00           C  
ATOM    648  HA2 GLY    47      44.567  75.486  44.890  1.00  0.00           H  
ATOM    649  HA3 GLY    47      45.289  75.174  46.381  1.00  0.00           H  
ATOM    650  C   GLY    47      46.137  74.006  44.866  1.00  0.00           C  
ATOM    651  O   GLY    47      45.547  72.980  45.163  1.00  0.00           O  
ATOM    652  N   ALA    48      47.246  74.039  44.130  1.00  0.00           N  
ATOM    653  H   ALA    48      47.735  74.923  44.140  1.00  0.00           H  
ATOM    654  CA  ALA    48      47.991  72.812  43.818  1.00  0.00           C  
ATOM    655  HA  ALA    48      47.297  71.995  43.622  1.00  0.00           H  
ATOM    656  CB  ALA    48      48.871  73.161  42.638  1.00  0.00           C  
ATOM    657  HB1 ALA    48      49.372  72.310  42.177  1.00  0.00           H  
ATOM    658  HB2 ALA    48      49.705  73.721  43.061  1.00  0.00           H  
ATOM    659  HB3 ALA    48      48.392  73.889  41.983  1.00  0.00           H  
ATOM    660  C   ALA    48      48.853  72.322  45.037  1.00  0.00           C  
ATOM    661  O   ALA    48      49.005  73.062  46.046  1.00  0.00           O  
ATOM    662  N   HIE    49      49.415  71.142  44.820  1.00  0.00           N  
ATOM    663  H   HIE    49      49.238  70.566  44.009  1.00  0.00           H  
ATOM    664  CA  HIE    49      50.542  70.615  45.784  1.00  0.00           C  
ATOM    665  HA  HIE    49      50.104  70.509  46.776  1.00  0.00           H  
ATOM    666  CB  HIE    49      50.952  69.286  45.177  1.00  0.00           C  
ATOM    667  HB2 HIE    49      50.071  68.739  44.843  1.00  0.00           H  
ATOM    668  HB3 HIE    49      51.473  69.412  44.227  1.00  0.00           H  
ATOM    669  CG  HIE    49      51.598  68.379  46.146  1.00  0.00           C  
ATOM    670  ND1 HIE    49      52.908  68.467  46.655  1.00  0.00           N  
ATOM    671  CE1 HIE    49      53.041  67.465  47.527  1.00  0.00           C  
ATOM    672  HE1 HIE    49      53.914  67.200  48.106  1.00  0.00           H  
ATOM    673  NE2 HIE    49      51.883  66.788  47.684  1.00  0.00           N  
ATOM    674  HE2 HIE    49      51.857  65.937  48.227  1.00  0.00           H  
ATOM    675  CD2 HIE    49      51.006  67.359  46.788  1.00  0.00           C  
ATOM    676  HD2 HIE    49      50.047  67.001  46.444  1.00  0.00           H  
ATOM    677  C   HIE    49      51.706  71.544  45.850  1.00  0.00           C  
ATOM    678  O   HIE    49      52.019  72.053  44.745  1.00  0.00           O  
ATOM    679  N   VAL    50      52.300  71.763  46.990  1.00  0.00           N  
ATOM    680  H   VAL    50      52.018  71.358  47.871  1.00  0.00           H  
ATOM    681  CA  VAL    50      53.528  72.584  46.987  1.00  0.00           C  
ATOM    682  HA  VAL    50      53.340  73.606  46.657  1.00  0.00           H  
ATOM    683  CB  VAL    50      54.170  72.740  48.414  1.00  0.00           C  
ATOM    684  HB  VAL    50      55.117  73.279  48.379  1.00  0.00           H  
ATOM    685  CG1 VAL    50      53.254  73.544  49.340  1.00  0.00           C  
ATOM    686 HG11 VAL    50      52.246  73.143  49.454  1.00  0.00           H  
ATOM    687 HG12 VAL    50      53.700  73.651  50.329  1.00  0.00           H  
ATOM    688 HG13 VAL    50      53.171  74.506  48.834  1.00  0.00           H  
ATOM    689  CG2 VAL    50      54.443  71.331  48.983  1.00  0.00           C  
ATOM    690 HG21 VAL    50      55.045  71.457  49.883  1.00  0.00           H  
ATOM    691 HG22 VAL    50      53.537  70.806  49.287  1.00  0.00           H  
ATOM    692 HG23 VAL    50      55.074  70.673  48.386  1.00  0.00           H  
ATOM    693  C   VAL    50      54.533  72.067  45.977  1.00  0.00           C  
ATOM    694  O   VAL    50      55.347  72.826  45.537  1.00  0.00           O  
ATOM    695  N   LYS    51      54.678  70.770  45.732  1.00  0.00           N  
ATOM    696  H   LYS    51      54.119  70.089  46.224  1.00  0.00           H  
ATOM    697  CA  LYS    51      55.486  70.144  44.642  1.00  0.00           C  
ATOM    698  HA  LYS    51      56.524  70.326  44.920  1.00  0.00           H  
ATOM    699  CB  LYS    51      55.232  68.670  44.580  1.00  0.00           C  
ATOM    700  HB2 LYS    51      55.633  68.289  43.641  1.00  0.00           H  
ATOM    701  HB3 LYS    51      54.147  68.565  44.561  1.00  0.00           H  
ATOM    702  CG  LYS    51      55.863  67.932  45.769  1.00  0.00           C  
ATOM    703  HG2 LYS    51      55.702  68.453  46.713  1.00  0.00           H  
ATOM    704  HG3 LYS    51      55.387  66.954  45.687  1.00  0.00           H  
ATOM    705  CD  LYS    51      57.449  67.829  45.583  1.00  0.00           C  
ATOM    706  HD2 LYS    51      57.885  68.819  45.450  1.00  0.00           H  
ATOM    707  HD3 LYS    51      57.586  67.287  44.647  1.00  0.00           H  
ATOM    708  CE  LYS    51      58.178  67.272  46.853  1.00  0.00           C  
ATOM    709  HE2 LYS    51      57.749  66.329  47.194  1.00  0.00           H  
ATOM    710  HE3 LYS    51      59.241  67.181  46.628  1.00  0.00           H  
ATOM    711  NZ  LYS    51      57.968  68.185  48.012  1.00  0.00           N  
ATOM    712  HZ1 LYS    51      57.023  68.209  48.370  1.00  0.00           H  
ATOM    713  HZ2 LYS    51      58.389  69.077  47.798  1.00  0.00           H  
ATOM    714  HZ3 LYS    51      58.579  67.901  48.765  1.00  0.00           H  
ATOM    715  C   LYS    51      55.323  70.761  43.264  1.00  0.00           C  
ATOM    716  O   LYS    51      56.294  70.868  42.524  1.00  0.00           O  
ATOM    717  N   ASN    52      54.166  71.299  42.901  1.00  0.00           N  
ATOM    718  H   ASN    52      53.415  71.372  43.572  1.00  0.00           H  
ATOM    719  CA  ASN    52      53.945  72.062  41.640  1.00  0.00           C  
ATOM    720  HA  ASN    52      54.218  71.321  40.889  1.00  0.00           H  
ATOM    721  CB  ASN    52      52.432  72.305  41.555  1.00  0.00           C  
ATOM    722  HB2 ASN    52      51.950  71.391  41.904  1.00  0.00           H  
ATOM    723  HB3 ASN    52      52.265  73.204  42.147  1.00  0.00           H  
ATOM    724  CG  ASN    52      51.885  72.647  40.202  1.00  0.00           C  
ATOM    725  OD1 ASN    52      52.247  73.615  39.573  1.00  0.00           O  
ATOM    726  ND2 ASN    52      50.919  71.878  39.805  1.00  0.00           N  
ATOM    727 HD21 ASN    52      50.499  71.134  40.343  1.00  0.00           H  
ATOM    728 HD22 ASN    52      50.590  72.025  38.861  1.00  0.00           H  
ATOM    729  C   ASN    52      54.814  73.275  41.495  1.00  0.00           C  
ATOM    730  O   ASN    52      55.106  73.685  40.373  1.00  0.00           O  
ATOM    731  N   ILE    53      55.291  73.888  42.590  1.00  0.00           N  
ATOM    732  H   ILE    53      55.205  73.462  43.502  1.00  0.00           H  
ATOM    733  CA  ILE    53      56.289  74.965  42.559  1.00  0.00           C  
ATOM    734  HA  ILE    53      55.791  75.715  41.946  1.00  0.00           H  
ATOM    735  CB  ILE    53      56.514  75.638  43.869  1.00  0.00           C  
ATOM    736  HB  ILE    53      57.185  75.038  44.483  1.00  0.00           H  
ATOM    737  CG2 ILE    53      57.454  76.821  43.644  1.00  0.00           C  
ATOM    738 HG21 ILE    53      58.345  76.584  43.062  1.00  0.00           H  
ATOM    739 HG22 ILE    53      56.879  77.626  43.187  1.00  0.00           H  
ATOM    740 HG23 ILE    53      57.810  77.154  44.619  1.00  0.00           H  
ATOM    741  CG1 ILE    53      55.192  76.017  44.564  1.00  0.00           C  
ATOM    742 HG12 ILE    53      54.699  76.881  44.118  1.00  0.00           H  
ATOM    743 HG13 ILE    53      54.519  75.159  44.559  1.00  0.00           H  
ATOM    744  CD1 ILE    53      55.428  76.318  46.040  1.00  0.00           C  
ATOM    745 HD11 ILE    53      56.049  77.205  46.170  1.00  0.00           H  
ATOM    746 HD12 ILE    53      55.968  75.486  46.491  1.00  0.00           H  
ATOM    747 HD13 ILE    53      54.499  76.410  46.602  1.00  0.00           H  
ATOM    748  C   ILE    53      57.537  74.578  41.827  1.00  0.00           C  
ATOM    749  O   ILE    53      58.200  73.612  42.229  1.00  0.00           O  
ATOM    750  N   GLU    54      57.966  75.316  40.809  1.00  0.00           N  
ATOM    751  H   GLU    54      57.356  76.059  40.501  1.00  0.00           H  
ATOM    752  CA  GLU    54      59.096  74.982  39.906  1.00  0.00           C  
ATOM    753  HA  GLU    54      59.119  73.919  39.666  1.00  0.00           H  
ATOM    754  CB  GLU    54      58.877  75.823  38.606  1.00  0.00           C  
ATOM    755  HB2 GLU    54      59.868  75.884  38.157  1.00  0.00           H  
ATOM    756  HB3 GLU    54      58.624  76.854  38.854  1.00  0.00           H  
ATOM    757  CG  GLU    54      57.868  75.129  37.576  1.00  0.00           C  
ATOM    758  HG2 GLU    54      57.926  75.481  36.546  1.00  0.00           H  
ATOM    759  HG3 GLU    54      58.124  74.072  37.644  1.00  0.00           H  
ATOM    760  CD  GLU    54      56.414  75.296  38.116  1.00  0.00           C  
ATOM    761  OE1 GLU    54      56.025  76.218  38.927  1.00  0.00           O  
ATOM    762  OE2 GLU    54      55.576  74.460  37.635  1.00  0.00           O  
ATOM    763  C   GLU    54      60.429  75.210  40.588  1.00  0.00           C  
ATOM    764  O   GLU    54      61.335  74.397  40.412  1.00  0.00           O  
ATOM    765  N   ASP    55      60.557  76.326  41.283  1.00  0.00           N  
ATOM    766  H   ASP    55      59.900  77.086  41.172  1.00  0.00           H  
ATOM    767  CA  ASP    55      61.718  76.862  41.976  1.00  0.00           C  
ATOM    768  HA  ASP    55      62.482  76.722  41.212  1.00  0.00           H  
ATOM    769  CB  ASP    55      61.448  78.395  42.057  1.00  0.00           C  
ATOM    770  HB2 ASP    55      60.518  78.503  42.614  1.00  0.00           H  
ATOM    771  HB3 ASP    55      61.317  78.743  41.033  1.00  0.00           H  
ATOM    772  CG  ASP    55      62.625  79.038  42.857  1.00  0.00           C  
ATOM    773  OD1 ASP    55      62.411  80.125  43.457  1.00  0.00           O  
ATOM    774  OD2 ASP    55      63.750  78.512  42.869  1.00  0.00           O  
ATOM    775  C   ASP    55      62.041  76.240  43.264  1.00  0.00           C  
ATOM    776  O   ASP    55      61.243  76.390  44.154  1.00  0.00           O  
ATOM    777  N   PRO    56      63.276  75.658  43.442  1.00  0.00           N  
ATOM    778  CD  PRO    56      64.232  75.238  42.384  1.00  0.00           C  
ATOM    779  HD2 PRO    56      64.836  76.123  42.181  1.00  0.00           H  
ATOM    780  HD3 PRO    56      63.565  74.960  41.568  1.00  0.00           H  
ATOM    781  CG  PRO    56      64.881  74.121  42.993  1.00  0.00           C  
ATOM    782  HG2 PRO    56      64.265  73.233  42.854  1.00  0.00           H  
ATOM    783  HG3 PRO    56      65.845  73.940  42.515  1.00  0.00           H  
ATOM    784  CB  PRO    56      65.039  74.542  44.404  1.00  0.00           C  
ATOM    785  HB2 PRO    56      65.796  75.327  44.397  1.00  0.00           H  
ATOM    786  HB3 PRO    56      65.269  73.590  44.882  1.00  0.00           H  
ATOM    787  CA  PRO    56      63.650  75.031  44.722  1.00  0.00           C  
ATOM    788  HA  PRO    56      62.940  74.217  44.866  1.00  0.00           H  
ATOM    789  C   PRO    56      63.594  75.908  45.940  1.00  0.00           C  
ATOM    790  O   PRO    56      63.366  75.389  47.036  1.00  0.00           O  
ATOM    791  N   ASP    57      63.825  77.197  45.794  1.00  0.00           N  
ATOM    792  H   ASP    57      64.165  77.419  44.869  1.00  0.00           H  
ATOM    793  CA  ASP    57      63.833  78.109  46.909  1.00  0.00           C  
ATOM    794  HA  ASP    57      64.229  77.581  47.777  1.00  0.00           H  
ATOM    795  CB  ASP    57      64.781  79.264  46.706  1.00  0.00           C  
ATOM    796  HB2 ASP    57      64.577  80.097  47.379  1.00  0.00           H  
ATOM    797  HB3 ASP    57      64.488  79.852  45.837  1.00  0.00           H  
ATOM    798  CG  ASP    57      66.319  79.014  46.746  1.00  0.00           C  
ATOM    799  OD1 ASP    57      66.768  77.899  47.294  1.00  0.00           O  
ATOM    800  OD2 ASP    57      67.112  79.917  46.443  1.00  0.00           O  
ATOM    801  C   ASP    57      62.413  78.489  47.240  1.00  0.00           C  
ATOM    802  O   ASP    57      61.887  78.318  48.377  1.00  0.00           O  
ATOM    803  N   SER    58      61.633  78.922  46.259  1.00  0.00           N  
ATOM    804  H   SER    58      62.025  79.051  45.337  1.00  0.00           H  
ATOM    805  CA  SER    58      60.274  79.363  46.580  1.00  0.00           C  
ATOM    806  HA  SER    58      60.377  80.104  47.373  1.00  0.00           H  
ATOM    807  CB  SER    58      59.693  79.945  45.271  1.00  0.00           C  
ATOM    808  HB2 SER    58      59.622  79.118  44.564  1.00  0.00           H  
ATOM    809  HB3 SER    58      58.655  80.228  45.443  1.00  0.00           H  
ATOM    810  OG  SER    58      60.462  81.063  44.798  1.00  0.00           O  
ATOM    811  HG  SER    58      61.170  80.667  44.285  1.00  0.00           H  
ATOM    812  C   SER    58      59.297  78.254  46.996  1.00  0.00           C  
ATOM    813  O   SER    58      58.364  78.517  47.759  1.00  0.00           O  
ATOM    814  N   ARG    59      59.674  77.008  46.694  1.00  0.00           N  
ATOM    815  H   ARG    59      60.403  76.923  46.001  1.00  0.00           H  
ATOM    816  CA  ARG    59      59.016  75.746  47.125  1.00  0.00           C  
ATOM    817  HA  ARG    59      57.945  75.789  46.926  1.00  0.00           H  
ATOM    818  CB  ARG    59      59.494  74.570  46.213  1.00  0.00           C  
ATOM    819  HB2 ARG    59      60.567  74.449  46.363  1.00  0.00           H  
ATOM    820  HB3 ARG    59      59.398  74.977  45.206  1.00  0.00           H  
ATOM    821  CG  ARG    59      58.707  73.309  46.304  1.00  0.00           C  
ATOM    822  HG2 ARG    59      58.576  73.050  47.354  1.00  0.00           H  
ATOM    823  HG3 ARG    59      57.699  73.459  45.919  1.00  0.00           H  
ATOM    824  CD  ARG    59      59.433  72.093  45.690  1.00  0.00           C  
ATOM    825  HD2 ARG    59      60.396  72.133  46.200  1.00  0.00           H  
ATOM    826  HD3 ARG    59      58.857  71.213  45.976  1.00  0.00           H  
ATOM    827  NE  ARG    59      59.651  72.214  44.237  1.00  0.00           N  
ATOM    828  HE  ARG    59      58.845  72.550  43.730  1.00  0.00           H  
ATOM    829  CZ  ARG    59      60.630  71.782  43.533  1.00  0.00           C  
ATOM    830  NH1 ARG    59      61.800  71.349  43.997  1.00  0.00           N  
ATOM    831 HH11 ARG    59      62.007  71.221  44.978  1.00  0.00           H  
ATOM    832 HH12 ARG    59      62.640  71.381  43.437  1.00  0.00           H  
ATOM    833  NH2 ARG    59      60.558  71.838  42.263  1.00  0.00           N  
ATOM    834 HH21 ARG    59      59.807  72.455  41.986  1.00  0.00           H  
ATOM    835 HH22 ARG    59      61.255  71.423  41.661  1.00  0.00           H  
ATOM    836  C   ARG    59      59.302  75.561  48.651  1.00  0.00           C  
ATOM    837  O   ARG    59      58.385  75.156  49.346  1.00  0.00           O  
ATOM    838  N   SER    60      60.476  75.999  49.075  1.00  0.00           N  
ATOM    839  H   SER    60      61.136  76.400  48.424  1.00  0.00           H  
ATOM    840  CA  SER    60      60.770  75.901  50.502  1.00  0.00           C  
ATOM    841  HA  SER    60      60.380  74.907  50.723  1.00  0.00           H  
ATOM    842  CB  SER    60      62.307  75.972  50.742  1.00  0.00           C  
ATOM    843  HB2 SER    60      62.813  75.111  50.306  1.00  0.00           H  
ATOM    844  HB3 SER    60      62.740  76.893  50.352  1.00  0.00           H  
ATOM    845  OG  SER    60      62.533  75.846  52.095  1.00  0.00           O  
ATOM    846  HG  SER    60      61.966  75.180  52.491  1.00  0.00           H  
ATOM    847  C   SER    60      60.019  76.912  51.311  1.00  0.00           C  
ATOM    848  O   SER    60      59.463  76.470  52.357  1.00  0.00           O  
ATOM    849  N   LEU    61      59.872  78.145  50.843  1.00  0.00           N  
ATOM    850  H   LEU    61      60.453  78.397  50.057  1.00  0.00           H  
ATOM    851  CA  LEU    61      59.107  79.159  51.574  1.00  0.00           C  
ATOM    852  HA  LEU    61      59.449  79.128  52.609  1.00  0.00           H  
ATOM    853  CB  LEU    61      59.605  80.440  50.930  1.00  0.00           C  
ATOM    854  HB2 LEU    61      58.864  81.215  51.125  1.00  0.00           H  
ATOM    855  HB3 LEU    61      59.674  80.375  49.844  1.00  0.00           H  
ATOM    856  CG  LEU    61      60.883  81.100  51.453  1.00  0.00           C  
ATOM    857  HG  LEU    61      60.993  81.147  52.537  1.00  0.00           H  
ATOM    858  CD1 LEU    61      62.119  80.299  50.924  1.00  0.00           C  
ATOM    859 HD11 LEU    61      62.109  79.270  51.283  1.00  0.00           H  
ATOM    860 HD12 LEU    61      62.022  80.306  49.838  1.00  0.00           H  
ATOM    861 HD13 LEU    61      62.980  80.878  51.259  1.00  0.00           H  
ATOM    862  CD2 LEU    61      60.994  82.559  50.947  1.00  0.00           C  
ATOM    863 HD21 LEU    61      60.012  83.030  50.897  1.00  0.00           H  
ATOM    864 HD22 LEU    61      61.480  82.550  49.972  1.00  0.00           H  
ATOM    865 HD23 LEU    61      61.609  83.167  51.611  1.00  0.00           H  
ATOM    866  C   LEU    61      57.624  78.976  51.552  1.00  0.00           C  
ATOM    867  O   LEU    61      56.876  79.216  52.540  1.00  0.00           O  
ATOM    868  N   ALA    62      57.107  78.327  50.479  1.00  0.00           N  
ATOM    869  H   ALA    62      57.726  78.083  49.720  1.00  0.00           H  
ATOM    870  CA  ALA    62      55.705  77.766  50.471  1.00  0.00           C  
ATOM    871  HA  ALA    62      55.024  78.503  50.896  1.00  0.00           H  
ATOM    872  CB  ALA    62      55.454  77.441  49.000  1.00  0.00           C  
ATOM    873  HB1 ALA    62      55.503  78.346  48.395  1.00  0.00           H  
ATOM    874  HB2 ALA    62      56.182  76.710  48.647  1.00  0.00           H  
ATOM    875  HB3 ALA    62      54.472  76.989  48.860  1.00  0.00           H  
ATOM    876  C   ALA    62      55.516  76.594  51.488  1.00  0.00           C  
ATOM    877  O   ALA    62      54.387  76.584  52.053  1.00  0.00           O  
ATOM    878  N   GLN    63      56.407  75.662  51.712  1.00  0.00           N  
ATOM    879  H   GLN    63      57.065  75.580  50.950  1.00  0.00           H  
ATOM    880  CA  GLN    63      56.330  74.599  52.705  1.00  0.00           C  
ATOM    881  HA  GLN    63      55.408  74.030  52.583  1.00  0.00           H  
ATOM    882  CB  GLN    63      57.465  73.616  52.559  1.00  0.00           C  
ATOM    883  HB2 GLN    63      58.393  74.014  52.968  1.00  0.00           H  
ATOM    884  HB3 GLN    63      57.683  73.422  51.508  1.00  0.00           H  
ATOM    885  CG  GLN    63      57.122  72.193  53.035  1.00  0.00           C  
ATOM    886  HG2 GLN    63      56.782  72.174  54.070  1.00  0.00           H  
ATOM    887  HG3 GLN    63      56.224  71.900  52.491  1.00  0.00           H  
ATOM    888  CD  GLN    63      58.229  71.172  52.729  1.00  0.00           C  
ATOM    889  OE1 GLN    63      59.371  71.523  52.562  1.00  0.00           O  
ATOM    890  NE2 GLN    63      57.961  69.827  52.786  1.00  0.00           N  
ATOM    891 HE21 GLN    63      57.038  69.419  52.822  1.00  0.00           H  
ATOM    892 HE22 GLN    63      58.741  69.215  52.595  1.00  0.00           H  
ATOM    893  C   GLN    63      56.324  75.154  54.138  1.00  0.00           C  
ATOM    894  O   GLN    63      55.381  74.825  54.861  1.00  0.00           O  
ATOM    895  N   ARG    64      57.259  76.082  54.555  1.00  0.00           N  
ATOM    896  H   ARG    64      58.044  76.139  53.921  1.00  0.00           H  
ATOM    897  CA  ARG    64      57.357  76.853  55.850  1.00  0.00           C  
ATOM    898  HA  ARG    64      57.440  76.137  56.667  1.00  0.00           H  
ATOM    899  CB  ARG    64      58.556  77.770  55.909  1.00  0.00           C  
ATOM    900  HB2 ARG    64      58.603  78.542  55.140  1.00  0.00           H  
ATOM    901  HB3 ARG    64      58.318  78.298  56.832  1.00  0.00           H  
ATOM    902  CG  ARG    64      59.871  76.960  55.938  1.00  0.00           C  
ATOM    903  HG2 ARG    64      60.657  77.647  55.625  1.00  0.00           H  
ATOM    904  HG3 ARG    64      59.830  76.138  55.224  1.00  0.00           H  
ATOM    905  CD  ARG    64      60.216  76.431  57.305  1.00  0.00           C  
ATOM    906  HD2 ARG    64      61.266  76.399  57.594  1.00  0.00           H  
ATOM    907  HD3 ARG    64      59.800  77.069  58.084  1.00  0.00           H  
ATOM    908  NE  ARG    64      59.679  75.086  57.582  1.00  0.00           N  
ATOM    909  HE  ARG    64      58.846  75.001  58.148  1.00  0.00           H  
ATOM    910  CZ  ARG    64      60.206  73.971  57.156  1.00  0.00           C  
ATOM    911  NH1 ARG    64      61.334  73.844  56.533  1.00  0.00           N  
ATOM    912 HH11 ARG    64      61.978  74.613  56.417  1.00  0.00           H  
ATOM    913 HH12 ARG    64      61.725  72.913  56.538  1.00  0.00           H  
ATOM    914  NH2 ARG    64      59.554  72.846  57.308  1.00  0.00           N  
ATOM    915 HH21 ARG    64      58.565  72.974  57.471  1.00  0.00           H  
ATOM    916 HH22 ARG    64      59.785  72.162  56.602  1.00  0.00           H  
ATOM    917  C   ARG    64      56.076  77.629  56.236  1.00  0.00           C  
ATOM    918  O   ARG    64      55.682  77.693  57.367  1.00  0.00           O  
ATOM    919  N   ALA    65      55.512  78.234  55.208  1.00  0.00           N  
ATOM    920  H   ALA    65      55.985  78.063  54.332  1.00  0.00           H  
ATOM    921  CA  ALA    65      54.267  79.079  55.213  1.00  0.00           C  
ATOM    922  HA  ALA    65      54.400  79.770  56.046  1.00  0.00           H  
ATOM    923  CB  ALA    65      54.164  80.028  54.022  1.00  0.00           C  
ATOM    924  HB1 ALA    65      54.355  79.545  53.064  1.00  0.00           H  
ATOM    925  HB2 ALA    65      54.968  80.746  54.190  1.00  0.00           H  
ATOM    926  HB3 ALA    65      53.228  80.580  54.099  1.00  0.00           H  
ATOM    927  C   ALA    65      53.029  78.302  55.520  1.00  0.00           C  
ATOM    928  O   ALA    65      52.040  78.817  56.088  1.00  0.00           O  
ATOM    929  N   SER    66      52.957  77.005  55.115  1.00  0.00           N  
ATOM    930  H   SER    66      53.772  76.485  54.824  1.00  0.00           H  
ATOM    931  CA  SER    66      51.709  76.195  55.351  1.00  0.00           C  
ATOM    932  HA  SER    66      50.779  76.690  55.074  1.00  0.00           H  
ATOM    933  CB  SER    66      51.799  74.969  54.441  1.00  0.00           C  
ATOM    934  HB2 SER    66      52.747  74.435  54.517  1.00  0.00           H  
ATOM    935  HB3 SER    66      51.051  74.259  54.794  1.00  0.00           H  
ATOM    936  OG  SER    66      51.600  75.509  53.110  1.00  0.00           O  
ATOM    937  HG  SER    66      52.464  75.853  52.874  1.00  0.00           H  
ATOM    938  C   SER    66      51.566  75.651  56.876  1.00  0.00           C  
ATOM    939  O   SER    66      50.481  75.287  57.263  1.00  0.00           O  
ATOM    940  N   GLU    67      52.647  75.728  57.651  1.00  0.00           N  
ATOM    941  H   GLU    67      53.485  75.934  57.127  1.00  0.00           H  
ATOM    942  CA  GLU    67      52.807  75.318  59.094  1.00  0.00           C  
ATOM    943  HA  GLU    67      52.245  74.384  59.134  1.00  0.00           H  
ATOM    944  CB  GLU    67      54.261  74.996  59.293  1.00  0.00           C  
ATOM    945  HB2 GLU    67      54.861  75.904  59.246  1.00  0.00           H  
ATOM    946  HB3 GLU    67      54.488  74.508  60.241  1.00  0.00           H  
ATOM    947  CG  GLU    67      54.868  74.043  58.232  1.00  0.00           C  
ATOM    948  HG2 GLU    67      54.386  73.069  58.306  1.00  0.00           H  
ATOM    949  HG3 GLU    67      54.645  74.431  57.238  1.00  0.00           H  
ATOM    950  CD  GLU    67      56.378  73.857  58.258  1.00  0.00           C  
ATOM    951  OE1 GLU    67      57.118  74.539  59.018  1.00  0.00           O  
ATOM    952  OE2 GLU    67      56.861  72.980  57.535  1.00  0.00           O  
ATOM    953  C   GLU    67      52.164  76.192  60.214  1.00  0.00           C  
ATOM    954  O   GLU    67      52.841  76.526  61.257  1.00  0.00           O  
ATOM    955  N   GLY    68      50.886  76.531  60.086  1.00  0.00           N  
ATOM    956  H   GLY    68      50.427  76.285  59.221  1.00  0.00           H  
ATOM    957  CA  GLY    68      49.968  76.867  61.260  1.00  0.00           C  
ATOM    958  HA2 GLY    68      48.942  76.671  60.950  1.00  0.00           H  
ATOM    959  HA3 GLY    68      50.161  76.176  62.080  1.00  0.00           H  
ATOM    960  C   GLY    68      50.147  78.266  61.805  1.00  0.00           C  
ATOM    961  O   GLY    68      51.040  79.018  61.415  1.00  0.00           O  
ATOM    962  N   PRO    69      49.402  78.688  62.846  1.00  0.00           N  
ATOM    963  CD  PRO    69      48.202  78.063  63.397  1.00  0.00           C  
ATOM    964  HD2 PRO    69      47.408  78.055  62.651  1.00  0.00           H  
ATOM    965  HD3 PRO    69      48.427  77.034  63.675  1.00  0.00           H  
ATOM    966  CG  PRO    69      47.686  78.988  64.528  1.00  0.00           C  
ATOM    967  HG2 PRO    69      48.172  78.738  65.471  1.00  0.00           H  
ATOM    968  HG3 PRO    69      46.631  78.915  64.795  1.00  0.00           H  
ATOM    969  CB  PRO    69      48.157  80.336  64.089  1.00  0.00           C  
ATOM    970  HB2 PRO    69      48.316  81.034  64.910  1.00  0.00           H  
ATOM    971  HB3 PRO    69      47.463  80.774  63.372  1.00  0.00           H  
ATOM    972  CA  PRO    69      49.510  80.023  63.419  1.00  0.00           C  
ATOM    973  HA  PRO    69      49.613  80.805  62.667  1.00  0.00           H  
ATOM    974  C   PRO    69      50.676  79.999  64.351  1.00  0.00           C  
ATOM    975  O   PRO    69      50.629  79.406  65.469  1.00  0.00           O  
ATOM    976  N   GLY    70      51.745  80.625  63.847  1.00  0.00           N  
ATOM    977  H   GLY    70      51.656  80.877  62.873  1.00  0.00           H  
ATOM    978  CA  GLY    70      52.969  80.849  64.621  1.00  0.00           C  
ATOM    979  HA2 GLY    70      52.629  81.132  65.617  1.00  0.00           H  
ATOM    980  HA3 GLY    70      53.559  81.554  64.035  1.00  0.00           H  
ATOM    981  C   GLY    70      53.842  79.640  64.779  1.00  0.00           C  
ATOM    982  O   GLY    70      53.732  78.731  63.975  1.00  0.00           O  
ATOM    983  N   ALA    71      54.751  79.572  65.782  1.00  0.00           N  
ATOM    984  H   ALA    71      54.833  80.335  66.438  1.00  0.00           H  
ATOM    985  CA  ALA    71      55.566  78.338  66.025  1.00  0.00           C  
ATOM    986  HA  ALA    71      55.979  77.928  65.103  1.00  0.00           H  
ATOM    987  CB  ALA    71      56.679  78.703  66.984  1.00  0.00           C  
ATOM    988  HB1 ALA    71      56.286  79.170  67.887  1.00  0.00           H  
ATOM    989  HB2 ALA    71      57.357  77.888  67.234  1.00  0.00           H  
ATOM    990  HB3 ALA    71      57.383  79.368  66.484  1.00  0.00           H  
ATOM    991  C   ALA    71      54.819  77.161  66.713  1.00  0.00           C  
ATOM    992  O   ALA    71      53.947  77.448  67.534  1.00  0.00           O  
ATOM    993  N   GLY    72      55.254  75.918  66.474  1.00  0.00           N  
ATOM    994  H   GLY    72      55.706  75.817  65.577  1.00  0.00           H  
ATOM    995  CA  GLY    72      54.935  74.726  67.191  1.00  0.00           C  
ATOM    996  HA2 GLY    72      54.391  75.146  68.036  1.00  0.00           H  
ATOM    997  HA3 GLY    72      54.314  74.179  66.482  1.00  0.00           H  
ATOM    998  C   GLY    72      56.045  73.747  67.614  1.00  0.00           C  
ATOM    999  O   GLY    72      57.247  74.001  67.535  1.00  0.00           O  
ATOM   1000  N   ALA    73      55.560  72.610  68.115  1.00  0.00           N  
ATOM   1001  H   ALA    73      54.555  72.514  68.073  1.00  0.00           H  
ATOM   1002  CA  ALA    73      56.483  71.483  68.334  1.00  0.00           C  
ATOM   1003  HA  ALA    73      57.212  71.752  69.098  1.00  0.00           H  
ATOM   1004  CB  ALA    73      55.695  70.218  68.874  1.00  0.00           C  
ATOM   1005  HB1 ALA    73      54.860  69.988  68.213  1.00  0.00           H  
ATOM   1006  HB2 ALA    73      56.414  69.409  69.010  1.00  0.00           H  
ATOM   1007  HB3 ALA    73      55.328  70.447  69.875  1.00  0.00           H  
ATOM   1008  C   ALA    73      57.155  71.135  66.990  1.00  0.00           C  
ATOM   1009  O   ALA    73      56.535  71.264  65.919  1.00  0.00           O  
ATOM   1010  N   ALA    74      58.476  70.782  67.147  1.00  0.00           N  
ATOM   1011  H   ALA    74      58.698  70.524  68.098  1.00  0.00           H  
ATOM   1012  CA  ALA    74      59.570  70.758  66.132  1.00  0.00           C  
ATOM   1013  HA  ALA    74      59.638  71.794  65.800  1.00  0.00           H  
ATOM   1014  CB  ALA    74      60.787  70.430  66.880  1.00  0.00           C  
ATOM   1015  HB1 ALA    74      60.649  69.445  67.326  1.00  0.00           H  
ATOM   1016  HB2 ALA    74      60.866  71.132  67.710  1.00  0.00           H  
ATOM   1017  HB3 ALA    74      61.682  70.452  66.258  1.00  0.00           H  
ATOM   1018  C   ALA    74      59.238  69.810  64.958  1.00  0.00           C  
ATOM   1019  O   ALA    74      58.462  68.886  65.018  1.00  0.00           O  
ATOM   1020  N   THR    75      59.949  70.010  63.837  1.00  0.00           N  
ATOM   1021  H   THR    75      60.649  70.729  63.949  1.00  0.00           H  
ATOM   1022  CA  THR    75      59.575  69.479  62.476  1.00  0.00           C  
ATOM   1023  HA  THR    75      58.617  68.973  62.600  1.00  0.00           H  
ATOM   1024  CB  THR    75      59.439  70.459  61.277  1.00  0.00           C  
ATOM   1025  HB  THR    75      60.400  70.712  60.830  1.00  0.00           H  
ATOM   1026  CG2 THR    75      58.619  69.841  60.189  1.00  0.00           C  
ATOM   1027 HG21 THR    75      59.073  68.954  59.747  1.00  0.00           H  
ATOM   1028 HG22 THR    75      57.608  69.699  60.572  1.00  0.00           H  
ATOM   1029 HG23 THR    75      58.378  70.489  59.346  1.00  0.00           H  
ATOM   1030  OG1 THR    75      58.846  71.681  61.635  1.00  0.00           O  
ATOM   1031  HG1 THR    75      59.473  72.143  62.196  1.00  0.00           H  
ATOM   1032  C   THR    75      60.539  68.337  62.168  1.00  0.00           C  
ATOM   1033  O   THR    75      61.720  68.549  62.334  1.00  0.00           O  
ATOM   1034  N   VAL    76      60.045  67.225  61.587  1.00  0.00           N  
ATOM   1035  H   VAL    76      59.068  67.049  61.401  1.00  0.00           H  
ATOM   1036  CA  VAL    76      61.002  66.202  60.976  1.00  0.00           C  
ATOM   1037  HA  VAL    76      62.006  66.618  60.883  1.00  0.00           H  
ATOM   1038  CB  VAL    76      61.149  64.902  61.800  1.00  0.00           C  
ATOM   1039  HB  VAL    76      61.595  64.203  61.091  1.00  0.00           H  
ATOM   1040  CG1 VAL    76      62.186  65.183  62.925  1.00  0.00           C  
ATOM   1041 HG11 VAL    76      61.736  65.772  63.725  1.00  0.00           H  
ATOM   1042 HG12 VAL    76      62.590  64.244  63.304  1.00  0.00           H  
ATOM   1043 HG13 VAL    76      63.057  65.700  62.523  1.00  0.00           H  
ATOM   1044  CG2 VAL    76      59.779  64.239  62.239  1.00  0.00           C  
ATOM   1045 HG21 VAL    76      60.061  63.419  62.900  1.00  0.00           H  
ATOM   1046 HG22 VAL    76      59.147  64.972  62.740  1.00  0.00           H  
ATOM   1047 HG23 VAL    76      59.115  63.910  61.439  1.00  0.00           H  
ATOM   1048  C   VAL    76      60.594  65.867  59.540  1.00  0.00           C  
ATOM   1049  O   VAL    76      59.368  65.659  59.279  1.00  0.00           O  
ATOM   1050  N   ASN    77      61.447  65.903  58.589  1.00  0.00           N  
ATOM   1051  H   ASN    77      62.450  65.913  58.707  1.00  0.00           H  
ATOM   1052  CA  ASN    77      61.180  65.844  57.118  1.00  0.00           C  
ATOM   1053  HA  ASN    77      60.231  66.324  56.878  1.00  0.00           H  
ATOM   1054  CB  ASN    77      62.229  66.672  56.313  1.00  0.00           C  
ATOM   1055  HB2 ASN    77      63.198  66.192  56.446  1.00  0.00           H  
ATOM   1056  HB3 ASN    77      62.005  66.559  55.253  1.00  0.00           H  
ATOM   1057  CG  ASN    77      62.457  68.149  56.643  1.00  0.00           C  
ATOM   1058  OD1 ASN    77      61.561  68.879  56.892  1.00  0.00           O  
ATOM   1059  ND2 ASN    77      63.623  68.721  56.485  1.00  0.00           N  
ATOM   1060 HD21 ASN    77      64.414  68.252  56.066  1.00  0.00           H  
ATOM   1061 HD22 ASN    77      63.615  69.659  56.859  1.00  0.00           H  
ATOM   1062  C   ASN    77      61.137  64.420  56.591  1.00  0.00           C  
ATOM   1063  O   ASN    77      60.232  64.086  55.837  1.00  0.00           O  
ATOM   1064  N   SER    78      62.089  63.585  56.928  1.00  0.00           N  
ATOM   1065  H   SER    78      62.800  63.824  57.604  1.00  0.00           H  
ATOM   1066  CA  SER    78      62.181  62.254  56.400  1.00  0.00           C  
ATOM   1067  HA  SER    78      62.003  62.317  55.327  1.00  0.00           H  
ATOM   1068  CB  SER    78      63.536  61.598  56.500  1.00  0.00           C  
ATOM   1069  HB2 SER    78      63.941  61.480  57.505  1.00  0.00           H  
ATOM   1070  HB3 SER    78      64.353  62.072  55.956  1.00  0.00           H  
ATOM   1071  OG  SER    78      63.450  60.293  56.022  1.00  0.00           O  
ATOM   1072  HG  SER    78      64.329  59.909  56.032  1.00  0.00           H  
ATOM   1073  C   SER    78      61.159  61.345  57.050  1.00  0.00           C  
ATOM   1074  O   SER    78      61.277  61.232  58.271  1.00  0.00           O  
ATOM   1075  N   PRO    79      60.453  60.500  56.344  1.00  0.00           N  
ATOM   1076  CD  PRO    79      59.923  60.928  55.053  1.00  0.00           C  
ATOM   1077  HD2 PRO    79      59.608  61.970  55.112  1.00  0.00           H  
ATOM   1078  HD3 PRO    79      60.715  60.855  54.308  1.00  0.00           H  
ATOM   1079  CG  PRO    79      58.656  60.023  54.738  1.00  0.00           C  
ATOM   1080  HG2 PRO    79      58.658  59.654  53.712  1.00  0.00           H  
ATOM   1081  HG3 PRO    79      57.718  60.506  55.009  1.00  0.00           H  
ATOM   1082  CB  PRO    79      58.791  58.837  55.767  1.00  0.00           C  
ATOM   1083  HB2 PRO    79      57.887  58.375  56.163  1.00  0.00           H  
ATOM   1084  HB3 PRO    79      59.342  58.082  55.207  1.00  0.00           H  
ATOM   1085  CA  PRO    79      59.592  59.474  56.962  1.00  0.00           C  
ATOM   1086  HA  PRO    79      58.828  59.835  57.651  1.00  0.00           H  
ATOM   1087  C   PRO    79      60.359  58.410  57.722  1.00  0.00           C  
ATOM   1088  O   PRO    79      59.843  57.882  58.679  1.00  0.00           O  
ATOM   1089  N   GLY    80      61.677  58.184  57.513  1.00  0.00           N  
ATOM   1090  H   GLY    80      62.174  58.767  56.855  1.00  0.00           H  
ATOM   1091  CA  GLY    80      62.501  57.335  58.419  1.00  0.00           C  
ATOM   1092  HA2 GLY    80      61.860  56.486  58.655  1.00  0.00           H  
ATOM   1093  HA3 GLY    80      63.382  56.966  57.895  1.00  0.00           H  
ATOM   1094  C   GLY    80      62.768  58.097  59.717  1.00  0.00           C  
ATOM   1095  O   GLY    80      62.944  57.445  60.719  1.00  0.00           O  
ATOM   1096  N   ALA    81      62.837  59.424  59.802  1.00  0.00           N  
ATOM   1097  H   ALA    81      62.890  59.917  58.922  1.00  0.00           H  
ATOM   1098  CA  ALA    81      62.978  60.206  61.043  1.00  0.00           C  
ATOM   1099  HA  ALA    81      63.732  59.795  61.714  1.00  0.00           H  
ATOM   1100  CB  ALA    81      63.520  61.599  60.679  1.00  0.00           C  
ATOM   1101  HB1 ALA    81      63.818  62.250  61.501  1.00  0.00           H  
ATOM   1102  HB2 ALA    81      64.336  61.545  59.958  1.00  0.00           H  
ATOM   1103  HB3 ALA    81      62.687  62.124  60.213  1.00  0.00           H  
ATOM   1104  C   ALA    81      61.598  60.276  61.806  1.00  0.00           C  
ATOM   1105  O   ALA    81      61.610  60.640  62.947  1.00  0.00           O  
ATOM   1106  N   VAL    82      60.472  60.025  61.087  1.00  0.00           N  
ATOM   1107  H   VAL    82      60.456  59.692  60.133  1.00  0.00           H  
ATOM   1108  CA  VAL    82      59.180  59.888  61.813  1.00  0.00           C  
ATOM   1109  HA  VAL    82      59.086  60.751  62.473  1.00  0.00           H  
ATOM   1110  CB  VAL    82      58.039  60.008  60.720  1.00  0.00           C  
ATOM   1111  HB  VAL    82      58.185  59.185  60.019  1.00  0.00           H  
ATOM   1112  CG1 VAL    82      56.613  59.718  61.156  1.00  0.00           C  
ATOM   1113 HG11 VAL    82      55.910  59.474  60.359  1.00  0.00           H  
ATOM   1114 HG12 VAL    82      56.161  60.532  61.722  1.00  0.00           H  
ATOM   1115 HG13 VAL    82      56.599  58.771  61.696  1.00  0.00           H  
ATOM   1116  CG2 VAL    82      58.073  61.271  59.902  1.00  0.00           C  
ATOM   1117 HG21 VAL    82      59.052  61.428  59.450  1.00  0.00           H  
ATOM   1118 HG22 VAL    82      57.451  61.208  59.009  1.00  0.00           H  
ATOM   1119 HG23 VAL    82      57.769  62.110  60.527  1.00  0.00           H  
ATOM   1120  C   VAL    82      59.114  58.737  62.771  1.00  0.00           C  
ATOM   1121  O   VAL    82      58.226  58.823  63.578  1.00  0.00           O  
ATOM   1122  N   LYS    83      59.925  57.705  62.614  1.00  0.00           N  
ATOM   1123  H   LYS    83      60.608  57.758  61.872  1.00  0.00           H  
ATOM   1124  CA  LYS    83      60.058  56.430  63.422  1.00  0.00           C  
ATOM   1125  HA  LYS    83      59.104  55.916  63.542  1.00  0.00           H  
ATOM   1126  CB  LYS    83      61.060  55.569  62.688  1.00  0.00           C  
ATOM   1127  HB2 LYS    83      62.008  56.080  62.518  1.00  0.00           H  
ATOM   1128  HB3 LYS    83      61.273  54.747  63.371  1.00  0.00           H  
ATOM   1129  CG  LYS    83      60.482  55.060  61.324  1.00  0.00           C  
ATOM   1130  HG2 LYS    83      59.539  54.531  61.462  1.00  0.00           H  
ATOM   1131  HG3 LYS    83      60.171  55.831  60.619  1.00  0.00           H  
ATOM   1132  CD  LYS    83      61.396  54.206  60.499  1.00  0.00           C  
ATOM   1133  HD2 LYS    83      62.229  54.854  60.227  1.00  0.00           H  
ATOM   1134  HD3 LYS    83      61.679  53.278  60.995  1.00  0.00           H  
ATOM   1135  CE  LYS    83      60.711  53.904  59.214  1.00  0.00           C  
ATOM   1136  HE2 LYS    83      60.416  54.866  58.796  1.00  0.00           H  
ATOM   1137  HE3 LYS    83      59.737  53.429  59.333  1.00  0.00           H  
ATOM   1138  NZ  LYS    83      61.539  53.173  58.202  1.00  0.00           N  
ATOM   1139  HZ1 LYS    83      61.138  53.260  57.279  1.00  0.00           H  
ATOM   1140  HZ2 LYS    83      62.435  53.616  58.060  1.00  0.00           H  
ATOM   1141  HZ3 LYS    83      61.590  52.184  58.400  1.00  0.00           H  
ATOM   1142  C   LYS    83      60.609  56.857  64.798  1.00  0.00           C  
ATOM   1143  O   LYS    83      61.758  56.594  65.158  1.00  0.00           O  
ATOM   1144  N   SER    84      59.754  57.433  65.658  1.00  0.00           N  
ATOM   1145  H   SER    84      58.822  57.628  65.323  1.00  0.00           H  
ATOM   1146  CA  SER    84      59.963  57.844  66.991  1.00  0.00           C  
ATOM   1147  HA  SER    84      60.542  57.050  67.464  1.00  0.00           H  
ATOM   1148  CB  SER    84      60.716  59.211  67.060  1.00  0.00           C  
ATOM   1149  HB2 SER    84      60.296  59.971  66.400  1.00  0.00           H  
ATOM   1150  HB3 SER    84      61.750  58.943  66.847  1.00  0.00           H  
ATOM   1151  OG  SER    84      60.838  59.783  68.400  1.00  0.00           O  
ATOM   1152  HG  SER    84      61.567  59.362  68.861  1.00  0.00           H  
ATOM   1153  C   SER    84      58.512  58.014  67.558  1.00  0.00           C  
ATOM   1154  O   SER    84      57.593  58.380  66.840  1.00  0.00           O  
ATOM   1155  N   GLY    85      58.383  57.884  68.866  1.00  0.00           N  
ATOM   1156  H   GLY    85      59.241  57.722  69.374  1.00  0.00           H  
ATOM   1157  CA  GLY    85      57.083  58.190  69.531  1.00  0.00           C  
ATOM   1158  HA2 GLY    85      57.011  57.513  70.382  1.00  0.00           H  
ATOM   1159  HA3 GLY    85      56.207  57.964  68.923  1.00  0.00           H  
ATOM   1160  C   GLY    85      56.973  59.612  70.102  1.00  0.00           C  
ATOM   1161  O   GLY    85      55.856  59.977  70.543  1.00  0.00           O  
ATOM   1162  N   GLU    86      57.999  60.444  70.018  1.00  0.00           N  
ATOM   1163  H   GLU    86      58.788  60.127  69.472  1.00  0.00           H  
ATOM   1164  CA  GLU    86      58.006  61.795  70.442  1.00  0.00           C  
ATOM   1165  HA  GLU    86      57.625  61.858  71.461  1.00  0.00           H  
ATOM   1166  CB  GLU    86      59.421  62.438  70.324  1.00  0.00           C  
ATOM   1167  HB2 GLU    86      59.843  62.382  69.321  1.00  0.00           H  
ATOM   1168  HB3 GLU    86      59.187  63.489  70.495  1.00  0.00           H  
ATOM   1169  CG  GLU    86      60.396  61.932  71.390  1.00  0.00           C  
ATOM   1170  HG2 GLU    86      60.489  60.847  71.342  1.00  0.00           H  
ATOM   1171  HG3 GLU    86      61.391  62.265  71.097  1.00  0.00           H  
ATOM   1172  CD  GLU    86      60.089  62.205  72.852  1.00  0.00           C  
ATOM   1173  OE1 GLU    86      59.433  63.248  73.156  1.00  0.00           O  
ATOM   1174  OE2 GLU    86      60.313  61.360  73.726  1.00  0.00           O  
ATOM   1175  C   GLU    86      57.061  62.596  69.543  1.00  0.00           C  
ATOM   1176  O   GLU    86      56.846  62.310  68.361  1.00  0.00           O  
ATOM   1177  N   ARG    87      56.402  63.655  70.041  1.00  0.00           N  
ATOM   1178  H   ARG    87      56.520  63.842  71.026  1.00  0.00           H  
ATOM   1179  CA  ARG    87      55.529  64.542  69.305  1.00  0.00           C  
ATOM   1180  HA  ARG    87      54.785  63.927  68.799  1.00  0.00           H  
ATOM   1181  CB  ARG    87      54.759  65.414  70.230  1.00  0.00           C  
ATOM   1182  HB2 ARG    87      55.458  66.028  70.798  1.00  0.00           H  
ATOM   1183  HB3 ARG    87      54.167  66.047  69.570  1.00  0.00           H  
ATOM   1184  CG  ARG    87      53.767  64.562  71.083  1.00  0.00           C  
ATOM   1185  HG2 ARG    87      53.216  63.945  70.374  1.00  0.00           H  
ATOM   1186  HG3 ARG    87      54.327  64.065  71.875  1.00  0.00           H  
ATOM   1187  CD  ARG    87      52.806  65.512  71.854  1.00  0.00           C  
ATOM   1188  HD2 ARG    87      53.354  66.220  72.475  1.00  0.00           H  
ATOM   1189  HD3 ARG    87      52.187  64.924  72.532  1.00  0.00           H  
ATOM   1190  NE  ARG    87      51.845  66.217  70.918  1.00  0.00           N  
ATOM   1191  HE  ARG    87      51.193  65.620  70.430  1.00  0.00           H  
ATOM   1192  CZ  ARG    87      51.677  67.516  70.737  1.00  0.00           C  
ATOM   1193  NH1 ARG    87      52.379  68.417  71.306  1.00  0.00           N  
ATOM   1194 HH11 ARG    87      53.062  68.112  71.984  1.00  0.00           H  
ATOM   1195 HH12 ARG    87      52.370  69.349  70.916  1.00  0.00           H  
ATOM   1196  NH2 ARG    87      50.975  67.982  69.797  1.00  0.00           N  
ATOM   1197 HH21 ARG    87      50.332  67.343  69.350  1.00  0.00           H  
ATOM   1198 HH22 ARG    87      50.785  68.973  69.753  1.00  0.00           H  
ATOM   1199  C   ARG    87      56.255  65.456  68.246  1.00  0.00           C  
ATOM   1200  O   ARG    87      56.918  66.413  68.651  1.00  0.00           O  
ATOM   1201  N   ARG    88      56.297  65.099  66.899  1.00  0.00           N  
ATOM   1202  H   ARG    88      55.940  64.235  66.516  1.00  0.00           H  
ATOM   1203  CA  ARG    88      56.871  65.984  65.864  1.00  0.00           C  
ATOM   1204  HA  ARG    88      57.097  66.917  66.381  1.00  0.00           H  
ATOM   1205  CB  ARG    88      58.179  65.492  65.271  1.00  0.00           C  
ATOM   1206  HB2 ARG    88      58.063  64.483  64.877  1.00  0.00           H  
ATOM   1207  HB3 ARG    88      58.485  66.131  64.443  1.00  0.00           H  
ATOM   1208  CG  ARG    88      59.285  65.307  66.338  1.00  0.00           C  
ATOM   1209  HG2 ARG    88      58.861  64.948  67.277  1.00  0.00           H  
ATOM   1210  HG3 ARG    88      60.036  64.586  66.014  1.00  0.00           H  
ATOM   1211  CD  ARG    88      60.022  66.615  66.527  1.00  0.00           C  
ATOM   1212  HD2 ARG    88      60.589  66.727  65.603  1.00  0.00           H  
ATOM   1213  HD3 ARG    88      59.280  67.379  66.762  1.00  0.00           H  
ATOM   1214  NE  ARG    88      60.988  66.597  67.614  1.00  0.00           N  
ATOM   1215  HE  ARG    88      61.954  66.660  67.325  1.00  0.00           H  
ATOM   1216  CZ  ARG    88      60.775  66.428  68.914  1.00  0.00           C  
ATOM   1217  NH1 ARG    88      61.725  66.542  69.743  1.00  0.00           N  
ATOM   1218 HH11 ARG    88      62.681  66.737  69.481  1.00  0.00           H  
ATOM   1219 HH12 ARG    88      61.513  66.318  70.704  1.00  0.00           H  
ATOM   1220  NH2 ARG    88      59.663  66.314  69.529  1.00  0.00           N  
ATOM   1221 HH21 ARG    88      58.822  66.165  68.990  1.00  0.00           H  
ATOM   1222 HH22 ARG    88      59.684  66.179  70.530  1.00  0.00           H  
ATOM   1223  C   ARG    88      55.880  66.270  64.706  1.00  0.00           C  
ATOM   1224  O   ARG    88      55.158  65.401  64.302  1.00  0.00           O  
ATOM   1225  N   ALA    89      55.932  67.567  64.269  1.00  0.00           N  
ATOM   1226  H   ALA    89      56.609  68.234  64.613  1.00  0.00           H  
ATOM   1227  CA  ALA    89      55.204  67.937  63.080  1.00  0.00           C  
ATOM   1228  HA  ALA    89      54.168  67.625  63.209  1.00  0.00           H  
ATOM   1229  CB  ALA    89      55.289  69.493  62.933  1.00  0.00           C  
ATOM   1230  HB1 ALA    89      55.004  70.049  63.826  1.00  0.00           H  
ATOM   1231  HB2 ALA    89      54.638  69.882  62.150  1.00  0.00           H  
ATOM   1232  HB3 ALA    89      56.267  69.818  62.578  1.00  0.00           H  
ATOM   1233  C   ALA    89      55.904  67.373  61.806  1.00  0.00           C  
ATOM   1234  O   ALA    89      57.096  67.200  61.802  1.00  0.00           O  
ATOM   1235  N   ARG    90      55.256  67.087  60.705  1.00  0.00           N  
ATOM   1236  H   ARG    90      54.248  67.022  60.732  1.00  0.00           H  
ATOM   1237  CA  ARG    90      55.740  66.979  59.354  1.00  0.00           C  
ATOM   1238  HA  ARG    90      56.806  66.751  59.322  1.00  0.00           H  
ATOM   1239  CB  ARG    90      54.858  65.904  58.813  1.00  0.00           C  
ATOM   1240  HB2 ARG    90      53.798  66.106  58.967  1.00  0.00           H  
ATOM   1241  HB3 ARG    90      55.034  65.914  57.737  1.00  0.00           H  
ATOM   1242  CG  ARG    90      55.146  64.520  59.480  1.00  0.00           C  
ATOM   1243  HG2 ARG    90      56.235  64.492  59.433  1.00  0.00           H  
ATOM   1244  HG3 ARG    90      54.931  64.453  60.547  1.00  0.00           H  
ATOM   1245  CD  ARG    90      54.563  63.245  58.878  1.00  0.00           C  
ATOM   1246  HD2 ARG    90      54.941  62.418  59.479  1.00  0.00           H  
ATOM   1247  HD3 ARG    90      54.857  63.126  57.836  1.00  0.00           H  
ATOM   1248  NE  ARG    90      53.117  63.323  59.033  1.00  0.00           N  
ATOM   1249  HE  ARG    90      52.788  63.915  59.782  1.00  0.00           H  
ATOM   1250  CZ  ARG    90      52.156  62.577  58.528  1.00  0.00           C  
ATOM   1251  NH1 ARG    90      52.415  61.925  57.469  1.00  0.00           N  
ATOM   1252 HH11 ARG    90      53.350  61.843  57.097  1.00  0.00           H  
ATOM   1253 HH12 ARG    90      51.694  61.504  56.901  1.00  0.00           H  
ATOM   1254  NH2 ARG    90      50.982  62.512  59.092  1.00  0.00           N  
ATOM   1255 HH21 ARG    90      50.821  63.015  59.952  1.00  0.00           H  
ATOM   1256 HH22 ARG    90      50.301  61.792  58.895  1.00  0.00           H  
ATOM   1257  C   ARG    90      55.773  68.269  58.537  1.00  0.00           C  
ATOM   1258  O   ARG    90      54.941  69.166  58.859  1.00  0.00           O  
ATOM   1259  N   PRO    91      56.608  68.320  57.510  1.00  0.00           N  
ATOM   1260  CD  PRO    91      57.559  67.424  57.049  1.00  0.00           C  
ATOM   1261  HD2 PRO    91      58.359  67.307  57.780  1.00  0.00           H  
ATOM   1262  HD3 PRO    91      57.097  66.504  56.689  1.00  0.00           H  
ATOM   1263  CG  PRO    91      58.097  68.005  55.704  1.00  0.00           C  
ATOM   1264  HG2 PRO    91      57.313  67.858  54.961  1.00  0.00           H  
ATOM   1265  HG3 PRO    91      59.106  67.632  55.531  1.00  0.00           H  
ATOM   1266  CB  PRO    91      58.069  69.496  56.109  1.00  0.00           C  
ATOM   1267  HB2 PRO    91      58.189  70.320  55.406  1.00  0.00           H  
ATOM   1268  HB3 PRO    91      58.891  69.630  56.812  1.00  0.00           H  
ATOM   1269  CA  PRO    91      56.737  69.608  56.802  1.00  0.00           C  
ATOM   1270  HA  PRO    91      56.904  70.429  57.499  1.00  0.00           H  
ATOM   1271  C   PRO    91      55.497  70.028  55.958  1.00  0.00           C  
ATOM   1272  O   PRO    91      55.037  69.161  55.223  1.00  0.00           O  
ATOM   1273  N   GLY    92      54.998  71.244  56.047  1.00  0.00           N  
ATOM   1274  H   GLY    92      55.575  71.891  56.565  1.00  0.00           H  
ATOM   1275  CA  GLY    92      53.686  71.663  55.516  1.00  0.00           C  
ATOM   1276  HA2 GLY    92      53.432  71.056  54.647  1.00  0.00           H  
ATOM   1277  HA3 GLY    92      53.756  72.668  55.099  1.00  0.00           H  
ATOM   1278  C   GLY    92      52.548  71.502  56.552  1.00  0.00           C  
ATOM   1279  O   GLY    92      51.460  71.920  56.269  1.00  0.00           O  
ATOM   1280  N   THR    93      52.808  70.836  57.683  1.00  0.00           N  
ATOM   1281  H   THR    93      53.779  70.619  57.857  1.00  0.00           H  
ATOM   1282  CA  THR    93      51.817  70.551  58.719  1.00  0.00           C  
ATOM   1283  HA  THR    93      50.984  71.217  58.493  1.00  0.00           H  
ATOM   1284  CB  THR    93      51.386  69.082  58.791  1.00  0.00           C  
ATOM   1285  HB  THR    93      50.556  68.991  59.491  1.00  0.00           H  
ATOM   1286  CG2 THR    93      50.970  68.510  57.447  1.00  0.00           C  
ATOM   1287 HG21 THR    93      50.004  68.900  57.127  1.00  0.00           H  
ATOM   1288 HG22 THR    93      51.778  68.650  56.729  1.00  0.00           H  
ATOM   1289 HG23 THR    93      50.702  67.461  57.571  1.00  0.00           H  
ATOM   1290  OG1 THR    93      52.399  68.283  59.254  1.00  0.00           O  
ATOM   1291  HG1 THR    93      53.218  68.776  59.166  1.00  0.00           H  
ATOM   1292  C   THR    93      52.285  71.112  60.088  1.00  0.00           C  
ATOM   1293  O   THR    93      53.384  71.554  60.250  1.00  0.00           O  
ATOM   1294  N   TYR    94      51.259  71.246  60.994  1.00  0.00           N  
ATOM   1295  H   TYR    94      50.333  70.884  60.818  1.00  0.00           H  
ATOM   1296  CA  TYR    94      51.447  71.684  62.354  1.00  0.00           C  
ATOM   1297  HA  TYR    94      52.490  71.502  62.613  1.00  0.00           H  
ATOM   1298  CB  TYR    94      51.224  73.222  62.501  1.00  0.00           C  
ATOM   1299  HB2 TYR    94      51.795  73.699  61.704  1.00  0.00           H  
ATOM   1300  HB3 TYR    94      51.678  73.522  63.445  1.00  0.00           H  
ATOM   1301  CG  TYR    94      49.788  73.677  62.448  1.00  0.00           C  
ATOM   1302  CD1 TYR    94      49.143  74.186  63.597  1.00  0.00           C  
ATOM   1303  HD1 TYR    94      49.728  74.288  64.499  1.00  0.00           H  
ATOM   1304  CE1 TYR    94      47.808  74.730  63.585  1.00  0.00           C  
ATOM   1305  HE1 TYR    94      47.403  75.241  64.446  1.00  0.00           H  
ATOM   1306  CZ  TYR    94      47.115  74.645  62.410  1.00  0.00           C  
ATOM   1307  OH  TYR    94      45.896  75.181  62.381  1.00  0.00           O  
ATOM   1308  HH  TYR    94      45.435  75.349  63.206  1.00  0.00           H  
ATOM   1309  CE2 TYR    94      47.735  74.049  61.249  1.00  0.00           C  
ATOM   1310  HE2 TYR    94      47.306  74.119  60.260  1.00  0.00           H  
ATOM   1311  CD2 TYR    94      49.053  73.591  61.258  1.00  0.00           C  
ATOM   1312  HD2 TYR    94      49.530  73.161  60.390  1.00  0.00           H  
ATOM   1313  C   TYR    94      50.597  70.809  63.309  1.00  0.00           C  
ATOM   1314  O   TYR    94      49.439  70.556  62.989  1.00  0.00           O  
ATOM   1315  N   LEU    95      51.180  70.356  64.422  1.00  0.00           N  
ATOM   1316  H   LEU    95      52.123  70.595  64.694  1.00  0.00           H  
ATOM   1317  CA  LEU    95      50.413  69.697  65.541  1.00  0.00           C  
ATOM   1318  HA  LEU    95      49.789  68.934  65.076  1.00  0.00           H  
ATOM   1319  CB  LEU    95      51.424  68.891  66.390  1.00  0.00           C  
ATOM   1320  HB2 LEU    95      51.972  69.661  66.933  1.00  0.00           H  
ATOM   1321  HB3 LEU    95      50.849  68.272  67.079  1.00  0.00           H  
ATOM   1322  CG  LEU    95      52.519  68.020  65.752  1.00  0.00           C  
ATOM   1323  HG  LEU    95      53.301  68.686  65.387  1.00  0.00           H  
ATOM   1324  CD1 LEU    95      52.962  67.085  66.861  1.00  0.00           C  
ATOM   1325 HD11 LEU    95      53.597  66.257  66.547  1.00  0.00           H  
ATOM   1326 HD12 LEU    95      52.145  66.506  67.293  1.00  0.00           H  
ATOM   1327 HD13 LEU    95      53.497  67.656  67.620  1.00  0.00           H  
ATOM   1328  CD2 LEU    95      52.004  67.251  64.573  1.00  0.00           C  
ATOM   1329 HD21 LEU    95      51.009  66.930  64.881  1.00  0.00           H  
ATOM   1330 HD22 LEU    95      51.983  67.844  63.658  1.00  0.00           H  
ATOM   1331 HD23 LEU    95      52.613  66.378  64.340  1.00  0.00           H  
ATOM   1332  C   LEU    95      49.518  70.665  66.360  1.00  0.00           C  
ATOM   1333  O   LEU    95      49.611  71.886  66.357  1.00  0.00           O  
ATOM   1334  N   LEU    96      48.555  70.142  67.165  1.00  0.00           N  
ATOM   1335  H   LEU    96      48.438  69.139  67.156  1.00  0.00           H  
ATOM   1336  CA  LEU    96      47.779  70.882  68.184  1.00  0.00           C  
ATOM   1337  HA  LEU    96      47.319  71.783  67.779  1.00  0.00           H  
ATOM   1338  CB  LEU    96      46.627  70.067  68.864  1.00  0.00           C  
ATOM   1339  HB2 LEU    96      46.295  70.694  69.692  1.00  0.00           H  
ATOM   1340  HB3 LEU    96      46.963  69.152  69.352  1.00  0.00           H  
ATOM   1341  CG  LEU    96      45.312  69.680  68.129  1.00  0.00           C  
ATOM   1342  HG  LEU    96      44.849  70.494  67.571  1.00  0.00           H  
ATOM   1343  CD1 LEU    96      45.613  68.570  67.105  1.00  0.00           C  
ATOM   1344 HD11 LEU    96      46.175  69.021  66.287  1.00  0.00           H  
ATOM   1345 HD12 LEU    96      44.691  68.072  66.807  1.00  0.00           H  
ATOM   1346 HD13 LEU    96      46.237  67.786  67.535  1.00  0.00           H  
ATOM   1347  CD2 LEU    96      44.384  69.157  69.245  1.00  0.00           C  
ATOM   1348 HD21 LEU    96      44.236  69.806  70.109  1.00  0.00           H  
ATOM   1349 HD22 LEU    96      44.902  68.361  69.779  1.00  0.00           H  
ATOM   1350 HD23 LEU    96      43.380  68.935  68.883  1.00  0.00           H  
ATOM   1351  C   LEU    96      48.740  71.243  69.362  1.00  0.00           C  
ATOM   1352  O   LEU    96      49.444  70.394  69.872  1.00  0.00           O  
ATOM   1353  N   GLN    97      48.715  72.535  69.715  1.00  0.00           N  
ATOM   1354  H   GLN    97      48.012  73.115  69.280  1.00  0.00           H  
ATOM   1355  CA  GLN    97      49.590  73.119  70.773  1.00  0.00           C  
ATOM   1356  HA  GLN    97      50.664  73.005  70.624  1.00  0.00           H  
ATOM   1357  CB  GLN    97      49.324  74.620  70.858  1.00  0.00           C  
ATOM   1358  HB2 GLN    97      49.362  75.114  69.887  1.00  0.00           H  
ATOM   1359  HB3 GLN    97      50.154  74.974  71.469  1.00  0.00           H  
ATOM   1360  CG  GLN    97      48.054  75.044  71.575  1.00  0.00           C  
ATOM   1361  HG2 GLN    97      47.827  74.498  72.491  1.00  0.00           H  
ATOM   1362  HG3 GLN    97      48.254  76.079  71.851  1.00  0.00           H  
ATOM   1363  CD  GLN    97      46.807  75.051  70.702  1.00  0.00           C  
ATOM   1364  OE1 GLN    97      46.411  74.067  70.130  1.00  0.00           O  
ATOM   1365  NE2 GLN    97      46.020  76.110  70.729  1.00  0.00           N  
ATOM   1366 HE21 GLN    97      46.281  76.966  71.196  1.00  0.00           H  
ATOM   1367 HE22 GLN    97      45.143  76.040  70.231  1.00  0.00           H  
ATOM   1368  C   GLN    97      49.435  72.410  72.132  1.00  0.00           C  
ATOM   1369  O   GLN    97      50.412  72.311  72.860  1.00  0.00           O  
ATOM   1370  N   ASP    98      48.206  71.889  72.381  1.00  0.00           N  
ATOM   1371  H   ASP    98      47.469  71.968  71.694  1.00  0.00           H  
ATOM   1372  CA  ASP    98      47.836  71.399  73.765  1.00  0.00           C  
ATOM   1373  HA  ASP    98      48.738  70.843  74.019  1.00  0.00           H  
ATOM   1374  CB  ASP    98      47.723  72.644  74.757  1.00  0.00           C  
ATOM   1375  HB2 ASP    98      48.737  73.024  74.875  1.00  0.00           H  
ATOM   1376  HB3 ASP    98      46.951  73.327  74.402  1.00  0.00           H  
ATOM   1377  CG  ASP    98      47.269  72.182  76.172  1.00  0.00           C  
ATOM   1378  OD1 ASP    98      48.009  71.674  76.933  1.00  0.00           O  
ATOM   1379  OD2 ASP    98      46.095  72.422  76.538  1.00  0.00           O  
ATOM   1380  C   ASP    98      46.619  70.538  73.624  1.00  0.00           C  
ATOM   1381  O   ASP    98      45.805  70.686  72.706  1.00  0.00           O  
ATOM   1382  N   GLY    99      46.317  69.673  74.610  1.00  0.00           N  
ATOM   1383  H   GLY    99      46.928  69.577  75.408  1.00  0.00           H  
ATOM   1384  CA  GLY    99      45.129  68.870  74.584  1.00  0.00           C  
ATOM   1385  HA2 GLY    99      44.263  69.510  74.414  1.00  0.00           H  
ATOM   1386  HA3 GLY    99      45.087  68.406  75.569  1.00  0.00           H  
ATOM   1387  C   GLY    99      44.958  67.869  73.425  1.00  0.00           C  
ATOM   1388  O   GLY    99      43.819  67.393  73.245  1.00  0.00           O  
ATOM   1389  N   TYR   100      45.999  67.553  72.690  1.00  0.00           N  
ATOM   1390  H   TYR   100      46.846  68.075  72.866  1.00  0.00           H  
ATOM   1391  CA  TYR   100      46.071  66.264  71.903  1.00  0.00           C  
ATOM   1392  HA  TYR   100      45.343  66.252  71.091  1.00  0.00           H  
ATOM   1393  CB  TYR   100      47.453  66.146  71.323  1.00  0.00           C  
ATOM   1394  HB2 TYR   100      47.645  65.148  70.929  1.00  0.00           H  
ATOM   1395  HB3 TYR   100      47.533  66.938  70.579  1.00  0.00           H  
ATOM   1396  CG  TYR   100      48.587  66.484  72.300  1.00  0.00           C  
ATOM   1397  CD1 TYR   100      49.081  65.532  73.216  1.00  0.00           C  
ATOM   1398  HD1 TYR   100      48.770  64.499  73.173  1.00  0.00           H  
ATOM   1399  CE1 TYR   100      50.019  65.855  74.213  1.00  0.00           C  
ATOM   1400  HE1 TYR   100      50.398  65.085  74.869  1.00  0.00           H  
ATOM   1401  CZ  TYR   100      50.484  67.179  74.281  1.00  0.00           C  
ATOM   1402  OH  TYR   100      51.462  67.445  75.208  1.00  0.00           O  
ATOM   1403  HH  TYR   100      51.724  66.744  75.808  1.00  0.00           H  
ATOM   1404  CE2 TYR   100      50.072  68.119  73.327  1.00  0.00           C  
ATOM   1405  HE2 TYR   100      50.485  69.116  73.363  1.00  0.00           H  
ATOM   1406  CD2 TYR   100      49.010  67.799  72.402  1.00  0.00           C  
ATOM   1407  HD2 TYR   100      48.637  68.618  71.807  1.00  0.00           H  
ATOM   1408  C   TYR   100      45.702  65.017  72.693  1.00  0.00           C  
ATOM   1409  O   TYR   100      45.485  63.879  72.090  1.00  0.00           O  
ATOM   1410  N   ALA   101      45.660  65.039  74.057  1.00  0.00           N  
ATOM   1411  H   ALA   101      45.920  65.879  74.554  1.00  0.00           H  
ATOM   1412  CA  ALA   101      45.226  63.992  74.943  1.00  0.00           C  
ATOM   1413  HA  ALA   101      44.528  63.339  74.419  1.00  0.00           H  
ATOM   1414  CB  ALA   101      46.489  63.241  75.391  1.00  0.00           C  
ATOM   1415  HB1 ALA   101      46.973  63.691  76.257  1.00  0.00           H  
ATOM   1416  HB2 ALA   101      46.242  62.233  75.726  1.00  0.00           H  
ATOM   1417  HB3 ALA   101      47.193  63.263  74.559  1.00  0.00           H  
ATOM   1418  C   ALA   101      44.470  64.547  76.178  1.00  0.00           C  
ATOM   1419  O   ALA   101      44.351  65.812  76.365  1.00  0.00           O  
ATOM   1420  N   PHE   102      44.049  63.630  77.044  1.00  0.00           N  
ATOM   1421  H   PHE   102      44.334  62.682  76.845  1.00  0.00           H  
ATOM   1422  CA  PHE   102      43.464  63.879  78.334  1.00  0.00           C  
ATOM   1423  HA  PHE   102      43.939  64.825  78.594  1.00  0.00           H  
ATOM   1424  CB  PHE   102      41.938  63.914  78.312  1.00  0.00           C  
ATOM   1425  HB2 PHE   102      41.630  64.542  77.476  1.00  0.00           H  
ATOM   1426  HB3 PHE   102      41.584  62.910  78.077  1.00  0.00           H  
ATOM   1427  CG  PHE   102      41.144  64.199  79.603  1.00  0.00           C  
ATOM   1428  CD1 PHE   102      40.900  65.525  79.907  1.00  0.00           C  
ATOM   1429  HD1 PHE   102      41.322  66.236  79.212  1.00  0.00           H  
ATOM   1430  CE1 PHE   102      40.222  65.898  81.100  1.00  0.00           C  
ATOM   1431  HE1 PHE   102      39.879  66.906  81.284  1.00  0.00           H  
ATOM   1432  CZ  PHE   102      39.954  64.934  82.076  1.00  0.00           C  
ATOM   1433  HZ  PHE   102      39.518  65.163  83.038  1.00  0.00           H  
ATOM   1434  CE2 PHE   102      40.162  63.535  81.707  1.00  0.00           C  
ATOM   1435  HE2 PHE   102      39.861  62.685  82.301  1.00  0.00           H  
ATOM   1436  CD2 PHE   102      40.770  63.176  80.488  1.00  0.00           C  
ATOM   1437  HD2 PHE   102      40.906  62.109  80.394  1.00  0.00           H  
ATOM   1438  C   PHE   102      43.954  62.738  79.277  1.00  0.00           C  
ATOM   1439  O   PHE   102      44.106  61.634  78.747  1.00  0.00           O  
ATOM   1440  N   PRO   103      44.018  62.933  80.658  1.00  0.00           N  
ATOM   1441  CD  PRO   103      44.111  64.236  81.277  1.00  0.00           C  
ATOM   1442  HD2 PRO   103      45.031  64.686  80.903  1.00  0.00           H  
ATOM   1443  HD3 PRO   103      43.211  64.768  80.969  1.00  0.00           H  
ATOM   1444  CG  PRO   103      44.370  64.168  82.816  1.00  0.00           C  
ATOM   1445  HG2 PRO   103      43.590  64.631  83.420  1.00  0.00           H  
ATOM   1446  HG3 PRO   103      45.381  64.449  83.108  1.00  0.00           H  
ATOM   1447  CB  PRO   103      44.300  62.668  83.079  1.00  0.00           C  
ATOM   1448  HB2 PRO   103      43.270  62.385  83.299  1.00  0.00           H  
ATOM   1449  HB3 PRO   103      44.968  62.345  83.877  1.00  0.00           H  
ATOM   1450  CA  PRO   103      44.545  61.985  81.686  1.00  0.00           C  
ATOM   1451  HA  PRO   103      45.634  62.019  81.657  1.00  0.00           H  
ATOM   1452  C   PRO   103      44.174  60.520  81.723  1.00  0.00           C  
ATOM   1453  O   PRO   103      42.978  60.291  81.689  1.00  0.00           O  
ATOM   1454  N   GLY   104      45.062  59.501  81.811  1.00  0.00           N  
ATOM   1455  H   GLY   104      46.003  59.684  82.130  1.00  0.00           H  
ATOM   1456  CA  GLY   104      44.641  58.100  81.732  1.00  0.00           C  
ATOM   1457  HA2 GLY   104      45.545  57.511  81.891  1.00  0.00           H  
ATOM   1458  HA3 GLY   104      44.008  57.894  82.596  1.00  0.00           H  
ATOM   1459  C   GLY   104      44.287  57.591  80.331  1.00  0.00           C  
ATOM   1460  O   GLY   104      44.457  56.437  80.139  1.00  0.00           O  
ATOM   1461  N   GLU   105      43.949  58.371  79.317  1.00  0.00           N  
ATOM   1462  H   GLU   105      44.255  59.322  79.469  1.00  0.00           H  
ATOM   1463  CA  GLU   105      43.720  58.047  77.943  1.00  0.00           C  
ATOM   1464  HA  GLU   105      43.180  57.102  77.874  1.00  0.00           H  
ATOM   1465  CB  GLU   105      42.753  59.060  77.328  1.00  0.00           C  
ATOM   1466  HB2 GLU   105      42.353  58.713  76.375  1.00  0.00           H  
ATOM   1467  HB3 GLU   105      43.280  59.963  77.020  1.00  0.00           H  
ATOM   1468  CG  GLU   105      41.562  59.425  78.257  1.00  0.00           C  
ATOM   1469  HG2 GLU   105      41.963  59.928  79.136  1.00  0.00           H  
ATOM   1470  HG3 GLU   105      41.012  60.176  77.689  1.00  0.00           H  
ATOM   1471  CD  GLU   105      40.578  58.286  78.619  1.00  0.00           C  
ATOM   1472  OE1 GLU   105      39.575  58.797  79.186  1.00  0.00           O  
ATOM   1473  OE2 GLU   105      40.678  57.083  78.294  1.00  0.00           O  
ATOM   1474  C   GLU   105      44.925  57.972  77.017  1.00  0.00           C  
ATOM   1475  O   GLU   105      45.947  58.539  77.267  1.00  0.00           O  
ATOM   1476  N   ASP   106      44.748  57.241  75.963  1.00  0.00           N  
ATOM   1477  H   ASP   106      43.855  56.783  75.849  1.00  0.00           H  
ATOM   1478  CA  ASP   106      45.710  57.195  74.867  1.00  0.00           C  
ATOM   1479  HA  ASP   106      46.653  56.940  75.350  1.00  0.00           H  
ATOM   1480  CB  ASP   106      45.371  55.992  73.883  1.00  0.00           C  
ATOM   1481  HB2 ASP   106      46.260  55.764  73.295  1.00  0.00           H  
ATOM   1482  HB3 ASP   106      44.496  56.163  73.256  1.00  0.00           H  
ATOM   1483  CG  ASP   106      45.128  54.707  74.685  1.00  0.00           C  
ATOM   1484  OD1 ASP   106      44.263  53.878  74.328  1.00  0.00           O  
ATOM   1485  OD2 ASP   106      45.817  54.567  75.727  1.00  0.00           O  
ATOM   1486  C   ASP   106      45.780  58.493  73.963  1.00  0.00           C  
ATOM   1487  O   ASP   106      46.837  59.039  73.680  1.00  0.00           O  
ATOM   1488  N   GLY   107      44.664  59.074  73.656  1.00  0.00           N  
ATOM   1489  H   GLY   107      43.810  58.613  73.938  1.00  0.00           H  
ATOM   1490  CA  GLY   107      44.613  60.408  72.924  1.00  0.00           C  
ATOM   1491  HA2 GLY   107      43.605  60.760  73.140  1.00  0.00           H  
ATOM   1492  HA3 GLY   107      45.402  61.078  73.268  1.00  0.00           H  
ATOM   1493  C   GLY   107      44.815  60.265  71.411  1.00  0.00           C  
ATOM   1494  O   GLY   107      44.769  59.129  70.845  1.00  0.00           O  
ATOM   1495  N   MET   108      45.207  61.380  70.714  1.00  0.00           N  
ATOM   1496  H   MET   108      45.260  62.222  71.269  1.00  0.00           H  
ATOM   1497  CA  MET   108      45.925  61.425  69.453  1.00  0.00           C  
ATOM   1498  HA  MET   108      46.349  60.438  69.268  1.00  0.00           H  
ATOM   1499  CB  MET   108      45.038  61.918  68.365  1.00  0.00           C  
ATOM   1500  HB2 MET   108      45.564  61.928  67.410  1.00  0.00           H  
ATOM   1501  HB3 MET   108      44.712  62.922  68.636  1.00  0.00           H  
ATOM   1502  CG  MET   108      43.921  60.939  68.088  1.00  0.00           C  
ATOM   1503  HG2 MET   108      44.413  59.966  68.066  1.00  0.00           H  
ATOM   1504  HG3 MET   108      43.135  61.036  68.837  1.00  0.00           H  
ATOM   1505  SD  MET   108      43.132  61.111  66.423  1.00  0.00           S  
ATOM   1506  CE  MET   108      42.113  62.661  66.552  1.00  0.00           C  
ATOM   1507  HE1 MET   108      41.321  62.519  67.287  1.00  0.00           H  
ATOM   1508  HE2 MET   108      41.606  62.874  65.611  1.00  0.00           H  
ATOM   1509  HE3 MET   108      42.772  63.475  66.854  1.00  0.00           H  
ATOM   1510  C   MET   108      47.183  62.379  69.494  1.00  0.00           C  
ATOM   1511  O   MET   108      47.083  63.528  69.158  1.00  0.00           O  
ATOM   1512  N   PRO   109      48.272  61.845  70.086  1.00  0.00           N  
ATOM   1513  CD  PRO   109      48.433  60.502  70.738  1.00  0.00           C  
ATOM   1514  HD2 PRO   109      47.639  60.279  71.451  1.00  0.00           H  
ATOM   1515  HD3 PRO   109      48.652  59.670  70.070  1.00  0.00           H  
ATOM   1516  CG  PRO   109      49.617  60.612  71.716  1.00  0.00           C  
ATOM   1517  HG2 PRO   109      50.082  59.643  71.896  1.00  0.00           H  
ATOM   1518  HG3 PRO   109      49.333  61.159  72.615  1.00  0.00           H  
ATOM   1519  CB  PRO   109      50.565  61.534  70.934  1.00  0.00           C  
ATOM   1520  HB2 PRO   109      51.217  62.038  71.647  1.00  0.00           H  
ATOM   1521  HB3 PRO   109      51.168  60.968  70.223  1.00  0.00           H  
ATOM   1522  CA  PRO   109      49.539  62.517  70.270  1.00  0.00           C  
ATOM   1523  HA  PRO   109      49.259  63.273  71.004  1.00  0.00           H  
ATOM   1524  C   PRO   109      50.163  63.215  69.057  1.00  0.00           C  
ATOM   1525  O   PRO   109      50.749  64.291  69.154  1.00  0.00           O  
ATOM   1526  N   VAL   110      49.996  62.606  67.800  1.00  0.00           N  
ATOM   1527  H   VAL   110      49.630  61.666  67.764  1.00  0.00           H  
ATOM   1528  CA  VAL   110      50.555  63.148  66.566  1.00  0.00           C  
ATOM   1529  HA  VAL   110      51.013  64.125  66.724  1.00  0.00           H  
ATOM   1530  CB  VAL   110      51.639  62.172  65.949  1.00  0.00           C  
ATOM   1531  HB  VAL   110      51.927  62.561  64.972  1.00  0.00           H  
ATOM   1532  CG1 VAL   110      52.860  62.254  66.814  1.00  0.00           C  
ATOM   1533 HG11 VAL   110      52.711  61.873  67.825  1.00  0.00           H  
ATOM   1534 HG12 VAL   110      53.627  61.616  66.375  1.00  0.00           H  
ATOM   1535 HG13 VAL   110      53.127  63.307  66.900  1.00  0.00           H  
ATOM   1536  CG2 VAL   110      51.084  60.756  65.781  1.00  0.00           C  
ATOM   1537 HG21 VAL   110      51.313  60.295  66.741  1.00  0.00           H  
ATOM   1538 HG22 VAL   110      51.673  60.233  65.028  1.00  0.00           H  
ATOM   1539 HG23 VAL   110      50.026  60.711  65.522  1.00  0.00           H  
ATOM   1540  C   VAL   110      49.535  63.665  65.564  1.00  0.00           C  
ATOM   1541  O   VAL   110      49.741  63.835  64.394  1.00  0.00           O  
ATOM   1542  N   ALA   111      48.326  64.010  66.103  1.00  0.00           N  
ATOM   1543  H   ALA   111      48.145  63.766  67.066  1.00  0.00           H  
ATOM   1544  CA  ALA   111      47.270  64.635  65.356  1.00  0.00           C  
ATOM   1545  HA  ALA   111      47.104  63.951  64.523  1.00  0.00           H  
ATOM   1546  CB  ALA   111      45.969  64.725  66.210  1.00  0.00           C  
ATOM   1547  HB1 ALA   111      46.252  65.075  67.203  1.00  0.00           H  
ATOM   1548  HB2 ALA   111      45.320  65.405  65.658  1.00  0.00           H  
ATOM   1549  HB3 ALA   111      45.551  63.719  66.208  1.00  0.00           H  
ATOM   1550  C   ALA   111      47.757  66.053  64.856  1.00  0.00           C  
ATOM   1551  O   ALA   111      48.200  66.906  65.681  1.00  0.00           O  
ATOM   1552  N   ALA   112      47.450  66.384  63.596  1.00  0.00           N  
ATOM   1553  H   ALA   112      46.835  65.833  63.016  1.00  0.00           H  
ATOM   1554  CA  ALA   112      47.986  67.574  62.903  1.00  0.00           C  
ATOM   1555  HA  ALA   112      48.247  68.350  63.622  1.00  0.00           H  
ATOM   1556  CB  ALA   112      49.234  67.071  62.142  1.00  0.00           C  
ATOM   1557  HB1 ALA   112      48.863  66.515  61.281  1.00  0.00           H  
ATOM   1558  HB2 ALA   112      49.910  66.561  62.828  1.00  0.00           H  
ATOM   1559  HB3 ALA   112      49.681  68.018  61.839  1.00  0.00           H  
ATOM   1560  C   ALA   112      46.943  68.242  61.925  1.00  0.00           C  
ATOM   1561  O   ALA   112      45.999  67.538  61.454  1.00  0.00           O  
ATOM   1562  N   MET   113      47.192  69.544  61.591  1.00  0.00           N  
ATOM   1563  H   MET   113      48.076  69.872  61.953  1.00  0.00           H  
ATOM   1564  CA  MET   113      46.412  70.290  60.550  1.00  0.00           C  
ATOM   1565  HA  MET   113      45.771  69.553  60.066  1.00  0.00           H  
ATOM   1566  CB  MET   113      45.406  71.317  61.230  1.00  0.00           C  
ATOM   1567  HB2 MET   113      44.916  72.088  60.636  1.00  0.00           H  
ATOM   1568  HB3 MET   113      46.001  71.864  61.961  1.00  0.00           H  
ATOM   1569  CG  MET   113      44.359  70.603  62.071  1.00  0.00           C  
ATOM   1570  HG2 MET   113      43.545  70.283  61.420  1.00  0.00           H  
ATOM   1571  HG3 MET   113      44.678  69.626  62.432  1.00  0.00           H  
ATOM   1572  SD  MET   113      43.583  71.419  63.572  1.00  0.00           S  
ATOM   1573  CE  MET   113      44.996  71.578  64.749  1.00  0.00           C  
ATOM   1574  HE1 MET   113      45.654  70.719  64.620  1.00  0.00           H  
ATOM   1575  HE2 MET   113      44.721  71.719  65.794  1.00  0.00           H  
ATOM   1576  HE3 MET   113      45.560  72.457  64.438  1.00  0.00           H  
ATOM   1577  C   MET   113      47.305  70.767  59.370  1.00  0.00           C  
ATOM   1578  O   MET   113      48.553  70.533  59.469  1.00  0.00           O  
ATOM   1579  N   SER   114      46.763  71.360  58.355  1.00  0.00           N  
ATOM   1580  H   SER   114      45.767  71.492  58.247  1.00  0.00           H  
ATOM   1581  CA  SER   114      47.507  72.292  57.565  1.00  0.00           C  
ATOM   1582  HA  SER   114      48.350  72.698  58.125  1.00  0.00           H  
ATOM   1583  CB  SER   114      48.077  71.654  56.290  1.00  0.00           C  
ATOM   1584  HB2 SER   114      48.742  70.804  56.446  1.00  0.00           H  
ATOM   1585  HB3 SER   114      47.254  71.234  55.712  1.00  0.00           H  
ATOM   1586  OG  SER   114      48.671  72.636  55.422  1.00  0.00           O  
ATOM   1587  HG  SER   114      49.598  72.408  55.523  1.00  0.00           H  
ATOM   1588  C   SER   114      46.612  73.463  57.265  1.00  0.00           C  
ATOM   1589  O   SER   114      45.394  73.330  57.291  1.00  0.00           O  
ATOM   1590  N   SER   115      47.234  74.611  57.064  1.00  0.00           N  
ATOM   1591  H   SER   115      48.234  74.594  56.929  1.00  0.00           H  
ATOM   1592  CA  SER   115      46.492  75.854  56.894  1.00  0.00           C  
ATOM   1593  HA  SER   115      45.451  75.705  56.610  1.00  0.00           H  
ATOM   1594  CB  SER   115      46.392  76.497  58.220  1.00  0.00           C  
ATOM   1595  HB2 SER   115      46.271  75.636  58.877  1.00  0.00           H  
ATOM   1596  HB3 SER   115      47.351  76.933  58.498  1.00  0.00           H  
ATOM   1597  OG  SER   115      45.253  77.338  58.483  1.00  0.00           O  
ATOM   1598  HG  SER   115      44.397  76.933  58.324  1.00  0.00           H  
ATOM   1599  C   SER   115      47.063  76.729  55.790  1.00  0.00           C  
ATOM   1600  O   SER   115      47.914  77.481  56.143  1.00  0.00           O  
ATOM   1601  N   ASN   116      46.498  76.712  54.606  1.00  0.00           N  
ATOM   1602  H   ASN   116      45.787  76.014  54.441  1.00  0.00           H  
ATOM   1603  CA  ASN   116      46.888  77.433  53.372  1.00  0.00           C  
ATOM   1604  HA  ASN   116      47.133  78.485  53.516  1.00  0.00           H  
ATOM   1605  CB  ASN   116      48.084  76.757  52.674  1.00  0.00           C  
ATOM   1606  HB2 ASN   116      48.398  77.427  51.874  1.00  0.00           H  
ATOM   1607  HB3 ASN   116      48.916  76.685  53.374  1.00  0.00           H  
ATOM   1608  CG  ASN   116      47.899  75.404  51.957  1.00  0.00           C  
ATOM   1609  OD1 ASN   116      47.946  75.288  50.750  1.00  0.00           O  
ATOM   1610  ND2 ASN   116      47.851  74.343  52.719  1.00  0.00           N  
ATOM   1611 HD21 ASN   116      48.030  74.449  53.707  1.00  0.00           H  
ATOM   1612 HD22 ASN   116      47.649  73.418  52.370  1.00  0.00           H  
ATOM   1613  C   ASN   116      45.752  77.454  52.327  1.00  0.00           C  
ATOM   1614  O   ASN   116      44.770  76.814  52.627  1.00  0.00           O  
ATOM   1615  N   VAL   117      45.843  78.090  51.164  1.00  0.00           N  
ATOM   1616  H   VAL   117      46.765  78.471  51.008  1.00  0.00           H  
ATOM   1617  CA  VAL   117      44.858  78.019  50.065  1.00  0.00           C  
ATOM   1618  HA  VAL   117      43.825  77.990  50.413  1.00  0.00           H  
ATOM   1619  CB  VAL   117      44.859  79.239  49.186  1.00  0.00           C  
ATOM   1620  HB  VAL   117      45.849  79.389  48.757  1.00  0.00           H  
ATOM   1621  CG1 VAL   117      43.876  79.135  47.992  1.00  0.00           C  
ATOM   1622 HG11 VAL   117      43.957  80.005  47.340  1.00  0.00           H  
ATOM   1623 HG12 VAL   117      42.857  79.064  48.373  1.00  0.00           H  
ATOM   1624 HG13 VAL   117      44.027  78.232  47.401  1.00  0.00           H  
ATOM   1625  CG2 VAL   117      44.567  80.501  50.012  1.00  0.00           C  
ATOM   1626 HG21 VAL   117      44.351  81.271  49.272  1.00  0.00           H  
ATOM   1627 HG22 VAL   117      45.374  80.758  50.698  1.00  0.00           H  
ATOM   1628 HG23 VAL   117      43.666  80.285  50.586  1.00  0.00           H  
ATOM   1629  C   VAL   117      45.117  76.749  49.221  1.00  0.00           C  
ATOM   1630  O   VAL   117      45.914  76.745  48.295  1.00  0.00           O  
ATOM   1631  N   GLY   118      44.556  75.638  49.720  1.00  0.00           N  
ATOM   1632  H   GLY   118      43.711  75.794  50.251  1.00  0.00           H  
ATOM   1633  CA  GLY   118      44.871  74.285  49.261  1.00  0.00           C  
ATOM   1634  HA2 GLY   118      44.247  74.041  48.401  1.00  0.00           H  
ATOM   1635  HA3 GLY   118      45.900  74.276  48.901  1.00  0.00           H  
ATOM   1636  C   GLY   118      44.742  73.245  50.326  1.00  0.00           C  
ATOM   1637  O   GLY   118      44.645  72.052  50.015  1.00  0.00           O  
ATOM   1638  N   GLY   119      44.725  73.603  51.649  1.00  0.00           N  
ATOM   1639  H   GLY   119      44.812  74.591  51.843  1.00  0.00           H  
ATOM   1640  CA  GLY   119      44.593  72.678  52.802  1.00  0.00           C  
ATOM   1641  HA2 GLY   119      43.564  72.320  52.840  1.00  0.00           H  
ATOM   1642  HA3 GLY   119      44.653  73.207  53.753  1.00  0.00           H  
ATOM   1643  C   GLY   119      45.575  71.561  52.907  1.00  0.00           C  
ATOM   1644  O   GLY   119      46.669  71.713  52.279  1.00  0.00           O  
ATOM   1645  N   MET   120      45.274  70.476  53.648  1.00  0.00           N  
ATOM   1646  H   MET   120      44.355  70.284  54.022  1.00  0.00           H  
ATOM   1647  CA  MET   120      46.199  69.402  53.783  1.00  0.00           C  
ATOM   1648  HA  MET   120      47.149  69.740  54.196  1.00  0.00           H  
ATOM   1649  CB  MET   120      45.766  68.365  54.794  1.00  0.00           C  
ATOM   1650  HB2 MET   120      44.702  68.173  54.654  1.00  0.00           H  
ATOM   1651  HB3 MET   120      46.367  67.472  54.625  1.00  0.00           H  
ATOM   1652  CG  MET   120      45.928  68.842  56.257  1.00  0.00           C  
ATOM   1653  HG2 MET   120      45.344  69.761  56.308  1.00  0.00           H  
ATOM   1654  HG3 MET   120      46.963  69.096  56.487  1.00  0.00           H  
ATOM   1655  SD  MET   120      45.430  67.606  57.544  1.00  0.00           S  
ATOM   1656  CE  MET   120      43.619  67.445  57.075  1.00  0.00           C  
ATOM   1657  HE1 MET   120      43.279  68.480  57.074  1.00  0.00           H  
ATOM   1658  HE2 MET   120      43.477  67.032  56.076  1.00  0.00           H  
ATOM   1659  HE3 MET   120      43.225  66.644  57.700  1.00  0.00           H  
ATOM   1660  C   MET   120      46.569  68.664  52.458  1.00  0.00           C  
ATOM   1661  O   MET   120      47.662  68.033  52.388  1.00  0.00           O  
ATOM   1662  N   ALA   121      45.834  68.895  51.357  1.00  0.00           N  
ATOM   1663  H   ALA   121      45.040  69.519  51.388  1.00  0.00           H  
ATOM   1664  CA  ALA   121      45.982  68.258  50.046  1.00  0.00           C  
ATOM   1665  HA  ALA   121      46.256  67.215  50.206  1.00  0.00           H  
ATOM   1666  CB  ALA   121      44.591  68.177  49.367  1.00  0.00           C  
ATOM   1667  HB1 ALA   121      44.664  67.435  48.571  1.00  0.00           H  
ATOM   1668  HB2 ALA   121      44.231  69.142  49.011  1.00  0.00           H  
ATOM   1669  HB3 ALA   121      43.816  67.799  50.033  1.00  0.00           H  
ATOM   1670  C   ALA   121      47.117  68.935  49.170  1.00  0.00           C  
ATOM   1671  O   ALA   121      47.651  68.288  48.279  1.00  0.00           O  
ATOM   1672  N   ALA   122      47.542  70.170  49.510  1.00  0.00           N  
ATOM   1673  H   ALA   122      47.112  70.667  50.277  1.00  0.00           H  
ATOM   1674  CA  ALA   122      48.859  70.746  49.241  1.00  0.00           C  
ATOM   1675  HA  ALA   122      48.877  71.049  48.194  1.00  0.00           H  
ATOM   1676  CB  ALA   122      48.847  72.038  50.021  1.00  0.00           C  
ATOM   1677  HB1 ALA   122      48.775  71.886  51.098  1.00  0.00           H  
ATOM   1678  HB2 ALA   122      48.051  72.674  49.635  1.00  0.00           H  
ATOM   1679  HB3 ALA   122      49.684  72.681  49.749  1.00  0.00           H  
ATOM   1680  C   ALA   122      50.061  69.920  49.596  1.00  0.00           C  
ATOM   1681  O   ALA   122      51.133  70.264  49.209  1.00  0.00           O  
ATOM   1682  N   HIE   123      49.886  68.892  50.477  1.00  0.00           N  
ATOM   1683  H   HIE   123      48.945  68.709  50.795  1.00  0.00           H  
ATOM   1684  CA  HIE   123      50.976  68.178  51.208  1.00  0.00           C  
ATOM   1685  HA  HIE   123      51.922  68.267  50.675  1.00  0.00           H  
ATOM   1686  CB  HIE   123      51.051  68.721  52.670  1.00  0.00           C  
ATOM   1687  HB2 HIE   123      51.873  68.143  53.094  1.00  0.00           H  
ATOM   1688  HB3 HIE   123      50.232  68.482  53.349  1.00  0.00           H  
ATOM   1689  CG  HIE   123      51.308  70.195  52.787  1.00  0.00           C  
ATOM   1690  ND1 HIE   123      52.535  70.855  52.469  1.00  0.00           N  
ATOM   1691  CE1 HIE   123      52.323  72.143  52.414  1.00  0.00           C  
ATOM   1692  HE1 HIE   123      53.094  72.897  52.358  1.00  0.00           H  
ATOM   1693  NE2 HIE   123      51.007  72.336  52.711  1.00  0.00           N  
ATOM   1694  HE2 HIE   123      50.545  73.229  52.806  1.00  0.00           H  
ATOM   1695  CD2 HIE   123      50.387  71.141  52.953  1.00  0.00           C  
ATOM   1696  HD2 HIE   123      49.329  71.059  53.154  1.00  0.00           H  
ATOM   1697  C   HIE   123      50.715  66.673  51.270  1.00  0.00           C  
ATOM   1698  O   HIE   123      51.535  66.022  51.947  1.00  0.00           O  
ATOM   1699  N   TRP   124      49.718  66.100  50.611  1.00  0.00           N  
ATOM   1700  H   TRP   124      49.230  66.720  49.981  1.00  0.00           H  
ATOM   1701  CA  TRP   124      49.305  64.728  50.768  1.00  0.00           C  
ATOM   1702  HA  TRP   124      49.516  64.409  51.788  1.00  0.00           H  
ATOM   1703  CB  TRP   124      47.841  64.643  50.469  1.00  0.00           C  
ATOM   1704  HB2 TRP   124      47.331  65.366  51.105  1.00  0.00           H  
ATOM   1705  HB3 TRP   124      47.463  63.654  50.729  1.00  0.00           H  
ATOM   1706  CG  TRP   124      47.374  64.814  49.079  1.00  0.00           C  
ATOM   1707  CD1 TRP   124      48.067  65.390  48.019  1.00  0.00           C  
ATOM   1708  HD1 TRP   124      49.088  65.734  47.958  1.00  0.00           H  
ATOM   1709  NE1 TRP   124      47.237  65.434  46.977  1.00  0.00           N  
ATOM   1710  HE1 TRP   124      47.407  65.974  46.141  1.00  0.00           H  
ATOM   1711  CE2 TRP   124      45.989  64.804  47.259  1.00  0.00           C  
ATOM   1712  CZ2 TRP   124      44.870  64.504  46.482  1.00  0.00           C  
ATOM   1713  HZ2 TRP   124      44.890  64.833  45.454  1.00  0.00           H  
ATOM   1714  CH2 TRP   124      43.901  63.586  46.997  1.00  0.00           C  
ATOM   1715  HH2 TRP   124      43.056  63.351  46.367  1.00  0.00           H  
ATOM   1716  CZ3 TRP   124      43.979  63.146  48.329  1.00  0.00           C  
ATOM   1717  HZ3 TRP   124      43.330  62.403  48.768  1.00  0.00           H  
ATOM   1718  CE3 TRP   124      45.090  63.573  49.174  1.00  0.00           C  
ATOM   1719  HE3 TRP   124      45.195  63.247  50.198  1.00  0.00           H  
ATOM   1720  CD2 TRP   124      46.110  64.335  48.604  1.00  0.00           C  
ATOM   1721  C   TRP   124      50.119  63.890  49.683  1.00  0.00           C  
ATOM   1722  O   TRP   124      50.782  64.344  48.762  1.00  0.00           O  
ATOM   1723  N   THR   125      49.966  62.573  49.826  1.00  0.00           N  
ATOM   1724  H   THR   125      49.594  62.256  50.710  1.00  0.00           H  
ATOM   1725  CA  THR   125      50.379  61.507  48.906  1.00  0.00           C  
ATOM   1726  HA  THR   125      51.225  61.853  48.312  1.00  0.00           H  
ATOM   1727  CB  THR   125      50.953  60.250  49.595  1.00  0.00           C  
ATOM   1728  HB  THR   125      51.306  59.651  48.756  1.00  0.00           H  
ATOM   1729  CG2 THR   125      52.201  60.467  50.442  1.00  0.00           C  
ATOM   1730 HG21 THR   125      52.893  61.067  49.852  1.00  0.00           H  
ATOM   1731 HG22 THR   125      51.780  61.059  51.255  1.00  0.00           H  
ATOM   1732 HG23 THR   125      52.627  59.520  50.772  1.00  0.00           H  
ATOM   1733  OG1 THR   125      50.073  59.520  50.407  1.00  0.00           O  
ATOM   1734  HG1 THR   125      49.152  59.583  50.145  1.00  0.00           H  
ATOM   1735  C   THR   125      49.326  60.977  47.891  1.00  0.00           C  
ATOM   1736  O   THR   125      49.441  59.965  47.191  1.00  0.00           O  
ATOM   1737  N   ALA   126      48.180  61.614  47.953  1.00  0.00           N  
ATOM   1738  H   ALA   126      48.120  62.414  48.566  1.00  0.00           H  
ATOM   1739  CA  ALA   126      47.189  61.544  46.895  1.00  0.00           C  
ATOM   1740  HA  ALA   126      46.303  62.099  47.203  1.00  0.00           H  
ATOM   1741  CB  ALA   126      47.827  62.336  45.746  1.00  0.00           C  
ATOM   1742  HB1 ALA   126      48.285  63.302  45.961  1.00  0.00           H  
ATOM   1743  HB2 ALA   126      48.524  61.680  45.224  1.00  0.00           H  
ATOM   1744  HB3 ALA   126      47.075  62.420  44.962  1.00  0.00           H  
ATOM   1745  C   ALA   126      46.607  60.153  46.522  1.00  0.00           C  
ATOM   1746  O   ALA   126      45.957  59.994  45.484  1.00  0.00           O  
ATOM   1747  N   ALA   127      46.783  59.071  47.287  1.00  0.00           N  
ATOM   1748  H   ALA   127      47.451  59.094  48.045  1.00  0.00           H  
ATOM   1749  CA  ALA   127      46.076  57.777  47.244  1.00  0.00           C  
ATOM   1750  HA  ALA   127      46.256  57.300  46.281  1.00  0.00           H  
ATOM   1751  CB  ALA   127      46.642  56.935  48.418  1.00  0.00           C  
ATOM   1752  HB1 ALA   127      47.683  56.787  48.131  1.00  0.00           H  
ATOM   1753  HB2 ALA   127      46.504  57.423  49.383  1.00  0.00           H  
ATOM   1754  HB3 ALA   127      46.164  55.956  48.430  1.00  0.00           H  
ATOM   1755  C   ALA   127      44.558  57.984  47.400  1.00  0.00           C  
ATOM   1756  O   ALA   127      44.017  58.523  48.365  1.00  0.00           O  
ATOM   1757  N   CYS   128      43.698  57.465  46.488  1.00  0.00           N  
ATOM   1758  H   CYS   128      44.123  57.044  45.674  1.00  0.00           H  
ATOM   1759  CA  CYS   128      42.228  57.828  46.469  1.00  0.00           C  
ATOM   1760  HA  CYS   128      41.944  58.284  47.417  1.00  0.00           H  
ATOM   1761  CB  CYS   128      41.891  58.859  45.420  1.00  0.00           C  
ATOM   1762  HB2 CYS   128      42.078  58.517  44.402  1.00  0.00           H  
ATOM   1763  HB3 CYS   128      40.812  58.997  45.478  1.00  0.00           H  
ATOM   1764  SG  CYS   128      42.739  60.387  45.803  1.00  0.00           S  
ATOM   1765  HG  CYS   128      43.969  59.871  45.865  1.00  0.00           H  
ATOM   1766  C   CYS   128      41.391  56.517  46.353  1.00  0.00           C  
ATOM   1767  O   CYS   128      40.807  56.351  45.335  1.00  0.00           O  
ATOM   1768  N   PRO   129      41.500  55.539  47.279  1.00  0.00           N  
ATOM   1769  CD  PRO   129      42.289  55.529  48.506  1.00  0.00           C  
ATOM   1770  HD2 PRO   129      43.361  55.486  48.315  1.00  0.00           H  
ATOM   1771  HD3 PRO   129      42.098  56.483  48.998  1.00  0.00           H  
ATOM   1772  CG  PRO   129      41.755  54.303  49.339  1.00  0.00           C  
ATOM   1773  HG2 PRO   129      40.975  54.501  50.073  1.00  0.00           H  
ATOM   1774  HG3 PRO   129      42.546  53.853  49.940  1.00  0.00           H  
ATOM   1775  CB  PRO   129      41.348  53.358  48.278  1.00  0.00           C  
ATOM   1776  HB2 PRO   129      42.255  52.880  47.908  1.00  0.00           H  
ATOM   1777  HB3 PRO   129      40.569  52.685  48.634  1.00  0.00           H  
ATOM   1778  CA  PRO   129      40.817  54.298  47.186  1.00  0.00           C  
ATOM   1779  HA  PRO   129      41.014  53.828  46.222  1.00  0.00           H  
ATOM   1780  C   PRO   129      39.329  54.508  47.479  1.00  0.00           C  
ATOM   1781  O   PRO   129      38.902  55.299  48.365  1.00  0.00           O  
ATOM   1782  N   ARG   130      38.550  53.833  46.705  1.00  0.00           N  
ATOM   1783  H   ARG   130      39.007  53.221  46.045  1.00  0.00           H  
ATOM   1784  CA  ARG   130      37.119  53.575  46.944  1.00  0.00           C  
ATOM   1785  HA  ARG   130      36.605  54.520  47.121  1.00  0.00           H  
ATOM   1786  CB  ARG   130      36.579  52.978  45.610  1.00  0.00           C  
ATOM   1787  HB2 ARG   130      36.392  51.921  45.798  1.00  0.00           H  
ATOM   1788  HB3 ARG   130      37.367  53.030  44.858  1.00  0.00           H  
ATOM   1789  CG  ARG   130      35.275  53.637  45.089  1.00  0.00           C  
ATOM   1790  HG2 ARG   130      34.478  53.341  45.771  1.00  0.00           H  
ATOM   1791  HG3 ARG   130      35.439  54.710  44.994  1.00  0.00           H  
ATOM   1792  CD  ARG   130      34.889  53.094  43.631  1.00  0.00           C  
ATOM   1793  HD2 ARG   130      35.771  52.964  43.004  1.00  0.00           H  
ATOM   1794  HD3 ARG   130      34.475  52.105  43.829  1.00  0.00           H  
ATOM   1795  NE  ARG   130      33.830  53.923  43.038  1.00  0.00           N  
ATOM   1796  HE  ARG   130      32.916  53.531  43.209  1.00  0.00           H  
ATOM   1797  CZ  ARG   130      33.856  54.903  42.100  1.00  0.00           C  
ATOM   1798  NH1 ARG   130      34.996  55.467  41.730  1.00  0.00           N  
ATOM   1799 HH11 ARG   130      35.879  55.238  42.165  1.00  0.00           H  
ATOM   1800 HH12 ARG   130      35.062  55.978  40.861  1.00  0.00           H  
ATOM   1801  NH2 ARG   130      32.802  55.322  41.461  1.00  0.00           N  
ATOM   1802 HH21 ARG   130      32.007  54.709  41.352  1.00  0.00           H  
ATOM   1803 HH22 ARG   130      33.031  55.678  40.543  1.00  0.00           H  
ATOM   1804  C   ARG   130      36.858  52.742  48.167  1.00  0.00           C  
ATOM   1805  O   ARG   130      37.559  51.732  48.353  1.00  0.00           O  
ATOM   1806  N   PRO   131      35.813  52.991  48.960  1.00  0.00           N  
ATOM   1807  CD  PRO   131      34.798  54.034  48.821  1.00  0.00           C  
ATOM   1808  HD2 PRO   131      35.309  54.911  49.220  1.00  0.00           H  
ATOM   1809  HD3 PRO   131      34.459  54.027  47.785  1.00  0.00           H  
ATOM   1810  CG  PRO   131      33.677  53.712  49.737  1.00  0.00           C  
ATOM   1811  HG2 PRO   131      33.302  54.645  50.158  1.00  0.00           H  
ATOM   1812  HG3 PRO   131      32.957  53.133  49.159  1.00  0.00           H  
ATOM   1813  CB  PRO   131      34.320  52.864  50.780  1.00  0.00           C  
ATOM   1814  HB2 PRO   131      33.558  52.181  51.157  1.00  0.00           H  
ATOM   1815  HB3 PRO   131      34.747  53.480  51.572  1.00  0.00           H  
ATOM   1816  CA  PRO   131      35.447  52.121  50.026  1.00  0.00           C  
ATOM   1817  HA  PRO   131      36.312  51.960  50.669  1.00  0.00           H  
ATOM   1818  C   PRO   131      34.892  50.700  49.626  1.00  0.00           C  
ATOM   1819  O   PRO   131      34.121  50.559  48.667  1.00  0.00           O  
ATOM   1820  N   GLY   132      35.086  49.744  50.445  1.00  0.00           N  
ATOM   1821  H   GLY   132      35.647  49.878  51.274  1.00  0.00           H  
ATOM   1822  CA  GLY   132      34.397  48.492  50.371  1.00  0.00           C  
ATOM   1823  HA2 GLY   132      34.342  48.175  49.329  1.00  0.00           H  
ATOM   1824  HA3 GLY   132      34.883  47.744  50.998  1.00  0.00           H  
ATOM   1825  C   GLY   132      33.025  48.610  51.054  1.00  0.00           C  
ATOM   1826  O   GLY   132      32.557  49.658  51.500  1.00  0.00           O  
ATOM   1827  N   GLY   133      32.370  47.439  51.082  1.00  0.00           N  
ATOM   1828  H   GLY   133      32.934  46.614  50.937  1.00  0.00           H  
ATOM   1829  CA  GLY   133      30.948  47.338  51.432  1.00  0.00           C  
ATOM   1830  HA2 GLY   133      30.489  46.391  51.147  1.00  0.00           H  
ATOM   1831  HA3 GLY   133      30.389  48.137  50.946  1.00  0.00           H  
ATOM   1832  C   GLY   133      30.719  47.481  53.038  1.00  0.00           C  
ATOM   1833  O   GLY   133      29.575  47.829  53.456  1.00  0.00           O  
ATOM   1834  N   LYS   134      31.767  47.331  53.847  1.00  0.00           N  
ATOM   1835  H   LYS   134      32.640  47.210  53.355  1.00  0.00           H  
ATOM   1836  CA  LYS   134      31.916  47.720  55.240  1.00  0.00           C  
ATOM   1837  HA  LYS   134      31.062  47.371  55.822  1.00  0.00           H  
ATOM   1838  CB  LYS   134      33.110  46.914  55.834  1.00  0.00           C  
ATOM   1839  HB2 LYS   134      33.047  45.857  55.576  1.00  0.00           H  
ATOM   1840  HB3 LYS   134      34.092  47.150  55.424  1.00  0.00           H  
ATOM   1841  CG  LYS   134      33.119  47.068  57.381  1.00  0.00           C  
ATOM   1842  HG2 LYS   134      33.084  48.112  57.692  1.00  0.00           H  
ATOM   1843  HG3 LYS   134      32.214  46.644  57.817  1.00  0.00           H  
ATOM   1844  CD  LYS   134      34.323  46.287  57.970  1.00  0.00           C  
ATOM   1845  HD2 LYS   134      35.193  46.732  57.487  1.00  0.00           H  
ATOM   1846  HD3 LYS   134      34.268  45.281  57.555  1.00  0.00           H  
ATOM   1847  CE  LYS   134      34.454  46.342  59.450  1.00  0.00           C  
ATOM   1848  HE2 LYS   134      33.488  46.024  59.844  1.00  0.00           H  
ATOM   1849  HE3 LYS   134      35.244  45.663  59.769  1.00  0.00           H  
ATOM   1850  NZ  LYS   134      34.831  47.694  59.974  1.00  0.00           N  
ATOM   1851  HZ1 LYS   134      35.615  48.097  59.480  1.00  0.00           H  
ATOM   1852  HZ2 LYS   134      34.151  48.440  60.009  1.00  0.00           H  
ATOM   1853  HZ3 LYS   134      35.190  47.634  60.916  1.00  0.00           H  
ATOM   1854  C   LYS   134      31.898  49.230  55.347  1.00  0.00           C  
ATOM   1855  O   LYS   134      31.237  49.792  56.254  1.00  0.00           O  
ATOM   1856  N   GLU   135      32.534  49.954  54.395  1.00  0.00           N  
ATOM   1857  H   GLU   135      32.883  49.422  53.611  1.00  0.00           H  
ATOM   1858  CA  GLU   135      32.845  51.346  54.438  1.00  0.00           C  
ATOM   1859  HA  GLU   135      32.725  51.677  55.470  1.00  0.00           H  
ATOM   1860  CB  GLU   135      34.268  51.471  53.836  1.00  0.00           C  
ATOM   1861  HB2 GLU   135      34.330  50.863  52.934  1.00  0.00           H  
ATOM   1862  HB3 GLU   135      34.371  52.538  53.640  1.00  0.00           H  
ATOM   1863  CG  GLU   135      35.413  51.003  54.820  1.00  0.00           C  
ATOM   1864  HG2 GLU   135      35.180  50.055  55.306  1.00  0.00           H  
ATOM   1865  HG3 GLU   135      35.711  51.712  55.593  1.00  0.00           H  
ATOM   1866  CD  GLU   135      36.716  50.818  54.031  1.00  0.00           C  
ATOM   1867  OE1 GLU   135      36.644  50.323  52.872  1.00  0.00           O  
ATOM   1868  OE2 GLU   135      37.824  51.163  54.538  1.00  0.00           O  
ATOM   1869  C   GLU   135      31.831  52.211  53.686  1.00  0.00           C  
ATOM   1870  O   GLU   135      31.629  53.398  54.035  1.00  0.00           O  
ATOM   1871  N   ARG   136      31.065  51.647  52.742  1.00  0.00           N  
ATOM   1872  H   ARG   136      31.203  50.681  52.482  1.00  0.00           H  
ATOM   1873  CA  ARG   136      29.966  52.304  52.044  1.00  0.00           C  
ATOM   1874  HA  ARG   136      30.189  53.299  51.660  1.00  0.00           H  
ATOM   1875  CB  ARG   136      29.522  51.541  50.802  1.00  0.00           C  
ATOM   1876  HB2 ARG   136      29.495  50.465  50.973  1.00  0.00           H  
ATOM   1877  HB3 ARG   136      28.552  51.815  50.388  1.00  0.00           H  
ATOM   1878  CG  ARG   136      30.561  51.714  49.672  1.00  0.00           C  
ATOM   1879  HG2 ARG   136      30.361  52.611  49.086  1.00  0.00           H  
ATOM   1880  HG3 ARG   136      31.554  51.631  50.116  1.00  0.00           H  
ATOM   1881  CD  ARG   136      30.497  50.604  48.642  1.00  0.00           C  
ATOM   1882  HD2 ARG   136      29.597  50.768  48.049  1.00  0.00           H  
ATOM   1883  HD3 ARG   136      30.480  49.648  49.166  1.00  0.00           H  
ATOM   1884  NE  ARG   136      31.563  50.767  47.657  1.00  0.00           N  
ATOM   1885  HE  ARG   136      32.414  50.255  47.839  1.00  0.00           H  
ATOM   1886  CZ  ARG   136      31.494  51.285  46.442  1.00  0.00           C  
ATOM   1887  NH1 ARG   136      30.635  52.121  46.079  1.00  0.00           N  
ATOM   1888 HH11 ARG   136      29.963  52.365  46.793  1.00  0.00           H  
ATOM   1889 HH12 ARG   136      30.680  52.493  45.141  1.00  0.00           H  
ATOM   1890  NH2 ARG   136      32.400  51.090  45.529  1.00  0.00           N  
ATOM   1891 HH21 ARG   136      33.211  50.494  45.611  1.00  0.00           H  
ATOM   1892 HH22 ARG   136      32.185  51.427  44.601  1.00  0.00           H  
ATOM   1893  C   ARG   136      28.757  52.581  52.982  1.00  0.00           C  
ATOM   1894  O   ARG   136      28.340  51.627  53.698  1.00  0.00           O  
ATOM   1895  N   ILE   137      28.149  53.792  52.960  1.00  0.00           N  
ATOM   1896  H   ILE   137      28.482  54.372  52.204  1.00  0.00           H  
ATOM   1897  CA  ILE   137      27.096  54.238  53.881  1.00  0.00           C  
ATOM   1898  HA  ILE   137      27.291  54.058  54.938  1.00  0.00           H  
ATOM   1899  CB  ILE   137      26.925  55.804  53.821  1.00  0.00           C  
ATOM   1900  HB  ILE   137      26.602  56.133  52.833  1.00  0.00           H  
ATOM   1901  CG2 ILE   137      25.795  56.201  54.773  1.00  0.00           C  
ATOM   1902 HG21 ILE   137      26.114  55.809  55.739  1.00  0.00           H  
ATOM   1903 HG22 ILE   137      25.755  57.289  54.743  1.00  0.00           H  
ATOM   1904 HG23 ILE   137      24.955  55.584  54.453  1.00  0.00           H  
ATOM   1905  CG1 ILE   137      28.305  56.485  54.186  1.00  0.00           C  
ATOM   1906 HG12 ILE   137      29.037  56.312  53.397  1.00  0.00           H  
ATOM   1907 HG13 ILE   137      28.699  56.265  55.179  1.00  0.00           H  
ATOM   1908  CD1 ILE   137      28.152  58.047  54.078  1.00  0.00           C  
ATOM   1909 HD11 ILE   137      27.758  58.398  55.032  1.00  0.00           H  
ATOM   1910 HD12 ILE   137      29.132  58.488  53.896  1.00  0.00           H  
ATOM   1911 HD13 ILE   137      27.442  58.219  53.270  1.00  0.00           H  
ATOM   1912  C   ILE   137      25.799  53.542  53.569  1.00  0.00           C  
ATOM   1913  O   ILE   137      25.206  53.885  52.521  1.00  0.00           O  
ATOM   1914  N   PRO   138      25.145  52.735  54.388  1.00  0.00           N  
ATOM   1915  CD  PRO   138      25.525  52.398  55.795  1.00  0.00           C  
ATOM   1916  HD2 PRO   138      26.382  51.725  55.799  1.00  0.00           H  
ATOM   1917  HD3 PRO   138      25.777  53.293  56.365  1.00  0.00           H  
ATOM   1918  CG  PRO   138      24.335  51.607  56.456  1.00  0.00           C  
ATOM   1919  HG2 PRO   138      24.631  50.865  57.198  1.00  0.00           H  
ATOM   1920  HG3 PRO   138      23.669  52.400  56.796  1.00  0.00           H  
ATOM   1921  CB  PRO   138      23.766  50.893  55.216  1.00  0.00           C  
ATOM   1922  HB2 PRO   138      22.758  50.512  55.375  1.00  0.00           H  
ATOM   1923  HB3 PRO   138      24.428  50.084  54.908  1.00  0.00           H  
ATOM   1924  CA  PRO   138      23.935  51.884  54.069  1.00  0.00           C  
ATOM   1925  HA  PRO   138      24.147  51.370  53.131  1.00  0.00           H  
ATOM   1926  C   PRO   138      22.648  52.737  53.869  1.00  0.00           C  
ATOM   1927  O   PRO   138      21.868  52.390  53.012  1.00  0.00           O  
ATOM   1928  N   PHE   139      22.535  53.909  54.533  1.00  0.00           N  
ATOM   1929  H   PHE   139      23.280  54.098  55.188  1.00  0.00           H  
ATOM   1930  CA  PHE   139      21.339  54.798  54.442  1.00  0.00           C  
ATOM   1931  HA  PHE   139      20.476  54.194  54.161  1.00  0.00           H  
ATOM   1932  CB  PHE   139      21.042  55.452  55.826  1.00  0.00           C  
ATOM   1933  HB2 PHE   139      20.106  56.004  55.742  1.00  0.00           H  
ATOM   1934  HB3 PHE   139      20.879  54.668  56.565  1.00  0.00           H  
ATOM   1935  CG  PHE   139      22.116  56.337  56.274  1.00  0.00           C  
ATOM   1936  CD1 PHE   139      23.015  55.878  57.212  1.00  0.00           C  
ATOM   1937  HD1 PHE   139      22.973  54.857  57.563  1.00  0.00           H  
ATOM   1938  CE1 PHE   139      24.037  56.657  57.679  1.00  0.00           C  
ATOM   1939  HE1 PHE   139      24.638  56.243  58.475  1.00  0.00           H  
ATOM   1940  CZ  PHE   139      24.206  57.951  57.159  1.00  0.00           C  
ATOM   1941  HZ  PHE   139      24.981  58.607  57.530  1.00  0.00           H  
ATOM   1942  CE2 PHE   139      23.370  58.421  56.134  1.00  0.00           C  
ATOM   1943  HE2 PHE   139      23.505  59.409  55.719  1.00  0.00           H  
ATOM   1944  CD2 PHE   139      22.262  57.623  55.668  1.00  0.00           C  
ATOM   1945  HD2 PHE   139      21.656  57.915  54.822  1.00  0.00           H  
ATOM   1946  C   PHE   139      21.380  55.820  53.288  1.00  0.00           C  
ATOM   1947  O   PHE   139      20.387  56.484  52.891  1.00  0.00           O  
ATOM   1948  N   LEU   140      22.547  55.878  52.736  1.00  0.00           N  
ATOM   1949  H   LEU   140      23.260  55.322  53.186  1.00  0.00           H  
ATOM   1950  CA  LEU   140      22.847  56.677  51.513  1.00  0.00           C  
ATOM   1951  HA  LEU   140      21.902  57.009  51.084  1.00  0.00           H  
ATOM   1952  CB  LEU   140      23.774  57.808  51.952  1.00  0.00           C  
ATOM   1953  HB2 LEU   140      23.354  58.406  52.762  1.00  0.00           H  
ATOM   1954  HB3 LEU   140      24.713  57.352  52.265  1.00  0.00           H  
ATOM   1955  CG  LEU   140      24.165  58.795  50.779  1.00  0.00           C  
ATOM   1956  HG  LEU   140      24.303  58.316  49.809  1.00  0.00           H  
ATOM   1957  CD1 LEU   140      23.141  59.922  50.685  1.00  0.00           C  
ATOM   1958 HD11 LEU   140      23.282  60.511  49.779  1.00  0.00           H  
ATOM   1959 HD12 LEU   140      22.149  59.483  50.583  1.00  0.00           H  
ATOM   1960 HD13 LEU   140      23.113  60.414  51.657  1.00  0.00           H  
ATOM   1961  CD2 LEU   140      25.486  59.425  51.143  1.00  0.00           C  
ATOM   1962 HD21 LEU   140      26.242  58.640  51.169  1.00  0.00           H  
ATOM   1963 HD22 LEU   140      25.814  60.219  50.472  1.00  0.00           H  
ATOM   1964 HD23 LEU   140      25.421  59.859  52.141  1.00  0.00           H  
ATOM   1965  C   LEU   140      23.344  55.676  50.395  1.00  0.00           C  
ATOM   1966  O   LEU   140      24.435  55.751  49.875  1.00  0.00           O  
ATOM   1967  N   PRO   141      22.465  54.701  49.973  1.00  0.00           N  
ATOM   1968  CD  PRO   141      21.042  54.684  50.133  1.00  0.00           C  
ATOM   1969  HD2 PRO   141      20.689  54.350  51.109  1.00  0.00           H  
ATOM   1970  HD3 PRO   141      20.623  55.672  49.942  1.00  0.00           H  
ATOM   1971  CG  PRO   141      20.483  53.669  49.170  1.00  0.00           C  
ATOM   1972  HG2 PRO   141      20.234  54.035  48.175  1.00  0.00           H  
ATOM   1973  HG3 PRO   141      19.620  53.119  49.547  1.00  0.00           H  
ATOM   1974  CB  PRO   141      21.672  52.673  49.176  1.00  0.00           C  
ATOM   1975  HB2 PRO   141      21.484  51.985  48.352  1.00  0.00           H  
ATOM   1976  HB3 PRO   141      21.729  52.203  50.158  1.00  0.00           H  
ATOM   1977  CA  PRO   141      22.881  53.604  49.069  1.00  0.00           C  
ATOM   1978  HA  PRO   141      23.747  53.077  49.468  1.00  0.00           H  
ATOM   1979  C   PRO   141      23.253  54.003  47.642  1.00  0.00           C  
ATOM   1980  O   PRO   141      23.916  53.157  46.953  1.00  0.00           O  
ATOM   1981  N   ASP   142      23.064  55.277  47.144  1.00  0.00           N  
ATOM   1982  H   ASP   142      22.536  55.979  47.642  1.00  0.00           H  
ATOM   1983  CA  ASP   142      23.465  55.553  45.769  1.00  0.00           C  
ATOM   1984  HA  ASP   142      23.597  54.597  45.262  1.00  0.00           H  
ATOM   1985  CB  ASP   142      22.387  56.343  45.054  1.00  0.00           C  
ATOM   1986  HB2 ASP   142      22.294  57.258  45.639  1.00  0.00           H  
ATOM   1987  HB3 ASP   142      22.687  56.521  44.021  1.00  0.00           H  
ATOM   1988  CG  ASP   142      21.015  55.713  45.044  1.00  0.00           C  
ATOM   1989  OD1 ASP   142      20.829  54.595  44.567  1.00  0.00           O  
ATOM   1990  OD2 ASP   142      20.080  56.458  45.350  1.00  0.00           O  
ATOM   1991  C   ASP   142      24.859  56.235  45.650  1.00  0.00           C  
ATOM   1992  O   ASP   142      25.113  56.814  44.648  1.00  0.00           O  
ATOM   1993  N   LEU   143      25.679  56.203  46.686  1.00  0.00           N  
ATOM   1994  H   LEU   143      25.353  55.588  47.417  1.00  0.00           H  
ATOM   1995  CA  LEU   143      26.977  56.906  46.817  1.00  0.00           C  
ATOM   1996  HA  LEU   143      26.777  57.977  46.784  1.00  0.00           H  
ATOM   1997  CB  LEU   143      27.472  56.658  48.252  1.00  0.00           C  
ATOM   1998  HB2 LEU   143      26.834  57.242  48.914  1.00  0.00           H  
ATOM   1999  HB3 LEU   143      27.299  55.629  48.569  1.00  0.00           H  
ATOM   2000  CG  LEU   143      28.960  56.935  48.569  1.00  0.00           C  
ATOM   2001  HG  LEU   143      29.507  56.361  47.820  1.00  0.00           H  
ATOM   2002  CD1 LEU   143      29.388  58.385  48.593  1.00  0.00           C  
ATOM   2003 HD11 LEU   143      28.708  59.007  49.175  1.00  0.00           H  
ATOM   2004 HD12 LEU   143      30.400  58.461  48.990  1.00  0.00           H  
ATOM   2005 HD13 LEU   143      29.265  58.740  47.570  1.00  0.00           H  
ATOM   2006  CD2 LEU   143      29.187  56.352  49.967  1.00  0.00           C  
ATOM   2007 HD21 LEU   143      30.202  56.442  50.355  1.00  0.00           H  
ATOM   2008 HD22 LEU   143      29.071  55.269  49.939  1.00  0.00           H  
ATOM   2009 HD23 LEU   143      28.523  56.780  50.717  1.00  0.00           H  
ATOM   2010  C   LEU   143      27.989  56.517  45.736  1.00  0.00           C  
ATOM   2011  O   LEU   143      28.907  57.321  45.529  1.00  0.00           O  
ATOM   2012  N   GLU   144      27.820  55.458  44.975  1.00  0.00           N  
ATOM   2013  H   GLU   144      27.132  54.757  45.208  1.00  0.00           H  
ATOM   2014  CA  GLU   144      28.806  55.052  43.899  1.00  0.00           C  
ATOM   2015  HA  GLU   144      29.732  55.030  44.473  1.00  0.00           H  
ATOM   2016  CB  GLU   144      28.367  53.724  43.322  1.00  0.00           C  
ATOM   2017  HB2 GLU   144      28.270  52.996  44.128  1.00  0.00           H  
ATOM   2018  HB3 GLU   144      27.390  53.839  42.855  1.00  0.00           H  
ATOM   2019  CG  GLU   144      29.271  53.185  42.213  1.00  0.00           C  
ATOM   2020  HG2 GLU   144      28.850  52.207  41.981  1.00  0.00           H  
ATOM   2021  HG3 GLU   144      29.138  53.822  41.338  1.00  0.00           H  
ATOM   2022  CD  GLU   144      30.698  52.902  42.442  1.00  0.00           C  
ATOM   2023  OE1 GLU   144      31.400  52.658  41.421  1.00  0.00           O  
ATOM   2024  OE2 GLU   144      31.123  52.966  43.608  1.00  0.00           O  
ATOM   2025  C   GLU   144      28.874  56.116  42.817  1.00  0.00           C  
ATOM   2026  O   GLU   144      29.856  56.257  42.090  1.00  0.00           O  
ATOM   2027  N   GLU   145      27.775  56.879  42.727  1.00  0.00           N  
ATOM   2028  H   GLU   145      27.009  56.742  43.371  1.00  0.00           H  
ATOM   2029  CA  GLU   145      27.750  57.875  41.681  1.00  0.00           C  
ATOM   2030  HA  GLU   145      28.304  57.627  40.776  1.00  0.00           H  
ATOM   2031  CB  GLU   145      26.258  57.956  41.303  1.00  0.00           C  
ATOM   2032  HB2 GLU   145      25.861  56.948  41.184  1.00  0.00           H  
ATOM   2033  HB3 GLU   145      25.836  58.503  42.146  1.00  0.00           H  
ATOM   2034  CG  GLU   145      26.005  58.755  40.021  1.00  0.00           C  
ATOM   2035  HG2 GLU   145      26.499  59.723  40.104  1.00  0.00           H  
ATOM   2036  HG3 GLU   145      24.935  58.957  39.968  1.00  0.00           H  
ATOM   2037  CD  GLU   145      26.600  58.043  38.783  1.00  0.00           C  
ATOM   2038  OE1 GLU   145      27.116  58.719  37.863  1.00  0.00           O  
ATOM   2039  OE2 GLU   145      26.544  56.782  38.742  1.00  0.00           O  
ATOM   2040  C   GLU   145      28.254  59.216  42.118  1.00  0.00           C  
ATOM   2041  O   GLU   145      28.731  59.970  41.240  1.00  0.00           O  
ATOM   2042  N   LEU   146      28.279  59.457  43.416  1.00  0.00           N  
ATOM   2043  H   LEU   146      27.788  58.828  44.035  1.00  0.00           H  
ATOM   2044  CA  LEU   146      28.963  60.611  44.080  1.00  0.00           C  
ATOM   2045  HA  LEU   146      28.706  61.469  43.459  1.00  0.00           H  
ATOM   2046  CB  LEU   146      28.343  60.877  45.539  1.00  0.00           C  
ATOM   2047  HB2 LEU   146      28.385  59.891  46.001  1.00  0.00           H  
ATOM   2048  HB3 LEU   146      28.859  61.656  46.100  1.00  0.00           H  
ATOM   2049  CG  LEU   146      26.892  61.257  45.511  1.00  0.00           C  
ATOM   2050  HG  LEU   146      26.390  60.673  44.740  1.00  0.00           H  
ATOM   2051  CD1 LEU   146      26.314  60.999  46.901  1.00  0.00           C  
ATOM   2052 HD11 LEU   146      26.907  61.508  47.661  1.00  0.00           H  
ATOM   2053 HD12 LEU   146      25.277  61.299  46.749  1.00  0.00           H  
ATOM   2054 HD13 LEU   146      26.128  59.940  47.076  1.00  0.00           H  
ATOM   2055  CD2 LEU   146      26.679  62.717  45.140  1.00  0.00           C  
ATOM   2056 HD21 LEU   146      25.624  62.989  45.180  1.00  0.00           H  
ATOM   2057 HD22 LEU   146      27.021  62.819  44.110  1.00  0.00           H  
ATOM   2058 HD23 LEU   146      27.256  63.392  45.772  1.00  0.00           H  
ATOM   2059  C   LEU   146      30.436  60.357  44.085  1.00  0.00           C  
ATOM   2060  O   LEU   146      31.237  61.205  43.903  1.00  0.00           O  
ATOM   2061  N   LEU   147      30.865  59.097  44.143  1.00  0.00           N  
ATOM   2062  H   LEU   147      30.094  58.444  44.138  1.00  0.00           H  
ATOM   2063  CA  LEU   147      32.183  58.543  43.818  1.00  0.00           C  
ATOM   2064  HA  LEU   147      32.877  59.200  44.342  1.00  0.00           H  
ATOM   2065  CB  LEU   147      32.356  57.089  44.472  1.00  0.00           C  
ATOM   2066  HB2 LEU   147      31.739  56.277  44.086  1.00  0.00           H  
ATOM   2067  HB3 LEU   147      33.359  56.793  44.160  1.00  0.00           H  
ATOM   2068  CG  LEU   147      32.307  57.060  46.023  1.00  0.00           C  
ATOM   2069  HG  LEU   147      31.502  57.657  46.451  1.00  0.00           H  
ATOM   2070  CD1 LEU   147      32.122  55.590  46.499  1.00  0.00           C  
ATOM   2071 HD11 LEU   147      32.089  55.497  47.585  1.00  0.00           H  
ATOM   2072 HD12 LEU   147      32.840  54.935  46.005  1.00  0.00           H  
ATOM   2073 HD13 LEU   147      31.194  55.185  46.096  1.00  0.00           H  
ATOM   2074  CD2 LEU   147      33.650  57.433  46.647  1.00  0.00           C  
ATOM   2075 HD21 LEU   147      33.604  57.369  47.734  1.00  0.00           H  
ATOM   2076 HD22 LEU   147      34.370  56.745  46.204  1.00  0.00           H  
ATOM   2077 HD23 LEU   147      33.907  58.479  46.480  1.00  0.00           H  
ATOM   2078  C   LEU   147      32.616  58.592  42.387  1.00  0.00           C  
ATOM   2079  O   LEU   147      33.786  58.828  42.140  1.00  0.00           O  
ATOM   2080  N   ASN   148      31.692  58.398  41.476  1.00  0.00           N  
ATOM   2081  H   ASN   148      30.735  58.372  41.799  1.00  0.00           H  
ATOM   2082  CA  ASN   148      31.995  58.592  40.100  1.00  0.00           C  
ATOM   2083  HA  ASN   148      32.882  58.007  39.857  1.00  0.00           H  
ATOM   2084  CB  ASN   148      30.880  57.850  39.324  1.00  0.00           C  
ATOM   2085  HB2 ASN   148      30.839  56.783  39.542  1.00  0.00           H  
ATOM   2086  HB3 ASN   148      29.925  58.320  39.558  1.00  0.00           H  
ATOM   2087  CG  ASN   148      30.986  57.777  37.846  1.00  0.00           C  
ATOM   2088  OD1 ASN   148      32.081  57.850  37.324  1.00  0.00           O  
ATOM   2089  ND2 ASN   148      29.969  57.925  37.068  1.00  0.00           N  
ATOM   2090 HD21 ASN   148      29.063  58.111  37.475  1.00  0.00           H  
ATOM   2091 HD22 ASN   148      30.224  57.791  36.100  1.00  0.00           H  
ATOM   2092  C   ASN   148      32.064  60.112  39.634  1.00  0.00           C  
ATOM   2093  O   ASN   148      32.705  60.488  38.632  1.00  0.00           O  
ATOM   2094  N   ASP   149      31.487  61.069  40.437  1.00  0.00           N  
ATOM   2095  H   ASP   149      30.741  60.780  41.054  1.00  0.00           H  
ATOM   2096  CA  ASP   149      31.831  62.497  40.318  1.00  0.00           C  
ATOM   2097  HA  ASP   149      31.958  62.647  39.246  1.00  0.00           H  
ATOM   2098  CB  ASP   149      30.704  63.348  40.849  1.00  0.00           C  
ATOM   2099  HB2 ASP   149      30.085  62.852  41.597  1.00  0.00           H  
ATOM   2100  HB3 ASP   149      31.164  64.180  41.384  1.00  0.00           H  
ATOM   2101  CG  ASP   149      29.738  63.963  39.761  1.00  0.00           C  
ATOM   2102  OD1 ASP   149      28.493  63.991  39.866  1.00  0.00           O  
ATOM   2103  OD2 ASP   149      30.233  64.339  38.712  1.00  0.00           O  
ATOM   2104  C   ASP   149      33.197  62.826  40.982  1.00  0.00           C  
ATOM   2105  O   ASP   149      34.089  63.465  40.462  1.00  0.00           O  
ATOM   2106  N   ALA   150      33.370  62.286  42.188  1.00  0.00           N  
ATOM   2107  H   ALA   150      32.641  61.725  42.606  1.00  0.00           H  
ATOM   2108  CA  ALA   150      34.606  62.437  42.945  1.00  0.00           C  
ATOM   2109  HA  ALA   150      34.833  63.503  42.977  1.00  0.00           H  
ATOM   2110  CB  ALA   150      34.359  61.951  44.384  1.00  0.00           C  
ATOM   2111  HB1 ALA   150      34.166  60.878  44.366  1.00  0.00           H  
ATOM   2112  HB2 ALA   150      33.544  62.553  44.784  1.00  0.00           H  
ATOM   2113  HB3 ALA   150      35.259  62.061  44.990  1.00  0.00           H  
ATOM   2114  C   ALA   150      35.887  61.882  42.233  1.00  0.00           C  
ATOM   2115  O   ALA   150      36.938  62.537  42.279  1.00  0.00           O  
ATOM   2116  N   ASP   151      35.847  60.700  41.665  1.00  0.00           N  
ATOM   2117  H   ASP   151      35.059  60.099  41.858  1.00  0.00           H  
ATOM   2118  CA  ASP   151      36.988  60.164  40.964  1.00  0.00           C  
ATOM   2119  HA  ASP   151      37.803  60.175  41.687  1.00  0.00           H  
ATOM   2120  CB  ASP   151      36.856  58.596  40.713  1.00  0.00           C  
ATOM   2121  HB2 ASP   151      36.823  58.052  41.656  1.00  0.00           H  
ATOM   2122  HB3 ASP   151      37.720  58.148  40.222  1.00  0.00           H  
ATOM   2123  CG  ASP   151      35.661  58.268  39.790  1.00  0.00           C  
ATOM   2124  OD1 ASP   151      35.142  59.142  39.084  1.00  0.00           O  
ATOM   2125  OD2 ASP   151      35.306  57.060  39.598  1.00  0.00           O  
ATOM   2126  C   ASP   151      37.273  61.082  39.806  1.00  0.00           C  
ATOM   2127  O   ASP   151      38.485  61.241  39.525  1.00  0.00           O  
ATOM   2128  N   ARG   152      36.340  61.838  39.144  1.00  0.00           N  
ATOM   2129  H   ARG   152      35.377  61.860  39.450  1.00  0.00           H  
ATOM   2130  CA  ARG   152      36.781  62.740  38.085  1.00  0.00           C  
ATOM   2131  HA  ARG   152      37.557  62.207  37.535  1.00  0.00           H  
ATOM   2132  CB  ARG   152      35.653  63.026  37.107  1.00  0.00           C  
ATOM   2133  HB2 ARG   152      36.023  63.673  36.312  1.00  0.00           H  
ATOM   2134  HB3 ARG   152      35.252  62.130  36.633  1.00  0.00           H  
ATOM   2135  CG  ARG   152      34.489  63.915  37.629  1.00  0.00           C  
ATOM   2136  HG2 ARG   152      33.929  63.150  38.167  1.00  0.00           H  
ATOM   2137  HG3 ARG   152      34.801  64.648  38.372  1.00  0.00           H  
ATOM   2138  CD  ARG   152      33.517  64.451  36.601  1.00  0.00           C  
ATOM   2139  HD2 ARG   152      33.894  65.082  35.796  1.00  0.00           H  
ATOM   2140  HD3 ARG   152      33.047  63.561  36.183  1.00  0.00           H  
ATOM   2141  NE  ARG   152      32.414  65.231  37.210  1.00  0.00           N  
ATOM   2142  HE  ARG   152      31.779  64.721  37.808  1.00  0.00           H  
ATOM   2143  CZ  ARG   152      31.998  66.484  37.083  1.00  0.00           C  
ATOM   2144  NH1 ARG   152      32.647  67.369  36.401  1.00  0.00           N  
ATOM   2145 HH11 ARG   152      33.358  67.106  35.734  1.00  0.00           H  
ATOM   2146 HH12 ARG   152      32.194  68.271  36.359  1.00  0.00           H  
ATOM   2147  NH2 ARG   152      30.946  66.833  37.667  1.00  0.00           N  
ATOM   2148 HH21 ARG   152      30.470  66.004  37.995  1.00  0.00           H  
ATOM   2149 HH22 ARG   152      30.509  67.708  37.417  1.00  0.00           H  
ATOM   2150  C   ARG   152      37.328  64.148  38.642  1.00  0.00           C  
ATOM   2151  O   ARG   152      38.113  64.844  38.046  1.00  0.00           O  
ATOM   2152  N   LEU   153      36.836  64.556  39.868  1.00  0.00           N  
ATOM   2153  H   LEU   153      36.082  64.005  40.252  1.00  0.00           H  
ATOM   2154  CA  LEU   153      37.106  65.831  40.553  1.00  0.00           C  
ATOM   2155  HA  LEU   153      37.069  66.627  39.808  1.00  0.00           H  
ATOM   2156  CB  LEU   153      36.026  66.152  41.629  1.00  0.00           C  
ATOM   2157  HB2 LEU   153      35.299  65.345  41.719  1.00  0.00           H  
ATOM   2158  HB3 LEU   153      36.357  66.201  42.666  1.00  0.00           H  
ATOM   2159  CG  LEU   153      35.203  67.355  41.277  1.00  0.00           C  
ATOM   2160  HG  LEU   153      35.908  68.186  41.229  1.00  0.00           H  
ATOM   2161  CD1 LEU   153      34.388  67.187  39.984  1.00  0.00           C  
ATOM   2162 HD11 LEU   153      34.970  67.050  39.072  1.00  0.00           H  
ATOM   2163 HD12 LEU   153      33.955  68.175  39.826  1.00  0.00           H  
ATOM   2164 HD13 LEU   153      33.530  66.518  40.055  1.00  0.00           H  
ATOM   2165  CD2 LEU   153      34.176  67.655  42.411  1.00  0.00           C  
ATOM   2166 HD21 LEU   153      33.675  68.603  42.218  1.00  0.00           H  
ATOM   2167 HD22 LEU   153      33.380  66.912  42.457  1.00  0.00           H  
ATOM   2168 HD23 LEU   153      34.677  67.874  43.354  1.00  0.00           H  
ATOM   2169  C   LEU   153      38.622  65.792  41.094  1.00  0.00           C  
ATOM   2170  O   LEU   153      39.300  66.812  40.943  1.00  0.00           O  
ATOM   2171  N   LEU   154      39.087  64.722  41.705  1.00  0.00           N  
ATOM   2172  H   LEU   154      38.421  63.975  41.840  1.00  0.00           H  
ATOM   2173  CA  LEU   154      40.547  64.561  42.038  1.00  0.00           C  
ATOM   2174  HA  LEU   154      40.944  65.513  42.393  1.00  0.00           H  
ATOM   2175  CB  LEU   154      40.621  63.534  43.164  1.00  0.00           C  
ATOM   2176  HB2 LEU   154      40.230  62.601  42.757  1.00  0.00           H  
ATOM   2177  HB3 LEU   154      41.657  63.337  43.441  1.00  0.00           H  
ATOM   2178  CG  LEU   154      39.925  63.934  44.461  1.00  0.00           C  
ATOM   2179  HG  LEU   154      38.938  64.355  44.271  1.00  0.00           H  
ATOM   2180  CD1 LEU   154      39.747  62.739  45.388  1.00  0.00           C  
ATOM   2181 HD11 LEU   154      39.473  63.119  46.372  1.00  0.00           H  
ATOM   2182 HD12 LEU   154      39.153  61.903  45.020  1.00  0.00           H  
ATOM   2183 HD13 LEU   154      40.749  62.344  45.556  1.00  0.00           H  
ATOM   2184  CD2 LEU   154      40.710  64.988  45.264  1.00  0.00           C  
ATOM   2185 HD21 LEU   154      40.179  65.305  46.163  1.00  0.00           H  
ATOM   2186 HD22 LEU   154      41.757  64.752  45.453  1.00  0.00           H  
ATOM   2187 HD23 LEU   154      40.694  65.900  44.667  1.00  0.00           H  
ATOM   2188  C   LEU   154      41.386  64.255  40.831  1.00  0.00           C  
ATOM   2189  O   LEU   154      42.537  64.570  40.746  1.00  0.00           O  
ATOM   2190  N   GLY   155      40.853  63.589  39.817  1.00  0.00           N  
ATOM   2191  H   GLY   155      39.906  63.253  39.911  1.00  0.00           H  
ATOM   2192  CA  GLY   155      41.470  63.116  38.584  1.00  0.00           C  
ATOM   2193  HA2 GLY   155      40.687  62.784  37.902  1.00  0.00           H  
ATOM   2194  HA3 GLY   155      42.101  63.873  38.117  1.00  0.00           H  
ATOM   2195  C   GLY   155      42.177  61.785  38.783  1.00  0.00           C  
ATOM   2196  O   GLY   155      43.322  61.659  38.373  1.00  0.00           O  
ATOM   2197  N   VAL   156      41.621  60.865  39.537  1.00  0.00           N  
ATOM   2198  H   VAL   156      40.672  61.137  39.754  1.00  0.00           H  
ATOM   2199  CA  VAL   156      42.158  59.560  39.934  1.00  0.00           C  
ATOM   2200  HA  VAL   156      43.105  59.775  40.429  1.00  0.00           H  
ATOM   2201  CB  VAL   156      41.260  58.789  40.927  1.00  0.00           C  
ATOM   2202  HB  VAL   156      40.435  58.298  40.410  1.00  0.00           H  
ATOM   2203  CG1 VAL   156      42.051  57.752  41.773  1.00  0.00           C  
ATOM   2204 HG11 VAL   156      42.406  57.046  41.023  1.00  0.00           H  
ATOM   2205 HG12 VAL   156      42.827  58.390  42.197  1.00  0.00           H  
ATOM   2206 HG13 VAL   156      41.499  57.363  42.628  1.00  0.00           H  
ATOM   2207  CG2 VAL   156      40.836  59.797  41.993  1.00  0.00           C  
ATOM   2208 HG21 VAL   156      40.235  59.274  42.737  1.00  0.00           H  
ATOM   2209 HG22 VAL   156      41.685  60.303  42.452  1.00  0.00           H  
ATOM   2210 HG23 VAL   156      40.192  60.566  41.566  1.00  0.00           H  
ATOM   2211  C   VAL   156      42.399  58.544  38.763  1.00  0.00           C  
ATOM   2212  O   VAL   156      41.554  58.436  37.866  1.00  0.00           O  
ATOM   2213  N   THR   157      43.644  57.963  38.692  1.00  0.00           N  
ATOM   2214  H   THR   157      44.305  58.253  39.398  1.00  0.00           H  
ATOM   2215  CA  THR   157      44.015  56.915  37.788  1.00  0.00           C  
ATOM   2216  HA  THR   157      43.162  56.355  37.407  1.00  0.00           H  
ATOM   2217  CB  THR   157      44.876  57.497  36.617  1.00  0.00           C  
ATOM   2218  HB  THR   157      44.270  58.094  35.936  1.00  0.00           H  
ATOM   2219  CG2 THR   157      46.068  58.345  37.155  1.00  0.00           C  
ATOM   2220 HG21 THR   157      45.594  59.296  37.398  1.00  0.00           H  
ATOM   2221 HG22 THR   157      46.714  58.620  36.321  1.00  0.00           H  
ATOM   2222 HG23 THR   157      46.548  58.013  38.076  1.00  0.00           H  
ATOM   2223  OG1 THR   157      45.349  56.466  35.831  1.00  0.00           O  
ATOM   2224  HG1 THR   157      45.452  56.814  34.942  1.00  0.00           H  
ATOM   2225  C   THR   157      44.827  55.832  38.557  1.00  0.00           C  
ATOM   2226  O   THR   157      45.318  56.016  39.643  1.00  0.00           O  
ATOM   2227  N   THR   158      44.860  54.588  38.030  1.00  0.00           N  
ATOM   2228  H   THR   158      44.297  54.465  37.200  1.00  0.00           H  
ATOM   2229  CA  THR   158      45.625  53.449  38.477  1.00  0.00           C  
ATOM   2230  HA  THR   158      45.831  53.480  39.547  1.00  0.00           H  
ATOM   2231  CB  THR   158      44.856  52.098  38.370  1.00  0.00           C  
ATOM   2232  HB  THR   158      45.610  51.332  38.549  1.00  0.00           H  
ATOM   2233  CG2 THR   158      43.759  51.912  39.363  1.00  0.00           C  
ATOM   2234 HG21 THR   158      43.057  51.117  39.112  1.00  0.00           H  
ATOM   2235 HG22 THR   158      44.081  51.718  40.386  1.00  0.00           H  
ATOM   2236 HG23 THR   158      43.105  52.783  39.410  1.00  0.00           H  
ATOM   2237  OG1 THR   158      44.273  52.040  37.083  1.00  0.00           O  
ATOM   2238  HG1 THR   158      44.501  51.157  36.784  1.00  0.00           H  
ATOM   2239  C   THR   158      46.929  53.379  37.682  1.00  0.00           C  
ATOM   2240  O   THR   158      47.763  52.472  37.804  1.00  0.00           O  
ATOM   2241  N   HID   159      47.166  54.144  36.614  1.00  0.00           N  
ATOM   2242  H   HID   159      46.496  54.842  36.325  1.00  0.00           H  
ATOM   2243  CA  HID   159      48.296  54.016  35.595  1.00  0.00           C  
ATOM   2244  HA  HID   159      48.708  53.007  35.609  1.00  0.00           H  
ATOM   2245  CB  HID   159      47.760  54.482  34.241  1.00  0.00           C  
ATOM   2246  HB2 HID   159      48.594  54.429  33.541  1.00  0.00           H  
ATOM   2247  HB3 HID   159      47.332  55.485  34.245  1.00  0.00           H  
ATOM   2248  CG  HID   159      46.693  53.558  33.786  1.00  0.00           C  
ATOM   2249  ND1 HID   159      46.841  52.210  33.600  1.00  0.00           N  
ATOM   2250  HD1 HID   159      47.689  51.674  33.718  1.00  0.00           H  
ATOM   2251  CE1 HID   159      45.685  51.619  33.444  1.00  0.00           C  
ATOM   2252  HE1 HID   159      45.553  50.557  33.587  1.00  0.00           H  
ATOM   2253  NE2 HID   159      44.703  52.476  33.512  1.00  0.00           N  
ATOM   2254  CD2 HID   159      45.324  53.718  33.730  1.00  0.00           C  
ATOM   2255  HD2 HID   159      44.837  54.662  33.927  1.00  0.00           H  
ATOM   2256  C   HID   159      49.507  54.910  35.818  1.00  0.00           C  
ATOM   2257  O   HID   159      50.453  54.874  35.037  1.00  0.00           O  
ATOM   2258  N   ALA   160      49.673  55.788  36.859  1.00  0.00           N  
ATOM   2259  H   ALA   160      48.946  55.813  37.560  1.00  0.00           H  
ATOM   2260  CA  ALA   160      50.863  56.612  37.107  1.00  0.00           C  
ATOM   2261  HA  ALA   160      50.943  57.294  36.260  1.00  0.00           H  
ATOM   2262  CB  ALA   160      50.624  57.578  38.251  1.00  0.00           C  
ATOM   2263  HB1 ALA   160      50.505  56.892  39.090  1.00  0.00           H  
ATOM   2264  HB2 ALA   160      49.743  58.217  38.197  1.00  0.00           H  
ATOM   2265  HB3 ALA   160      51.555  58.104  38.464  1.00  0.00           H  
ATOM   2266  C   ALA   160      52.254  55.874  37.122  1.00  0.00           C  
ATOM   2267  O   ALA   160      53.302  56.562  36.933  1.00  0.00           O  
ATOM   2268  N   PHE   161      52.291  54.591  37.282  1.00  0.00           N  
ATOM   2269  H   PHE   161      51.427  54.228  37.659  1.00  0.00           H  
ATOM   2270  CA  PHE   161      53.532  53.788  37.486  1.00  0.00           C  
ATOM   2271  HA  PHE   161      54.419  54.410  37.370  1.00  0.00           H  
ATOM   2272  CB  PHE   161      53.441  53.233  38.917  1.00  0.00           C  
ATOM   2273  HB2 PHE   161      52.902  52.287  38.969  1.00  0.00           H  
ATOM   2274  HB3 PHE   161      54.476  52.989  39.157  1.00  0.00           H  
ATOM   2275  CG  PHE   161      53.114  54.325  39.964  1.00  0.00           C  
ATOM   2276  CD1 PHE   161      51.947  54.328  40.798  1.00  0.00           C  
ATOM   2277  HD1 PHE   161      51.216  53.538  40.704  1.00  0.00           H  
ATOM   2278  CE1 PHE   161      51.644  55.399  41.606  1.00  0.00           C  
ATOM   2279  HE1 PHE   161      50.679  55.366  42.090  1.00  0.00           H  
ATOM   2280  CZ  PHE   161      52.605  56.411  41.740  1.00  0.00           C  
ATOM   2281  HZ  PHE   161      52.549  57.175  42.502  1.00  0.00           H  
ATOM   2282  CE2 PHE   161      53.712  56.462  40.868  1.00  0.00           C  
ATOM   2283  HE2 PHE   161      54.447  57.238  41.026  1.00  0.00           H  
ATOM   2284  CD2 PHE   161      53.965  55.459  39.942  1.00  0.00           C  
ATOM   2285  HD2 PHE   161      54.831  55.416  39.299  1.00  0.00           H  
ATOM   2286  C   PHE   161      53.711  52.634  36.527  1.00  0.00           C  
ATOM   2287  O   PHE   161      54.715  51.971  36.734  1.00  0.00           O  
ATOM   2288  N   ASP   162      52.762  52.341  35.614  1.00  0.00           N  
ATOM   2289  H   ASP   162      51.868  52.806  35.672  1.00  0.00           H  
ATOM   2290  CA  ASP   162      52.815  51.071  34.881  1.00  0.00           C  
ATOM   2291  HA  ASP   162      52.788  50.196  35.530  1.00  0.00           H  
ATOM   2292  CB  ASP   162      51.764  51.113  33.779  1.00  0.00           C  
ATOM   2293  HB2 ASP   162      51.933  51.779  32.932  1.00  0.00           H  
ATOM   2294  HB3 ASP   162      51.721  50.146  33.278  1.00  0.00           H  
ATOM   2295  CG  ASP   162      50.359  51.360  34.266  1.00  0.00           C  
ATOM   2296  OD1 ASP   162      50.093  51.289  35.455  1.00  0.00           O  
ATOM   2297  OD2 ASP   162      49.436  51.463  33.366  1.00  0.00           O  
ATOM   2298  C   ASP   162      54.196  50.883  34.133  1.00  0.00           C  
ATOM   2299  O   ASP   162      54.742  49.750  33.951  1.00  0.00           O  
ATOM   2300  N   GLY   163      54.699  51.929  33.509  1.00  0.00           N  
ATOM   2301  H   GLY   163      54.097  52.737  33.589  1.00  0.00           H  
ATOM   2302  CA  GLY   163      55.899  51.982  32.681  1.00  0.00           C  
ATOM   2303  HA2 GLY   163      55.858  52.906  32.105  1.00  0.00           H  
ATOM   2304  HA3 GLY   163      56.007  51.129  32.010  1.00  0.00           H  
ATOM   2305  C   GLY   163      57.231  52.119  33.433  1.00  0.00           C  
ATOM   2306  O   GLY   163      58.301  52.352  32.890  1.00  0.00           O  
ATOM   2307  N   ALA   164      57.220  52.109  34.793  1.00  0.00           N  
ATOM   2308  H   ALA   164      56.343  52.077  35.293  1.00  0.00           H  
ATOM   2309  CA  ALA   164      58.390  52.218  35.611  1.00  0.00           C  
ATOM   2310  HA  ALA   164      59.059  52.947  35.152  1.00  0.00           H  
ATOM   2311  CB  ALA   164      58.040  52.697  37.067  1.00  0.00           C  
ATOM   2312  HB1 ALA   164      58.969  52.830  37.621  1.00  0.00           H  
ATOM   2313  HB2 ALA   164      57.542  53.644  36.858  1.00  0.00           H  
ATOM   2314  HB3 ALA   164      57.381  52.049  37.644  1.00  0.00           H  
ATOM   2315  C   ALA   164      59.006  50.774  35.719  1.00  0.00           C  
ATOM   2316  O   ALA   164      58.236  49.802  35.856  1.00  0.00           O  
ATOM   2317  N   PRO   165      60.308  50.533  35.586  1.00  0.00           N  
ATOM   2318  CD  PRO   165      61.346  51.554  35.477  1.00  0.00           C  
ATOM   2319  HD2 PRO   165      61.081  52.405  34.850  1.00  0.00           H  
ATOM   2320  HD3 PRO   165      61.636  51.878  36.476  1.00  0.00           H  
ATOM   2321  CG  PRO   165      62.522  50.911  34.742  1.00  0.00           C  
ATOM   2322  HG2 PRO   165      63.456  51.133  35.259  1.00  0.00           H  
ATOM   2323  HG3 PRO   165      62.477  51.272  33.715  1.00  0.00           H  
ATOM   2324  CB  PRO   165      62.297  49.381  34.825  1.00  0.00           C  
ATOM   2325  HB2 PRO   165      62.932  49.085  35.661  1.00  0.00           H  
ATOM   2326  HB3 PRO   165      62.586  48.800  33.949  1.00  0.00           H  
ATOM   2327  CA  PRO   165      60.841  49.188  35.229  1.00  0.00           C  
ATOM   2328  HA  PRO   165      60.305  48.795  34.365  1.00  0.00           H  
ATOM   2329  C   PRO   165      60.662  48.110  36.325  1.00  0.00           C  
ATOM   2330  O   PRO   165      60.788  46.898  36.024  1.00  0.00           O  
ATOM   2331  N   PHE   166      60.291  48.498  37.552  1.00  0.00           N  
ATOM   2332  H   PHE   166      60.042  49.469  37.676  1.00  0.00           H  
ATOM   2333  CA  PHE   166      60.210  47.723  38.785  1.00  0.00           C  
ATOM   2334  HA  PHE   166      60.393  46.692  38.484  1.00  0.00           H  
ATOM   2335  CB  PHE   166      61.308  48.154  39.749  1.00  0.00           C  
ATOM   2336  HB2 PHE   166      61.196  47.341  40.466  1.00  0.00           H  
ATOM   2337  HB3 PHE   166      61.030  49.042  40.318  1.00  0.00           H  
ATOM   2338  CG  PHE   166      62.771  48.181  39.277  1.00  0.00           C  
ATOM   2339  CD1 PHE   166      63.605  47.082  39.452  1.00  0.00           C  
ATOM   2340  HD1 PHE   166      63.264  46.172  39.923  1.00  0.00           H  
ATOM   2341  CE1 PHE   166      64.930  47.106  39.039  1.00  0.00           C  
ATOM   2342  HE1 PHE   166      65.545  46.225  39.148  1.00  0.00           H  
ATOM   2343  CZ  PHE   166      65.397  48.286  38.411  1.00  0.00           C  
ATOM   2344  HZ  PHE   166      66.441  48.222  38.143  1.00  0.00           H  
ATOM   2345  CE2 PHE   166      64.523  49.387  38.226  1.00  0.00           C  
ATOM   2346  HE2 PHE   166      64.980  50.284  37.837  1.00  0.00           H  
ATOM   2347  CD2 PHE   166      63.185  49.304  38.614  1.00  0.00           C  
ATOM   2348  HD2 PHE   166      62.593  50.185  38.412  1.00  0.00           H  
ATOM   2349  C   PHE   166      58.756  47.634  39.336  1.00  0.00           C  
ATOM   2350  O   PHE   166      58.676  46.945  40.326  1.00  0.00           O  
ATOM   2351  N   SER   167      57.781  48.224  38.729  1.00  0.00           N  
ATOM   2352  H   SER   167      57.833  48.668  37.823  1.00  0.00           H  
ATOM   2353  CA  SER   167      56.491  48.370  39.349  1.00  0.00           C  
ATOM   2354  HA  SER   167      56.671  48.559  40.408  1.00  0.00           H  
ATOM   2355  CB  SER   167      55.748  49.678  38.941  1.00  0.00           C  
ATOM   2356  HB2 SER   167      56.475  50.490  38.942  1.00  0.00           H  
ATOM   2357  HB3 SER   167      54.915  49.822  39.629  1.00  0.00           H  
ATOM   2358  OG  SER   167      55.310  49.528  37.614  1.00  0.00           O  
ATOM   2359  HG  SER   167      54.876  50.347  37.366  1.00  0.00           H  
ATOM   2360  C   SER   167      55.647  47.064  39.318  1.00  0.00           C  
ATOM   2361  O   SER   167      55.147  46.583  40.397  1.00  0.00           O  
ATOM   2362  N   ASP   168      55.434  46.498  38.091  1.00  0.00           N  
ATOM   2363  H   ASP   168      55.965  46.926  37.346  1.00  0.00           H  
ATOM   2364  CA  ASP   168      54.817  45.154  38.029  1.00  0.00           C  
ATOM   2365  HA  ASP   168      53.802  45.333  38.383  1.00  0.00           H  
ATOM   2366  CB  ASP   168      54.703  44.650  36.582  1.00  0.00           C  
ATOM   2367  HB2 ASP   168      54.645  45.467  35.862  1.00  0.00           H  
ATOM   2368  HB3 ASP   168      55.597  44.065  36.366  1.00  0.00           H  
ATOM   2369  CG  ASP   168      53.521  43.639  36.367  1.00  0.00           C  
ATOM   2370  OD1 ASP   168      52.519  43.865  37.019  1.00  0.00           O  
ATOM   2371  OD2 ASP   168      53.470  42.754  35.498  1.00  0.00           O  
ATOM   2372  C   ASP   168      55.607  44.076  38.836  1.00  0.00           C  
ATOM   2373  O   ASP   168      54.993  43.086  39.201  1.00  0.00           O  
ATOM   2374  N   LEU   169      56.906  44.285  39.150  1.00  0.00           N  
ATOM   2375  H   LEU   169      57.321  45.111  38.743  1.00  0.00           H  
ATOM   2376  CA  LEU   169      57.809  43.238  39.681  1.00  0.00           C  
ATOM   2377  HA  LEU   169      57.418  42.260  39.401  1.00  0.00           H  
ATOM   2378  CB  LEU   169      59.152  43.193  38.856  1.00  0.00           C  
ATOM   2379  HB2 LEU   169      59.003  42.887  37.820  1.00  0.00           H  
ATOM   2380  HB3 LEU   169      59.604  44.184  38.805  1.00  0.00           H  
ATOM   2381  CG  LEU   169      60.402  42.458  39.361  1.00  0.00           C  
ATOM   2382  HG  LEU   169      60.700  42.818  40.345  1.00  0.00           H  
ATOM   2383  CD1 LEU   169      60.250  40.911  39.467  1.00  0.00           C  
ATOM   2384 HD11 LEU   169      59.187  40.669  39.465  1.00  0.00           H  
ATOM   2385 HD12 LEU   169      60.750  40.315  38.703  1.00  0.00           H  
ATOM   2386 HD13 LEU   169      60.799  40.598  40.356  1.00  0.00           H  
ATOM   2387  CD2 LEU   169      61.659  42.746  38.579  1.00  0.00           C  
ATOM   2388 HD21 LEU   169      61.862  43.810  38.701  1.00  0.00           H  
ATOM   2389 HD22 LEU   169      62.501  42.199  39.002  1.00  0.00           H  
ATOM   2390 HD23 LEU   169      61.583  42.496  37.521  1.00  0.00           H  
ATOM   2391  C   LEU   169      57.957  43.365  41.186  1.00  0.00           C  
ATOM   2392  O   LEU   169      58.045  42.277  41.836  1.00  0.00           O  
ATOM   2393  N   VAL   170      58.005  44.507  41.840  1.00  0.00           N  
ATOM   2394  H   VAL   170      58.219  45.302  41.255  1.00  0.00           H  
ATOM   2395  CA  VAL   170      57.745  44.585  43.330  1.00  0.00           C  
ATOM   2396  HA  VAL   170      58.528  44.014  43.828  1.00  0.00           H  
ATOM   2397  CB  VAL   170      57.840  46.051  43.840  1.00  0.00           C  
ATOM   2398  HB  VAL   170      58.680  46.390  43.235  1.00  0.00           H  
ATOM   2399  CG1 VAL   170      56.637  46.887  43.673  1.00  0.00           C  
ATOM   2400 HG11 VAL   170      55.778  46.538  44.247  1.00  0.00           H  
ATOM   2401 HG12 VAL   170      56.335  46.870  42.626  1.00  0.00           H  
ATOM   2402 HG13 VAL   170      56.931  47.891  43.979  1.00  0.00           H  
ATOM   2403  CG2 VAL   170      58.362  46.028  45.333  1.00  0.00           C  
ATOM   2404 HG21 VAL   170      59.274  45.437  45.248  1.00  0.00           H  
ATOM   2405 HG22 VAL   170      57.666  45.526  46.004  1.00  0.00           H  
ATOM   2406 HG23 VAL   170      58.554  47.017  45.747  1.00  0.00           H  
ATOM   2407  C   VAL   170      56.404  43.910  43.736  1.00  0.00           C  
ATOM   2408  O   VAL   170      56.290  43.169  44.657  1.00  0.00           O  
ATOM   2409  N   ARG   171      55.463  44.066  42.797  1.00  0.00           N  
ATOM   2410  H   ARG   171      55.709  44.538  41.939  1.00  0.00           H  
ATOM   2411  CA  ARG   171      54.083  43.607  42.838  1.00  0.00           C  
ATOM   2412  HA  ARG   171      53.744  43.901  43.831  1.00  0.00           H  
ATOM   2413  CB  ARG   171      53.130  44.491  41.916  1.00  0.00           C  
ATOM   2414  HB2 ARG   171      53.251  45.513  42.277  1.00  0.00           H  
ATOM   2415  HB3 ARG   171      53.478  44.484  40.883  1.00  0.00           H  
ATOM   2416  CG  ARG   171      51.599  44.242  41.832  1.00  0.00           C  
ATOM   2417  HG2 ARG   171      51.218  44.106  42.844  1.00  0.00           H  
ATOM   2418  HG3 ARG   171      51.018  45.090  41.469  1.00  0.00           H  
ATOM   2419  CD  ARG   171      51.131  42.916  41.264  1.00  0.00           C  
ATOM   2420  HD2 ARG   171      51.525  42.145  41.926  1.00  0.00           H  
ATOM   2421  HD3 ARG   171      50.042  42.876  41.240  1.00  0.00           H  
ATOM   2422  NE  ARG   171      51.533  42.679  39.864  1.00  0.00           N  
ATOM   2423  HE  ARG   171      51.768  43.446  39.251  1.00  0.00           H  
ATOM   2424  CZ  ARG   171      51.852  41.522  39.382  1.00  0.00           C  
ATOM   2425  NH1 ARG   171      52.758  41.339  38.414  1.00  0.00           N  
ATOM   2426 HH11 ARG   171      52.963  42.077  37.754  1.00  0.00           H  
ATOM   2427 HH12 ARG   171      53.163  40.418  38.332  1.00  0.00           H  
ATOM   2428  NH2 ARG   171      51.443  40.398  39.980  1.00  0.00           N  
ATOM   2429 HH21 ARG   171      50.971  40.506  40.866  1.00  0.00           H  
ATOM   2430 HH22 ARG   171      51.867  39.513  39.738  1.00  0.00           H  
ATOM   2431  C   ARG   171      54.031  42.127  42.656  1.00  0.00           C  
ATOM   2432  O   ARG   171      53.249  41.541  43.320  1.00  0.00           O  
ATOM   2433  N   GLU   172      54.864  41.527  41.831  1.00  0.00           N  
ATOM   2434  H   GLU   172      55.476  42.157  41.334  1.00  0.00           H  
ATOM   2435  CA  GLU   172      54.886  40.139  41.520  1.00  0.00           C  
ATOM   2436  HA  GLU   172      53.845  39.880  41.333  1.00  0.00           H  
ATOM   2437  CB  GLU   172      55.684  39.921  40.222  1.00  0.00           C  
ATOM   2438  HB2 GLU   172      56.682  40.340  40.349  1.00  0.00           H  
ATOM   2439  HB3 GLU   172      55.093  40.439  39.467  1.00  0.00           H  
ATOM   2440  CG  GLU   172      55.669  38.385  39.840  1.00  0.00           C  
ATOM   2441  HG2 GLU   172      56.217  37.806  40.583  1.00  0.00           H  
ATOM   2442  HG3 GLU   172      56.241  38.312  38.915  1.00  0.00           H  
ATOM   2443  CD  GLU   172      54.209  37.868  39.631  1.00  0.00           C  
ATOM   2444  OE1 GLU   172      53.384  38.652  39.068  1.00  0.00           O  
ATOM   2445  OE2 GLU   172      53.930  36.633  39.828  1.00  0.00           O  
ATOM   2446  C   GLU   172      55.461  39.293  42.614  1.00  0.00           C  
ATOM   2447  O   GLU   172      54.876  38.271  43.064  1.00  0.00           O  
ATOM   2448  N   ARG   173      56.532  39.902  43.183  1.00  0.00           N  
ATOM   2449  H   ARG   173      56.994  40.657  42.697  1.00  0.00           H  
ATOM   2450  CA  ARG   173      57.111  39.552  44.481  1.00  0.00           C  
ATOM   2451  HA  ARG   173      57.342  38.488  44.427  1.00  0.00           H  
ATOM   2452  CB  ARG   173      58.429  40.284  44.581  1.00  0.00           C  
ATOM   2453  HB2 ARG   173      58.295  41.366  44.553  1.00  0.00           H  
ATOM   2454  HB3 ARG   173      58.879  40.099  45.556  1.00  0.00           H  
ATOM   2455  CG  ARG   173      59.491  39.816  43.531  1.00  0.00           C  
ATOM   2456  HG2 ARG   173      59.035  39.669  42.552  1.00  0.00           H  
ATOM   2457  HG3 ARG   173      59.934  38.839  43.724  1.00  0.00           H  
ATOM   2458  CD  ARG   173      60.599  40.883  43.450  1.00  0.00           C  
ATOM   2459  HD2 ARG   173      61.213  40.603  42.594  1.00  0.00           H  
ATOM   2460  HD3 ARG   173      60.054  41.797  43.215  1.00  0.00           H  
ATOM   2461  NE  ARG   173      61.358  40.986  44.725  1.00  0.00           N  
ATOM   2462  HE  ARG   173      60.871  41.295  45.554  1.00  0.00           H  
ATOM   2463  CZ  ARG   173      62.680  40.897  44.817  1.00  0.00           C  
ATOM   2464  NH1 ARG   173      63.346  40.167  43.979  1.00  0.00           N  
ATOM   2465 HH11 ARG   173      62.863  39.536  43.356  1.00  0.00           H  
ATOM   2466 HH12 ARG   173      64.324  40.027  44.185  1.00  0.00           H  
ATOM   2467  NH2 ARG   173      63.367  41.451  45.778  1.00  0.00           N  
ATOM   2468 HH21 ARG   173      62.894  42.074  46.417  1.00  0.00           H  
ATOM   2469 HH22 ARG   173      64.374  41.380  45.799  1.00  0.00           H  
ATOM   2470  C   ARG   173      56.139  39.643  45.728  1.00  0.00           C  
ATOM   2471  O   ARG   173      56.090  38.682  46.472  1.00  0.00           O  
ATOM   2472  N   LEU   174      55.305  40.665  45.915  1.00  0.00           N  
ATOM   2473  H   LEU   174      55.628  41.559  45.576  1.00  0.00           H  
ATOM   2474  CA  LEU   174      54.290  40.734  46.986  1.00  0.00           C  
ATOM   2475  HA  LEU   174      54.689  40.467  47.965  1.00  0.00           H  
ATOM   2476  CB  LEU   174      53.816  42.223  47.014  1.00  0.00           C  
ATOM   2477  HB2 LEU   174      53.623  42.485  45.974  1.00  0.00           H  
ATOM   2478  HB3 LEU   174      52.906  42.311  47.607  1.00  0.00           H  
ATOM   2479  CG  LEU   174      54.869  43.116  47.685  1.00  0.00           C  
ATOM   2480  HG  LEU   174      55.836  42.906  47.227  1.00  0.00           H  
ATOM   2481  CD1 LEU   174      54.634  44.571  47.282  1.00  0.00           C  
ATOM   2482 HD11 LEU   174      54.851  44.679  46.219  1.00  0.00           H  
ATOM   2483 HD12 LEU   174      53.593  44.752  47.550  1.00  0.00           H  
ATOM   2484 HD13 LEU   174      55.246  45.281  47.839  1.00  0.00           H  
ATOM   2485  CD2 LEU   174      54.813  42.918  49.208  1.00  0.00           C  
ATOM   2486 HD21 LEU   174      54.836  41.867  49.495  1.00  0.00           H  
ATOM   2487 HD22 LEU   174      53.899  43.355  49.612  1.00  0.00           H  
ATOM   2488 HD23 LEU   174      55.695  43.384  49.647  1.00  0.00           H  
ATOM   2489  C   LEU   174      53.171  39.725  46.757  1.00  0.00           C  
ATOM   2490  O   LEU   174      52.630  39.206  47.748  1.00  0.00           O  
ATOM   2491  N   ALA   175      52.778  39.535  45.549  1.00  0.00           N  
ATOM   2492  H   ALA   175      53.136  40.109  44.799  1.00  0.00           H  
ATOM   2493  CA  ALA   175      51.694  38.615  45.167  1.00  0.00           C  
ATOM   2494  HA  ALA   175      50.836  38.934  45.758  1.00  0.00           H  
ATOM   2495  CB  ALA   175      51.358  38.793  43.622  1.00  0.00           C  
ATOM   2496  HB1 ALA   175      52.060  38.393  42.891  1.00  0.00           H  
ATOM   2497  HB2 ALA   175      50.404  38.311  43.408  1.00  0.00           H  
ATOM   2498  HB3 ALA   175      51.212  39.848  43.387  1.00  0.00           H  
ATOM   2499  C   ALA   175      51.993  37.124  45.576  1.00  0.00           C  
ATOM   2500  O   ALA   175      51.060  36.388  45.917  1.00  0.00           O  
ATOM   2501  N   ALA   176      53.248  36.698  45.538  1.00  0.00           N  
ATOM   2502  H   ALA   176      53.967  37.237  45.075  1.00  0.00           H  
ATOM   2503  CA  ALA   176      53.733  35.428  46.234  1.00  0.00           C  
ATOM   2504  HA  ALA   176      53.229  34.629  45.690  1.00  0.00           H  
ATOM   2505  CB  ALA   176      55.232  35.397  45.893  1.00  0.00           C  
ATOM   2506  HB1 ALA   176      55.628  34.441  46.233  1.00  0.00           H  
ATOM   2507  HB2 ALA   176      55.703  36.104  46.576  1.00  0.00           H  
ATOM   2508  HB3 ALA   176      55.421  35.672  44.855  1.00  0.00           H  
ATOM   2509  C   ALA   176      53.366  35.349  47.772  1.00  0.00           C  
ATOM   2510  O   ALA   176      53.355  34.195  48.313  1.00  0.00           O  
ATOM   2511  N   VAL   177      53.032  36.388  48.539  1.00  0.00           N  
ATOM   2512  H   VAL   177      52.909  37.206  47.959  1.00  0.00           H  
ATOM   2513  CA  VAL   177      52.757  36.377  49.989  1.00  0.00           C  
ATOM   2514  HA  VAL   177      52.703  35.321  50.252  1.00  0.00           H  
ATOM   2515  CB  VAL   177      53.962  36.910  50.892  1.00  0.00           C  
ATOM   2516  HB  VAL   177      53.663  36.730  51.925  1.00  0.00           H  
ATOM   2517  CG1 VAL   177      55.259  36.142  50.850  1.00  0.00           C  
ATOM   2518 HG11 VAL   177      55.530  36.117  49.794  1.00  0.00           H  
ATOM   2519 HG12 VAL   177      54.956  35.167  51.233  1.00  0.00           H  
ATOM   2520 HG13 VAL   177      56.042  36.543  51.492  1.00  0.00           H  
ATOM   2521  CG2 VAL   177      54.104  38.430  50.680  1.00  0.00           C  
ATOM   2522 HG21 VAL   177      54.779  38.898  51.397  1.00  0.00           H  
ATOM   2523 HG22 VAL   177      54.494  38.606  49.678  1.00  0.00           H  
ATOM   2524 HG23 VAL   177      53.131  38.827  50.971  1.00  0.00           H  
ATOM   2525  C   VAL   177      51.461  36.929  50.360  1.00  0.00           C  
ATOM   2526  O   VAL   177      50.767  36.473  51.264  1.00  0.00           O  
ATOM   2527  N   VAL   178      51.034  37.971  49.714  1.00  0.00           N  
ATOM   2528  H   VAL   178      51.699  38.376  49.071  1.00  0.00           H  
ATOM   2529  CA  VAL   178      49.696  38.537  49.764  1.00  0.00           C  
ATOM   2530  HA  VAL   178      49.520  38.689  50.829  1.00  0.00           H  
ATOM   2531  CB  VAL   178      49.615  39.856  49.000  1.00  0.00           C  
ATOM   2532  HB  VAL   178      49.847  39.703  47.946  1.00  0.00           H  
ATOM   2533  CG1 VAL   178      48.175  40.445  49.039  1.00  0.00           C  
ATOM   2534 HG11 VAL   178      47.386  39.851  48.579  1.00  0.00           H  
ATOM   2535 HG12 VAL   178      48.207  41.470  48.670  1.00  0.00           H  
ATOM   2536 HG13 VAL   178      47.875  40.518  50.085  1.00  0.00           H  
ATOM   2537  CG2 VAL   178      50.530  40.907  49.633  1.00  0.00           C  
ATOM   2538 HG21 VAL   178      50.762  41.705  48.927  1.00  0.00           H  
ATOM   2539 HG22 VAL   178      50.101  41.228  50.582  1.00  0.00           H  
ATOM   2540 HG23 VAL   178      51.502  40.464  49.850  1.00  0.00           H  
ATOM   2541  C   VAL   178      48.632  37.547  49.280  1.00  0.00           C  
ATOM   2542  O   VAL   178      47.591  37.348  49.926  1.00  0.00           O  
ATOM   2543  N   ASP   179      48.706  37.082  47.989  1.00  0.00           N  
ATOM   2544  H   ASP   179      49.543  37.148  47.428  1.00  0.00           H  
ATOM   2545  CA  ASP   179      47.515  36.557  47.256  1.00  0.00           C  
ATOM   2546  HA  ASP   179      46.672  37.157  47.598  1.00  0.00           H  
ATOM   2547  CB  ASP   179      47.581  36.858  45.676  1.00  0.00           C  
ATOM   2548  HB2 ASP   179      48.330  36.285  45.130  1.00  0.00           H  
ATOM   2549  HB3 ASP   179      46.619  36.603  45.233  1.00  0.00           H  
ATOM   2550  CG  ASP   179      47.808  38.341  45.273  1.00  0.00           C  
ATOM   2551  OD1 ASP   179      47.989  38.593  44.093  1.00  0.00           O  
ATOM   2552  OD2 ASP   179      47.787  39.214  46.156  1.00  0.00           O  
ATOM   2553  C   ASP   179      47.094  35.077  47.551  1.00  0.00           C  
ATOM   2554  O   ASP   179      46.409  34.403  46.798  1.00  0.00           O  
ATOM   2555  N   GLN   180      47.494  34.561  48.747  1.00  0.00           N  
ATOM   2556  H   GLN   180      48.255  34.983  49.260  1.00  0.00           H  
ATOM   2557  CA  GLN   180      47.046  33.272  49.346  1.00  0.00           C  
ATOM   2558  HA  GLN   180      47.381  32.457  48.703  1.00  0.00           H  
ATOM   2559  CB  GLN   180      47.768  33.035  50.728  1.00  0.00           C  
ATOM   2560  HB2 GLN   180      47.536  33.929  51.307  1.00  0.00           H  
ATOM   2561  HB3 GLN   180      47.297  32.198  51.244  1.00  0.00           H  
ATOM   2562  CG  GLN   180      49.335  32.867  50.575  1.00  0.00           C  
ATOM   2563  HG2 GLN   180      49.742  33.671  49.962  1.00  0.00           H  
ATOM   2564  HG3 GLN   180      49.571  31.944  50.047  1.00  0.00           H  
ATOM   2565  CD  GLN   180      50.118  32.797  51.877  1.00  0.00           C  
ATOM   2566  OE1 GLN   180      49.924  33.694  52.695  1.00  0.00           O  
ATOM   2567  NE2 GLN   180      50.915  31.818  52.173  1.00  0.00           N  
ATOM   2568 HE21 GLN   180      50.964  31.010  51.569  1.00  0.00           H  
ATOM   2569 HE22 GLN   180      51.374  31.898  53.069  1.00  0.00           H  
ATOM   2570  C   GLN   180      45.502  33.163  49.519  1.00  0.00           C  
ATOM   2571  O   GLN   180      44.901  33.631  50.489  1.00  0.00           O  
ATOM   2572  N   GLY   181      44.822  32.391  48.615  1.00  0.00           N  
ATOM   2573  H   GLY   181      45.290  31.933  47.846  1.00  0.00           H  
ATOM   2574  CA  GLY   181      43.359  32.137  48.641  1.00  0.00           C  
ATOM   2575  HA2 GLY   181      43.179  31.302  47.965  1.00  0.00           H  
ATOM   2576  HA3 GLY   181      43.008  31.953  49.657  1.00  0.00           H  
ATOM   2577  C   GLY   181      42.521  33.248  48.112  1.00  0.00           C  
ATOM   2578  O   GLY   181      41.400  33.128  47.640  1.00  0.00           O  
ATOM   2579  N   ARG   182      43.120  34.485  48.040  1.00  0.00           N  
ATOM   2580  H   ARG   182      43.985  34.575  48.554  1.00  0.00           H  
ATOM   2581  CA  ARG   182      42.488  35.809  47.492  1.00  0.00           C  
ATOM   2582  HA  ARG   182      41.641  36.120  48.103  1.00  0.00           H  
ATOM   2583  CB  ARG   182      43.498  36.920  47.540  1.00  0.00           C  
ATOM   2584  HB2 ARG   182      43.150  37.776  46.961  1.00  0.00           H  
ATOM   2585  HB3 ARG   182      44.450  36.626  47.097  1.00  0.00           H  
ATOM   2586  CG  ARG   182      43.861  37.286  49.044  1.00  0.00           C  
ATOM   2587  HG2 ARG   182      42.969  37.287  49.670  1.00  0.00           H  
ATOM   2588  HG3 ARG   182      44.572  36.573  49.460  1.00  0.00           H  
ATOM   2589  CD  ARG   182      44.490  38.665  48.999  1.00  0.00           C  
ATOM   2590  HD2 ARG   182      45.370  38.796  48.370  1.00  0.00           H  
ATOM   2591  HD3 ARG   182      43.718  39.334  48.618  1.00  0.00           H  
ATOM   2592  NE  ARG   182      45.017  39.056  50.312  1.00  0.00           N  
ATOM   2593  HE  ARG   182      45.491  38.349  50.856  1.00  0.00           H  
ATOM   2594  CZ  ARG   182      44.709  40.199  51.013  1.00  0.00           C  
ATOM   2595  NH1 ARG   182      44.987  40.304  52.232  1.00  0.00           N  
ATOM   2596 HH11 ARG   182      45.543  39.646  52.760  1.00  0.00           H  
ATOM   2597 HH12 ARG   182      44.853  41.227  52.619  1.00  0.00           H  
ATOM   2598  NH2 ARG   182      44.185  41.234  50.427  1.00  0.00           N  
ATOM   2599 HH21 ARG   182      44.135  41.248  49.419  1.00  0.00           H  
ATOM   2600 HH22 ARG   182      43.997  42.083  50.942  1.00  0.00           H  
ATOM   2601  C   ARG   182      41.894  35.762  46.072  1.00  0.00           C  
ATOM   2602  O   ARG   182      42.531  35.400  45.101  1.00  0.00           O  
ATOM   2603  N   THR   183      40.609  36.077  46.056  1.00  0.00           N  
ATOM   2604  H   THR   183      40.083  36.210  46.908  1.00  0.00           H  
ATOM   2605  CA  THR   183      39.876  36.103  44.758  1.00  0.00           C  
ATOM   2606  HA  THR   183      40.259  35.353  44.066  1.00  0.00           H  
ATOM   2607  CB  THR   183      38.345  36.032  44.948  1.00  0.00           C  
ATOM   2608  HB  THR   183      37.877  36.279  43.995  1.00  0.00           H  
ATOM   2609  CG2 THR   183      37.872  34.610  45.327  1.00  0.00           C  
ATOM   2610 HG21 THR   183      36.813  34.381  45.440  1.00  0.00           H  
ATOM   2611 HG22 THR   183      38.298  34.502  46.324  1.00  0.00           H  
ATOM   2612 HG23 THR   183      38.312  33.892  44.634  1.00  0.00           H  
ATOM   2613  OG1 THR   183      37.934  36.995  45.930  1.00  0.00           O  
ATOM   2614  HG1 THR   183      37.013  36.829  46.143  1.00  0.00           H  
ATOM   2615  C   THR   183      40.151  37.458  44.090  1.00  0.00           C  
ATOM   2616  O   THR   183      40.614  38.383  44.756  1.00  0.00           O  
ATOM   2617  N   PRO   184      39.904  37.560  42.774  1.00  0.00           N  
ATOM   2618  CD  PRO   184      39.276  36.584  41.879  1.00  0.00           C  
ATOM   2619  HD2 PRO   184      38.198  36.716  41.971  1.00  0.00           H  
ATOM   2620  HD3 PRO   184      39.594  35.571  42.125  1.00  0.00           H  
ATOM   2621  CG  PRO   184      39.668  36.996  40.418  1.00  0.00           C  
ATOM   2622  HG2 PRO   184      40.618  36.571  40.095  1.00  0.00           H  
ATOM   2623  HG3 PRO   184      38.891  36.777  39.686  1.00  0.00           H  
ATOM   2624  CB  PRO   184      39.837  38.511  40.581  1.00  0.00           C  
ATOM   2625  HB2 PRO   184      38.847  38.966  40.618  1.00  0.00           H  
ATOM   2626  HB3 PRO   184      40.408  39.017  39.802  1.00  0.00           H  
ATOM   2627  CA  PRO   184      40.441  38.666  42.019  1.00  0.00           C  
ATOM   2628  HA  PRO   184      41.511  38.490  41.905  1.00  0.00           H  
ATOM   2629  C   PRO   184      40.224  40.137  42.457  1.00  0.00           C  
ATOM   2630  O   PRO   184      41.078  40.958  42.238  1.00  0.00           O  
ATOM   2631  N   ALA   185      39.053  40.549  43.047  1.00  0.00           N  
ATOM   2632  H   ALA   185      38.312  39.876  43.179  1.00  0.00           H  
ATOM   2633  CA  ALA   185      38.804  41.836  43.701  1.00  0.00           C  
ATOM   2634  HA  ALA   185      39.033  42.616  42.974  1.00  0.00           H  
ATOM   2635  CB  ALA   185      37.360  41.954  44.118  1.00  0.00           C  
ATOM   2636  HB1 ALA   185      36.695  41.633  43.316  1.00  0.00           H  
ATOM   2637  HB2 ALA   185      37.122  41.388  45.018  1.00  0.00           H  
ATOM   2638  HB3 ALA   185      37.122  42.989  44.364  1.00  0.00           H  
ATOM   2639  C   ALA   185      39.840  42.241  44.802  1.00  0.00           C  
ATOM   2640  O   ALA   185      40.020  43.406  45.116  1.00  0.00           O  
ATOM   2641  N   PHE   186      40.641  41.241  45.269  1.00  0.00           N  
ATOM   2642  H   PHE   186      40.654  40.290  44.927  1.00  0.00           H  
ATOM   2643  CA  PHE   186      41.326  41.487  46.520  1.00  0.00           C  
ATOM   2644  HA  PHE   186      41.228  42.540  46.783  1.00  0.00           H  
ATOM   2645  CB  PHE   186      40.572  40.697  47.615  1.00  0.00           C  
ATOM   2646  HB2 PHE   186      40.469  39.646  47.344  1.00  0.00           H  
ATOM   2647  HB3 PHE   186      41.109  40.772  48.561  1.00  0.00           H  
ATOM   2648  CG  PHE   186      39.163  41.092  47.889  1.00  0.00           C  
ATOM   2649  CD1 PHE   186      38.827  42.262  48.583  1.00  0.00           C  
ATOM   2650  HD1 PHE   186      39.597  42.885  49.013  1.00  0.00           H  
ATOM   2651  CE1 PHE   186      37.534  42.619  48.854  1.00  0.00           C  
ATOM   2652  HE1 PHE   186      37.359  43.435  49.538  1.00  0.00           H  
ATOM   2653  CZ  PHE   186      36.470  41.785  48.420  1.00  0.00           C  
ATOM   2654  HZ  PHE   186      35.445  42.087  48.577  1.00  0.00           H  
ATOM   2655  CE2 PHE   186      36.734  40.670  47.576  1.00  0.00           C  
ATOM   2656  HE2 PHE   186      35.962  40.060  47.132  1.00  0.00           H  
ATOM   2657  CD2 PHE   186      38.061  40.342  47.318  1.00  0.00           C  
ATOM   2658  HD2 PHE   186      38.209  39.487  46.674  1.00  0.00           H  
ATOM   2659  C   PHE   186      42.858  41.310  46.422  1.00  0.00           C  
ATOM   2660  O   PHE   186      43.521  41.276  47.491  1.00  0.00           O  
ATOM   2661  N   ARG   187      43.403  41.100  45.165  1.00  0.00           N  
ATOM   2662  H   ARG   187      42.747  41.121  44.398  1.00  0.00           H  
ATOM   2663  CA  ARG   187      44.870  40.908  44.931  1.00  0.00           C  
ATOM   2664  HA  ARG   187      45.166  40.067  45.558  1.00  0.00           H  
ATOM   2665  CB  ARG   187      45.137  40.530  43.446  1.00  0.00           C  
ATOM   2666  HB2 ARG   187      44.675  41.377  42.938  1.00  0.00           H  
ATOM   2667  HB3 ARG   187      46.200  40.345  43.292  1.00  0.00           H  
ATOM   2668  CG  ARG   187      44.310  39.314  43.004  1.00  0.00           C  
ATOM   2669  HG2 ARG   187      44.224  38.589  43.814  1.00  0.00           H  
ATOM   2670  HG3 ARG   187      43.313  39.639  42.707  1.00  0.00           H  
ATOM   2671  CD  ARG   187      44.813  38.612  41.785  1.00  0.00           C  
ATOM   2672  HD2 ARG   187      44.126  37.860  41.398  1.00  0.00           H  
ATOM   2673  HD3 ARG   187      45.018  39.425  41.088  1.00  0.00           H  
ATOM   2674  NE  ARG   187      46.105  37.887  42.019  1.00  0.00           N  
ATOM   2675  HE  ARG   187      46.618  38.292  42.789  1.00  0.00           H  
ATOM   2676  CZ  ARG   187      46.440  36.626  41.825  1.00  0.00           C  
ATOM   2677  NH1 ARG   187      45.733  35.718  41.206  1.00  0.00           N  
ATOM   2678 HH11 ARG   187      44.839  35.954  40.799  1.00  0.00           H  
ATOM   2679 HH12 ARG   187      46.104  34.781  41.145  1.00  0.00           H  
ATOM   2680  NH2 ARG   187      47.591  36.284  42.429  1.00  0.00           N  
ATOM   2681 HH21 ARG   187      48.042  36.914  43.077  1.00  0.00           H  
ATOM   2682 HH22 ARG   187      47.916  35.338  42.286  1.00  0.00           H  
ATOM   2683  C   ARG   187      45.720  42.095  45.338  1.00  0.00           C  
ATOM   2684  O   ARG   187      45.278  43.215  45.339  1.00  0.00           O  
ATOM   2685  N   VAL   188      47.100  41.962  45.576  1.00  0.00           N  
ATOM   2686  H   VAL   188      47.491  41.036  45.484  1.00  0.00           H  
ATOM   2687  CA  VAL   188      48.036  43.110  45.478  1.00  0.00           C  
ATOM   2688  HA  VAL   188      47.615  43.935  46.052  1.00  0.00           H  
ATOM   2689  CB  VAL   188      49.392  42.844  46.164  1.00  0.00           C  
ATOM   2690  HB  VAL   188      49.163  42.389  47.128  1.00  0.00           H  
ATOM   2691  CG1 VAL   188      50.196  41.742  45.428  1.00  0.00           C  
ATOM   2692 HG11 VAL   188      49.678  40.800  45.251  1.00  0.00           H  
ATOM   2693 HG12 VAL   188      50.505  42.013  44.419  1.00  0.00           H  
ATOM   2694 HG13 VAL   188      51.142  41.520  45.922  1.00  0.00           H  
ATOM   2695  CG2 VAL   188      50.258  44.079  46.308  1.00  0.00           C  
ATOM   2696 HG21 VAL   188      49.837  44.714  47.087  1.00  0.00           H  
ATOM   2697 HG22 VAL   188      51.290  43.908  46.614  1.00  0.00           H  
ATOM   2698 HG23 VAL   188      50.360  44.583  45.346  1.00  0.00           H  
ATOM   2699  C   VAL   188      48.139  43.580  44.000  1.00  0.00           C  
ATOM   2700  O   VAL   188      48.142  42.835  43.025  1.00  0.00           O  
ATOM   2701  N   GLN   189      48.052  44.915  43.905  1.00  0.00           N  
ATOM   2702  H   GLN   189      48.161  45.455  44.752  1.00  0.00           H  
ATOM   2703  CA  GLN   189      47.858  45.597  42.642  1.00  0.00           C  
ATOM   2704  HA  GLN   189      48.423  45.012  41.917  1.00  0.00           H  
ATOM   2705  CB  GLN   189      46.334  45.639  42.364  1.00  0.00           C  
ATOM   2706  HB2 GLN   189      46.263  46.164  41.411  1.00  0.00           H  
ATOM   2707  HB3 GLN   189      46.034  44.593  42.312  1.00  0.00           H  
ATOM   2708  CG  GLN   189      45.493  46.293  43.480  1.00  0.00           C  
ATOM   2709  HG2 GLN   189      45.852  46.043  44.478  1.00  0.00           H  
ATOM   2710  HG3 GLN   189      45.527  47.380  43.412  1.00  0.00           H  
ATOM   2711  CD  GLN   189      44.051  45.970  43.322  1.00  0.00           C  
ATOM   2712  OE1 GLN   189      43.333  46.645  42.602  1.00  0.00           O  
ATOM   2713  NE2 GLN   189      43.549  44.921  43.948  1.00  0.00           N  
ATOM   2714 HE21 GLN   189      44.081  44.205  44.420  1.00  0.00           H  
ATOM   2715 HE22 GLN   189      42.584  44.654  43.812  1.00  0.00           H  
ATOM   2716  C   GLN   189      48.436  46.971  42.699  1.00  0.00           C  
ATOM   2717  O   GLN   189      48.979  47.330  43.715  1.00  0.00           O  
ATOM   2718  N   PRO   190      48.395  47.742  41.591  1.00  0.00           N  
ATOM   2719  CD  PRO   190      48.222  47.423  40.172  1.00  0.00           C  
ATOM   2720  HD2 PRO   190      48.346  46.361  39.958  1.00  0.00           H  
ATOM   2721  HD3 PRO   190      47.233  47.758  39.860  1.00  0.00           H  
ATOM   2722  CG  PRO   190      49.162  48.411  39.421  1.00  0.00           C  
ATOM   2723  HG2 PRO   190      49.042  48.653  38.365  1.00  0.00           H  
ATOM   2724  HG3 PRO   190      50.156  47.992  39.573  1.00  0.00           H  
ATOM   2725  CB  PRO   190      48.984  49.602  40.355  1.00  0.00           C  
ATOM   2726  HB2 PRO   190      48.076  50.144  40.092  1.00  0.00           H  
ATOM   2727  HB3 PRO   190      49.919  50.143  40.211  1.00  0.00           H  
ATOM   2728  CA  PRO   190      48.818  49.129  41.718  1.00  0.00           C  
ATOM   2729  HA  PRO   190      49.794  49.052  42.198  1.00  0.00           H  
ATOM   2730  C   PRO   190      47.826  49.929  42.635  1.00  0.00           C  
ATOM   2731  O   PRO   190      46.745  49.470  43.036  1.00  0.00           O  
ATOM   2732  N   MET   191      48.162  51.177  42.951  1.00  0.00           N  
ATOM   2733  H   MET   191      48.981  51.586  42.525  1.00  0.00           H  
ATOM   2734  CA  MET   191      47.413  52.093  43.871  1.00  0.00           C  
ATOM   2735  HA  MET   191      46.703  51.552  44.497  1.00  0.00           H  
ATOM   2736  CB  MET   191      48.286  52.809  44.910  1.00  0.00           C  
ATOM   2737  HB2 MET   191      48.776  52.056  45.527  1.00  0.00           H  
ATOM   2738  HB3 MET   191      49.110  53.237  44.339  1.00  0.00           H  
ATOM   2739  CG  MET   191      47.526  53.857  45.812  1.00  0.00           C  
ATOM   2740  HG2 MET   191      47.021  54.599  45.194  1.00  0.00           H  
ATOM   2741  HG3 MET   191      48.244  54.418  46.410  1.00  0.00           H  
ATOM   2742  SD  MET   191      46.351  53.312  47.035  1.00  0.00           S  
ATOM   2743  CE  MET   191      47.236  52.362  48.337  1.00  0.00           C  
ATOM   2744  HE1 MET   191      46.784  51.403  48.593  1.00  0.00           H  
ATOM   2745  HE2 MET   191      48.263  52.166  48.030  1.00  0.00           H  
ATOM   2746  HE3 MET   191      47.265  52.913  49.276  1.00  0.00           H  
ATOM   2747  C   MET   191      46.679  53.103  43.016  1.00  0.00           C  
ATOM   2748  O   MET   191      47.342  53.866  42.383  1.00  0.00           O  
ATOM   2749  N   PRO   192      45.315  53.227  43.086  1.00  0.00           N  
ATOM   2750  CD  PRO   192      44.452  52.475  43.922  1.00  0.00           C  
ATOM   2751  HD2 PRO   192      44.350  51.523  43.401  1.00  0.00           H  
ATOM   2752  HD3 PRO   192      44.697  52.336  44.975  1.00  0.00           H  
ATOM   2753  CG  PRO   192      43.079  53.258  43.997  1.00  0.00           C  
ATOM   2754  HG2 PRO   192      42.957  53.860  44.898  1.00  0.00           H  
ATOM   2755  HG3 PRO   192      42.293  52.503  43.982  1.00  0.00           H  
ATOM   2756  CB  PRO   192      43.182  54.165  42.755  1.00  0.00           C  
ATOM   2757  HB2 PRO   192      42.471  54.971  42.939  1.00  0.00           H  
ATOM   2758  HB3 PRO   192      42.882  53.618  41.861  1.00  0.00           H  
ATOM   2759  CA  PRO   192      44.637  54.427  42.546  1.00  0.00           C  
ATOM   2760  HA  PRO   192      44.852  54.453  41.478  1.00  0.00           H  
ATOM   2761  C   PRO   192      44.991  55.762  43.214  1.00  0.00           C  
ATOM   2762  O   PRO   192      45.104  55.835  44.447  1.00  0.00           O  
ATOM   2763  N   LEU   193      45.480  56.737  42.399  1.00  0.00           N  
ATOM   2764  H   LEU   193      45.571  56.496  41.423  1.00  0.00           H  
ATOM   2765  CA  LEU   193      46.221  57.923  42.826  1.00  0.00           C  
ATOM   2766  HA  LEU   193      46.043  58.109  43.886  1.00  0.00           H  
ATOM   2767  CB  LEU   193      47.697  57.632  42.588  1.00  0.00           C  
ATOM   2768  HB2 LEU   193      47.897  56.571  42.737  1.00  0.00           H  
ATOM   2769  HB3 LEU   193      47.797  57.799  41.516  1.00  0.00           H  
ATOM   2770  CG  LEU   193      48.640  58.401  43.458  1.00  0.00           C  
ATOM   2771  HG  LEU   193      48.073  59.224  43.894  1.00  0.00           H  
ATOM   2772  CD1 LEU   193      49.151  57.470  44.565  1.00  0.00           C  
ATOM   2773 HD11 LEU   193      48.325  57.075  45.156  1.00  0.00           H  
ATOM   2774 HD12 LEU   193      49.702  56.617  44.169  1.00  0.00           H  
ATOM   2775 HD13 LEU   193      49.880  58.063  45.117  1.00  0.00           H  
ATOM   2776  CD2 LEU   193      49.771  58.981  42.759  1.00  0.00           C  
ATOM   2777 HD21 LEU   193      50.359  58.213  42.256  1.00  0.00           H  
ATOM   2778 HD22 LEU   193      50.345  59.540  43.498  1.00  0.00           H  
ATOM   2779 HD23 LEU   193      49.310  59.660  42.042  1.00  0.00           H  
ATOM   2780  C   LEU   193      45.713  59.145  42.083  1.00  0.00           C  
ATOM   2781  O   LEU   193      45.588  59.031  40.860  1.00  0.00           O  
ATOM   2782  N   ALA   194      45.513  60.350  42.714  1.00  0.00           N  
ATOM   2783  H   ALA   194      45.393  60.285  43.715  1.00  0.00           H  
ATOM   2784  CA  ALA   194      45.020  61.591  42.033  1.00  0.00           C  
ATOM   2785  HA  ALA   194      44.387  61.257  41.211  1.00  0.00           H  
ATOM   2786  CB  ALA   194      44.207  62.375  43.084  1.00  0.00           C  
ATOM   2787  HB1 ALA   194      43.411  61.729  43.454  1.00  0.00           H  
ATOM   2788  HB2 ALA   194      44.779  62.567  43.992  1.00  0.00           H  
ATOM   2789  HB3 ALA   194      43.783  63.281  42.652  1.00  0.00           H  
ATOM   2790  C   ALA   194      46.210  62.372  41.409  1.00  0.00           C  
ATOM   2791  O   ALA   194      47.032  62.878  42.148  1.00  0.00           O  
ATOM   2792  N   VAL   195      46.232  62.477  40.098  1.00  0.00           N  
ATOM   2793  H   VAL   195      45.537  62.030  39.517  1.00  0.00           H  
ATOM   2794  CA  VAL   195      47.358  63.060  39.374  1.00  0.00           C  
ATOM   2795  HA  VAL   195      47.993  63.557  40.107  1.00  0.00           H  
ATOM   2796  CB  VAL   195      48.288  62.035  38.690  1.00  0.00           C  
ATOM   2797  HB  VAL   195      49.256  62.458  38.424  1.00  0.00           H  
ATOM   2798  CG1 VAL   195      48.647  60.878  39.603  1.00  0.00           C  
ATOM   2799 HG11 VAL   195      48.972  61.266  40.569  1.00  0.00           H  
ATOM   2800 HG12 VAL   195      49.495  60.333  39.188  1.00  0.00           H  
ATOM   2801 HG13 VAL   195      47.764  60.260  39.768  1.00  0.00           H  
ATOM   2802  CG2 VAL   195      47.646  61.481  37.411  1.00  0.00           C  
ATOM   2803 HG21 VAL   195      46.614  61.282  37.703  1.00  0.00           H  
ATOM   2804 HG22 VAL   195      47.565  62.320  36.721  1.00  0.00           H  
ATOM   2805 HG23 VAL   195      48.174  60.619  37.005  1.00  0.00           H  
ATOM   2806  C   VAL   195      46.829  64.204  38.482  1.00  0.00           C  
ATOM   2807  O   VAL   195      45.741  64.113  37.942  1.00  0.00           O  
ATOM   2808  N   HIE   196      47.711  65.202  38.254  1.00  0.00           N  
ATOM   2809  H   HIE   196      48.604  65.155  38.724  1.00  0.00           H  
ATOM   2810  CA  HIE   196      47.510  66.358  37.415  1.00  0.00           C  
ATOM   2811  HA  HIE   196      46.598  66.250  36.827  1.00  0.00           H  
ATOM   2812  CB  HIE   196      47.355  67.658  38.238  1.00  0.00           C  
ATOM   2813  HB2 HIE   196      46.516  67.529  38.922  1.00  0.00           H  
ATOM   2814  HB3 HIE   196      48.212  67.724  38.908  1.00  0.00           H  
ATOM   2815  CG  HIE   196      47.174  68.911  37.502  1.00  0.00           C  
ATOM   2816  ND1 HIE   196      46.111  69.100  36.594  1.00  0.00           N  
ATOM   2817  CE1 HIE   196      46.252  70.339  36.188  1.00  0.00           C  
ATOM   2818  HE1 HIE   196      45.617  70.907  35.524  1.00  0.00           H  
ATOM   2819  NE2 HIE   196      47.345  70.881  36.710  1.00  0.00           N  
ATOM   2820  HE2 HIE   196      47.695  71.804  36.500  1.00  0.00           H  
ATOM   2821  CD2 HIE   196      48.010  69.997  37.449  1.00  0.00           C  
ATOM   2822  HD2 HIE   196      48.976  70.084  37.925  1.00  0.00           H  
ATOM   2823  C   HIE   196      48.691  66.386  36.442  1.00  0.00           C  
ATOM   2824  O   HIE   196      49.650  65.695  36.656  1.00  0.00           O  
ATOM   2825  N   ARG   197      48.624  67.157  35.337  1.00  0.00           N  
ATOM   2826  H   ARG   197      47.930  67.889  35.288  1.00  0.00           H  
ATOM   2827  CA  ARG   197      49.441  66.875  34.120  1.00  0.00           C  
ATOM   2828  HA  ARG   197      48.882  67.391  33.339  1.00  0.00           H  
ATOM   2829  CB  ARG   197      50.962  67.296  34.129  1.00  0.00           C  
ATOM   2830  HB2 ARG   197      51.517  66.997  33.240  1.00  0.00           H  
ATOM   2831  HB3 ARG   197      51.490  66.809  34.948  1.00  0.00           H  
ATOM   2832  CG  ARG   197      51.118  68.807  34.267  1.00  0.00           C  
ATOM   2833  HG2 ARG   197      50.362  69.405  33.758  1.00  0.00           H  
ATOM   2834  HG3 ARG   197      51.078  69.005  35.338  1.00  0.00           H  
ATOM   2835  CD  ARG   197      52.483  69.285  33.744  1.00  0.00           C  
ATOM   2836  HD2 ARG   197      53.237  68.609  34.148  1.00  0.00           H  
ATOM   2837  HD3 ARG   197      52.606  70.262  34.211  1.00  0.00           H  
ATOM   2838  NE  ARG   197      52.416  69.288  32.239  1.00  0.00           N  
ATOM   2839  HE  ARG   197      51.759  68.635  31.836  1.00  0.00           H  
ATOM   2840  CZ  ARG   197      53.107  69.964  31.369  1.00  0.00           C  
ATOM   2841  NH1 ARG   197      54.087  70.709  31.810  1.00  0.00           N  
ATOM   2842 HH11 ARG   197      54.366  70.631  32.778  1.00  0.00           H  
ATOM   2843 HH12 ARG   197      54.559  71.427  31.280  1.00  0.00           H  
ATOM   2844  NH2 ARG   197      52.858  69.977  30.045  1.00  0.00           N  
ATOM   2845 HH21 ARG   197      52.159  69.302  29.772  1.00  0.00           H  
ATOM   2846 HH22 ARG   197      53.373  70.530  29.375  1.00  0.00           H  
ATOM   2847  C   ARG   197      49.248  65.457  33.679  1.00  0.00           C  
ATOM   2848  O   ARG   197      50.220  64.862  33.203  1.00  0.00           O  
ATOM   2849  N   ARG   198      48.080  64.870  33.883  1.00  0.00           N  
ATOM   2850  H   ARG   198      47.295  65.455  34.128  1.00  0.00           H  
ATOM   2851  CA  ARG   198      47.838  63.410  33.993  1.00  0.00           C  
ATOM   2852  HA  ARG   198      48.394  63.080  34.870  1.00  0.00           H  
ATOM   2853  CB  ARG   198      46.405  63.359  34.384  1.00  0.00           C  
ATOM   2854  HB2 ARG   198      45.831  63.980  33.697  1.00  0.00           H  
ATOM   2855  HB3 ARG   198      46.271  63.826  35.360  1.00  0.00           H  
ATOM   2856  CG  ARG   198      45.700  62.047  34.371  1.00  0.00           C  
ATOM   2857  HG2 ARG   198      45.349  61.912  33.347  1.00  0.00           H  
ATOM   2858  HG3 ARG   198      46.394  61.255  34.655  1.00  0.00           H  
ATOM   2859  CD  ARG   198      44.512  61.910  35.336  1.00  0.00           C  
ATOM   2860  HD2 ARG   198      44.126  60.917  35.108  1.00  0.00           H  
ATOM   2861  HD3 ARG   198      44.768  62.015  36.390  1.00  0.00           H  
ATOM   2862  NE  ARG   198      43.548  63.004  35.006  1.00  0.00           N  
ATOM   2863  HE  ARG   198      43.788  63.967  35.196  1.00  0.00           H  
ATOM   2864  CZ  ARG   198      42.372  62.910  34.335  1.00  0.00           C  
ATOM   2865  NH1 ARG   198      41.824  64.031  33.921  1.00  0.00           N  
ATOM   2866 HH11 ARG   198      42.378  64.875  33.903  1.00  0.00           H  
ATOM   2867 HH12 ARG   198      40.931  64.060  33.449  1.00  0.00           H  
ATOM   2868  NH2 ARG   198      41.739  61.807  34.055  1.00  0.00           N  
ATOM   2869 HH21 ARG   198      42.218  60.995  34.419  1.00  0.00           H  
ATOM   2870 HH22 ARG   198      40.843  61.822  33.589  1.00  0.00           H  
ATOM   2871  C   ARG   198      48.217  62.480  32.884  1.00  0.00           C  
ATOM   2872  O   ARG   198      48.418  61.300  33.028  1.00  0.00           O  
ATOM   2873  N   GLN   199      48.292  63.118  31.768  1.00  0.00           N  
ATOM   2874  H   GLN   199      47.985  64.080  31.799  1.00  0.00           H  
ATOM   2875  CA  GLN   199      48.484  62.530  30.431  1.00  0.00           C  
ATOM   2876  HA  GLN   199      48.732  61.479  30.579  1.00  0.00           H  
ATOM   2877  CB  GLN   199      47.209  62.790  29.634  1.00  0.00           C  
ATOM   2878  HB2 GLN   199      47.076  63.865  29.516  1.00  0.00           H  
ATOM   2879  HB3 GLN   199      47.293  62.398  28.620  1.00  0.00           H  
ATOM   2880  CG  GLN   199      45.925  62.190  30.233  1.00  0.00           C  
ATOM   2881  HG2 GLN   199      45.111  62.442  29.554  1.00  0.00           H  
ATOM   2882  HG3 GLN   199      45.696  62.770  31.127  1.00  0.00           H  
ATOM   2883  CD  GLN   199      46.015  60.677  30.521  1.00  0.00           C  
ATOM   2884  OE1 GLN   199      46.906  59.914  30.270  1.00  0.00           O  
ATOM   2885  NE2 GLN   199      44.964  60.122  31.070  1.00  0.00           N  
ATOM   2886 HE21 GLN   199      44.099  60.640  31.131  1.00  0.00           H  
ATOM   2887 HE22 GLN   199      45.005  59.116  31.156  1.00  0.00           H  
ATOM   2888  C   GLN   199      49.751  63.130  29.765  1.00  0.00           C  
ATOM   2889  O   GLN   199      50.029  62.784  28.656  1.00  0.00           O  
ATOM   2890  N   ASP   200      50.517  64.084  30.349  1.00  0.00           N  
ATOM   2891  H   ASP   200      50.329  64.397  31.291  1.00  0.00           H  
ATOM   2892  CA  ASP   200      51.699  64.639  29.580  1.00  0.00           C  
ATOM   2893  HA  ASP   200      51.632  64.510  28.499  1.00  0.00           H  
ATOM   2894  CB  ASP   200      51.947  66.154  29.872  1.00  0.00           C  
ATOM   2895  HB2 ASP   200      52.299  66.331  30.889  1.00  0.00           H  
ATOM   2896  HB3 ASP   200      52.810  66.501  29.304  1.00  0.00           H  
ATOM   2897  CG  ASP   200      50.794  67.072  29.537  1.00  0.00           C  
ATOM   2898  OD1 ASP   200      49.654  66.745  29.109  1.00  0.00           O  
ATOM   2899  OD2 ASP   200      50.922  68.249  29.841  1.00  0.00           O  
ATOM   2900  C   ASP   200      52.931  63.848  29.816  1.00  0.00           C  
ATOM   2901  O   ASP   200      53.970  64.097  29.247  1.00  0.00           O  
ATOM   2902  N   GLY   201      52.912  62.753  30.698  1.00  0.00           N  
ATOM   2903  H   GLY   201      52.011  62.561  31.113  1.00  0.00           H  
ATOM   2904  CA  GLY   201      54.082  62.021  31.270  1.00  0.00           C  
ATOM   2905  HA2 GLY   201      53.724  61.079  31.686  1.00  0.00           H  
ATOM   2906  HA3 GLY   201      54.847  61.705  30.561  1.00  0.00           H  
ATOM   2907  C   GLY   201      54.763  62.764  32.355  1.00  0.00           C  
ATOM   2908  O   GLY   201      55.065  62.166  33.413  1.00  0.00           O  
ATOM   2909  N   ALA   202      54.742  64.095  32.236  1.00  0.00           N  
ATOM   2910  H   ALA   202      54.365  64.397  31.349  1.00  0.00           H  
ATOM   2911  CA  ALA   202      55.070  65.102  33.199  1.00  0.00           C  
ATOM   2912  HA  ALA   202      56.046  64.803  33.581  1.00  0.00           H  
ATOM   2913  CB  ALA   202      55.039  66.399  32.441  1.00  0.00           C  
ATOM   2914  HB1 ALA   202      55.349  67.218  33.090  1.00  0.00           H  
ATOM   2915  HB2 ALA   202      55.691  66.274  31.576  1.00  0.00           H  
ATOM   2916  HB3 ALA   202      54.009  66.652  32.189  1.00  0.00           H  
ATOM   2917  C   ALA   202      54.198  65.223  34.470  1.00  0.00           C  
ATOM   2918  O   ALA   202      53.929  66.350  34.961  1.00  0.00           O  
ATOM   2919  N   LEU   203      53.645  64.081  34.919  1.00  0.00           N  
ATOM   2920  H   LEU   203      53.993  63.202  34.565  1.00  0.00           H  
ATOM   2921  CA  LEU   203      52.648  63.887  35.968  1.00  0.00           C  
ATOM   2922  HA  LEU   203      51.670  64.253  35.653  1.00  0.00           H  
ATOM   2923  CB  LEU   203      52.400  62.414  36.227  1.00  0.00           C  
ATOM   2924  HB2 LEU   203      52.118  62.319  37.275  1.00  0.00           H  
ATOM   2925  HB3 LEU   203      53.335  61.898  36.004  1.00  0.00           H  
ATOM   2926  CG  LEU   203      51.294  61.848  35.332  1.00  0.00           C  
ATOM   2927  HG  LEU   203      50.371  62.396  35.520  1.00  0.00           H  
ATOM   2928  CD1 LEU   203      51.712  61.882  33.865  1.00  0.00           C  
ATOM   2929 HD11 LEU   203      50.903  61.452  33.274  1.00  0.00           H  
ATOM   2930 HD12 LEU   203      52.577  61.224  33.786  1.00  0.00           H  
ATOM   2931 HD13 LEU   203      51.812  62.896  33.478  1.00  0.00           H  
ATOM   2932  CD2 LEU   203      50.857  60.433  35.735  1.00  0.00           C  
ATOM   2933 HD21 LEU   203      51.744  59.814  35.865  1.00  0.00           H  
ATOM   2934 HD22 LEU   203      50.294  60.438  36.669  1.00  0.00           H  
ATOM   2935 HD23 LEU   203      50.353  59.970  34.887  1.00  0.00           H  
ATOM   2936  C   LEU   203      53.071  64.595  37.255  1.00  0.00           C  
ATOM   2937  O   LEU   203      54.215  64.489  37.714  1.00  0.00           O  
ATOM   2938  N   VAL   204      52.192  65.291  37.974  1.00  0.00           N  
ATOM   2939  H   VAL   204      51.317  65.582  37.563  1.00  0.00           H  
ATOM   2940  CA  VAL   204      52.332  65.795  39.369  1.00  0.00           C  
ATOM   2941  HA  VAL   204      53.253  65.382  39.780  1.00  0.00           H  
ATOM   2942  CB  VAL   204      52.500  67.381  39.416  1.00  0.00           C  
ATOM   2943  HB  VAL   204      53.426  67.505  38.853  1.00  0.00           H  
ATOM   2944  CG1 VAL   204      51.349  68.033  38.604  1.00  0.00           C  
ATOM   2945 HG11 VAL   204      51.387  67.681  37.573  1.00  0.00           H  
ATOM   2946 HG12 VAL   204      51.484  69.115  38.597  1.00  0.00           H  
ATOM   2947 HG13 VAL   204      50.420  67.840  39.139  1.00  0.00           H  
ATOM   2948  CG2 VAL   204      52.730  68.006  40.788  1.00  0.00           C  
ATOM   2949 HG21 VAL   204      51.821  68.004  41.389  1.00  0.00           H  
ATOM   2950 HG22 VAL   204      53.085  69.015  40.576  1.00  0.00           H  
ATOM   2951 HG23 VAL   204      53.672  67.599  41.155  1.00  0.00           H  
ATOM   2952  C   VAL   204      51.184  65.264  40.279  1.00  0.00           C  
ATOM   2953  O   VAL   204      50.109  65.003  39.663  1.00  0.00           O  
ATOM   2954  N   TRP   205      51.380  65.192  41.554  1.00  0.00           N  
ATOM   2955  H   TRP   205      52.308  65.409  41.886  1.00  0.00           H  
ATOM   2956  CA  TRP   205      50.241  64.962  42.480  1.00  0.00           C  
ATOM   2957  HA  TRP   205      49.863  63.949  42.342  1.00  0.00           H  
ATOM   2958  CB  TRP   205      50.687  65.119  43.937  1.00  0.00           C  
ATOM   2959  HB2 TRP   205      51.138  66.101  44.080  1.00  0.00           H  
ATOM   2960  HB3 TRP   205      49.718  65.144  44.436  1.00  0.00           H  
ATOM   2961  CG  TRP   205      51.589  64.116  44.500  1.00  0.00           C  
ATOM   2962  CD1 TRP   205      51.300  63.075  45.271  1.00  0.00           C  
ATOM   2963  HD1 TRP   205      50.345  62.742  45.650  1.00  0.00           H  
ATOM   2964  NE1 TRP   205      52.493  62.320  45.497  1.00  0.00           N  
ATOM   2965  HE1 TRP   205      52.550  61.422  45.956  1.00  0.00           H  
ATOM   2966  CE2 TRP   205      53.613  62.978  45.086  1.00  0.00           C  
ATOM   2967  CZ2 TRP   205      54.940  62.716  45.274  1.00  0.00           C  
ATOM   2968  HZ2 TRP   205      55.221  61.809  45.789  1.00  0.00           H  
ATOM   2969  CH2 TRP   205      55.874  63.585  44.736  1.00  0.00           C  
ATOM   2970  HH2 TRP   205      56.945  63.537  44.867  1.00  0.00           H  
ATOM   2971  CZ3 TRP   205      55.372  64.756  44.124  1.00  0.00           C  
ATOM   2972  HZ3 TRP   205      56.177  65.376  43.757  1.00  0.00           H  
ATOM   2973  CE3 TRP   205      54.030  64.978  43.913  1.00  0.00           C  
ATOM   2974  HE3 TRP   205      53.699  65.807  43.304  1.00  0.00           H  
ATOM   2975  CD2 TRP   205      53.032  64.124  44.456  1.00  0.00           C  
ATOM   2976  C   TRP   205      49.174  65.980  42.294  1.00  0.00           C  
ATOM   2977  O   TRP   205      49.414  67.150  42.032  1.00  0.00           O  
ATOM   2978  N   SER   206      47.905  65.563  42.342  1.00  0.00           N  
ATOM   2979  H   SER   206      47.734  64.573  42.438  1.00  0.00           H  
ATOM   2980  CA  SER   206      46.768  66.402  42.270  1.00  0.00           C  
ATOM   2981  HA  SER   206      46.979  67.195  41.552  1.00  0.00           H  
ATOM   2982  CB  SER   206      45.529  65.682  41.710  1.00  0.00           C  
ATOM   2983  HB2 SER   206      45.328  64.790  42.304  1.00  0.00           H  
ATOM   2984  HB3 SER   206      45.746  65.356  40.693  1.00  0.00           H  
ATOM   2985  OG  SER   206      44.311  66.419  41.703  1.00  0.00           O  
ATOM   2986  HG  SER   206      43.724  65.907  41.142  1.00  0.00           H  
ATOM   2987  C   SER   206      46.544  67.175  43.606  1.00  0.00           C  
ATOM   2988  O   SER   206      47.250  66.966  44.603  1.00  0.00           O  
ATOM   2989  N   GLY   207      45.561  68.111  43.633  1.00  0.00           N  
ATOM   2990  H   GLY   207      44.875  68.066  42.893  1.00  0.00           H  
ATOM   2991  CA  GLY   207      45.179  68.950  44.780  1.00  0.00           C  
ATOM   2992  HA2 GLY   207      44.988  68.231  45.577  1.00  0.00           H  
ATOM   2993  HA3 GLY   207      45.978  69.520  45.254  1.00  0.00           H  
ATOM   2994  C   GLY   207      43.993  69.844  44.455  1.00  0.00           C  
ATOM   2995  O   GLY   207      43.420  69.745  43.347  1.00  0.00           O  
ATOM   2996  N   SER   208      43.632  70.638  45.425  1.00  0.00           N  
ATOM   2997  H   SER   208      44.162  70.719  46.281  1.00  0.00           H  
ATOM   2998  CA  SER   208      42.352  71.343  45.483  1.00  0.00           C  
ATOM   2999  HA  SER   208      41.521  70.640  45.539  1.00  0.00           H  
ATOM   3000  CB  SER   208      42.218  72.104  46.799  1.00  0.00           C  
ATOM   3001  HB2 SER   208      42.973  72.871  46.971  1.00  0.00           H  
ATOM   3002  HB3 SER   208      41.264  72.622  46.906  1.00  0.00           H  
ATOM   3003  OG  SER   208      42.443  71.292  47.950  1.00  0.00           O  
ATOM   3004  HG  SER   208      42.708  71.892  48.651  1.00  0.00           H  
ATOM   3005  C   SER   208      42.034  72.318  44.267  1.00  0.00           C  
ATOM   3006  O   SER   208      40.868  72.503  43.892  1.00  0.00           O  
ATOM   3007  N   ASP   209      43.089  72.717  43.549  1.00  0.00           N  
ATOM   3008  H   ASP   209      43.985  72.382  43.872  1.00  0.00           H  
ATOM   3009  CA  ASP   209      42.954  73.440  42.254  1.00  0.00           C  
ATOM   3010  HA  ASP   209      42.393  74.363  42.398  1.00  0.00           H  
ATOM   3011  CB  ASP   209      44.358  73.866  41.710  1.00  0.00           C  
ATOM   3012  HB2 ASP   209      44.984  73.018  41.432  1.00  0.00           H  
ATOM   3013  HB3 ASP   209      44.756  74.484  42.514  1.00  0.00           H  
ATOM   3014  CG  ASP   209      44.190  74.821  40.444  1.00  0.00           C  
ATOM   3015  OD1 ASP   209      43.227  75.616  40.366  1.00  0.00           O  
ATOM   3016  OD2 ASP   209      44.930  74.602  39.512  1.00  0.00           O  
ATOM   3017  C   ASP   209      42.336  72.642  41.106  1.00  0.00           C  
ATOM   3018  O   ASP   209      41.648  73.165  40.237  1.00  0.00           O  
ATOM   3019  N   VAL   210      42.553  71.346  41.062  1.00  0.00           N  
ATOM   3020  H   VAL   210      43.249  70.961  41.685  1.00  0.00           H  
ATOM   3021  CA  VAL   210      41.995  70.330  40.165  1.00  0.00           C  
ATOM   3022  HA  VAL   210      42.116  70.792  39.185  1.00  0.00           H  
ATOM   3023  CB  VAL   210      42.882  69.067  40.192  1.00  0.00           C  
ATOM   3024  HB  VAL   210      42.894  68.602  41.178  1.00  0.00           H  
ATOM   3025  CG1 VAL   210      42.557  67.942  39.145  1.00  0.00           C  
ATOM   3026 HG11 VAL   210      42.664  68.257  38.107  1.00  0.00           H  
ATOM   3027 HG12 VAL   210      43.222  67.081  39.215  1.00  0.00           H  
ATOM   3028 HG13 VAL   210      41.585  67.521  39.404  1.00  0.00           H  
ATOM   3029  CG2 VAL   210      44.276  69.590  39.863  1.00  0.00           C  
ATOM   3030 HG21 VAL   210      44.269  70.247  38.993  1.00  0.00           H  
ATOM   3031 HG22 VAL   210      44.681  70.316  40.568  1.00  0.00           H  
ATOM   3032 HG23 VAL   210      44.894  68.695  39.936  1.00  0.00           H  
ATOM   3033  C   VAL   210      40.538  70.100  40.532  1.00  0.00           C  
ATOM   3034  O   VAL   210      39.647  70.143  39.682  1.00  0.00           O  
ATOM   3035  N   VAL   211      40.292  69.899  41.797  1.00  0.00           N  
ATOM   3036  H   VAL   211      41.101  69.981  42.397  1.00  0.00           H  
ATOM   3037  CA  VAL   211      38.969  69.864  42.412  1.00  0.00           C  
ATOM   3038  HA  VAL   211      38.493  68.972  42.003  1.00  0.00           H  
ATOM   3039  CB  VAL   211      39.068  69.541  43.881  1.00  0.00           C  
ATOM   3040  HB  VAL   211      39.519  70.362  44.438  1.00  0.00           H  
ATOM   3041  CG1 VAL   211      37.559  69.382  44.388  1.00  0.00           C  
ATOM   3042 HG11 VAL   211      37.030  68.575  43.882  1.00  0.00           H  
ATOM   3043 HG12 VAL   211      37.073  70.342  44.210  1.00  0.00           H  
ATOM   3044 HG13 VAL   211      37.434  69.158  45.447  1.00  0.00           H  
ATOM   3045  CG2 VAL   211      39.796  68.246  44.092  1.00  0.00           C  
ATOM   3046 HG21 VAL   211      40.789  68.295  43.645  1.00  0.00           H  
ATOM   3047 HG22 VAL   211      39.351  67.399  43.569  1.00  0.00           H  
ATOM   3048 HG23 VAL   211      39.964  68.193  45.167  1.00  0.00           H  
ATOM   3049  C   VAL   211      38.094  71.077  42.090  1.00  0.00           C  
ATOM   3050  O   VAL   211      37.005  70.944  41.509  1.00  0.00           O  
ATOM   3051  N   MET   212      38.544  72.292  42.429  1.00  0.00           N  
ATOM   3052  H   MET   212      39.445  72.387  42.876  1.00  0.00           H  
ATOM   3053  CA  MET   212      37.787  73.583  42.199  1.00  0.00           C  
ATOM   3054  HA  MET   212      36.783  73.461  42.606  1.00  0.00           H  
ATOM   3055  CB  MET   212      38.410  74.699  43.026  1.00  0.00           C  
ATOM   3056  HB2 MET   212      38.689  74.293  43.998  1.00  0.00           H  
ATOM   3057  HB3 MET   212      39.369  74.945  42.571  1.00  0.00           H  
ATOM   3058  CG  MET   212      37.389  75.872  43.165  1.00  0.00           C  
ATOM   3059  HG2 MET   212      37.376  76.511  42.282  1.00  0.00           H  
ATOM   3060  HG3 MET   212      36.388  75.455  43.279  1.00  0.00           H  
ATOM   3061  SD  MET   212      37.643  77.021  44.565  1.00  0.00           S  
ATOM   3062  CE  MET   212      38.824  78.091  43.671  1.00  0.00           C  
ATOM   3063  HE1 MET   212      38.466  78.424  42.697  1.00  0.00           H  
ATOM   3064  HE2 MET   212      39.817  77.660  43.537  1.00  0.00           H  
ATOM   3065  HE3 MET   212      38.838  79.022  44.237  1.00  0.00           H  
ATOM   3066  C   MET   212      37.641  73.944  40.658  1.00  0.00           C  
ATOM   3067  O   MET   212      36.607  74.497  40.377  1.00  0.00           O  
ATOM   3068  N   GLY   213      38.545  73.422  39.853  1.00  0.00           N  
ATOM   3069  H   GLY   213      39.214  72.791  40.269  1.00  0.00           H  
ATOM   3070  CA  GLY   213      38.592  73.319  38.424  1.00  0.00           C  
ATOM   3071  HA2 GLY   213      39.619  73.092  38.138  1.00  0.00           H  
ATOM   3072  HA3 GLY   213      37.914  72.515  38.136  1.00  0.00           H  
ATOM   3073  C   GLY   213      38.266  74.580  37.600  1.00  0.00           C  
ATOM   3074  O   GLY   213      37.944  75.729  38.023  1.00  0.00           O  
ATOM   3075  N   GLU   214      38.359  74.293  36.303  1.00  0.00           N  
ATOM   3076  H   GLU   214      38.678  73.404  35.944  1.00  0.00           H  
ATOM   3077  CA  GLU   214      38.158  75.164  35.117  1.00  0.00           C  
ATOM   3078  HA  GLU   214      38.839  76.004  35.257  1.00  0.00           H  
ATOM   3079  CB  GLU   214      38.483  74.521  33.838  1.00  0.00           C  
ATOM   3080  HB2 GLU   214      37.545  74.059  33.531  1.00  0.00           H  
ATOM   3081  HB3 GLU   214      38.672  75.309  33.109  1.00  0.00           H  
ATOM   3082  CG  GLU   214      39.677  73.502  33.838  1.00  0.00           C  
ATOM   3083  HG2 GLU   214      39.851  73.043  32.865  1.00  0.00           H  
ATOM   3084  HG3 GLU   214      39.443  72.630  34.449  1.00  0.00           H  
ATOM   3085  CD  GLU   214      40.940  74.223  34.366  1.00  0.00           C  
ATOM   3086  OE1 GLU   214      41.275  75.350  33.895  1.00  0.00           O  
ATOM   3087  OE2 GLU   214      41.508  73.820  35.355  1.00  0.00           O  
ATOM   3088  C   GLU   214      36.705  75.681  35.096  1.00  0.00           C  
ATOM   3089  O   GLU   214      36.521  76.733  34.488  1.00  0.00           O  
ATOM   3090  N   ALA   215      35.735  75.028  35.719  1.00  0.00           N  
ATOM   3091  H   ALA   215      35.895  74.068  35.991  1.00  0.00           H  
ATOM   3092  CA  ALA   215      34.386  75.431  35.805  1.00  0.00           C  
ATOM   3093  HA  ALA   215      34.009  75.652  34.806  1.00  0.00           H  
ATOM   3094  CB  ALA   215      33.518  74.380  36.498  1.00  0.00           C  
ATOM   3095  HB1 ALA   215      32.476  74.622  36.709  1.00  0.00           H  
ATOM   3096  HB2 ALA   215      33.953  74.064  37.445  1.00  0.00           H  
ATOM   3097  HB3 ALA   215      33.311  73.480  35.918  1.00  0.00           H  
ATOM   3098  C   ALA   215      34.346  76.775  36.675  1.00  0.00           C  
ATOM   3099  O   ALA   215      33.648  77.684  36.281  1.00  0.00           O  
ATOM   3100  N   THR   216      35.029  76.788  37.841  1.00  0.00           N  
ATOM   3101  H   THR   216      35.633  76.002  38.036  1.00  0.00           H  
ATOM   3102  CA  THR   216      35.144  77.882  38.815  1.00  0.00           C  
ATOM   3103  HA  THR   216      34.216  78.453  38.768  1.00  0.00           H  
ATOM   3104  CB  THR   216      35.402  77.398  40.217  1.00  0.00           C  
ATOM   3105  HB  THR   216      36.451  77.102  40.234  1.00  0.00           H  
ATOM   3106  CG2 THR   216      35.151  78.539  41.214  1.00  0.00           C  
ATOM   3107 HG21 THR   216      35.784  79.390  40.966  1.00  0.00           H  
ATOM   3108 HG22 THR   216      35.455  78.195  42.203  1.00  0.00           H  
ATOM   3109 HG23 THR   216      34.120  78.893  41.206  1.00  0.00           H  
ATOM   3110  OG1 THR   216      34.596  76.308  40.565  1.00  0.00           O  
ATOM   3111  HG1 THR   216      35.148  75.526  40.495  1.00  0.00           H  
ATOM   3112  C   THR   216      36.223  78.912  38.332  1.00  0.00           C  
ATOM   3113  O   THR   216      35.878  80.114  38.363  1.00  0.00           O  
ATOM   3114  N   ARG   217      37.328  78.478  37.745  1.00  0.00           N  
ATOM   3115  H   ARG   217      37.464  77.478  37.741  1.00  0.00           H  
ATOM   3116  CA  ARG   217      38.268  79.268  37.032  1.00  0.00           C  
ATOM   3117  HA  ARG   217      38.622  79.958  37.798  1.00  0.00           H  
ATOM   3118  CB  ARG   217      39.408  78.399  36.411  1.00  0.00           C  
ATOM   3119  HB2 ARG   217      39.609  77.492  36.980  1.00  0.00           H  
ATOM   3120  HB3 ARG   217      39.018  78.093  35.440  1.00  0.00           H  
ATOM   3121  CG  ARG   217      40.742  79.143  36.335  1.00  0.00           C  
ATOM   3122  HG2 ARG   217      41.035  79.587  37.287  1.00  0.00           H  
ATOM   3123  HG3 ARG   217      40.534  80.028  35.734  1.00  0.00           H  
ATOM   3124  CD  ARG   217      41.876  78.344  35.695  1.00  0.00           C  
ATOM   3125  HD2 ARG   217      41.862  78.524  34.621  1.00  0.00           H  
ATOM   3126  HD3 ARG   217      42.812  78.809  36.002  1.00  0.00           H  
ATOM   3127  NE  ARG   217      41.948  76.892  36.119  1.00  0.00           N  
ATOM   3128  HE  ARG   217      41.674  76.240  35.398  1.00  0.00           H  
ATOM   3129  CZ  ARG   217      42.236  76.415  37.318  1.00  0.00           C  
ATOM   3130  NH1 ARG   217      42.723  77.206  38.161  1.00  0.00           N  
ATOM   3131 HH11 ARG   217      42.757  78.181  37.901  1.00  0.00           H  
ATOM   3132 HH12 ARG   217      43.056  76.695  38.966  1.00  0.00           H  
ATOM   3133  NH2 ARG   217      42.139  75.186  37.637  1.00  0.00           N  
ATOM   3134 HH21 ARG   217      41.910  74.472  36.960  1.00  0.00           H  
ATOM   3135 HH22 ARG   217      42.474  74.876  38.537  1.00  0.00           H  
ATOM   3136  C   ARG   217      37.714  80.226  35.924  1.00  0.00           C  
ATOM   3137  O   ARG   217      38.333  81.276  35.702  1.00  0.00           O  
ATOM   3138  N   ASP   218      36.515  79.951  35.354  1.00  0.00           N  
ATOM   3139  H   ASP   218      36.119  79.038  35.527  1.00  0.00           H  
ATOM   3140  CA  ASP   218      35.868  80.809  34.355  1.00  0.00           C  
ATOM   3141  HA  ASP   218      36.572  81.604  34.109  1.00  0.00           H  
ATOM   3142  CB  ASP   218      35.540  80.075  33.099  1.00  0.00           C  
ATOM   3143  HB2 ASP   218      34.885  80.710  32.501  1.00  0.00           H  
ATOM   3144  HB3 ASP   218      35.052  79.109  33.231  1.00  0.00           H  
ATOM   3145  CG  ASP   218      36.674  79.926  32.080  1.00  0.00           C  
ATOM   3146  OD1 ASP   218      36.447  79.245  31.023  1.00  0.00           O  
ATOM   3147  OD2 ASP   218      37.785  80.356  32.369  1.00  0.00           O  
ATOM   3148  C   ASP   218      34.577  81.496  34.926  1.00  0.00           C  
ATOM   3149  O   ASP   218      34.018  82.194  34.156  1.00  0.00           O  
ATOM   3150  N   ASN   219      34.109  81.264  36.198  1.00  0.00           N  
ATOM   3151  H   ASN   219      34.699  80.763  36.847  1.00  0.00           H  
ATOM   3152  CA  ASN   219      32.943  81.809  36.777  1.00  0.00           C  
ATOM   3153  HA  ASN   219      32.152  81.959  36.043  1.00  0.00           H  
ATOM   3154  CB  ASN   219      32.498  80.767  37.833  1.00  0.00           C  
ATOM   3155  HB2 ASN   219      33.258  80.636  38.603  1.00  0.00           H  
ATOM   3156  HB3 ASN   219      32.300  79.807  37.356  1.00  0.00           H  
ATOM   3157  CG  ASN   219      31.282  81.190  38.648  1.00  0.00           C  
ATOM   3158  OD1 ASN   219      30.724  82.205  38.333  1.00  0.00           O  
ATOM   3159  ND2 ASN   219      30.954  80.463  39.670  1.00  0.00           N  
ATOM   3160 HD21 ASN   219      31.490  79.621  39.825  1.00  0.00           H  
ATOM   3161 HD22 ASN   219      30.078  80.678  40.125  1.00  0.00           H  
ATOM   3162  C   ASN   219      33.171  83.196  37.468  1.00  0.00           C  
ATOM   3163  O   ASN   219      33.909  83.305  38.435  1.00  0.00           O  
ATOM   3164  N   PRO   220      32.587  84.323  36.986  1.00  0.00           N  
ATOM   3165  CD  PRO   220      31.976  84.571  35.723  1.00  0.00           C  
ATOM   3166  HD2 PRO   220      32.208  83.805  34.982  1.00  0.00           H  
ATOM   3167  HD3 PRO   220      30.895  84.464  35.814  1.00  0.00           H  
ATOM   3168  CG  PRO   220      32.350  85.966  35.202  1.00  0.00           C  
ATOM   3169  HG2 PRO   220      31.768  86.486  34.441  1.00  0.00           H  
ATOM   3170  HG3 PRO   220      33.401  85.839  34.944  1.00  0.00           H  
ATOM   3171  CB  PRO   220      32.217  86.635  36.596  1.00  0.00           C  
ATOM   3172  HB2 PRO   220      31.152  86.831  36.724  1.00  0.00           H  
ATOM   3173  HB3 PRO   220      32.652  87.609  36.820  1.00  0.00           H  
ATOM   3174  CA  PRO   220      32.782  85.632  37.561  1.00  0.00           C  
ATOM   3175  HA  PRO   220      33.840  85.829  37.731  1.00  0.00           H  
ATOM   3176  C   PRO   220      32.256  85.828  38.950  1.00  0.00           C  
ATOM   3177  O   PRO   220      32.749  86.608  39.750  1.00  0.00           O  
ATOM   3178  N   GLN   221      31.171  85.188  39.295  1.00  0.00           N  
ATOM   3179  H   GLN   221      30.802  84.554  38.601  1.00  0.00           H  
ATOM   3180  CA  GLN   221      30.374  85.255  40.483  1.00  0.00           C  
ATOM   3181  HA  GLN   221      30.176  86.268  40.834  1.00  0.00           H  
ATOM   3182  CB  GLN   221      29.034  84.562  40.229  1.00  0.00           C  
ATOM   3183  HB2 GLN   221      29.116  83.490  40.050  1.00  0.00           H  
ATOM   3184  HB3 GLN   221      28.373  84.706  41.084  1.00  0.00           H  
ATOM   3185  CG  GLN   221      28.372  85.001  38.902  1.00  0.00           C  
ATOM   3186  HG2 GLN   221      27.429  84.459  38.820  1.00  0.00           H  
ATOM   3187  HG3 GLN   221      28.992  84.646  38.079  1.00  0.00           H  
ATOM   3188  CD  GLN   221      28.072  86.440  38.679  1.00  0.00           C  
ATOM   3189  OE1 GLN   221      27.973  87.250  39.538  1.00  0.00           O  
ATOM   3190  NE2 GLN   221      27.939  86.922  37.475  1.00  0.00           N  
ATOM   3191 HE21 GLN   221      28.245  86.328  36.718  1.00  0.00           H  
ATOM   3192 HE22 GLN   221      27.876  87.929  37.450  1.00  0.00           H  
ATOM   3193  C   GLN   221      31.077  84.681  41.704  1.00  0.00           C  
ATOM   3194  O   GLN   221      30.541  84.784  42.832  1.00  0.00           O  
ATOM   3195  N   PHE   222      32.242  84.137  41.499  1.00  0.00           N  
ATOM   3196  H   PHE   222      32.487  83.813  40.574  1.00  0.00           H  
ATOM   3197  CA  PHE   222      33.040  83.535  42.543  1.00  0.00           C  
ATOM   3198  HA  PHE   222      32.367  83.131  43.300  1.00  0.00           H  
ATOM   3199  CB  PHE   222      33.915  82.431  41.973  1.00  0.00           C  
ATOM   3200  HB2 PHE   222      33.260  81.752  41.427  1.00  0.00           H  
ATOM   3201  HB3 PHE   222      34.729  82.918  41.436  1.00  0.00           H  
ATOM   3202  CG  PHE   222      34.686  81.605  43.047  1.00  0.00           C  
ATOM   3203  CD1 PHE   222      34.013  80.942  44.120  1.00  0.00           C  
ATOM   3204  HD1 PHE   222      32.953  81.124  44.216  1.00  0.00           H  
ATOM   3205  CE1 PHE   222      34.699  80.159  45.108  1.00  0.00           C  
ATOM   3206  HE1 PHE   222      34.148  79.751  45.942  1.00  0.00           H  
ATOM   3207  CZ  PHE   222      36.106  80.167  45.021  1.00  0.00           C  
ATOM   3208  HZ  PHE   222      36.691  79.686  45.791  1.00  0.00           H  
ATOM   3209  CE2 PHE   222      36.772  80.926  44.070  1.00  0.00           C  
ATOM   3210  HE2 PHE   222      37.844  81.048  44.111  1.00  0.00           H  
ATOM   3211  CD2 PHE   222      36.059  81.583  43.096  1.00  0.00           C  
ATOM   3212  HD2 PHE   222      36.605  82.118  42.332  1.00  0.00           H  
ATOM   3213  C   PHE   222      34.036  84.540  43.191  1.00  0.00           C  
ATOM   3214  O   PHE   222      34.556  85.367  42.442  1.00  0.00           O  
ATOM   3215  N   GLU   223      34.344  84.487  44.457  1.00  0.00           N  
ATOM   3216  H   GLU   223      33.914  83.821  45.084  1.00  0.00           H  
ATOM   3217  CA  GLU   223      35.229  85.288  45.267  1.00  0.00           C  
ATOM   3218  HA  GLU   223      36.036  85.650  44.630  1.00  0.00           H  
ATOM   3219  CB  GLU   223      34.492  86.493  45.859  1.00  0.00           C  
ATOM   3220  HB2 GLU   223      33.638  86.103  46.413  1.00  0.00           H  
ATOM   3221  HB3 GLU   223      35.011  87.006  46.670  1.00  0.00           H  
ATOM   3222  CG  GLU   223      33.868  87.422  44.800  1.00  0.00           C  
ATOM   3223  HG2 GLU   223      33.352  88.280  45.232  1.00  0.00           H  
ATOM   3224  HG3 GLU   223      33.058  86.909  44.281  1.00  0.00           H  
ATOM   3225  CD  GLU   223      34.849  88.133  43.852  1.00  0.00           C  
ATOM   3226  OE1 GLU   223      35.991  88.384  44.183  1.00  0.00           O  
ATOM   3227  OE2 GLU   223      34.441  88.324  42.689  1.00  0.00           O  
ATOM   3228  C   GLU   223      36.017  84.453  46.315  1.00  0.00           C  
ATOM   3229  O   GLU   223      35.399  83.558  46.857  1.00  0.00           O  
ATOM   3230  N   LEU   224      37.268  84.776  46.607  1.00  0.00           N  
ATOM   3231  H   LEU   224      37.699  85.591  46.195  1.00  0.00           H  
ATOM   3232  CA  LEU   224      38.134  83.903  47.394  1.00  0.00           C  
ATOM   3233  HA  LEU   224      37.616  83.294  48.135  1.00  0.00           H  
ATOM   3234  CB  LEU   224      38.754  82.907  46.428  1.00  0.00           C  
ATOM   3235  HB2 LEU   224      37.965  82.256  46.052  1.00  0.00           H  
ATOM   3236  HB3 LEU   224      39.181  83.478  45.604  1.00  0.00           H  
ATOM   3237  CG  LEU   224      39.831  81.966  47.056  1.00  0.00           C  
ATOM   3238  HG  LEU   224      39.643  81.803  48.118  1.00  0.00           H  
ATOM   3239  CD1 LEU   224      39.893  80.556  46.369  1.00  0.00           C  
ATOM   3240 HD11 LEU   224      40.687  79.984  46.849  1.00  0.00           H  
ATOM   3241 HD12 LEU   224      40.279  80.636  45.353  1.00  0.00           H  
ATOM   3242 HD13 LEU   224      38.903  80.105  46.436  1.00  0.00           H  
ATOM   3243  CD2 LEU   224      41.255  82.488  46.872  1.00  0.00           C  
ATOM   3244 HD21 LEU   224      41.882  81.788  47.424  1.00  0.00           H  
ATOM   3245 HD22 LEU   224      41.455  82.661  45.814  1.00  0.00           H  
ATOM   3246 HD23 LEU   224      41.317  83.425  47.426  1.00  0.00           H  
ATOM   3247  C   LEU   224      39.201  84.839  48.062  1.00  0.00           C  
ATOM   3248  O   LEU   224      39.778  85.746  47.461  1.00  0.00           O  
ATOM   3249  N   PHE   225      39.430  84.523  49.317  1.00  0.00           N  
ATOM   3250  H   PHE   225      38.840  83.832  49.758  1.00  0.00           H  
ATOM   3251  CA  PHE   225      40.300  85.335  50.167  1.00  0.00           C  
ATOM   3252  HA  PHE   225      41.024  85.923  49.602  1.00  0.00           H  
ATOM   3253  CB  PHE   225      39.457  86.322  50.937  1.00  0.00           C  
ATOM   3254  HB2 PHE   225      38.933  85.738  51.694  1.00  0.00           H  
ATOM   3255  HB3 PHE   225      40.092  87.064  51.421  1.00  0.00           H  
ATOM   3256  CG  PHE   225      38.493  87.140  50.125  1.00  0.00           C  
ATOM   3257  CD1 PHE   225      38.884  88.380  49.537  1.00  0.00           C  
ATOM   3258  HD1 PHE   225      39.938  88.613  49.549  1.00  0.00           H  
ATOM   3259  CE1 PHE   225      37.980  89.058  48.802  1.00  0.00           C  
ATOM   3260  HE1 PHE   225      38.328  90.022  48.460  1.00  0.00           H  
ATOM   3261  CZ  PHE   225      36.642  88.579  48.603  1.00  0.00           C  
ATOM   3262  HZ  PHE   225      35.884  89.179  48.121  1.00  0.00           H  
ATOM   3263  CE2 PHE   225      36.283  87.315  49.125  1.00  0.00           C  
ATOM   3264  HE2 PHE   225      35.240  87.038  49.072  1.00  0.00           H  
ATOM   3265  CD2 PHE   225      37.190  86.658  49.902  1.00  0.00           C  
ATOM   3266  HD2 PHE   225      36.916  85.717  50.356  1.00  0.00           H  
ATOM   3267  C   PHE   225      41.078  84.483  51.141  1.00  0.00           C  
ATOM   3268  O   PHE   225      40.435  83.515  51.654  1.00  0.00           O  
ATOM   3269  N   ASP   226      42.358  84.825  51.332  1.00  0.00           N  
ATOM   3270  H   ASP   226      42.722  85.647  50.873  1.00  0.00           H  
ATOM   3271  CA  ASP   226      43.298  84.159  52.205  1.00  0.00           C  
ATOM   3272  HA  ASP   226      42.876  83.185  52.453  1.00  0.00           H  
ATOM   3273  CB  ASP   226      44.603  83.890  51.451  1.00  0.00           C  
ATOM   3274  HB2 ASP   226      45.210  83.318  52.153  1.00  0.00           H  
ATOM   3275  HB3 ASP   226      44.393  83.177  50.652  1.00  0.00           H  
ATOM   3276  CG  ASP   226      45.404  85.030  50.811  1.00  0.00           C  
ATOM   3277  OD1 ASP   226      44.949  86.151  50.882  1.00  0.00           O  
ATOM   3278  OD2 ASP   226      46.480  84.795  50.243  1.00  0.00           O  
ATOM   3279  C   ASP   226      43.594  85.019  53.455  1.00  0.00           C  
ATOM   3280  O   ASP   226      43.187  86.168  53.479  1.00  0.00           O  
ATOM   3281  N   GLU   227      44.273  84.508  54.416  1.00  0.00           N  
ATOM   3282  H   GLU   227      44.532  83.533  54.360  1.00  0.00           H  
ATOM   3283  CA  GLU   227      44.576  85.181  55.668  1.00  0.00           C  
ATOM   3284  HA  GLU   227      44.806  84.338  56.318  1.00  0.00           H  
ATOM   3285  CB  GLU   227      45.798  86.075  55.470  1.00  0.00           C  
ATOM   3286  HB2 GLU   227      45.608  86.883  54.764  1.00  0.00           H  
ATOM   3287  HB3 GLU   227      46.097  86.591  56.384  1.00  0.00           H  
ATOM   3288  CG  GLU   227      47.052  85.383  55.017  1.00  0.00           C  
ATOM   3289  HG2 GLU   227      47.428  84.819  55.871  1.00  0.00           H  
ATOM   3290  HG3 GLU   227      46.764  84.683  54.233  1.00  0.00           H  
ATOM   3291  CD  GLU   227      48.182  86.328  54.596  1.00  0.00           C  
ATOM   3292  OE1 GLU   227      48.482  86.363  53.380  1.00  0.00           O  
ATOM   3293  OE2 GLU   227      48.917  86.919  55.456  1.00  0.00           O  
ATOM   3294  C   GLU   227      43.300  85.764  56.281  1.00  0.00           C  
ATOM   3295  O   GLU   227      43.356  86.833  56.824  1.00  0.00           O  
ATOM   3296  N   SER   228      42.166  85.011  56.195  1.00  0.00           N  
ATOM   3297  H   SER   228      42.214  84.079  55.809  1.00  0.00           H  
ATOM   3298  CA  SER   228      40.833  85.408  56.495  1.00  0.00           C  
ATOM   3299  HA  SER   228      40.906  86.280  57.145  1.00  0.00           H  
ATOM   3300  CB  SER   228      40.005  85.534  55.187  1.00  0.00           C  
ATOM   3301  HB2 SER   228      38.976  85.808  55.421  1.00  0.00           H  
ATOM   3302  HB3 SER   228      39.927  84.614  54.607  1.00  0.00           H  
ATOM   3303  OG  SER   228      40.614  86.518  54.329  1.00  0.00           O  
ATOM   3304  HG  SER   228      41.562  86.438  54.207  1.00  0.00           H  
ATOM   3305  C   SER   228      40.045  84.391  57.444  1.00  0.00           C  
ATOM   3306  O   SER   228      39.665  83.374  56.897  1.00  0.00           O  
ATOM   3307  N   LEU   229      39.821  84.653  58.725  1.00  0.00           N  
ATOM   3308  H   LEU   229      39.900  85.600  59.069  1.00  0.00           H  
ATOM   3309  CA  LEU   229      39.245  83.642  59.656  1.00  0.00           C  
ATOM   3310  HA  LEU   229      39.429  82.621  59.324  1.00  0.00           H  
ATOM   3311  CB  LEU   229      39.965  83.767  61.049  1.00  0.00           C  
ATOM   3312  HB2 LEU   229      39.891  84.768  61.474  1.00  0.00           H  
ATOM   3313  HB3 LEU   229      41.024  83.512  61.019  1.00  0.00           H  
ATOM   3314  CG  LEU   229      39.264  82.801  62.064  1.00  0.00           C  
ATOM   3315  HG  LEU   229      38.209  83.072  62.086  1.00  0.00           H  
ATOM   3316  CD1 LEU   229      39.489  81.331  61.693  1.00  0.00           C  
ATOM   3317 HD11 LEU   229      39.166  81.150  60.668  1.00  0.00           H  
ATOM   3318 HD12 LEU   229      40.532  81.012  61.705  1.00  0.00           H  
ATOM   3319 HD13 LEU   229      38.932  80.673  62.361  1.00  0.00           H  
ATOM   3320  CD2 LEU   229      39.885  83.063  63.435  1.00  0.00           C  
ATOM   3321 HD21 LEU   229      39.506  84.027  63.775  1.00  0.00           H  
ATOM   3322 HD22 LEU   229      40.969  83.158  63.379  1.00  0.00           H  
ATOM   3323 HD23 LEU   229      39.650  82.238  64.107  1.00  0.00           H  
ATOM   3324  C   LEU   229      37.728  83.830  59.788  1.00  0.00           C  
ATOM   3325  O   LEU   229      37.298  84.877  60.181  1.00  0.00           O  
ATOM   3326  N   VAL   230      36.943  82.831  59.304  1.00  0.00           N  
ATOM   3327  H   VAL   230      37.347  81.935  59.070  1.00  0.00           H  
ATOM   3328  CA  VAL   230      35.551  82.725  59.683  1.00  0.00           C  
ATOM   3329  HA  VAL   230      35.123  83.722  59.577  1.00  0.00           H  
ATOM   3330  CB  VAL   230      34.751  81.746  58.848  1.00  0.00           C  
ATOM   3331  HB  VAL   230      35.213  80.771  59.000  1.00  0.00           H  
ATOM   3332  CG1 VAL   230      33.309  81.669  59.253  1.00  0.00           C  
ATOM   3333 HG11 VAL   230      33.323  80.985  60.102  1.00  0.00           H  
ATOM   3334 HG12 VAL   230      32.692  81.328  58.422  1.00  0.00           H  
ATOM   3335 HG13 VAL   230      32.988  82.662  59.567  1.00  0.00           H  
ATOM   3336  CG2 VAL   230      34.839  82.053  57.334  1.00  0.00           C  
ATOM   3337 HG21 VAL   230      34.100  81.493  56.761  1.00  0.00           H  
ATOM   3338 HG22 VAL   230      35.856  81.874  56.985  1.00  0.00           H  
ATOM   3339 HG23 VAL   230      34.606  83.115  57.259  1.00  0.00           H  
ATOM   3340  C   VAL   230      35.584  82.418  61.208  1.00  0.00           C  
ATOM   3341  O   VAL   230      36.137  81.385  61.590  1.00  0.00           O  
ATOM   3342  N   THR   231      34.991  83.255  62.051  1.00  0.00           N  
ATOM   3343  H   THR   231      34.743  84.118  61.588  1.00  0.00           H  
ATOM   3344  CA  THR   231      34.968  83.223  63.507  1.00  0.00           C  
ATOM   3345  HA  THR   231      35.732  82.494  63.780  1.00  0.00           H  
ATOM   3346  CB  THR   231      35.130  84.657  64.122  1.00  0.00           C  
ATOM   3347  HB  THR   231      35.255  84.519  65.196  1.00  0.00           H  
ATOM   3348  CG2 THR   231      36.361  85.386  63.616  1.00  0.00           C  
ATOM   3349 HG21 THR   231      37.157  85.002  64.253  1.00  0.00           H  
ATOM   3350 HG22 THR   231      36.321  86.417  63.967  1.00  0.00           H  
ATOM   3351 HG23 THR   231      36.602  85.347  62.553  1.00  0.00           H  
ATOM   3352  OG1 THR   231      34.040  85.577  63.953  1.00  0.00           O  
ATOM   3353  HG1 THR   231      34.237  86.425  64.358  1.00  0.00           H  
ATOM   3354  C   THR   231      33.649  82.567  63.996  1.00  0.00           C  
ATOM   3355  O   THR   231      33.780  81.958  65.102  1.00  0.00           O  
ATOM   3356  N   ARG   232      32.452  82.678  63.330  1.00  0.00           N  
ATOM   3357  H   ARG   232      32.639  83.224  62.502  1.00  0.00           H  
ATOM   3358  CA  ARG   232      31.112  82.088  63.644  1.00  0.00           C  
ATOM   3359  HA  ARG   232      31.300  81.039  63.872  1.00  0.00           H  
ATOM   3360  CB  ARG   232      30.560  82.790  64.893  1.00  0.00           C  
ATOM   3361  HB2 ARG   232      29.587  82.322  65.043  1.00  0.00           H  
ATOM   3362  HB3 ARG   232      31.052  82.457  65.807  1.00  0.00           H  
ATOM   3363  CG  ARG   232      30.335  84.298  64.791  1.00  0.00           C  
ATOM   3364  HG2 ARG   232      31.273  84.852  64.747  1.00  0.00           H  
ATOM   3365  HG3 ARG   232      29.802  84.705  63.931  1.00  0.00           H  
ATOM   3366  CD  ARG   232      29.589  84.807  65.979  1.00  0.00           C  
ATOM   3367  HD2 ARG   232      28.637  84.289  66.094  1.00  0.00           H  
ATOM   3368  HD3 ARG   232      30.187  84.542  66.851  1.00  0.00           H  
ATOM   3369  NE  ARG   232      29.384  86.288  65.958  1.00  0.00           N  
ATOM   3370  HE  ARG   232      30.141  86.844  65.587  1.00  0.00           H  
ATOM   3371  CZ  ARG   232      28.239  86.993  66.028  1.00  0.00           C  
ATOM   3372  NH1 ARG   232      27.119  86.489  66.427  1.00  0.00           N  
ATOM   3373 HH11 ARG   232      26.968  85.508  66.614  1.00  0.00           H  
ATOM   3374 HH12 ARG   232      26.491  87.213  66.746  1.00  0.00           H  
ATOM   3375  NH2 ARG   232      28.168  88.256  65.626  1.00  0.00           N  
ATOM   3376 HH21 ARG   232      28.990  88.733  65.284  1.00  0.00           H  
ATOM   3377 HH22 ARG   232      27.281  88.737  65.637  1.00  0.00           H  
ATOM   3378  C   ARG   232      30.172  82.254  62.447  1.00  0.00           C  
ATOM   3379  O   ARG   232      30.310  83.167  61.666  1.00  0.00           O  
ATOM   3380  N   VAL   233      29.110  81.411  62.405  1.00  0.00           N  
ATOM   3381  H   VAL   233      29.055  80.675  63.094  1.00  0.00           H  
ATOM   3382  CA  VAL   233      28.057  81.554  61.350  1.00  0.00           C  
ATOM   3383  HA  VAL   233      28.472  82.078  60.490  1.00  0.00           H  
ATOM   3384  CB  VAL   233      27.532  80.164  60.943  1.00  0.00           C  
ATOM   3385  HB  VAL   233      27.205  79.576  61.801  1.00  0.00           H  
ATOM   3386  CG1 VAL   233      26.315  80.095  59.970  1.00  0.00           C  
ATOM   3387 HG11 VAL   233      26.549  80.416  58.955  1.00  0.00           H  
ATOM   3388 HG12 VAL   233      25.458  80.648  60.356  1.00  0.00           H  
ATOM   3389 HG13 VAL   233      25.983  79.057  59.987  1.00  0.00           H  
ATOM   3390  CG2 VAL   233      28.662  79.478  60.125  1.00  0.00           C  
ATOM   3391 HG21 VAL   233      29.482  79.211  60.793  1.00  0.00           H  
ATOM   3392 HG22 VAL   233      29.201  80.111  59.420  1.00  0.00           H  
ATOM   3393 HG23 VAL   233      28.385  78.492  59.753  1.00  0.00           H  
ATOM   3394  C   VAL   233      26.941  82.389  61.882  1.00  0.00           C  
ATOM   3395  O   VAL   233      26.451  82.178  63.003  1.00  0.00           O  
ATOM   3396  N   LEU   234      26.504  83.326  61.094  1.00  0.00           N  
ATOM   3397  H   LEU   234      26.778  83.491  60.136  1.00  0.00           H  
ATOM   3398  CA  LEU   234      25.374  84.193  61.571  1.00  0.00           C  
ATOM   3399  HA  LEU   234      25.400  84.196  62.661  1.00  0.00           H  
ATOM   3400  CB  LEU   234      25.475  85.580  60.915  1.00  0.00           C  
ATOM   3401  HB2 LEU   234      24.668  86.230  61.255  1.00  0.00           H  
ATOM   3402  HB3 LEU   234      25.378  85.472  59.835  1.00  0.00           H  
ATOM   3403  CG  LEU   234      26.883  86.248  61.152  1.00  0.00           C  
ATOM   3404  HG  LEU   234      27.671  85.743  60.593  1.00  0.00           H  
ATOM   3405  CD1 LEU   234      26.912  87.603  60.552  1.00  0.00           C  
ATOM   3406 HD11 LEU   234      26.137  88.259  60.949  1.00  0.00           H  
ATOM   3407 HD12 LEU   234      26.681  87.568  59.487  1.00  0.00           H  
ATOM   3408 HD13 LEU   234      27.911  87.980  60.770  1.00  0.00           H  
ATOM   3409  CD2 LEU   234      27.190  86.349  62.615  1.00  0.00           C  
ATOM   3410 HD21 LEU   234      27.976  87.072  62.835  1.00  0.00           H  
ATOM   3411 HD22 LEU   234      26.320  86.586  63.227  1.00  0.00           H  
ATOM   3412 HD23 LEU   234      27.413  85.349  62.988  1.00  0.00           H  
ATOM   3413  C   LEU   234      24.069  83.488  61.145  1.00  0.00           C  
ATOM   3414  O   LEU   234      23.962  82.828  60.136  1.00  0.00           O  
ATOM   3415  N   VAL   235      23.099  83.416  62.077  1.00  0.00           N  
ATOM   3416  H   VAL   235      23.295  83.892  62.946  1.00  0.00           H  
ATOM   3417  CA  VAL   235      21.840  82.749  61.995  1.00  0.00           C  
ATOM   3418  HA  VAL   235      21.689  82.385  60.979  1.00  0.00           H  
ATOM   3419  CB  VAL   235      21.833  81.548  62.959  1.00  0.00           C  
ATOM   3420  HB  VAL   235      22.184  81.789  63.963  1.00  0.00           H  
ATOM   3421  CG1 VAL   235      20.415  80.956  63.233  1.00  0.00           C  
ATOM   3422 HG11 VAL   235      19.829  81.663  63.821  1.00  0.00           H  
ATOM   3423 HG12 VAL   235      19.854  80.747  62.322  1.00  0.00           H  
ATOM   3424 HG13 VAL   235      20.604  80.017  63.753  1.00  0.00           H  
ATOM   3425  CG2 VAL   235      22.610  80.394  62.357  1.00  0.00           C  
ATOM   3426 HG21 VAL   235      22.736  79.593  63.086  1.00  0.00           H  
ATOM   3427 HG22 VAL   235      23.590  80.674  61.972  1.00  0.00           H  
ATOM   3428 HG23 VAL   235      22.089  79.991  61.489  1.00  0.00           H  
ATOM   3429  C   VAL   235      20.632  83.656  62.241  1.00  0.00           C  
ATOM   3430  O   VAL   235      20.700  84.457  63.139  1.00  0.00           O  
ATOM   3431  N   GLU   236      19.633  83.601  61.407  1.00  0.00           N  
ATOM   3432  H   GLU   236      19.722  82.829  60.762  1.00  0.00           H  
ATOM   3433  CA  GLU   236      18.373  84.370  61.580  1.00  0.00           C  
ATOM   3434  HA  GLU   236      18.349  84.770  62.594  1.00  0.00           H  
ATOM   3435  CB  GLU   236      18.548  85.605  60.643  1.00  0.00           C  
ATOM   3436  HB2 GLU   236      19.378  86.223  60.986  1.00  0.00           H  
ATOM   3437  HB3 GLU   236      18.829  85.164  59.687  1.00  0.00           H  
ATOM   3438  CG  GLU   236      17.254  86.532  60.601  1.00  0.00           C  
ATOM   3439  HG2 GLU   236      16.502  85.942  60.077  1.00  0.00           H  
ATOM   3440  HG3 GLU   236      17.592  87.423  60.071  1.00  0.00           H  
ATOM   3441  CD  GLU   236      16.675  86.965  61.977  1.00  0.00           C  
ATOM   3442  OE1 GLU   236      15.443  86.694  62.268  1.00  0.00           O  
ATOM   3443  OE2 GLU   236      17.417  87.474  62.837  1.00  0.00           O  
ATOM   3444  C   GLU   236      17.105  83.567  61.344  1.00  0.00           C  
ATOM   3445  O   GLU   236      17.043  82.761  60.403  1.00  0.00           O  
ATOM   3446  N   ASP   237      16.063  83.640  62.215  1.00  0.00           N  
ATOM   3447  H   ASP   237      16.125  84.325  62.955  1.00  0.00           H  
ATOM   3448  CA  ASP   237      14.963  82.657  62.300  1.00  0.00           C  
ATOM   3449  HA  ASP   237      14.535  82.755  63.297  1.00  0.00           H  
ATOM   3450  CB  ASP   237      13.882  83.079  61.264  1.00  0.00           C  
ATOM   3451  HB2 ASP   237      14.246  82.973  60.242  1.00  0.00           H  
ATOM   3452  HB3 ASP   237      13.198  82.243  61.406  1.00  0.00           H  
ATOM   3453  CG  ASP   237      13.222  84.360  61.585  1.00  0.00           C  
ATOM   3454  OD1 ASP   237      12.785  84.500  62.748  1.00  0.00           O  
ATOM   3455  OD2 ASP   237      13.067  85.220  60.695  1.00  0.00           O  
ATOM   3456  C   ASP   237      15.409  81.188  62.220  1.00  0.00           C  
ATOM   3457  O   ASP   237      14.941  80.353  61.513  1.00  0.00           O  
ATOM   3458  N   GLY   238      16.453  80.845  62.979  1.00  0.00           N  
ATOM   3459  H   GLY   238      16.721  81.534  63.668  1.00  0.00           H  
ATOM   3460  CA  GLY   238      17.012  79.487  63.174  1.00  0.00           C  
ATOM   3461  HA2 GLY   238      17.753  79.633  63.960  1.00  0.00           H  
ATOM   3462  HA3 GLY   238      16.318  78.720  63.517  1.00  0.00           H  
ATOM   3463  C   GLY   238      17.629  78.874  61.861  1.00  0.00           C  
ATOM   3464  O   GLY   238      18.041  77.765  61.877  1.00  0.00           O  
ATOM   3465  N   THR   239      17.746  79.676  60.783  1.00  0.00           N  
ATOM   3466  H   THR   239      17.242  80.531  60.971  1.00  0.00           H  
ATOM   3467  CA  THR   239      18.298  79.436  59.416  1.00  0.00           C  
ATOM   3468  HA  THR   239      18.434  78.359  59.314  1.00  0.00           H  
ATOM   3469  CB  THR   239      17.244  79.818  58.399  1.00  0.00           C  
ATOM   3470  HB  THR   239      17.060  80.892  58.406  1.00  0.00           H  
ATOM   3471  CG2 THR   239      17.609  79.396  57.011  1.00  0.00           C  
ATOM   3472 HG21 THR   239      18.382  80.038  56.588  1.00  0.00           H  
ATOM   3473 HG22 THR   239      17.967  78.373  56.894  1.00  0.00           H  
ATOM   3474 HG23 THR   239      16.698  79.496  56.422  1.00  0.00           H  
ATOM   3475  OG1 THR   239      16.017  79.131  58.794  1.00  0.00           O  
ATOM   3476  HG1 THR   239      15.612  79.682  59.467  1.00  0.00           H  
ATOM   3477  C   THR   239      19.682  80.151  59.193  1.00  0.00           C  
ATOM   3478  O   THR   239      19.860  81.255  59.642  1.00  0.00           O  
ATOM   3479  N   ALA   240      20.591  79.590  58.339  1.00  0.00           N  
ATOM   3480  H   ALA   240      20.415  78.646  58.025  1.00  0.00           H  
ATOM   3481  CA  ALA   240      21.770  80.196  57.792  1.00  0.00           C  
ATOM   3482  HA  ALA   240      22.443  80.235  58.649  1.00  0.00           H  
ATOM   3483  CB  ALA   240      22.497  79.196  56.830  1.00  0.00           C  
ATOM   3484  HB1 ALA   240      21.958  79.121  55.885  1.00  0.00           H  
ATOM   3485  HB2 ALA   240      23.546  79.439  56.667  1.00  0.00           H  
ATOM   3486  HB3 ALA   240      22.478  78.189  57.247  1.00  0.00           H  
ATOM   3487  C   ALA   240      21.560  81.601  57.150  1.00  0.00           C  
ATOM   3488  O   ALA   240      20.810  81.735  56.208  1.00  0.00           O  
ATOM   3489  N   ALA   241      22.325  82.563  57.615  1.00  0.00           N  
ATOM   3490  H   ALA   241      22.761  82.390  58.510  1.00  0.00           H  
ATOM   3491  CA  ALA   241      22.308  84.019  57.185  1.00  0.00           C  
ATOM   3492  HA  ALA   241      21.711  84.020  56.272  1.00  0.00           H  
ATOM   3493  CB  ALA   241      21.505  84.842  58.222  1.00  0.00           C  
ATOM   3494  HB1 ALA   241      21.233  85.840  57.879  1.00  0.00           H  
ATOM   3495  HB2 ALA   241      22.028  84.800  59.177  1.00  0.00           H  
ATOM   3496  HB3 ALA   241      20.528  84.373  58.337  1.00  0.00           H  
ATOM   3497  C   ALA   241      23.610  84.764  56.910  1.00  0.00           C  
ATOM   3498  O   ALA   241      23.620  85.890  56.387  1.00  0.00           O  
ATOM   3499  N   GLY   242      24.760  84.141  57.161  1.00  0.00           N  
ATOM   3500  H   GLY   242      24.780  83.388  57.834  1.00  0.00           H  
ATOM   3501  CA  GLY   242      26.056  84.657  56.870  1.00  0.00           C  
ATOM   3502  HA2 GLY   242      26.195  84.417  55.816  1.00  0.00           H  
ATOM   3503  HA3 GLY   242      26.058  85.731  57.058  1.00  0.00           H  
ATOM   3504  C   GLY   242      27.161  84.048  57.704  1.00  0.00           C  
ATOM   3505  O   GLY   242      27.100  83.047  58.375  1.00  0.00           O  
ATOM   3506  N   VAL   243      28.244  84.803  57.686  1.00  0.00           N  
ATOM   3507  H   VAL   243      28.028  85.585  57.085  1.00  0.00           H  
ATOM   3508  CA  VAL   243      29.496  84.591  58.494  1.00  0.00           C  
ATOM   3509  HA  VAL   243      29.266  83.974  59.363  1.00  0.00           H  
ATOM   3510  CB  VAL   243      30.555  83.748  57.762  1.00  0.00           C  
ATOM   3511  HB  VAL   243      31.474  83.736  58.348  1.00  0.00           H  
ATOM   3512  CG1 VAL   243      30.114  82.292  57.727  1.00  0.00           C  
ATOM   3513 HG11 VAL   243      29.802  81.858  58.677  1.00  0.00           H  
ATOM   3514 HG12 VAL   243      30.971  81.742  57.339  1.00  0.00           H  
ATOM   3515 HG13 VAL   243      29.277  82.174  57.039  1.00  0.00           H  
ATOM   3516  CG2 VAL   243      31.056  84.162  56.388  1.00  0.00           C  
ATOM   3517 HG21 VAL   243      30.443  83.797  55.564  1.00  0.00           H  
ATOM   3518 HG22 VAL   243      32.104  83.872  56.316  1.00  0.00           H  
ATOM   3519 HG23 VAL   243      30.904  85.237  56.291  1.00  0.00           H  
ATOM   3520  C   VAL   243      30.089  85.868  59.055  1.00  0.00           C  
ATOM   3521  O   VAL   243      30.074  86.952  58.477  1.00  0.00           O  
ATOM   3522  N   GLU   244      30.763  85.692  60.167  1.00  0.00           N  
ATOM   3523  H   GLU   244      30.789  84.715  60.420  1.00  0.00           H  
ATOM   3524  CA  GLU   244      31.652  86.688  60.761  1.00  0.00           C  
ATOM   3525  HA  GLU   244      31.222  87.625  60.406  1.00  0.00           H  
ATOM   3526  CB  GLU   244      31.473  86.702  62.336  1.00  0.00           C  
ATOM   3527  HB2 GLU   244      30.407  86.801  62.541  1.00  0.00           H  
ATOM   3528  HB3 GLU   244      31.852  85.838  62.882  1.00  0.00           H  
ATOM   3529  CG  GLU   244      32.113  87.951  62.916  1.00  0.00           C  
ATOM   3530  HG2 GLU   244      33.174  87.783  63.101  1.00  0.00           H  
ATOM   3531  HG3 GLU   244      32.229  88.676  62.110  1.00  0.00           H  
ATOM   3532  CD  GLU   244      31.340  88.536  64.113  1.00  0.00           C  
ATOM   3533  OE1 GLU   244      31.564  88.030  65.219  1.00  0.00           O  
ATOM   3534  OE2 GLU   244      30.352  89.303  63.953  1.00  0.00           O  
ATOM   3535  C   GLU   244      33.094  86.396  60.283  1.00  0.00           C  
ATOM   3536  O   GLU   244      33.505  85.219  60.298  1.00  0.00           O  
ATOM   3537  N   VAL   245      33.867  87.357  59.762  1.00  0.00           N  
ATOM   3538  H   VAL   245      33.483  88.286  59.856  1.00  0.00           H  
ATOM   3539  CA  VAL   245      35.156  87.104  58.998  1.00  0.00           C  
ATOM   3540  HA  VAL   245      35.608  86.139  59.225  1.00  0.00           H  
ATOM   3541  CB  VAL   245      34.871  87.048  57.476  1.00  0.00           C  
ATOM   3542  HB  VAL   245      34.711  87.977  56.929  1.00  0.00           H  
ATOM   3543  CG1 VAL   245      36.157  86.404  56.873  1.00  0.00           C  
ATOM   3544 HG11 VAL   245      36.037  86.346  55.791  1.00  0.00           H  
ATOM   3545 HG12 VAL   245      36.246  85.358  57.166  1.00  0.00           H  
ATOM   3546 HG13 VAL   245      37.075  86.917  57.158  1.00  0.00           H  
ATOM   3547  CG2 VAL   245      33.729  85.962  57.170  1.00  0.00           C  
ATOM   3548 HG21 VAL   245      33.894  85.020  57.692  1.00  0.00           H  
ATOM   3549 HG22 VAL   245      32.762  86.281  57.559  1.00  0.00           H  
ATOM   3550 HG23 VAL   245      33.700  85.840  56.087  1.00  0.00           H  
ATOM   3551  C   VAL   245      36.201  88.167  59.284  1.00  0.00           C  
ATOM   3552  O   VAL   245      35.963  89.351  59.154  1.00  0.00           O  
ATOM   3553  N   GLN   246      37.268  87.641  59.829  1.00  0.00           N  
ATOM   3554  H   GLN   246      37.281  86.689  60.167  1.00  0.00           H  
ATOM   3555  CA  GLN   246      38.357  88.457  60.271  1.00  0.00           C  
ATOM   3556  HA  GLN   246      37.974  89.475  60.337  1.00  0.00           H  
ATOM   3557  CB  GLN   246      38.780  87.895  61.694  1.00  0.00           C  
ATOM   3558  HB2 GLN   246      37.962  87.883  62.415  1.00  0.00           H  
ATOM   3559  HB3 GLN   246      39.087  86.877  61.453  1.00  0.00           H  
ATOM   3560  CG  GLN   246      39.843  88.816  62.279  1.00  0.00           C  
ATOM   3561  HG2 GLN   246      40.685  88.961  61.602  1.00  0.00           H  
ATOM   3562  HG3 GLN   246      39.318  89.760  62.424  1.00  0.00           H  
ATOM   3563  CD  GLN   246      40.308  88.333  63.633  1.00  0.00           C  
ATOM   3564  OE1 GLN   246      40.678  87.143  63.721  1.00  0.00           O  
ATOM   3565  NE2 GLN   246      40.347  89.110  64.716  1.00  0.00           N  
ATOM   3566 HE21 GLN   246      40.031  90.054  64.542  1.00  0.00           H  
ATOM   3567 HE22 GLN   246      40.674  88.744  65.599  1.00  0.00           H  
ATOM   3568  C   GLN   246      39.492  88.542  59.227  1.00  0.00           C  
ATOM   3569  O   GLN   246      40.016  87.526  58.860  1.00  0.00           O  
ATOM   3570  N   ASP   247      39.879  89.714  58.686  1.00  0.00           N  
ATOM   3571  H   ASP   247      39.358  90.523  58.992  1.00  0.00           H  
ATOM   3572  CA  ASP   247      41.122  89.942  57.835  1.00  0.00           C  
ATOM   3573  HA  ASP   247      41.297  89.161  57.095  1.00  0.00           H  
ATOM   3574  CB  ASP   247      40.858  91.260  57.013  1.00  0.00           C  
ATOM   3575  HB2 ASP   247      39.824  91.194  56.674  1.00  0.00           H  
ATOM   3576  HB3 ASP   247      40.831  92.064  57.748  1.00  0.00           H  
ATOM   3577  CG  ASP   247      41.749  91.543  55.773  1.00  0.00           C  
ATOM   3578  OD1 ASP   247      42.632  90.703  55.494  1.00  0.00           O  
ATOM   3579  OD2 ASP   247      41.566  92.650  55.231  1.00  0.00           O  
ATOM   3580  C   ASP   247      42.355  89.967  58.807  1.00  0.00           C  
ATOM   3581  O   ASP   247      42.602  91.101  59.300  1.00  0.00           O  
ATOM   3582  N   ARG   248      42.956  88.808  59.068  1.00  0.00           N  
ATOM   3583  H   ARG   248      42.621  88.013  58.544  1.00  0.00           H  
ATOM   3584  CA  ARG   248      43.797  88.466  60.226  1.00  0.00           C  
ATOM   3585  HA  ARG   248      43.208  88.672  61.120  1.00  0.00           H  
ATOM   3586  CB  ARG   248      44.289  87.011  60.086  1.00  0.00           C  
ATOM   3587  HB2 ARG   248      45.252  86.793  60.547  1.00  0.00           H  
ATOM   3588  HB3 ARG   248      44.484  87.012  59.014  1.00  0.00           H  
ATOM   3589  CG  ARG   248      43.286  85.923  60.409  1.00  0.00           C  
ATOM   3590  HG2 ARG   248      42.374  86.109  59.842  1.00  0.00           H  
ATOM   3591  HG3 ARG   248      43.661  85.000  59.966  1.00  0.00           H  
ATOM   3592  CD  ARG   248      42.950  85.909  61.935  1.00  0.00           C  
ATOM   3593  HD2 ARG   248      42.156  85.189  62.131  1.00  0.00           H  
ATOM   3594  HD3 ARG   248      42.599  86.915  62.167  1.00  0.00           H  
ATOM   3595  NE  ARG   248      44.146  85.477  62.744  1.00  0.00           N  
ATOM   3596  HE  ARG   248      44.765  84.921  62.171  1.00  0.00           H  
ATOM   3597  CZ  ARG   248      44.533  85.814  63.988  1.00  0.00           C  
ATOM   3598  NH1 ARG   248      43.754  86.575  64.745  1.00  0.00           N  
ATOM   3599 HH11 ARG   248      42.876  86.850  64.328  1.00  0.00           H  
ATOM   3600 HH12 ARG   248      43.977  86.863  65.687  1.00  0.00           H  
ATOM   3601  NH2 ARG   248      45.663  85.381  64.471  1.00  0.00           N  
ATOM   3602 HH21 ARG   248      46.418  85.338  63.802  1.00  0.00           H  
ATOM   3603 HH22 ARG   248      45.975  85.426  65.430  1.00  0.00           H  
ATOM   3604  C   ARG   248      44.997  89.415  60.356  1.00  0.00           C  
ATOM   3605  O   ARG   248      45.428  89.635  61.491  1.00  0.00           O  
ATOM   3606  N   ARG   249      45.578  89.975  59.264  1.00  0.00           N  
ATOM   3607  H   ARG   249      45.232  89.685  58.361  1.00  0.00           H  
ATOM   3608  CA  ARG   249      46.705  90.946  59.278  1.00  0.00           C  
ATOM   3609  HA  ARG   249      47.513  90.461  59.826  1.00  0.00           H  
ATOM   3610  CB  ARG   249      47.163  91.250  57.861  1.00  0.00           C  
ATOM   3611  HB2 ARG   249      46.458  91.663  57.140  1.00  0.00           H  
ATOM   3612  HB3 ARG   249      47.829  92.096  58.032  1.00  0.00           H  
ATOM   3613  CG  ARG   249      47.965  90.150  57.131  1.00  0.00           C  
ATOM   3614  HG2 ARG   249      48.742  89.700  57.749  1.00  0.00           H  
ATOM   3615  HG3 ARG   249      47.208  89.390  56.937  1.00  0.00           H  
ATOM   3616  CD  ARG   249      48.518  90.696  55.813  1.00  0.00           C  
ATOM   3617  HD2 ARG   249      49.286  91.458  55.943  1.00  0.00           H  
ATOM   3618  HD3 ARG   249      47.732  91.304  55.364  1.00  0.00           H  
ATOM   3619  NE  ARG   249      48.943  89.620  54.970  1.00  0.00           N  
ATOM   3620  HE  ARG   249      48.538  88.729  55.219  1.00  0.00           H  
ATOM   3621  CZ  ARG   249      49.688  89.732  53.887  1.00  0.00           C  
ATOM   3622  NH1 ARG   249      50.143  90.863  53.400  1.00  0.00           N  
ATOM   3623 HH11 ARG   249      49.962  91.733  53.882  1.00  0.00           H  
ATOM   3624 HH12 ARG   249      50.605  90.889  52.503  1.00  0.00           H  
ATOM   3625  NH2 ARG   249      49.868  88.684  53.135  1.00  0.00           N  
ATOM   3626 HH21 ARG   249      49.583  87.778  53.478  1.00  0.00           H  
ATOM   3627 HH22 ARG   249      50.350  88.790  52.254  1.00  0.00           H  
ATOM   3628  C   ARG   249      46.380  92.139  60.041  1.00  0.00           C  
ATOM   3629  O   ARG   249      47.280  92.518  60.789  1.00  0.00           O  
ATOM   3630  N   SER   250      45.363  92.943  59.783  1.00  0.00           N  
ATOM   3631  H   SER   250      44.636  92.694  59.127  1.00  0.00           H  
ATOM   3632  CA  SER   250      44.972  94.006  60.704  1.00  0.00           C  
ATOM   3633  HA  SER   250      45.815  94.526  61.159  1.00  0.00           H  
ATOM   3634  CB  SER   250      44.146  95.009  59.887  1.00  0.00           C  
ATOM   3635  HB2 SER   250      43.823  95.861  60.485  1.00  0.00           H  
ATOM   3636  HB3 SER   250      44.777  95.396  59.087  1.00  0.00           H  
ATOM   3637  OG  SER   250      43.003  94.429  59.244  1.00  0.00           O  
ATOM   3638  HG  SER   250      43.274  93.886  58.500  1.00  0.00           H  
ATOM   3639  C   SER   250      44.192  93.433  61.964  1.00  0.00           C  
ATOM   3640  O   SER   250      44.039  94.086  62.995  1.00  0.00           O  
ATOM   3641  N   GLY   251      43.423  92.373  61.813  1.00  0.00           N  
ATOM   3642  H   GLY   251      43.278  91.975  60.896  1.00  0.00           H  
ATOM   3643  CA  GLY   251      42.572  91.815  62.892  1.00  0.00           C  
ATOM   3644  HA2 GLY   251      43.216  91.898  63.767  1.00  0.00           H  
ATOM   3645  HA3 GLY   251      42.354  90.766  62.692  1.00  0.00           H  
ATOM   3646  C   GLY   251      41.164  92.446  62.992  1.00  0.00           C  
ATOM   3647  O   GLY   251      40.329  91.824  63.664  1.00  0.00           O  
ATOM   3648  N   ASP   252      40.867  93.362  62.088  1.00  0.00           N  
ATOM   3649  H   ASP   252      41.647  93.638  61.509  1.00  0.00           H  
ATOM   3650  CA  ASP   252      39.535  93.864  61.856  1.00  0.00           C  
ATOM   3651  HA  ASP   252      39.273  94.447  62.738  1.00  0.00           H  
ATOM   3652  CB  ASP   252      39.573  95.058  60.793  1.00  0.00           C  
ATOM   3653  HB2 ASP   252      39.886  94.669  59.824  1.00  0.00           H  
ATOM   3654  HB3 ASP   252      38.548  95.426  60.759  1.00  0.00           H  
ATOM   3655  CG  ASP   252      40.457  96.195  61.024  1.00  0.00           C  
ATOM   3656  OD1 ASP   252      40.490  97.192  60.283  1.00  0.00           O  
ATOM   3657  OD2 ASP   252      41.095  96.228  62.133  1.00  0.00           O  
ATOM   3658  C   ASP   252      38.537  92.825  61.331  1.00  0.00           C  
ATOM   3659  O   ASP   252      38.856  91.971  60.469  1.00  0.00           O  
ATOM   3660  N   THR   253      37.238  92.850  61.825  1.00  0.00           N  
ATOM   3661  H   THR   253      37.015  93.587  62.479  1.00  0.00           H  
ATOM   3662  CA  THR   253      36.218  91.768  61.601  1.00  0.00           C  
ATOM   3663  HA  THR   253      36.706  91.011  60.986  1.00  0.00           H  
ATOM   3664  CB  THR   253      35.795  90.997  62.857  1.00  0.00           C  
ATOM   3665  HB  THR   253      35.462  91.745  63.577  1.00  0.00           H  
ATOM   3666  CG2 THR   253      34.800  89.901  62.689  1.00  0.00           C  
ATOM   3667 HG21 THR   253      33.802  90.269  62.451  1.00  0.00           H  
ATOM   3668 HG22 THR   253      34.899  89.206  63.523  1.00  0.00           H  
ATOM   3669 HG23 THR   253      35.100  89.253  61.866  1.00  0.00           H  
ATOM   3670  OG1 THR   253      36.920  90.356  63.381  1.00  0.00           O  
ATOM   3671  HG1 THR   253      37.632  90.980  63.541  1.00  0.00           H  
ATOM   3672  C   THR   253      35.011  92.473  61.009  1.00  0.00           C  
ATOM   3673  O   THR   253      34.562  93.623  61.266  1.00  0.00           O  
ATOM   3674  N   TYR   254      34.433  91.808  60.055  1.00  0.00           N  
ATOM   3675  H   TYR   254      34.898  90.946  59.810  1.00  0.00           H  
ATOM   3676  CA  TYR   254      33.405  92.218  59.140  1.00  0.00           C  
ATOM   3677  HA  TYR   254      32.958  93.127  59.543  1.00  0.00           H  
ATOM   3678  CB  TYR   254      34.060  92.400  57.740  1.00  0.00           C  
ATOM   3679  HB2 TYR   254      34.357  91.428  57.346  1.00  0.00           H  
ATOM   3680  HB3 TYR   254      33.237  92.701  57.092  1.00  0.00           H  
ATOM   3681  CG  TYR   254      35.218  93.327  57.734  1.00  0.00           C  
ATOM   3682  CD1 TYR   254      36.566  92.802  57.777  1.00  0.00           C  
ATOM   3683  HD1 TYR   254      36.649  91.732  57.662  1.00  0.00           H  
ATOM   3684  CE1 TYR   254      37.654  93.709  57.815  1.00  0.00           C  
ATOM   3685  HE1 TYR   254      38.689  93.402  57.819  1.00  0.00           H  
ATOM   3686  CZ  TYR   254      37.419  95.086  57.942  1.00  0.00           C  
ATOM   3687  OH  TYR   254      38.417  96.025  57.880  1.00  0.00           O  
ATOM   3688  HH  TYR   254      39.241  95.575  58.084  1.00  0.00           H  
ATOM   3689  CE2 TYR   254      36.097  95.552  57.952  1.00  0.00           C  
ATOM   3690  HE2 TYR   254      35.945  96.616  58.054  1.00  0.00           H  
ATOM   3691  CD2 TYR   254      34.972  94.693  57.798  1.00  0.00           C  
ATOM   3692  HD2 TYR   254      33.949  95.029  57.887  1.00  0.00           H  
ATOM   3693  C   TYR   254      32.300  91.114  59.059  1.00  0.00           C  
ATOM   3694  O   TYR   254      32.632  89.998  59.424  1.00  0.00           O  
ATOM   3695  N   GLN   255      31.053  91.372  58.632  1.00  0.00           N  
ATOM   3696  H   GLN   255      30.927  92.353  58.430  1.00  0.00           H  
ATOM   3697  CA  GLN   255      30.035  90.363  58.416  1.00  0.00           C  
ATOM   3698  HA  GLN   255      30.355  89.358  58.692  1.00  0.00           H  
ATOM   3699  CB  GLN   255      28.767  90.739  59.234  1.00  0.00           C  
ATOM   3700  HB2 GLN   255      28.430  91.751  59.010  1.00  0.00           H  
ATOM   3701  HB3 GLN   255      27.974  90.051  58.938  1.00  0.00           H  
ATOM   3702  CG  GLN   255      29.022  90.711  60.748  1.00  0.00           C  
ATOM   3703  HG2 GLN   255      29.822  91.397  61.026  1.00  0.00           H  
ATOM   3704  HG3 GLN   255      29.441  89.730  60.973  1.00  0.00           H  
ATOM   3705  CD  GLN   255      27.759  90.915  61.686  1.00  0.00           C  
ATOM   3706  OE1 GLN   255      26.743  91.447  61.242  1.00  0.00           O  
ATOM   3707  NE2 GLN   255      27.728  90.424  62.881  1.00  0.00           N  
ATOM   3708 HE21 GLN   255      28.553  89.946  63.212  1.00  0.00           H  
ATOM   3709 HE22 GLN   255      27.028  90.768  63.523  1.00  0.00           H  
ATOM   3710  C   GLN   255      29.722  90.349  56.887  1.00  0.00           C  
ATOM   3711  O   GLN   255      29.487  91.357  56.158  1.00  0.00           O  
ATOM   3712  N   VAL   256      29.788  89.112  56.364  1.00  0.00           N  
ATOM   3713  H   VAL   256      29.970  88.364  57.018  1.00  0.00           H  
ATOM   3714  CA  VAL   256      29.225  88.707  55.002  1.00  0.00           C  
ATOM   3715  HA  VAL   256      29.261  89.610  54.392  1.00  0.00           H  
ATOM   3716  CB  VAL   256      30.088  87.689  54.336  1.00  0.00           C  
ATOM   3717  HB  VAL   256      30.225  86.965  55.139  1.00  0.00           H  
ATOM   3718  CG1 VAL   256      29.518  87.281  52.984  1.00  0.00           C  
ATOM   3719 HG11 VAL   256      30.202  86.571  52.519  1.00  0.00           H  
ATOM   3720 HG12 VAL   256      28.545  86.837  53.196  1.00  0.00           H  
ATOM   3721 HG13 VAL   256      29.529  88.136  52.309  1.00  0.00           H  
ATOM   3722  CG2 VAL   256      31.508  88.184  54.064  1.00  0.00           C  
ATOM   3723 HG21 VAL   256      31.934  88.518  55.011  1.00  0.00           H  
ATOM   3724 HG22 VAL   256      32.089  87.374  53.625  1.00  0.00           H  
ATOM   3725 HG23 VAL   256      31.654  89.038  53.402  1.00  0.00           H  
ATOM   3726  C   VAL   256      27.782  88.317  55.200  1.00  0.00           C  
ATOM   3727  O   VAL   256      27.609  87.394  55.999  1.00  0.00           O  
ATOM   3728  N   ALA   257      26.785  88.803  54.481  1.00  0.00           N  
ATOM   3729  H   ALA   257      27.024  89.490  53.780  1.00  0.00           H  
ATOM   3730  CA  ALA   257      25.439  88.170  54.511  1.00  0.00           C  
ATOM   3731  HA  ALA   257      25.244  87.833  55.529  1.00  0.00           H  
ATOM   3732  CB  ALA   257      24.518  89.288  54.147  1.00  0.00           C  
ATOM   3733  HB1 ALA   257      24.420  89.966  54.995  1.00  0.00           H  
ATOM   3734  HB2 ALA   257      24.900  89.831  53.283  1.00  0.00           H  
ATOM   3735  HB3 ALA   257      23.516  88.930  53.910  1.00  0.00           H  
ATOM   3736  C   ALA   257      25.342  87.016  53.466  1.00  0.00           C  
ATOM   3737  O   ALA   257      25.855  87.224  52.392  1.00  0.00           O  
ATOM   3738  N   ALA   258      24.653  85.922  53.784  1.00  0.00           N  
ATOM   3739  H   ALA   258      24.282  85.834  54.719  1.00  0.00           H  
ATOM   3740  CA  ALA   258      24.528  84.809  52.787  1.00  0.00           C  
ATOM   3741  HA  ALA   258      24.649  85.236  51.791  1.00  0.00           H  
ATOM   3742  CB  ALA   258      25.663  83.761  52.946  1.00  0.00           C  
ATOM   3743  HB1 ALA   258      26.553  84.388  52.888  1.00  0.00           H  
ATOM   3744  HB2 ALA   258      25.536  83.152  53.841  1.00  0.00           H  
ATOM   3745  HB3 ALA   258      25.644  83.043  52.126  1.00  0.00           H  
ATOM   3746  C   ALA   258      23.137  84.163  52.852  1.00  0.00           C  
ATOM   3747  O   ALA   258      22.510  84.152  53.917  1.00  0.00           O  
ATOM   3748  N   ARG   259      22.554  83.630  51.735  1.00  0.00           N  
ATOM   3749  H   ARG   259      23.132  83.752  50.915  1.00  0.00           H  
ATOM   3750  CA  ARG   259      21.489  82.642  51.640  1.00  0.00           C  
ATOM   3751  HA  ARG   259      20.692  83.041  52.268  1.00  0.00           H  
ATOM   3752  CB  ARG   259      20.957  82.503  50.168  1.00  0.00           C  
ATOM   3753  HB2 ARG   259      21.725  82.219  49.448  1.00  0.00           H  
ATOM   3754  HB3 ARG   259      20.245  81.687  50.051  1.00  0.00           H  
ATOM   3755  CG  ARG   259      20.252  83.806  49.699  1.00  0.00           C  
ATOM   3756  HG2 ARG   259      19.718  84.217  50.556  1.00  0.00           H  
ATOM   3757  HG3 ARG   259      21.093  84.366  49.291  1.00  0.00           H  
ATOM   3758  CD  ARG   259      19.297  83.644  48.520  1.00  0.00           C  
ATOM   3759  HD2 ARG   259      18.667  84.533  48.484  1.00  0.00           H  
ATOM   3760  HD3 ARG   259      18.622  82.854  48.850  1.00  0.00           H  
ATOM   3761  NE  ARG   259      19.925  83.249  47.178  1.00  0.00           N  
ATOM   3762  HE  ARG   259      20.693  83.872  46.974  1.00  0.00           H  
ATOM   3763  CZ  ARG   259      19.427  82.725  46.087  1.00  0.00           C  
ATOM   3764  NH1 ARG   259      18.223  82.193  46.072  1.00  0.00           N  
ATOM   3765 HH11 ARG   259      17.669  82.285  46.911  1.00  0.00           H  
ATOM   3766 HH12 ARG   259      17.769  81.837  45.243  1.00  0.00           H  
ATOM   3767  NH2 ARG   259      20.152  82.600  45.010  1.00  0.00           N  
ATOM   3768 HH21 ARG   259      21.040  83.080  45.056  1.00  0.00           H  
ATOM   3769 HH22 ARG   259      19.678  82.294  44.172  1.00  0.00           H  
ATOM   3770  C   ARG   259      21.783  81.220  52.146  1.00  0.00           C  
ATOM   3771  O   ARG   259      20.947  80.551  52.686  1.00  0.00           O  
ATOM   3772  N   TYR   260      23.056  80.807  51.887  1.00  0.00           N  
ATOM   3773  H   TYR   260      23.554  81.395  51.234  1.00  0.00           H  
ATOM   3774  CA  TYR   260      23.576  79.475  52.252  1.00  0.00           C  
ATOM   3775  HA  TYR   260      22.984  79.204  53.126  1.00  0.00           H  
ATOM   3776  CB  TYR   260      23.338  78.513  51.081  1.00  0.00           C  
ATOM   3777  HB2 TYR   260      24.102  78.671  50.319  1.00  0.00           H  
ATOM   3778  HB3 TYR   260      23.528  77.532  51.516  1.00  0.00           H  
ATOM   3779  CG  TYR   260      22.008  78.487  50.333  1.00  0.00           C  
ATOM   3780  CD1 TYR   260      21.938  79.150  49.087  1.00  0.00           C  
ATOM   3781  HD1 TYR   260      22.776  79.771  48.807  1.00  0.00           H  
ATOM   3782  CE1 TYR   260      20.683  79.211  48.451  1.00  0.00           C  
ATOM   3783  HE1 TYR   260      20.535  79.851  47.594  1.00  0.00           H  
ATOM   3784  CZ  TYR   260      19.592  78.532  48.994  1.00  0.00           C  
ATOM   3785  OH  TYR   260      18.416  78.579  48.317  1.00  0.00           O  
ATOM   3786  HH  TYR   260      18.458  79.178  47.569  1.00  0.00           H  
ATOM   3787  CE2 TYR   260      19.624  77.906  50.220  1.00  0.00           C  
ATOM   3788  HE2 TYR   260      18.782  77.380  50.645  1.00  0.00           H  
ATOM   3789  CD2 TYR   260      20.856  77.898  50.917  1.00  0.00           C  
ATOM   3790  HD2 TYR   260      20.988  77.300  51.807  1.00  0.00           H  
ATOM   3791  C   TYR   260      25.035  79.410  52.774  1.00  0.00           C  
ATOM   3792  O   TYR   260      25.803  80.327  52.459  1.00  0.00           O  
ATOM   3793  N   VAL   261      25.341  78.454  53.606  1.00  0.00           N  
ATOM   3794  H   VAL   261      24.592  77.817  53.839  1.00  0.00           H  
ATOM   3795  CA  VAL   261      26.640  78.294  54.302  1.00  0.00           C  
ATOM   3796  HA  VAL   261      27.336  78.981  53.820  1.00  0.00           H  
ATOM   3797  CB  VAL   261      26.613  78.971  55.692  1.00  0.00           C  
ATOM   3798  HB  VAL   261      25.843  78.549  56.338  1.00  0.00           H  
ATOM   3799  CG1 VAL   261      28.037  78.927  56.210  1.00  0.00           C  
ATOM   3800 HG11 VAL   261      28.405  77.917  56.386  1.00  0.00           H  
ATOM   3801 HG12 VAL   261      28.669  79.426  55.475  1.00  0.00           H  
ATOM   3802 HG13 VAL   261      27.954  79.497  57.135  1.00  0.00           H  
ATOM   3803  CG2 VAL   261      26.299  80.474  55.659  1.00  0.00           C  
ATOM   3804 HG21 VAL   261      25.324  80.725  55.241  1.00  0.00           H  
ATOM   3805 HG22 VAL   261      27.047  81.006  55.072  1.00  0.00           H  
ATOM   3806 HG23 VAL   261      26.158  80.905  56.651  1.00  0.00           H  
ATOM   3807  C   VAL   261      27.257  76.866  54.361  1.00  0.00           C  
ATOM   3808  O   VAL   261      26.651  75.849  54.767  1.00  0.00           O  
ATOM   3809  N   VAL   262      28.506  76.693  53.870  1.00  0.00           N  
ATOM   3810  H   VAL   262      28.758  77.448  53.248  1.00  0.00           H  
ATOM   3811  CA  VAL   262      29.202  75.413  53.726  1.00  0.00           C  
ATOM   3812  HA  VAL   262      28.553  74.600  54.052  1.00  0.00           H  
ATOM   3813  CB  VAL   262      29.547  75.267  52.278  1.00  0.00           C  
ATOM   3814  HB  VAL   262      30.181  76.077  51.917  1.00  0.00           H  
ATOM   3815  CG1 VAL   262      30.424  74.006  52.037  1.00  0.00           C  
ATOM   3816 HG11 VAL   262      30.724  73.917  50.992  1.00  0.00           H  
ATOM   3817 HG12 VAL   262      30.162  73.119  52.614  1.00  0.00           H  
ATOM   3818 HG13 VAL   262      31.341  74.378  52.493  1.00  0.00           H  
ATOM   3819  CG2 VAL   262      28.415  75.207  51.310  1.00  0.00           C  
ATOM   3820 HG21 VAL   262      27.720  76.040  51.416  1.00  0.00           H  
ATOM   3821 HG22 VAL   262      27.783  74.338  51.497  1.00  0.00           H  
ATOM   3822 HG23 VAL   262      28.737  75.007  50.288  1.00  0.00           H  
ATOM   3823  C   VAL   262      30.432  75.374  54.642  1.00  0.00           C  
ATOM   3824  O   VAL   262      31.215  76.312  54.720  1.00  0.00           O  
ATOM   3825  N   VAL   263      30.614  74.261  55.415  1.00  0.00           N  
ATOM   3826  H   VAL   263      29.748  73.794  55.642  1.00  0.00           H  
ATOM   3827  CA  VAL   263      31.882  74.051  56.148  1.00  0.00           C  
ATOM   3828  HA  VAL   263      32.515  74.937  56.108  1.00  0.00           H  
ATOM   3829  CB  VAL   263      31.644  73.931  57.665  1.00  0.00           C  
ATOM   3830  HB  VAL   263      31.200  72.972  57.932  1.00  0.00           H  
ATOM   3831  CG1 VAL   263      33.056  73.929  58.347  1.00  0.00           C  
ATOM   3832 HG11 VAL   263      33.808  73.338  57.824  1.00  0.00           H  
ATOM   3833 HG12 VAL   263      32.843  73.513  59.332  1.00  0.00           H  
ATOM   3834 HG13 VAL   263      33.341  74.941  58.634  1.00  0.00           H  
ATOM   3835  CG2 VAL   263      30.749  75.090  58.188  1.00  0.00           C  
ATOM   3836 HG21 VAL   263      29.753  74.874  57.801  1.00  0.00           H  
ATOM   3837 HG22 VAL   263      30.791  75.127  59.276  1.00  0.00           H  
ATOM   3838 HG23 VAL   263      31.098  76.057  57.827  1.00  0.00           H  
ATOM   3839  C   VAL   263      32.604  72.849  55.610  1.00  0.00           C  
ATOM   3840  O   VAL   263      31.987  71.828  55.561  1.00  0.00           O  
ATOM   3841  N   GLY   264      33.884  72.945  55.256  1.00  0.00           N  
ATOM   3842  H   GLY   264      34.422  73.787  55.399  1.00  0.00           H  
ATOM   3843  CA  GLY   264      34.717  71.778  54.970  1.00  0.00           C  
ATOM   3844  HA2 GLY   264      34.286  70.840  55.321  1.00  0.00           H  
ATOM   3845  HA3 GLY   264      34.753  71.722  53.882  1.00  0.00           H  
ATOM   3846  C   GLY   264      36.141  71.821  55.459  1.00  0.00           C  
ATOM   3847  O   GLY   264      37.039  72.370  54.799  1.00  0.00           O  
ATOM   3848  N   ALA   265      36.450  71.211  56.540  1.00  0.00           N  
ATOM   3849  H   ALA   265      35.749  70.662  57.016  1.00  0.00           H  
ATOM   3850  CA  ALA   265      37.793  70.883  57.027  1.00  0.00           C  
ATOM   3851  HA  ALA   265      38.266  70.589  56.091  1.00  0.00           H  
ATOM   3852  CB  ALA   265      38.453  72.107  57.661  1.00  0.00           C  
ATOM   3853  HB1 ALA   265      39.457  71.954  58.056  1.00  0.00           H  
ATOM   3854  HB2 ALA   265      38.274  73.010  57.077  1.00  0.00           H  
ATOM   3855  HB3 ALA   265      37.921  72.454  58.546  1.00  0.00           H  
ATOM   3856  C   ALA   265      37.874  69.733  58.014  1.00  0.00           C  
ATOM   3857  O   ALA   265      37.354  69.725  59.127  1.00  0.00           O  
ATOM   3858  N   ASP   266      38.434  68.635  57.426  1.00  0.00           N  
ATOM   3859  H   ASP   266      38.594  68.734  56.434  1.00  0.00           H  
ATOM   3860  CA  ASP   266      38.884  67.438  58.150  1.00  0.00           C  
ATOM   3861  HA  ASP   266      38.969  66.677  57.374  1.00  0.00           H  
ATOM   3862  CB  ASP   266      40.349  67.604  58.547  1.00  0.00           C  
ATOM   3863  HB2 ASP   266      40.757  66.611  58.737  1.00  0.00           H  
ATOM   3864  HB3 ASP   266      40.939  67.951  57.699  1.00  0.00           H  
ATOM   3865  CG  ASP   266      40.602  68.547  59.681  1.00  0.00           C  
ATOM   3866  OD1 ASP   266      41.746  69.057  59.715  1.00  0.00           O  
ATOM   3867  OD2 ASP   266      39.806  68.655  60.592  1.00  0.00           O  
ATOM   3868  C   ASP   266      37.916  66.734  59.086  1.00  0.00           C  
ATOM   3869  O   ASP   266      36.922  66.182  58.657  1.00  0.00           O  
ATOM   3870  N   ALA   267      38.146  66.632  60.414  1.00  0.00           N  
ATOM   3871  H   ALA   267      38.968  67.148  60.695  1.00  0.00           H  
ATOM   3872  CA  ALA   267      37.276  66.142  61.438  1.00  0.00           C  
ATOM   3873  HA  ALA   267      36.240  66.332  61.157  1.00  0.00           H  
ATOM   3874  CB  ALA   267      37.507  64.633  61.687  1.00  0.00           C  
ATOM   3875  HB1 ALA   267      38.541  64.540  62.020  1.00  0.00           H  
ATOM   3876  HB2 ALA   267      36.837  64.241  62.452  1.00  0.00           H  
ATOM   3877  HB3 ALA   267      37.554  64.106  60.734  1.00  0.00           H  
ATOM   3878  C   ALA   267      37.390  66.867  62.798  1.00  0.00           C  
ATOM   3879  O   ALA   267      36.460  66.835  63.595  1.00  0.00           O  
ATOM   3880  N   LEU   268      38.383  67.727  63.029  1.00  0.00           N  
ATOM   3881  H   LEU   268      38.965  67.935  62.230  1.00  0.00           H  
ATOM   3882  CA  LEU   268      38.495  68.604  64.212  1.00  0.00           C  
ATOM   3883  HA  LEU   268      37.957  68.170  65.054  1.00  0.00           H  
ATOM   3884  CB  LEU   268      40.052  68.775  64.483  1.00  0.00           C  
ATOM   3885  HB2 LEU   268      40.227  69.326  65.407  1.00  0.00           H  
ATOM   3886  HB3 LEU   268      40.425  69.356  63.640  1.00  0.00           H  
ATOM   3887  CG  LEU   268      40.829  67.457  64.659  1.00  0.00           C  
ATOM   3888  HG  LEU   268      40.872  66.967  63.686  1.00  0.00           H  
ATOM   3889  CD1 LEU   268      42.234  67.852  64.937  1.00  0.00           C  
ATOM   3890 HD11 LEU   268      42.586  68.301  64.008  1.00  0.00           H  
ATOM   3891 HD12 LEU   268      42.379  68.504  65.798  1.00  0.00           H  
ATOM   3892 HD13 LEU   268      42.847  66.954  65.019  1.00  0.00           H  
ATOM   3893  CD2 LEU   268      40.191  66.449  65.668  1.00  0.00           C  
ATOM   3894 HD21 LEU   268      40.192  66.831  66.689  1.00  0.00           H  
ATOM   3895 HD22 LEU   268      39.251  65.980  65.379  1.00  0.00           H  
ATOM   3896 HD23 LEU   268      40.964  65.681  65.664  1.00  0.00           H  
ATOM   3897  C   LEU   268      37.867  69.983  63.897  1.00  0.00           C  
ATOM   3898  O   LEU   268      37.008  70.423  64.603  1.00  0.00           O  
ATOM   3899  N   ARG   269      38.324  70.541  62.734  1.00  0.00           N  
ATOM   3900  H   ARG   269      38.862  69.969  62.098  1.00  0.00           H  
ATOM   3901  CA  ARG   269      38.083  71.983  62.499  1.00  0.00           C  
ATOM   3902  HA  ARG   269      38.310  72.615  63.358  1.00  0.00           H  
ATOM   3903  CB  ARG   269      39.055  72.394  61.452  1.00  0.00           C  
ATOM   3904  HB2 ARG   269      38.998  71.706  60.608  1.00  0.00           H  
ATOM   3905  HB3 ARG   269      38.827  73.406  61.117  1.00  0.00           H  
ATOM   3906  CG  ARG   269      40.503  72.356  62.094  1.00  0.00           C  
ATOM   3907  HG2 ARG   269      40.566  73.065  62.919  1.00  0.00           H  
ATOM   3908  HG3 ARG   269      40.641  71.333  62.443  1.00  0.00           H  
ATOM   3909  CD  ARG   269      41.557  72.795  61.109  1.00  0.00           C  
ATOM   3910  HD2 ARG   269      41.157  73.683  60.621  1.00  0.00           H  
ATOM   3911  HD3 ARG   269      42.468  73.028  61.660  1.00  0.00           H  
ATOM   3912  NE  ARG   269      41.814  71.781  60.037  1.00  0.00           N  
ATOM   3913  HE  ARG   269      41.489  70.826  60.082  1.00  0.00           H  
ATOM   3914  CZ  ARG   269      42.431  71.989  58.929  1.00  0.00           C  
ATOM   3915  NH1 ARG   269      42.805  73.162  58.569  1.00  0.00           N  
ATOM   3916 HH11 ARG   269      42.839  73.780  59.367  1.00  0.00           H  
ATOM   3917 HH12 ARG   269      43.569  73.222  57.911  1.00  0.00           H  
ATOM   3918  NH2 ARG   269      42.698  70.942  58.171  1.00  0.00           N  
ATOM   3919 HH21 ARG   269      42.238  70.105  58.499  1.00  0.00           H  
ATOM   3920 HH22 ARG   269      42.891  71.009  57.182  1.00  0.00           H  
ATOM   3921  C   ARG   269      36.552  72.225  62.079  1.00  0.00           C  
ATOM   3922  O   ARG   269      36.137  73.358  62.247  1.00  0.00           O  
ATOM   3923  N   THR   270      35.880  71.291  61.334  1.00  0.00           N  
ATOM   3924  H   THR   270      36.316  70.469  60.942  1.00  0.00           H  
ATOM   3925  CA  THR   270      34.475  71.408  60.991  1.00  0.00           C  
ATOM   3926  HA  THR   270      34.452  72.262  60.314  1.00  0.00           H  
ATOM   3927  CB  THR   270      33.986  70.290  60.038  1.00  0.00           C  
ATOM   3928  HB  THR   270      34.228  69.325  60.483  1.00  0.00           H  
ATOM   3929  CG2 THR   270      32.514  70.266  59.636  1.00  0.00           C  
ATOM   3930 HG21 THR   270      32.286  69.333  59.120  1.00  0.00           H  
ATOM   3931 HG22 THR   270      31.877  70.302  60.520  1.00  0.00           H  
ATOM   3932 HG23 THR   270      32.247  71.026  58.902  1.00  0.00           H  
ATOM   3933  OG1 THR   270      34.689  70.414  58.744  1.00  0.00           O  
ATOM   3934  HG1 THR   270      35.587  70.144  58.949  1.00  0.00           H  
ATOM   3935  C   THR   270      33.502  71.536  62.198  1.00  0.00           C  
ATOM   3936  O   THR   270      32.668  72.444  62.246  1.00  0.00           O  
ATOM   3937  N   PRO   271      33.733  70.707  63.254  1.00  0.00           N  
ATOM   3938  CD  PRO   271      34.332  69.383  63.165  1.00  0.00           C  
ATOM   3939  HD2 PRO   271      33.795  68.765  62.445  1.00  0.00           H  
ATOM   3940  HD3 PRO   271      35.363  69.380  62.811  1.00  0.00           H  
ATOM   3941  CG  PRO   271      34.214  68.897  64.649  1.00  0.00           C  
ATOM   3942  HG2 PRO   271      35.012  69.193  65.330  1.00  0.00           H  
ATOM   3943  HG3 PRO   271      34.011  67.827  64.612  1.00  0.00           H  
ATOM   3944  CB  PRO   271      32.919  69.518  65.097  1.00  0.00           C  
ATOM   3945  HB2 PRO   271      32.098  68.893  64.747  1.00  0.00           H  
ATOM   3946  HB3 PRO   271      32.898  69.574  66.186  1.00  0.00           H  
ATOM   3947  CA  PRO   271      32.911  70.859  64.366  1.00  0.00           C  
ATOM   3948  HA  PRO   271      31.890  71.127  64.094  1.00  0.00           H  
ATOM   3949  C   PRO   271      33.264  72.117  65.244  1.00  0.00           C  
ATOM   3950  O   PRO   271      32.462  72.554  66.088  1.00  0.00           O  
ATOM   3951  N   GLN   272      34.482  72.673  65.112  1.00  0.00           N  
ATOM   3952  H   GLN   272      35.171  72.286  64.483  1.00  0.00           H  
ATOM   3953  CA  GLN   272      34.937  73.738  65.989  1.00  0.00           C  
ATOM   3954  HA  GLN   272      34.787  73.522  67.047  1.00  0.00           H  
ATOM   3955  CB  GLN   272      36.485  73.879  65.826  1.00  0.00           C  
ATOM   3956  HB2 GLN   272      36.642  74.247  64.813  1.00  0.00           H  
ATOM   3957  HB3 GLN   272      36.989  72.924  65.978  1.00  0.00           H  
ATOM   3958  CG  GLN   272      37.196  74.801  66.926  1.00  0.00           C  
ATOM   3959  HG2 GLN   272      36.849  75.826  66.793  1.00  0.00           H  
ATOM   3960  HG3 GLN   272      36.991  74.454  67.939  1.00  0.00           H  
ATOM   3961  CD  GLN   272      38.728  74.852  66.756  1.00  0.00           C  
ATOM   3962  OE1 GLN   272      39.377  74.383  65.796  1.00  0.00           O  
ATOM   3963  NE2 GLN   272      39.448  75.428  67.704  1.00  0.00           N  
ATOM   3964 HE21 GLN   272      39.006  75.803  68.531  1.00  0.00           H  
ATOM   3965 HE22 GLN   272      40.448  75.545  67.635  1.00  0.00           H  
ATOM   3966  C   GLN   272      34.235  75.032  65.712  1.00  0.00           C  
ATOM   3967  O   GLN   272      33.795  75.760  66.636  1.00  0.00           O  
ATOM   3968  N   LEU   273      34.042  75.326  64.362  1.00  0.00           N  
ATOM   3969  H   LEU   273      34.256  74.744  63.565  1.00  0.00           H  
ATOM   3970  CA  LEU   273      33.203  76.425  63.987  1.00  0.00           C  
ATOM   3971  HA  LEU   273      33.579  77.308  64.504  1.00  0.00           H  
ATOM   3972  CB  LEU   273      33.312  76.678  62.477  1.00  0.00           C  
ATOM   3973  HB2 LEU   273      32.990  75.817  61.890  1.00  0.00           H  
ATOM   3974  HB3 LEU   273      34.377  76.685  62.245  1.00  0.00           H  
ATOM   3975  CG  LEU   273      32.700  78.052  62.070  1.00  0.00           C  
ATOM   3976  HG  LEU   273      31.695  78.096  62.490  1.00  0.00           H  
ATOM   3977  CD1 LEU   273      33.539  79.210  62.587  1.00  0.00           C  
ATOM   3978 HD11 LEU   273      34.583  78.966  62.388  1.00  0.00           H  
ATOM   3979 HD12 LEU   273      33.404  79.249  63.668  1.00  0.00           H  
ATOM   3980 HD13 LEU   273      33.357  80.167  62.097  1.00  0.00           H  
ATOM   3981  CD2 LEU   273      32.597  78.122  60.523  1.00  0.00           C  
ATOM   3982 HD21 LEU   273      31.787  78.840  60.395  1.00  0.00           H  
ATOM   3983 HD22 LEU   273      33.517  78.546  60.121  1.00  0.00           H  
ATOM   3984 HD23 LEU   273      32.302  77.184  60.054  1.00  0.00           H  
ATOM   3985  C   LEU   273      31.772  76.154  64.416  1.00  0.00           C  
ATOM   3986  O   LEU   273      31.169  77.160  64.777  1.00  0.00           O  
ATOM   3987  N   LEU   274      31.216  74.933  64.370  1.00  0.00           N  
ATOM   3988  H   LEU   274      31.716  74.127  64.023  1.00  0.00           H  
ATOM   3989  CA  LEU   274      29.817  74.684  64.720  1.00  0.00           C  
ATOM   3990  HA  LEU   274      29.158  75.379  64.200  1.00  0.00           H  
ATOM   3991  CB  LEU   274      29.387  73.200  64.353  1.00  0.00           C  
ATOM   3992  HB2 LEU   274      30.187  72.567  64.736  1.00  0.00           H  
ATOM   3993  HB3 LEU   274      28.526  72.884  64.943  1.00  0.00           H  
ATOM   3994  CG  LEU   274      29.206  72.899  62.878  1.00  0.00           C  
ATOM   3995  HG  LEU   274      30.212  72.816  62.466  1.00  0.00           H  
ATOM   3996  CD1 LEU   274      28.544  71.510  62.731  1.00  0.00           C  
ATOM   3997 HD11 LEU   274      28.187  71.412  61.706  1.00  0.00           H  
ATOM   3998 HD12 LEU   274      29.055  70.607  63.066  1.00  0.00           H  
ATOM   3999 HD13 LEU   274      27.606  71.449  63.285  1.00  0.00           H  
ATOM   4000  CD2 LEU   274      28.354  73.947  62.104  1.00  0.00           C  
ATOM   4001 HD21 LEU   274      29.040  74.794  62.079  1.00  0.00           H  
ATOM   4002 HD22 LEU   274      27.361  74.086  62.530  1.00  0.00           H  
ATOM   4003 HD23 LEU   274      28.361  73.620  61.064  1.00  0.00           H  
ATOM   4004  C   LEU   274      29.548  75.086  66.191  1.00  0.00           C  
ATOM   4005  O   LEU   274      28.572  75.850  66.456  1.00  0.00           O  
ATOM   4006  N   TRP   275      30.455  74.634  67.078  1.00  0.00           N  
ATOM   4007  H   TRP   275      31.067  73.883  66.794  1.00  0.00           H  
ATOM   4008  CA  TRP   275      30.500  74.945  68.464  1.00  0.00           C  
ATOM   4009  HA  TRP   275      29.648  74.501  68.978  1.00  0.00           H  
ATOM   4010  CB  TRP   275      31.707  74.170  68.988  1.00  0.00           C  
ATOM   4011  HB2 TRP   275      31.498  73.128  68.748  1.00  0.00           H  
ATOM   4012  HB3 TRP   275      32.667  74.523  68.611  1.00  0.00           H  
ATOM   4013  CG  TRP   275      31.735  74.257  70.454  1.00  0.00           C  
ATOM   4014  CD1 TRP   275      32.278  75.260  71.082  1.00  0.00           C  
ATOM   4015  HD1 TRP   275      32.792  76.098  70.634  1.00  0.00           H  
ATOM   4016  NE1 TRP   275      32.026  75.112  72.437  1.00  0.00           N  
ATOM   4017  HE1 TRP   275      32.219  75.868  73.078  1.00  0.00           H  
ATOM   4018  CE2 TRP   275      31.299  73.993  72.791  1.00  0.00           C  
ATOM   4019  CZ2 TRP   275      30.822  73.486  73.993  1.00  0.00           C  
ATOM   4020  HZ2 TRP   275      31.086  73.900  74.954  1.00  0.00           H  
ATOM   4021  CH2 TRP   275      29.775  72.501  73.870  1.00  0.00           C  
ATOM   4022  HH2 TRP   275      29.225  72.172  74.739  1.00  0.00           H  
ATOM   4023  CZ3 TRP   275      29.460  71.910  72.648  1.00  0.00           C  
ATOM   4024  HZ3 TRP   275      28.732  71.126  72.499  1.00  0.00           H  
ATOM   4025  CE3 TRP   275      30.101  72.353  71.436  1.00  0.00           C  
ATOM   4026  HE3 TRP   275      29.892  71.856  70.500  1.00  0.00           H  
ATOM   4027  CD2 TRP   275      31.055  73.448  71.466  1.00  0.00           C  
ATOM   4028  C   TRP   275      30.564  76.424  68.764  1.00  0.00           C  
ATOM   4029  O   TRP   275      29.947  76.978  69.690  1.00  0.00           O  
ATOM   4030  N   ALA   276      31.354  77.077  67.887  1.00  0.00           N  
ATOM   4031  H   ALA   276      31.968  76.551  67.283  1.00  0.00           H  
ATOM   4032  CA  ALA   276      31.605  78.586  68.140  1.00  0.00           C  
ATOM   4033  HA  ALA   276      31.791  78.725  69.205  1.00  0.00           H  
ATOM   4034  CB  ALA   276      32.832  78.882  67.324  1.00  0.00           C  
ATOM   4035  HB1 ALA   276      33.031  79.902  67.651  1.00  0.00           H  
ATOM   4036  HB2 ALA   276      32.577  78.862  66.264  1.00  0.00           H  
ATOM   4037  HB3 ALA   276      33.643  78.197  67.574  1.00  0.00           H  
ATOM   4038  C   ALA   276      30.393  79.383  67.507  1.00  0.00           C  
ATOM   4039  O   ALA   276      30.064  80.464  68.007  1.00  0.00           O  
ATOM   4040  N   SER   277      29.743  78.840  66.473  1.00  0.00           N  
ATOM   4041  H   SER   277      30.214  78.079  66.004  1.00  0.00           H  
ATOM   4042  CA  SER   277      28.466  79.351  65.899  1.00  0.00           C  
ATOM   4043  HA  SER   277      28.527  80.413  65.661  1.00  0.00           H  
ATOM   4044  CB  SER   277      28.301  78.608  64.530  1.00  0.00           C  
ATOM   4045  HB2 SER   277      27.911  77.603  64.694  1.00  0.00           H  
ATOM   4046  HB3 SER   277      27.567  79.169  63.952  1.00  0.00           H  
ATOM   4047  OG  SER   277      29.423  78.663  63.684  1.00  0.00           O  
ATOM   4048  HG  SER   277      30.147  78.208  64.121  1.00  0.00           H  
ATOM   4049  C   SER   277      27.154  79.192  66.729  1.00  0.00           C  
ATOM   4050  O   SER   277      26.143  79.700  66.283  1.00  0.00           O  
ATOM   4051  N   GLY   278      27.131  78.398  67.817  1.00  0.00           N  
ATOM   4052  H   GLY   278      27.996  77.938  68.066  1.00  0.00           H  
ATOM   4053  CA  GLY   278      26.059  78.137  68.749  1.00  0.00           C  
ATOM   4054  HA2 GLY   278      26.377  78.140  69.792  1.00  0.00           H  
ATOM   4055  HA3 GLY   278      25.277  78.896  68.760  1.00  0.00           H  
ATOM   4056  C   GLY   278      25.389  76.788  68.502  1.00  0.00           C  
ATOM   4057  O   GLY   278      24.698  76.359  69.399  1.00  0.00           O  
ATOM   4058  N   ILE   279      25.684  76.013  67.382  1.00  0.00           N  
ATOM   4059  H   ILE   279      26.338  76.395  66.714  1.00  0.00           H  
ATOM   4060  CA  ILE   279      25.198  74.679  67.045  1.00  0.00           C  
ATOM   4061  HA  ILE   279      24.174  74.535  67.389  1.00  0.00           H  
ATOM   4062  CB  ILE   279      25.226  74.507  65.554  1.00  0.00           C  
ATOM   4063  HB  ILE   279      26.270  74.473  65.242  1.00  0.00           H  
ATOM   4064  CG2 ILE   279      24.755  73.146  65.085  1.00  0.00           C  
ATOM   4065 HG21 ILE   279      23.703  72.970  65.309  1.00  0.00           H  
ATOM   4066 HG22 ILE   279      24.960  73.051  64.019  1.00  0.00           H  
ATOM   4067 HG23 ILE   279      25.467  72.437  65.509  1.00  0.00           H  
ATOM   4068  CG1 ILE   279      24.320  75.529  64.754  1.00  0.00           C  
ATOM   4069 HG12 ILE   279      23.375  75.608  65.292  1.00  0.00           H  
ATOM   4070 HG13 ILE   279      24.173  75.188  63.729  1.00  0.00           H  
ATOM   4071  CD1 ILE   279      24.927  76.973  64.552  1.00  0.00           C  
ATOM   4072 HD11 ILE   279      25.989  76.924  64.311  1.00  0.00           H  
ATOM   4073 HD12 ILE   279      24.388  77.399  63.706  1.00  0.00           H  
ATOM   4074 HD13 ILE   279      24.755  77.531  65.473  1.00  0.00           H  
ATOM   4075  C   ILE   279      26.060  73.687  67.825  1.00  0.00           C  
ATOM   4076  O   ILE   279      27.208  73.359  67.558  1.00  0.00           O  
ATOM   4077  N   ARG   280      25.400  73.219  68.926  1.00  0.00           N  
ATOM   4078  H   ARG   280      24.540  73.698  69.153  1.00  0.00           H  
ATOM   4079  CA  ARG   280      26.011  72.282  69.899  1.00  0.00           C  
ATOM   4080  HA  ARG   280      26.955  71.887  69.522  1.00  0.00           H  
ATOM   4081  CB  ARG   280      26.313  73.135  71.159  1.00  0.00           C  
ATOM   4082  HB2 ARG   280      25.299  73.475  71.370  1.00  0.00           H  
ATOM   4083  HB3 ARG   280      26.775  72.597  71.988  1.00  0.00           H  
ATOM   4084  CG  ARG   280      27.201  74.345  70.872  1.00  0.00           C  
ATOM   4085  HG2 ARG   280      28.171  73.990  70.523  1.00  0.00           H  
ATOM   4086  HG3 ARG   280      26.791  74.899  70.028  1.00  0.00           H  
ATOM   4087  CD  ARG   280      27.270  75.227  72.071  1.00  0.00           C  
ATOM   4088  HD2 ARG   280      26.323  75.688  72.350  1.00  0.00           H  
ATOM   4089  HD3 ARG   280      27.647  74.611  72.887  1.00  0.00           H  
ATOM   4090  NE  ARG   280      28.285  76.278  71.828  1.00  0.00           N  
ATOM   4091  HE  ARG   280      28.449  76.691  70.921  1.00  0.00           H  
ATOM   4092  CZ  ARG   280      29.044  76.801  72.715  1.00  0.00           C  
ATOM   4093  NH1 ARG   280      29.158  76.368  73.942  1.00  0.00           N  
ATOM   4094 HH11 ARG   280      29.913  76.735  74.505  1.00  0.00           H  
ATOM   4095 HH12 ARG   280      28.753  75.492  74.239  1.00  0.00           H  
ATOM   4096  NH2 ARG   280      29.803  77.827  72.507  1.00  0.00           N  
ATOM   4097 HH21 ARG   280      29.805  78.211  71.573  1.00  0.00           H  
ATOM   4098 HH22 ARG   280      30.506  78.198  73.131  1.00  0.00           H  
ATOM   4099  C   ARG   280      24.988  71.176  70.199  1.00  0.00           C  
ATOM   4100  O   ARG   280      24.597  70.990  71.329  1.00  0.00           O  
ATOM   4101  N   PRO   281      24.544  70.409  69.185  1.00  0.00           N  
ATOM   4102  CD  PRO   281      24.816  70.357  67.741  1.00  0.00           C  
ATOM   4103  HD2 PRO   281      25.887  70.547  67.665  1.00  0.00           H  
ATOM   4104  HD3 PRO   281      24.271  71.119  67.185  1.00  0.00           H  
ATOM   4105  CG  PRO   281      24.439  68.939  67.317  1.00  0.00           C  
ATOM   4106  HG2 PRO   281      25.368  68.377  67.225  1.00  0.00           H  
ATOM   4107  HG3 PRO   281      24.069  68.909  66.293  1.00  0.00           H  
ATOM   4108  CB  PRO   281      23.505  68.334  68.366  1.00  0.00           C  
ATOM   4109  HB2 PRO   281      23.515  67.245  68.307  1.00  0.00           H  
ATOM   4110  HB3 PRO   281      22.518  68.738  68.143  1.00  0.00           H  
ATOM   4111  CA  PRO   281      23.913  69.096  69.645  1.00  0.00           C  
ATOM   4112  HA  PRO   281      23.031  69.302  70.251  1.00  0.00           H  
ATOM   4113  C   PRO   281      24.860  68.224  70.520  1.00  0.00           C  
ATOM   4114  O   PRO   281      26.092  68.260  70.437  1.00  0.00           O  
ATOM   4115  N   ASP   282      24.296  67.337  71.364  1.00  0.00           N  
ATOM   4116  H   ASP   282      23.288  67.286  71.400  1.00  0.00           H  
ATOM   4117  CA  ASP   282      25.054  66.402  72.246  1.00  0.00           C  
ATOM   4118  HA  ASP   282      25.656  67.007  72.924  1.00  0.00           H  
ATOM   4119  CB  ASP   282      24.079  65.529  73.159  1.00  0.00           C  
ATOM   4120  HB2 ASP   282      23.398  66.129  73.763  1.00  0.00           H  
ATOM   4121  HB3 ASP   282      23.381  65.052  72.471  1.00  0.00           H  
ATOM   4122  CG  ASP   282      24.711  64.406  73.989  1.00  0.00           C  
ATOM   4123  OD1 ASP   282      25.888  64.484  74.439  1.00  0.00           O  
ATOM   4124  OD2 ASP   282      24.091  63.309  74.092  1.00  0.00           O  
ATOM   4125  C   ASP   282      26.020  65.506  71.404  1.00  0.00           C  
ATOM   4126  O   ASP   282      27.108  65.121  71.862  1.00  0.00           O  
ATOM   4127  N   ALA   283      25.554  65.210  70.166  1.00  0.00           N  
ATOM   4128  H   ALA   283      24.584  65.305  69.902  1.00  0.00           H  
ATOM   4129  CA  ALA   283      26.285  64.549  69.094  1.00  0.00           C  
ATOM   4130  HA  ALA   283      26.280  63.512  69.428  1.00  0.00           H  
ATOM   4131  CB  ALA   283      25.472  64.704  67.803  1.00  0.00           C  
ATOM   4132  HB1 ALA   283      25.935  64.058  67.057  1.00  0.00           H  
ATOM   4133  HB2 ALA   283      25.402  65.729  67.439  1.00  0.00           H  
ATOM   4134  HB3 ALA   283      24.445  64.373  67.957  1.00  0.00           H  
ATOM   4135  C   ALA   283      27.709  64.957  68.816  1.00  0.00           C  
ATOM   4136  O   ALA   283      28.540  64.119  68.502  1.00  0.00           O  
ATOM   4137  N   LEU   284      27.969  66.263  68.809  1.00  0.00           N  
ATOM   4138  H   LEU   284      27.118  66.717  69.110  1.00  0.00           H  
ATOM   4139  CA  LEU   284      29.100  66.949  68.158  1.00  0.00           C  
ATOM   4140  HA  LEU   284      28.965  66.709  67.104  1.00  0.00           H  
ATOM   4141  CB  LEU   284      28.802  68.412  68.321  1.00  0.00           C  
ATOM   4142  HB2 LEU   284      27.761  68.599  68.057  1.00  0.00           H  
ATOM   4143  HB3 LEU   284      29.135  68.700  69.319  1.00  0.00           H  
ATOM   4144  CG  LEU   284      29.644  69.232  67.303  1.00  0.00           C  
ATOM   4145  HG  LEU   284      30.667  68.904  67.487  1.00  0.00           H  
ATOM   4146  CD1 LEU   284      29.359  68.971  65.867  1.00  0.00           C  
ATOM   4147 HD11 LEU   284      28.289  68.794  65.753  1.00  0.00           H  
ATOM   4148 HD12 LEU   284      29.812  68.060  65.476  1.00  0.00           H  
ATOM   4149 HD13 LEU   284      29.760  69.807  65.294  1.00  0.00           H  
ATOM   4150  CD2 LEU   284      29.456  70.728  67.574  1.00  0.00           C  
ATOM   4151 HD21 LEU   284      28.416  71.054  67.602  1.00  0.00           H  
ATOM   4152 HD22 LEU   284      29.893  70.863  68.563  1.00  0.00           H  
ATOM   4153 HD23 LEU   284      30.031  71.381  66.917  1.00  0.00           H  
ATOM   4154  C   LEU   284      30.406  66.516  68.729  1.00  0.00           C  
ATOM   4155  O   LEU   284      30.662  66.415  69.936  1.00  0.00           O  
ATOM   4156  N   GLY   285      31.283  66.183  67.783  1.00  0.00           N  
ATOM   4157  H   GLY   285      31.001  66.266  66.817  1.00  0.00           H  
ATOM   4158  CA  GLY   285      32.590  65.703  68.105  1.00  0.00           C  
ATOM   4159  HA2 GLY   285      33.257  65.896  67.265  1.00  0.00           H  
ATOM   4160  HA3 GLY   285      33.044  66.199  68.962  1.00  0.00           H  
ATOM   4161  C   GLY   285      32.711  64.187  68.488  1.00  0.00           C  
ATOM   4162  O   GLY   285      33.856  63.658  68.529  1.00  0.00           O  
ATOM   4163  N   ARG   286      31.596  63.475  68.888  1.00  0.00           N  
ATOM   4164  H   ARG   286      30.686  63.915  68.876  1.00  0.00           H  
ATOM   4165  CA  ARG   286      31.586  62.026  69.245  1.00  0.00           C  
ATOM   4166  HA  ARG   286      32.397  61.876  69.958  1.00  0.00           H  
ATOM   4167  CB  ARG   286      30.199  61.594  69.977  1.00  0.00           C  
ATOM   4168  HB2 ARG   286      29.366  61.872  69.331  1.00  0.00           H  
ATOM   4169  HB3 ARG   286      30.226  60.530  70.215  1.00  0.00           H  
ATOM   4170  CG  ARG   286      29.942  62.403  71.181  1.00  0.00           C  
ATOM   4171  HG2 ARG   286      30.076  63.465  70.979  1.00  0.00           H  
ATOM   4172  HG3 ARG   286      30.688  62.120  71.924  1.00  0.00           H  
ATOM   4173  CD  ARG   286      28.544  62.091  71.722  1.00  0.00           C  
ATOM   4174  HD2 ARG   286      27.797  62.337  70.968  1.00  0.00           H  
ATOM   4175  HD3 ARG   286      28.414  61.014  71.826  1.00  0.00           H  
ATOM   4176  NE  ARG   286      28.189  62.866  72.917  1.00  0.00           N  
ATOM   4177  HE  ARG   286      27.738  63.752  72.741  1.00  0.00           H  
ATOM   4178  CZ  ARG   286      28.748  62.653  74.073  1.00  0.00           C  
ATOM   4179  NH1 ARG   286      29.631  61.691  74.353  1.00  0.00           N  
ATOM   4180 HH11 ARG   286      29.812  61.003  73.635  1.00  0.00           H  
ATOM   4181 HH12 ARG   286      29.676  61.376  75.312  1.00  0.00           H  
ATOM   4182  NH2 ARG   286      28.499  63.419  75.054  1.00  0.00           N  
ATOM   4183 HH21 ARG   286      27.772  64.115  74.961  1.00  0.00           H  
ATOM   4184 HH22 ARG   286      29.043  63.221  75.881  1.00  0.00           H  
ATOM   4185  C   ARG   286      31.791  61.054  68.122  1.00  0.00           C  
ATOM   4186  O   ARG   286      31.797  61.471  66.976  1.00  0.00           O  
ATOM   4187  N   TYR   287      31.836  59.756  68.398  1.00  0.00           N  
ATOM   4188  H   TYR   287      31.716  59.434  69.347  1.00  0.00           H  
ATOM   4189  CA  TYR   287      31.913  58.767  67.283  1.00  0.00           C  
ATOM   4190  HA  TYR   287      31.810  57.762  67.692  1.00  0.00           H  
ATOM   4191  CB  TYR   287      30.692  58.666  66.367  1.00  0.00           C  
ATOM   4192  HB2 TYR   287      30.622  57.661  65.951  1.00  0.00           H  
ATOM   4193  HB3 TYR   287      30.891  59.340  65.534  1.00  0.00           H  
ATOM   4194  CG  TYR   287      29.415  58.900  67.116  1.00  0.00           C  
ATOM   4195  CD1 TYR   287      28.958  57.978  68.062  1.00  0.00           C  
ATOM   4196  HD1 TYR   287      29.448  57.017  68.113  1.00  0.00           H  
ATOM   4197  CE1 TYR   287      27.889  58.347  68.958  1.00  0.00           C  
ATOM   4198  HE1 TYR   287      27.728  57.674  69.787  1.00  0.00           H  
ATOM   4199  CZ  TYR   287      27.251  59.562  68.865  1.00  0.00           C  
ATOM   4200  OH  TYR   287      26.372  59.891  69.897  1.00  0.00           O  
ATOM   4201  HH  TYR   287      25.604  59.323  69.997  1.00  0.00           H  
ATOM   4202  CE2 TYR   287      27.650  60.471  67.833  1.00  0.00           C  
ATOM   4203  HE2 TYR   287      27.228  61.453  67.678  1.00  0.00           H  
ATOM   4204  CD2 TYR   287      28.760  60.173  66.985  1.00  0.00           C  
ATOM   4205  HD2 TYR   287      29.103  60.808  66.181  1.00  0.00           H  
ATOM   4206  C   TYR   287      33.251  58.850  66.512  1.00  0.00           C  
ATOM   4207  O   TYR   287      33.511  58.436  65.412  1.00  0.00           O  
ATOM   4208  N   LEU   288      34.185  59.569  67.154  1.00  0.00           N  
ATOM   4209  H   LEU   288      33.925  59.762  68.111  1.00  0.00           H  
ATOM   4210  CA  LEU   288      35.536  59.817  66.739  1.00  0.00           C  
ATOM   4211  HA  LEU   288      35.575  60.400  65.819  1.00  0.00           H  
ATOM   4212  CB  LEU   288      36.245  60.768  67.685  1.00  0.00           C  
ATOM   4213  HB2 LEU   288      35.744  61.736  67.649  1.00  0.00           H  
ATOM   4214  HB3 LEU   288      36.041  60.477  68.716  1.00  0.00           H  
ATOM   4215  CG  LEU   288      37.739  60.882  67.632  1.00  0.00           C  
ATOM   4216  HG  LEU   288      38.243  59.926  67.495  1.00  0.00           H  
ATOM   4217  CD1 LEU   288      38.231  61.717  66.455  1.00  0.00           C  
ATOM   4218 HD11 LEU   288      39.318  61.777  66.509  1.00  0.00           H  
ATOM   4219 HD12 LEU   288      37.774  62.706  66.500  1.00  0.00           H  
ATOM   4220 HD13 LEU   288      37.938  61.312  65.487  1.00  0.00           H  
ATOM   4221  CD2 LEU   288      38.205  61.537  68.991  1.00  0.00           C  
ATOM   4222 HD21 LEU   288      37.730  62.510  69.120  1.00  0.00           H  
ATOM   4223 HD22 LEU   288      37.934  60.883  69.820  1.00  0.00           H  
ATOM   4224 HD23 LEU   288      39.287  61.641  69.068  1.00  0.00           H  
ATOM   4225  C   LEU   288      36.299  58.484  66.526  1.00  0.00           C  
ATOM   4226  O   LEU   288      36.336  57.737  67.510  1.00  0.00           O  
ATOM   4227  N   ASN   289      36.875  58.276  65.344  1.00  0.00           N  
ATOM   4228  H   ASN   289      36.864  59.037  64.680  1.00  0.00           H  
ATOM   4229  CA  ASN   289      37.690  57.079  65.146  1.00  0.00           C  
ATOM   4230  HA  ASN   289      38.194  56.745  66.052  1.00  0.00           H  
ATOM   4231  CB  ASN   289      36.760  55.981  64.665  1.00  0.00           C  
ATOM   4232  HB2 ASN   289      37.275  55.023  64.727  1.00  0.00           H  
ATOM   4233  HB3 ASN   289      35.819  55.904  65.210  1.00  0.00           H  
ATOM   4234  CG  ASN   289      36.331  56.217  63.266  1.00  0.00           C  
ATOM   4235  OD1 ASN   289      37.016  55.761  62.331  1.00  0.00           O  
ATOM   4236  ND2 ASN   289      35.315  56.996  63.018  1.00  0.00           N  
ATOM   4237 HD21 ASN   289      34.865  57.518  63.756  1.00  0.00           H  
ATOM   4238 HD22 ASN   289      34.957  56.971  62.074  1.00  0.00           H  
ATOM   4239  C   ASN   289      39.018  57.366  64.322  1.00  0.00           C  
ATOM   4240  O   ASN   289      39.090  58.399  63.612  1.00  0.00           O  
ATOM   4241  N   ASP   290      40.001  56.498  64.447  1.00  0.00           N  
ATOM   4242  H   ASP   290      39.884  55.638  64.964  1.00  0.00           H  
ATOM   4243  CA  ASP   290      41.290  56.686  63.783  1.00  0.00           C  
ATOM   4244  HA  ASP   290      41.193  57.360  62.931  1.00  0.00           H  
ATOM   4245  CB  ASP   290      42.259  57.326  64.826  1.00  0.00           C  
ATOM   4246  HB2 ASP   290      42.314  56.594  65.632  1.00  0.00           H  
ATOM   4247  HB3 ASP   290      41.828  58.237  65.240  1.00  0.00           H  
ATOM   4248  CG  ASP   290      43.678  57.484  64.256  1.00  0.00           C  
ATOM   4249  OD1 ASP   290      43.868  57.972  63.119  1.00  0.00           O  
ATOM   4250  OD2 ASP   290      44.630  57.118  64.926  1.00  0.00           O  
ATOM   4251  C   ASP   290      41.902  55.380  63.303  1.00  0.00           C  
ATOM   4252  O   ASP   290      41.710  54.333  63.929  1.00  0.00           O  
ATOM   4253  N   GLN   291      42.719  55.493  62.247  1.00  0.00           N  
ATOM   4254  H   GLN   291      42.938  56.415  61.896  1.00  0.00           H  
ATOM   4255  CA  GLN   291      43.505  54.359  61.659  1.00  0.00           C  
ATOM   4256  HA  GLN   291      43.016  53.388  61.734  1.00  0.00           H  
ATOM   4257  CB  GLN   291      43.701  54.703  60.149  1.00  0.00           C  
ATOM   4258  HB2 GLN   291      44.253  53.850  59.755  1.00  0.00           H  
ATOM   4259  HB3 GLN   291      44.267  55.627  60.033  1.00  0.00           H  
ATOM   4260  CG  GLN   291      42.305  54.713  59.488  1.00  0.00           C  
ATOM   4261  HG2 GLN   291      41.812  53.766  59.707  1.00  0.00           H  
ATOM   4262  HG3 GLN   291      41.592  55.406  59.934  1.00  0.00           H  
ATOM   4263  CD  GLN   291      42.420  54.924  57.990  1.00  0.00           C  
ATOM   4264  OE1 GLN   291      43.458  54.952  57.351  1.00  0.00           O  
ATOM   4265  NE2 GLN   291      41.350  54.873  57.242  1.00  0.00           N  
ATOM   4266 HE21 GLN   291      40.477  54.626  57.685  1.00  0.00           H  
ATOM   4267 HE22 GLN   291      41.515  54.831  56.247  1.00  0.00           H  
ATOM   4268  C   GLN   291      44.826  54.266  62.458  1.00  0.00           C  
ATOM   4269  O   GLN   291      45.733  55.059  62.202  1.00  0.00           O  
ATOM   4270  N   ALA   292      44.944  53.251  63.321  1.00  0.00           N  
ATOM   4271  H   ALA   292      44.097  52.702  63.366  1.00  0.00           H  
ATOM   4272  CA  ALA   292      46.212  52.787  63.800  1.00  0.00           C  
ATOM   4273  HA  ALA   292      46.619  53.595  64.409  1.00  0.00           H  
ATOM   4274  CB  ALA   292      45.940  51.653  64.716  1.00  0.00           C  
ATOM   4275  HB1 ALA   292      45.304  51.983  65.537  1.00  0.00           H  
ATOM   4276  HB2 ALA   292      45.455  50.904  64.090  1.00  0.00           H  
ATOM   4277  HB3 ALA   292      46.867  51.246  65.119  1.00  0.00           H  
ATOM   4278  C   ALA   292      47.156  52.413  62.666  1.00  0.00           C  
ATOM   4279  O   ALA   292      46.701  51.886  61.647  1.00  0.00           O  
ATOM   4280  N   GLN   293      48.455  52.698  62.782  1.00  0.00           N  
ATOM   4281  H   GLN   293      48.735  53.186  63.621  1.00  0.00           H  
ATOM   4282  CA  GLN   293      49.403  52.517  61.632  1.00  0.00           C  
ATOM   4283  HA  GLN   293      48.950  51.800  60.948  1.00  0.00           H  
ATOM   4284  CB  GLN   293      49.567  53.866  60.870  1.00  0.00           C  
ATOM   4285  HB2 GLN   293      48.599  54.333  60.690  1.00  0.00           H  
ATOM   4286  HB3 GLN   293      50.015  54.680  61.439  1.00  0.00           H  
ATOM   4287  CG  GLN   293      50.329  53.833  59.469  1.00  0.00           C  
ATOM   4288  HG2 GLN   293      49.616  53.510  58.711  1.00  0.00           H  
ATOM   4289  HG3 GLN   293      51.117  53.082  59.531  1.00  0.00           H  
ATOM   4290  CD  GLN   293      50.954  55.191  58.959  1.00  0.00           C  
ATOM   4291  OE1 GLN   293      51.827  55.230  58.110  1.00  0.00           O  
ATOM   4292  NE2 GLN   293      50.480  56.333  59.445  1.00  0.00           N  
ATOM   4293 HE21 GLN   293      49.667  56.328  60.045  1.00  0.00           H  
ATOM   4294 HE22 GLN   293      50.995  57.188  59.291  1.00  0.00           H  
ATOM   4295  C   GLN   293      50.758  51.938  62.073  1.00  0.00           C  
ATOM   4296  O   GLN   293      51.417  52.437  62.974  1.00  0.00           O  
ATOM   4297  N   VAL   294      51.339  50.992  61.350  1.00  0.00           N  
ATOM   4298  H   VAL   294      50.795  50.651  60.570  1.00  0.00           H  
ATOM   4299  CA  VAL   294      52.742  50.527  61.529  1.00  0.00           C  
ATOM   4300  HA  VAL   294      53.175  51.165  62.299  1.00  0.00           H  
ATOM   4301  CB  VAL   294      52.723  49.016  61.816  1.00  0.00           C  
ATOM   4302  HB  VAL   294      52.342  48.852  62.824  1.00  0.00           H  
ATOM   4303  CG1 VAL   294      51.935  48.152  60.838  1.00  0.00           C  
ATOM   4304 HG11 VAL   294      52.250  48.462  59.841  1.00  0.00           H  
ATOM   4305 HG12 VAL   294      52.153  47.103  61.040  1.00  0.00           H  
ATOM   4306 HG13 VAL   294      50.856  48.301  60.869  1.00  0.00           H  
ATOM   4307  CG2 VAL   294      54.201  48.458  61.896  1.00  0.00           C  
ATOM   4308 HG21 VAL   294      54.809  48.671  61.017  1.00  0.00           H  
ATOM   4309 HG22 VAL   294      54.624  48.880  62.808  1.00  0.00           H  
ATOM   4310 HG23 VAL   294      54.218  47.374  62.005  1.00  0.00           H  
ATOM   4311  C   VAL   294      53.502  50.798  60.263  1.00  0.00           C  
ATOM   4312  O   VAL   294      52.948  50.499  59.155  1.00  0.00           O  
ATOM   4313  N   VAL   295      54.719  51.157  60.348  1.00  0.00           N  
ATOM   4314  H   VAL   295      55.114  51.482  61.218  1.00  0.00           H  
ATOM   4315  CA  VAL   295      55.627  51.309  59.178  1.00  0.00           C  
ATOM   4316  HA  VAL   295      55.101  50.926  58.303  1.00  0.00           H  
ATOM   4317  CB  VAL   295      55.920  52.763  58.824  1.00  0.00           C  
ATOM   4318  HB  VAL   295      56.609  52.889  57.989  1.00  0.00           H  
ATOM   4319  CG1 VAL   295      54.665  53.533  58.478  1.00  0.00           C  
ATOM   4320 HG11 VAL   295      54.166  52.972  57.689  1.00  0.00           H  
ATOM   4321 HG12 VAL   295      54.773  54.525  58.039  1.00  0.00           H  
ATOM   4322 HG13 VAL   295      53.975  53.594  59.319  1.00  0.00           H  
ATOM   4323  CG2 VAL   295      56.504  53.497  60.048  1.00  0.00           C  
ATOM   4324 HG21 VAL   295      57.542  53.206  60.208  1.00  0.00           H  
ATOM   4325 HG22 VAL   295      56.508  54.563  59.820  1.00  0.00           H  
ATOM   4326 HG23 VAL   295      55.919  53.493  60.968  1.00  0.00           H  
ATOM   4327  C   VAL   295      56.873  50.420  59.178  1.00  0.00           C  
ATOM   4328  O   VAL   295      57.401  50.142  60.252  1.00  0.00           O  
ATOM   4329  N   PHE   296      57.439  50.094  58.004  1.00  0.00           N  
ATOM   4330  H   PHE   296      56.901  50.199  57.156  1.00  0.00           H  
ATOM   4331  CA  PHE   296      58.606  49.250  57.819  1.00  0.00           C  
ATOM   4332  HA  PHE   296      59.375  49.455  58.564  1.00  0.00           H  
ATOM   4333  CB  PHE   296      58.165  47.813  57.940  1.00  0.00           C  
ATOM   4334  HB2 PHE   296      57.520  47.702  58.811  1.00  0.00           H  
ATOM   4335  HB3 PHE   296      57.607  47.580  57.033  1.00  0.00           H  
ATOM   4336  CG  PHE   296      59.228  46.687  58.028  1.00  0.00           C  
ATOM   4337  CD1 PHE   296      60.110  46.708  59.105  1.00  0.00           C  
ATOM   4338  HD1 PHE   296      60.005  47.370  59.951  1.00  0.00           H  
ATOM   4339  CE1 PHE   296      60.956  45.581  59.187  1.00  0.00           C  
ATOM   4340  HE1 PHE   296      61.532  45.507  60.098  1.00  0.00           H  
ATOM   4341  CZ  PHE   296      60.879  44.475  58.264  1.00  0.00           C  
ATOM   4342  HZ  PHE   296      61.506  43.604  58.381  1.00  0.00           H  
ATOM   4343  CE2 PHE   296      60.214  44.651  57.111  1.00  0.00           C  
ATOM   4344  HE2 PHE   296      60.238  43.834  56.405  1.00  0.00           H  
ATOM   4345  CD2 PHE   296      59.318  45.724  57.006  1.00  0.00           C  
ATOM   4346  HD2 PHE   296      58.599  45.617  56.207  1.00  0.00           H  
ATOM   4347  C   PHE   296      59.324  49.539  56.421  1.00  0.00           C  
ATOM   4348  O   PHE   296      58.717  50.079  55.530  1.00  0.00           O  
ATOM   4349  N   ALA   297      60.559  49.153  56.267  1.00  0.00           N  
ATOM   4350  H   ALA   297      61.087  48.971  57.109  1.00  0.00           H  
ATOM   4351  CA  ALA   297      61.325  49.372  55.061  1.00  0.00           C  
ATOM   4352  HA  ALA   297      60.567  49.617  54.318  1.00  0.00           H  
ATOM   4353  CB  ALA   297      62.139  50.625  55.320  1.00  0.00           C  
ATOM   4354  HB1 ALA   297      62.547  50.959  54.366  1.00  0.00           H  
ATOM   4355  HB2 ALA   297      61.576  51.395  55.848  1.00  0.00           H  
ATOM   4356  HB3 ALA   297      62.990  50.251  55.889  1.00  0.00           H  
ATOM   4357  C   ALA   297      62.208  48.223  54.566  1.00  0.00           C  
ATOM   4358  O   ALA   297      62.607  47.322  55.294  1.00  0.00           O  
ATOM   4359  N   SER   298      62.532  48.316  53.259  1.00  0.00           N  
ATOM   4360  H   SER   298      62.113  49.014  52.661  1.00  0.00           H  
ATOM   4361  CA  SER   298      63.318  47.301  52.528  1.00  0.00           C  
ATOM   4362  HA  SER   298      64.102  46.903  53.172  1.00  0.00           H  
ATOM   4363  CB  SER   298      62.402  46.192  51.985  1.00  0.00           C  
ATOM   4364  HB2 SER   298      61.839  45.865  52.860  1.00  0.00           H  
ATOM   4365  HB3 SER   298      61.828  46.767  51.259  1.00  0.00           H  
ATOM   4366  OG  SER   298      63.071  45.110  51.360  1.00  0.00           O  
ATOM   4367  HG  SER   298      62.701  44.299  51.716  1.00  0.00           H  
ATOM   4368  C   SER   298      64.106  48.042  51.399  1.00  0.00           C  
ATOM   4369  O   SER   298      63.943  49.260  51.145  1.00  0.00           O  
ATOM   4370  N   ARG   299      64.884  47.263  50.661  1.00  0.00           N  
ATOM   4371  H   ARG   299      64.887  46.351  51.096  1.00  0.00           H  
ATOM   4372  CA  ARG   299      65.385  47.586  49.355  1.00  0.00           C  
ATOM   4373  HA  ARG   299      64.641  48.277  48.958  1.00  0.00           H  
ATOM   4374  CB  ARG   299      66.654  48.441  49.437  1.00  0.00           C  
ATOM   4375  HB2 ARG   299      66.531  49.241  50.168  1.00  0.00           H  
ATOM   4376  HB3 ARG   299      66.673  49.023  48.516  1.00  0.00           H  
ATOM   4377  CG  ARG   299      67.906  47.618  49.594  1.00  0.00           C  
ATOM   4378  HG2 ARG   299      67.783  46.841  50.348  1.00  0.00           H  
ATOM   4379  HG3 ARG   299      68.161  47.053  48.697  1.00  0.00           H  
ATOM   4380  CD  ARG   299      69.157  48.515  49.789  1.00  0.00           C  
ATOM   4381  HD2 ARG   299      69.611  48.629  48.804  1.00  0.00           H  
ATOM   4382  HD3 ARG   299      68.848  49.488  50.171  1.00  0.00           H  
ATOM   4383  NE  ARG   299      70.057  47.833  50.724  1.00  0.00           N  
ATOM   4384  HE  ARG   299      69.737  46.949  51.092  1.00  0.00           H  
ATOM   4385  CZ  ARG   299      71.022  48.434  51.362  1.00  0.00           C  
ATOM   4386  NH1 ARG   299      71.625  49.523  50.973  1.00  0.00           N  
ATOM   4387 HH11 ARG   299      71.524  49.982  50.079  1.00  0.00           H  
ATOM   4388 HH12 ARG   299      72.403  49.859  51.521  1.00  0.00           H  
ATOM   4389  NH2 ARG   299      71.592  47.867  52.373  1.00  0.00           N  
ATOM   4390 HH21 ARG   299      71.359  46.940  52.701  1.00  0.00           H  
ATOM   4391 HH22 ARG   299      72.555  48.158  52.460  1.00  0.00           H  
ATOM   4392  C   ARG   299      65.475  46.363  48.288  1.00  0.00           C  
ATOM   4393  O   ARG   299      65.960  45.246  48.550  1.00  0.00           O  
ATOM   4394  N   LEU   300      64.932  46.552  47.088  1.00  0.00           N  
ATOM   4395  H   LEU   300      64.744  47.480  46.739  1.00  0.00           H  
ATOM   4396  CA  LEU   300      64.851  45.583  45.921  1.00  0.00           C  
ATOM   4397  HA  LEU   300      64.217  44.782  46.301  1.00  0.00           H  
ATOM   4398  CB  LEU   300      64.251  46.227  44.643  1.00  0.00           C  
ATOM   4399  HB2 LEU   300      64.638  47.229  44.460  1.00  0.00           H  
ATOM   4400  HB3 LEU   300      64.536  45.800  43.681  1.00  0.00           H  
ATOM   4401  CG  LEU   300      62.765  46.385  44.505  1.00  0.00           C  
ATOM   4402  HG  LEU   300      62.395  45.365  44.406  1.00  0.00           H  
ATOM   4403  CD1 LEU   300      62.194  47.093  45.706  1.00  0.00           C  
ATOM   4404 HD11 LEU   300      61.144  47.371  45.609  1.00  0.00           H  
ATOM   4405 HD12 LEU   300      62.203  46.227  46.368  1.00  0.00           H  
ATOM   4406 HD13 LEU   300      62.676  47.985  46.107  1.00  0.00           H  
ATOM   4407  CD2 LEU   300      62.374  47.236  43.313  1.00  0.00           C  
ATOM   4408 HD21 LEU   300      62.651  46.839  42.336  1.00  0.00           H  
ATOM   4409 HD22 LEU   300      62.754  48.246  43.463  1.00  0.00           H  
ATOM   4410 HD23 LEU   300      61.322  47.510  43.242  1.00  0.00           H  
ATOM   4411  C   LEU   300      66.266  45.117  45.415  1.00  0.00           C  
ATOM   4412  O   LEU   300      67.108  45.889  45.074  1.00  0.00           O  
ATOM   4413  N   ARG   301      66.447  43.803  45.389  1.00  0.00           N  
ATOM   4414  H   ARG   301      65.697  43.298  45.839  1.00  0.00           H  
ATOM   4415  CA  ARG   301      67.632  42.982  45.232  1.00  0.00           C  
ATOM   4416  HA  ARG   301      68.374  43.423  44.567  1.00  0.00           H  
ATOM   4417  CB  ARG   301      68.390  42.572  46.573  1.00  0.00           C  
ATOM   4418  HB2 ARG   301      67.689  42.157  47.297  1.00  0.00           H  
ATOM   4419  HB3 ARG   301      69.190  41.879  46.312  1.00  0.00           H  
ATOM   4420  CG  ARG   301      69.075  43.793  47.194  1.00  0.00           C  
ATOM   4421  HG2 ARG   301      68.437  44.550  47.650  1.00  0.00           H  
ATOM   4422  HG3 ARG   301      69.587  43.459  48.096  1.00  0.00           H  
ATOM   4423  CD  ARG   301      70.165  44.506  46.396  1.00  0.00           C  
ATOM   4424  HD2 ARG   301      70.791  43.759  45.908  1.00  0.00           H  
ATOM   4425  HD3 ARG   301      69.747  45.120  45.598  1.00  0.00           H  
ATOM   4426  NE  ARG   301      70.943  45.437  47.204  1.00  0.00           N  
ATOM   4427  HE  ARG   301      71.638  45.053  47.827  1.00  0.00           H  
ATOM   4428  CZ  ARG   301      70.836  46.774  47.161  1.00  0.00           C  
ATOM   4429  NH1 ARG   301      69.908  47.402  46.515  1.00  0.00           N  
ATOM   4430 HH11 ARG   301      69.121  46.886  46.147  1.00  0.00           H  
ATOM   4431 HH12 ARG   301      69.919  48.375  46.784  1.00  0.00           H  
ATOM   4432  NH2 ARG   301      71.696  47.490  47.825  1.00  0.00           N  
ATOM   4433 HH21 ARG   301      72.364  47.087  48.466  1.00  0.00           H  
ATOM   4434 HH22 ARG   301      71.523  48.478  47.699  1.00  0.00           H  
ATOM   4435  C   ARG   301      67.170  41.735  44.459  1.00  0.00           C  
ATOM   4436  O   ARG   301      66.042  41.224  44.460  1.00  0.00           O  
ATOM   4437  N   ASP   302      68.102  41.176  43.653  1.00  0.00           N  
ATOM   4438  H   ASP   302      69.023  41.581  43.563  1.00  0.00           H  
ATOM   4439  CA  ASP   302      67.917  39.998  42.696  1.00  0.00           C  
ATOM   4440  HA  ASP   302      68.894  39.956  42.216  1.00  0.00           H  
ATOM   4441  CB  ASP   302      67.558  38.663  43.438  1.00  0.00           C  
ATOM   4442  HB2 ASP   302      67.360  37.849  42.741  1.00  0.00           H  
ATOM   4443  HB3 ASP   302      66.610  38.894  43.924  1.00  0.00           H  
ATOM   4444  CG  ASP   302      68.665  38.222  44.411  1.00  0.00           C  
ATOM   4445  OD1 ASP   302      69.791  38.748  44.325  1.00  0.00           O  
ATOM   4446  OD2 ASP   302      68.339  37.451  45.334  1.00  0.00           O  
ATOM   4447  C   ASP   302      66.917  40.344  41.596  1.00  0.00           C  
ATOM   4448  O   ASP   302      66.637  39.498  40.700  1.00  0.00           O  
ATOM   4449  N   VAL   303      66.299  41.475  41.576  1.00  0.00           N  
ATOM   4450  H   VAL   303      66.511  42.155  42.292  1.00  0.00           H  
ATOM   4451  CA  VAL   303      65.446  41.943  40.399  1.00  0.00           C  
ATOM   4452  HA  VAL   303      64.655  41.229  40.168  1.00  0.00           H  
ATOM   4453  CB  VAL   303      64.818  43.308  40.755  1.00  0.00           C  
ATOM   4454  HB  VAL   303      64.266  43.716  39.908  1.00  0.00           H  
ATOM   4455  CG1 VAL   303      63.895  43.171  41.872  1.00  0.00           C  
ATOM   4456 HG11 VAL   303      63.092  42.491  41.587  1.00  0.00           H  
ATOM   4457 HG12 VAL   303      63.348  44.106  41.994  1.00  0.00           H  
ATOM   4458 HG13 VAL   303      64.308  42.752  42.790  1.00  0.00           H  
ATOM   4459  CG2 VAL   303      65.914  44.307  41.172  1.00  0.00           C  
ATOM   4460 HG21 VAL   303      65.547  45.329  41.266  1.00  0.00           H  
ATOM   4461 HG22 VAL   303      66.573  44.482  40.323  1.00  0.00           H  
ATOM   4462 HG23 VAL   303      66.419  44.102  42.116  1.00  0.00           H  
ATOM   4463  C   VAL   303      66.209  42.120  39.099  1.00  0.00           C  
ATOM   4464  O   VAL   303      67.423  42.267  39.069  1.00  0.00           O  
ATOM   4465  N   GLN   304      65.529  42.160  37.965  1.00  0.00           N  
ATOM   4466  H   GLN   304      64.592  41.793  37.891  1.00  0.00           H  
ATOM   4467  CA  GLN   304      65.810  42.761  36.648  1.00  0.00           C  
ATOM   4468  HA  GLN   304      66.794  43.205  36.796  1.00  0.00           H  
ATOM   4469  CB  GLN   304      65.664  41.675  35.586  1.00  0.00           C  
ATOM   4470  HB2 GLN   304      65.646  42.118  34.590  1.00  0.00           H  
ATOM   4471  HB3 GLN   304      64.719  41.141  35.681  1.00  0.00           H  
ATOM   4472  CG  GLN   304      66.681  40.506  35.649  1.00  0.00           C  
ATOM   4473  HG2 GLN   304      66.363  39.738  34.944  1.00  0.00           H  
ATOM   4474  HG3 GLN   304      66.830  40.070  36.637  1.00  0.00           H  
ATOM   4475  CD  GLN   304      68.159  40.854  35.225  1.00  0.00           C  
ATOM   4476  OE1 GLN   304      68.416  41.924  34.694  1.00  0.00           O  
ATOM   4477  NE2 GLN   304      69.140  40.154  35.616  1.00  0.00           N  
ATOM   4478 HE21 GLN   304      69.018  39.518  36.391  1.00  0.00           H  
ATOM   4479 HE22 GLN   304      69.967  40.556  35.198  1.00  0.00           H  
ATOM   4480  C   GLN   304      64.873  43.935  36.385  1.00  0.00           C  
ATOM   4481  O   GLN   304      63.735  43.987  36.911  1.00  0.00           O  
ATOM   4482  N   PRO   305      65.214  44.963  35.513  1.00  0.00           N  
ATOM   4483  CD  PRO   305      64.379  46.136  35.167  1.00  0.00           C  
ATOM   4484  HD2 PRO   305      64.044  46.538  36.123  1.00  0.00           H  
ATOM   4485  HD3 PRO   305      63.573  45.980  34.450  1.00  0.00           H  
ATOM   4486  CG  PRO   305      65.351  47.083  34.546  1.00  0.00           C  
ATOM   4487  HG2 PRO   305      65.789  47.808  35.232  1.00  0.00           H  
ATOM   4488  HG3 PRO   305      64.884  47.712  33.788  1.00  0.00           H  
ATOM   4489  CB  PRO   305      66.363  46.144  33.831  1.00  0.00           C  
ATOM   4490  HB2 PRO   305      65.898  45.690  32.956  1.00  0.00           H  
ATOM   4491  HB3 PRO   305      67.318  46.622  33.611  1.00  0.00           H  
ATOM   4492  CA  PRO   305      66.515  45.060  34.903  1.00  0.00           C  
ATOM   4493  HA  PRO   305      66.821  44.206  34.297  1.00  0.00           H  
ATOM   4494  C   PRO   305      67.678  45.410  35.852  1.00  0.00           C  
ATOM   4495  O   PRO   305      67.420  45.967  36.917  1.00  0.00           O  
ATOM   4496  N   GLU   306      68.958  45.110  35.487  1.00  0.00           N  
ATOM   4497  H   GLU   306      69.125  44.647  34.604  1.00  0.00           H  
ATOM   4498  CA  GLU   306      70.153  45.550  36.238  1.00  0.00           C  
ATOM   4499  HA  GLU   306      69.957  45.337  37.288  1.00  0.00           H  
ATOM   4500  CB  GLU   306      71.367  44.748  35.850  1.00  0.00           C  
ATOM   4501  HB2 GLU   306      71.488  44.831  34.770  1.00  0.00           H  
ATOM   4502  HB3 GLU   306      72.192  45.205  36.396  1.00  0.00           H  
ATOM   4503  CG  GLU   306      71.369  43.250  36.080  1.00  0.00           C  
ATOM   4504  HG2 GLU   306      72.047  42.740  35.396  1.00  0.00           H  
ATOM   4505  HG3 GLU   306      70.400  42.838  35.797  1.00  0.00           H  
ATOM   4506  CD  GLU   306      71.808  42.774  37.476  1.00  0.00           C  
ATOM   4507  OE1 GLU   306      71.426  43.438  38.445  1.00  0.00           O  
ATOM   4508  OE2 GLU   306      72.466  41.731  37.654  1.00  0.00           O  
ATOM   4509  C   GLU   306      70.504  47.056  35.810  1.00  0.00           C  
ATOM   4510  O   GLU   306      70.247  47.510  34.730  1.00  0.00           O  
ATOM   4511  N   ASP   307      71.189  47.768  36.705  1.00  0.00           N  
ATOM   4512  H   ASP   307      71.372  47.148  37.481  1.00  0.00           H  
ATOM   4513  CA  ASP   307      71.789  49.088  36.563  1.00  0.00           C  
ATOM   4514  HA  ASP   307      71.923  49.256  37.631  1.00  0.00           H  
ATOM   4515  CB  ASP   307      73.224  49.054  36.052  1.00  0.00           C  
ATOM   4516  HB2 ASP   307      73.296  48.947  34.970  1.00  0.00           H  
ATOM   4517  HB3 ASP   307      73.574  50.079  36.175  1.00  0.00           H  
ATOM   4518  CG  ASP   307      74.161  48.006  36.691  1.00  0.00           C  
ATOM   4519  OD1 ASP   307      75.193  47.817  36.050  1.00  0.00           O  
ATOM   4520  OD2 ASP   307      73.940  47.371  37.778  1.00  0.00           O  
ATOM   4521  C   ASP   307      70.967  50.199  35.921  1.00  0.00           C  
ATOM   4522  O   ASP   307      71.397  51.076  35.164  1.00  0.00           O  
ATOM   4523  N   ALA   308      69.685  50.152  36.222  1.00  0.00           N  
ATOM   4524  H   ALA   308      69.294  49.395  36.765  1.00  0.00           H  
ATOM   4525  CA  ALA   308      68.655  51.058  35.645  1.00  0.00           C  
ATOM   4526  HA  ALA   308      68.658  50.846  34.576  1.00  0.00           H  
ATOM   4527  CB  ALA   308      67.289  50.642  36.197  1.00  0.00           C  
ATOM   4528  HB1 ALA   308      67.172  49.579  35.985  1.00  0.00           H  
ATOM   4529  HB2 ALA   308      67.177  50.914  37.246  1.00  0.00           H  
ATOM   4530  HB3 ALA   308      66.557  51.084  35.521  1.00  0.00           H  
ATOM   4531  C   ALA   308      69.041  52.516  35.925  1.00  0.00           C  
ATOM   4532  O   ALA   308      69.274  52.813  37.083  1.00  0.00           O  
ATOM   4533  N   PRO   309      68.909  53.427  34.948  1.00  0.00           N  
ATOM   4534  CD  PRO   309      68.602  53.170  33.545  1.00  0.00           C  
ATOM   4535  HD2 PRO   309      69.450  52.810  32.963  1.00  0.00           H  
ATOM   4536  HD3 PRO   309      67.700  52.565  33.460  1.00  0.00           H  
ATOM   4537  CG  PRO   309      68.250  54.578  33.012  1.00  0.00           C  
ATOM   4538  HG2 PRO   309      67.269  54.887  33.374  1.00  0.00           H  
ATOM   4539  HG3 PRO   309      68.387  54.809  31.956  1.00  0.00           H  
ATOM   4540  CB  PRO   309      69.183  55.454  33.741  1.00  0.00           C  
ATOM   4541  HB2 PRO   309      68.832  56.481  33.840  1.00  0.00           H  
ATOM   4542  HB3 PRO   309      70.181  55.307  33.329  1.00  0.00           H  
ATOM   4543  CA  PRO   309      69.198  54.839  35.128  1.00  0.00           C  
ATOM   4544  HA  PRO   309      70.082  54.937  35.759  1.00  0.00           H  
ATOM   4545  C   PRO   309      68.167  55.510  36.032  1.00  0.00           C  
ATOM   4546  O   PRO   309      67.024  55.062  36.192  1.00  0.00           O  
ATOM   4547  N   ALA   310      68.573  56.652  36.577  1.00  0.00           N  
ATOM   4548  H   ALA   310      69.499  56.979  36.343  1.00  0.00           H  
ATOM   4549  CA  ALA   310      67.705  57.496  37.461  1.00  0.00           C  
ATOM   4550  HA  ALA   310      67.023  56.939  38.104  1.00  0.00           H  
ATOM   4551  CB  ALA   310      68.608  58.250  38.441  1.00  0.00           C  
ATOM   4552  HB1 ALA   310      69.291  57.564  38.942  1.00  0.00           H  
ATOM   4553  HB2 ALA   310      69.081  59.113  37.974  1.00  0.00           H  
ATOM   4554  HB3 ALA   310      67.920  58.668  39.176  1.00  0.00           H  
ATOM   4555  C   ALA   310      66.954  58.488  36.629  1.00  0.00           C  
ATOM   4556  O   ALA   310      66.458  59.486  37.174  1.00  0.00           O  
ATOM   4557  N   ALA   311      66.823  58.304  35.337  1.00  0.00           N  
ATOM   4558  H   ALA   311      67.094  57.406  34.962  1.00  0.00           H  
ATOM   4559  CA  ALA   311      66.201  59.300  34.439  1.00  0.00           C  
ATOM   4560  HA  ALA   311      66.751  60.241  34.474  1.00  0.00           H  
ATOM   4561  CB  ALA   311      66.402  58.778  33.036  1.00  0.00           C  
ATOM   4562  HB1 ALA   311      66.094  59.453  32.237  1.00  0.00           H  
ATOM   4563  HB2 ALA   311      65.899  57.812  33.027  1.00  0.00           H  
ATOM   4564  HB3 ALA   311      67.442  58.576  32.778  1.00  0.00           H  
ATOM   4565  C   ALA   311      64.721  59.487  34.818  1.00  0.00           C  
ATOM   4566  O   ALA   311      64.078  58.545  35.210  1.00  0.00           O  
ATOM   4567  N   ALA   312      64.199  60.685  34.727  1.00  0.00           N  
ATOM   4568  H   ALA   312      64.801  61.422  34.390  1.00  0.00           H  
ATOM   4569  CA  ALA   312      62.797  61.154  35.037  1.00  0.00           C  
ATOM   4570  HA  ALA   312      62.156  60.292  34.856  1.00  0.00           H  
ATOM   4571  CB  ALA   312      62.685  61.561  36.503  1.00  0.00           C  
ATOM   4572  HB1 ALA   312      61.793  62.156  36.698  1.00  0.00           H  
ATOM   4573  HB2 ALA   312      62.759  60.673  37.132  1.00  0.00           H  
ATOM   4574  HB3 ALA   312      63.524  62.232  36.688  1.00  0.00           H  
ATOM   4575  C   ALA   312      62.345  62.355  34.177  1.00  0.00           C  
ATOM   4576  O   ALA   312      63.202  63.081  33.651  1.00  0.00           O  
ATOM   4577  N   ASN   313      61.047  62.522  34.143  1.00  0.00           N  
ATOM   4578  H   ASN   313      60.509  61.894  34.724  1.00  0.00           H  
ATOM   4579  CA  ASN   313      60.357  63.778  33.703  1.00  0.00           C  
ATOM   4580  HA  ASN   313      60.898  64.651  34.069  1.00  0.00           H  
ATOM   4581  CB  ASN   313      60.274  63.627  32.232  1.00  0.00           C  
ATOM   4582  HB2 ASN   313      59.731  62.713  31.990  1.00  0.00           H  
ATOM   4583  HB3 ASN   313      61.277  63.539  31.814  1.00  0.00           H  
ATOM   4584  CG  ASN   313      59.696  64.799  31.606  1.00  0.00           C  
ATOM   4585  OD1 ASN   313      60.330  65.775  31.313  1.00  0.00           O  
ATOM   4586  ND2 ASN   313      58.408  64.826  31.395  1.00  0.00           N  
ATOM   4587 HD21 ASN   313      57.899  63.960  31.503  1.00  0.00           H  
ATOM   4588 HD22 ASN   313      57.998  65.482  30.745  1.00  0.00           H  
ATOM   4589  C   ASN   313      58.923  63.763  34.340  1.00  0.00           C  
ATOM   4590  O   ASN   313      58.090  62.928  34.122  1.00  0.00           O  
ATOM   4591  N   GLY   314      58.554  64.796  35.092  1.00  0.00           N  
ATOM   4592  H   GLY   314      59.253  65.513  34.962  1.00  0.00           H  
ATOM   4593  CA  GLY   314      57.402  64.917  36.029  1.00  0.00           C  
ATOM   4594  HA2 GLY   314      56.790  65.777  35.758  1.00  0.00           H  
ATOM   4595  HA3 GLY   314      56.737  64.061  35.916  1.00  0.00           H  
ATOM   4596  C   GLY   314      57.811  65.059  37.477  1.00  0.00           C  
ATOM   4597  O   GLY   314      58.887  64.572  37.818  1.00  0.00           O  
ATOM   4598  N   ALA   315      56.967  65.554  38.438  1.00  0.00           N  
ATOM   4599  H   ALA   315      56.038  65.854  38.179  1.00  0.00           H  
ATOM   4600  CA  ALA   315      57.323  65.570  39.893  1.00  0.00           C  
ATOM   4601  HA  ALA   315      58.393  65.701  40.057  1.00  0.00           H  
ATOM   4602  CB  ALA   315      56.561  66.687  40.574  1.00  0.00           C  
ATOM   4603  HB1 ALA   315      57.000  67.654  40.330  1.00  0.00           H  
ATOM   4604  HB2 ALA   315      55.495  66.571  40.383  1.00  0.00           H  
ATOM   4605  HB3 ALA   315      56.697  66.546  41.647  1.00  0.00           H  
ATOM   4606  C   ALA   315      56.953  64.229  40.581  1.00  0.00           C  
ATOM   4607  O   ALA   315      57.540  63.908  41.642  1.00  0.00           O  
ATOM   4608  N   LEU   316      56.089  63.397  40.026  1.00  0.00           N  
ATOM   4609  H   LEU   316      55.713  63.745  39.155  1.00  0.00           H  
ATOM   4610  CA  LEU   316      55.604  62.105  40.572  1.00  0.00           C  
ATOM   4611  HA  LEU   316      55.550  62.082  41.660  1.00  0.00           H  
ATOM   4612  CB  LEU   316      54.233  61.728  39.888  1.00  0.00           C  
ATOM   4613  HB2 LEU   316      54.563  61.523  38.870  1.00  0.00           H  
ATOM   4614  HB3 LEU   316      53.790  62.724  39.858  1.00  0.00           H  
ATOM   4615  CG  LEU   316      53.448  60.554  40.531  1.00  0.00           C  
ATOM   4616  HG  LEU   316      53.943  59.612  40.294  1.00  0.00           H  
ATOM   4617  CD1 LEU   316      53.243  60.682  42.019  1.00  0.00           C  
ATOM   4618 HD11 LEU   316      52.522  59.918  42.309  1.00  0.00           H  
ATOM   4619 HD12 LEU   316      54.198  60.450  42.490  1.00  0.00           H  
ATOM   4620 HD13 LEU   316      52.929  61.672  42.349  1.00  0.00           H  
ATOM   4621  CD2 LEU   316      52.025  60.413  39.929  1.00  0.00           C  
ATOM   4622 HD21 LEU   316      51.409  59.524  40.063  1.00  0.00           H  
ATOM   4623 HD22 LEU   316      51.524  61.348  40.183  1.00  0.00           H  
ATOM   4624 HD23 LEU   316      52.139  60.427  38.845  1.00  0.00           H  
ATOM   4625  C   LEU   316      56.614  61.022  40.224  1.00  0.00           C  
ATOM   4626  O   LEU   316      57.257  61.200  39.176  1.00  0.00           O  
ATOM   4627  N   SER   317      56.721  59.975  41.036  1.00  0.00           N  
ATOM   4628  H   SER   317      56.135  60.027  41.857  1.00  0.00           H  
ATOM   4629  CA  SER   317      57.767  58.926  40.959  1.00  0.00           C  
ATOM   4630  HA  SER   317      58.621  59.573  40.762  1.00  0.00           H  
ATOM   4631  CB  SER   317      57.978  58.246  42.329  1.00  0.00           C  
ATOM   4632  HB2 SER   317      59.008  58.400  42.651  1.00  0.00           H  
ATOM   4633  HB3 SER   317      57.685  57.196  42.302  1.00  0.00           H  
ATOM   4634  OG  SER   317      57.110  58.844  43.277  1.00  0.00           O  
ATOM   4635  HG  SER   317      57.501  59.689  43.512  1.00  0.00           H  
ATOM   4636  C   SER   317      57.651  57.883  39.800  1.00  0.00           C  
ATOM   4637  O   SER   317      56.506  57.441  39.527  1.00  0.00           O  
ATOM   4638  N   GLU   318      58.774  57.440  39.205  1.00  0.00           N  
ATOM   4639  H   GLU   318      59.698  57.806  39.384  1.00  0.00           H  
ATOM   4640  CA  GLU   318      58.680  56.509  38.028  1.00  0.00           C  
ATOM   4641  HA  GLU   318      57.714  56.010  38.100  1.00  0.00           H  
ATOM   4642  CB  GLU   318      58.504  57.268  36.679  1.00  0.00           C  
ATOM   4643  HB2 GLU   318      58.333  56.681  35.777  1.00  0.00           H  
ATOM   4644  HB3 GLU   318      57.601  57.874  36.749  1.00  0.00           H  
ATOM   4645  CG  GLU   318      59.626  58.199  36.293  1.00  0.00           C  
ATOM   4646  HG2 GLU   318      59.766  58.795  37.195  1.00  0.00           H  
ATOM   4647  HG3 GLU   318      60.518  57.674  35.949  1.00  0.00           H  
ATOM   4648  CD  GLU   318      59.397  59.097  35.066  1.00  0.00           C  
ATOM   4649  OE1 GLU   318      58.896  60.271  35.193  1.00  0.00           O  
ATOM   4650  OE2 GLU   318      59.816  58.776  33.962  1.00  0.00           O  
ATOM   4651  C   GLU   318      59.801  55.421  37.942  1.00  0.00           C  
ATOM   4652  O   GLU   318      60.169  54.941  36.900  1.00  0.00           O  
ATOM   4653  N   GLN   319      60.580  55.227  39.015  1.00  0.00           N  
ATOM   4654  H   GLN   319      60.567  55.875  39.790  1.00  0.00           H  
ATOM   4655  CA  GLN   319      61.379  54.114  39.087  1.00  0.00           C  
ATOM   4656  HA  GLN   319      61.758  53.843  38.102  1.00  0.00           H  
ATOM   4657  CB  GLN   319      62.601  54.500  40.000  1.00  0.00           C  
ATOM   4658  HB2 GLN   319      62.405  54.189  41.026  1.00  0.00           H  
ATOM   4659  HB3 GLN   319      62.655  55.575  39.829  1.00  0.00           H  
ATOM   4660  CG  GLN   319      63.910  53.703  39.691  1.00  0.00           C  
ATOM   4661  HG2 GLN   319      64.649  53.901  40.468  1.00  0.00           H  
ATOM   4662  HG3 GLN   319      63.797  52.619  39.697  1.00  0.00           H  
ATOM   4663  CD  GLN   319      64.662  54.083  38.385  1.00  0.00           C  
ATOM   4664  OE1 GLN   319      64.216  54.793  37.480  1.00  0.00           O  
ATOM   4665  NE2 GLN   319      65.974  53.752  38.331  1.00  0.00           N  
ATOM   4666 HE21 GLN   319      66.376  53.281  39.128  1.00  0.00           H  
ATOM   4667 HE22 GLN   319      66.448  54.024  37.481  1.00  0.00           H  
ATOM   4668  C   GLN   319      60.633  52.814  39.592  1.00  0.00           C  
ATOM   4669  O   GLN   319      61.022  51.696  39.226  1.00  0.00           O  
ATOM   4670  N   SER   320      59.590  52.937  40.466  1.00  0.00           N  
ATOM   4671  H   SER   320      59.257  53.821  40.821  1.00  0.00           H  
ATOM   4672  CA  SER   320      58.740  51.738  40.775  1.00  0.00           C  
ATOM   4673  HA  SER   320      58.570  51.114  39.897  1.00  0.00           H  
ATOM   4674  CB  SER   320      59.546  50.770  41.722  1.00  0.00           C  
ATOM   4675  HB2 SER   320      59.295  49.709  41.723  1.00  0.00           H  
ATOM   4676  HB3 SER   320      60.620  50.848  41.556  1.00  0.00           H  
ATOM   4677  OG  SER   320      59.400  51.314  43.017  1.00  0.00           O  
ATOM   4678  HG  SER   320      60.326  51.357  43.264  1.00  0.00           H  
ATOM   4679  C   SER   320      57.408  52.104  41.411  1.00  0.00           C  
ATOM   4680  O   SER   320      56.516  51.238  41.348  1.00  0.00           O  
ATOM   4681  N   GLY   321      57.159  53.366  41.846  1.00  0.00           N  
ATOM   4682  H   GLY   321      57.966  53.974  41.860  1.00  0.00           H  
ATOM   4683  CA  GLY   321      55.781  53.909  42.102  1.00  0.00           C  
ATOM   4684  HA2 GLY   321      55.871  54.981  41.925  1.00  0.00           H  
ATOM   4685  HA3 GLY   321      55.067  53.662  41.316  1.00  0.00           H  
ATOM   4686  C   GLY   321      55.125  53.583  43.438  1.00  0.00           C  
ATOM   4687  O   GLY   321      55.824  53.655  44.446  1.00  0.00           O  
ATOM   4688  N   VAL   322      53.825  53.284  43.441  1.00  0.00           N  
ATOM   4689  H   VAL   322      53.335  53.264  42.557  1.00  0.00           H  
ATOM   4690  CA  VAL   322      52.960  52.969  44.622  1.00  0.00           C  
ATOM   4691  HA  VAL   322      53.628  52.644  45.419  1.00  0.00           H  
ATOM   4692  CB  VAL   322      52.118  54.167  45.145  1.00  0.00           C  
ATOM   4693  HB  VAL   322      51.212  54.447  44.607  1.00  0.00           H  
ATOM   4694  CG1 VAL   322      51.505  53.870  46.486  1.00  0.00           C  
ATOM   4695 HG11 VAL   322      52.265  53.851  47.267  1.00  0.00           H  
ATOM   4696 HG12 VAL   322      50.960  54.798  46.663  1.00  0.00           H  
ATOM   4697 HG13 VAL   322      50.907  52.961  46.541  1.00  0.00           H  
ATOM   4698  CG2 VAL   322      52.931  55.469  45.223  1.00  0.00           C  
ATOM   4699 HG21 VAL   322      53.301  55.797  44.251  1.00  0.00           H  
ATOM   4700 HG22 VAL   322      53.822  55.398  45.848  1.00  0.00           H  
ATOM   4701 HG23 VAL   322      52.284  56.215  45.685  1.00  0.00           H  
ATOM   4702  C   VAL   322      52.068  51.753  44.244  1.00  0.00           C  
ATOM   4703  O   VAL   322      51.629  51.541  43.104  1.00  0.00           O  
ATOM   4704  N   ALA   323      51.924  50.854  45.221  1.00  0.00           N  
ATOM   4705  H   ALA   323      52.382  51.030  46.103  1.00  0.00           H  
ATOM   4706  CA  ALA   323      51.170  49.568  45.160  1.00  0.00           C  
ATOM   4707  HA  ALA   323      50.562  49.694  44.264  1.00  0.00           H  
ATOM   4708  CB  ALA   323      52.135  48.409  45.001  1.00  0.00           C  
ATOM   4709  HB1 ALA   323      52.782  48.377  45.878  1.00  0.00           H  
ATOM   4710  HB2 ALA   323      51.579  47.474  44.939  1.00  0.00           H  
ATOM   4711  HB3 ALA   323      52.690  48.592  44.081  1.00  0.00           H  
ATOM   4712  C   ALA   323      50.206  49.431  46.353  1.00  0.00           C  
ATOM   4713  O   ALA   323      50.434  49.942  47.448  1.00  0.00           O  
ATOM   4714  N   TRP   324      49.179  48.637  46.159  1.00  0.00           N  
ATOM   4715  H   TRP   324      49.166  48.184  45.256  1.00  0.00           H  
ATOM   4716  CA  TRP   324      48.021  48.471  46.977  1.00  0.00           C  
ATOM   4717  HA  TRP   324      48.109  49.077  47.878  1.00  0.00           H  
ATOM   4718  CB  TRP   324      46.690  48.903  46.205  1.00  0.00           C  
ATOM   4719  HB2 TRP   324      46.488  48.178  45.416  1.00  0.00           H  
ATOM   4720  HB3 TRP   324      46.850  49.888  45.767  1.00  0.00           H  
ATOM   4721  CG  TRP   324      45.469  49.064  47.014  1.00  0.00           C  
ATOM   4722  CD1 TRP   324      45.342  49.197  48.356  1.00  0.00           C  
ATOM   4723  HD1 TRP   324      46.181  49.374  49.014  1.00  0.00           H  
ATOM   4724  NE1 TRP   324      44.005  49.311  48.677  1.00  0.00           N  
ATOM   4725  HE1 TRP   324      43.716  49.492  49.627  1.00  0.00           H  
ATOM   4726  CE2 TRP   324      43.202  49.091  47.601  1.00  0.00           C  
ATOM   4727  CZ2 TRP   324      41.793  48.973  47.510  1.00  0.00           C  
ATOM   4728  HZ2 TRP   324      41.238  48.947  48.436  1.00  0.00           H  
ATOM   4729  CH2 TRP   324      41.212  48.915  46.231  1.00  0.00           C  
ATOM   4730  HH2 TRP   324      40.172  48.674  46.064  1.00  0.00           H  
ATOM   4731  CZ3 TRP   324      42.031  48.758  45.111  1.00  0.00           C  
ATOM   4732  HZ3 TRP   324      41.650  48.576  44.117  1.00  0.00           H  
ATOM   4733  CE3 TRP   324      43.468  48.842  45.187  1.00  0.00           C  
ATOM   4734  HE3 TRP   324      44.026  48.852  44.262  1.00  0.00           H  
ATOM   4735  CD2 TRP   324      44.075  49.037  46.483  1.00  0.00           C  
ATOM   4736  C   TRP   324      47.742  47.079  47.465  1.00  0.00           C  
ATOM   4737  O   TRP   324      47.546  46.147  46.665  1.00  0.00           O  
ATOM   4738  N   VAL   325      47.558  46.973  48.780  1.00  0.00           N  
ATOM   4739  H   VAL   325      47.720  47.791  49.349  1.00  0.00           H  
ATOM   4740  CA  VAL   325      46.892  45.806  49.437  1.00  0.00           C  
ATOM   4741  HA  VAL   325      47.028  44.943  48.785  1.00  0.00           H  
ATOM   4742  CB  VAL   325      47.742  45.390  50.706  1.00  0.00           C  
ATOM   4743  HB  VAL   325      47.793  46.107  51.525  1.00  0.00           H  
ATOM   4744  CG1 VAL   325      46.966  44.126  51.307  1.00  0.00           C  
ATOM   4745 HG11 VAL   325      46.008  44.489  51.680  1.00  0.00           H  
ATOM   4746 HG12 VAL   325      46.761  43.295  50.633  1.00  0.00           H  
ATOM   4747 HG13 VAL   325      47.475  43.759  52.198  1.00  0.00           H  
ATOM   4748  CG2 VAL   325      49.108  44.791  50.316  1.00  0.00           C  
ATOM   4749 HG21 VAL   325      48.828  43.978  49.645  1.00  0.00           H  
ATOM   4750 HG22 VAL   325      49.628  44.526  51.237  1.00  0.00           H  
ATOM   4751 HG23 VAL   325      49.725  45.428  49.682  1.00  0.00           H  
ATOM   4752  C   VAL   325      45.460  46.197  49.831  1.00  0.00           C  
ATOM   4753  O   VAL   325      45.289  46.936  50.768  1.00  0.00           O  
ATOM   4754  N   PRO   326      44.431  45.689  49.146  1.00  0.00           N  
ATOM   4755  CD  PRO   326      44.463  45.154  47.850  1.00  0.00           C  
ATOM   4756  HD2 PRO   326      45.151  45.737  47.239  1.00  0.00           H  
ATOM   4757  HD3 PRO   326      44.717  44.098  47.936  1.00  0.00           H  
ATOM   4758  CG  PRO   326      43.157  45.352  47.272  1.00  0.00           C  
ATOM   4759  HG2 PRO   326      42.811  44.534  46.642  1.00  0.00           H  
ATOM   4760  HG3 PRO   326      43.161  46.275  46.692  1.00  0.00           H  
ATOM   4761  CB  PRO   326      42.212  45.335  48.448  1.00  0.00           C  
ATOM   4762  HB2 PRO   326      41.322  45.958  48.355  1.00  0.00           H  
ATOM   4763  HB3 PRO   326      41.907  44.311  48.665  1.00  0.00           H  
ATOM   4764  CA  PRO   326      43.074  45.864  49.604  1.00  0.00           C  
ATOM   4765  HA  PRO   326      42.850  46.930  49.660  1.00  0.00           H  
ATOM   4766  C   PRO   326      42.777  45.006  50.860  1.00  0.00           C  
ATOM   4767  O   PRO   326      43.304  43.906  50.975  1.00  0.00           O  
ATOM   4768  N   TYR   327      41.871  45.482  51.691  1.00  0.00           N  
ATOM   4769  H   TYR   327      41.616  46.441  51.505  1.00  0.00           H  
ATOM   4770  CA  TYR   327      41.138  44.726  52.709  1.00  0.00           C  
ATOM   4771  HA  TYR   327      41.878  44.536  53.487  1.00  0.00           H  
ATOM   4772  CB  TYR   327      40.028  45.667  53.150  1.00  0.00           C  
ATOM   4773  HB2 TYR   327      40.539  46.619  53.289  1.00  0.00           H  
ATOM   4774  HB3 TYR   327      39.199  45.689  52.443  1.00  0.00           H  
ATOM   4775  CG  TYR   327      39.474  45.446  54.579  1.00  0.00           C  
ATOM   4776  CD1 TYR   327      39.955  46.160  55.652  1.00  0.00           C  
ATOM   4777  HD1 TYR   327      40.651  46.964  55.463  1.00  0.00           H  
ATOM   4778  CE1 TYR   327      39.476  45.895  56.938  1.00  0.00           C  
ATOM   4779  HE1 TYR   327      39.854  46.394  57.818  1.00  0.00           H  
ATOM   4780  CZ  TYR   327      38.510  44.902  57.129  1.00  0.00           C  
ATOM   4781  OH  TYR   327      38.054  44.646  58.353  1.00  0.00           O  
ATOM   4782  HH  TYR   327      37.341  44.004  58.350  1.00  0.00           H  
ATOM   4783  CE2 TYR   327      37.940  44.245  56.061  1.00  0.00           C  
ATOM   4784  HE2 TYR   327      37.092  43.612  56.275  1.00  0.00           H  
ATOM   4785  CD2 TYR   327      38.439  44.493  54.741  1.00  0.00           C  
ATOM   4786  HD2 TYR   327      38.008  44.000  53.882  1.00  0.00           H  
ATOM   4787  C   TYR   327      40.686  43.284  52.287  1.00  0.00           C  
ATOM   4788  O   TYR   327      40.443  42.944  51.127  1.00  0.00           O  
ATOM   4789  N   THR   328      40.706  42.405  53.298  1.00  0.00           N  
ATOM   4790  H   THR   328      41.058  42.820  54.149  1.00  0.00           H  
ATOM   4791  CA  THR   328      39.914  41.171  53.458  1.00  0.00           C  
ATOM   4792  HA  THR   328      39.039  41.298  52.821  1.00  0.00           H  
ATOM   4793  CB  THR   328      40.574  40.039  52.753  1.00  0.00           C  
ATOM   4794  HB  THR   328      40.581  40.339  51.705  1.00  0.00           H  
ATOM   4795  CG2 THR   328      42.032  39.762  53.154  1.00  0.00           C  
ATOM   4796 HG21 THR   328      42.393  39.104  52.363  1.00  0.00           H  
ATOM   4797 HG22 THR   328      42.588  40.698  53.202  1.00  0.00           H  
ATOM   4798 HG23 THR   328      42.133  39.174  54.067  1.00  0.00           H  
ATOM   4799  OG1 THR   328      39.849  38.760  52.724  1.00  0.00           O  
ATOM   4800  HG1 THR   328      39.015  38.934  52.281  1.00  0.00           H  
ATOM   4801  C   THR   328      39.624  40.892  54.938  1.00  0.00           C  
ATOM   4802  O   THR   328      40.412  41.332  55.779  1.00  0.00           O  
ATOM   4803  N   ASP   329      38.619  40.059  55.316  1.00  0.00           N  
ATOM   4804  H   ASP   329      37.970  39.603  54.691  1.00  0.00           H  
ATOM   4805  CA  ASP   329      38.408  39.685  56.696  1.00  0.00           C  
ATOM   4806  HA  ASP   329      38.383  40.603  57.284  1.00  0.00           H  
ATOM   4807  CB  ASP   329      37.173  38.887  56.758  1.00  0.00           C  
ATOM   4808  HB2 ASP   329      37.158  38.054  56.056  1.00  0.00           H  
ATOM   4809  HB3 ASP   329      37.090  38.385  57.722  1.00  0.00           H  
ATOM   4810  CG  ASP   329      35.907  39.783  56.573  1.00  0.00           C  
ATOM   4811  OD1 ASP   329      35.924  41.059  56.652  1.00  0.00           O  
ATOM   4812  OD2 ASP   329      34.776  39.209  56.491  1.00  0.00           O  
ATOM   4813  C   ASP   329      39.506  38.734  57.180  1.00  0.00           C  
ATOM   4814  O   ASP   329      39.645  38.498  58.377  1.00  0.00           O  
ATOM   4815  N   GLU   330      40.324  38.082  56.355  1.00  0.00           N  
ATOM   4816  H   GLU   330      40.130  38.278  55.383  1.00  0.00           H  
ATOM   4817  CA  GLU   330      41.464  37.260  56.593  1.00  0.00           C  
ATOM   4818  HA  GLU   330      41.233  36.518  57.358  1.00  0.00           H  
ATOM   4819  CB  GLU   330      41.667  36.313  55.406  1.00  0.00           C  
ATOM   4820  HB2 GLU   330      42.132  36.820  54.561  1.00  0.00           H  
ATOM   4821  HB3 GLU   330      42.299  35.499  55.761  1.00  0.00           H  
ATOM   4822  CG  GLU   330      40.436  35.629  54.855  1.00  0.00           C  
ATOM   4823  HG2 GLU   330      39.956  36.299  54.142  1.00  0.00           H  
ATOM   4824  HG3 GLU   330      40.729  34.837  54.166  1.00  0.00           H  
ATOM   4825  CD  GLU   330      39.436  35.125  55.962  1.00  0.00           C  
ATOM   4826  OE1 GLU   330      39.904  34.479  56.931  1.00  0.00           O  
ATOM   4827  OE2 GLU   330      38.250  35.447  55.833  1.00  0.00           O  
ATOM   4828  C   GLU   330      42.825  37.945  56.880  1.00  0.00           C  
ATOM   4829  O   GLU   330      43.771  37.365  57.366  1.00  0.00           O  
ATOM   4830  N   ALA   331      42.871  39.229  56.677  1.00  0.00           N  
ATOM   4831  H   ALA   331      42.033  39.684  56.346  1.00  0.00           H  
ATOM   4832  CA  ALA   331      43.940  40.158  56.918  1.00  0.00           C  
ATOM   4833  HA  ALA   331      44.459  39.862  57.830  1.00  0.00           H  
ATOM   4834  CB  ALA   331      44.888  40.041  55.675  1.00  0.00           C  
ATOM   4835  HB1 ALA   331      45.537  40.895  55.482  1.00  0.00           H  
ATOM   4836  HB2 ALA   331      45.448  39.111  55.772  1.00  0.00           H  
ATOM   4837  HB3 ALA   331      44.244  39.879  54.810  1.00  0.00           H  
ATOM   4838  C   ALA   331      43.466  41.573  57.184  1.00  0.00           C  
ATOM   4839  O   ALA   331      43.777  42.468  56.378  1.00  0.00           O  
ATOM   4840  N   PRO   332      42.661  41.829  58.205  1.00  0.00           N  
ATOM   4841  CD  PRO   332      42.656  41.034  59.475  1.00  0.00           C  
ATOM   4842  HD2 PRO   332      42.108  40.109  59.297  1.00  0.00           H  
ATOM   4843  HD3 PRO   332      43.590  40.896  60.019  1.00  0.00           H  
ATOM   4844  CG  PRO   332      41.682  41.671  60.414  1.00  0.00           C  
ATOM   4845  HG2 PRO   332      42.269  42.392  60.982  1.00  0.00           H  
ATOM   4846  HG3 PRO   332      41.127  41.036  61.105  1.00  0.00           H  
ATOM   4847  CB  PRO   332      40.749  42.419  59.428  1.00  0.00           C  
ATOM   4848  HB2 PRO   332      39.947  41.831  58.981  1.00  0.00           H  
ATOM   4849  HB3 PRO   332      40.262  43.290  59.865  1.00  0.00           H  
ATOM   4850  CA  PRO   332      41.653  42.939  58.272  1.00  0.00           C  
ATOM   4851  HA  PRO   332      41.090  42.905  57.339  1.00  0.00           H  
ATOM   4852  C   PRO   332      42.197  44.338  58.462  1.00  0.00           C  
ATOM   4853  O   PRO   332      42.087  45.059  59.492  1.00  0.00           O  
ATOM   4854  N   PHE   333      42.913  44.804  57.396  1.00  0.00           N  
ATOM   4855  H   PHE   333      43.182  44.174  56.654  1.00  0.00           H  
ATOM   4856  CA  PHE   333      43.709  46.048  57.427  1.00  0.00           C  
ATOM   4857  HA  PHE   333      43.199  46.860  57.946  1.00  0.00           H  
ATOM   4858  CB  PHE   333      44.965  45.891  58.212  1.00  0.00           C  
ATOM   4859  HB2 PHE   333      44.767  46.014  59.277  1.00  0.00           H  
ATOM   4860  HB3 PHE   333      45.611  46.694  57.855  1.00  0.00           H  
ATOM   4861  CG  PHE   333      45.753  44.598  58.132  1.00  0.00           C  
ATOM   4862  CD1 PHE   333      46.531  44.389  57.021  1.00  0.00           C  
ATOM   4863  HD1 PHE   333      46.586  45.100  56.210  1.00  0.00           H  
ATOM   4864  CE1 PHE   333      47.377  43.239  56.869  1.00  0.00           C  
ATOM   4865  HE1 PHE   333      48.005  43.173  55.992  1.00  0.00           H  
ATOM   4866  CZ  PHE   333      47.287  42.240  57.842  1.00  0.00           C  
ATOM   4867  HZ  PHE   333      47.874  41.340  57.732  1.00  0.00           H  
ATOM   4868  CE2 PHE   333      46.432  42.422  58.969  1.00  0.00           C  
ATOM   4869  HE2 PHE   333      46.383  41.646  59.719  1.00  0.00           H  
ATOM   4870  CD2 PHE   333      45.705  43.584  59.123  1.00  0.00           C  
ATOM   4871  HD2 PHE   333      45.063  43.666  59.988  1.00  0.00           H  
ATOM   4872  C   PHE   333      43.955  46.499  55.988  1.00  0.00           C  
ATOM   4873  O   PHE   333      43.791  45.726  55.088  1.00  0.00           O  
ATOM   4874  N   HIE   334      44.345  47.703  55.746  1.00  0.00           N  
ATOM   4875  H   HIE   334      44.370  48.371  56.503  1.00  0.00           H  
ATOM   4876  CA  HIE   334      44.599  48.190  54.300  1.00  0.00           C  
ATOM   4877  HA  HIE   334      44.586  47.357  53.598  1.00  0.00           H  
ATOM   4878  CB  HIE   334      43.592  49.305  53.969  1.00  0.00           C  
ATOM   4879  HB2 HIE   334      42.722  48.863  53.483  1.00  0.00           H  
ATOM   4880  HB3 HIE   334      43.163  49.806  54.837  1.00  0.00           H  
ATOM   4881  CG  HIE   334      44.082  50.377  53.043  1.00  0.00           C  
ATOM   4882  ND1 HIE   334      44.036  50.224  51.677  1.00  0.00           N  
ATOM   4883  CE1 HIE   334      44.467  51.435  51.171  1.00  0.00           C  
ATOM   4884  HE1 HIE   334      44.629  51.663  50.128  1.00  0.00           H  
ATOM   4885  NE2 HIE   334      44.836  52.260  52.131  1.00  0.00           N  
ATOM   4886  HE2 HIE   334      45.225  53.192  52.100  1.00  0.00           H  
ATOM   4887  CD2 HIE   334      44.565  51.608  53.365  1.00  0.00           C  
ATOM   4888  HD2 HIE   334      44.868  51.940  54.347  1.00  0.00           H  
ATOM   4889  C   HIE   334      46.061  48.499  54.190  1.00  0.00           C  
ATOM   4890  O   HIE   334      46.660  48.899  55.195  1.00  0.00           O  
ATOM   4891  N   GLY   335      46.630  48.448  52.933  1.00  0.00           N  
ATOM   4892  H   GLY   335      46.051  48.410  52.107  1.00  0.00           H  
ATOM   4893  CA  GLY   335      48.050  48.631  52.817  1.00  0.00           C  
ATOM   4894  HA2 GLY   335      48.271  49.341  53.614  1.00  0.00           H  
ATOM   4895  HA3 GLY   335      48.619  47.707  52.926  1.00  0.00           H  
ATOM   4896  C   GLY   335      48.652  49.368  51.661  1.00  0.00           C  
ATOM   4897  O   GLY   335      48.186  49.310  50.483  1.00  0.00           O  
ATOM   4898  N   GLN   336      49.778  50.045  51.896  1.00  0.00           N  
ATOM   4899  H   GLN   336      50.266  50.049  52.781  1.00  0.00           H  
ATOM   4900  CA  GLN   336      50.350  50.974  50.928  1.00  0.00           C  
ATOM   4901  HA  GLN   336      49.904  50.930  49.934  1.00  0.00           H  
ATOM   4902  CB  GLN   336      50.269  52.456  51.388  1.00  0.00           C  
ATOM   4903  HB2 GLN   336      49.236  52.739  51.591  1.00  0.00           H  
ATOM   4904  HB3 GLN   336      50.723  52.568  52.373  1.00  0.00           H  
ATOM   4905  CG  GLN   336      50.927  53.368  50.319  1.00  0.00           C  
ATOM   4906  HG2 GLN   336      50.582  53.267  49.290  1.00  0.00           H  
ATOM   4907  HG3 GLN   336      52.003  53.194  50.300  1.00  0.00           H  
ATOM   4908  CD  GLN   336      50.851  54.826  50.673  1.00  0.00           C  
ATOM   4909  OE1 GLN   336      50.165  55.611  49.966  1.00  0.00           O  
ATOM   4910  NE2 GLN   336      51.151  55.193  51.918  1.00  0.00           N  
ATOM   4911 HE21 GLN   336      51.593  54.578  52.585  1.00  0.00           H  
ATOM   4912 HE22 GLN   336      51.045  56.165  52.173  1.00  0.00           H  
ATOM   4913  C   GLN   336      51.827  50.558  50.853  1.00  0.00           C  
ATOM   4914  O   GLN   336      52.444  50.480  51.893  1.00  0.00           O  
ATOM   4915  N   ILE   337      52.432  50.378  49.696  1.00  0.00           N  
ATOM   4916  H   ILE   337      51.838  50.311  48.882  1.00  0.00           H  
ATOM   4917  CA  ILE   337      53.938  50.267  49.538  1.00  0.00           C  
ATOM   4918  HA  ILE   337      54.480  50.407  50.474  1.00  0.00           H  
ATOM   4919  CB  ILE   337      54.226  48.757  49.243  1.00  0.00           C  
ATOM   4920  HB  ILE   337      53.575  48.367  48.460  1.00  0.00           H  
ATOM   4921  CG2 ILE   337      55.611  48.423  48.784  1.00  0.00           C  
ATOM   4922 HG21 ILE   337      56.345  48.412  49.590  1.00  0.00           H  
ATOM   4923 HG22 ILE   337      55.482  47.550  48.143  1.00  0.00           H  
ATOM   4924 HG23 ILE   337      55.996  49.140  48.059  1.00  0.00           H  
ATOM   4925  CG1 ILE   337      53.789  47.970  50.477  1.00  0.00           C  
ATOM   4926 HG12 ILE   337      54.541  48.163  51.242  1.00  0.00           H  
ATOM   4927 HG13 ILE   337      52.762  47.992  50.842  1.00  0.00           H  
ATOM   4928  CD1 ILE   337      53.782  46.396  50.207  1.00  0.00           C  
ATOM   4929 HD11 ILE   337      53.610  45.886  51.155  1.00  0.00           H  
ATOM   4930 HD12 ILE   337      54.767  46.143  49.816  1.00  0.00           H  
ATOM   4931 HD13 ILE   337      52.960  46.155  49.533  1.00  0.00           H  
ATOM   4932  C   ILE   337      54.437  51.081  48.372  1.00  0.00           C  
ATOM   4933  O   ILE   337      54.001  50.882  47.227  1.00  0.00           O  
ATOM   4934  N   MET   338      55.494  51.838  48.662  1.00  0.00           N  
ATOM   4935  H   MET   338      55.761  51.919  49.633  1.00  0.00           H  
ATOM   4936  CA  MET   338      55.757  53.104  47.965  1.00  0.00           C  
ATOM   4937  HA  MET   338      55.289  53.065  46.981  1.00  0.00           H
[truncated: 3,789,677 more chars]
