# Supplementary material for: Mechanistic insights into glycoside 3-oxidases involved in C-glycoside metabolism in soil microorganisms
Source: Nat Commun. 2023 Nov 14;14:7289. doi: 10.1038/s41467-023-42000-3 (PMC10646112; doi:10.1038/s41467-023-42000-3)
Supplement: Supplementary file 5 — Supplementary Data 1 [file 41467_2023_42000_MOESM5_ESM.zip › SuppInfo-MD-files/cMDs-for-MMPBSA/glc_end_8.pdb]

CRYST1   78.592   82.151   72.432  90.00  90.00  90.00               1
ATOM      1  N   ARG     1       3.534  37.315  48.626  1.00  0.00           N  
ATOM      2  H1  ARG     1       3.538  38.323  48.566  1.00  0.00           H  
ATOM      3  H2  ARG     1       2.555  37.075  48.701  1.00  0.00           H  
ATOM      4  H3  ARG     1       4.008  37.155  49.504  1.00  0.00           H  
ATOM      5  CA  ARG     1       4.210  36.705  47.485  1.00  0.00           C  
ATOM      6  HA  ARG     1       3.615  37.030  46.631  1.00  0.00           H  
ATOM      7  CB  ARG     1       5.625  37.330  47.194  1.00  0.00           C  
ATOM      8  HB2 ARG     1       5.733  38.412  47.275  1.00  0.00           H  
ATOM      9  HB3 ARG     1       5.842  37.240  46.130  1.00  0.00           H  
ATOM     10  CG  ARG     1       6.750  36.551  47.915  1.00  0.00           C  
ATOM     11  HG2 ARG     1       6.474  36.501  48.968  1.00  0.00           H  
ATOM     12  HG3 ARG     1       6.764  35.612  47.361  1.00  0.00           H  
ATOM     13  CD  ARG     1       8.203  37.126  47.837  1.00  0.00           C  
ATOM     14  HD2 ARG     1       8.693  36.916  48.787  1.00  0.00           H  
ATOM     15  HD3 ARG     1       8.202  38.214  47.773  1.00  0.00           H  
ATOM     16  NE  ARG     1       8.917  36.605  46.742  1.00  0.00           N  
ATOM     17  HE  ARG     1       8.346  36.430  45.928  1.00  0.00           H  
ATOM     18  CZ  ARG     1      10.242  36.463  46.638  1.00  0.00           C  
ATOM     19  NH1 ARG     1      11.046  36.824  47.598  1.00  0.00           N  
ATOM     20 HH11 ARG     1      10.625  37.384  48.325  1.00  0.00           H  
ATOM     21 HH12 ARG     1      12.051  36.770  47.518  1.00  0.00           H  
ATOM     22  NH2 ARG     1      10.754  36.030  45.552  1.00  0.00           N  
ATOM     23 HH21 ARG     1      10.216  36.020  44.697  1.00  0.00           H  
ATOM     24 HH22 ARG     1      11.743  35.826  45.571  1.00  0.00           H  
ATOM     25  C   ARG     1       4.138  35.220  47.371  1.00  0.00           C  
ATOM     26  O   ARG     1       3.876  34.858  46.226  1.00  0.00           O  
ATOM     27  N   TYR     2       4.459  34.511  48.431  1.00  0.00           N  
ATOM     28  H   TYR     2       4.544  34.854  49.377  1.00  0.00           H  
ATOM     29  CA  TYR     2       4.592  33.055  48.414  1.00  0.00           C  
ATOM     30  HA  TYR     2       5.150  32.655  47.567  1.00  0.00           H  
ATOM     31  CB  TYR     2       5.370  32.720  49.706  1.00  0.00           C  
ATOM     32  HB2 TYR     2       5.752  31.706  49.587  1.00  0.00           H  
ATOM     33  HB3 TYR     2       4.746  32.764  50.598  1.00  0.00           H  
ATOM     34  CG  TYR     2       6.736  33.428  49.917  1.00  0.00           C  
ATOM     35  CD1 TYR     2       7.685  33.262  48.847  1.00  0.00           C  
ATOM     36  HD1 TYR     2       7.468  32.772  47.909  1.00  0.00           H  
ATOM     37  CE1 TYR     2       8.968  33.821  49.109  1.00  0.00           C  
ATOM     38  HE1 TYR     2       9.708  33.923  48.329  1.00  0.00           H  
ATOM     39  CZ  TYR     2       9.263  34.500  50.313  1.00  0.00           C  
ATOM     40  OH  TYR     2      10.502  34.868  50.493  1.00  0.00           O  
ATOM     41  HH  TYR     2      11.029  34.675  49.713  1.00  0.00           H  
ATOM     42  CE2 TYR     2       8.333  34.618  51.344  1.00  0.00           C  
ATOM     43  HE2 TYR     2       8.692  35.012  52.283  1.00  0.00           H  
ATOM     44  CD2 TYR     2       7.047  34.093  51.095  1.00  0.00           C  
ATOM     45  HD2 TYR     2       6.344  34.094  51.916  1.00  0.00           H  
ATOM     46  C   TYR     2       3.186  32.369  48.334  1.00  0.00           C  
ATOM     47  O   TYR     2       2.240  33.018  48.781  1.00  0.00           O  
ATOM     48  N   PRO     3       3.084  31.055  47.961  1.00  0.00           N  
ATOM     49  CD  PRO     3       4.200  30.131  47.616  1.00  0.00           C  
ATOM     50  HD2 PRO     3       4.844  30.741  46.984  1.00  0.00           H  
ATOM     51  HD3 PRO     3       4.717  29.825  48.526  1.00  0.00           H  
ATOM     52  CG  PRO     3       3.558  29.029  46.725  1.00  0.00           C  
ATOM     53  HG2 PRO     3       3.909  28.032  46.990  1.00  0.00           H  
ATOM     54  HG3 PRO     3       3.830  29.306  45.707  1.00  0.00           H  
ATOM     55  CB  PRO     3       2.073  29.099  47.010  1.00  0.00           C  
ATOM     56  HB2 PRO     3       1.763  28.151  47.450  1.00  0.00           H  
ATOM     57  HB3 PRO     3       1.560  29.343  46.080  1.00  0.00           H  
ATOM     58  CA  PRO     3       1.812  30.308  47.901  1.00  0.00           C  
ATOM     59  HA  PRO     3       1.053  30.881  47.368  1.00  0.00           H  
ATOM     60  C   PRO     3       1.258  29.929  49.282  1.00  0.00           C  
ATOM     61  O   PRO     3       1.934  30.172  50.306  1.00  0.00           O  
ATOM     62  N   ALA     4       0.147  29.215  49.398  1.00  0.00           N  
ATOM     63  H   ALA     4      -0.311  28.944  48.539  1.00  0.00           H  
ATOM     64  CA  ALA     4      -0.220  28.549  50.609  1.00  0.00           C  
ATOM     65  HA  ALA     4      -0.003  29.265  51.403  1.00  0.00           H  
ATOM     66  CB  ALA     4      -1.716  28.405  50.646  1.00  0.00           C  
ATOM     67  HB1 ALA     4      -1.943  27.787  51.515  1.00  0.00           H  
ATOM     68  HB2 ALA     4      -2.241  29.337  50.856  1.00  0.00           H  
ATOM     69  HB3 ALA     4      -2.139  27.879  49.790  1.00  0.00           H  
ATOM     70  C   ALA     4       0.535  27.202  50.759  1.00  0.00           C  
ATOM     71  O   ALA     4       0.898  26.815  51.849  1.00  0.00           O  
ATOM     72  N   ALA     5       0.687  26.408  49.657  1.00  0.00           N  
ATOM     73  H   ALA     5       0.441  26.771  48.747  1.00  0.00           H  
ATOM     74  CA  ALA     5       0.835  24.940  49.763  1.00  0.00           C  
ATOM     75  HA  ALA     5       1.697  24.891  50.428  1.00  0.00           H  
ATOM     76  CB  ALA     5      -0.452  24.342  50.384  1.00  0.00           C  
ATOM     77  HB1 ALA     5      -1.390  24.502  49.853  1.00  0.00           H  
ATOM     78  HB2 ALA     5      -0.387  23.260  50.504  1.00  0.00           H  
ATOM     79  HB3 ALA     5      -0.581  24.824  51.353  1.00  0.00           H  
ATOM     80  C   ALA     5       1.234  24.288  48.403  1.00  0.00           C  
ATOM     81  O   ALA     5       0.783  24.667  47.271  1.00  0.00           O  
ATOM     82  N   VAL     6       2.049  23.238  48.521  1.00  0.00           N  
ATOM     83  H   VAL     6       2.530  23.101  49.398  1.00  0.00           H  
ATOM     84  CA  VAL     6       2.711  22.519  47.383  1.00  0.00           C  
ATOM     85  HA  VAL     6       2.130  22.603  46.464  1.00  0.00           H  
ATOM     86  CB  VAL     6       4.140  23.062  46.992  1.00  0.00           C  
ATOM     87  HB  VAL     6       4.502  22.321  46.279  1.00  0.00           H  
ATOM     88  CG1 VAL     6       4.260  24.466  46.438  1.00  0.00           C  
ATOM     89 HG11 VAL     6       3.320  24.838  46.031  1.00  0.00           H  
ATOM     90 HG12 VAL     6       5.118  24.518  45.768  1.00  0.00           H  
ATOM     91 HG13 VAL     6       4.477  25.098  47.300  1.00  0.00           H  
ATOM     92  CG2 VAL     6       5.101  22.978  48.219  1.00  0.00           C  
ATOM     93 HG21 VAL     6       5.192  22.026  48.742  1.00  0.00           H  
ATOM     94 HG22 VAL     6       6.108  23.284  47.936  1.00  0.00           H  
ATOM     95 HG23 VAL     6       4.782  23.663  49.005  1.00  0.00           H  
ATOM     96  C   VAL     6       2.802  21.029  47.582  1.00  0.00           C  
ATOM     97  O   VAL     6       2.757  20.635  48.731  1.00  0.00           O  
ATOM     98  N   ASP     7       3.065  20.217  46.588  1.00  0.00           N  
ATOM     99  H   ASP     7       3.206  20.561  45.648  1.00  0.00           H  
ATOM    100  CA  ASP     7       3.482  18.839  46.839  1.00  0.00           C  
ATOM    101  HA  ASP     7       2.825  18.311  47.530  1.00  0.00           H  
ATOM    102  CB  ASP     7       3.342  18.081  45.530  1.00  0.00           C  
ATOM    103  HB2 ASP     7       3.990  18.608  44.830  1.00  0.00           H  
ATOM    104  HB3 ASP     7       3.784  17.092  45.651  1.00  0.00           H  
ATOM    105  CG  ASP     7       1.940  17.879  44.973  1.00  0.00           C  
ATOM    106  OD1 ASP     7       1.701  17.976  43.760  1.00  0.00           O  
ATOM    107  OD2 ASP     7       1.000  17.677  45.751  1.00  0.00           O  
ATOM    108  C   ASP     7       4.951  18.744  47.362  1.00  0.00           C  
ATOM    109  O   ASP     7       5.257  18.097  48.342  1.00  0.00           O  
ATOM    110  N   VAL     8       5.835  19.606  46.859  1.00  0.00           N  
ATOM    111  H   VAL     8       5.519  20.131  46.057  1.00  0.00           H  
ATOM    112  CA  VAL     8       7.295  19.538  47.138  1.00  0.00           C  
ATOM    113  HA  VAL     8       7.476  19.056  48.098  1.00  0.00           H  
ATOM    114  CB  VAL     8       7.985  18.626  46.106  1.00  0.00           C  
ATOM    115  HB  VAL     8       7.940  19.142  45.147  1.00  0.00           H  
ATOM    116  CG1 VAL     8       9.422  18.479  46.573  1.00  0.00           C  
ATOM    117 HG11 VAL     8       9.449  18.416  47.661  1.00  0.00           H  
ATOM    118 HG12 VAL     8       9.841  17.599  46.084  1.00  0.00           H  
ATOM    119 HG13 VAL     8       9.965  19.398  46.352  1.00  0.00           H  
ATOM    120  CG2 VAL     8       7.366  17.208  45.898  1.00  0.00           C  
ATOM    121 HG21 VAL     8       6.364  17.231  45.469  1.00  0.00           H  
ATOM    122 HG22 VAL     8       7.502  16.760  46.882  1.00  0.00           H  
ATOM    123 HG23 VAL     8       7.829  16.636  45.093  1.00  0.00           H  
ATOM    124  C   VAL     8       7.925  20.917  47.212  1.00  0.00           C  
ATOM    125  O   VAL     8       7.864  21.608  46.247  1.00  0.00           O  
ATOM    126  N   ALA     9       8.499  21.310  48.366  1.00  0.00           N  
ATOM    127  H   ALA     9       8.577  20.608  49.088  1.00  0.00           H  
ATOM    128  CA  ALA     9       9.355  22.500  48.512  1.00  0.00           C  
ATOM    129  HA  ALA     9       9.194  23.151  47.653  1.00  0.00           H  
ATOM    130  CB  ALA     9       8.910  23.151  49.868  1.00  0.00           C  
ATOM    131  HB1 ALA     9       7.877  23.500  49.864  1.00  0.00           H  
ATOM    132  HB2 ALA     9       9.004  22.500  50.737  1.00  0.00           H  
ATOM    133  HB3 ALA     9       9.462  24.088  49.932  1.00  0.00           H  
ATOM    134  C   ALA     9      10.860  22.000  48.386  1.00  0.00           C  
ATOM    135  O   ALA     9      11.128  20.873  48.785  1.00  0.00           O  
ATOM    136  N   ILE    10      11.725  22.783  47.730  1.00  0.00           N  
ATOM    137  H   ILE    10      11.367  23.664  47.391  1.00  0.00           H  
ATOM    138  CA  ILE    10      13.167  22.561  47.485  1.00  0.00           C  
ATOM    139  HA  ILE    10      13.575  21.781  48.128  1.00  0.00           H  
ATOM    140  CB  ILE    10      13.472  22.145  46.014  1.00  0.00           C  
ATOM    141  HB  ILE    10      13.085  22.956  45.396  1.00  0.00           H  
ATOM    142  CG2 ILE    10      15.028  22.090  45.746  1.00  0.00           C  
ATOM    143 HG21 ILE    10      15.404  21.349  46.451  1.00  0.00           H  
ATOM    144 HG22 ILE    10      15.405  23.082  45.996  1.00  0.00           H  
ATOM    145 HG23 ILE    10      15.301  21.836  44.722  1.00  0.00           H  
ATOM    146  CG1 ILE    10      12.795  20.870  45.585  1.00  0.00           C  
ATOM    147 HG12 ILE    10      13.193  20.090  46.234  1.00  0.00           H  
ATOM    148 HG13 ILE    10      11.737  21.107  45.693  1.00  0.00           H  
ATOM    149  CD1 ILE    10      13.050  20.432  44.143  1.00  0.00           C  
ATOM    150 HD11 ILE    10      14.071  20.050  44.136  1.00  0.00           H  
ATOM    151 HD12 ILE    10      12.965  21.317  43.512  1.00  0.00           H  
ATOM    152 HD13 ILE    10      12.304  19.712  43.807  1.00  0.00           H  
ATOM    153  C   ILE    10      13.926  23.785  47.987  1.00  0.00           C  
ATOM    154  O   ILE    10      13.407  24.848  47.654  1.00  0.00           O  
ATOM    155  N   VAL    11      14.958  23.755  48.857  1.00  0.00           N  
ATOM    156  H   VAL    11      15.157  22.834  49.221  1.00  0.00           H  
ATOM    157  CA  VAL    11      15.669  24.854  49.449  1.00  0.00           C  
ATOM    158  HA  VAL    11      15.166  25.771  49.143  1.00  0.00           H  
ATOM    159  CB  VAL    11      15.737  24.806  51.005  1.00  0.00           C  
ATOM    160  HB  VAL    11      16.282  23.958  51.419  1.00  0.00           H  
ATOM    161  CG1 VAL    11      16.317  26.129  51.604  1.00  0.00           C  
ATOM    162 HG11 VAL    11      15.698  27.018  51.478  1.00  0.00           H  
ATOM    163 HG12 VAL    11      16.530  26.118  52.673  1.00  0.00           H  
ATOM    164 HG13 VAL    11      17.293  26.334  51.165  1.00  0.00           H  
ATOM    165  CG2 VAL    11      14.334  24.683  51.675  1.00  0.00           C  
ATOM    166 HG21 VAL    11      14.414  24.849  52.749  1.00  0.00           H  
ATOM    167 HG22 VAL    11      14.052  23.637  51.550  1.00  0.00           H  
ATOM    168 HG23 VAL    11      13.589  25.367  51.269  1.00  0.00           H  
ATOM    169  C   VAL    11      17.039  24.970  48.846  1.00  0.00           C  
ATOM    170  O   VAL    11      17.877  24.024  48.879  1.00  0.00           O  
ATOM    171  N   GLY    12      17.358  26.087  48.249  1.00  0.00           N  
ATOM    172  H   GLY    12      16.657  26.805  48.138  1.00  0.00           H  
ATOM    173  CA  GLY    12      18.631  26.250  47.565  1.00  0.00           C  
ATOM    174  HA2 GLY    12      18.918  27.301  47.545  1.00  0.00           H  
ATOM    175  HA3 GLY    12      19.356  25.708  48.172  1.00  0.00           H  
ATOM    176  C   GLY    12      18.495  25.863  46.079  1.00  0.00           C  
ATOM    177  O   GLY    12      17.494  25.222  45.670  1.00  0.00           O  
ATOM    178  N   SER    13      19.479  26.383  45.323  1.00  0.00           N  
ATOM    179  H   SER    13      20.197  26.914  45.795  1.00  0.00           H  
ATOM    180  CA  SER    13      19.466  26.299  43.878  1.00  0.00           C  
ATOM    181  HA  SER    13      18.872  25.417  43.639  1.00  0.00           H  
ATOM    182  CB  SER    13      18.911  27.593  43.278  1.00  0.00           C  
ATOM    183  HB2 SER    13      18.935  27.495  42.193  1.00  0.00           H  
ATOM    184  HB3 SER    13      17.964  27.934  43.695  1.00  0.00           H  
ATOM    185  OG  SER    13      19.833  28.598  43.564  1.00  0.00           O  
ATOM    186  HG  SER    13      19.816  28.809  44.500  1.00  0.00           H  
ATOM    187  C   SER    13      20.878  26.005  43.328  1.00  0.00           C  
ATOM    188  O   SER    13      21.305  26.329  42.184  1.00  0.00           O  
ATOM    189  N   GLY    14      21.744  25.390  44.186  1.00  0.00           N  
ATOM    190  H   GLY    14      21.469  25.206  45.140  1.00  0.00           H  
ATOM    191  CA  GLY    14      22.913  24.744  43.675  1.00  0.00           C  
ATOM    192  HA2 GLY    14      23.570  25.388  43.090  1.00  0.00           H  
ATOM    193  HA3 GLY    14      23.468  24.402  44.548  1.00  0.00           H  
ATOM    194  C   GLY    14      22.565  23.416  42.862  1.00  0.00           C  
ATOM    195  O   GLY    14      21.380  23.080  42.633  1.00  0.00           O  
ATOM    196  N   PRO    15      23.591  22.797  42.243  1.00  0.00           N  
ATOM    197  CD  PRO    15      25.075  23.094  42.305  1.00  0.00           C  
ATOM    198  HD2 PRO    15      25.304  23.199  43.366  1.00  0.00           H  
ATOM    199  HD3 PRO    15      25.415  23.984  41.776  1.00  0.00           H  
ATOM    200  CG  PRO    15      25.759  21.817  41.899  1.00  0.00           C  
ATOM    201  HG2 PRO    15      26.737  21.991  41.451  1.00  0.00           H  
ATOM    202  HG3 PRO    15      25.746  21.125  42.740  1.00  0.00           H  
ATOM    203  CB  PRO    15      24.835  21.193  40.857  1.00  0.00           C  
ATOM    204  HB2 PRO    15      24.877  20.105  40.881  1.00  0.00           H  
ATOM    205  HB3 PRO    15      25.033  21.474  39.823  1.00  0.00           H  
ATOM    206  CA  PRO    15      23.427  21.613  41.377  1.00  0.00           C  
ATOM    207  HA  PRO    15      22.897  21.990  40.502  1.00  0.00           H  
ATOM    208  C   PRO    15      22.786  20.371  42.000  1.00  0.00           C  
ATOM    209  O   PRO    15      21.953  19.755  41.372  1.00  0.00           O  
ATOM    210  N   THR    16      23.052  20.185  43.311  1.00  0.00           N  
ATOM    211  H   THR    16      23.530  20.915  43.819  1.00  0.00           H  
ATOM    212  CA  THR    16      22.355  19.114  44.084  1.00  0.00           C  
ATOM    213  HA  THR    16      22.323  18.188  43.510  1.00  0.00           H  
ATOM    214  CB  THR    16      23.170  18.902  45.355  1.00  0.00           C  
ATOM    215  HB  THR    16      22.840  17.962  45.797  1.00  0.00           H  
ATOM    216  CG2 THR    16      24.688  18.847  45.260  1.00  0.00           C  
ATOM    217 HG21 THR    16      24.938  17.971  44.662  1.00  0.00           H  
ATOM    218 HG22 THR    16      25.000  18.530  46.255  1.00  0.00           H  
ATOM    219 HG23 THR    16      25.110  19.799  44.938  1.00  0.00           H  
ATOM    220  OG1 THR    16      22.884  19.985  46.272  1.00  0.00           O  
ATOM    221  HG1 THR    16      23.417  20.777  46.174  1.00  0.00           H  
ATOM    222  C   THR    16      20.920  19.379  44.434  1.00  0.00           C  
ATOM    223  O   THR    16      20.234  18.407  44.127  1.00  0.00           O  
ATOM    224  N   ALA    17      20.472  20.598  44.702  1.00  0.00           N  
ATOM    225  H   ALA    17      21.153  21.339  44.782  1.00  0.00           H  
ATOM    226  CA  ALA    17      19.027  20.844  44.838  1.00  0.00           C  
ATOM    227  HA  ALA    17      18.576  20.077  45.467  1.00  0.00           H  
ATOM    228  CB  ALA    17      18.797  22.176  45.586  1.00  0.00           C  
ATOM    229  HB1 ALA    17      19.547  22.060  46.369  1.00  0.00           H  
ATOM    230  HB2 ALA    17      18.915  23.033  44.923  1.00  0.00           H  
ATOM    231  HB3 ALA    17      17.786  22.242  45.989  1.00  0.00           H  
ATOM    232  C   ALA    17      18.462  20.767  43.395  1.00  0.00           C  
ATOM    233  O   ALA    17      17.328  20.328  43.288  1.00  0.00           O  
ATOM    234  N   SER    18      19.107  21.351  42.378  1.00  0.00           N  
ATOM    235  H   SER    18      19.969  21.847  42.555  1.00  0.00           H  
ATOM    236  CA  SER    18      18.553  21.409  40.984  1.00  0.00           C  
ATOM    237  HA  SER    18      17.599  21.920  41.110  1.00  0.00           H  
ATOM    238  CB  SER    18      19.377  22.381  40.064  1.00  0.00           C  
ATOM    239  HB2 SER    18      20.359  21.996  39.791  1.00  0.00           H  
ATOM    240  HB3 SER    18      18.787  22.505  39.156  1.00  0.00           H  
ATOM    241  OG  SER    18      19.454  23.634  40.679  1.00  0.00           O  
ATOM    242  HG  SER    18      20.291  23.658  41.148  1.00  0.00           H  
ATOM    243  C   SER    18      18.431  19.961  40.331  1.00  0.00           C  
ATOM    244  O   SER    18      17.523  19.751  39.492  1.00  0.00           O  
ATOM    245  N   ALA    19      19.182  18.948  40.772  1.00  0.00           N  
ATOM    246  H   ALA    19      19.872  19.197  41.466  1.00  0.00           H  
ATOM    247  CA  ALA    19      19.076  17.460  40.400  1.00  0.00           C  
ATOM    248  HA  ALA    19      19.090  17.408  39.312  1.00  0.00           H  
ATOM    249  CB  ALA    19      20.396  16.752  40.902  1.00  0.00           C  
ATOM    250  HB1 ALA    19      20.555  16.780  41.980  1.00  0.00           H  
ATOM    251  HB2 ALA    19      21.207  17.348  40.482  1.00  0.00           H  
ATOM    252  HB3 ALA    19      20.519  15.707  40.619  1.00  0.00           H  
ATOM    253  C   ALA    19      17.702  16.814  40.800  1.00  0.00           C  
ATOM    254  O   ALA    19      17.084  16.107  39.978  1.00  0.00           O  
ATOM    255  N   TYR    20      17.178  17.159  41.957  1.00  0.00           N  
ATOM    256  H   TYR    20      17.723  17.625  42.668  1.00  0.00           H  
ATOM    257  CA  TYR    20      15.736  16.915  42.266  1.00  0.00           C  
ATOM    258  HA  TYR    20      15.628  15.832  42.202  1.00  0.00           H  
ATOM    259  CB  TYR    20      15.527  17.320  43.744  1.00  0.00           C  
ATOM    260  HB2 TYR    20      14.447  17.414  43.852  1.00  0.00           H  
ATOM    261  HB3 TYR    20      16.024  18.279  43.893  1.00  0.00           H  
ATOM    262  CG  TYR    20      16.147  16.365  44.707  1.00  0.00           C  
ATOM    263  CD1 TYR    20      17.460  16.579  45.149  1.00  0.00           C  
ATOM    264  HD1 TYR    20      17.907  17.522  44.871  1.00  0.00           H  
ATOM    265  CE1 TYR    20      18.078  15.765  46.120  1.00  0.00           C  
ATOM    266  HE1 TYR    20      19.110  15.879  46.416  1.00  0.00           H  
ATOM    267  CZ  TYR    20      17.306  14.711  46.690  1.00  0.00           C  
ATOM    268  OH  TYR    20      17.948  13.912  47.562  1.00  0.00           O  
ATOM    269  HH  TYR    20      18.368  14.309  48.329  1.00  0.00           H  
ATOM    270  CE2 TYR    20      15.939  14.577  46.346  1.00  0.00           C  
ATOM    271  HE2 TYR    20      15.321  13.874  46.884  1.00  0.00           H  
ATOM    272  CD2 TYR    20      15.387  15.416  45.378  1.00  0.00           C  
ATOM    273  HD2 TYR    20      14.332  15.370  45.151  1.00  0.00           H  
ATOM    274  C   TYR    20      14.812  17.563  41.205  1.00  0.00           C  
ATOM    275  O   TYR    20      14.107  16.855  40.516  1.00  0.00           O  
ATOM    276  N   ALA    21      14.722  18.911  41.140  1.00  0.00           N  
ATOM    277  H   ALA    21      15.374  19.468  41.676  1.00  0.00           H  
ATOM    278  CA  ALA    21      13.796  19.585  40.156  1.00  0.00           C  
ATOM    279  HA  ALA    21      12.752  19.417  40.420  1.00  0.00           H  
ATOM    280  CB  ALA    21      14.057  21.046  40.192  1.00  0.00           C  
ATOM    281  HB1 ALA    21      13.423  21.583  39.488  1.00  0.00           H  
ATOM    282  HB2 ALA    21      13.889  21.474  41.181  1.00  0.00           H  
ATOM    283  HB3 ALA    21      15.069  21.235  39.833  1.00  0.00           H  
ATOM    284  C   ALA    21      13.738  18.984  38.693  1.00  0.00           C  
ATOM    285  O   ALA    21      12.692  18.755  38.081  1.00  0.00           O  
ATOM    286  N   ARG    22      14.970  18.724  38.214  1.00  0.00           N  
ATOM    287  H   ARG    22      15.727  18.995  38.824  1.00  0.00           H  
ATOM    288  CA  ARG    22      15.186  18.024  36.932  1.00  0.00           C  
ATOM    289  HA  ARG    22      14.783  18.634  36.123  1.00  0.00           H  
ATOM    290  CB  ARG    22      16.744  18.071  36.756  1.00  0.00           C  
ATOM    291  HB2 ARG    22      17.224  17.703  37.664  1.00  0.00           H  
ATOM    292  HB3 ARG    22      17.057  19.106  36.620  1.00  0.00           H  
ATOM    293  CG  ARG    22      17.127  17.212  35.489  1.00  0.00           C  
ATOM    294  HG2 ARG    22      16.723  16.208  35.620  1.00  0.00           H  
ATOM    295  HG3 ARG    22      18.207  17.154  35.348  1.00  0.00           H  
ATOM    296  CD  ARG    22      16.769  17.943  34.155  1.00  0.00           C  
ATOM    297  HD2 ARG    22      15.687  17.951  34.019  1.00  0.00           H  
ATOM    298  HD3 ARG    22      17.129  18.971  34.127  1.00  0.00           H  
ATOM    299  NE  ARG    22      17.285  17.316  32.960  1.00  0.00           N  
ATOM    300  HE  ARG    22      16.599  16.760  32.471  1.00  0.00           H  
ATOM    301  CZ  ARG    22      18.416  17.611  32.264  1.00  0.00           C  
ATOM    302  NH1 ARG    22      19.351  18.395  32.694  1.00  0.00           N  
ATOM    303 HH11 ARG    22      19.227  18.662  33.660  1.00  0.00           H  
ATOM    304 HH12 ARG    22      20.177  18.655  32.175  1.00  0.00           H  
ATOM    305  NH2 ARG    22      18.717  17.223  31.062  1.00  0.00           N  
ATOM    306 HH21 ARG    22      17.928  16.868  30.541  1.00  0.00           H  
ATOM    307 HH22 ARG    22      19.535  17.573  30.583  1.00  0.00           H  
ATOM    308  C   ARG    22      14.474  16.690  36.848  1.00  0.00           C  
ATOM    309  O   ARG    22      13.624  16.445  35.964  1.00  0.00           O  
ATOM    310  N   ILE    23      14.919  15.757  37.710  1.00  0.00           N  
ATOM    311  H   ILE    23      15.685  15.981  38.329  1.00  0.00           H  
ATOM    312  CA  ILE    23      14.388  14.397  37.713  1.00  0.00           C  
ATOM    313  HA  ILE    23      14.449  13.855  36.769  1.00  0.00           H  
ATOM    314  CB  ILE    23      15.228  13.614  38.642  1.00  0.00           C  
ATOM    315  HB  ILE    23      15.430  14.254  39.501  1.00  0.00           H  
ATOM    316  CG2 ILE    23      14.608  12.209  38.984  1.00  0.00           C  
ATOM    317 HG21 ILE    23      15.327  11.600  39.531  1.00  0.00           H  
ATOM    318 HG22 ILE    23      14.349  11.721  38.044  1.00  0.00           H  
ATOM    319 HG23 ILE    23      13.721  12.433  39.577  1.00  0.00           H  
ATOM    320  CG1 ILE    23      16.628  13.411  38.036  1.00  0.00           C  
ATOM    321 HG12 ILE    23      16.910  14.322  37.508  1.00  0.00           H  
ATOM    322 HG13 ILE    23      17.386  13.332  38.815  1.00  0.00           H  
ATOM    323  CD1 ILE    23      17.018  12.222  37.120  1.00  0.00           C  
ATOM    324 HD11 ILE    23      16.176  11.768  36.598  1.00  0.00           H  
ATOM    325 HD12 ILE    23      17.435  11.383  37.677  1.00  0.00           H  
ATOM    326 HD13 ILE    23      17.748  12.469  36.350  1.00  0.00           H  
ATOM    327  C   ILE    23      12.880  14.285  38.078  1.00  0.00           C  
ATOM    328  O   ILE    23      12.199  13.449  37.549  1.00  0.00           O  
ATOM    329  N   LEU    24      12.324  15.251  38.817  1.00  0.00           N  
ATOM    330  H   LEU    24      12.976  15.936  39.172  1.00  0.00           H  
ATOM    331  CA  LEU    24      10.853  15.340  39.091  1.00  0.00           C  
ATOM    332  HA  LEU    24      10.491  14.327  39.269  1.00  0.00           H  
ATOM    333  CB  LEU    24      10.666  16.201  40.361  1.00  0.00           C  
ATOM    334  HB2 LEU    24      10.937  17.218  40.080  1.00  0.00           H  
ATOM    335  HB3 LEU    24       9.591  16.236  40.540  1.00  0.00           H  
ATOM    336  CG  LEU    24      11.352  15.756  41.699  1.00  0.00           C  
ATOM    337  HG  LEU    24      12.301  15.247  41.535  1.00  0.00           H  
ATOM    338  CD1 LEU    24      11.665  16.863  42.671  1.00  0.00           C  
ATOM    339 HD11 LEU    24      10.729  17.268  43.057  1.00  0.00           H  
ATOM    340 HD12 LEU    24      12.247  17.608  42.128  1.00  0.00           H  
ATOM    341 HD13 LEU    24      12.271  16.447  43.475  1.00  0.00           H  
ATOM    342  CD2 LEU    24      10.410  14.866  42.474  1.00  0.00           C  
ATOM    343 HD21 LEU    24       9.416  15.314  42.483  1.00  0.00           H  
ATOM    344 HD22 LEU    24      10.791  14.546  43.443  1.00  0.00           H  
ATOM    345 HD23 LEU    24      10.422  13.867  42.038  1.00  0.00           H  
ATOM    346  C   LEU    24      10.117  15.932  37.974  1.00  0.00           C  
ATOM    347  O   LEU    24       8.946  15.460  37.835  1.00  0.00           O  
ATOM    348  N   SER    25      10.617  16.821  37.099  1.00  0.00           N  
ATOM    349  H   SER    25      11.447  17.368  37.281  1.00  0.00           H  
ATOM    350  CA  SER    25      10.082  17.126  35.801  1.00  0.00           C  
ATOM    351  HA  SER    25       9.007  17.254  35.926  1.00  0.00           H  
ATOM    352  CB  SER    25      10.660  18.474  35.330  1.00  0.00           C  
ATOM    353  HB2 SER    25      11.715  18.302  35.116  1.00  0.00           H  
ATOM    354  HB3 SER    25      10.116  18.781  34.437  1.00  0.00           H  
ATOM    355  OG  SER    25      10.677  19.464  36.308  1.00  0.00           O  
ATOM    356  HG  SER    25      11.574  19.707  36.551  1.00  0.00           H  
ATOM    357  C   SER    25      10.222  16.083  34.692  1.00  0.00           C  
ATOM    358  O   SER    25       9.363  16.195  33.779  1.00  0.00           O  
ATOM    359  N   GLU    26      11.140  15.111  34.753  1.00  0.00           N  
ATOM    360  H   GLU    26      11.726  15.173  35.573  1.00  0.00           H  
ATOM    361  CA  GLU    26      11.254  13.919  33.903  1.00  0.00           C  
ATOM    362  HA  GLU    26      10.829  14.124  32.920  1.00  0.00           H  
ATOM    363  CB  GLU    26      12.741  13.567  33.705  1.00  0.00           C  
ATOM    364  HB2 GLU    26      13.146  13.338  34.690  1.00  0.00           H  
ATOM    365  HB3 GLU    26      12.769  12.729  33.008  1.00  0.00           H  
ATOM    366  CG  GLU    26      13.536  14.759  33.022  1.00  0.00           C  
ATOM    367  HG2 GLU    26      13.008  15.117  32.139  1.00  0.00           H  
ATOM    368  HG3 GLU    26      13.655  15.616  33.686  1.00  0.00           H  
ATOM    369  CD  GLU    26      14.950  14.322  32.643  1.00  0.00           C  
ATOM    370  OE1 GLU    26      15.373  13.131  32.997  1.00  0.00           O  
ATOM    371  OE2 GLU    26      15.659  15.190  32.064  1.00  0.00           O  
ATOM    372  C   GLU    26      10.511  12.677  34.433  1.00  0.00           C  
ATOM    373  O   GLU    26      10.092  11.893  33.611  1.00  0.00           O  
ATOM    374  N   GLU    27      10.318  12.430  35.709  1.00  0.00           N  
ATOM    375  H   GLU    27      10.855  12.999  36.347  1.00  0.00           H  
ATOM    376  CA  GLU    27       9.882  11.162  36.283  1.00  0.00           C  
ATOM    377  HA  GLU    27       9.672  10.499  35.445  1.00  0.00           H  
ATOM    378  CB  GLU    27      11.078  10.558  37.107  1.00  0.00           C  
ATOM    379  HB2 GLU    27      10.698   9.678  37.627  1.00  0.00           H  
ATOM    380  HB3 GLU    27      11.317  11.300  37.868  1.00  0.00           H  
ATOM    381  CG  GLU    27      12.422  10.310  36.366  1.00  0.00           C  
ATOM    382  HG2 GLU    27      12.907  11.263  36.152  1.00  0.00           H  
ATOM    383  HG3 GLU    27      13.055   9.723  37.032  1.00  0.00           H  
ATOM    384  CD  GLU    27      12.139   9.406  35.164  1.00  0.00           C  
ATOM    385  OE1 GLU    27      11.208   8.508  35.184  1.00  0.00           O  
ATOM    386  OE2 GLU    27      12.696   9.647  34.071  1.00  0.00           O  
ATOM    387  C   GLU    27       8.591  11.268  37.156  1.00  0.00           C  
ATOM    388  O   GLU    27       8.059  10.269  37.625  1.00  0.00           O  
ATOM    389  N   ALA    28       8.032  12.499  37.294  1.00  0.00           N  
ATOM    390  H   ALA    28       8.479  13.269  36.816  1.00  0.00           H  
ATOM    391  CA  ALA    28       6.720  12.699  37.885  1.00  0.00           C  
ATOM    392  HA  ALA    28       6.013  11.932  37.569  1.00  0.00           H  
ATOM    393  CB  ALA    28       6.838  12.624  39.400  1.00  0.00           C  
ATOM    394  HB1 ALA    28       7.499  13.344  39.882  1.00  0.00           H  
ATOM    395  HB2 ALA    28       7.372  11.717  39.685  1.00  0.00           H  
ATOM    396  HB3 ALA    28       5.885  12.665  39.928  1.00  0.00           H  
ATOM    397  C   ALA    28       5.943  13.996  37.383  1.00  0.00           C  
ATOM    398  O   ALA    28       5.345  14.705  38.184  1.00  0.00           O  
ATOM    399  N   PRO    29       5.888  14.342  36.077  1.00  0.00           N  
ATOM    400  CD  PRO    29       6.365  13.519  34.978  1.00  0.00           C  
ATOM    401  HD2 PRO    29       7.450  13.443  34.898  1.00  0.00           H  
ATOM    402  HD3 PRO    29       6.010  12.489  34.961  1.00  0.00           H  
ATOM    403  CG  PRO    29       5.847  14.204  33.671  1.00  0.00           C  
ATOM    404  HG2 PRO    29       4.893  13.770  33.372  1.00  0.00           H  
ATOM    405  HG3 PRO    29       6.586  14.077  32.879  1.00  0.00           H  
ATOM    406  CB  PRO    29       5.617  15.694  34.077  1.00  0.00           C  
ATOM    407  HB2 PRO    29       4.761  16.047  33.503  1.00  0.00           H  
ATOM    408  HB3 PRO    29       6.540  16.238  33.875  1.00  0.00           H  
ATOM    409  CA  PRO    29       5.330  15.629  35.594  1.00  0.00           C  
ATOM    410  HA  PRO    29       5.828  16.438  36.129  1.00  0.00           H  
ATOM    411  C   PRO    29       3.810  15.775  35.929  1.00  0.00           C  
ATOM    412  O   PRO    29       2.892  15.196  35.346  1.00  0.00           O  
ATOM    413  N   GLY    30       3.610  16.849  36.697  1.00  0.00           N  
ATOM    414  H   GLY    30       4.412  17.451  36.821  1.00  0.00           H  
ATOM    415  CA  GLY    30       2.276  17.430  37.017  1.00  0.00           C  
ATOM    416  HA2 GLY    30       2.196  18.410  36.545  1.00  0.00           H  
ATOM    417  HA3 GLY    30       1.495  16.854  36.519  1.00  0.00           H  
ATOM    418  C   GLY    30       1.974  17.544  38.495  1.00  0.00           C  
ATOM    419  O   GLY    30       1.026  18.223  38.865  1.00  0.00           O  
ATOM    420  N   ALA    31       2.841  16.974  39.307  1.00  0.00           N  
ATOM    421  H   ALA    31       3.685  16.562  38.935  1.00  0.00           H  
ATOM    422  CA  ALA    31       2.870  17.323  40.735  1.00  0.00           C  
ATOM    423  HA  ALA    31       1.843  17.292  41.099  1.00  0.00           H  
ATOM    424  CB  ALA    31       3.749  16.299  41.522  1.00  0.00           C  
ATOM    425  HB1 ALA    31       4.703  16.162  41.013  1.00  0.00           H  
ATOM    426  HB2 ALA    31       3.881  16.567  42.570  1.00  0.00           H  
ATOM    427  HB3 ALA    31       3.270  15.320  41.523  1.00  0.00           H  
ATOM    428  C   ALA    31       3.569  18.742  40.978  1.00  0.00           C  
ATOM    429  O   ALA    31       4.359  19.110  40.040  1.00  0.00           O  
ATOM    430  N   THR    32       3.160  19.522  42.008  1.00  0.00           N  
ATOM    431  H   THR    32       2.527  19.044  42.634  1.00  0.00           H  
ATOM    432  CA  THR    32       3.560  20.905  42.246  1.00  0.00           C  
ATOM    433  HA  THR    32       3.664  21.415  41.289  1.00  0.00           H  
ATOM    434  CB  THR    32       2.441  21.619  42.960  1.00  0.00           C  
ATOM    435  HB  THR    32       2.194  21.070  43.869  1.00  0.00           H  
ATOM    436  CG2 THR    32       2.638  23.063  43.335  1.00  0.00           C  
ATOM    437 HG21 THR    32       3.609  23.156  43.823  1.00  0.00           H  
ATOM    438 HG22 THR    32       1.848  23.321  44.040  1.00  0.00           H  
ATOM    439 HG23 THR    32       2.580  23.675  42.435  1.00  0.00           H  
ATOM    440  OG1 THR    32       1.286  21.708  42.099  1.00  0.00           O  
ATOM    441  HG1 THR    32       0.767  20.955  42.390  1.00  0.00           H  
ATOM    442  C   THR    32       4.849  21.070  43.028  1.00  0.00           C  
ATOM    443  O   THR    32       4.933  20.648  44.191  1.00  0.00           O  
ATOM    444  N   ILE    33       5.865  21.762  42.426  1.00  0.00           N  
ATOM    445  H   ILE    33       5.774  22.150  41.498  1.00  0.00           H  
ATOM    446  CA  ILE    33       7.207  21.939  42.884  1.00  0.00           C  
ATOM    447  HA  ILE    33       7.353  21.410  43.825  1.00  0.00           H  
ATOM    448  CB  ILE    33       8.226  21.366  41.849  1.00  0.00           C  
ATOM    449  HB  ILE    33       8.200  22.107  41.049  1.00  0.00           H  
ATOM    450  CG2 ILE    33       9.663  21.441  42.371  1.00  0.00           C  
ATOM    451 HG21 ILE    33      10.339  20.868  41.735  1.00  0.00           H  
ATOM    452 HG22 ILE    33       9.543  20.976  43.349  1.00  0.00           H  
ATOM    453 HG23 ILE    33      10.067  22.430  42.587  1.00  0.00           H  
ATOM    454  CG1 ILE    33       7.919  19.983  41.224  1.00  0.00           C  
ATOM    455 HG12 ILE    33       6.919  19.791  40.836  1.00  0.00           H  
ATOM    456 HG13 ILE    33       8.604  19.788  40.398  1.00  0.00           H  
ATOM    457  CD1 ILE    33       8.072  18.907  42.297  1.00  0.00           C  
ATOM    458 HD11 ILE    33       8.030  17.905  41.870  1.00  0.00           H  
ATOM    459 HD12 ILE    33       9.082  18.857  42.703  1.00  0.00           H  
ATOM    460 HD13 ILE    33       7.209  19.053  42.946  1.00  0.00           H  
ATOM    461  C   ILE    33       7.377  23.436  43.108  1.00  0.00           C  
ATOM    462  O   ILE    33       7.082  24.271  42.251  1.00  0.00           O  
ATOM    463  N   ALA    34       8.146  23.781  44.154  1.00  0.00           N  
ATOM    464  H   ALA    34       8.002  23.097  44.882  1.00  0.00           H  
ATOM    465  CA  ALA    34       8.698  25.065  44.475  1.00  0.00           C  
ATOM    466  HA  ALA    34       8.621  25.699  43.592  1.00  0.00           H  
ATOM    467  CB  ALA    34       7.810  25.700  45.556  1.00  0.00           C  
ATOM    468  HB1 ALA    34       7.698  25.159  46.496  1.00  0.00           H  
ATOM    469  HB2 ALA    34       6.862  25.845  45.038  1.00  0.00           H  
ATOM    470  HB3 ALA    34       8.118  26.731  45.729  1.00  0.00           H  
ATOM    471  C   ALA    34      10.181  24.983  44.859  1.00  0.00           C  
ATOM    472  O   ALA    34      10.665  24.348  45.783  1.00  0.00           O  
ATOM    473  N   MET    35      11.003  25.815  44.164  1.00  0.00           N  
ATOM    474  H   MET    35      10.612  26.450  43.483  1.00  0.00           H  
ATOM    475  CA  MET    35      12.395  26.025  44.505  1.00  0.00           C  
ATOM    476  HA  MET    35      12.596  25.228  45.221  1.00  0.00           H  
ATOM    477  CB  MET    35      13.386  25.911  43.205  1.00  0.00           C  
ATOM    478  HB2 MET    35      13.446  24.915  42.766  1.00  0.00           H  
ATOM    479  HB3 MET    35      12.938  26.665  42.558  1.00  0.00           H  
ATOM    480  CG  MET    35      14.832  26.444  43.512  1.00  0.00           C  
ATOM    481  HG2 MET    35      15.252  25.886  44.348  1.00  0.00           H  
ATOM    482  HG3 MET    35      14.873  27.522  43.670  1.00  0.00           H  
ATOM    483  SD  MET    35      15.898  26.446  42.063  1.00  0.00           S  
ATOM    484  CE  MET    35      16.399  24.713  41.969  1.00  0.00           C  
ATOM    485  HE1 MET    35      16.542  24.141  42.885  1.00  0.00           H  
ATOM    486  HE2 MET    35      17.325  24.682  41.394  1.00  0.00           H  
ATOM    487  HE3 MET    35      15.612  24.262  41.364  1.00  0.00           H  
ATOM    488  C   MET    35      12.520  27.400  45.304  1.00  0.00           C  
ATOM    489  O   MET    35      11.862  28.376  44.913  1.00  0.00           O  
ATOM    490  N   PHE    36      13.176  27.429  46.473  1.00  0.00           N  
ATOM    491  H   PHE    36      13.558  26.556  46.809  1.00  0.00           H  
ATOM    492  CA  PHE    36      13.263  28.536  47.416  1.00  0.00           C  
ATOM    493  HA  PHE    36      12.748  29.458  47.147  1.00  0.00           H  
ATOM    494  CB  PHE    36      12.627  28.067  48.777  1.00  0.00           C  
ATOM    495  HB2 PHE    36      12.934  27.050  49.019  1.00  0.00           H  
ATOM    496  HB3 PHE    36      13.046  28.793  49.474  1.00  0.00           H  
ATOM    497  CG  PHE    36      11.091  28.086  48.884  1.00  0.00           C  
ATOM    498  CD1 PHE    36      10.482  29.283  49.124  1.00  0.00           C  
ATOM    499  HD1 PHE    36      11.115  30.155  49.199  1.00  0.00           H  
ATOM    500  CE1 PHE    36       9.052  29.377  49.166  1.00  0.00           C  
ATOM    501  HE1 PHE    36       8.559  30.327  49.315  1.00  0.00           H  
ATOM    502  CZ  PHE    36       8.255  28.239  49.055  1.00  0.00           C  
ATOM    503  HZ  PHE    36       7.176  28.266  49.035  1.00  0.00           H  
ATOM    504  CE2 PHE    36       8.891  26.991  48.915  1.00  0.00           C  
ATOM    505  HE2 PHE    36       8.345  26.064  48.822  1.00  0.00           H  
ATOM    506  CD2 PHE    36      10.328  26.886  48.768  1.00  0.00           C  
ATOM    507  HD2 PHE    36      10.728  25.905  48.557  1.00  0.00           H  
ATOM    508  C   PHE    36      14.692  28.856  47.633  1.00  0.00           C  
ATOM    509  O   PHE    36      15.509  28.016  48.025  1.00  0.00           O  
ATOM    510  N   GLU    37      15.091  30.105  47.435  1.00  0.00           N  
ATOM    511  H   GLU    37      14.388  30.783  47.175  1.00  0.00           H  
ATOM    512  CA  GLU    37      16.527  30.534  47.336  1.00  0.00           C  
ATOM    513  HA  GLU    37      17.127  29.803  47.879  1.00  0.00           H  
ATOM    514  CB  GLU    37      17.031  30.485  45.902  1.00  0.00           C  
ATOM    515  HB2 GLU    37      16.294  31.006  45.292  1.00  0.00           H  
ATOM    516  HB3 GLU    37      17.043  29.441  45.586  1.00  0.00           H  
ATOM    517  CG  GLU    37      18.457  31.028  45.664  1.00  0.00           C  
ATOM    518  HG2 GLU    37      18.478  32.067  45.993  1.00  0.00           H  
ATOM    519  HG3 GLU    37      18.693  31.073  44.601  1.00  0.00           H  
ATOM    520  CD  GLU    37      19.565  30.349  46.456  1.00  0.00           C  
ATOM    521  OE1 GLU    37      19.872  29.163  46.180  1.00  0.00           O  
ATOM    522  OE2 GLU    37      20.250  30.901  47.409  1.00  0.00           O  
ATOM    523  C   GLU    37      16.827  31.890  47.970  1.00  0.00           C  
ATOM    524  O   GLU    37      16.025  32.859  47.814  1.00  0.00           O  
ATOM    525  N   VAL    38      17.892  31.921  48.811  1.00  0.00           N  
ATOM    526  H   VAL    38      18.498  31.124  48.942  1.00  0.00           H  
ATOM    527  CA  VAL    38      18.099  33.117  49.707  1.00  0.00           C  
ATOM    528  HA  VAL    38      17.106  33.531  49.879  1.00  0.00           H  
ATOM    529  CB  VAL    38      18.791  32.804  51.049  1.00  0.00           C  
ATOM    530  HB  VAL    38      18.191  32.015  51.502  1.00  0.00           H  
ATOM    531  CG1 VAL    38      20.178  32.326  50.799  1.00  0.00           C  
ATOM    532 HG11 VAL    38      20.723  32.222  51.737  1.00  0.00           H  
ATOM    533 HG12 VAL    38      20.788  33.192  50.543  1.00  0.00           H  
ATOM    534 HG13 VAL    38      20.295  31.456  50.152  1.00  0.00           H  
ATOM    535  CG2 VAL    38      18.835  34.056  51.924  1.00  0.00           C  
ATOM    536 HG21 VAL    38      17.817  34.441  51.977  1.00  0.00           H  
ATOM    537 HG22 VAL    38      19.279  33.648  52.832  1.00  0.00           H  
ATOM    538 HG23 VAL    38      19.497  34.830  51.534  1.00  0.00           H  
ATOM    539  C   VAL    38      18.790  34.224  48.899  1.00  0.00           C  
ATOM    540  O   VAL    38      18.470  35.428  49.064  1.00  0.00           O  
ATOM    541  N   GLY    39      19.758  33.900  48.047  1.00  0.00           N  
ATOM    542  H   GLY    39      19.917  32.904  47.994  1.00  0.00           H  
ATOM    543  CA  GLY    39      20.469  34.886  47.216  1.00  0.00           C  
ATOM    544  HA2 GLY    39      20.733  35.773  47.791  1.00  0.00           H  
ATOM    545  HA3 GLY    39      21.410  34.463  46.864  1.00  0.00           H  
ATOM    546  C   GLY    39      19.630  35.433  46.028  1.00  0.00           C  
ATOM    547  O   GLY    39      18.570  34.835  45.803  1.00  0.00           O  
ATOM    548  N   PRO    40      20.041  36.569  45.422  1.00  0.00           N  
ATOM    549  CD  PRO    40      21.277  37.241  45.693  1.00  0.00           C  
ATOM    550  HD2 PRO    40      21.298  37.693  46.684  1.00  0.00           H  
ATOM    551  HD3 PRO    40      22.086  36.512  45.639  1.00  0.00           H  
ATOM    552  CG  PRO    40      21.506  38.290  44.671  1.00  0.00           C  
ATOM    553  HG2 PRO    40      22.140  37.929  43.861  1.00  0.00           H  
ATOM    554  HG3 PRO    40      21.921  39.197  45.110  1.00  0.00           H  
ATOM    555  CB  PRO    40      20.116  38.552  44.149  1.00  0.00           C  
ATOM    556  HB2 PRO    40      20.199  38.854  43.105  1.00  0.00           H  
ATOM    557  HB3 PRO    40      19.650  39.335  44.748  1.00  0.00           H  
ATOM    558  CA  PRO    40      19.447  37.172  44.313  1.00  0.00           C  
ATOM    559  HA  PRO    40      18.392  37.272  44.567  1.00  0.00           H  
ATOM    560  C   PRO    40      19.668  36.331  43.039  1.00  0.00           C  
ATOM    561  O   PRO    40      20.455  35.410  42.921  1.00  0.00           O  
ATOM    562  N   THR    41      18.866  36.641  41.996  1.00  0.00           N  
ATOM    563  H   THR    41      18.304  37.480  42.006  1.00  0.00           H  
ATOM    564  CA  THR    41      19.241  36.285  40.611  1.00  0.00           C  
ATOM    565  HA  THR    41      19.448  35.214  40.617  1.00  0.00           H  
ATOM    566  CB  THR    41      18.075  36.494  39.652  1.00  0.00           C  
ATOM    567  HB  THR    41      17.824  37.554  39.620  1.00  0.00           H  
ATOM    568  CG2 THR    41      18.426  36.078  38.253  1.00  0.00           C  
ATOM    569 HG21 THR    41      17.523  36.124  37.644  1.00  0.00           H  
ATOM    570 HG22 THR    41      19.197  36.643  37.729  1.00  0.00           H  
ATOM    571 HG23 THR    41      18.647  35.014  38.175  1.00  0.00           H  
ATOM    572  OG1 THR    41      16.971  35.759  39.994  1.00  0.00           O  
ATOM    573  HG1 THR    41      16.552  36.126  40.776  1.00  0.00           H  
ATOM    574  C   THR    41      20.522  36.929  40.076  1.00  0.00           C  
ATOM    575  O   THR    41      20.662  38.116  40.211  1.00  0.00           O  
ATOM    576  N   VAL    42      21.460  36.095  39.554  1.00  0.00           N  
ATOM    577  H   VAL    42      21.301  35.098  39.532  1.00  0.00           H  
ATOM    578  CA  VAL    42      22.829  36.586  39.204  1.00  0.00           C  
ATOM    579  HA  VAL    42      22.781  37.675  39.187  1.00  0.00           H  
ATOM    580  CB  VAL    42      23.892  36.237  40.268  1.00  0.00           C  
ATOM    581  HB  VAL    42      24.665  36.999  40.177  1.00  0.00           H  
ATOM    582  CG1 VAL    42      23.336  36.633  41.644  1.00  0.00           C  
ATOM    583 HG11 VAL    42      24.169  36.787  42.329  1.00  0.00           H  
ATOM    584 HG12 VAL    42      22.725  35.796  41.984  1.00  0.00           H  
ATOM    585 HG13 VAL    42      22.762  37.559  41.626  1.00  0.00           H  
ATOM    586  CG2 VAL    42      24.408  34.753  40.073  1.00  0.00           C  
ATOM    587 HG21 VAL    42      23.576  34.051  40.113  1.00  0.00           H  
ATOM    588 HG22 VAL    42      25.124  34.468  40.844  1.00  0.00           H  
ATOM    589 HG23 VAL    42      24.882  34.635  39.098  1.00  0.00           H  
ATOM    590  C   VAL    42      23.172  36.260  37.765  1.00  0.00           C  
ATOM    591  O   VAL    42      24.276  36.662  37.260  1.00  0.00           O  
ATOM    592  N   SER    43      22.263  35.644  37.011  1.00  0.00           N  
ATOM    593  H   SER    43      21.382  35.349  37.406  1.00  0.00           H  
ATOM    594  CA  SER    43      22.575  35.240  35.588  1.00  0.00           C  
ATOM    595  HA  SER    43      23.093  36.067  35.103  1.00  0.00           H  
ATOM    596  CB  SER    43      23.474  33.969  35.609  1.00  0.00           C  
ATOM    597  HB2 SER    43      23.761  33.709  34.590  1.00  0.00           H  
ATOM    598  HB3 SER    43      24.410  34.239  36.099  1.00  0.00           H  
ATOM    599  OG  SER    43      22.933  32.795  36.247  1.00  0.00           O  
ATOM    600  HG  SER    43      23.648  32.170  36.108  1.00  0.00           H  
ATOM    601  C   SER    43      21.271  35.016  34.819  1.00  0.00           C  
ATOM    602  O   SER    43      20.115  34.860  35.313  1.00  0.00           O  
ATOM    603  N   ASN    44      21.433  34.805  33.488  1.00  0.00           N  
ATOM    604  H   ASN    44      22.398  34.638  33.244  1.00  0.00           H  
ATOM    605  CA  ASN    44      20.347  34.509  32.526  1.00  0.00           C  
ATOM    606  HA  ASN    44      19.468  34.381  33.156  1.00  0.00           H  
ATOM    607  CB  ASN    44      20.124  35.703  31.577  1.00  0.00           C  
ATOM    608  HB2 ASN    44      20.970  35.896  30.918  1.00  0.00           H  
ATOM    609  HB3 ASN    44      19.947  36.586  32.191  1.00  0.00           H  
ATOM    610  CG  ASN    44      18.783  35.573  30.846  1.00  0.00           C  
ATOM    611  OD1 ASN    44      17.788  35.084  31.412  1.00  0.00           O  
ATOM    612  ND2 ASN    44      18.642  35.983  29.610  1.00  0.00           N  
ATOM    613 HD21 ASN    44      19.512  36.177  29.135  1.00  0.00           H  
ATOM    614 HD22 ASN    44      17.814  35.817  29.057  1.00  0.00           H  
ATOM    615  C   ASN    44      20.766  33.219  31.825  1.00  0.00           C  
ATOM    616  O   ASN    44      21.923  33.163  31.309  1.00  0.00           O  
ATOM    617  N   PRO    45      19.907  32.119  31.796  1.00  0.00           N  
ATOM    618  CD  PRO    45      20.131  31.017  30.835  1.00  0.00           C  
ATOM    619  HD2 PRO    45      20.915  30.376  31.239  1.00  0.00           H  
ATOM    620  HD3 PRO    45      20.463  31.295  29.834  1.00  0.00           H  
ATOM    621  CG  PRO    45      18.761  30.332  30.817  1.00  0.00           C  
ATOM    622  HG2 PRO    45      18.838  29.267  30.600  1.00  0.00           H  
ATOM    623  HG3 PRO    45      18.203  30.713  29.961  1.00  0.00           H  
ATOM    624  CB  PRO    45      18.154  30.474  32.176  1.00  0.00           C  
ATOM    625  HB2 PRO    45      18.456  29.660  32.834  1.00  0.00           H  
ATOM    626  HB3 PRO    45      17.069  30.461  32.070  1.00  0.00           H  
ATOM    627  CA  PRO    45      18.760  31.827  32.622  1.00  0.00           C  
ATOM    628  HA  PRO    45      18.023  32.609  32.437  1.00  0.00           H  
ATOM    629  C   PRO    45      19.045  31.918  34.088  1.00  0.00           C  
ATOM    630  O   PRO    45      20.170  31.717  34.531  1.00  0.00           O  
ATOM    631  N   PRO    46      18.060  32.246  34.930  1.00  0.00           N  
ATOM    632  CD  PRO    46      16.658  32.594  34.615  1.00  0.00           C  
ATOM    633  HD2 PRO    46      16.748  33.618  34.252  1.00  0.00           H  
ATOM    634  HD3 PRO    46      16.197  32.021  33.810  1.00  0.00           H  
ATOM    635  CG  PRO    46      15.924  32.316  35.947  1.00  0.00           C  
ATOM    636  HG2 PRO    46      15.018  32.908  36.075  1.00  0.00           H  
ATOM    637  HG3 PRO    46      15.708  31.248  35.976  1.00  0.00           H  
ATOM    638  CB  PRO    46      17.001  32.723  36.984  1.00  0.00           C  
ATOM    639  HB2 PRO    46      16.763  32.260  37.942  1.00  0.00           H  
ATOM    640  HB3 PRO    46      17.027  33.808  37.079  1.00  0.00           H  
ATOM    641  CA  PRO    46      18.272  32.195  36.354  1.00  0.00           C  
ATOM    642  HA  PRO    46      19.067  32.910  36.565  1.00  0.00           H  
ATOM    643  C   PRO    46      18.707  30.792  36.863  1.00  0.00           C  
ATOM    644  O   PRO    46      17.937  29.873  37.019  1.00  0.00           O  
ATOM    645  N   GLY    47      20.011  30.693  37.188  1.00  0.00           N  
ATOM    646  H   GLY    47      20.498  31.574  37.109  1.00  0.00           H  
ATOM    647  CA  GLY    47      20.732  29.444  37.546  1.00  0.00           C  
ATOM    648  HA2 GLY    47      20.171  28.510  37.506  1.00  0.00           H  
ATOM    649  HA3 GLY    47      21.277  29.564  38.482  1.00  0.00           H  
ATOM    650  C   GLY    47      21.961  29.076  36.635  1.00  0.00           C  
ATOM    651  O   GLY    47      22.754  28.244  37.145  1.00  0.00           O  
ATOM    652  N   ALA    48      22.175  29.740  35.473  1.00  0.00           N  
ATOM    653  H   ALA    48      21.658  30.582  35.261  1.00  0.00           H  
ATOM    654  CA  ALA    48      23.327  29.413  34.569  1.00  0.00           C  
ATOM    655  HA  ALA    48      23.454  28.339  34.438  1.00  0.00           H  
ATOM    656  CB  ALA    48      23.084  29.951  33.128  1.00  0.00           C  
ATOM    657  HB1 ALA    48      22.325  29.349  32.629  1.00  0.00           H  
ATOM    658  HB2 ALA    48      23.962  29.833  32.493  1.00  0.00           H  
ATOM    659  HB3 ALA    48      22.728  30.974  33.242  1.00  0.00           H  
ATOM    660  C   ALA    48      24.676  30.054  35.128  1.00  0.00           C  
ATOM    661  O   ALA    48      24.723  30.836  36.029  1.00  0.00           O  
ATOM    662  N   HIE    49      25.816  29.609  34.628  1.00  0.00           N  
ATOM    663  H   HIE    49      25.839  28.861  33.950  1.00  0.00           H  
ATOM    664  CA  HIE    49      27.198  30.119  34.949  1.00  0.00           C  
ATOM    665  HA  HIE    49      27.247  30.193  36.036  1.00  0.00           H  
ATOM    666  CB  HIE    49      28.252  29.233  34.352  1.00  0.00           C  
ATOM    667  HB2 HIE    49      27.844  28.244  34.561  1.00  0.00           H  
ATOM    668  HB3 HIE    49      28.349  29.382  33.277  1.00  0.00           H  
ATOM    669  CG  HIE    49      29.638  29.327  34.952  1.00  0.00           C  
ATOM    670  ND1 HIE    49      30.543  30.459  34.895  1.00  0.00           N  
ATOM    671  CE1 HIE    49      31.581  30.111  35.679  1.00  0.00           C  
ATOM    672  HE1 HIE    49      32.411  30.775  35.868  1.00  0.00           H  
ATOM    673  NE2 HIE    49      31.577  28.842  35.961  1.00  0.00           N  
ATOM    674  HE2 HIE    49      32.262  28.317  36.485  1.00  0.00           H  
ATOM    675  CD2 HIE    49      30.304  28.344  35.622  1.00  0.00           C  
ATOM    676  HD2 HIE    49      30.021  27.313  35.778  1.00  0.00           H  
ATOM    677  C   HIE    49      27.490  31.563  34.556  1.00  0.00           C  
ATOM    678  O   HIE    49      27.136  31.975  33.469  1.00  0.00           O  
ATOM    679  N   VAL    50      28.254  32.370  35.300  1.00  0.00           N  
ATOM    680  H   VAL    50      28.612  31.914  36.127  1.00  0.00           H  
ATOM    681  CA  VAL    50      28.378  33.810  35.040  1.00  0.00           C  
ATOM    682  HA  VAL    50      27.441  34.199  34.641  1.00  0.00           H  
ATOM    683  CB  VAL    50      28.764  34.590  36.311  1.00  0.00           C  
ATOM    684  HB  VAL    50      28.815  35.653  36.076  1.00  0.00           H  
ATOM    685  CG1 VAL    50      27.733  34.619  37.419  1.00  0.00           C  
ATOM    686 HG11 VAL    50      27.534  33.633  37.837  1.00  0.00           H  
ATOM    687 HG12 VAL    50      28.131  35.380  38.090  1.00  0.00           H  
ATOM    688 HG13 VAL    50      26.757  34.900  37.023  1.00  0.00           H  
ATOM    689  CG2 VAL    50      30.234  34.257  36.797  1.00  0.00           C  
ATOM    690 HG21 VAL    50      30.512  34.899  37.632  1.00  0.00           H  
ATOM    691 HG22 VAL    50      30.317  33.208  37.084  1.00  0.00           H  
ATOM    692 HG23 VAL    50      30.954  34.468  36.006  1.00  0.00           H  
ATOM    693  C   VAL    50      29.329  34.165  33.910  1.00  0.00           C  
ATOM    694  O   VAL    50      29.302  35.196  33.287  1.00  0.00           O  
ATOM    695  N   LYS    51      30.295  33.287  33.577  1.00  0.00           N  
ATOM    696  H   LYS    51      30.322  32.459  34.155  1.00  0.00           H  
ATOM    697  CA  LYS    51      31.128  33.286  32.337  1.00  0.00           C  
ATOM    698  HA  LYS    51      31.611  34.259  32.248  1.00  0.00           H  
ATOM    699  CB  LYS    51      32.185  32.229  32.357  1.00  0.00           C  
ATOM    700  HB2 LYS    51      32.671  32.092  31.391  1.00  0.00           H  
ATOM    701  HB3 LYS    51      31.748  31.310  32.750  1.00  0.00           H  
ATOM    702  CG  LYS    51      33.221  32.665  33.466  1.00  0.00           C  
ATOM    703  HG2 LYS    51      33.571  33.692  33.361  1.00  0.00           H  
ATOM    704  HG3 LYS    51      32.789  32.523  34.457  1.00  0.00           H  
ATOM    705  CD  LYS    51      34.388  31.678  33.555  1.00  0.00           C  
ATOM    706  HD2 LYS    51      34.891  31.618  32.590  1.00  0.00           H  
ATOM    707  HD3 LYS    51      33.983  30.689  33.774  1.00  0.00           H  
ATOM    708  CE  LYS    51      35.357  32.005  34.643  1.00  0.00           C  
ATOM    709  HE2 LYS    51      34.710  32.269  35.480  1.00  0.00           H  
ATOM    710  HE3 LYS    51      35.935  31.096  34.810  1.00  0.00           H  
ATOM    711  NZ  LYS    51      36.265  33.134  34.349  1.00  0.00           N  
ATOM    712  HZ1 LYS    51      36.895  32.980  33.574  1.00  0.00           H  
ATOM    713  HZ2 LYS    51      36.978  33.265  35.053  1.00  0.00           H  
ATOM    714  HZ3 LYS    51      35.782  34.021  34.351  1.00  0.00           H  
ATOM    715  C   LYS    51      30.221  33.183  31.068  1.00  0.00           C  
ATOM    716  O   LYS    51      30.714  33.597  30.010  1.00  0.00           O  
ATOM    717  N   ASN    52      28.944  32.832  31.122  1.00  0.00           N  
ATOM    718  H   ASN    52      28.664  32.688  32.082  1.00  0.00           H  
ATOM    719  CA  ASN    52      27.932  33.083  30.058  1.00  0.00           C  
ATOM    720  HA  ASN    52      28.343  32.672  29.136  1.00  0.00           H  
ATOM    721  CB  ASN    52      26.683  32.282  30.460  1.00  0.00           C  
ATOM    722  HB2 ASN    52      27.007  31.304  30.815  1.00  0.00           H  
ATOM    723  HB3 ASN    52      26.230  32.849  31.274  1.00  0.00           H  
ATOM    724  CG  ASN    52      25.700  32.024  29.349  1.00  0.00           C  
ATOM    725  OD1 ASN    52      26.034  31.566  28.250  1.00  0.00           O  
ATOM    726  ND2 ASN    52      24.432  32.296  29.511  1.00  0.00           N  
ATOM    727 HD21 ASN    52      24.060  32.614  30.395  1.00  0.00           H  
ATOM    728 HD22 ASN    52      23.804  32.100  28.744  1.00  0.00           H  
ATOM    729  C   ASN    52      27.556  34.565  29.822  1.00  0.00           C  
ATOM    730  O   ASN    52      26.884  34.796  28.789  1.00  0.00           O  
ATOM    731  N   ILE    53      27.859  35.510  30.726  1.00  0.00           N  
ATOM    732  H   ILE    53      28.141  35.244  31.659  1.00  0.00           H  
ATOM    733  CA  ILE    53      27.672  36.994  30.599  1.00  0.00           C  
ATOM    734  HA  ILE    53      26.758  37.256  30.066  1.00  0.00           H  
ATOM    735  CB  ILE    53      27.562  37.621  32.070  1.00  0.00           C  
ATOM    736  HB  ILE    53      28.444  37.498  32.699  1.00  0.00           H  
ATOM    737  CG2 ILE    53      27.291  39.092  31.747  1.00  0.00           C  
ATOM    738 HG21 ILE    53      28.184  39.557  31.329  1.00  0.00           H  
ATOM    739 HG22 ILE    53      26.372  39.224  31.176  1.00  0.00           H  
ATOM    740 HG23 ILE    53      27.178  39.610  32.700  1.00  0.00           H  
ATOM    741  CG1 ILE    53      26.408  37.073  32.976  1.00  0.00           C  
ATOM    742 HG12 ILE    53      25.501  37.508  32.555  1.00  0.00           H  
ATOM    743 HG13 ILE    53      26.367  35.999  32.793  1.00  0.00           H  
ATOM    744  CD1 ILE    53      26.614  37.393  34.451  1.00  0.00           C  
ATOM    745 HD11 ILE    53      27.547  36.890  34.708  1.00  0.00           H  
ATOM    746 HD12 ILE    53      25.791  37.059  35.082  1.00  0.00           H  
ATOM    747 HD13 ILE    53      26.702  38.463  34.640  1.00  0.00           H  
ATOM    748  C   ILE    53      28.884  37.555  29.840  1.00  0.00           C  
ATOM    749  O   ILE    53      30.028  37.520  30.395  1.00  0.00           O  
ATOM    750  N   GLU    54      28.654  37.955  28.568  1.00  0.00           N  
ATOM    751  H   GLU    54      27.710  37.963  28.210  1.00  0.00           H  
ATOM    752  CA  GLU    54      29.653  38.389  27.600  1.00  0.00           C  
ATOM    753  HA  GLU    54      30.512  37.722  27.520  1.00  0.00           H  
ATOM    754  CB  GLU    54      29.111  38.659  26.175  1.00  0.00           C  
ATOM    755  HB2 GLU    54      28.686  37.698  25.885  1.00  0.00           H  
ATOM    756  HB3 GLU    54      30.008  38.946  25.626  1.00  0.00           H  
ATOM    757  CG  GLU    54      27.981  39.751  26.043  1.00  0.00           C  
ATOM    758  HG2 GLU    54      28.143  40.603  26.703  1.00  0.00           H  
ATOM    759  HG3 GLU    54      28.078  40.165  25.040  1.00  0.00           H  
ATOM    760  CD  GLU    54      26.554  39.124  26.192  1.00  0.00           C  
ATOM    761  OE1 GLU    54      25.762  39.307  25.225  1.00  0.00           O  
ATOM    762  OE2 GLU    54      26.218  38.452  27.167  1.00  0.00           O  
ATOM    763  C   GLU    54      30.329  39.731  28.013  1.00  0.00           C  
ATOM    764  O   GLU    54      31.346  40.100  27.490  1.00  0.00           O  
ATOM    765  N   ASP    55      29.781  40.383  29.042  1.00  0.00           N  
ATOM    766  H   ASP    55      28.869  40.073  29.344  1.00  0.00           H  
ATOM    767  CA  ASP    55      30.288  41.713  29.601  1.00  0.00           C  
ATOM    768  HA  ASP    55      30.898  42.277  28.896  1.00  0.00           H  
ATOM    769  CB  ASP    55      29.067  42.637  29.752  1.00  0.00           C  
ATOM    770  HB2 ASP    55      28.324  42.143  30.377  1.00  0.00           H  
ATOM    771  HB3 ASP    55      28.625  42.733  28.760  1.00  0.00           H  
ATOM    772  CG  ASP    55      29.453  43.960  30.371  1.00  0.00           C  
ATOM    773  OD1 ASP    55      28.616  44.645  31.022  1.00  0.00           O  
ATOM    774  OD2 ASP    55      30.618  44.390  30.182  1.00  0.00           O  
ATOM    775  C   ASP    55      30.953  41.592  30.988  1.00  0.00           C  
ATOM    776  O   ASP    55      30.321  41.312  31.988  1.00  0.00           O  
ATOM    777  N   PRO    56      32.295  41.764  31.088  1.00  0.00           N  
ATOM    778  CD  PRO    56      33.151  42.184  30.072  1.00  0.00           C  
ATOM    779  HD2 PRO    56      32.643  43.005  29.566  1.00  0.00           H  
ATOM    780  HD3 PRO    56      33.323  41.393  29.342  1.00  0.00           H  
ATOM    781  CG  PRO    56      34.499  42.685  30.662  1.00  0.00           C  
ATOM    782  HG2 PRO    56      35.449  42.448  30.184  1.00  0.00           H  
ATOM    783  HG3 PRO    56      34.530  43.772  30.735  1.00  0.00           H  
ATOM    784  CB  PRO    56      34.492  42.017  31.993  1.00  0.00           C  
ATOM    785  HB2 PRO    56      34.999  42.616  32.750  1.00  0.00           H  
ATOM    786  HB3 PRO    56      34.970  41.054  31.814  1.00  0.00           H  
ATOM    787  CA  PRO    56      33.036  41.752  32.361  1.00  0.00           C  
ATOM    788  HA  PRO    56      33.030  40.776  32.846  1.00  0.00           H  
ATOM    789  C   PRO    56      32.599  42.797  33.424  1.00  0.00           C  
ATOM    790  O   PRO    56      32.971  42.772  34.573  1.00  0.00           O  
ATOM    791  N   ASP    57      31.628  43.671  33.041  1.00  0.00           N  
ATOM    792  H   ASP    57      31.316  43.734  32.083  1.00  0.00           H  
ATOM    793  CA  ASP    57      30.986  44.753  33.890  1.00  0.00           C  
ATOM    794  HA  ASP    57      31.675  45.018  34.692  1.00  0.00           H  
ATOM    795  CB  ASP    57      30.992  46.034  33.111  1.00  0.00           C  
ATOM    796  HB2 ASP    57      30.313  46.678  33.669  1.00  0.00           H  
ATOM    797  HB3 ASP    57      30.553  45.916  32.120  1.00  0.00           H  
ATOM    798  CG  ASP    57      32.368  46.616  32.994  1.00  0.00           C  
ATOM    799  OD1 ASP    57      32.477  47.522  32.099  1.00  0.00           O  
ATOM    800  OD2 ASP    57      33.337  46.318  33.742  1.00  0.00           O  
ATOM    801  C   ASP    57      29.713  44.304  34.622  1.00  0.00           C  
ATOM    802  O   ASP    57      29.625  44.422  35.805  1.00  0.00           O  
ATOM    803  N   SER    58      28.834  43.677  33.808  1.00  0.00           N  
ATOM    804  H   SER    58      28.984  43.953  32.848  1.00  0.00           H  
ATOM    805  CA  SER    58      27.611  43.009  34.263  1.00  0.00           C  
ATOM    806  HA  SER    58      26.966  43.539  34.963  1.00  0.00           H  
ATOM    807  CB  SER    58      26.722  42.597  33.080  1.00  0.00           C  
ATOM    808  HB2 SER    58      27.213  41.840  32.469  1.00  0.00           H  
ATOM    809  HB3 SER    58      25.797  42.208  33.506  1.00  0.00           H  
ATOM    810  OG  SER    58      26.463  43.737  32.363  1.00  0.00           O  
ATOM    811  HG  SER    58      27.275  44.060  31.965  1.00  0.00           H  
ATOM    812  C   SER    58      28.117  41.695  35.014  1.00  0.00           C  
ATOM    813  O   SER    58      27.548  41.322  36.039  1.00  0.00           O  
ATOM    814  N   ARG    59      29.243  41.118  34.529  1.00  0.00           N  
ATOM    815  H   ARG    59      29.603  41.345  33.613  1.00  0.00           H  
ATOM    816  CA  ARG    59      29.849  40.014  35.310  1.00  0.00           C  
ATOM    817  HA  ARG    59      29.071  39.264  35.448  1.00  0.00           H  
ATOM    818  CB  ARG    59      30.949  39.380  34.455  1.00  0.00           C  
ATOM    819  HB2 ARG    59      31.849  39.995  34.432  1.00  0.00           H  
ATOM    820  HB3 ARG    59      30.569  39.349  33.434  1.00  0.00           H  
ATOM    821  CG  ARG    59      31.232  37.883  34.901  1.00  0.00           C  
ATOM    822  HG2 ARG    59      31.404  37.902  35.977  1.00  0.00           H  
ATOM    823  HG3 ARG    59      30.406  37.189  34.740  1.00  0.00           H  
ATOM    824  CD  ARG    59      32.444  37.297  34.163  1.00  0.00           C  
ATOM    825  HD2 ARG    59      33.314  37.868  34.489  1.00  0.00           H  
ATOM    826  HD3 ARG    59      32.697  36.262  34.394  1.00  0.00           H  
ATOM    827  NE  ARG    59      32.200  37.322  32.671  1.00  0.00           N  
ATOM    828  HE  ARG    59      31.448  36.792  32.254  1.00  0.00           H  
ATOM    829  CZ  ARG    59      32.981  37.901  31.719  1.00  0.00           C  
ATOM    830  NH1 ARG    59      34.161  38.391  32.044  1.00  0.00           N  
ATOM    831 HH11 ARG    59      34.623  38.533  32.931  1.00  0.00           H  
ATOM    832 HH12 ARG    59      34.695  38.765  31.274  1.00  0.00           H  
ATOM    833  NH2 ARG    59      32.723  38.061  30.451  1.00  0.00           N  
ATOM    834 HH21 ARG    59      31.947  37.584  30.016  1.00  0.00           H  
ATOM    835 HH22 ARG    59      33.395  38.443  29.800  1.00  0.00           H  
ATOM    836  C   ARG    59      30.327  40.467  36.698  1.00  0.00           C  
ATOM    837  O   ARG    59      30.057  39.774  37.679  1.00  0.00           O  
ATOM    838  N   SER    60      30.883  41.704  36.807  1.00  0.00           N  
ATOM    839  H   SER    60      30.957  42.286  35.985  1.00  0.00           H  
ATOM    840  CA  SER    60      31.287  42.232  38.100  1.00  0.00           C  
ATOM    841  HA  SER    60      31.929  41.502  38.594  1.00  0.00           H  
ATOM    842  CB  SER    60      32.248  43.470  37.982  1.00  0.00           C  
ATOM    843  HB2 SER    60      31.749  44.382  37.655  1.00  0.00           H  
ATOM    844  HB3 SER    60      32.740  43.633  38.942  1.00  0.00           H  
ATOM    845  OG  SER    60      33.397  43.276  37.103  1.00  0.00           O  
ATOM    846  HG  SER    60      33.118  42.950  36.245  1.00  0.00           H  
ATOM    847  C   SER    60      30.122  42.593  38.979  1.00  0.00           C  
ATOM    848  O   SER    60      30.348  42.539  40.131  1.00  0.00           O  
ATOM    849  N   LEU    61      29.025  42.975  38.341  1.00  0.00           N  
ATOM    850  H   LEU    61      28.986  42.957  37.332  1.00  0.00           H  
ATOM    851  CA  LEU    61      27.826  43.335  39.135  1.00  0.00           C  
ATOM    852  HA  LEU    61      28.054  43.946  40.008  1.00  0.00           H  
ATOM    853  CB  LEU    61      26.900  44.187  38.264  1.00  0.00           C  
ATOM    854  HB2 LEU    61      25.966  44.392  38.787  1.00  0.00           H  
ATOM    855  HB3 LEU    61      26.701  43.687  37.316  1.00  0.00           H  
ATOM    856  CG  LEU    61      27.432  45.606  37.889  1.00  0.00           C  
ATOM    857  HG  LEU    61      28.465  45.473  37.569  1.00  0.00           H  
ATOM    858  CD1 LEU    61      26.698  46.220  36.706  1.00  0.00           C  
ATOM    859 HD11 LEU    61      26.930  45.701  35.776  1.00  0.00           H  
ATOM    860 HD12 LEU    61      25.619  46.161  36.845  1.00  0.00           H  
ATOM    861 HD13 LEU    61      26.985  47.255  36.518  1.00  0.00           H  
ATOM    862  CD2 LEU    61      27.502  46.694  38.937  1.00  0.00           C  
ATOM    863 HD21 LEU    61      28.129  46.287  39.730  1.00  0.00           H  
ATOM    864 HD22 LEU    61      26.521  46.945  39.340  1.00  0.00           H  
ATOM    865 HD23 LEU    61      27.974  47.608  38.574  1.00  0.00           H  
ATOM    866  C   LEU    61      27.213  42.076  39.660  1.00  0.00           C  
ATOM    867  O   LEU    61      26.793  42.049  40.801  1.00  0.00           O  
ATOM    868  N   ALA    62      27.133  41.041  38.831  1.00  0.00           N  
ATOM    869  H   ALA    62      27.453  41.105  37.876  1.00  0.00           H  
ATOM    870  CA  ALA    62      26.720  39.729  39.319  1.00  0.00           C  
ATOM    871  HA  ALA    62      25.703  39.944  39.648  1.00  0.00           H  
ATOM    872  CB  ALA    62      26.572  38.794  38.116  1.00  0.00           C  
ATOM    873  HB1 ALA    62      25.974  39.172  37.286  1.00  0.00           H  
ATOM    874  HB2 ALA    62      27.585  38.523  37.819  1.00  0.00           H  
ATOM    875  HB3 ALA    62      26.112  37.880  38.492  1.00  0.00           H  
ATOM    876  C   ALA    62      27.645  39.060  40.328  1.00  0.00           C  
ATOM    877  O   ALA    62      27.100  38.364  41.210  1.00  0.00           O  
ATOM    878  N   GLN    63      28.995  39.328  40.210  1.00  0.00           N  
ATOM    879  H   GLN    63      29.312  39.829  39.392  1.00  0.00           H  
ATOM    880  CA  GLN    63      29.838  38.980  41.302  1.00  0.00           C  
ATOM    881  HA  GLN    63      29.643  37.935  41.542  1.00  0.00           H  
ATOM    882  CB  GLN    63      31.330  38.996  40.839  1.00  0.00           C  
ATOM    883  HB2 GLN    63      31.944  38.888  41.733  1.00  0.00           H  
ATOM    884  HB3 GLN    63      31.534  40.006  40.484  1.00  0.00           H  
ATOM    885  CG  GLN    63      31.690  37.913  39.845  1.00  0.00           C  
ATOM    886  HG2 GLN    63      31.777  36.987  40.412  1.00  0.00           H  
ATOM    887  HG3 GLN    63      30.955  37.777  39.052  1.00  0.00           H  
ATOM    888  CD  GLN    63      33.083  38.049  39.216  1.00  0.00           C  
ATOM    889  OE1 GLN    63      33.665  39.135  39.204  1.00  0.00           O  
ATOM    890  NE2 GLN    63      33.689  36.971  38.709  1.00  0.00           N  
ATOM    891 HE21 GLN    63      33.144  36.121  38.724  1.00  0.00           H  
ATOM    892 HE22 GLN    63      34.544  37.035  38.175  1.00  0.00           H  
ATOM    893  C   GLN    63      29.557  39.730  42.532  1.00  0.00           C  
ATOM    894  O   GLN    63      29.634  39.121  43.593  1.00  0.00           O  
ATOM    895  N   ARG    64      29.110  41.016  42.525  1.00  0.00           N  
ATOM    896  H   ARG    64      29.195  41.600  41.706  1.00  0.00           H  
ATOM    897  CA  ARG    64      28.640  41.692  43.754  1.00  0.00           C  
ATOM    898  HA  ARG    64      29.406  41.518  44.510  1.00  0.00           H  
ATOM    899  CB  ARG    64      28.476  43.234  43.602  1.00  0.00           C  
ATOM    900  HB2 ARG    64      27.688  43.415  42.871  1.00  0.00           H  
ATOM    901  HB3 ARG    64      28.263  43.774  44.525  1.00  0.00           H  
ATOM    902  CG  ARG    64      29.777  43.955  43.063  1.00  0.00           C  
ATOM    903  HG2 ARG    64      29.634  45.027  42.930  1.00  0.00           H  
ATOM    904  HG3 ARG    64      30.063  43.510  42.110  1.00  0.00           H  
ATOM    905  CD  ARG    64      31.013  44.048  43.939  1.00  0.00           C  
ATOM    906  HD2 ARG    64      31.588  44.937  43.678  1.00  0.00           H  
ATOM    907  HD3 ARG    64      30.811  44.201  44.999  1.00  0.00           H  
ATOM    908  NE  ARG    64      31.784  42.853  43.640  1.00  0.00           N  
ATOM    909  HE  ARG    64      31.766  42.097  44.309  1.00  0.00           H  
ATOM    910  CZ  ARG    64      32.661  42.675  42.671  1.00  0.00           C  
ATOM    911  NH1 ARG    64      32.968  43.509  41.752  1.00  0.00           N  
ATOM    912 HH11 ARG    64      32.216  44.163  41.591  1.00  0.00           H  
ATOM    913 HH12 ARG    64      33.471  43.089  40.983  1.00  0.00           H  
ATOM    914  NH2 ARG    64      33.354  41.592  42.823  1.00  0.00           N  
ATOM    915 HH21 ARG    64      33.112  40.884  43.502  1.00  0.00           H  
ATOM    916 HH22 ARG    64      34.286  41.486  42.448  1.00  0.00           H  
ATOM    917  C   ARG    64      27.357  41.095  44.321  1.00  0.00           C  
ATOM    918  O   ARG    64      27.248  40.954  45.543  1.00  0.00           O  
ATOM    919  N   ALA    65      26.397  40.766  43.435  1.00  0.00           N  
ATOM    920  H   ALA    65      26.523  40.916  42.444  1.00  0.00           H  
ATOM    921  CA  ALA    65      25.134  40.111  43.830  1.00  0.00           C  
ATOM    922  HA  ALA    65      24.598  40.746  44.535  1.00  0.00           H  
ATOM    923  CB  ALA    65      24.229  40.049  42.661  1.00  0.00           C  
ATOM    924  HB1 ALA    65      24.275  41.006  42.143  1.00  0.00           H  
ATOM    925  HB2 ALA    65      23.196  39.929  42.986  1.00  0.00           H  
ATOM    926  HB3 ALA    65      24.477  39.351  41.861  1.00  0.00           H  
ATOM    927  C   ALA    65      25.339  38.722  44.524  1.00  0.00           C  
ATOM    928  O   ALA    65      24.638  38.275  45.447  1.00  0.00           O  
ATOM    929  N   SER    66      26.366  37.898  44.122  1.00  0.00           N  
ATOM    930  H   SER    66      26.972  38.169  43.361  1.00  0.00           H  
ATOM    931  CA  SER    66      26.595  36.520  44.633  1.00  0.00           C  
ATOM    932  HA  SER    66      25.645  36.037  44.859  1.00  0.00           H  
ATOM    933  CB  SER    66      27.368  35.720  43.556  1.00  0.00           C  
ATOM    934  HB2 SER    66      28.411  36.026  43.475  1.00  0.00           H  
ATOM    935  HB3 SER    66      27.394  34.701  43.944  1.00  0.00           H  
ATOM    936  OG  SER    66      26.818  35.641  42.279  1.00  0.00           O  
ATOM    937  HG  SER    66      26.850  36.508  41.868  1.00  0.00           H  
ATOM    938  C   SER    66      27.389  36.513  45.895  1.00  0.00           C  
ATOM    939  O   SER    66      27.391  35.474  46.573  1.00  0.00           O  
ATOM    940  N   GLU    67      28.114  37.613  46.104  1.00  0.00           N  
ATOM    941  H   GLU    67      27.965  38.405  45.496  1.00  0.00           H  
ATOM    942  CA  GLU    67      29.006  37.896  47.247  1.00  0.00           C  
ATOM    943  HA  GLU    67      29.649  37.019  47.329  1.00  0.00           H  
ATOM    944  CB  GLU    67      29.990  38.999  46.943  1.00  0.00           C  
ATOM    945  HB2 GLU    67      29.498  39.874  46.520  1.00  0.00           H  
ATOM    946  HB3 GLU    67      30.449  39.377  47.856  1.00  0.00           H  
ATOM    947  CG  GLU    67      31.238  38.635  46.132  1.00  0.00           C  
ATOM    948  HG2 GLU    67      31.902  38.247  46.904  1.00  0.00           H  
ATOM    949  HG3 GLU    67      31.024  37.919  45.338  1.00  0.00           H  
ATOM    950  CD  GLU    67      31.958  39.852  45.476  1.00  0.00           C  
ATOM    951  OE1 GLU    67      31.769  41.072  45.878  1.00  0.00           O  
ATOM    952  OE2 GLU    67      32.646  39.673  44.474  1.00  0.00           O  
ATOM    953  C   GLU    67      28.241  38.249  48.594  1.00  0.00           C  
ATOM    954  O   GLU    67      28.866  38.752  49.523  1.00  0.00           O  
ATOM    955  N   GLY    68      26.983  37.880  48.704  1.00  0.00           N  
ATOM    956  H   GLY    68      26.596  37.415  47.894  1.00  0.00           H  
ATOM    957  CA  GLY    68      26.350  37.642  50.002  1.00  0.00           C  
ATOM    958  HA2 GLY    68      25.452  37.047  49.834  1.00  0.00           H  
ATOM    959  HA3 GLY    68      27.057  37.035  50.568  1.00  0.00           H  
ATOM    960  C   GLY    68      26.032  38.960  50.765  1.00  0.00           C  
ATOM    961  O   GLY    68      25.470  39.928  50.135  1.00  0.00           O  
ATOM    962  N   PRO    69      26.377  38.952  52.050  1.00  0.00           N  
ATOM    963  CD  PRO    69      27.093  37.974  52.823  1.00  0.00           C  
ATOM    964  HD2 PRO    69      26.472  37.082  52.903  1.00  0.00           H  
ATOM    965  HD3 PRO    69      28.063  37.778  52.367  1.00  0.00           H  
ATOM    966  CG  PRO    69      27.313  38.596  54.222  1.00  0.00           C  
ATOM    967  HG2 PRO    69      28.348  38.924  54.325  1.00  0.00           H  
ATOM    968  HG3 PRO    69      27.043  37.834  54.952  1.00  0.00           H  
ATOM    969  CB  PRO    69      26.397  39.748  54.226  1.00  0.00           C  
ATOM    970  HB2 PRO    69      26.830  40.582  54.778  1.00  0.00           H  
ATOM    971  HB3 PRO    69      25.572  39.478  54.885  1.00  0.00           H  
ATOM    972  CA  PRO    69      26.001  40.116  52.841  1.00  0.00           C  
ATOM    973  HA  PRO    69      24.924  40.285  52.817  1.00  0.00           H  
ATOM    974  C   PRO    69      26.647  41.450  52.477  1.00  0.00           C  
ATOM    975  O   PRO    69      26.216  42.496  52.954  1.00  0.00           O  
ATOM    976  N   GLY    70      27.733  41.437  51.657  1.00  0.00           N  
ATOM    977  H   GLY    70      28.139  40.550  51.397  1.00  0.00           H  
ATOM    978  CA  GLY    70      28.583  42.660  51.474  1.00  0.00           C  
ATOM    979  HA2 GLY    70      27.935  43.498  51.218  1.00  0.00           H  
ATOM    980  HA3 GLY    70      29.216  42.689  50.588  1.00  0.00           H  
ATOM    981  C   GLY    70      29.237  43.084  52.824  1.00  0.00           C  
ATOM    982  O   GLY    70      29.800  44.210  52.836  1.00  0.00           O  
ATOM    983  N   ALA    71      29.135  42.319  53.849  1.00  0.00           N  
ATOM    984  H   ALA    71      28.825  41.379  53.650  1.00  0.00           H  
ATOM    985  CA  ALA    71      29.703  42.612  55.131  1.00  0.00           C  
ATOM    986  HA  ALA    71      29.240  43.543  55.458  1.00  0.00           H  
ATOM    987  CB  ALA    71      29.174  41.490  56.074  1.00  0.00           C  
ATOM    988  HB1 ALA    71      29.551  41.687  57.078  1.00  0.00           H  
ATOM    989  HB2 ALA    71      28.102  41.680  56.119  1.00  0.00           H  
ATOM    990  HB3 ALA    71      29.413  40.483  55.732  1.00  0.00           H  
ATOM    991  C   ALA    71      31.226  42.793  55.172  1.00  0.00           C  
ATOM    992  O   ALA    71      31.950  41.924  54.730  1.00  0.00           O  
ATOM    993  N   GLY    72      31.805  43.775  55.856  1.00  0.00           N  
ATOM    994  H   GLY    72      31.194  44.330  56.438  1.00  0.00           H  
ATOM    995  CA  GLY    72      33.292  43.960  55.953  1.00  0.00           C  
ATOM    996  HA2 GLY    72      33.537  44.657  56.755  1.00  0.00           H  
ATOM    997  HA3 GLY    72      33.745  43.016  56.257  1.00  0.00           H  
ATOM    998  C   GLY    72      33.874  44.343  54.621  1.00  0.00           C  
ATOM    999  O   GLY    72      33.307  45.235  53.947  1.00  0.00           O  
ATOM   1000  N   ALA    73      35.132  43.894  54.337  1.00  0.00           N  
ATOM   1001  H   ALA    73      35.483  43.120  54.881  1.00  0.00           H  
ATOM   1002  CA  ALA    73      36.025  44.390  53.246  1.00  0.00           C  
ATOM   1003  HA  ALA    73      35.932  45.468  53.111  1.00  0.00           H  
ATOM   1004  CB  ALA    73      37.475  44.108  53.487  1.00  0.00           C  
ATOM   1005  HB1 ALA    73      38.008  44.377  52.574  1.00  0.00           H  
ATOM   1006  HB2 ALA    73      37.797  44.672  54.363  1.00  0.00           H  
ATOM   1007  HB3 ALA    73      37.627  43.031  53.558  1.00  0.00           H  
ATOM   1008  C   ALA    73      35.552  43.684  51.947  1.00  0.00           C  
ATOM   1009  O   ALA    73      35.320  42.470  51.984  1.00  0.00           O  
ATOM   1010  N   ALA    74      35.553  44.360  50.824  1.00  0.00           N  
ATOM   1011  H   ALA    74      35.554  45.357  50.982  1.00  0.00           H  
ATOM   1012  CA  ALA    74      35.379  43.896  49.401  1.00  0.00           C  
ATOM   1013  HA  ALA    74      34.607  43.130  49.327  1.00  0.00           H  
ATOM   1014  CB  ALA    74      34.941  45.017  48.479  1.00  0.00           C  
ATOM   1015  HB1 ALA    74      34.996  44.689  47.441  1.00  0.00           H  
ATOM   1016  HB2 ALA    74      35.417  45.998  48.449  1.00  0.00           H  
ATOM   1017  HB3 ALA    74      33.933  45.300  48.782  1.00  0.00           H  
ATOM   1018  C   ALA    74      36.614  43.076  48.932  1.00  0.00           C  
ATOM   1019  O   ALA    74      37.704  43.043  49.536  1.00  0.00           O  
ATOM   1020  N   THR    75      36.334  42.276  47.917  1.00  0.00           N  
ATOM   1021  H   THR    75      35.426  42.331  47.477  1.00  0.00           H  
ATOM   1022  CA  THR    75      37.056  41.117  47.397  1.00  0.00           C  
ATOM   1023  HA  THR    75      37.321  40.444  48.212  1.00  0.00           H  
ATOM   1024  CB  THR    75      36.225  40.230  46.492  1.00  0.00           C  
ATOM   1025  HB  THR    75      36.914  39.461  46.142  1.00  0.00           H  
ATOM   1026  CG2 THR    75      34.974  39.622  47.167  1.00  0.00           C  
ATOM   1027 HG21 THR    75      35.253  39.208  48.136  1.00  0.00           H  
ATOM   1028 HG22 THR    75      34.266  40.386  47.488  1.00  0.00           H  
ATOM   1029 HG23 THR    75      34.535  38.942  46.437  1.00  0.00           H  
ATOM   1030  OG1 THR    75      35.665  40.891  45.337  1.00  0.00           O  
ATOM   1031  HG1 THR    75      34.913  41.413  45.627  1.00  0.00           H  
ATOM   1032  C   THR    75      38.305  41.512  46.601  1.00  0.00           C  
ATOM   1033  O   THR    75      38.516  42.640  46.172  1.00  0.00           O  
ATOM   1034  N   VAL    76      39.223  40.559  46.381  1.00  0.00           N  
ATOM   1035  H   VAL    76      39.068  39.619  46.717  1.00  0.00           H  
ATOM   1036  CA  VAL    76      40.502  40.734  45.566  1.00  0.00           C  
ATOM   1037  HA  VAL    76      40.489  41.758  45.191  1.00  0.00           H  
ATOM   1038  CB  VAL    76      41.715  40.546  46.460  1.00  0.00           C  
ATOM   1039  HB  VAL    76      41.719  39.679  47.120  1.00  0.00           H  
ATOM   1040  CG1 VAL    76      43.140  40.680  45.727  1.00  0.00           C  
ATOM   1041 HG11 VAL    76      43.219  41.475  44.985  1.00  0.00           H  
ATOM   1042 HG12 VAL    76      43.962  40.676  46.443  1.00  0.00           H  
ATOM   1043 HG13 VAL    76      43.409  39.742  45.241  1.00  0.00           H  
ATOM   1044  CG2 VAL    76      41.803  41.737  47.547  1.00  0.00           C  
ATOM   1045 HG21 VAL    76      42.521  41.440  48.311  1.00  0.00           H  
ATOM   1046 HG22 VAL    76      42.147  42.606  46.986  1.00  0.00           H  
ATOM   1047 HG23 VAL    76      40.808  41.921  47.954  1.00  0.00           H  
ATOM   1048  C   VAL    76      40.642  39.875  44.379  1.00  0.00           C  
ATOM   1049  O   VAL    76      40.545  38.635  44.494  1.00  0.00           O  
ATOM   1050  N   ASN    77      40.846  40.429  43.171  1.00  0.00           N  
ATOM   1051  H   ASN    77      40.874  41.437  43.233  1.00  0.00           H  
ATOM   1052  CA  ASN    77      40.562  39.761  41.856  1.00  0.00           C  
ATOM   1053  HA  ASN    77      39.670  39.136  41.893  1.00  0.00           H  
ATOM   1054  CB  ASN    77      40.430  40.834  40.741  1.00  0.00           C  
ATOM   1055  HB2 ASN    77      41.327  41.441  40.869  1.00  0.00           H  
ATOM   1056  HB3 ASN    77      40.414  40.405  39.739  1.00  0.00           H  
ATOM   1057  CG  ASN    77      39.310  41.834  41.044  1.00  0.00           C  
ATOM   1058  OD1 ASN    77      38.513  41.735  41.968  1.00  0.00           O  
ATOM   1059  ND2 ASN    77      39.237  42.842  40.244  1.00  0.00           N  
ATOM   1060 HD21 ASN    77      39.954  43.030  39.558  1.00  0.00           H  
ATOM   1061 HD22 ASN    77      38.610  43.564  40.568  1.00  0.00           H  
ATOM   1062  C   ASN    77      41.585  38.606  41.536  1.00  0.00           C  
ATOM   1063  O   ASN    77      41.167  37.600  40.952  1.00  0.00           O  
ATOM   1064  N   SER    78      42.827  38.744  41.914  1.00  0.00           N  
ATOM   1065  H   SER    78      43.219  39.637  42.175  1.00  0.00           H  
ATOM   1066  CA  SER    78      43.782  37.586  41.644  1.00  0.00           C  
ATOM   1067  HA  SER    78      43.549  37.292  40.620  1.00  0.00           H  
ATOM   1068  CB  SER    78      45.210  38.125  41.719  1.00  0.00           C  
ATOM   1069  HB2 SER    78      45.283  38.574  42.709  1.00  0.00           H  
ATOM   1070  HB3 SER    78      45.432  38.940  41.029  1.00  0.00           H  
ATOM   1071  OG  SER    78      46.134  37.071  41.567  1.00  0.00           O  
ATOM   1072  HG  SER    78      46.178  36.876  40.628  1.00  0.00           H  
ATOM   1073  C   SER    78      43.575  36.408  42.684  1.00  0.00           C  
ATOM   1074  O   SER    78      43.900  36.587  43.942  1.00  0.00           O  
ATOM   1075  N   PRO    79      43.346  35.183  42.263  1.00  0.00           N  
ATOM   1076  CD  PRO    79      43.100  34.773  40.897  1.00  0.00           C  
ATOM   1077  HD2 PRO    79      42.052  34.969  40.671  1.00  0.00           H  
ATOM   1078  HD3 PRO    79      43.719  35.310  40.179  1.00  0.00           H  
ATOM   1079  CG  PRO    79      43.217  33.247  40.870  1.00  0.00           C  
ATOM   1080  HG2 PRO    79      44.279  33.014  40.796  1.00  0.00           H  
ATOM   1081  HG3 PRO    79      42.634  32.741  40.101  1.00  0.00           H  
ATOM   1082  CB  PRO    79      42.856  32.883  42.322  1.00  0.00           C  
ATOM   1083  HB2 PRO    79      41.772  32.996  42.353  1.00  0.00           H  
ATOM   1084  HB3 PRO    79      43.244  31.887  42.533  1.00  0.00           H  
ATOM   1085  CA  PRO    79      43.413  34.031  43.133  1.00  0.00           C  
ATOM   1086  HA  PRO    79      42.742  34.263  43.960  1.00  0.00           H  
ATOM   1087  C   PRO    79      44.817  33.699  43.582  1.00  0.00           C  
ATOM   1088  O   PRO    79      44.849  32.836  44.509  1.00  0.00           O  
ATOM   1089  N   GLY    80      45.837  34.250  42.958  1.00  0.00           N  
ATOM   1090  H   GLY    80      45.571  34.888  42.222  1.00  0.00           H  
ATOM   1091  CA  GLY    80      47.228  34.259  43.386  1.00  0.00           C  
ATOM   1092  HA2 GLY    80      47.513  33.237  43.636  1.00  0.00           H  
ATOM   1093  HA3 GLY    80      47.880  34.776  42.682  1.00  0.00           H  
ATOM   1094  C   GLY    80      47.516  35.073  44.643  1.00  0.00           C  
ATOM   1095  O   GLY    80      48.584  34.946  45.211  1.00  0.00           O  
ATOM   1096  N   ALA    81      46.595  35.926  45.120  1.00  0.00           N  
ATOM   1097  H   ALA    81      45.716  36.071  44.643  1.00  0.00           H  
ATOM   1098  CA  ALA    81      46.867  36.791  46.267  1.00  0.00           C  
ATOM   1099  HA  ALA    81      47.774  37.368  46.086  1.00  0.00           H  
ATOM   1100  CB  ALA    81      45.676  37.665  46.468  1.00  0.00           C  
ATOM   1101  HB1 ALA    81      44.857  37.014  46.776  1.00  0.00           H  
ATOM   1102  HB2 ALA    81      45.874  38.355  47.288  1.00  0.00           H  
ATOM   1103  HB3 ALA    81      45.459  38.265  45.585  1.00  0.00           H  
ATOM   1104  C   ALA    81      47.256  36.003  47.501  1.00  0.00           C  
ATOM   1105  O   ALA    81      48.140  36.494  48.217  1.00  0.00           O  
ATOM   1106  N   VAL    82      46.837  34.774  47.636  1.00  0.00           N  
ATOM   1107  H   VAL    82      46.129  34.388  47.028  1.00  0.00           H  
ATOM   1108  CA  VAL    82      47.045  34.039  48.940  1.00  0.00           C  
ATOM   1109  HA  VAL    82      46.803  34.733  49.745  1.00  0.00           H  
ATOM   1110  CB  VAL    82      46.084  32.862  49.030  1.00  0.00           C  
ATOM   1111  HB  VAL    82      45.075  33.100  48.691  1.00  0.00           H  
ATOM   1112  CG1 VAL    82      46.631  31.662  48.314  1.00  0.00           C  
ATOM   1113 HG11 VAL    82      46.765  31.905  47.260  1.00  0.00           H  
ATOM   1114 HG12 VAL    82      45.900  30.855  48.364  1.00  0.00           H  
ATOM   1115 HG13 VAL    82      47.628  31.413  48.680  1.00  0.00           H  
ATOM   1116  CG2 VAL    82      45.854  32.257  50.441  1.00  0.00           C  
ATOM   1117 HG21 VAL    82      45.628  33.013  51.193  1.00  0.00           H  
ATOM   1118 HG22 VAL    82      45.058  31.522  50.320  1.00  0.00           H  
ATOM   1119 HG23 VAL    82      46.715  31.826  50.952  1.00  0.00           H  
ATOM   1120  C   VAL    82      48.537  33.767  49.255  1.00  0.00           C  
ATOM   1121  O   VAL    82      48.949  33.680  50.359  1.00  0.00           O  
ATOM   1122  N   LYS    83      49.319  33.699  48.173  1.00  0.00           N  
ATOM   1123  H   LYS    83      48.884  33.853  47.274  1.00  0.00           H  
ATOM   1124  CA  LYS    83      50.720  33.446  48.053  1.00  0.00           C  
ATOM   1125  HA  LYS    83      50.964  32.475  48.484  1.00  0.00           H  
ATOM   1126  CB  LYS    83      51.148  33.360  46.614  1.00  0.00           C  
ATOM   1127  HB2 LYS    83      50.969  34.348  46.191  1.00  0.00           H  
ATOM   1128  HB3 LYS    83      52.221  33.170  46.603  1.00  0.00           H  
ATOM   1129  CG  LYS    83      50.495  32.211  45.846  1.00  0.00           C  
ATOM   1130  HG2 LYS    83      50.918  31.344  46.354  1.00  0.00           H  
ATOM   1131  HG3 LYS    83      49.413  32.194  45.978  1.00  0.00           H  
ATOM   1132  CD  LYS    83      50.909  32.254  44.410  1.00  0.00           C  
ATOM   1133  HD2 LYS    83      50.693  33.234  43.985  1.00  0.00           H  
ATOM   1134  HD3 LYS    83      51.970  32.065  44.252  1.00  0.00           H  
ATOM   1135  CE  LYS    83      50.162  31.289  43.559  1.00  0.00           C  
ATOM   1136  HE2 LYS    83      49.091  31.479  43.627  1.00  0.00           H  
ATOM   1137  HE3 LYS    83      50.366  30.312  43.996  1.00  0.00           H  
ATOM   1138  NZ  LYS    83      50.571  31.312  42.129  1.00  0.00           N  
ATOM   1139  HZ1 LYS    83      50.204  32.077  41.581  1.00  0.00           H  
ATOM   1140  HZ2 LYS    83      51.576  31.324  42.031  1.00  0.00           H  
ATOM   1141  HZ3 LYS    83      50.191  30.507  41.652  1.00  0.00           H  
ATOM   1142  C   LYS    83      51.516  34.537  48.837  1.00  0.00           C  
ATOM   1143  O   LYS    83      52.445  34.211  49.610  1.00  0.00           O  
ATOM   1144  N   SER    84      51.106  35.770  48.688  1.00  0.00           N  
ATOM   1145  H   SER    84      50.430  36.096  48.012  1.00  0.00           H  
ATOM   1146  CA  SER    84      51.572  36.891  49.473  1.00  0.00           C  
ATOM   1147  HA  SER    84      52.530  36.673  49.946  1.00  0.00           H  
ATOM   1148  CB  SER    84      51.872  38.053  48.559  1.00  0.00           C  
ATOM   1149  HB2 SER    84      52.644  37.773  47.843  1.00  0.00           H  
ATOM   1150  HB3 SER    84      52.218  38.889  49.167  1.00  0.00           H  
ATOM   1151  OG  SER    84      50.722  38.424  47.745  1.00  0.00           O  
ATOM   1152  HG  SER    84      50.785  37.972  46.901  1.00  0.00           H  
ATOM   1153  C   SER    84      50.739  37.285  50.693  1.00  0.00           C  
ATOM   1154  O   SER    84      50.987  38.313  51.392  1.00  0.00           O  
ATOM   1155  N   GLY    85      49.566  36.572  50.822  1.00  0.00           N  
ATOM   1156  H   GLY    85      49.289  35.927  50.095  1.00  0.00           H  
ATOM   1157  CA  GLY    85      48.728  36.475  52.041  1.00  0.00           C  
ATOM   1158  HA2 GLY    85      49.384  36.614  52.900  1.00  0.00           H  
ATOM   1159  HA3 GLY    85      48.319  35.469  52.129  1.00  0.00           H  
ATOM   1160  C   GLY    85      47.574  37.446  52.052  1.00  0.00           C  
ATOM   1161  O   GLY    85      47.804  38.662  51.978  1.00  0.00           O  
ATOM   1162  N   GLU    86      46.313  36.985  52.018  1.00  0.00           N  
ATOM   1163  H   GLU    86      46.137  35.991  51.989  1.00  0.00           H  
ATOM   1164  CA  GLU    86      45.120  37.832  51.828  1.00  0.00           C  
ATOM   1165  HA  GLU    86      45.337  38.800  52.278  1.00  0.00           H  
ATOM   1166  CB  GLU    86      44.929  37.966  50.360  1.00  0.00           C  
ATOM   1167  HB2 GLU    86      45.888  38.323  49.984  1.00  0.00           H  
ATOM   1168  HB3 GLU    86      44.713  36.940  50.061  1.00  0.00           H  
ATOM   1169  CG  GLU    86      43.882  38.977  49.831  1.00  0.00           C  
ATOM   1170  HG2 GLU    86      44.038  39.140  48.764  1.00  0.00           H  
ATOM   1171  HG3 GLU    86      42.898  38.525  49.953  1.00  0.00           H  
ATOM   1172  CD  GLU    86      43.987  40.377  50.428  1.00  0.00           C  
ATOM   1173  OE1 GLU    86      43.175  40.742  51.271  1.00  0.00           O  
ATOM   1174  OE2 GLU    86      44.882  41.126  50.047  1.00  0.00           O  
ATOM   1175  C   GLU    86      43.886  37.272  52.495  1.00  0.00           C  
ATOM   1176  O   GLU    86      43.535  36.160  52.286  1.00  0.00           O  
ATOM   1177  N   ARG    87      43.142  38.130  53.268  1.00  0.00           N  
ATOM   1178  H   ARG    87      43.310  39.125  53.242  1.00  0.00           H  
ATOM   1179  CA  ARG    87      41.879  37.884  54.027  1.00  0.00           C  
ATOM   1180  HA  ARG    87      41.719  36.806  54.032  1.00  0.00           H  
ATOM   1181  CB  ARG    87      42.137  38.327  55.496  1.00  0.00           C  
ATOM   1182  HB2 ARG    87      42.312  39.403  55.498  1.00  0.00           H  
ATOM   1183  HB3 ARG    87      41.196  38.194  56.031  1.00  0.00           H  
ATOM   1184  CG  ARG    87      43.284  37.509  56.174  1.00  0.00           C  
ATOM   1185  HG2 ARG    87      44.247  37.605  55.674  1.00  0.00           H  
ATOM   1186  HG3 ARG    87      43.377  37.925  57.177  1.00  0.00           H  
ATOM   1187  CD  ARG    87      42.981  35.969  56.207  1.00  0.00           C  
ATOM   1188  HD2 ARG    87      43.812  35.452  56.687  1.00  0.00           H  
ATOM   1189  HD3 ARG    87      42.744  35.678  55.183  1.00  0.00           H  
ATOM   1190  NE  ARG    87      41.805  35.740  57.055  1.00  0.00           N  
ATOM   1191  HE  ARG    87      41.489  36.374  57.776  1.00  0.00           H  
ATOM   1192  CZ  ARG    87      40.948  34.780  57.004  1.00  0.00           C  
ATOM   1193  NH1 ARG    87      41.001  33.835  56.154  1.00  0.00           N  
ATOM   1194 HH11 ARG    87      41.751  33.842  55.477  1.00  0.00           H  
ATOM   1195 HH12 ARG    87      40.297  33.113  56.213  1.00  0.00           H  
ATOM   1196  NH2 ARG    87      39.911  34.840  57.785  1.00  0.00           N  
ATOM   1197 HH21 ARG    87      39.805  35.638  58.394  1.00  0.00           H  
ATOM   1198 HH22 ARG    87      39.184  34.140  57.741  1.00  0.00           H  
ATOM   1199  C   ARG    87      40.676  38.593  53.459  1.00  0.00           C  
ATOM   1200  O   ARG    87      39.573  38.436  53.921  1.00  0.00           O  
ATOM   1201  N   ARG    88      40.851  39.252  52.365  1.00  0.00           N  
ATOM   1202  H   ARG    88      41.770  39.231  51.948  1.00  0.00           H  
ATOM   1203  CA  ARG    88      39.756  39.417  51.379  1.00  0.00           C  
ATOM   1204  HA  ARG    88      38.823  39.542  51.929  1.00  0.00           H  
ATOM   1205  CB  ARG    88      39.993  40.753  50.618  1.00  0.00           C  
ATOM   1206  HB2 ARG    88      40.861  40.695  49.962  1.00  0.00           H  
ATOM   1207  HB3 ARG    88      39.117  40.835  49.974  1.00  0.00           H  
ATOM   1208  CG  ARG    88      39.919  42.064  51.494  1.00  0.00           C  
ATOM   1209  HG2 ARG    88      38.886  42.177  51.825  1.00  0.00           H  
ATOM   1210  HG3 ARG    88      40.416  41.875  52.445  1.00  0.00           H  
ATOM   1211  CD  ARG    88      40.413  43.302  50.780  1.00  0.00           C  
ATOM   1212  HD2 ARG    88      40.074  43.303  49.744  1.00  0.00           H  
ATOM   1213  HD3 ARG    88      40.054  44.238  51.209  1.00  0.00           H  
ATOM   1214  NE  ARG    88      41.839  43.231  50.700  1.00  0.00           N  
ATOM   1215  HE  ARG    88      42.218  42.344  50.999  1.00  0.00           H  
ATOM   1216  CZ  ARG    88      42.724  44.049  50.203  1.00  0.00           C  
ATOM   1217  NH1 ARG    88      44.005  43.767  50.289  1.00  0.00           N  
ATOM   1218 HH11 ARG    88      44.374  42.836  50.418  1.00  0.00           H  
ATOM   1219 HH12 ARG    88      44.577  44.525  49.944  1.00  0.00           H  
ATOM   1220  NH2 ARG    88      42.353  45.157  49.637  1.00  0.00           N  
ATOM   1221 HH21 ARG    88      41.379  45.307  49.415  1.00  0.00           H  
ATOM   1222 HH22 ARG    88      43.038  45.651  49.083  1.00  0.00           H  
ATOM   1223  C   ARG    88      39.468  38.089  50.625  1.00  0.00           C  
ATOM   1224  O   ARG    88      40.391  37.290  50.379  1.00  0.00           O  
ATOM   1225  N   ALA    89      38.203  37.881  50.251  1.00  0.00           N  
ATOM   1226  H   ALA    89      37.555  38.604  50.530  1.00  0.00           H  
ATOM   1227  CA  ALA    89      37.733  36.782  49.480  1.00  0.00           C  
ATOM   1228  HA  ALA    89      38.302  35.897  49.767  1.00  0.00           H  
ATOM   1229  CB  ALA    89      36.290  36.548  49.899  1.00  0.00           C  
ATOM   1230  HB1 ALA    89      36.261  36.491  50.987  1.00  0.00           H  
ATOM   1231  HB2 ALA    89      35.974  35.581  49.506  1.00  0.00           H  
ATOM   1232  HB3 ALA    89      35.616  37.375  49.675  1.00  0.00           H  
ATOM   1233  C   ALA    89      37.950  37.045  47.945  1.00  0.00           C  
ATOM   1234  O   ALA    89      38.525  38.055  47.517  1.00  0.00           O  
ATOM   1235  N   ARG    90      37.524  36.097  47.122  1.00  0.00           N  
ATOM   1236  H   ARG    90      37.017  35.368  47.602  1.00  0.00           H  
ATOM   1237  CA  ARG    90      37.668  36.056  45.655  1.00  0.00           C  
ATOM   1238  HA  ARG    90      38.440  36.722  45.270  1.00  0.00           H  
ATOM   1239  CB  ARG    90      38.191  34.689  45.144  1.00  0.00           C  
ATOM   1240  HB2 ARG    90      37.533  33.850  45.372  1.00  0.00           H  
ATOM   1241  HB3 ARG    90      38.256  34.805  44.062  1.00  0.00           H  
ATOM   1242  CG  ARG    90      39.551  34.333  45.739  1.00  0.00           C  
ATOM   1243  HG2 ARG    90      40.318  35.083  45.545  1.00  0.00           H  
ATOM   1244  HG3 ARG    90      39.343  34.263  46.807  1.00  0.00           H  
ATOM   1245  CD  ARG    90      40.044  32.955  45.277  1.00  0.00           C  
ATOM   1246  HD2 ARG    90      40.832  32.677  45.977  1.00  0.00           H  
ATOM   1247  HD3 ARG    90      40.585  33.070  44.337  1.00  0.00           H  
ATOM   1248  NE  ARG    90      39.089  31.800  45.299  1.00  0.00           N  
ATOM   1249  HE  ARG    90      38.115  32.058  45.232  1.00  0.00           H  
ATOM   1250  CZ  ARG    90      39.419  30.492  45.262  1.00  0.00           C  
ATOM   1251  NH1 ARG    90      40.641  30.056  45.341  1.00  0.00           N  
ATOM   1252 HH11 ARG    90      41.448  30.658  45.423  1.00  0.00           H  
ATOM   1253 HH12 ARG    90      40.763  29.054  45.329  1.00  0.00           H  
ATOM   1254  NH2 ARG    90      38.474  29.660  45.087  1.00  0.00           N  
ATOM   1255 HH21 ARG    90      37.512  29.951  44.986  1.00  0.00           H  
ATOM   1256 HH22 ARG    90      38.814  28.724  44.915  1.00  0.00           H  
ATOM   1257  C   ARG    90      36.276  36.293  45.022  1.00  0.00           C  
ATOM   1258  O   ARG    90      35.243  35.895  45.503  1.00  0.00           O  
ATOM   1259  N   PRO    91      36.266  37.177  43.947  1.00  0.00           N  
ATOM   1260  CD  PRO    91      37.408  37.867  43.313  1.00  0.00           C  
ATOM   1261  HD2 PRO    91      38.019  38.393  44.045  1.00  0.00           H  
ATOM   1262  HD3 PRO    91      37.944  37.147  42.694  1.00  0.00           H  
ATOM   1263  CG  PRO    91      36.732  38.973  42.436  1.00  0.00           C  
ATOM   1264  HG2 PRO    91      37.387  39.159  41.584  1.00  0.00           H  
ATOM   1265  HG3 PRO    91      36.628  39.905  42.992  1.00  0.00           H  
ATOM   1266  CB  PRO    91      35.369  38.427  42.091  1.00  0.00           C  
ATOM   1267  HB2 PRO    91      35.526  37.703  41.290  1.00  0.00           H  
ATOM   1268  HB3 PRO    91      34.718  39.273  41.870  1.00  0.00           H  
ATOM   1269  CA  PRO    91      34.965  37.584  43.296  1.00  0.00           C  
ATOM   1270  HA  PRO    91      34.445  38.305  43.927  1.00  0.00           H  
ATOM   1271  C   PRO    91      33.884  36.514  42.982  1.00  0.00           C  
ATOM   1272  O   PRO    91      34.138  35.484  42.396  1.00  0.00           O  
ATOM   1273  N   GLY    92      32.642  36.916  43.316  1.00  0.00           N  
ATOM   1274  H   GLY    92      32.520  37.870  43.626  1.00  0.00           H  
ATOM   1275  CA  GLY    92      31.487  36.038  43.292  1.00  0.00           C  
ATOM   1276  HA2 GLY    92      31.587  35.255  42.539  1.00  0.00           H  
ATOM   1277  HA3 GLY    92      30.550  36.593  43.256  1.00  0.00           H  
ATOM   1278  C   GLY    92      31.452  35.126  44.541  1.00  0.00           C  
ATOM   1279  O   GLY    92      30.403  34.485  44.733  1.00  0.00           O  
ATOM   1280  N   THR    93      32.365  35.196  45.472  1.00  0.00           N  
ATOM   1281  H   THR    93      33.174  35.796  45.393  1.00  0.00           H  
ATOM   1282  CA  THR    93      32.398  34.532  46.795  1.00  0.00           C  
ATOM   1283  HA  THR    93      31.369  34.263  47.037  1.00  0.00           H  
ATOM   1284  CB  THR    93      33.241  33.246  46.808  1.00  0.00           C  
ATOM   1285  HB  THR    93      33.130  32.848  47.817  1.00  0.00           H  
ATOM   1286  CG2 THR    93      32.889  32.254  45.674  1.00  0.00           C  
ATOM   1287 HG21 THR    93      33.396  32.527  44.749  1.00  0.00           H  
ATOM   1288 HG22 THR    93      33.396  31.291  45.743  1.00  0.00           H  
ATOM   1289 HG23 THR    93      31.805  32.200  45.574  1.00  0.00           H  
ATOM   1290  OG1 THR    93      34.617  33.596  46.733  1.00  0.00           O  
ATOM   1291  HG1 THR    93      34.729  34.316  46.108  1.00  0.00           H  
ATOM   1292  C   THR    93      32.775  35.443  47.952  1.00  0.00           C  
ATOM   1293  O   THR    93      33.696  36.291  47.855  1.00  0.00           O  
ATOM   1294  N   TYR    94      32.189  35.264  49.112  1.00  0.00           N  
ATOM   1295  H   TYR    94      31.522  34.508  49.166  1.00  0.00           H  
ATOM   1296  CA  TYR    94      32.644  35.757  50.460  1.00  0.00           C  
ATOM   1297  HA  TYR    94      33.449  36.475  50.299  1.00  0.00           H  
ATOM   1298  CB  TYR    94      31.538  36.485  51.131  1.00  0.00           C  
ATOM   1299  HB2 TYR    94      31.265  37.261  50.416  1.00  0.00           H  
ATOM   1300  HB3 TYR    94      31.741  36.931  52.105  1.00  0.00           H  
ATOM   1301  CG  TYR    94      30.273  35.684  51.222  1.00  0.00           C  
ATOM   1302  CD1 TYR    94      30.032  35.034  52.481  1.00  0.00           C  
ATOM   1303  HD1 TYR    94      30.804  35.041  53.236  1.00  0.00           H  
ATOM   1304  CE1 TYR    94      28.838  34.403  52.730  1.00  0.00           C  
ATOM   1305  HE1 TYR    94      28.515  34.043  53.695  1.00  0.00           H  
ATOM   1306  CZ  TYR    94      27.978  34.153  51.626  1.00  0.00           C  
ATOM   1307  OH  TYR    94      26.849  33.420  51.758  1.00  0.00           O  
ATOM   1308  HH  TYR    94      26.663  33.061  52.628  1.00  0.00           H  
ATOM   1309  CE2 TYR    94      28.202  34.737  50.319  1.00  0.00           C  
ATOM   1310  HE2 TYR    94      27.508  34.493  49.529  1.00  0.00           H  
ATOM   1311  CD2 TYR    94      29.362  35.493  50.196  1.00  0.00           C  
ATOM   1312  HD2 TYR    94      29.520  36.081  49.304  1.00  0.00           H  
ATOM   1313  C   TYR    94      33.160  34.506  51.247  1.00  0.00           C  
ATOM   1314  O   TYR    94      32.850  33.378  50.922  1.00  0.00           O  
ATOM   1315  N   LEU    95      34.021  34.767  52.199  1.00  0.00           N  
ATOM   1316  H   LEU    95      34.206  35.748  52.359  1.00  0.00           H  
ATOM   1317  CA  LEU    95      34.581  33.798  53.107  1.00  0.00           C  
ATOM   1318  HA  LEU    95      34.766  32.902  52.515  1.00  0.00           H  
ATOM   1319  CB  LEU    95      35.825  34.358  53.776  1.00  0.00           C  
ATOM   1320  HB2 LEU    95      35.620  35.402  54.010  1.00  0.00           H  
ATOM   1321  HB3 LEU    95      36.042  33.808  54.691  1.00  0.00           H  
ATOM   1322  CG  LEU    95      37.049  34.228  52.853  1.00  0.00           C  
ATOM   1323  HG  LEU    95      36.730  34.451  51.834  1.00  0.00           H  
ATOM   1324  CD1 LEU    95      38.054  35.232  53.267  1.00  0.00           C  
ATOM   1325 HD11 LEU    95      38.196  35.032  54.329  1.00  0.00           H  
ATOM   1326 HD12 LEU    95      37.767  36.273  53.119  1.00  0.00           H  
ATOM   1327 HD13 LEU    95      38.972  35.051  52.707  1.00  0.00           H  
ATOM   1328  CD2 LEU    95      37.822  32.872  52.944  1.00  0.00           C  
ATOM   1329 HD21 LEU    95      38.669  32.989  52.269  1.00  0.00           H  
ATOM   1330 HD22 LEU    95      38.250  32.634  53.918  1.00  0.00           H  
ATOM   1331 HD23 LEU    95      37.251  31.976  52.700  1.00  0.00           H  
ATOM   1332  C   LEU    95      33.550  33.386  54.154  1.00  0.00           C  
ATOM   1333  O   LEU    95      32.835  34.290  54.638  1.00  0.00           O  
ATOM   1334  N   LEU    96      33.704  32.195  54.737  1.00  0.00           N  
ATOM   1335  H   LEU    96      34.462  31.610  54.416  1.00  0.00           H  
ATOM   1336  CA  LEU    96      33.274  31.887  56.061  1.00  0.00           C  
ATOM   1337  HA  LEU    96      32.275  32.291  56.227  1.00  0.00           H  
ATOM   1338  CB  LEU    96      33.297  30.351  56.349  1.00  0.00           C  
ATOM   1339  HB2 LEU    96      34.301  29.927  56.391  1.00  0.00           H  
ATOM   1340  HB3 LEU    96      32.700  29.850  55.586  1.00  0.00           H  
ATOM   1341  CG  LEU    96      32.658  30.066  57.724  1.00  0.00           C  
ATOM   1342  HG  LEU    96      32.813  30.883  58.428  1.00  0.00           H  
ATOM   1343  CD1 LEU    96      31.123  29.891  57.636  1.00  0.00           C  
ATOM   1344 HD11 LEU    96      30.659  30.794  57.239  1.00  0.00           H  
ATOM   1345 HD12 LEU    96      30.762  29.600  58.623  1.00  0.00           H  
ATOM   1346 HD13 LEU    96      30.937  29.083  56.928  1.00  0.00           H  
ATOM   1347  CD2 LEU    96      33.202  28.801  58.322  1.00  0.00           C  
ATOM   1348 HD21 LEU    96      32.838  28.624  59.335  1.00  0.00           H  
ATOM   1349 HD22 LEU    96      34.279  28.877  58.469  1.00  0.00           H  
ATOM   1350 HD23 LEU    96      32.903  27.950  57.711  1.00  0.00           H  
ATOM   1351  C   LEU    96      34.228  32.649  57.011  1.00  0.00           C  
ATOM   1352  O   LEU    96      35.333  32.181  57.173  1.00  0.00           O  
ATOM   1353  N   GLN    97      33.901  33.878  57.336  1.00  0.00           N  
ATOM   1354  H   GLN    97      32.983  34.228  57.104  1.00  0.00           H  
ATOM   1355  CA  GLN    97      34.743  34.835  58.034  1.00  0.00           C  
ATOM   1356  HA  GLN    97      35.733  34.483  57.742  1.00  0.00           H  
ATOM   1357  CB  GLN    97      34.460  36.178  57.418  1.00  0.00           C  
ATOM   1358  HB2 GLN    97      33.495  36.539  57.774  1.00  0.00           H  
ATOM   1359  HB3 GLN    97      34.503  36.023  56.340  1.00  0.00           H  
ATOM   1360  CG  GLN    97      35.447  37.394  57.727  1.00  0.00           C  
ATOM   1361  HG2 GLN    97      36.137  37.219  58.552  1.00  0.00           H  
ATOM   1362  HG3 GLN    97      35.911  37.764  56.812  1.00  0.00           H  
ATOM   1363  CD  GLN    97      34.545  38.603  58.153  1.00  0.00           C  
ATOM   1364  OE1 GLN    97      34.174  38.765  59.297  1.00  0.00           O  
ATOM   1365  NE2 GLN    97      34.266  39.506  57.294  1.00  0.00           N  
ATOM   1366 HE21 GLN    97      34.583  39.414  56.339  1.00  0.00           H  
ATOM   1367 HE22 GLN    97      33.649  40.238  57.617  1.00  0.00           H  
ATOM   1368  C   GLN    97      34.659  34.784  59.562  1.00  0.00           C  
ATOM   1369  O   GLN    97      35.000  35.750  60.263  1.00  0.00           O  
ATOM   1370  N   ASP    98      34.105  33.634  60.009  1.00  0.00           N  
ATOM   1371  H   ASP    98      33.837  32.974  59.294  1.00  0.00           H  
ATOM   1372  CA  ASP    98      33.991  33.323  61.417  1.00  0.00           C  
ATOM   1373  HA  ASP    98      34.857  33.717  61.948  1.00  0.00           H  
ATOM   1374  CB  ASP    98      32.746  34.009  62.052  1.00  0.00           C  
ATOM   1375  HB2 ASP    98      32.016  34.056  61.244  1.00  0.00           H  
ATOM   1376  HB3 ASP    98      32.348  33.436  62.889  1.00  0.00           H  
ATOM   1377  CG  ASP    98      33.093  35.429  62.554  1.00  0.00           C  
ATOM   1378  OD1 ASP    98      32.197  36.305  62.484  1.00  0.00           O  
ATOM   1379  OD2 ASP    98      34.102  35.591  63.210  1.00  0.00           O  
ATOM   1380  C   ASP    98      33.928  31.792  61.601  1.00  0.00           C  
ATOM   1381  O   ASP    98      33.647  31.007  60.685  1.00  0.00           O  
ATOM   1382  N   GLY    99      34.325  31.337  62.834  1.00  0.00           N  
ATOM   1383  H   GLY    99      34.372  31.966  63.623  1.00  0.00           H  
ATOM   1384  CA  GLY    99      34.063  29.934  63.176  1.00  0.00           C  
ATOM   1385  HA2 GLY    99      33.035  29.725  62.882  1.00  0.00           H  
ATOM   1386  HA3 GLY    99      34.092  29.856  64.263  1.00  0.00           H  
ATOM   1387  C   GLY    99      34.958  28.948  62.480  1.00  0.00           C  
ATOM   1388  O   GLY    99      34.999  27.790  62.906  1.00  0.00           O  
ATOM   1389  N   TYR   100      35.759  29.323  61.472  1.00  0.00           N  
ATOM   1390  H   TYR   100      35.593  30.263  61.142  1.00  0.00           H  
ATOM   1391  CA  TYR   100      36.604  28.522  60.570  1.00  0.00           C  
ATOM   1392  HA  TYR   100      35.986  27.725  60.155  1.00  0.00           H  
ATOM   1393  CB  TYR   100      37.125  29.404  59.512  1.00  0.00           C  
ATOM   1394  HB2 TYR   100      37.671  28.823  58.767  1.00  0.00           H  
ATOM   1395  HB3 TYR   100      36.261  29.795  58.975  1.00  0.00           H  
ATOM   1396  CG  TYR   100      38.135  30.475  60.050  1.00  0.00           C  
ATOM   1397  CD1 TYR   100      39.469  30.179  60.390  1.00  0.00           C  
ATOM   1398  HD1 TYR   100      39.857  29.172  60.352  1.00  0.00           H  
ATOM   1399  CE1 TYR   100      40.400  31.219  60.756  1.00  0.00           C  
ATOM   1400  HE1 TYR   100      41.398  31.002  61.104  1.00  0.00           H  
ATOM   1401  CZ  TYR   100      39.988  32.513  60.701  1.00  0.00           C  
ATOM   1402  OH  TYR   100      40.898  33.488  61.073  1.00  0.00           O  
ATOM   1403  HH  TYR   100      40.500  34.303  61.389  1.00  0.00           H  
ATOM   1404  CE2 TYR   100      38.635  32.865  60.397  1.00  0.00           C  
ATOM   1405  HE2 TYR   100      38.243  33.864  60.517  1.00  0.00           H  
ATOM   1406  CD2 TYR   100      37.678  31.853  60.077  1.00  0.00           C  
ATOM   1407  HD2 TYR   100      36.688  32.115  59.733  1.00  0.00           H  
ATOM   1408  C   TYR   100      37.748  27.678  61.253  1.00  0.00           C  
ATOM   1409  O   TYR   100      38.149  26.682  60.692  1.00  0.00           O  
ATOM   1410  N   ALA   101      38.097  27.903  62.529  1.00  0.00           N  
ATOM   1411  H   ALA   101      37.569  28.662  62.935  1.00  0.00           H  
ATOM   1412  CA  ALA   101      38.847  26.892  63.349  1.00  0.00           C  
ATOM   1413  HA  ALA   101      38.549  25.937  62.916  1.00  0.00           H  
ATOM   1414  CB  ALA   101      40.420  27.101  63.109  1.00  0.00           C  
ATOM   1415  HB1 ALA   101      40.756  28.136  63.161  1.00  0.00           H  
ATOM   1416  HB2 ALA   101      40.961  26.380  63.722  1.00  0.00           H  
ATOM   1417  HB3 ALA   101      40.751  26.777  62.122  1.00  0.00           H  
ATOM   1418  C   ALA   101      38.384  27.005  64.856  1.00  0.00           C  
ATOM   1419  O   ALA   101      38.335  28.142  65.346  1.00  0.00           O  
ATOM   1420  N   PHE   102      38.120  25.887  65.512  1.00  0.00           N  
ATOM   1421  H   PHE   102      37.874  25.077  64.963  1.00  0.00           H  
ATOM   1422  CA  PHE   102      38.104  25.731  66.977  1.00  0.00           C  
ATOM   1423  HA  PHE   102      37.464  26.545  67.320  1.00  0.00           H  
ATOM   1424  CB  PHE   102      37.548  24.370  67.440  1.00  0.00           C  
ATOM   1425  HB2 PHE   102      36.619  24.135  66.920  1.00  0.00           H  
ATOM   1426  HB3 PHE   102      38.227  23.557  67.182  1.00  0.00           H  
ATOM   1427  CG  PHE   102      37.244  24.317  68.909  1.00  0.00           C  
ATOM   1428  CD1 PHE   102      38.134  23.590  69.678  1.00  0.00           C  
ATOM   1429  HD1 PHE   102      38.969  23.158  69.146  1.00  0.00           H  
ATOM   1430  CE1 PHE   102      37.973  23.460  71.043  1.00  0.00           C  
ATOM   1431  HE1 PHE   102      38.643  22.851  71.632  1.00  0.00           H  
ATOM   1432  CZ  PHE   102      36.776  24.009  71.636  1.00  0.00           C  
ATOM   1433  HZ  PHE   102      36.641  24.038  72.707  1.00  0.00           H  
ATOM   1434  CE2 PHE   102      35.795  24.641  70.882  1.00  0.00           C  
ATOM   1435  HE2 PHE   102      34.904  24.970  71.397  1.00  0.00           H  
ATOM   1436  CD2 PHE   102      36.008  24.801  69.477  1.00  0.00           C  
ATOM   1437  HD2 PHE   102      35.288  25.356  68.894  1.00  0.00           H  
ATOM   1438  C   PHE   102      39.558  25.972  67.538  1.00  0.00           C  
ATOM   1439  O   PHE   102      40.561  25.616  66.881  1.00  0.00           O  
ATOM   1440  N   PRO   103      39.806  26.607  68.728  1.00  0.00           N  
ATOM   1441  CD  PRO   103      38.858  27.197  69.629  1.00  0.00           C  
ATOM   1442  HD2 PRO   103      38.085  27.792  69.142  1.00  0.00           H  
ATOM   1443  HD3 PRO   103      38.318  26.385  70.115  1.00  0.00           H  
ATOM   1444  CG  PRO   103      39.695  28.173  70.489  1.00  0.00           C  
ATOM   1445  HG2 PRO   103      39.250  28.412  71.455  1.00  0.00           H  
ATOM   1446  HG3 PRO   103      39.767  29.145  69.999  1.00  0.00           H  
ATOM   1447  CB  PRO   103      41.025  27.409  70.533  1.00  0.00           C  
ATOM   1448  HB2 PRO   103      40.912  26.647  71.304  1.00  0.00           H  
ATOM   1449  HB3 PRO   103      41.846  28.081  70.781  1.00  0.00           H  
ATOM   1450  CA  PRO   103      41.175  26.837  69.174  1.00  0.00           C  
ATOM   1451  HA  PRO   103      41.614  27.535  68.460  1.00  0.00           H  
ATOM   1452  C   PRO   103      42.062  25.508  69.147  1.00  0.00           C  
ATOM   1453  O   PRO   103      41.755  24.439  69.732  1.00  0.00           O  
ATOM   1454  N   GLY   104      43.226  25.497  68.447  1.00  0.00           N  
ATOM   1455  H   GLY   104      43.339  26.274  67.812  1.00  0.00           H  
ATOM   1456  CA  GLY   104      44.298  24.448  68.317  1.00  0.00           C  
ATOM   1457  HA2 GLY   104      45.294  24.868  68.458  1.00  0.00           H  
ATOM   1458  HA3 GLY   104      44.046  23.788  69.147  1.00  0.00           H  
ATOM   1459  C   GLY   104      44.143  23.593  67.054  1.00  0.00           C  
ATOM   1460  O   GLY   104      45.074  22.872  66.764  1.00  0.00           O  
ATOM   1461  N   GLU   105      43.024  23.659  66.408  1.00  0.00           N  
ATOM   1462  H   GLU   105      42.336  24.250  66.852  1.00  0.00           H  
ATOM   1463  CA  GLU   105      42.714  22.886  65.170  1.00  0.00           C  
ATOM   1464  HA  GLU   105      43.250  21.938  65.133  1.00  0.00           H  
ATOM   1465  CB  GLU   105      41.210  22.725  64.946  1.00  0.00           C  
ATOM   1466  HB2 GLU   105      41.179  22.147  64.022  1.00  0.00           H  
ATOM   1467  HB3 GLU   105      40.825  23.739  64.840  1.00  0.00           H  
ATOM   1468  CG  GLU   105      40.491  22.023  66.133  1.00  0.00           C  
ATOM   1469  HG2 GLU   105      40.441  22.704  66.983  1.00  0.00           H  
ATOM   1470  HG3 GLU   105      39.427  21.856  65.962  1.00  0.00           H  
ATOM   1471  CD  GLU   105      41.255  20.759  66.569  1.00  0.00           C  
ATOM   1472  OE1 GLU   105      41.398  19.850  65.737  1.00  0.00           O  
ATOM   1473  OE2 GLU   105      41.733  20.740  67.690  1.00  0.00           O  
ATOM   1474  C   GLU   105      43.216  23.579  63.965  1.00  0.00           C  
ATOM   1475  O   GLU   105      43.543  24.761  64.087  1.00  0.00           O  
ATOM   1476  N   ASP   106      43.403  22.945  62.876  1.00  0.00           N  
ATOM   1477  H   ASP   106      43.271  21.944  62.905  1.00  0.00           H  
ATOM   1478  CA  ASP   106      43.776  23.505  61.559  1.00  0.00           C  
ATOM   1479  HA  ASP   106      44.605  24.183  61.759  1.00  0.00           H  
ATOM   1480  CB  ASP   106      44.183  22.276  60.660  1.00  0.00           C  
ATOM   1481  HB2 ASP   106      44.439  22.747  59.710  1.00  0.00           H  
ATOM   1482  HB3 ASP   106      43.381  21.576  60.423  1.00  0.00           H  
ATOM   1483  CG  ASP   106      45.330  21.488  61.196  1.00  0.00           C  
ATOM   1484  OD1 ASP   106      46.113  21.967  62.141  1.00  0.00           O  
ATOM   1485  OD2 ASP   106      45.553  20.369  60.786  1.00  0.00           O  
ATOM   1486  C   ASP   106      42.574  24.121  60.838  1.00  0.00           C  
ATOM   1487  O   ASP   106      42.742  25.171  60.228  1.00  0.00           O  
ATOM   1488  N   GLY   107      41.336  23.588  61.068  1.00  0.00           N  
ATOM   1489  H   GLY   107      41.281  22.701  61.547  1.00  0.00           H  
ATOM   1490  CA  GLY   107      40.043  24.073  60.604  1.00  0.00           C  
ATOM   1491  HA2 GLY   107      39.262  23.349  60.839  1.00  0.00           H  
ATOM   1492  HA3 GLY   107      39.839  25.047  61.049  1.00  0.00           H  
ATOM   1493  C   GLY   107      40.078  24.237  59.032  1.00  0.00           C  
ATOM   1494  O   GLY   107      40.750  23.461  58.384  1.00  0.00           O  
ATOM   1495  N   MET   108      39.420  25.221  58.473  1.00  0.00           N  
ATOM   1496  H   MET   108      38.829  25.789  59.062  1.00  0.00           H  
ATOM   1497  CA  MET   108      39.311  25.570  57.089  1.00  0.00           C  
ATOM   1498  HA  MET   108      40.182  25.193  56.553  1.00  0.00           H  
ATOM   1499  CB  MET   108      38.089  24.875  56.448  1.00  0.00           C  
ATOM   1500  HB2 MET   108      38.091  25.260  55.428  1.00  0.00           H  
ATOM   1501  HB3 MET   108      37.134  25.123  56.912  1.00  0.00           H  
ATOM   1502  CG  MET   108      38.212  23.366  56.432  1.00  0.00           C  
ATOM   1503  HG2 MET   108      39.222  23.086  56.132  1.00  0.00           H  
ATOM   1504  HG3 MET   108      38.061  22.946  57.426  1.00  0.00           H  
ATOM   1505  SD  MET   108      37.027  22.369  55.535  1.00  0.00           S  
ATOM   1506  CE  MET   108      37.602  20.723  56.169  1.00  0.00           C  
ATOM   1507  HE1 MET   108      38.639  20.586  55.862  1.00  0.00           H  
ATOM   1508  HE2 MET   108      36.922  20.006  55.710  1.00  0.00           H  
ATOM   1509  HE3 MET   108      37.399  20.605  57.234  1.00  0.00           H  
ATOM   1510  C   MET   108      39.395  27.117  56.829  1.00  0.00           C  
ATOM   1511  O   MET   108      38.407  27.669  56.355  1.00  0.00           O  
ATOM   1512  N   PRO   109      40.571  27.814  57.006  1.00  0.00           N  
ATOM   1513  CD  PRO   109      41.841  27.224  57.478  1.00  0.00           C  
ATOM   1514  HD2 PRO   109      41.801  26.357  58.137  1.00  0.00           H  
ATOM   1515  HD3 PRO   109      42.496  26.894  56.672  1.00  0.00           H  
ATOM   1516  CG  PRO   109      42.515  28.327  58.314  1.00  0.00           C  
ATOM   1517  HG2 PRO   109      43.590  28.491  58.393  1.00  0.00           H  
ATOM   1518  HG3 PRO   109      42.131  28.341  59.334  1.00  0.00           H  
ATOM   1519  CB  PRO   109      42.113  29.613  57.588  1.00  0.00           C  
ATOM   1520  HB2 PRO   109      42.389  30.498  58.161  1.00  0.00           H  
ATOM   1521  HB3 PRO   109      42.571  29.653  56.600  1.00  0.00           H  
ATOM   1522  CA  PRO   109      40.618  29.274  57.211  1.00  0.00           C  
ATOM   1523  HA  PRO   109      39.835  29.546  57.918  1.00  0.00           H  
ATOM   1524  C   PRO   109      40.244  30.008  55.883  1.00  0.00           C  
ATOM   1525  O   PRO   109      39.975  31.185  55.960  1.00  0.00           O  
ATOM   1526  N   VAL   110      40.163  29.334  54.726  1.00  0.00           N  
ATOM   1527  H   VAL   110      40.367  28.347  54.796  1.00  0.00           H  
ATOM   1528  CA  VAL   110      39.580  29.860  53.444  1.00  0.00           C  
ATOM   1529  HA  VAL   110      39.102  30.802  53.712  1.00  0.00           H  
ATOM   1530  CB  VAL   110      40.723  30.076  52.459  1.00  0.00           C  
ATOM   1531  HB  VAL   110      40.206  30.424  51.564  1.00  0.00           H  
ATOM   1532  CG1 VAL   110      41.785  31.105  52.718  1.00  0.00           C  
ATOM   1533 HG11 VAL   110      42.281  31.458  51.814  1.00  0.00           H  
ATOM   1534 HG12 VAL   110      41.333  31.965  53.213  1.00  0.00           H  
ATOM   1535 HG13 VAL   110      42.574  30.707  53.357  1.00  0.00           H  
ATOM   1536  CG2 VAL   110      41.381  28.755  52.154  1.00  0.00           C  
ATOM   1537 HG21 VAL   110      40.683  28.010  51.772  1.00  0.00           H  
ATOM   1538 HG22 VAL   110      41.869  28.465  53.085  1.00  0.00           H  
ATOM   1539 HG23 VAL   110      42.148  28.827  51.383  1.00  0.00           H  
ATOM   1540  C   VAL   110      38.463  29.014  52.882  1.00  0.00           C  
ATOM   1541  O   VAL   110      38.195  29.019  51.629  1.00  0.00           O  
ATOM   1542  N   ALA   111      37.627  28.384  53.725  1.00  0.00           N  
ATOM   1543  H   ALA   111      37.765  28.298  54.722  1.00  0.00           H  
ATOM   1544  CA  ALA   111      36.328  27.884  53.303  1.00  0.00           C  
ATOM   1545  HA  ALA   111      36.432  27.383  52.341  1.00  0.00           H  
ATOM   1546  CB  ALA   111      35.712  27.079  54.440  1.00  0.00           C  
ATOM   1547  HB1 ALA   111      36.023  27.505  55.394  1.00  0.00           H  
ATOM   1548  HB2 ALA   111      34.624  27.074  54.368  1.00  0.00           H  
ATOM   1549  HB3 ALA   111      35.957  26.033  54.252  1.00  0.00           H  
ATOM   1550  C   ALA   111      35.452  29.099  52.947  1.00  0.00           C  
ATOM   1551  O   ALA   111      35.517  30.115  53.607  1.00  0.00           O  
ATOM   1552  N   ALA   112      34.669  29.059  51.809  1.00  0.00           N  
ATOM   1553  H   ALA   112      34.583  28.232  51.235  1.00  0.00           H  
ATOM   1554  CA  ALA   112      34.005  30.242  51.337  1.00  0.00           C  
ATOM   1555  HA  ALA   112      33.666  30.881  52.153  1.00  0.00           H  
ATOM   1556  CB  ALA   112      35.043  30.984  50.441  1.00  0.00           C  
ATOM   1557  HB1 ALA   112      35.373  30.228  49.729  1.00  0.00           H  
ATOM   1558  HB2 ALA   112      35.875  31.379  51.024  1.00  0.00           H  
ATOM   1559  HB3 ALA   112      34.497  31.719  49.849  1.00  0.00           H  
ATOM   1560  C   ALA   112      32.724  29.844  50.475  1.00  0.00           C  
ATOM   1561  O   ALA   112      32.548  28.669  50.114  1.00  0.00           O  
ATOM   1562  N   MET   113      31.840  30.736  50.074  1.00  0.00           N  
ATOM   1563  H   MET   113      31.962  31.717  50.276  1.00  0.00           H  
ATOM   1564  CA  MET   113      30.591  30.449  49.449  1.00  0.00           C  
ATOM   1565  HA  MET   113      30.684  29.580  48.797  1.00  0.00           H  
ATOM   1566  CB  MET   113      29.494  30.036  50.520  1.00  0.00           C  
ATOM   1567  HB2 MET   113      29.736  29.077  50.977  1.00  0.00           H  
ATOM   1568  HB3 MET   113      28.576  29.867  49.956  1.00  0.00           H  
ATOM   1569  CG  MET   113      29.283  31.135  51.562  1.00  0.00           C  
ATOM   1570  HG2 MET   113      29.358  32.086  51.035  1.00  0.00           H  
ATOM   1571  HG3 MET   113      28.291  31.061  52.008  1.00  0.00           H  
ATOM   1572  SD  MET   113      30.497  31.147  52.867  1.00  0.00           S  
ATOM   1573  CE  MET   113      30.101  29.689  53.778  1.00  0.00           C  
ATOM   1574  HE1 MET   113      30.384  28.820  53.183  1.00  0.00           H  
ATOM   1575  HE2 MET   113      29.024  29.643  53.944  1.00  0.00           H  
ATOM   1576  HE3 MET   113      30.604  29.692  54.745  1.00  0.00           H  
ATOM   1577  C   MET   113      30.152  31.704  48.633  1.00  0.00           C  
ATOM   1578  O   MET   113      30.454  32.827  48.918  1.00  0.00           O  
ATOM   1579  N   SER   114      29.391  31.462  47.573  1.00  0.00           N  
ATOM   1580  H   SER   114      29.078  30.525  47.365  1.00  0.00           H  
ATOM   1581  CA  SER   114      28.494  32.433  46.890  1.00  0.00           C  
ATOM   1582  HA  SER   114      28.803  33.425  47.218  1.00  0.00           H  
ATOM   1583  CB  SER   114      28.583  32.285  45.410  1.00  0.00           C  
ATOM   1584  HB2 SER   114      28.037  33.093  44.925  1.00  0.00           H  
ATOM   1585  HB3 SER   114      29.607  32.115  45.078  1.00  0.00           H  
ATOM   1586  OG  SER   114      27.905  31.185  44.942  1.00  0.00           O  
ATOM   1587  HG  SER   114      27.124  31.566  44.536  1.00  0.00           H  
ATOM   1588  C   SER   114      27.048  32.152  47.423  1.00  0.00           C  
ATOM   1589  O   SER   114      26.830  31.044  47.979  1.00  0.00           O  
ATOM   1590  N   SER   115      26.111  33.092  47.378  1.00  0.00           N  
ATOM   1591  H   SER   115      26.318  34.021  47.042  1.00  0.00           H  
ATOM   1592  CA  SER   115      24.672  32.818  47.548  1.00  0.00           C  
ATOM   1593  HA  SER   115      24.492  31.746  47.478  1.00  0.00           H  
ATOM   1594  CB  SER   115      24.335  33.289  48.946  1.00  0.00           C  
ATOM   1595  HB2 SER   115      24.758  32.650  49.721  1.00  0.00           H  
ATOM   1596  HB3 SER   115      24.772  34.281  49.060  1.00  0.00           H  
ATOM   1597  OG  SER   115      22.952  33.393  49.126  1.00  0.00           O  
ATOM   1598  HG  SER   115      22.601  32.504  49.038  1.00  0.00           H  
ATOM   1599  C   SER   115      23.811  33.471  46.470  1.00  0.00           C  
ATOM   1600  O   SER   115      23.736  34.702  46.322  1.00  0.00           O  
ATOM   1601  N   ASN   116      23.129  32.700  45.641  1.00  0.00           N  
ATOM   1602  H   ASN   116      23.170  31.713  45.850  1.00  0.00           H  
ATOM   1603  CA  ASN   116      22.555  33.121  44.322  1.00  0.00           C  
ATOM   1604  HA  ASN   116      22.040  34.070  44.472  1.00  0.00           H  
ATOM   1605  CB  ASN   116      23.664  33.335  43.219  1.00  0.00           C  
ATOM   1606  HB2 ASN   116      23.166  33.603  42.287  1.00  0.00           H  
ATOM   1607  HB3 ASN   116      24.192  34.235  43.534  1.00  0.00           H  
ATOM   1608  CG  ASN   116      24.687  32.294  43.178  1.00  0.00           C  
ATOM   1609  OD1 ASN   116      25.599  32.154  43.985  1.00  0.00           O  
ATOM   1610  ND2 ASN   116      24.595  31.554  42.059  1.00  0.00           N  
ATOM   1611 HD21 ASN   116      23.842  31.595  41.386  1.00  0.00           H  
ATOM   1612 HD22 ASN   116      25.325  30.859  42.001  1.00  0.00           H  
ATOM   1613  C   ASN   116      21.512  32.102  43.776  1.00  0.00           C  
ATOM   1614  O   ASN   116      21.525  30.905  44.143  1.00  0.00           O  
ATOM   1615  N   VAL   117      20.650  32.480  42.791  1.00  0.00           N  
ATOM   1616  H   VAL   117      20.582  33.446  42.507  1.00  0.00           H  
ATOM   1617  CA  VAL   117      20.139  31.399  41.879  1.00  0.00           C  
ATOM   1618  HA  VAL   117      19.560  30.738  42.524  1.00  0.00           H  
ATOM   1619  CB  VAL   117      19.050  31.745  40.854  1.00  0.00           C  
ATOM   1620  HB  VAL   117      19.596  32.287  40.081  1.00  0.00           H  
ATOM   1621  CG1 VAL   117      18.358  30.493  40.316  1.00  0.00           C  
ATOM   1622 HG11 VAL   117      18.961  29.663  39.948  1.00  0.00           H  
ATOM   1623 HG12 VAL   117      17.635  30.780  39.551  1.00  0.00           H  
ATOM   1624 HG13 VAL   117      17.681  30.021  41.028  1.00  0.00           H  
ATOM   1625  CG2 VAL   117      17.968  32.654  41.380  1.00  0.00           C  
ATOM   1626 HG21 VAL   117      18.195  33.715  41.478  1.00  0.00           H  
ATOM   1627 HG22 VAL   117      17.622  32.275  42.342  1.00  0.00           H  
ATOM   1628 HG23 VAL   117      17.166  32.657  40.641  1.00  0.00           H  
ATOM   1629  C   VAL   117      21.343  30.723  41.217  1.00  0.00           C  
ATOM   1630  O   VAL   117      22.096  31.396  40.509  1.00  0.00           O  
ATOM   1631  N   GLY   118      21.521  29.437  41.356  1.00  0.00           N  
ATOM   1632  H   GLY   118      21.007  29.030  42.124  1.00  0.00           H  
ATOM   1633  CA  GLY   118      22.538  28.652  40.701  1.00  0.00           C  
ATOM   1634  HA2 GLY   118      22.100  27.939  40.002  1.00  0.00           H  
ATOM   1635  HA3 GLY   118      23.076  29.336  40.046  1.00  0.00           H  
ATOM   1636  C   GLY   118      23.599  28.088  41.640  1.00  0.00           C  
ATOM   1637  O   GLY   118      24.359  27.272  41.116  1.00  0.00           O  
ATOM   1638  N   GLY   119      23.779  28.517  42.896  1.00  0.00           N  
ATOM   1639  H   GLY   119      23.085  29.158  43.252  1.00  0.00           H  
ATOM   1640  CA  GLY   119      24.794  28.085  43.919  1.00  0.00           C  
ATOM   1641  HA2 GLY   119      24.601  27.061  44.237  1.00  0.00           H  
ATOM   1642  HA3 GLY   119      24.774  28.672  44.838  1.00  0.00           H  
ATOM   1643  C   GLY   119      26.240  28.282  43.415  1.00  0.00           C  
ATOM   1644  O   GLY   119      26.519  29.135  42.537  1.00  0.00           O  
ATOM   1645  N   MET   120      27.231  27.692  44.065  1.00  0.00           N  
ATOM   1646  H   MET   120      27.030  26.934  44.701  1.00  0.00           H  
ATOM   1647  CA  MET   120      28.623  27.930  43.706  1.00  0.00           C  
ATOM   1648  HA  MET   120      28.826  29.001  43.708  1.00  0.00           H  
ATOM   1649  CB  MET   120      29.630  27.283  44.682  1.00  0.00           C  
ATOM   1650  HB2 MET   120      29.333  26.313  45.079  1.00  0.00           H  
ATOM   1651  HB3 MET   120      30.593  27.093  44.208  1.00  0.00           H  
ATOM   1652  CG  MET   120      29.881  28.177  45.884  1.00  0.00           C  
ATOM   1653  HG2 MET   120      29.031  27.986  46.539  1.00  0.00           H  
ATOM   1654  HG3 MET   120      30.045  29.235  45.681  1.00  0.00           H  
ATOM   1655  SD  MET   120      31.415  27.672  46.836  1.00  0.00           S  
ATOM   1656  CE  MET   120      31.049  26.132  47.564  1.00  0.00           C  
ATOM   1657  HE1 MET   120      30.052  26.278  47.979  1.00  0.00           H  
ATOM   1658  HE2 MET   120      31.153  25.346  46.816  1.00  0.00           H  
ATOM   1659  HE3 MET   120      31.632  25.856  48.443  1.00  0.00           H  
ATOM   1660  C   MET   120      28.960  27.478  42.269  1.00  0.00           C  
ATOM   1661  O   MET   120      29.885  28.057  41.698  1.00  0.00           O  
ATOM   1662  N   ALA   121      28.220  26.538  41.719  1.00  0.00           N  
ATOM   1663  H   ALA   121      27.512  26.017  42.217  1.00  0.00           H  
ATOM   1664  CA  ALA   121      28.322  26.216  40.320  1.00  0.00           C  
ATOM   1665  HA  ALA   121      29.346  25.890  40.137  1.00  0.00           H  
ATOM   1666  CB  ALA   121      27.238  25.095  39.977  1.00  0.00           C  
ATOM   1667  HB1 ALA   121      26.302  25.616  40.177  1.00  0.00           H  
ATOM   1668  HB2 ALA   121      27.344  24.183  40.564  1.00  0.00           H  
ATOM   1669  HB3 ALA   121      27.319  24.754  38.944  1.00  0.00           H  
ATOM   1670  C   ALA   121      27.966  27.349  39.385  1.00  0.00           C  
ATOM   1671  O   ALA   121      28.290  27.234  38.205  1.00  0.00           O  
ATOM   1672  N   ALA   122      27.319  28.472  39.836  1.00  0.00           N  
ATOM   1673  H   ALA   122      27.163  28.503  40.834  1.00  0.00           H  
ATOM   1674  CA  ALA   122      27.351  29.685  39.030  1.00  0.00           C  
ATOM   1675  HA  ALA   122      26.900  29.307  38.112  1.00  0.00           H  
ATOM   1676  CB  ALA   122      26.337  30.674  39.646  1.00  0.00           C  
ATOM   1677  HB1 ALA   122      25.470  30.152  40.053  1.00  0.00           H  
ATOM   1678  HB2 ALA   122      26.065  31.357  38.842  1.00  0.00           H  
ATOM   1679  HB3 ALA   122      26.757  31.194  40.507  1.00  0.00           H  
ATOM   1680  C   ALA   122      28.739  30.301  38.703  1.00  0.00           C  
ATOM   1681  O   ALA   122      28.819  31.213  37.813  1.00  0.00           O  
ATOM   1682  N   HIE   123      29.767  29.879  39.389  1.00  0.00           N  
ATOM   1683  H   HIE   123      29.570  29.187  40.098  1.00  0.00           H  
ATOM   1684  CA  HIE   123      31.089  30.401  39.385  1.00  0.00           C  
ATOM   1685  HA  HIE   123      31.238  30.948  38.454  1.00  0.00           H  
ATOM   1686  CB  HIE   123      31.285  31.150  40.741  1.00  0.00           C  
ATOM   1687  HB2 HIE   123      32.291  31.560  40.833  1.00  0.00           H  
ATOM   1688  HB3 HIE   123      31.274  30.505  41.621  1.00  0.00           H  
ATOM   1689  CG  HIE   123      30.271  32.235  40.931  1.00  0.00           C  
ATOM   1690  ND1 HIE   123      30.320  33.481  40.279  1.00  0.00           N  
ATOM   1691  CE1 HIE   123      29.171  34.063  40.584  1.00  0.00           C  
ATOM   1692  HE1 HIE   123      28.797  34.985  40.164  1.00  0.00           H  
ATOM   1693  NE2 HIE   123      28.441  33.297  41.461  1.00  0.00           N  
ATOM   1694  HE2 HIE   123      27.563  33.545  41.895  1.00  0.00           H  
ATOM   1695  CD2 HIE   123      29.184  32.130  41.666  1.00  0.00           C  
ATOM   1696  HD2 HIE   123      28.854  31.358  42.345  1.00  0.00           H  
ATOM   1697  C   HIE   123      32.204  29.324  39.352  1.00  0.00           C  
ATOM   1698  O   HIE   123      33.368  29.652  39.126  1.00  0.00           O  
ATOM   1699  N   TRP   124      31.931  28.026  39.536  1.00  0.00           N  
ATOM   1700  H   TRP   124      30.946  27.865  39.689  1.00  0.00           H  
ATOM   1701  CA  TRP   124      32.866  26.915  39.618  1.00  0.00           C  
ATOM   1702  HA  TRP   124      33.663  27.246  40.283  1.00  0.00           H  
ATOM   1703  CB  TRP   124      32.225  25.618  40.201  1.00  0.00           C  
ATOM   1704  HB2 TRP   124      31.613  25.833  41.077  1.00  0.00           H  
ATOM   1705  HB3 TRP   124      33.073  25.053  40.587  1.00  0.00           H  
ATOM   1706  CG  TRP   124      31.459  24.849  39.239  1.00  0.00           C  
ATOM   1707  CD1 TRP   124      30.809  25.307  38.135  1.00  0.00           C  
ATOM   1708  HD1 TRP   124      30.800  26.335  37.805  1.00  0.00           H  
ATOM   1709  NE1 TRP   124      30.186  24.369  37.487  1.00  0.00           N  
ATOM   1710  HE1 TRP   124      29.634  24.515  36.653  1.00  0.00           H  
ATOM   1711  CE2 TRP   124      30.499  23.131  37.993  1.00  0.00           C  
ATOM   1712  CZ2 TRP   124      29.947  21.818  37.786  1.00  0.00           C  
ATOM   1713  HZ2 TRP   124      29.170  21.535  37.091  1.00  0.00           H  
ATOM   1714  CH2 TRP   124      30.508  20.786  38.537  1.00  0.00           C  
ATOM   1715  HH2 TRP   124      30.160  19.781  38.352  1.00  0.00           H  
ATOM   1716  CZ3 TRP   124      31.459  21.031  39.506  1.00  0.00           C  
ATOM   1717  HZ3 TRP   124      31.844  20.198  40.075  1.00  0.00           H  
ATOM   1718  CE3 TRP   124      31.891  22.310  39.837  1.00  0.00           C  
ATOM   1719  HE3 TRP   124      32.654  22.443  40.589  1.00  0.00           H  
ATOM   1720  CD2 TRP   124      31.383  23.403  39.121  1.00  0.00           C  
ATOM   1721  C   TRP   124      33.599  26.541  38.286  1.00  0.00           C  
ATOM   1722  O   TRP   124      33.168  26.940  37.214  1.00  0.00           O  
ATOM   1723  N   THR   125      34.675  25.737  38.335  1.00  0.00           N  
ATOM   1724  H   THR   125      34.999  25.581  39.279  1.00  0.00           H  
ATOM   1725  CA  THR   125      35.603  25.439  37.263  1.00  0.00           C  
ATOM   1726  HA  THR   125      35.468  26.094  36.402  1.00  0.00           H  
ATOM   1727  CB  THR   125      37.080  25.663  37.662  1.00  0.00           C  
ATOM   1728  HB  THR   125      37.736  25.407  36.830  1.00  0.00           H  
ATOM   1729  CG2 THR   125      37.364  27.105  38.095  1.00  0.00           C  
ATOM   1730 HG21 THR   125      38.414  27.287  37.867  1.00  0.00           H  
ATOM   1731 HG22 THR   125      36.695  27.748  37.523  1.00  0.00           H  
ATOM   1732 HG23 THR   125      37.125  27.312  39.138  1.00  0.00           H  
ATOM   1733  OG1 THR   125      37.406  24.844  38.716  1.00  0.00           O  
ATOM   1734  HG1 THR   125      37.588  23.947  38.424  1.00  0.00           H  
ATOM   1735  C   THR   125      35.391  24.007  36.801  1.00  0.00           C  
ATOM   1736  O   THR   125      35.974  23.673  35.826  1.00  0.00           O  
ATOM   1737  N   ALA   126      34.496  23.208  37.374  1.00  0.00           N  
ATOM   1738  H   ALA   126      33.973  23.488  38.192  1.00  0.00           H  
ATOM   1739  CA  ALA   126      33.648  22.293  36.625  1.00  0.00           C  
ATOM   1740  HA  ALA   126      32.901  21.929  37.330  1.00  0.00           H  
ATOM   1741  CB  ALA   126      32.850  22.982  35.512  1.00  0.00           C  
ATOM   1742  HB1 ALA   126      31.810  22.657  35.539  1.00  0.00           H  
ATOM   1743  HB2 ALA   126      32.768  24.059  35.654  1.00  0.00           H  
ATOM   1744  HB3 ALA   126      33.335  22.845  34.546  1.00  0.00           H  
ATOM   1745  C   ALA   126      34.316  20.960  36.217  1.00  0.00           C  
ATOM   1746  O   ALA   126      33.847  20.217  35.372  1.00  0.00           O  
ATOM   1747  N   ALA   127      35.348  20.521  36.943  1.00  0.00           N  
ATOM   1748  H   ALA   127      35.582  20.975  37.815  1.00  0.00           H  
ATOM   1749  CA  ALA   127      36.071  19.235  36.634  1.00  0.00           C  
ATOM   1750  HA  ALA   127      36.127  19.157  35.549  1.00  0.00           H  
ATOM   1751  CB  ALA   127      37.492  19.356  37.143  1.00  0.00           C  
ATOM   1752  HB1 ALA   127      38.061  20.105  36.592  1.00  0.00           H  
ATOM   1753  HB2 ALA   127      37.383  19.716  38.166  1.00  0.00           H  
ATOM   1754  HB3 ALA   127      38.018  18.407  37.036  1.00  0.00           H  
ATOM   1755  C   ALA   127      35.264  17.975  37.159  1.00  0.00           C  
ATOM   1756  O   ALA   127      34.759  17.896  38.256  1.00  0.00           O  
ATOM   1757  N   CYS   128      35.054  16.964  36.292  1.00  0.00           N  
ATOM   1758  H   CYS   128      35.323  17.059  35.323  1.00  0.00           H  
ATOM   1759  CA  CYS   128      34.119  15.892  36.575  1.00  0.00           C  
ATOM   1760  HA  CYS   128      33.861  15.847  37.633  1.00  0.00           H  
ATOM   1761  CB  CYS   128      32.703  16.279  35.922  1.00  0.00           C  
ATOM   1762  HB2 CYS   128      32.794  16.416  34.845  1.00  0.00           H  
ATOM   1763  HB3 CYS   128      31.957  15.502  36.091  1.00  0.00           H  
ATOM   1764  SG  CYS   128      31.888  17.766  36.656  1.00  0.00           S  
ATOM   1765  HG  CYS   128      32.728  18.751  36.326  1.00  0.00           H  
ATOM   1766  C   CYS   128      34.559  14.423  36.223  1.00  0.00           C  
ATOM   1767  O   CYS   128      33.810  13.793  35.472  1.00  0.00           O  
ATOM   1768  N   PRO   129      35.783  13.983  36.578  1.00  0.00           N  
ATOM   1769  CD  PRO   129      36.894  14.732  37.133  1.00  0.00           C  
ATOM   1770  HD2 PRO   129      37.274  15.582  36.567  1.00  0.00           H  
ATOM   1771  HD3 PRO   129      36.588  15.114  38.107  1.00  0.00           H  
ATOM   1772  CG  PRO   129      38.100  13.764  37.391  1.00  0.00           C  
ATOM   1773  HG2 PRO   129      38.264  13.609  38.458  1.00  0.00           H  
ATOM   1774  HG3 PRO   129      38.988  13.951  36.787  1.00  0.00           H  
ATOM   1775  CB  PRO   129      37.576  12.436  36.896  1.00  0.00           C  
ATOM   1776  HB2 PRO   129      38.066  12.141  35.968  1.00  0.00           H  
ATOM   1777  HB3 PRO   129      37.707  11.588  37.568  1.00  0.00           H  
ATOM   1778  CA  PRO   129      36.116  12.621  36.439  1.00  0.00           C  
ATOM   1779  HA  PRO   129      36.060  12.303  35.398  1.00  0.00           H  
ATOM   1780  C   PRO   129      35.191  11.750  37.354  1.00  0.00           C  
ATOM   1781  O   PRO   129      34.849  12.140  38.504  1.00  0.00           O  
ATOM   1782  N   ARG   130      34.793  10.631  36.828  1.00  0.00           N  
ATOM   1783  H   ARG   130      35.116  10.329  35.920  1.00  0.00           H  
ATOM   1784  CA  ARG   130      33.955   9.689  37.634  1.00  0.00           C  
ATOM   1785  HA  ARG   130      33.153  10.261  38.101  1.00  0.00           H  
ATOM   1786  CB  ARG   130      33.236   8.649  36.694  1.00  0.00           C  
ATOM   1787  HB2 ARG   130      33.921   7.962  36.196  1.00  0.00           H  
ATOM   1788  HB3 ARG   130      32.664   9.205  35.951  1.00  0.00           H  
ATOM   1789  CG  ARG   130      32.124   7.757  37.447  1.00  0.00           C  
ATOM   1790  HG2 ARG   130      32.640   7.378  38.329  1.00  0.00           H  
ATOM   1791  HG3 ARG   130      31.334   8.448  37.742  1.00  0.00           H  
ATOM   1792  CD  ARG   130      31.537   6.752  36.539  1.00  0.00           C  
ATOM   1793  HD2 ARG   130      32.364   6.363  35.946  1.00  0.00           H  
ATOM   1794  HD3 ARG   130      31.063   6.060  37.235  1.00  0.00           H  
ATOM   1795  NE  ARG   130      30.572   7.356  35.580  1.00  0.00           N  
ATOM   1796  HE  ARG   130      30.534   8.353  35.422  1.00  0.00           H  
ATOM   1797  CZ  ARG   130      29.534   6.807  35.075  1.00  0.00           C  
ATOM   1798  NH1 ARG   130      29.224   5.623  35.348  1.00  0.00           N  
ATOM   1799 HH11 ARG   130      29.867   4.997  35.811  1.00  0.00           H  
ATOM   1800 HH12 ARG   130      28.307   5.330  35.041  1.00  0.00           H  
ATOM   1801  NH2 ARG   130      28.686   7.449  34.388  1.00  0.00           N  
ATOM   1802 HH21 ARG   130      28.841   8.420  34.158  1.00  0.00           H  
ATOM   1803 HH22 ARG   130      27.767   7.076  34.201  1.00  0.00           H  
ATOM   1804  C   ARG   130      34.895   8.955  38.584  1.00  0.00           C  
ATOM   1805  O   ARG   130      35.800   8.292  38.062  1.00  0.00           O  
ATOM   1806  N   PRO   131      34.656   8.931  39.908  1.00  0.00           N  
ATOM   1807  CD  PRO   131      33.540   9.653  40.586  1.00  0.00           C  
ATOM   1808  HD2 PRO   131      33.278  10.605  40.125  1.00  0.00           H  
ATOM   1809  HD3 PRO   131      32.618   9.073  40.631  1.00  0.00           H  
ATOM   1810  CG  PRO   131      33.982   9.973  41.961  1.00  0.00           C  
ATOM   1811  HG2 PRO   131      34.532  10.915  41.956  1.00  0.00           H  
ATOM   1812  HG3 PRO   131      33.138   9.907  42.647  1.00  0.00           H  
ATOM   1813  CB  PRO   131      34.905   8.846  42.276  1.00  0.00           C  
ATOM   1814  HB2 PRO   131      34.298   8.005  42.612  1.00  0.00           H  
ATOM   1815  HB3 PRO   131      35.652   9.042  43.046  1.00  0.00           H  
ATOM   1816  CA  PRO   131      35.599   8.451  40.948  1.00  0.00           C  
ATOM   1817  HA  PRO   131      36.509   9.032  40.801  1.00  0.00           H  
ATOM   1818  C   PRO   131      35.905   6.917  40.849  1.00  0.00           C  
ATOM   1819  O   PRO   131      35.114   6.225  40.249  1.00  0.00           O  
ATOM   1820  N   GLY   132      37.017   6.385  41.297  1.00  0.00           N  
ATOM   1821  H   GLY   132      37.684   7.039  41.682  1.00  0.00           H  
ATOM   1822  CA  GLY   132      37.405   4.992  41.167  1.00  0.00           C  
ATOM   1823  HA2 GLY   132      37.284   4.720  40.118  1.00  0.00           H  
ATOM   1824  HA3 GLY   132      38.482   4.952  41.333  1.00  0.00           H  
ATOM   1825  C   GLY   132      36.670   3.985  42.092  1.00  0.00           C  
ATOM   1826  O   GLY   132      35.944   4.465  42.970  1.00  0.00           O  
ATOM   1827  N   GLY   133      36.852   2.644  41.846  1.00  0.00           N  
ATOM   1828  H   GLY   133      37.336   2.408  40.991  1.00  0.00           H  
ATOM   1829  CA  GLY   133      36.221   1.437  42.475  1.00  0.00           C  
ATOM   1830  HA2 GLY   133      36.902   0.604  42.301  1.00  0.00           H  
ATOM   1831  HA3 GLY   133      35.313   1.213  41.915  1.00  0.00           H  
ATOM   1832  C   GLY   133      35.925   1.478  43.943  1.00  0.00           C  
ATOM   1833  O   GLY   133      34.783   1.184  44.411  1.00  0.00           O  
ATOM   1834  N   LYS   134      36.941   1.809  44.684  1.00  0.00           N  
ATOM   1835  H   LYS   134      37.843   1.843  44.232  1.00  0.00           H  
ATOM   1836  CA  LYS   134      36.953   1.725  46.147  1.00  0.00           C  
ATOM   1837  HA  LYS   134      36.725   0.733  46.537  1.00  0.00           H  
ATOM   1838  CB  LYS   134      38.388   1.917  46.633  1.00  0.00           C  
ATOM   1839  HB2 LYS   134      38.648   2.975  46.603  1.00  0.00           H  
ATOM   1840  HB3 LYS   134      38.556   1.562  47.650  1.00  0.00           H  
ATOM   1841  CG  LYS   134      39.412   0.929  45.894  1.00  0.00           C  
ATOM   1842  HG2 LYS   134      39.035  -0.076  45.705  1.00  0.00           H  
ATOM   1843  HG3 LYS   134      39.620   1.167  44.851  1.00  0.00           H  
ATOM   1844  CD  LYS   134      40.785   0.917  46.673  1.00  0.00           C  
ATOM   1845  HD2 LYS   134      40.474   0.741  47.703  1.00  0.00           H  
ATOM   1846  HD3 LYS   134      41.265   1.889  46.553  1.00  0.00           H  
ATOM   1847  CE  LYS   134      41.766  -0.146  46.107  1.00  0.00           C  
ATOM   1848  HE2 LYS   134      41.326  -0.981  45.562  1.00  0.00           H  
ATOM   1849  HE3 LYS   134      42.463   0.281  45.386  1.00  0.00           H  
ATOM   1850  NZ  LYS   134      42.705  -0.573  47.106  1.00  0.00           N  
ATOM   1851  HZ1 LYS   134      43.362  -1.159  46.610  1.00  0.00           H  
ATOM   1852  HZ2 LYS   134      43.238   0.209  47.460  1.00  0.00           H  
ATOM   1853  HZ3 LYS   134      42.307  -1.193  47.796  1.00  0.00           H  
ATOM   1854  C   LYS   134      36.017   2.720  46.834  1.00  0.00           C  
ATOM   1855  O   LYS   134      35.257   2.441  47.739  1.00  0.00           O  
ATOM   1856  N   GLU   135      36.038   3.975  46.340  1.00  0.00           N  
ATOM   1857  H   GLU   135      36.665   4.323  45.629  1.00  0.00           H  
ATOM   1858  CA  GLU   135      35.179   5.125  46.860  1.00  0.00           C  
ATOM   1859  HA  GLU   135      35.236   4.964  47.937  1.00  0.00           H  
ATOM   1860  CB  GLU   135      35.859   6.479  46.613  1.00  0.00           C  
ATOM   1861  HB2 GLU   135      35.292   7.295  47.062  1.00  0.00           H  
ATOM   1862  HB3 GLU   135      36.879   6.439  46.995  1.00  0.00           H  
ATOM   1863  CG  GLU   135      36.041   6.901  45.165  1.00  0.00           C  
ATOM   1864  HG2 GLU   135      36.016   7.985  45.056  1.00  0.00           H  
ATOM   1865  HG3 GLU   135      35.238   6.595  44.495  1.00  0.00           H  
ATOM   1866  CD  GLU   135      37.409   6.640  44.520  1.00  0.00           C  
ATOM   1867  OE1 GLU   135      38.072   5.647  44.985  1.00  0.00           O  
ATOM   1868  OE2 GLU   135      37.968   7.500  43.869  1.00  0.00           O  
ATOM   1869  C   GLU   135      33.785   4.999  46.331  1.00  0.00           C  
ATOM   1870  O   GLU   135      32.988   5.847  46.716  1.00  0.00           O  
ATOM   1871  N   ARG   136      33.415   4.015  45.534  1.00  0.00           N  
ATOM   1872  H   ARG   136      34.053   3.269  45.299  1.00  0.00           H  
ATOM   1873  CA  ARG   136      31.987   3.753  45.166  1.00  0.00           C  
ATOM   1874  HA  ARG   136      31.470   4.627  44.771  1.00  0.00           H  
ATOM   1875  CB  ARG   136      31.822   2.685  44.076  1.00  0.00           C  
ATOM   1876  HB2 ARG   136      32.233   1.732  44.408  1.00  0.00           H  
ATOM   1877  HB3 ARG   136      30.736   2.651  43.990  1.00  0.00           H  
ATOM   1878  CG  ARG   136      32.532   2.930  42.683  1.00  0.00           C  
ATOM   1879  HG2 ARG   136      33.606   2.785  42.800  1.00  0.00           H  
ATOM   1880  HG3 ARG   136      32.140   2.166  42.012  1.00  0.00           H  
ATOM   1881  CD  ARG   136      32.177   4.306  42.223  1.00  0.00           C  
ATOM   1882  HD2 ARG   136      32.518   5.048  42.944  1.00  0.00           H  
ATOM   1883  HD3 ARG   136      31.096   4.422  42.138  1.00  0.00           H  
ATOM   1884  NE  ARG   136      32.873   4.488  40.912  1.00  0.00           N  
ATOM   1885  HE  ARG   136      33.682   5.090  40.973  1.00  0.00           H  
ATOM   1886  CZ  ARG   136      32.423   4.036  39.730  1.00  0.00           C  
ATOM   1887  NH1 ARG   136      31.279   3.422  39.531  1.00  0.00           N  
ATOM   1888 HH11 ARG   136      30.661   2.984  40.198  1.00  0.00           H  
ATOM   1889 HH12 ARG   136      31.059   3.441  38.545  1.00  0.00           H  
ATOM   1890  NH2 ARG   136      33.071   4.349  38.606  1.00  0.00           N  
ATOM   1891 HH21 ARG   136      33.895   4.929  38.665  1.00  0.00           H  
ATOM   1892 HH22 ARG   136      32.695   4.021  37.727  1.00  0.00           H  
ATOM   1893  C   ARG   136      31.231   3.347  46.458  1.00  0.00           C  
ATOM   1894  O   ARG   136      31.811   2.702  47.365  1.00  0.00           O  
ATOM   1895  N   ILE   137      29.958   3.737  46.700  1.00  0.00           N  
ATOM   1896  H   ILE   137      29.567   4.465  46.120  1.00  0.00           H  
ATOM   1897  CA  ILE   137      29.244   3.529  47.906  1.00  0.00           C  
ATOM   1898  HA  ILE   137      29.924   3.922  48.662  1.00  0.00           H  
ATOM   1899  CB  ILE   137      27.992   4.406  47.817  1.00  0.00           C  
ATOM   1900  HB  ILE   137      27.523   4.216  46.852  1.00  0.00           H  
ATOM   1901  CG2 ILE   137      26.994   3.974  48.976  1.00  0.00           C  
ATOM   1902 HG21 ILE   137      26.167   4.682  49.034  1.00  0.00           H  
ATOM   1903 HG22 ILE   137      26.745   2.916  48.891  1.00  0.00           H  
ATOM   1904 HG23 ILE   137      27.517   4.057  49.928  1.00  0.00           H  
ATOM   1905  CG1 ILE   137      28.472   5.858  47.947  1.00  0.00           C  
ATOM   1906 HG12 ILE   137      29.367   6.006  48.550  1.00  0.00           H  
ATOM   1907 HG13 ILE   137      27.719   6.460  48.456  1.00  0.00           H  
ATOM   1908  CD1 ILE   137      28.743   6.713  46.734  1.00  0.00           C  
ATOM   1909 HD11 ILE   137      27.799   6.882  46.215  1.00  0.00           H  
ATOM   1910 HD12 ILE   137      29.222   7.659  46.985  1.00  0.00           H  
ATOM   1911 HD13 ILE   137      29.426   6.288  45.998  1.00  0.00           H  
ATOM   1912  C   ILE   137      28.874   2.019  47.906  1.00  0.00           C  
ATOM   1913  O   ILE   137      28.212   1.597  46.923  1.00  0.00           O  
ATOM   1914  N   PRO   138      29.208   1.212  48.932  1.00  0.00           N  
ATOM   1915  CD  PRO   138      29.939   1.574  50.147  1.00  0.00           C  
ATOM   1916  HD2 PRO   138      30.967   1.767  49.841  1.00  0.00           H  
ATOM   1917  HD3 PRO   138      29.469   2.399  50.683  1.00  0.00           H  
ATOM   1918  CG  PRO   138      29.987   0.357  51.075  1.00  0.00           C  
ATOM   1919  HG2 PRO   138      30.841   0.355  51.752  1.00  0.00           H  
ATOM   1920  HG3 PRO   138      29.125   0.224  51.730  1.00  0.00           H  
ATOM   1921  CB  PRO   138      30.010  -0.746  50.084  1.00  0.00           C  
ATOM   1922  HB2 PRO   138      29.591  -1.679  50.459  1.00  0.00           H  
ATOM   1923  HB3 PRO   138      31.029  -0.902  49.731  1.00  0.00           H  
ATOM   1924  CA  PRO   138      29.114  -0.234  48.968  1.00  0.00           C  
ATOM   1925  HA  PRO   138      29.522  -0.652  48.047  1.00  0.00           H  
ATOM   1926  C   PRO   138      27.707  -0.790  49.071  1.00  0.00           C  
ATOM   1927  O   PRO   138      27.404  -1.922  48.622  1.00  0.00           O  
ATOM   1928  N   PHE   139      26.767   0.007  49.623  1.00  0.00           N  
ATOM   1929  H   PHE   139      27.004   0.962  49.854  1.00  0.00           H  
ATOM   1930  CA  PHE   139      25.366  -0.390  49.667  1.00  0.00           C  
ATOM   1931  HA  PHE   139      25.305  -1.475  49.577  1.00  0.00           H  
ATOM   1932  CB  PHE   139      24.832  -0.077  51.046  1.00  0.00           C  
ATOM   1933  HB2 PHE   139      23.771  -0.304  51.152  1.00  0.00           H  
ATOM   1934  HB3 PHE   139      25.276  -0.602  51.892  1.00  0.00           H  
ATOM   1935  CG  PHE   139      25.082   1.431  51.395  1.00  0.00           C  
ATOM   1936  CD1 PHE   139      26.243   1.801  52.072  1.00  0.00           C  
ATOM   1937  HD1 PHE   139      26.978   1.065  52.362  1.00  0.00           H  
ATOM   1938  CE1 PHE   139      26.500   3.161  52.395  1.00  0.00           C  
ATOM   1939  HE1 PHE   139      27.437   3.515  52.799  1.00  0.00           H  
ATOM   1940  CZ  PHE   139      25.493   4.059  52.099  1.00  0.00           C  
ATOM   1941  HZ  PHE   139      25.705   5.098  52.307  1.00  0.00           H  
ATOM   1942  CE2 PHE   139      24.427   3.729  51.196  1.00  0.00           C  
ATOM   1943  HE2 PHE   139      23.822   4.560  50.865  1.00  0.00           H  
ATOM   1944  CD2 PHE   139      24.184   2.414  50.905  1.00  0.00           C  
ATOM   1945  HD2 PHE   139      23.355   2.136  50.271  1.00  0.00           H  
ATOM   1946  C   PHE   139      24.558   0.037  48.408  1.00  0.00           C  
ATOM   1947  O   PHE   139      23.419  -0.398  48.256  1.00  0.00           O  
ATOM   1948  N   LEU   140      25.132   0.826  47.444  1.00  0.00           N  
ATOM   1949  H   LEU   140      26.079   1.178  47.469  1.00  0.00           H  
ATOM   1950  CA  LEU   140      24.403   1.147  46.219  1.00  0.00           C  
ATOM   1951  HA  LEU   140      23.362   0.830  46.272  1.00  0.00           H  
ATOM   1952  CB  LEU   140      24.698   2.671  45.866  1.00  0.00           C  
ATOM   1953  HB2 LEU   140      25.753   2.905  46.012  1.00  0.00           H  
ATOM   1954  HB3 LEU   140      24.430   2.767  44.814  1.00  0.00           H  
ATOM   1955  CG  LEU   140      23.899   3.600  46.844  1.00  0.00           C  
ATOM   1956  HG  LEU   140      24.247   3.379  47.853  1.00  0.00           H  
ATOM   1957  CD1 LEU   140      24.265   5.104  46.711  1.00  0.00           C  
ATOM   1958 HD11 LEU   140      25.351   5.182  46.659  1.00  0.00           H  
ATOM   1959 HD12 LEU   140      23.874   5.577  45.810  1.00  0.00           H  
ATOM   1960 HD13 LEU   140      23.965   5.705  47.570  1.00  0.00           H  
ATOM   1961  CD2 LEU   140      22.343   3.573  46.820  1.00  0.00           C  
ATOM   1962 HD21 LEU   140      22.046   3.745  45.786  1.00  0.00           H  
ATOM   1963 HD22 LEU   140      21.953   2.611  47.152  1.00  0.00           H  
ATOM   1964 HD23 LEU   140      21.953   4.375  47.447  1.00  0.00           H  
ATOM   1965  C   LEU   140      24.977   0.205  45.143  1.00  0.00           C  
ATOM   1966  O   LEU   140      26.221   0.388  44.992  1.00  0.00           O  
ATOM   1967  N   PRO   141      24.230  -0.716  44.507  1.00  0.00           N  
ATOM   1968  CD  PRO   141      23.022  -1.460  45.001  1.00  0.00           C  
ATOM   1969  HD2 PRO   141      23.001  -1.405  46.090  1.00  0.00           H  
ATOM   1970  HD3 PRO   141      22.166  -0.933  44.581  1.00  0.00           H  
ATOM   1971  CG  PRO   141      23.170  -2.893  44.523  1.00  0.00           C  
ATOM   1972  HG2 PRO   141      22.196  -3.345  44.337  1.00  0.00           H  
ATOM   1973  HG3 PRO   141      23.676  -3.477  45.292  1.00  0.00           H  
ATOM   1974  CB  PRO   141      24.083  -2.775  43.324  1.00  0.00           C  
ATOM   1975  HB2 PRO   141      23.543  -2.768  42.377  1.00  0.00           H  
ATOM   1976  HB3 PRO   141      24.736  -3.639  43.201  1.00  0.00           H  
ATOM   1977  CA  PRO   141      24.918  -1.548  43.448  1.00  0.00           C  
ATOM   1978  HA  PRO   141      25.892  -1.853  43.831  1.00  0.00           H  
ATOM   1979  C   PRO   141      25.065  -0.730  42.171  1.00  0.00           C  
ATOM   1980  O   PRO   141      26.171  -0.524  41.756  1.00  0.00           O  
ATOM   1981  N   ASP   142      23.996  -0.375  41.487  1.00  0.00           N  
ATOM   1982  H   ASP   142      23.104  -0.768  41.753  1.00  0.00           H  
ATOM   1983  CA  ASP   142      23.958   0.442  40.260  1.00  0.00           C  
ATOM   1984  HA  ASP   142      24.618  -0.034  39.534  1.00  0.00           H  
ATOM   1985  CB  ASP   142      22.556   0.247  39.635  1.00  0.00           C  
ATOM   1986  HB2 ASP   142      21.812   0.882  40.115  1.00  0.00           H  
ATOM   1987  HB3 ASP   142      22.803   0.533  38.613  1.00  0.00           H  
ATOM   1988  CG  ASP   142      21.963  -1.178  39.579  1.00  0.00           C  
ATOM   1989  OD1 ASP   142      20.790  -1.380  39.962  1.00  0.00           O  
ATOM   1990  OD2 ASP   142      22.729  -2.103  39.292  1.00  0.00           O  
ATOM   1991  C   ASP   142      24.275   1.853  40.450  1.00  0.00           C  
ATOM   1992  O   ASP   142      23.530   2.749  39.895  1.00  0.00           O  
ATOM   1993  N   LEU   143      25.334   2.202  41.185  1.00  0.00           N  
ATOM   1994  H   LEU   143      25.804   1.496  41.732  1.00  0.00           H  
ATOM   1995  CA  LEU   143      25.763   3.539  41.360  1.00  0.00           C  
ATOM   1996  HA  LEU   143      25.002   4.244  41.692  1.00  0.00           H  
ATOM   1997  CB  LEU   143      26.800   3.708  42.475  1.00  0.00           C  
ATOM   1998  HB2 LEU   143      26.332   3.423  43.417  1.00  0.00           H  
ATOM   1999  HB3 LEU   143      27.718   3.177  42.226  1.00  0.00           H  
ATOM   2000  CG  LEU   143      27.351   5.136  42.616  1.00  0.00           C  
ATOM   2001  HG  LEU   143      27.819   5.385  41.664  1.00  0.00           H  
ATOM   2002  CD1 LEU   143      26.374   6.291  42.850  1.00  0.00           C  
ATOM   2003 HD11 LEU   143      25.889   6.059  43.798  1.00  0.00           H  
ATOM   2004 HD12 LEU   143      26.892   7.235  43.018  1.00  0.00           H  
ATOM   2005 HD13 LEU   143      25.622   6.373  42.065  1.00  0.00           H  
ATOM   2006  CD2 LEU   143      28.430   5.085  43.660  1.00  0.00           C  
ATOM   2007 HD21 LEU   143      27.887   4.873  44.581  1.00  0.00           H  
ATOM   2008 HD22 LEU   143      28.931   6.046  43.781  1.00  0.00           H  
ATOM   2009 HD23 LEU   143      29.086   4.271  43.351  1.00  0.00           H  
ATOM   2010  C   LEU   143      26.238   4.086  39.936  1.00  0.00           C  
ATOM   2011  O   LEU   143      26.182   5.305  39.654  1.00  0.00           O  
ATOM   2012  N   GLU   144      26.800   3.174  39.154  1.00  0.00           N  
ATOM   2013  H   GLU   144      27.031   2.268  39.537  1.00  0.00           H  
ATOM   2014  CA  GLU   144      27.223   3.494  37.879  1.00  0.00           C  
ATOM   2015  HA  GLU   144      28.058   4.187  37.987  1.00  0.00           H  
ATOM   2016  CB  GLU   144      27.835   2.193  37.312  1.00  0.00           C  
ATOM   2017  HB2 GLU   144      28.306   1.693  38.158  1.00  0.00           H  
ATOM   2018  HB3 GLU   144      27.024   1.497  37.095  1.00  0.00           H  
ATOM   2019  CG  GLU   144      28.779   2.264  36.148  1.00  0.00           C  
ATOM   2020  HG2 GLU   144      28.805   1.225  35.820  1.00  0.00           H  
ATOM   2021  HG3 GLU   144      28.466   2.835  35.274  1.00  0.00           H  
ATOM   2022  CD  GLU   144      30.190   2.622  36.609  1.00  0.00           C  
ATOM   2023  OE1 GLU   144      30.995   1.672  36.695  1.00  0.00           O  
ATOM   2024  OE2 GLU   144      30.376   3.757  37.003  1.00  0.00           O  
ATOM   2025  C   GLU   144      26.132   4.014  36.930  1.00  0.00           C  
ATOM   2026  O   GLU   144      26.362   4.908  36.101  1.00  0.00           O  
ATOM   2027  N   GLU   145      24.848   3.593  37.036  1.00  0.00           N  
ATOM   2028  H   GLU   145      24.643   2.941  37.780  1.00  0.00           H  
ATOM   2029  CA  GLU   145      23.674   4.168  36.258  1.00  0.00           C  
ATOM   2030  HA  GLU   145      24.075   4.384  35.268  1.00  0.00           H  
ATOM   2031  CB  GLU   145      22.717   2.956  36.150  1.00  0.00           C  
ATOM   2032  HB2 GLU   145      23.215   2.155  35.602  1.00  0.00           H  
ATOM   2033  HB3 GLU   145      22.549   2.536  37.141  1.00  0.00           H  
ATOM   2034  CG  GLU   145      21.329   3.189  35.490  1.00  0.00           C  
ATOM   2035  HG2 GLU   145      20.588   3.640  36.151  1.00  0.00           H  
ATOM   2036  HG3 GLU   145      20.962   2.262  35.050  1.00  0.00           H  
ATOM   2037  CD  GLU   145      21.506   4.095  34.317  1.00  0.00           C  
ATOM   2038  OE1 GLU   145      22.426   3.960  33.495  1.00  0.00           O  
ATOM   2039  OE2 GLU   145      20.720   5.034  34.147  1.00  0.00           O  
ATOM   2040  C   GLU   145      23.036   5.368  36.926  1.00  0.00           C  
ATOM   2041  O   GLU   145      22.336   6.142  36.294  1.00  0.00           O  
ATOM   2042  N   LEU   146      23.281   5.538  38.241  1.00  0.00           N  
ATOM   2043  H   LEU   146      23.771   4.841  38.784  1.00  0.00           H  
ATOM   2044  CA  LEU   146      23.080   6.868  38.859  1.00  0.00           C  
ATOM   2045  HA  LEU   146      22.087   7.194  38.548  1.00  0.00           H  
ATOM   2046  CB  LEU   146      23.110   6.671  40.352  1.00  0.00           C  
ATOM   2047  HB2 LEU   146      24.050   6.155  40.547  1.00  0.00           H  
ATOM   2048  HB3 LEU   146      23.102   7.639  40.854  1.00  0.00           H  
ATOM   2049  CG  LEU   146      21.864   5.918  40.899  1.00  0.00           C  
ATOM   2050  HG  LEU   146      21.596   5.030  40.328  1.00  0.00           H  
ATOM   2051  CD1 LEU   146      22.062   5.509  42.375  1.00  0.00           C  
ATOM   2052 HD11 LEU   146      22.896   4.810  42.439  1.00  0.00           H  
ATOM   2053 HD12 LEU   146      22.303   6.297  43.088  1.00  0.00           H  
ATOM   2054 HD13 LEU   146      21.139   5.041  42.716  1.00  0.00           H  
ATOM   2055  CD2 LEU   146      20.667   6.915  40.970  1.00  0.00           C  
ATOM   2056 HD21 LEU   146      19.805   6.349  41.325  1.00  0.00           H  
ATOM   2057 HD22 LEU   146      20.485   7.278  39.959  1.00  0.00           H  
ATOM   2058 HD23 LEU   146      20.972   7.791  41.541  1.00  0.00           H  
ATOM   2059  C   LEU   146      23.997   7.960  38.305  1.00  0.00           C  
ATOM   2060  O   LEU   146      23.510   8.998  37.827  1.00  0.00           O  
ATOM   2061  N   LEU   147      25.286   7.592  38.231  1.00  0.00           N  
ATOM   2062  H   LEU   147      25.570   6.680  38.560  1.00  0.00           H  
ATOM   2063  CA  LEU   147      26.275   8.376  37.572  1.00  0.00           C  
ATOM   2064  HA  LEU   147      26.178   9.352  38.048  1.00  0.00           H  
ATOM   2065  CB  LEU   147      27.574   7.672  37.969  1.00  0.00           C  
ATOM   2066  HB2 LEU   147      27.469   6.620  37.706  1.00  0.00           H  
ATOM   2067  HB3 LEU   147      28.421   8.045  37.392  1.00  0.00           H  
ATOM   2068  CG  LEU   147      27.954   7.804  39.483  1.00  0.00           C  
ATOM   2069  HG  LEU   147      27.020   7.712  40.037  1.00  0.00           H  
ATOM   2070  CD1 LEU   147      28.995   6.748  39.793  1.00  0.00           C  
ATOM   2071 HD11 LEU   147      28.654   5.762  39.476  1.00  0.00           H  
ATOM   2072 HD12 LEU   147      29.324   6.718  40.831  1.00  0.00           H  
ATOM   2073 HD13 LEU   147      29.907   6.957  39.235  1.00  0.00           H  
ATOM   2074  CD2 LEU   147      28.574   9.236  39.696  1.00  0.00           C  
ATOM   2075 HD21 LEU   147      29.149   9.368  40.612  1.00  0.00           H  
ATOM   2076 HD22 LEU   147      29.277   9.381  38.876  1.00  0.00           H  
ATOM   2077 HD23 LEU   147      27.797   9.999  39.644  1.00  0.00           H  
ATOM   2078  C   LEU   147      26.162   8.637  36.060  1.00  0.00           C  
ATOM   2079  O   LEU   147      26.623   9.715  35.565  1.00  0.00           O  
ATOM   2080  N   ASN   148      25.434   7.788  35.373  1.00  0.00           N  
ATOM   2081  H   ASN   148      25.130   6.951  35.850  1.00  0.00           H  
ATOM   2082  CA  ASN   148      25.051   8.019  33.957  1.00  0.00           C  
ATOM   2083  HA  ASN   148      25.926   8.376  33.414  1.00  0.00           H  
ATOM   2084  CB  ASN   148      24.472   6.718  33.360  1.00  0.00           C  
ATOM   2085  HB2 ASN   148      23.668   6.368  34.006  1.00  0.00           H  
ATOM   2086  HB3 ASN   148      24.150   7.012  32.361  1.00  0.00           H  
ATOM   2087  CG  ASN   148      25.565   5.584  33.236  1.00  0.00           C  
ATOM   2088  OD1 ASN   148      26.759   5.778  33.357  1.00  0.00           O  
ATOM   2089  ND2 ASN   148      25.012   4.419  32.919  1.00  0.00           N  
ATOM   2090 HD21 ASN   148      24.008   4.341  33.001  1.00  0.00           H  
ATOM   2091 HD22 ASN   148      25.561   3.595  32.717  1.00  0.00           H  
ATOM   2092  C   ASN   148      24.023   9.159  33.917  1.00  0.00           C  
ATOM   2093  O   ASN   148      23.857   9.806  32.864  1.00  0.00           O  
ATOM   2094  N   ASP   149      23.295   9.506  34.935  1.00  0.00           N  
ATOM   2095  H   ASP   149      23.300   8.872  35.721  1.00  0.00           H  
ATOM   2096  CA  ASP   149      22.280  10.568  34.956  1.00  0.00           C  
ATOM   2097  HA  ASP   149      21.732  10.550  34.014  1.00  0.00           H  
ATOM   2098  CB  ASP   149      21.159  10.307  35.950  1.00  0.00           C  
ATOM   2099  HB2 ASP   149      21.490  10.433  36.981  1.00  0.00           H  
ATOM   2100  HB3 ASP   149      20.427  11.092  35.761  1.00  0.00           H  
ATOM   2101  CG  ASP   149      20.398   8.984  35.767  1.00  0.00           C  
ATOM   2102  OD1 ASP   149      19.627   8.561  36.633  1.00  0.00           O  
ATOM   2103  OD2 ASP   149      20.491   8.482  34.638  1.00  0.00           O  
ATOM   2104  C   ASP   149      22.952  11.909  35.423  1.00  0.00           C  
ATOM   2105  O   ASP   149      22.640  12.936  34.807  1.00  0.00           O  
ATOM   2106  N   ALA   150      23.857  11.925  36.365  1.00  0.00           N  
ATOM   2107  H   ALA   150      23.903  11.093  36.935  1.00  0.00           H  
ATOM   2108  CA  ALA   150      24.846  12.943  36.729  1.00  0.00           C  
ATOM   2109  HA  ALA   150      24.209  13.760  37.067  1.00  0.00           H  
ATOM   2110  CB  ALA   150      25.594  12.475  37.953  1.00  0.00           C  
ATOM   2111  HB1 ALA   150      26.191  13.256  38.425  1.00  0.00           H  
ATOM   2112  HB2 ALA   150      26.361  11.737  37.716  1.00  0.00           H  
ATOM   2113  HB3 ALA   150      24.847  12.231  38.708  1.00  0.00           H  
ATOM   2114  C   ALA   150      25.752  13.525  35.644  1.00  0.00           C  
ATOM   2115  O   ALA   150      25.929  14.724  35.494  1.00  0.00           O  
ATOM   2116  N   ASP   151      26.346  12.620  34.772  1.00  0.00           N  
ATOM   2117  H   ASP   151      26.186  11.656  35.026  1.00  0.00           H  
ATOM   2118  CA  ASP   151      27.032  13.012  33.559  1.00  0.00           C  
ATOM   2119  HA  ASP   151      27.879  13.648  33.818  1.00  0.00           H  
ATOM   2120  CB  ASP   151      27.513  11.755  32.686  1.00  0.00           C  
ATOM   2121  HB2 ASP   151      27.759  12.163  31.706  1.00  0.00           H  
ATOM   2122  HB3 ASP   151      26.657  11.093  32.558  1.00  0.00           H  
ATOM   2123  CG  ASP   151      28.713  11.008  33.227  1.00  0.00           C  
ATOM   2124  OD1 ASP   151      28.776   9.779  33.011  1.00  0.00           O  
ATOM   2125  OD2 ASP   151      29.747  11.598  33.614  1.00  0.00           O  
ATOM   2126  C   ASP   151      26.088  13.777  32.568  1.00  0.00           C  
ATOM   2127  O   ASP   151      26.499  14.895  32.137  1.00  0.00           O  
ATOM   2128  N   ARG   152      24.886  13.264  32.330  1.00  0.00           N  
ATOM   2129  H   ARG   152      24.637  12.352  32.685  1.00  0.00           H  
ATOM   2130  CA  ARG   152      23.833  13.923  31.461  1.00  0.00           C  
ATOM   2131  HA  ARG   152      24.281  14.113  30.486  1.00  0.00           H  
ATOM   2132  CB  ARG   152      22.643  13.071  31.258  1.00  0.00           C  
ATOM   2133  HB2 ARG   152      23.048  12.191  30.758  1.00  0.00           H  
ATOM   2134  HB3 ARG   152      22.167  12.788  32.197  1.00  0.00           H  
ATOM   2135  CG  ARG   152      21.570  13.686  30.405  1.00  0.00           C  
ATOM   2136  HG2 ARG   152      21.125  14.613  30.767  1.00  0.00           H  
ATOM   2137  HG3 ARG   152      22.006  14.024  29.465  1.00  0.00           H  
ATOM   2138  CD  ARG   152      20.333  12.826  30.122  1.00  0.00           C  
ATOM   2139  HD2 ARG   152      19.731  13.301  29.347  1.00  0.00           H  
ATOM   2140  HD3 ARG   152      20.797  11.955  29.660  1.00  0.00           H  
ATOM   2141  NE  ARG   152      19.572  12.425  31.284  1.00  0.00           N  
ATOM   2142  HE  ARG   152      19.627  11.490  31.660  1.00  0.00           H  
ATOM   2143  CZ  ARG   152      18.515  13.062  31.768  1.00  0.00           C  
ATOM   2144  NH1 ARG   152      17.931  14.074  31.162  1.00  0.00           N  
ATOM   2145 HH11 ARG   152      18.262  14.388  30.261  1.00  0.00           H  
ATOM   2146 HH12 ARG   152      17.071  14.408  31.573  1.00  0.00           H  
ATOM   2147  NH2 ARG   152      17.991  12.512  32.787  1.00  0.00           N  
ATOM   2148 HH21 ARG   152      18.329  11.617  33.109  1.00  0.00           H  
ATOM   2149 HH22 ARG   152      17.079  12.795  33.117  1.00  0.00           H  
ATOM   2150  C   ARG   152      23.550  15.292  32.016  1.00  0.00           C  
ATOM   2151  O   ARG   152      23.690  16.303  31.307  1.00  0.00           O  
ATOM   2152  N   LEU   153      23.085  15.341  33.228  1.00  0.00           N  
ATOM   2153  H   LEU   153      22.924  14.467  33.707  1.00  0.00           H  
ATOM   2154  CA  LEU   153      22.678  16.531  33.944  1.00  0.00           C  
ATOM   2155  HA  LEU   153      21.838  16.988  33.422  1.00  0.00           H  
ATOM   2156  CB  LEU   153      22.335  16.138  35.374  1.00  0.00           C  
ATOM   2157  HB2 LEU   153      22.935  15.344  35.818  1.00  0.00           H  
ATOM   2158  HB3 LEU   153      22.531  17.014  35.993  1.00  0.00           H  
ATOM   2159  CG  LEU   153      20.869  15.774  35.816  1.00  0.00           C  
ATOM   2160  HG  LEU   153      20.330  16.713  35.944  1.00  0.00           H  
ATOM   2161  CD1 LEU   153      20.043  14.956  34.859  1.00  0.00           C  
ATOM   2162 HD11 LEU   153      20.490  13.961  34.849  1.00  0.00           H  
ATOM   2163 HD12 LEU   153      20.187  15.338  33.848  1.00  0.00           H  
ATOM   2164 HD13 LEU   153      18.976  14.989  35.078  1.00  0.00           H  
ATOM   2165  CD2 LEU   153      20.788  15.160  37.198  1.00  0.00           C  
ATOM   2166 HD21 LEU   153      21.315  14.206  37.225  1.00  0.00           H  
ATOM   2167 HD22 LEU   153      21.279  15.905  37.823  1.00  0.00           H  
ATOM   2168 HD23 LEU   153      19.788  14.964  37.585  1.00  0.00           H  
ATOM   2169  C   LEU   153      23.816  17.563  33.955  1.00  0.00           C  
ATOM   2170  O   LEU   153      23.586  18.665  33.526  1.00  0.00           O  
ATOM   2171  N   LEU   154      25.073  17.225  34.299  1.00  0.00           N  
ATOM   2172  H   LEU   154      25.340  16.293  34.580  1.00  0.00           H  
ATOM   2173  CA  LEU   154      26.123  18.230  34.290  1.00  0.00           C  
ATOM   2174  HA  LEU   154      25.756  19.219  34.567  1.00  0.00           H  
ATOM   2175  CB  LEU   154      27.196  17.820  35.215  1.00  0.00           C  
ATOM   2176  HB2 LEU   154      27.397  16.751  35.149  1.00  0.00           H  
ATOM   2177  HB3 LEU   154      28.079  18.412  34.975  1.00  0.00           H  
ATOM   2178  CG  LEU   154      26.904  17.980  36.717  1.00  0.00           C  
ATOM   2179  HG  LEU   154      25.909  17.645  37.010  1.00  0.00           H  
ATOM   2180  CD1 LEU   154      27.870  17.061  37.589  1.00  0.00           C  
ATOM   2181 HD11 LEU   154      27.756  17.356  38.632  1.00  0.00           H  
ATOM   2182 HD12 LEU   154      27.590  16.012  37.684  1.00  0.00           H  
ATOM   2183 HD13 LEU   154      28.934  17.116  37.360  1.00  0.00           H  
ATOM   2184  CD2 LEU   154      27.079  19.405  37.218  1.00  0.00           C  
ATOM   2185 HD21 LEU   154      28.131  19.671  37.112  1.00  0.00           H  
ATOM   2186 HD22 LEU   154      26.503  20.091  36.598  1.00  0.00           H  
ATOM   2187 HD23 LEU   154      26.764  19.481  38.258  1.00  0.00           H  
ATOM   2188  C   LEU   154      26.754  18.454  32.898  1.00  0.00           C  
ATOM   2189  O   LEU   154      27.495  19.417  32.769  1.00  0.00           O  
ATOM   2190  N   GLY   155      26.350  17.742  31.811  1.00  0.00           N  
ATOM   2191  H   GLY   155      25.640  17.042  31.970  1.00  0.00           H  
ATOM   2192  CA  GLY   155      26.919  17.863  30.484  1.00  0.00           C  
ATOM   2193  HA2 GLY   155      26.407  17.150  29.838  1.00  0.00           H  
ATOM   2194  HA3 GLY   155      26.527  18.807  30.108  1.00  0.00           H  
ATOM   2195  C   GLY   155      28.461  17.586  30.445  1.00  0.00           C  
ATOM   2196  O   GLY   155      29.247  18.395  29.905  1.00  0.00           O  
ATOM   2197  N   VAL   156      28.904  16.500  31.042  1.00  0.00           N  
ATOM   2198  H   VAL   156      28.214  15.836  31.364  1.00  0.00           H  
ATOM   2199  CA  VAL   156      30.313  16.058  31.174  1.00  0.00           C  
ATOM   2200  HA  VAL   156      30.961  16.872  31.500  1.00  0.00           H  
ATOM   2201  CB  VAL   156      30.403  15.008  32.318  1.00  0.00           C  
ATOM   2202  HB  VAL   156      29.713  14.178  32.164  1.00  0.00           H  
ATOM   2203  CG1 VAL   156      31.826  14.499  32.575  1.00  0.00           C  
ATOM   2204 HG11 VAL   156      32.546  15.315  32.638  1.00  0.00           H  
ATOM   2205 HG12 VAL   156      31.743  13.934  33.504  1.00  0.00           H  
ATOM   2206 HG13 VAL   156      32.050  13.696  31.872  1.00  0.00           H  
ATOM   2207  CG2 VAL   156      29.985  15.723  33.590  1.00  0.00           C  
ATOM   2208 HG21 VAL   156      30.600  16.548  33.950  1.00  0.00           H  
ATOM   2209 HG22 VAL   156      29.023  16.227  33.492  1.00  0.00           H  
ATOM   2210 HG23 VAL   156      29.983  14.938  34.347  1.00  0.00           H  
ATOM   2211  C   VAL   156      30.783  15.573  29.782  1.00  0.00           C  
ATOM   2212  O   VAL   156      30.202  14.655  29.178  1.00  0.00           O  
ATOM   2213  N   THR   157      31.879  16.187  29.261  1.00  0.00           N  
ATOM   2214  H   THR   157      32.076  17.094  29.659  1.00  0.00           H  
ATOM   2215  CA  THR   157      32.499  15.923  27.997  1.00  0.00           C  
ATOM   2216  HA  THR   157      32.333  14.855  27.861  1.00  0.00           H  
ATOM   2217  CB  THR   157      31.752  16.589  26.897  1.00  0.00           C  
ATOM   2218  HB  THR   157      30.708  16.280  26.833  1.00  0.00           H  
ATOM   2219  CG2 THR   157      31.941  18.083  26.944  1.00  0.00           C  
ATOM   2220 HG21 THR   157      32.932  18.511  27.096  1.00  0.00           H  
ATOM   2221 HG22 THR   157      31.323  18.341  27.804  1.00  0.00           H  
ATOM   2222 HG23 THR   157      31.502  18.431  26.010  1.00  0.00           H  
ATOM   2223  OG1 THR   157      32.338  16.206  25.717  1.00  0.00           O  
ATOM   2224  HG1 THR   157      31.706  15.682  25.220  1.00  0.00           H  
ATOM   2225  C   THR   157      34.010  16.108  28.044  1.00  0.00           C  
ATOM   2226  O   THR   157      34.486  17.069  28.671  1.00  0.00           O  
ATOM   2227  N   THR   158      34.793  15.247  27.426  1.00  0.00           N  
ATOM   2228  H   THR   158      34.387  14.373  27.127  1.00  0.00           H  
ATOM   2229  CA  THR   158      36.204  15.577  26.992  1.00  0.00           C  
ATOM   2230  HA  THR   158      36.653  16.196  27.769  1.00  0.00           H  
ATOM   2231  CB  THR   158      37.084  14.321  26.879  1.00  0.00           C  
ATOM   2232  HB  THR   158      38.127  14.585  26.704  1.00  0.00           H  
ATOM   2233  CG2 THR   158      37.077  13.542  28.282  1.00  0.00           C  
ATOM   2234 HG21 THR   158      37.579  12.595  28.085  1.00  0.00           H  
ATOM   2235 HG22 THR   158      37.614  14.026  29.098  1.00  0.00           H  
ATOM   2236 HG23 THR   158      36.083  13.278  28.641  1.00  0.00           H  
ATOM   2237  OG1 THR   158      36.649  13.421  25.884  1.00  0.00           O  
ATOM   2238  HG1 THR   158      36.876  13.746  25.010  1.00  0.00           H  
ATOM   2239  C   THR   158      36.377  16.371  25.693  1.00  0.00           C  
ATOM   2240  O   THR   158      37.445  16.862  25.402  1.00  0.00           O  
ATOM   2241  N   HID   159      35.255  16.592  25.033  1.00  0.00           N  
ATOM   2242  H   HID   159      34.410  16.270  25.483  1.00  0.00           H  
ATOM   2243  CA  HID   159      35.119  17.535  23.887  1.00  0.00           C  
ATOM   2244  HA  HID   159      36.076  17.708  23.394  1.00  0.00           H  
ATOM   2245  CB  HID   159      34.185  16.882  22.877  1.00  0.00           C  
ATOM   2246  HB2 HID   159      34.219  17.568  22.030  1.00  0.00           H  
ATOM   2247  HB3 HID   159      33.155  17.039  23.198  1.00  0.00           H  
ATOM   2248  CG  HID   159      34.413  15.546  22.358  1.00  0.00           C  
ATOM   2249  ND1 HID   159      35.304  15.157  21.371  1.00  0.00           N  
ATOM   2250  HD1 HID   159      36.029  15.732  20.964  1.00  0.00           H  
ATOM   2251  CE1 HID   159      35.144  13.867  21.054  1.00  0.00           C  
ATOM   2252  HE1 HID   159      35.637  13.405  20.212  1.00  0.00           H  
ATOM   2253  NE2 HID   159      34.194  13.362  21.874  1.00  0.00           N  
ATOM   2254  CD2 HID   159      33.735  14.419  22.713  1.00  0.00           C  
ATOM   2255  HD2 HID   159      33.087  14.288  23.566  1.00  0.00           H  
ATOM   2256  C   HID   159      34.731  19.000  24.357  1.00  0.00           C  
ATOM   2257  O   HID   159      34.317  19.810  23.571  1.00  0.00           O  
ATOM   2258  N   ALA   160      35.062  19.329  25.600  1.00  0.00           N  
ATOM   2259  H   ALA   160      35.235  18.537  26.203  1.00  0.00           H  
ATOM   2260  CA  ALA   160      35.179  20.634  26.267  1.00  0.00           C  
ATOM   2261  HA  ALA   160      34.170  21.047  26.275  1.00  0.00           H  
ATOM   2262  CB  ALA   160      35.632  20.340  27.709  1.00  0.00           C  
ATOM   2263  HB1 ALA   160      35.623  21.275  28.267  1.00  0.00           H  
ATOM   2264  HB2 ALA   160      36.700  20.138  27.627  1.00  0.00           H  
ATOM   2265  HB3 ALA   160      34.994  19.593  28.183  1.00  0.00           H  
ATOM   2266  C   ALA   160      36.153  21.592  25.468  1.00  0.00           C  
ATOM   2267  O   ALA   160      35.913  22.792  25.471  1.00  0.00           O  
ATOM   2268  N   PHE   161      36.938  20.997  24.560  1.00  0.00           N  
ATOM   2269  H   PHE   161      36.998  19.992  24.490  1.00  0.00           H  
ATOM   2270  CA  PHE   161      37.640  21.689  23.544  1.00  0.00           C  
ATOM   2271  HA  PHE   161      37.007  22.503  23.190  1.00  0.00           H  
ATOM   2272  CB  PHE   161      38.921  22.380  24.192  1.00  0.00           C  
ATOM   2273  HB2 PHE   161      39.574  22.805  23.430  1.00  0.00           H  
ATOM   2274  HB3 PHE   161      38.585  23.357  24.541  1.00  0.00           H  
ATOM   2275  CG  PHE   161      39.680  21.592  25.207  1.00  0.00           C  
ATOM   2276  CD1 PHE   161      39.370  21.577  26.582  1.00  0.00           C  
ATOM   2277  HD1 PHE   161      38.506  22.157  26.872  1.00  0.00           H  
ATOM   2278  CE1 PHE   161      40.055  20.750  27.415  1.00  0.00           C  
ATOM   2279  HE1 PHE   161      39.699  20.565  28.418  1.00  0.00           H  
ATOM   2280  CZ  PHE   161      41.172  19.982  26.943  1.00  0.00           C  
ATOM   2281  HZ  PHE   161      41.615  19.391  27.731  1.00  0.00           H  
ATOM   2282  CE2 PHE   161      41.520  19.965  25.557  1.00  0.00           C  
ATOM   2283  HE2 PHE   161      42.382  19.433  25.181  1.00  0.00           H  
ATOM   2284  CD2 PHE   161      40.725  20.740  24.717  1.00  0.00           C  
ATOM   2285  HD2 PHE   161      40.963  20.840  23.669  1.00  0.00           H  
ATOM   2286  C   PHE   161      38.031  20.823  22.365  1.00  0.00           C  
ATOM   2287  O   PHE   161      37.811  19.624  22.431  1.00  0.00           O  
ATOM   2288  N   ASP   162      38.506  21.466  21.256  1.00  0.00           N  
ATOM   2289  H   ASP   162      38.592  22.472  21.233  1.00  0.00           H  
ATOM   2290  CA  ASP   162      38.797  20.687  20.045  1.00  0.00           C  
ATOM   2291  HA  ASP   162      37.907  20.105  19.804  1.00  0.00           H  
ATOM   2292  CB  ASP   162      39.226  21.640  18.937  1.00  0.00           C  
ATOM   2293  HB2 ASP   162      40.075  22.154  19.388  1.00  0.00           H  
ATOM   2294  HB3 ASP   162      39.566  21.014  18.112  1.00  0.00           H  
ATOM   2295  CG  ASP   162      38.103  22.527  18.481  1.00  0.00           C  
ATOM   2296  OD1 ASP   162      36.877  22.212  18.510  1.00  0.00           O  
ATOM   2297  OD2 ASP   162      38.480  23.521  17.775  1.00  0.00           O  
ATOM   2298  C   ASP   162      39.874  19.613  20.253  1.00  0.00           C  
ATOM   2299  O   ASP   162      39.845  18.472  19.786  1.00  0.00           O  
ATOM   2300  N   GLY   163      40.941  20.131  20.954  1.00  0.00           N  
ATOM   2301  H   GLY   163      40.919  21.047  21.380  1.00  0.00           H  
ATOM   2302  CA  GLY   163      42.163  19.364  21.194  1.00  0.00           C  
ATOM   2303  HA2 GLY   163      41.991  18.289  21.247  1.00  0.00           H  
ATOM   2304  HA3 GLY   163      42.564  19.654  22.165  1.00  0.00           H  
ATOM   2305  C   GLY   163      43.211  19.604  20.073  1.00  0.00           C  
ATOM   2306  O   GLY   163      43.853  18.678  19.639  1.00  0.00           O  
ATOM   2307  N   ALA   164      43.283  20.793  19.571  1.00  0.00           N  
ATOM   2308  H   ALA   164      42.652  21.482  19.956  1.00  0.00           H  
ATOM   2309  CA  ALA   164      44.143  21.268  18.454  1.00  0.00           C  
ATOM   2310  HA  ALA   164      43.917  20.695  17.555  1.00  0.00           H  
ATOM   2311  CB  ALA   164      43.741  22.774  18.349  1.00  0.00           C  
ATOM   2312  HB1 ALA   164      42.668  22.932  18.452  1.00  0.00           H  
ATOM   2313  HB2 ALA   164      44.280  23.262  19.162  1.00  0.00           H  
ATOM   2314  HB3 ALA   164      44.130  23.108  17.387  1.00  0.00           H  
ATOM   2315  C   ALA   164      45.565  21.002  18.710  1.00  0.00           C  
ATOM   2316  O   ALA   164      45.970  20.768  19.852  1.00  0.00           O  
ATOM   2317  N   PRO   165      46.414  20.842  17.682  1.00  0.00           N  
ATOM   2318  CD  PRO   165      46.097  21.182  16.272  1.00  0.00           C  
ATOM   2319  HD2 PRO   165      45.142  20.717  16.029  1.00  0.00           H  
ATOM   2320  HD3 PRO   165      46.179  22.258  16.119  1.00  0.00           H  
ATOM   2321  CG  PRO   165      47.192  20.576  15.391  1.00  0.00           C  
ATOM   2322  HG2 PRO   165      47.410  21.086  14.453  1.00  0.00           H  
ATOM   2323  HG3 PRO   165      47.002  19.504  15.337  1.00  0.00           H  
ATOM   2324  CB  PRO   165      48.371  20.600  16.355  1.00  0.00           C  
ATOM   2325  HB2 PRO   165      48.913  21.544  16.412  1.00  0.00           H  
ATOM   2326  HB3 PRO   165      49.015  19.791  16.011  1.00  0.00           H  
ATOM   2327  CA  PRO   165      47.829  20.305  17.764  1.00  0.00           C  
ATOM   2328  HA  PRO   165      47.859  19.232  17.950  1.00  0.00           H  
ATOM   2329  C   PRO   165      48.739  20.934  18.904  1.00  0.00           C  
ATOM   2330  O   PRO   165      49.467  20.196  19.654  1.00  0.00           O  
ATOM   2331  N   PHE   166      48.678  22.234  19.127  1.00  0.00           N  
ATOM   2332  H   PHE   166      48.145  22.824  18.504  1.00  0.00           H  
ATOM   2333  CA  PHE   166      49.301  22.843  20.288  1.00  0.00           C  
ATOM   2334  HA  PHE   166      50.318  22.453  20.311  1.00  0.00           H  
ATOM   2335  CB  PHE   166      49.527  24.383  20.175  1.00  0.00           C  
ATOM   2336  HB2 PHE   166      48.570  24.905  20.180  1.00  0.00           H  
ATOM   2337  HB3 PHE   166      50.023  24.494  19.210  1.00  0.00           H  
ATOM   2338  CG  PHE   166      50.361  24.815  21.396  1.00  0.00           C  
ATOM   2339  CD1 PHE   166      49.683  25.572  22.428  1.00  0.00           C  
ATOM   2340  HD1 PHE   166      48.633  25.806  22.333  1.00  0.00           H  
ATOM   2341  CE1 PHE   166      50.334  26.091  23.512  1.00  0.00           C  
ATOM   2342  HE1 PHE   166      49.815  26.833  24.102  1.00  0.00           H  
ATOM   2343  CZ  PHE   166      51.734  25.825  23.621  1.00  0.00           C  
ATOM   2344  HZ  PHE   166      52.256  26.125  24.518  1.00  0.00           H  
ATOM   2345  CE2 PHE   166      52.424  25.008  22.695  1.00  0.00           C  
ATOM   2346  HE2 PHE   166      53.396  24.618  22.961  1.00  0.00           H  
ATOM   2347  CD2 PHE   166      51.754  24.567  21.503  1.00  0.00           C  
ATOM   2348  HD2 PHE   166      52.175  23.946  20.726  1.00  0.00           H  
ATOM   2349  C   PHE   166      48.735  22.366  21.659  1.00  0.00           C  
ATOM   2350  O   PHE   166      49.555  22.226  22.587  1.00  0.00           O  
ATOM   2351  N   SER   167      47.446  22.165  21.794  1.00  0.00           N  
ATOM   2352  H   SER   167      46.872  22.208  20.965  1.00  0.00           H  
ATOM   2353  CA  SER   167      46.932  21.437  22.973  1.00  0.00           C  
ATOM   2354  HA  SER   167      47.338  21.879  23.883  1.00  0.00           H  
ATOM   2355  CB  SER   167      45.398  21.553  23.113  1.00  0.00           C  
ATOM   2356  HB2 SER   167      44.895  21.165  22.227  1.00  0.00           H  
ATOM   2357  HB3 SER   167      45.128  22.601  23.245  1.00  0.00           H  
ATOM   2358  OG  SER   167      45.040  20.862  24.272  1.00  0.00           O  
ATOM   2359  HG  SER   167      45.138  21.457  25.019  1.00  0.00           H  
ATOM   2360  C   SER   167      47.507  19.956  23.070  1.00  0.00           C  
ATOM   2361  O   SER   167      47.847  19.527  24.182  1.00  0.00           O  
ATOM   2362  N   ASP   168      47.493  19.140  22.014  1.00  0.00           N  
ATOM   2363  H   ASP   168      47.133  19.514  21.148  1.00  0.00           H  
ATOM   2364  CA  ASP   168      48.058  17.783  22.126  1.00  0.00           C  
ATOM   2365  HA  ASP   168      47.444  17.365  22.924  1.00  0.00           H  
ATOM   2366  CB  ASP   168      47.754  17.026  20.853  1.00  0.00           C  
ATOM   2367  HB2 ASP   168      46.686  17.088  20.643  1.00  0.00           H  
ATOM   2368  HB3 ASP   168      48.119  17.671  20.054  1.00  0.00           H  
ATOM   2369  CG  ASP   168      48.213  15.566  20.863  1.00  0.00           C  
ATOM   2370  OD1 ASP   168      49.119  15.214  20.067  1.00  0.00           O  
ATOM   2371  OD2 ASP   168      47.651  14.805  21.609  1.00  0.00           O  
ATOM   2372  C   ASP   168      49.531  17.741  22.512  1.00  0.00           C  
ATOM   2373  O   ASP   168      49.920  16.960  23.390  1.00  0.00           O  
ATOM   2374  N   LEU   169      50.238  18.621  21.827  1.00  0.00           N  
ATOM   2375  H   LEU   169      49.907  19.112  21.009  1.00  0.00           H  
ATOM   2376  CA  LEU   169      51.537  18.930  22.308  1.00  0.00           C  
ATOM   2377  HA  LEU   169      52.125  18.020  22.188  1.00  0.00           H  
ATOM   2378  CB  LEU   169      52.192  20.112  21.496  1.00  0.00           C  
ATOM   2379  HB2 LEU   169      51.974  20.122  20.428  1.00  0.00           H  
ATOM   2380  HB3 LEU   169      51.766  21.056  21.836  1.00  0.00           H  
ATOM   2381  CG  LEU   169      53.666  20.318  21.663  1.00  0.00           C  
ATOM   2382  HG  LEU   169      53.801  20.832  22.615  1.00  0.00           H  
ATOM   2383  CD1 LEU   169      54.669  19.161  21.518  1.00  0.00           C  
ATOM   2384 HD11 LEU   169      55.700  19.490  21.649  1.00  0.00           H  
ATOM   2385 HD12 LEU   169      54.376  18.333  22.164  1.00  0.00           H  
ATOM   2386 HD13 LEU   169      54.554  18.673  20.550  1.00  0.00           H  
ATOM   2387  CD2 LEU   169      54.168  21.324  20.622  1.00  0.00           C  
ATOM   2388 HD21 LEU   169      53.596  22.253  20.638  1.00  0.00           H  
ATOM   2389 HD22 LEU   169      55.213  21.594  20.769  1.00  0.00           H  
ATOM   2390 HD23 LEU   169      54.069  20.827  19.657  1.00  0.00           H  
ATOM   2391  C   LEU   169      51.710  19.250  23.849  1.00  0.00           C  
ATOM   2392  O   LEU   169      52.444  18.623  24.533  1.00  0.00           O  
ATOM   2393  N   VAL   170      51.000  20.242  24.392  1.00  0.00           N  
ATOM   2394  H   VAL   170      50.354  20.782  23.835  1.00  0.00           H  
ATOM   2395  CA  VAL   170      51.175  20.704  25.783  1.00  0.00           C  
ATOM   2396  HA  VAL   170      52.208  21.013  25.945  1.00  0.00           H  
ATOM   2397  CB  VAL   170      50.188  21.897  25.970  1.00  0.00           C  
ATOM   2398  HB  VAL   170      49.273  21.666  25.425  1.00  0.00           H  
ATOM   2399  CG1 VAL   170      50.002  22.295  27.446  1.00  0.00           C  
ATOM   2400 HG11 VAL   170      50.938  22.256  28.004  1.00  0.00           H  
ATOM   2401 HG12 VAL   170      49.419  21.564  28.006  1.00  0.00           H  
ATOM   2402 HG13 VAL   170      49.465  23.241  27.510  1.00  0.00           H  
ATOM   2403  CG2 VAL   170      50.656  23.217  25.265  1.00  0.00           C  
ATOM   2404 HG21 VAL   170      51.462  23.707  25.810  1.00  0.00           H  
ATOM   2405 HG22 VAL   170      49.804  23.895  25.222  1.00  0.00           H  
ATOM   2406 HG23 VAL   170      50.908  23.048  24.218  1.00  0.00           H  
ATOM   2407  C   VAL   170      50.867  19.527  26.746  1.00  0.00           C  
ATOM   2408  O   VAL   170      51.691  19.285  27.647  1.00  0.00           O  
ATOM   2409  N   ARG   171      49.787  18.770  26.436  1.00  0.00           N  
ATOM   2410  H   ARG   171      49.307  18.953  25.566  1.00  0.00           H  
ATOM   2411  CA  ARG   171      49.418  17.602  27.232  1.00  0.00           C  
ATOM   2412  HA  ARG   171      49.355  17.961  28.259  1.00  0.00           H  
ATOM   2413  CB  ARG   171      48.019  17.116  26.817  1.00  0.00           C  
ATOM   2414  HB2 ARG   171      48.127  16.957  25.744  1.00  0.00           H  
ATOM   2415  HB3 ARG   171      48.023  16.093  27.195  1.00  0.00           H  
ATOM   2416  CG  ARG   171      46.733  17.863  27.245  1.00  0.00           C  
ATOM   2417  HG2 ARG   171      46.663  17.880  28.332  1.00  0.00           H  
ATOM   2418  HG3 ARG   171      46.952  18.900  26.989  1.00  0.00           H  
ATOM   2419  CD  ARG   171      45.466  17.364  26.508  1.00  0.00           C  
ATOM   2420  HD2 ARG   171      45.319  16.288  26.416  1.00  0.00           H  
ATOM   2421  HD3 ARG   171      44.593  17.788  27.005  1.00  0.00           H  
ATOM   2422  NE  ARG   171      45.529  17.904  25.141  1.00  0.00           N  
ATOM   2423  HE  ARG   171      45.862  18.851  25.030  1.00  0.00           H  
ATOM   2424  CZ  ARG   171      44.965  17.311  24.116  1.00  0.00           C  
ATOM   2425  NH1 ARG   171      44.808  17.989  23.016  1.00  0.00           N  
ATOM   2426 HH11 ARG   171      45.210  18.908  22.903  1.00  0.00           H  
ATOM   2427 HH12 ARG   171      44.510  17.445  22.218  1.00  0.00           H  
ATOM   2428  NH2 ARG   171      44.558  16.098  24.138  1.00  0.00           N  
ATOM   2429 HH21 ARG   171      44.843  15.506  24.905  1.00  0.00           H  
ATOM   2430 HH22 ARG   171      44.122  15.812  23.273  1.00  0.00           H  
ATOM   2431  C   ARG   171      50.416  16.357  27.297  1.00  0.00           C  
ATOM   2432  O   ARG   171      50.385  15.575  28.272  1.00  0.00           O  
ATOM   2433  N   GLU   172      51.211  16.215  26.267  1.00  0.00           N  
ATOM   2434  H   GLU   172      50.886  16.599  25.392  1.00  0.00           H  
ATOM   2435  CA  GLU   172      52.209  15.122  26.209  1.00  0.00           C  
ATOM   2436  HA  GLU   172      51.858  14.247  26.757  1.00  0.00           H  
ATOM   2437  CB  GLU   172      52.097  14.690  24.776  1.00  0.00           C  
ATOM   2438  HB2 GLU   172      52.545  15.428  24.111  1.00  0.00           H  
ATOM   2439  HB3 GLU   172      51.041  14.574  24.532  1.00  0.00           H  
ATOM   2440  CG  GLU   172      52.767  13.347  24.424  1.00  0.00           C  
ATOM   2441  HG2 GLU   172      53.814  13.610  24.571  1.00  0.00           H  
ATOM   2442  HG3 GLU   172      52.657  13.204  23.349  1.00  0.00           H  
ATOM   2443  CD  GLU   172      52.258  12.131  25.230  1.00  0.00           C  
ATOM   2444  OE1 GLU   172      51.033  12.013  25.537  1.00  0.00           O  
ATOM   2445  OE2 GLU   172      53.019  11.157  25.336  1.00  0.00           O  
ATOM   2446  C   GLU   172      53.456  15.601  26.843  1.00  0.00           C  
ATOM   2447  O   GLU   172      54.091  14.666  27.412  1.00  0.00           O  
ATOM   2448  N   ARG   173      53.838  16.863  26.845  1.00  0.00           N  
ATOM   2449  H   ARG   173      53.375  17.486  26.200  1.00  0.00           H  
ATOM   2450  CA  ARG   173      54.840  17.325  27.692  1.00  0.00           C  
ATOM   2451  HA  ARG   173      55.693  16.682  27.475  1.00  0.00           H  
ATOM   2452  CB  ARG   173      55.094  18.709  27.188  1.00  0.00           C  
ATOM   2453  HB2 ARG   173      54.148  19.251  27.203  1.00  0.00           H  
ATOM   2454  HB3 ARG   173      55.686  19.282  27.902  1.00  0.00           H  
ATOM   2455  CG  ARG   173      55.763  18.840  25.812  1.00  0.00           C  
ATOM   2456  HG2 ARG   173      55.045  18.395  25.123  1.00  0.00           H  
ATOM   2457  HG3 ARG   173      56.721  18.324  25.753  1.00  0.00           H  
ATOM   2458  CD  ARG   173      55.897  20.327  25.475  1.00  0.00           C  
ATOM   2459  HD2 ARG   173      54.917  20.802  25.514  1.00  0.00           H  
ATOM   2460  HD3 ARG   173      56.567  20.755  26.221  1.00  0.00           H  
ATOM   2461  NE  ARG   173      56.403  20.477  24.089  1.00  0.00           N  
ATOM   2462  HE  ARG   173      56.754  19.634  23.658  1.00  0.00           H  
ATOM   2463  CZ  ARG   173      57.084  21.478  23.553  1.00  0.00           C  
ATOM   2464  NH1 ARG   173      57.097  22.682  24.108  1.00  0.00           N  
ATOM   2465 HH11 ARG   173      56.513  22.928  24.894  1.00  0.00           H  
ATOM   2466 HH12 ARG   173      57.636  23.380  23.615  1.00  0.00           H  
ATOM   2467  NH2 ARG   173      57.809  21.325  22.471  1.00  0.00           N  
ATOM   2468 HH21 ARG   173      57.776  20.431  22.004  1.00  0.00           H  
ATOM   2469 HH22 ARG   173      58.408  22.103  22.235  1.00  0.00           H  
ATOM   2470  C   ARG   173      54.501  17.330  29.170  1.00  0.00           C  
ATOM   2471  O   ARG   173      55.494  17.130  29.918  1.00  0.00           O  
ATOM   2472  N   LEU   174      53.232  17.488  29.592  1.00  0.00           N  
ATOM   2473  H   LEU   174      52.593  17.720  28.844  1.00  0.00           H  
ATOM   2474  CA  LEU   174      52.770  17.237  30.999  1.00  0.00           C  
ATOM   2475  HA  LEU   174      53.577  17.631  31.617  1.00  0.00           H  
ATOM   2476  CB  LEU   174      51.430  17.948  31.296  1.00  0.00           C  
ATOM   2477  HB2 LEU   174      50.718  17.616  30.540  1.00  0.00           H  
ATOM   2478  HB3 LEU   174      51.037  17.500  32.208  1.00  0.00           H  
ATOM   2479  CG  LEU   174      51.449  19.520  31.321  1.00  0.00           C  
ATOM   2480  HG  LEU   174      52.024  19.781  30.432  1.00  0.00           H  
ATOM   2481  CD1 LEU   174      50.066  20.213  31.276  1.00  0.00           C  
ATOM   2482 HD11 LEU   174      49.275  19.689  31.813  1.00  0.00           H  
ATOM   2483 HD12 LEU   174      50.188  21.198  31.729  1.00  0.00           H  
ATOM   2484 HD13 LEU   174      49.841  20.421  30.230  1.00  0.00           H  
ATOM   2485  CD2 LEU   174      52.068  20.042  32.642  1.00  0.00           C  
ATOM   2486 HD21 LEU   174      52.330  21.094  32.524  1.00  0.00           H  
ATOM   2487 HD22 LEU   174      53.010  19.497  32.692  1.00  0.00           H  
ATOM   2488 HD23 LEU   174      51.351  19.946  33.458  1.00  0.00           H  
ATOM   2489  C   LEU   174      52.736  15.741  31.316  1.00  0.00           C  
ATOM   2490  O   LEU   174      53.376  15.410  32.339  1.00  0.00           O  
ATOM   2491  N   ALA   175      52.251  14.808  30.444  1.00  0.00           N  
ATOM   2492  H   ALA   175      51.960  15.141  29.536  1.00  0.00           H  
ATOM   2493  CA  ALA   175      52.353  13.407  30.604  1.00  0.00           C  
ATOM   2494  HA  ALA   175      51.794  13.080  31.481  1.00  0.00           H  
ATOM   2495  CB  ALA   175      51.805  12.604  29.436  1.00  0.00           C  
ATOM   2496  HB1 ALA   175      51.812  11.549  29.712  1.00  0.00           H  
ATOM   2497  HB2 ALA   175      50.833  12.925  29.062  1.00  0.00           H  
ATOM   2498  HB3 ALA   175      52.346  12.935  28.550  1.00  0.00           H  
ATOM   2499  C   ALA   175      53.737  12.859  31.005  1.00  0.00           C  
ATOM   2500  O   ALA   175      53.910  12.270  32.073  1.00  0.00           O  
ATOM   2501  N   ALA   176      54.702  13.146  30.125  1.00  0.00           N  
ATOM   2502  H   ALA   176      54.425  13.655  29.298  1.00  0.00           H  
ATOM   2503  CA  ALA   176      56.092  12.651  30.219  1.00  0.00           C  
ATOM   2504  HA  ALA   176      56.114  11.565  30.125  1.00  0.00           H  
ATOM   2505  CB  ALA   176      56.780  13.148  29.014  1.00  0.00           C  
ATOM   2506  HB1 ALA   176      57.835  12.906  29.145  1.00  0.00           H  
ATOM   2507  HB2 ALA   176      56.674  14.225  28.883  1.00  0.00           H  
ATOM   2508  HB3 ALA   176      56.394  12.595  28.158  1.00  0.00           H  
ATOM   2509  C   ALA   176      56.870  13.022  31.526  1.00  0.00           C  
ATOM   2510  O   ALA   176      58.016  12.555  31.619  1.00  0.00           O  
ATOM   2511  N   VAL   177      56.273  13.811  32.465  1.00  0.00           N  
ATOM   2512  H   VAL   177      55.407  14.207  32.128  1.00  0.00           H  
ATOM   2513  CA  VAL   177      56.786  14.092  33.863  1.00  0.00           C  
ATOM   2514  HA  VAL   177      57.866  13.953  33.831  1.00  0.00           H  
ATOM   2515  CB  VAL   177      56.459  15.488  34.289  1.00  0.00           C  
ATOM   2516  HB  VAL   177      55.394  15.712  34.347  1.00  0.00           H  
ATOM   2517  CG1 VAL   177      57.003  15.796  35.693  1.00  0.00           C  
ATOM   2518 HG11 VAL   177      58.089  15.830  35.777  1.00  0.00           H  
ATOM   2519 HG12 VAL   177      56.847  15.034  36.456  1.00  0.00           H  
ATOM   2520 HG13 VAL   177      56.523  16.723  36.007  1.00  0.00           H  
ATOM   2521  CG2 VAL   177      56.874  16.536  33.279  1.00  0.00           C  
ATOM   2522 HG21 VAL   177      56.550  16.365  32.253  1.00  0.00           H  
ATOM   2523 HG22 VAL   177      56.509  17.526  33.553  1.00  0.00           H  
ATOM   2524 HG23 VAL   177      57.964  16.528  33.247  1.00  0.00           H  
ATOM   2525  C   VAL   177      56.222  13.158  34.857  1.00  0.00           C  
ATOM   2526  O   VAL   177      56.896  12.530  35.684  1.00  0.00           O  
ATOM   2527  N   VAL   178      54.947  12.879  34.810  1.00  0.00           N  
ATOM   2528  H   VAL   178      54.339  13.338  34.146  1.00  0.00           H  
ATOM   2529  CA  VAL   178      54.226  11.931  35.696  1.00  0.00           C  
ATOM   2530  HA  VAL   178      54.748  11.875  36.651  1.00  0.00           H  
ATOM   2531  CB  VAL   178      52.847  12.528  35.977  1.00  0.00           C  
ATOM   2532  HB  VAL   178      52.410  11.838  36.699  1.00  0.00           H  
ATOM   2533  CG1 VAL   178      52.975  13.951  36.703  1.00  0.00           C  
ATOM   2534 HG11 VAL   178      53.169  14.642  35.883  1.00  0.00           H  
ATOM   2535 HG12 VAL   178      53.816  13.847  37.390  1.00  0.00           H  
ATOM   2536 HG13 VAL   178      52.001  14.146  37.150  1.00  0.00           H  
ATOM   2537  CG2 VAL   178      51.890  12.740  34.840  1.00  0.00           C  
ATOM   2538 HG21 VAL   178      51.822  11.845  34.222  1.00  0.00           H  
ATOM   2539 HG22 VAL   178      50.901  12.945  35.251  1.00  0.00           H  
ATOM   2540 HG23 VAL   178      52.291  13.551  34.232  1.00  0.00           H  
ATOM   2541  C   VAL   178      54.169  10.463  35.212  1.00  0.00           C  
ATOM   2542  O   VAL   178      53.591   9.617  35.887  1.00  0.00           O  
ATOM   2543  N   ASP   179      54.805  10.133  34.078  1.00  0.00           N  
ATOM   2544  H   ASP   179      55.218  10.899  33.564  1.00  0.00           H  
ATOM   2545  CA  ASP   179      54.442   8.943  33.415  1.00  0.00           C  
ATOM   2546  HA  ASP   179      53.356   8.963  33.327  1.00  0.00           H  
ATOM   2547  CB  ASP   179      54.999   9.107  31.957  1.00  0.00           C  
ATOM   2548  HB2 ASP   179      55.461  10.086  31.826  1.00  0.00           H  
ATOM   2549  HB3 ASP   179      55.794   8.391  31.749  1.00  0.00           H  
ATOM   2550  CG  ASP   179      54.058   8.846  30.827  1.00  0.00           C  
ATOM   2551  OD1 ASP   179      54.518   9.157  29.700  1.00  0.00           O  
ATOM   2552  OD2 ASP   179      52.934   8.244  31.040  1.00  0.00           O  
ATOM   2553  C   ASP   179      55.072   7.633  34.014  1.00  0.00           C  
ATOM   2554  O   ASP   179      54.816   6.539  33.508  1.00  0.00           O  
ATOM   2555  N   GLN   180      55.876   7.737  35.063  1.00  0.00           N  
ATOM   2556  H   GLN   180      56.215   8.627  35.398  1.00  0.00           H  
ATOM   2557  CA  GLN   180      56.481   6.515  35.684  1.00  0.00           C  
ATOM   2558  HA  GLN   180      57.230   6.109  35.004  1.00  0.00           H  
ATOM   2559  CB  GLN   180      57.234   6.855  37.055  1.00  0.00           C  
ATOM   2560  HB2 GLN   180      56.571   7.285  37.805  1.00  0.00           H  
ATOM   2561  HB3 GLN   180      57.648   5.926  37.447  1.00  0.00           H  
ATOM   2562  CG  GLN   180      58.321   7.887  36.754  1.00  0.00           C  
ATOM   2563  HG2 GLN   180      58.815   7.474  35.874  1.00  0.00           H  
ATOM   2564  HG3 GLN   180      59.071   7.878  37.546  1.00  0.00           H  
ATOM   2565  CD  GLN   180      57.852   9.351  36.426  1.00  0.00           C  
ATOM   2566  OE1 GLN   180      56.799   9.847  36.852  1.00  0.00           O  
ATOM   2567  NE2 GLN   180      58.619  10.200  35.719  1.00  0.00           N  
ATOM   2568 HE21 GLN   180      59.562   9.919  35.489  1.00  0.00           H  
ATOM   2569 HE22 GLN   180      58.416  11.187  35.658  1.00  0.00           H  
ATOM   2570  C   GLN   180      55.492   5.413  35.981  1.00  0.00           C  
ATOM   2571  O   GLN   180      54.532   5.647  36.736  1.00  0.00           O  
ATOM   2572  N   GLY   181      55.717   4.162  35.498  1.00  0.00           N  
ATOM   2573  H   GLY   181      56.349   3.983  34.731  1.00  0.00           H  
ATOM   2574  CA  GLY   181      55.092   2.946  35.913  1.00  0.00           C  
ATOM   2575  HA2 GLY   181      55.715   2.106  35.605  1.00  0.00           H  
ATOM   2576  HA3 GLY   181      55.097   2.940  37.003  1.00  0.00           H  
ATOM   2577  C   GLY   181      53.627   2.675  35.506  1.00  0.00           C  
ATOM   2578  O   GLY   181      53.160   1.593  35.888  1.00  0.00           O  
ATOM   2579  N   ARG   182      52.973   3.664  34.910  1.00  0.00           N  
ATOM   2580  H   ARG   182      53.505   4.465  34.602  1.00  0.00           H  
ATOM   2581  CA  ARG   182      51.485   3.744  34.941  1.00  0.00           C  
ATOM   2582  HA  ARG   182      51.087   2.970  35.597  1.00  0.00           H  
ATOM   2583  CB  ARG   182      51.029   5.120  35.452  1.00  0.00           C  
ATOM   2584  HB2 ARG   182      51.604   5.402  36.334  1.00  0.00           H  
ATOM   2585  HB3 ARG   182      49.962   5.055  35.667  1.00  0.00           H  
ATOM   2586  CG  ARG   182      51.270   6.211  34.349  1.00  0.00           C  
ATOM   2587  HG2 ARG   182      52.301   6.526  34.188  1.00  0.00           H  
ATOM   2588  HG3 ARG   182      50.936   5.833  33.383  1.00  0.00           H  
ATOM   2589  CD  ARG   182      50.443   7.432  34.694  1.00  0.00           C  
ATOM   2590  HD2 ARG   182      50.384   8.044  33.794  1.00  0.00           H  
ATOM   2591  HD3 ARG   182      49.459   7.087  35.014  1.00  0.00           H  
ATOM   2592  NE  ARG   182      51.034   8.191  35.841  1.00  0.00           N  
ATOM   2593  HE  ARG   182      51.921   7.884  36.215  1.00  0.00           H  
ATOM   2594  CZ  ARG   182      50.542   9.113  36.684  1.00  0.00           C  
ATOM   2595  NH1 ARG   182      51.202   9.619  37.668  1.00  0.00           N  
ATOM   2596 HH11 ARG   182      52.184   9.389  37.731  1.00  0.00           H  
ATOM   2597 HH12 ARG   182      50.663  10.245  38.249  1.00  0.00           H  
ATOM   2598  NH2 ARG   182      49.288   9.419  36.504  1.00  0.00           N  
ATOM   2599 HH21 ARG   182      48.919   8.827  35.772  1.00  0.00           H  
ATOM   2600 HH22 ARG   182      48.784  10.063  37.096  1.00  0.00           H  
ATOM   2601  C   ARG   182      50.835   3.302  33.589  1.00  0.00           C  
ATOM   2602  O   ARG   182      51.574   2.978  32.627  1.00  0.00           O  
ATOM   2603  N   THR   183      49.506   3.367  33.474  1.00  0.00           N  
ATOM   2604  H   THR   183      48.943   3.674  34.254  1.00  0.00           H  
ATOM   2605  CA  THR   183      48.757   2.653  32.380  1.00  0.00           C  
ATOM   2606  HA  THR   183      49.476   2.287  31.647  1.00  0.00           H  
ATOM   2607  CB  THR   183      47.813   1.525  32.866  1.00  0.00           C  
ATOM   2608  HB  THR   183      47.428   0.998  31.993  1.00  0.00           H  
ATOM   2609  CG2 THR   183      48.541   0.531  33.808  1.00  0.00           C  
ATOM   2610 HG21 THR   183      49.204  -0.034  33.152  1.00  0.00           H  
ATOM   2611 HG22 THR   183      47.790  -0.181  34.149  1.00  0.00           H  
ATOM   2612 HG23 THR   183      49.058   0.965  34.664  1.00  0.00           H  
ATOM   2613  OG1 THR   183      46.672   2.027  33.489  1.00  0.00           O  
ATOM   2614  HG1 THR   183      46.952   2.273  34.373  1.00  0.00           H  
ATOM   2615  C   THR   183      48.022   3.654  31.528  1.00  0.00           C  
ATOM   2616  O   THR   183      47.807   4.765  32.061  1.00  0.00           O  
ATOM   2617  N   PRO   184      47.815   3.429  30.262  1.00  0.00           N  
ATOM   2618  CD  PRO   184      48.006   2.274  29.507  1.00  0.00           C  
ATOM   2619  HD2 PRO   184      47.094   1.677  29.523  1.00  0.00           H  
ATOM   2620  HD3 PRO   184      48.859   1.636  29.739  1.00  0.00           H  
ATOM   2621  CG  PRO   184      48.279   2.839  28.131  1.00  0.00           C  
ATOM   2622  HG2 PRO   184      49.238   3.333  27.973  1.00  0.00           H  
ATOM   2623  HG3 PRO   184      48.086   2.051  27.404  1.00  0.00           H  
ATOM   2624  CB  PRO   184      47.196   3.915  28.046  1.00  0.00           C  
ATOM   2625  HB2 PRO   184      46.219   3.493  27.811  1.00  0.00           H  
ATOM   2626  HB3 PRO   184      47.433   4.700  27.328  1.00  0.00           H  
ATOM   2627  CA  PRO   184      47.321   4.524  29.490  1.00  0.00           C  
ATOM   2628  HA  PRO   184      48.085   5.295  29.389  1.00  0.00           H  
ATOM   2629  C   PRO   184      45.998   5.130  29.969  1.00  0.00           C  
ATOM   2630  O   PRO   184      45.775   6.315  29.675  1.00  0.00           O  
ATOM   2631  N   ALA   185      45.086   4.431  30.667  1.00  0.00           N  
ATOM   2632  H   ALA   185      45.161   3.425  30.721  1.00  0.00           H  
ATOM   2633  CA  ALA   185      43.880   4.874  31.277  1.00  0.00           C  
ATOM   2634  HA  ALA   185      43.348   5.309  30.431  1.00  0.00           H  
ATOM   2635  CB  ALA   185      43.157   3.702  31.904  1.00  0.00           C  
ATOM   2636  HB1 ALA   185      43.726   3.421  32.790  1.00  0.00           H  
ATOM   2637  HB2 ALA   185      42.227   4.113  32.294  1.00  0.00           H  
ATOM   2638  HB3 ALA   185      42.961   2.842  31.263  1.00  0.00           H  
ATOM   2639  C   ALA   185      44.133   5.979  32.344  1.00  0.00           C  
ATOM   2640  O   ALA   185      43.175   6.571  32.793  1.00  0.00           O  
ATOM   2641  N   PHE   186      45.390   6.135  32.775  1.00  0.00           N  
ATOM   2642  H   PHE   186      46.170   5.701  32.302  1.00  0.00           H  
ATOM   2643  CA  PHE   186      45.823   6.952  33.927  1.00  0.00           C  
ATOM   2644  HA  PHE   186      45.029   7.661  34.164  1.00  0.00           H  
ATOM   2645  CB  PHE   186      46.078   6.054  35.162  1.00  0.00           C  
ATOM   2646  HB2 PHE   186      46.849   5.299  35.005  1.00  0.00           H  
ATOM   2647  HB3 PHE   186      46.373   6.737  35.958  1.00  0.00           H  
ATOM   2648  CG  PHE   186      44.804   5.438  35.666  1.00  0.00           C  
ATOM   2649  CD1 PHE   186      44.432   4.115  35.441  1.00  0.00           C  
ATOM   2650  HD1 PHE   186      45.031   3.529  34.759  1.00  0.00           H  
ATOM   2651  CE1 PHE   186      43.246   3.567  35.926  1.00  0.00           C  
ATOM   2652  HE1 PHE   186      43.002   2.557  35.632  1.00  0.00           H  
ATOM   2653  CZ  PHE   186      42.341   4.477  36.621  1.00  0.00           C  
ATOM   2654  HZ  PHE   186      41.357   4.089  36.839  1.00  0.00           H  
ATOM   2655  CE2 PHE   186      42.782   5.758  37.028  1.00  0.00           C  
ATOM   2656  HE2 PHE   186      42.105   6.396  37.576  1.00  0.00           H  
ATOM   2657  CD2 PHE   186      44.050   6.171  36.598  1.00  0.00           C  
ATOM   2658  HD2 PHE   186      44.308   7.193  36.835  1.00  0.00           H  
ATOM   2659  C   PHE   186      46.980   7.859  33.585  1.00  0.00           C  
ATOM   2660  O   PHE   186      47.533   8.493  34.455  1.00  0.00           O  
ATOM   2661  N   ARG   187      47.415   7.977  32.318  1.00  0.00           N  
ATOM   2662  H   ARG   187      46.909   7.460  31.612  1.00  0.00           H  
ATOM   2663  CA  ARG   187      48.126   9.112  31.871  1.00  0.00           C  
ATOM   2664  HA  ARG   187      48.976   9.230  32.543  1.00  0.00           H  
ATOM   2665  CB  ARG   187      48.590   8.817  30.402  1.00  0.00           C  
ATOM   2666  HB2 ARG   187      47.703   8.527  29.839  1.00  0.00           H  
ATOM   2667  HB3 ARG   187      49.008   9.733  29.984  1.00  0.00           H  
ATOM   2668  CG  ARG   187      49.575   7.605  30.380  1.00  0.00           C  
ATOM   2669  HG2 ARG   187      50.385   7.730  31.099  1.00  0.00           H  
ATOM   2670  HG3 ARG   187      49.090   6.654  30.598  1.00  0.00           H  
ATOM   2671  CD  ARG   187      50.243   7.419  29.016  1.00  0.00           C  
ATOM   2672  HD2 ARG   187      50.658   6.411  29.027  1.00  0.00           H  
ATOM   2673  HD3 ARG   187      49.487   7.578  28.248  1.00  0.00           H  
ATOM   2674  NE  ARG   187      51.316   8.413  28.852  1.00  0.00           N  
ATOM   2675  HE  ARG   187      52.060   8.299  29.526  1.00  0.00           H  
ATOM   2676  CZ  ARG   187      51.486   9.276  27.908  1.00  0.00           C  
ATOM   2677  NH1 ARG   187      50.747   9.654  26.960  1.00  0.00           N  
ATOM   2678 HH11 ARG   187      49.857   9.195  26.827  1.00  0.00           H  
ATOM   2679 HH12 ARG   187      51.092  10.380  26.349  1.00  0.00           H  
ATOM   2680  NH2 ARG   187      52.658   9.860  27.796  1.00  0.00           N  
ATOM   2681 HH21 ARG   187      53.347   9.596  28.486  1.00  0.00           H  
ATOM   2682 HH22 ARG   187      52.870  10.391  26.964  1.00  0.00           H  
ATOM   2683  C   ARG   187      47.383  10.413  31.932  1.00  0.00           C  
ATOM   2684  O   ARG   187      46.153  10.367  32.053  1.00  0.00           O  
ATOM   2685  N   VAL   188      48.068  11.524  31.838  1.00  0.00           N  
ATOM   2686  H   VAL   188      49.067  11.391  31.780  1.00  0.00           H  
ATOM   2687  CA  VAL   188      47.502  12.818  31.494  1.00  0.00           C  
ATOM   2688  HA  VAL   188      46.887  13.091  32.352  1.00  0.00           H  
ATOM   2689  CB  VAL   188      48.644  13.826  31.312  1.00  0.00           C  
ATOM   2690  HB  VAL   188      49.221  13.560  30.426  1.00  0.00           H  
ATOM   2691  CG1 VAL   188      48.141  15.261  31.033  1.00  0.00           C  
ATOM   2692 HG11 VAL   188      47.263  15.404  31.663  1.00  0.00           H  
ATOM   2693 HG12 VAL   188      49.040  15.873  31.106  1.00  0.00           H  
ATOM   2694 HG13 VAL   188      47.785  15.237  30.004  1.00  0.00           H  
ATOM   2695  CG2 VAL   188      49.482  13.893  32.624  1.00  0.00           C  
ATOM   2696 HG21 VAL   188      49.758  12.859  32.832  1.00  0.00           H  
ATOM   2697 HG22 VAL   188      50.335  14.542  32.428  1.00  0.00           H  
ATOM   2698 HG23 VAL   188      48.797  14.200  33.415  1.00  0.00           H  
ATOM   2699  C   VAL   188      46.599  12.811  30.257  1.00  0.00           C  
ATOM   2700  O   VAL   188      46.995  12.262  29.256  1.00  0.00           O  
ATOM   2701  N   GLN   189      45.399  13.450  30.468  1.00  0.00           N  
ATOM   2702  H   GLN   189      45.232  14.031  31.277  1.00  0.00           H  
ATOM   2703  CA  GLN   189      44.279  13.366  29.515  1.00  0.00           C  
ATOM   2704  HA  GLN   189      44.777  13.159  28.568  1.00  0.00           H  
ATOM   2705  CB  GLN   189      43.351  12.296  29.975  1.00  0.00           C  
ATOM   2706  HB2 GLN   189      43.198  12.343  31.053  1.00  0.00           H  
ATOM   2707  HB3 GLN   189      42.350  12.439  29.569  1.00  0.00           H  
ATOM   2708  CG  GLN   189      43.827  10.874  29.502  1.00  0.00           C  
ATOM   2709  HG2 GLN   189      43.608  10.811  28.436  1.00  0.00           H  
ATOM   2710  HG3 GLN   189      44.896  10.793  29.694  1.00  0.00           H  
ATOM   2711  CD  GLN   189      43.126   9.787  30.277  1.00  0.00           C  
ATOM   2712  OE1 GLN   189      42.381   9.070  29.712  1.00  0.00           O  
ATOM   2713  NE2 GLN   189      43.452   9.518  31.544  1.00  0.00           N  
ATOM   2714 HE21 GLN   189      44.310   9.913  31.903  1.00  0.00           H  
ATOM   2715 HE22 GLN   189      42.979   8.727  31.957  1.00  0.00           H  
ATOM   2716  C   GLN   189      43.602  14.792  29.485  1.00  0.00           C  
ATOM   2717  O   GLN   189      43.718  15.534  30.471  1.00  0.00           O  
ATOM   2718  N   PRO   190      42.996  15.218  28.311  1.00  0.00           N  
ATOM   2719  CD  PRO   190      43.056  14.448  27.084  1.00  0.00           C  
ATOM   2720  HD2 PRO   190      44.018  14.665  26.620  1.00  0.00           H  
ATOM   2721  HD3 PRO   190      43.014  13.377  27.280  1.00  0.00           H  
ATOM   2722  CG  PRO   190      41.805  14.794  26.228  1.00  0.00           C  
ATOM   2723  HG2 PRO   190      40.961  14.111  26.321  1.00  0.00           H  
ATOM   2724  HG3 PRO   190      42.200  14.884  25.215  1.00  0.00           H  
ATOM   2725  CB  PRO   190      41.392  16.145  26.828  1.00  0.00           C  
ATOM   2726  HB2 PRO   190      40.308  16.185  26.936  1.00  0.00           H  
ATOM   2727  HB3 PRO   190      41.799  16.915  26.172  1.00  0.00           H  
ATOM   2728  CA  PRO   190      42.016  16.272  28.267  1.00  0.00           C  
ATOM   2729  HA  PRO   190      42.597  17.194  28.258  1.00  0.00           H  
ATOM   2730  C   PRO   190      41.023  16.140  29.452  1.00  0.00           C  
ATOM   2731  O   PRO   190      40.411  15.035  29.600  1.00  0.00           O  
ATOM   2732  N   MET   191      40.944  17.074  30.279  1.00  0.00           N  
ATOM   2733  H   MET   191      41.488  17.903  30.086  1.00  0.00           H  
ATOM   2734  CA  MET   191      40.067  17.111  31.489  1.00  0.00           C  
ATOM   2735  HA  MET   191      40.378  16.190  31.982  1.00  0.00           H  
ATOM   2736  CB  MET   191      40.367  18.433  32.320  1.00  0.00           C  
ATOM   2737  HB2 MET   191      41.423  18.464  32.588  1.00  0.00           H  
ATOM   2738  HB3 MET   191      40.196  19.242  31.610  1.00  0.00           H  
ATOM   2739  CG  MET   191      39.401  18.552  33.459  1.00  0.00           C  
ATOM   2740  HG2 MET   191      38.385  18.462  33.075  1.00  0.00           H  
ATOM   2741  HG3 MET   191      39.353  19.588  33.795  1.00  0.00           H  
ATOM   2742  SD  MET   191      39.384  17.481  34.858  1.00  0.00           S  
ATOM   2743  CE  MET   191      40.757  18.225  35.792  1.00  0.00           C  
ATOM   2744  HE1 MET   191      40.403  18.842  36.619  1.00  0.00           H  
ATOM   2745  HE2 MET   191      41.220  17.321  36.187  1.00  0.00           H  
ATOM   2746  HE3 MET   191      41.370  18.776  35.079  1.00  0.00           H  
ATOM   2747  C   MET   191      38.591  16.914  31.155  1.00  0.00           C  
ATOM   2748  O   MET   191      38.057  17.797  30.446  1.00  0.00           O  
ATOM   2749  N   PRO   192      37.873  15.922  31.652  1.00  0.00           N  
ATOM   2750  CD  PRO   192      38.310  14.700  32.332  1.00  0.00           C  
ATOM   2751  HD2 PRO   192      38.784  14.094  31.559  1.00  0.00           H  
ATOM   2752  HD3 PRO   192      39.114  14.912  33.036  1.00  0.00           H  
ATOM   2753  CG  PRO   192      37.135  14.029  33.022  1.00  0.00           C  
ATOM   2754  HG2 PRO   192      37.011  14.468  34.012  1.00  0.00           H  
ATOM   2755  HG3 PRO   192      37.276  12.955  32.903  1.00  0.00           H  
ATOM   2756  CB  PRO   192      36.037  14.430  32.028  1.00  0.00           C  
ATOM   2757  HB2 PRO   192      35.044  14.394  32.476  1.00  0.00           H  
ATOM   2758  HB3 PRO   192      36.121  13.700  31.222  1.00  0.00           H  
ATOM   2759  CA  PRO   192      36.411  15.823  31.579  1.00  0.00           C  
ATOM   2760  HA  PRO   192      36.105  15.897  30.536  1.00  0.00           H  
ATOM   2761  C   PRO   192      35.773  16.895  32.360  1.00  0.00           C  
ATOM   2762  O   PRO   192      35.745  16.954  33.596  1.00  0.00           O  
ATOM   2763  N   LEU   193      35.136  17.812  31.681  1.00  0.00           N  
ATOM   2764  H   LEU   193      35.245  17.764  30.678  1.00  0.00           H  
ATOM   2765  CA  LEU   193      34.620  19.012  32.217  1.00  0.00           C  
ATOM   2766  HA  LEU   193      34.698  19.106  33.300  1.00  0.00           H  
ATOM   2767  CB  LEU   193      35.292  20.210  31.517  1.00  0.00           C  
ATOM   2768  HB2 LEU   193      35.363  19.890  30.478  1.00  0.00           H  
ATOM   2769  HB3 LEU   193      34.681  21.113  31.504  1.00  0.00           H  
ATOM   2770  CG  LEU   193      36.725  20.639  31.897  1.00  0.00           C  
ATOM   2771  HG  LEU   193      37.506  19.891  31.764  1.00  0.00           H  
ATOM   2772  CD1 LEU   193      37.173  21.705  30.915  1.00  0.00           C  
ATOM   2773 HD11 LEU   193      36.842  21.470  29.904  1.00  0.00           H  
ATOM   2774 HD12 LEU   193      36.642  22.622  31.172  1.00  0.00           H  
ATOM   2775 HD13 LEU   193      38.242  21.883  31.030  1.00  0.00           H  
ATOM   2776  CD2 LEU   193      36.888  21.274  33.228  1.00  0.00           C  
ATOM   2777 HD21 LEU   193      36.508  20.560  33.959  1.00  0.00           H  
ATOM   2778 HD22 LEU   193      36.266  22.163  33.329  1.00  0.00           H  
ATOM   2779 HD23 LEU   193      37.943  21.431  33.454  1.00  0.00           H  
ATOM   2780  C   LEU   193      33.109  19.057  31.954  1.00  0.00           C  
ATOM   2781  O   LEU   193      32.583  18.507  30.981  1.00  0.00           O  
ATOM   2782  N   ALA   194      32.382  19.767  32.780  1.00  0.00           N  
ATOM   2783  H   ALA   194      32.698  20.168  33.652  1.00  0.00           H  
ATOM   2784  CA  ALA   194      31.012  19.995  32.597  1.00  0.00           C  
ATOM   2785  HA  ALA   194      30.564  19.115  32.134  1.00  0.00           H  
ATOM   2786  CB  ALA   194      30.500  20.087  34.026  1.00  0.00           C  
ATOM   2787  HB1 ALA   194      31.030  20.850  34.595  1.00  0.00           H  
ATOM   2788  HB2 ALA   194      29.434  20.310  34.059  1.00  0.00           H  
ATOM   2789  HB3 ALA   194      30.735  19.145  34.522  1.00  0.00           H  
ATOM   2790  C   ALA   194      30.802  21.263  31.745  1.00  0.00           C  
ATOM   2791  O   ALA   194      31.266  22.317  32.112  1.00  0.00           O  
ATOM   2792  N   VAL   195      30.184  21.012  30.570  1.00  0.00           N  
ATOM   2793  H   VAL   195      29.944  20.044  30.413  1.00  0.00           H  
ATOM   2794  CA  VAL   195      30.091  22.022  29.498  1.00  0.00           C  
ATOM   2795  HA  VAL   195      30.334  23.023  29.856  1.00  0.00           H  
ATOM   2796  CB  VAL   195      31.215  21.666  28.430  1.00  0.00           C  
ATOM   2797  HB  VAL   195      31.246  20.606  28.176  1.00  0.00           H  
ATOM   2798  CG1 VAL   195      31.166  22.429  27.082  1.00  0.00           C  
ATOM   2799 HG11 VAL   195      30.187  22.155  26.687  1.00  0.00           H  
ATOM   2800 HG12 VAL   195      31.892  21.990  26.397  1.00  0.00           H  
ATOM   2801 HG13 VAL   195      31.125  23.516  27.147  1.00  0.00           H  
ATOM   2802  CG2 VAL   195      32.591  22.055  29.082  1.00  0.00           C  
ATOM   2803 HG21 VAL   195      32.816  21.467  29.972  1.00  0.00           H  
ATOM   2804 HG22 VAL   195      33.393  21.800  28.390  1.00  0.00           H  
ATOM   2805 HG23 VAL   195      32.535  23.105  29.371  1.00  0.00           H  
ATOM   2806  C   VAL   195      28.682  22.044  28.905  1.00  0.00           C  
ATOM   2807  O   VAL   195      27.930  21.045  28.767  1.00  0.00           O  
ATOM   2808  N   HIE   196      28.359  23.200  28.530  1.00  0.00           N  
ATOM   2809  H   HIE   196      29.098  23.880  28.640  1.00  0.00           H  
ATOM   2810  CA  HIE   196      27.097  23.621  27.893  1.00  0.00           C  
ATOM   2811  HA  HIE   196      26.633  22.746  27.437  1.00  0.00           H  
ATOM   2812  CB  HIE   196      26.141  24.256  28.908  1.00  0.00           C  
ATOM   2813  HB2 HIE   196      26.312  23.678  29.816  1.00  0.00           H  
ATOM   2814  HB3 HIE   196      26.538  25.230  29.191  1.00  0.00           H  
ATOM   2815  CG  HIE   196      24.742  24.317  28.452  1.00  0.00           C  
ATOM   2816  ND1 HIE   196      24.154  23.278  27.730  1.00  0.00           N  
ATOM   2817  CE1 HIE   196      22.925  23.707  27.494  1.00  0.00           C  
ATOM   2818  HE1 HIE   196      22.133  23.087  27.102  1.00  0.00           H  
ATOM   2819  NE2 HIE   196      22.761  24.998  27.905  1.00  0.00           N  
ATOM   2820  HE2 HIE   196      21.922  25.513  27.680  1.00  0.00           H  
ATOM   2821  CD2 HIE   196      23.943  25.396  28.457  1.00  0.00           C  
ATOM   2822  HD2 HIE   196      24.231  26.390  28.766  1.00  0.00           H  
ATOM   2823  C   HIE   196      27.372  24.571  26.728  1.00  0.00           C  
ATOM   2824  O   HIE   196      28.546  24.842  26.439  1.00  0.00           O  
ATOM   2825  N   ARG   197      26.340  24.945  26.032  1.00  0.00           N  
ATOM   2826  H   ARG   197      25.464  24.560  26.355  1.00  0.00           H  
ATOM   2827  CA  ARG   197      26.375  25.682  24.752  1.00  0.00           C  
ATOM   2828  HA  ARG   197      25.385  25.479  24.345  1.00  0.00           H  
ATOM   2829  CB  ARG   197      26.473  27.215  25.088  1.00  0.00           C  
ATOM   2830  HB2 ARG   197      26.352  27.770  24.157  1.00  0.00           H  
ATOM   2831  HB3 ARG   197      27.437  27.383  25.567  1.00  0.00           H  
ATOM   2832  CG  ARG   197      25.417  27.647  26.103  1.00  0.00           C  
ATOM   2833  HG2 ARG   197      24.373  27.369  25.959  1.00  0.00           H  
ATOM   2834  HG3 ARG   197      25.728  27.259  27.073  1.00  0.00           H  
ATOM   2835  CD  ARG   197      25.354  29.169  26.331  1.00  0.00           C  
ATOM   2836  HD2 ARG   197      26.312  29.531  26.705  1.00  0.00           H  
ATOM   2837  HD3 ARG   197      24.615  29.391  27.100  1.00  0.00           H  
ATOM   2838  NE  ARG   197      24.988  29.888  25.071  1.00  0.00           N  
ATOM   2839  HE  ARG   197      24.564  29.422  24.282  1.00  0.00           H  
ATOM   2840  CZ  ARG   197      25.159  31.147  24.742  1.00  0.00           C  
ATOM   2841  NH1 ARG   197      25.539  32.096  25.519  1.00  0.00           N  
ATOM   2842 HH11 ARG   197      25.709  31.817  26.475  1.00  0.00           H  
ATOM   2843 HH12 ARG   197      25.533  33.062  25.224  1.00  0.00           H  
ATOM   2844  NH2 ARG   197      24.850  31.406  23.523  1.00  0.00           N  
ATOM   2845 HH21 ARG   197      24.448  30.669  22.961  1.00  0.00           H  
ATOM   2846 HH22 ARG   197      25.011  32.318  23.121  1.00  0.00           H  
ATOM   2847  C   ARG   197      27.316  25.233  23.673  1.00  0.00           C  
ATOM   2848  O   ARG   197      27.768  26.044  22.872  1.00  0.00           O  
ATOM   2849  N   ARG   198      27.611  23.884  23.559  1.00  0.00           N  
ATOM   2850  H   ARG   198      27.267  23.325  24.326  1.00  0.00           H  
ATOM   2851  CA  ARG   198      28.322  23.284  22.428  1.00  0.00           C  
ATOM   2852  HA  ARG   198      29.114  24.009  22.243  1.00  0.00           H  
ATOM   2853  CB  ARG   198      28.838  21.907  22.898  1.00  0.00           C  
ATOM   2854  HB2 ARG   198      28.006  21.239  23.123  1.00  0.00           H  
ATOM   2855  HB3 ARG   198      29.226  22.054  23.906  1.00  0.00           H  
ATOM   2856  CG  ARG   198      29.967  21.282  22.020  1.00  0.00           C  
ATOM   2857  HG2 ARG   198      29.545  21.456  21.030  1.00  0.00           H  
ATOM   2858  HG3 ARG   198      30.866  21.879  22.173  1.00  0.00           H  
ATOM   2859  CD  ARG   198      30.239  19.822  22.252  1.00  0.00           C  
ATOM   2860  HD2 ARG   198      30.748  19.728  23.211  1.00  0.00           H  
ATOM   2861  HD3 ARG   198      29.304  19.264  22.303  1.00  0.00           H  
ATOM   2862  NE  ARG   198      31.130  19.178  21.267  1.00  0.00           N  
ATOM   2863  HE  ARG   198      31.656  19.837  20.711  1.00  0.00           H  
ATOM   2864  CZ  ARG   198      31.278  17.928  21.038  1.00  0.00           C  
ATOM   2865  NH1 ARG   198      31.943  17.468  19.979  1.00  0.00           N  
ATOM   2866 HH11 ARG   198      32.238  18.082  19.234  1.00  0.00           H  
ATOM   2867 HH12 ARG   198      31.899  16.474  19.802  1.00  0.00           H  
ATOM   2868  NH2 ARG   198      30.701  17.051  21.800  1.00  0.00           N  
ATOM   2869 HH21 ARG   198      30.149  17.434  22.553  1.00  0.00           H  
ATOM   2870 HH22 ARG   198      30.618  16.090  21.500  1.00  0.00           H  
ATOM   2871  C   ARG   198      27.650  23.293  21.097  1.00  0.00           C  
ATOM   2872  O   ARG   198      28.304  23.725  20.113  1.00  0.00           O  
ATOM   2873  N   GLN   199      26.444  22.777  20.925  1.00  0.00           N  
ATOM   2874  H   GLN   199      26.002  22.459  21.776  1.00  0.00           H  
ATOM   2875  CA  GLN   199      25.818  22.717  19.602  1.00  0.00           C  
ATOM   2876  HA  GLN   199      26.561  22.411  18.866  1.00  0.00           H  
ATOM   2877  CB  GLN   199      24.685  21.699  19.607  1.00  0.00           C  
ATOM   2878  HB2 GLN   199      25.143  20.746  19.870  1.00  0.00           H  
ATOM   2879  HB3 GLN   199      24.054  22.037  20.429  1.00  0.00           H  
ATOM   2880  CG  GLN   199      23.884  21.475  18.339  1.00  0.00           C  
ATOM   2881  HG2 GLN   199      23.406  22.358  17.914  1.00  0.00           H  
ATOM   2882  HG3 GLN   199      23.060  20.824  18.632  1.00  0.00           H  
ATOM   2883  CD  GLN   199      24.732  20.701  17.250  1.00  0.00           C  
ATOM   2884  OE1 GLN   199      25.592  21.291  16.643  1.00  0.00           O  
ATOM   2885  NE2 GLN   199      24.499  19.437  16.906  1.00  0.00           N  
ATOM   2886 HE21 GLN   199      23.624  19.065  17.246  1.00  0.00           H  
ATOM   2887 HE22 GLN   199      25.103  18.954  16.255  1.00  0.00           H  
ATOM   2888  C   GLN   199      25.345  24.131  19.177  1.00  0.00           C  
ATOM   2889  O   GLN   199      25.108  24.434  18.002  1.00  0.00           O  
ATOM   2890  N   ASP   200      25.130  25.018  20.138  1.00  0.00           N  
ATOM   2891  H   ASP   200      25.181  24.683  21.089  1.00  0.00           H  
ATOM   2892  CA  ASP   200      24.900  26.469  20.003  1.00  0.00           C  
ATOM   2893  HA  ASP   200      24.176  26.667  19.213  1.00  0.00           H  
ATOM   2894  CB  ASP   200      24.357  26.913  21.381  1.00  0.00           C  
ATOM   2895  HB2 ASP   200      23.521  26.283  21.685  1.00  0.00           H  
ATOM   2896  HB3 ASP   200      25.211  26.734  22.035  1.00  0.00           H  
ATOM   2897  CG  ASP   200      23.906  28.443  21.446  1.00  0.00           C  
ATOM   2898  OD1 ASP   200      23.483  29.007  20.456  1.00  0.00           O  
ATOM   2899  OD2 ASP   200      23.766  28.998  22.605  1.00  0.00           O  
ATOM   2900  C   ASP   200      26.193  27.250  19.603  1.00  0.00           C  
ATOM   2901  O   ASP   200      26.165  28.458  19.298  1.00  0.00           O  
ATOM   2902  N   GLY   201      27.373  26.590  19.505  1.00  0.00           N  
ATOM   2903  H   GLY   201      27.401  25.583  19.571  1.00  0.00           H  
ATOM   2904  CA  GLY   201      28.608  27.262  19.013  1.00  0.00           C  
ATOM   2905  HA2 GLY   201      29.451  26.571  18.994  1.00  0.00           H  
ATOM   2906  HA3 GLY   201      28.484  27.677  18.013  1.00  0.00           H  
ATOM   2907  C   GLY   201      29.042  28.433  19.927  1.00  0.00           C  
ATOM   2908  O   GLY   201      29.425  29.504  19.456  1.00  0.00           O  
ATOM   2909  N   ALA   202      29.002  28.170  21.200  1.00  0.00           N  
ATOM   2910  H   ALA   202      28.827  27.213  21.473  1.00  0.00           H  
ATOM   2911  CA  ALA   202      29.055  29.178  22.289  1.00  0.00           C  
ATOM   2912  HA  ALA   202      29.776  29.968  22.082  1.00  0.00           H  
ATOM   2913  CB  ALA   202      27.657  29.759  22.403  1.00  0.00           C  
ATOM   2914  HB1 ALA   202      26.919  28.969  22.266  1.00  0.00           H  
ATOM   2915  HB2 ALA   202      27.615  30.339  23.325  1.00  0.00           H  
ATOM   2916  HB3 ALA   202      27.604  30.397  21.521  1.00  0.00           H  
ATOM   2917  C   ALA   202      29.524  28.595  23.662  1.00  0.00           C  
ATOM   2918  O   ALA   202      29.178  29.062  24.753  1.00  0.00           O  
ATOM   2919  N   LEU   203      30.483  27.648  23.591  1.00  0.00           N  
ATOM   2920  H   LEU   203      30.897  27.553  22.675  1.00  0.00           H  
ATOM   2921  CA  LEU   203      30.957  26.698  24.684  1.00  0.00           C  
ATOM   2922  HA  LEU   203      30.158  25.975  24.850  1.00  0.00           H  
ATOM   2923  CB  LEU   203      32.154  25.849  24.113  1.00  0.00           C  
ATOM   2924  HB2 LEU   203      32.657  25.481  25.007  1.00  0.00           H  
ATOM   2925  HB3 LEU   203      32.945  26.507  23.753  1.00  0.00           H  
ATOM   2926  CG  LEU   203      31.869  24.747  23.077  1.00  0.00           C  
ATOM   2927  HG  LEU   203      31.229  23.986  23.524  1.00  0.00           H  
ATOM   2928  CD1 LEU   203      31.267  25.227  21.793  1.00  0.00           C  
ATOM   2929 HD11 LEU   203      30.902  24.500  21.068  1.00  0.00           H  
ATOM   2930 HD12 LEU   203      31.884  26.057  21.449  1.00  0.00           H  
ATOM   2931 HD13 LEU   203      30.335  25.682  22.130  1.00  0.00           H  
ATOM   2932  CD2 LEU   203      33.119  23.974  22.688  1.00  0.00           C  
ATOM   2933 HD21 LEU   203      32.859  23.082  22.117  1.00  0.00           H  
ATOM   2934 HD22 LEU   203      33.821  24.538  22.074  1.00  0.00           H  
ATOM   2935 HD23 LEU   203      33.745  23.729  23.546  1.00  0.00           H  
ATOM   2936  C   LEU   203      31.213  27.443  26.029  1.00  0.00           C  
ATOM   2937  O   LEU   203      31.857  28.463  26.104  1.00  0.00           O  
ATOM   2938  N   VAL   204      30.842  26.781  27.111  1.00  0.00           N  
ATOM   2939  H   VAL   204      30.289  25.938  27.050  1.00  0.00           H  
ATOM   2940  CA  VAL   204      30.936  27.413  28.429  1.00  0.00           C  
ATOM   2941  HA  VAL   204      31.851  27.994  28.541  1.00  0.00           H  
ATOM   2942  CB  VAL   204      29.694  28.346  28.640  1.00  0.00           C  
ATOM   2943  HB  VAL   204      29.595  28.943  27.733  1.00  0.00           H  
ATOM   2944  CG1 VAL   204      28.340  27.604  28.850  1.00  0.00           C  
ATOM   2945 HG11 VAL   204      27.568  28.373  28.830  1.00  0.00           H  
ATOM   2946 HG12 VAL   204      28.318  27.219  29.870  1.00  0.00           H  
ATOM   2947 HG13 VAL   204      28.125  26.835  28.108  1.00  0.00           H  
ATOM   2948  CG2 VAL   204      29.905  29.287  29.866  1.00  0.00           C  
ATOM   2949 HG21 VAL   204      30.953  29.572  29.957  1.00  0.00           H  
ATOM   2950 HG22 VAL   204      29.756  28.757  30.807  1.00  0.00           H  
ATOM   2951 HG23 VAL   204      29.360  30.230  29.828  1.00  0.00           H  
ATOM   2952  C   VAL   204      30.878  26.296  29.461  1.00  0.00           C  
ATOM   2953  O   VAL   204      30.262  25.243  29.161  1.00  0.00           O  
ATOM   2954  N   TRP   205      31.441  26.518  30.640  1.00  0.00           N  
ATOM   2955  H   TRP   205      31.992  27.363  30.693  1.00  0.00           H  
ATOM   2956  CA  TRP   205      31.350  25.661  31.782  1.00  0.00           C  
ATOM   2957  HA  TRP   205      31.716  24.695  31.432  1.00  0.00           H  
ATOM   2958  CB  TRP   205      32.233  26.161  32.964  1.00  0.00           C  
ATOM   2959  HB2 TRP   205      31.819  27.109  33.309  1.00  0.00           H  
ATOM   2960  HB3 TRP   205      32.107  25.368  33.701  1.00  0.00           H  
ATOM   2961  CG  TRP   205      33.693  26.352  32.779  1.00  0.00           C  
ATOM   2962  CD1 TRP   205      34.666  25.551  33.323  1.00  0.00           C  
ATOM   2963  HD1 TRP   205      34.397  24.617  33.795  1.00  0.00           H  
ATOM   2964  NE1 TRP   205      35.934  26.150  33.175  1.00  0.00           N  
ATOM   2965  HE1 TRP   205      36.823  25.799  33.502  1.00  0.00           H  
ATOM   2966  CE2 TRP   205      35.811  27.427  32.634  1.00  0.00           C  
ATOM   2967  CZ2 TRP   205      36.784  28.201  32.037  1.00  0.00           C  
ATOM   2968  HZ2 TRP   205      37.842  28.001  32.124  1.00  0.00           H  
ATOM   2969  CH2 TRP   205      36.432  29.260  31.190  1.00  0.00           C  
ATOM   2970  HH2 TRP   205      37.196  29.834  30.688  1.00  0.00           H  
ATOM   2971  CZ3 TRP   205      35.104  29.472  30.972  1.00  0.00           C  
ATOM   2972  HZ3 TRP   205      34.905  30.321  30.335  1.00  0.00           H  
ATOM   2973  CE3 TRP   205      34.090  28.725  31.552  1.00  0.00           C  
ATOM   2974  HE3 TRP   205      33.076  28.741  31.179  1.00  0.00           H  
ATOM   2975  CD2 TRP   205      34.403  27.559  32.271  1.00  0.00           C  
ATOM   2976  C   TRP   205      29.886  25.674  32.234  1.00  0.00           C  
ATOM   2977  O   TRP   205      29.208  26.691  32.240  1.00  0.00           O  
ATOM   2978  N   SER   206      29.286  24.457  32.498  1.00  0.00           N  
ATOM   2979  H   SER   206      29.815  23.610  32.343  1.00  0.00           H  
ATOM   2980  CA  SER   206      27.892  24.287  32.904  1.00  0.00           C  
ATOM   2981  HA  SER   206      27.193  24.712  32.184  1.00  0.00           H  
ATOM   2982  CB  SER   206      27.632  22.802  33.242  1.00  0.00           C  
ATOM   2983  HB2 SER   206      26.589  22.792  33.558  1.00  0.00           H  
ATOM   2984  HB3 SER   206      28.361  22.375  33.930  1.00  0.00           H  
ATOM   2985  OG  SER   206      27.680  21.965  32.025  1.00  0.00           O  
ATOM   2986  HG  SER   206      27.533  21.086  32.381  1.00  0.00           H  
ATOM   2987  C   SER   206      27.576  25.005  34.239  1.00  0.00           C  
ATOM   2988  O   SER   206      28.323  24.903  35.193  1.00  0.00           O  
ATOM   2989  N   GLY   207      26.418  25.754  34.415  1.00  0.00           N  
ATOM   2990  H   GLY   207      25.840  25.901  33.600  1.00  0.00           H  
ATOM   2991  CA  GLY   207      25.826  26.166  35.690  1.00  0.00           C  
ATOM   2992  HA2 GLY   207      26.506  26.156  36.542  1.00  0.00           H  
ATOM   2993  HA3 GLY   207      25.454  27.186  35.595  1.00  0.00           H  
ATOM   2994  C   GLY   207      24.623  25.287  36.015  1.00  0.00           C  
ATOM   2995  O   GLY   207      24.095  24.544  35.190  1.00  0.00           O  
ATOM   2996  N   SER   208      24.015  25.446  37.220  1.00  0.00           N  
ATOM   2997  H   SER   208      24.255  26.200  37.848  1.00  0.00           H  
ATOM   2998  CA  SER   208      22.903  24.622  37.693  1.00  0.00           C  
ATOM   2999  HA  SER   208      23.227  23.583  37.644  1.00  0.00           H  
ATOM   3000  CB  SER   208      22.451  24.932  39.099  1.00  0.00           C  
ATOM   3001  HB2 SER   208      22.024  25.934  39.073  1.00  0.00           H  
ATOM   3002  HB3 SER   208      21.650  24.262  39.410  1.00  0.00           H  
ATOM   3003  OG  SER   208      23.565  24.958  39.947  1.00  0.00           O  
ATOM   3004  HG  SER   208      23.834  25.875  40.039  1.00  0.00           H  
ATOM   3005  C   SER   208      21.618  24.700  36.923  1.00  0.00           C  
ATOM   3006  O   SER   208      20.922  23.691  36.866  1.00  0.00           O  
ATOM   3007  N   ASP   209      21.280  25.740  36.157  1.00  0.00           N  
ATOM   3008  H   ASP   209      21.929  26.514  36.159  1.00  0.00           H  
ATOM   3009  CA  ASP   209      20.185  25.734  35.181  1.00  0.00           C  
ATOM   3010  HA  ASP   209      19.259  25.681  35.753  1.00  0.00           H  
ATOM   3011  CB  ASP   209      20.245  27.046  34.438  1.00  0.00           C  
ATOM   3012  HB2 ASP   209      21.284  27.209  34.154  1.00  0.00           H  
ATOM   3013  HB3 ASP   209      19.929  27.809  35.149  1.00  0.00           H  
ATOM   3014  CG  ASP   209      19.144  27.083  33.358  1.00  0.00           C  
ATOM   3015  OD1 ASP   209      19.424  27.007  32.123  1.00  0.00           O  
ATOM   3016  OD2 ASP   209      17.928  27.125  33.755  1.00  0.00           O  
ATOM   3017  C   ASP   209      20.382  24.619  34.142  1.00  0.00           C  
ATOM   3018  O   ASP   209      19.419  24.063  33.605  1.00  0.00           O  
ATOM   3019  N   VAL   210      21.661  24.269  33.842  1.00  0.00           N  
ATOM   3020  H   VAL   210      22.431  24.786  34.241  1.00  0.00           H  
ATOM   3021  CA  VAL   210      22.052  23.209  32.877  1.00  0.00           C  
ATOM   3022  HA  VAL   210      21.483  23.423  31.972  1.00  0.00           H  
ATOM   3023  CB  VAL   210      23.513  23.024  32.597  1.00  0.00           C  
ATOM   3024  HB  VAL   210      24.134  22.766  33.455  1.00  0.00           H  
ATOM   3025  CG1 VAL   210      23.662  21.925  31.513  1.00  0.00           C  
ATOM   3026 HG11 VAL   210      23.059  22.253  30.667  1.00  0.00           H  
ATOM   3027 HG12 VAL   210      24.708  21.862  31.211  1.00  0.00           H  
ATOM   3028 HG13 VAL   210      23.249  21.001  31.918  1.00  0.00           H  
ATOM   3029  CG2 VAL   210      23.957  24.397  32.043  1.00  0.00           C  
ATOM   3030 HG21 VAL   210      23.476  24.587  31.083  1.00  0.00           H  
ATOM   3031 HG22 VAL   210      23.828  25.290  32.655  1.00  0.00           H  
ATOM   3032 HG23 VAL   210      25.031  24.339  31.868  1.00  0.00           H  
ATOM   3033  C   VAL   210      21.536  21.934  33.546  1.00  0.00           C  
ATOM   3034  O   VAL   210      20.720  21.270  32.942  1.00  0.00           O  
ATOM   3035  N   VAL   211      21.967  21.640  34.784  1.00  0.00           N  
ATOM   3036  H   VAL   211      22.641  22.251  35.225  1.00  0.00           H  
ATOM   3037  CA  VAL   211      21.428  20.490  35.627  1.00  0.00           C  
ATOM   3038  HA  VAL   211      21.783  19.553  35.198  1.00  0.00           H  
ATOM   3039  CB  VAL   211      22.050  20.453  37.070  1.00  0.00           C  
ATOM   3040  HB  VAL   211      21.771  21.418  37.493  1.00  0.00           H  
ATOM   3041  CG1 VAL   211      21.374  19.379  37.942  1.00  0.00           C  
ATOM   3042 HG11 VAL   211      20.290  19.419  37.829  1.00  0.00           H  
ATOM   3043 HG12 VAL   211      21.562  19.528  39.006  1.00  0.00           H  
ATOM   3044 HG13 VAL   211      21.624  18.342  37.720  1.00  0.00           H  
ATOM   3045  CG2 VAL   211      23.537  20.211  36.990  1.00  0.00           C  
ATOM   3046 HG21 VAL   211      24.064  20.292  37.941  1.00  0.00           H  
ATOM   3047 HG22 VAL   211      23.962  20.937  36.297  1.00  0.00           H  
ATOM   3048 HG23 VAL   211      23.648  19.177  36.662  1.00  0.00           H  
ATOM   3049  C   VAL   211      19.818  20.573  35.752  1.00  0.00           C  
ATOM   3050  O   VAL   211      19.135  19.567  35.558  1.00  0.00           O  
ATOM   3051  N   MET   212      19.195  21.743  35.979  1.00  0.00           N  
ATOM   3052  H   MET   212      19.779  22.562  35.890  1.00  0.00           H  
ATOM   3053  CA  MET   212      17.741  21.957  36.065  1.00  0.00           C  
ATOM   3054  HA  MET   212      17.292  21.353  36.853  1.00  0.00           H  
ATOM   3055  CB  MET   212      17.536  23.442  36.535  1.00  0.00           C  
ATOM   3056  HB2 MET   212      18.167  23.500  37.422  1.00  0.00           H  
ATOM   3057  HB3 MET   212      17.821  24.048  35.675  1.00  0.00           H  
ATOM   3058  CG  MET   212      15.991  23.753  36.795  1.00  0.00           C  
ATOM   3059  HG2 MET   212      15.565  24.217  35.905  1.00  0.00           H  
ATOM   3060  HG3 MET   212      15.562  22.772  37.001  1.00  0.00           H  
ATOM   3061  SD  MET   212      15.547  24.657  38.326  1.00  0.00           S  
ATOM   3062  CE  MET   212      16.081  26.299  37.709  1.00  0.00           C  
ATOM   3063  HE1 MET   212      16.001  27.135  38.404  1.00  0.00           H  
ATOM   3064  HE2 MET   212      15.466  26.605  36.863  1.00  0.00           H  
ATOM   3065  HE3 MET   212      17.105  26.309  37.334  1.00  0.00           H  
ATOM   3066  C   MET   212      16.990  21.663  34.743  1.00  0.00           C  
ATOM   3067  O   MET   212      15.844  21.222  34.814  1.00  0.00           O  
ATOM   3068  N   GLY   213      17.704  21.731  33.625  1.00  0.00           N  
ATOM   3069  H   GLY   213      18.607  22.183  33.652  1.00  0.00           H  
ATOM   3070  CA  GLY   213      17.359  21.461  32.256  1.00  0.00           C  
ATOM   3071  HA2 GLY   213      18.300  21.581  31.719  1.00  0.00           H  
ATOM   3072  HA3 GLY   213      17.103  20.417  32.079  1.00  0.00           H  
ATOM   3073  C   GLY   213      16.243  22.293  31.552  1.00  0.00           C  
ATOM   3074  O   GLY   213      15.411  22.963  32.203  1.00  0.00           O  
ATOM   3075  N   GLU   214      16.187  22.242  30.244  1.00  0.00           N  
ATOM   3076  H   GLU   214      16.847  21.605  29.820  1.00  0.00           H  
ATOM   3077  CA  GLU   214      15.024  22.660  29.417  1.00  0.00           C  
ATOM   3078  HA  GLU   214      14.799  23.717  29.556  1.00  0.00           H  
ATOM   3079  CB  GLU   214      15.287  22.513  27.880  1.00  0.00           C  
ATOM   3080  HB2 GLU   214      15.265  21.467  27.576  1.00  0.00           H  
ATOM   3081  HB3 GLU   214      14.514  22.993  27.278  1.00  0.00           H  
ATOM   3082  CG  GLU   214      16.662  22.962  27.478  1.00  0.00           C  
ATOM   3083  HG2 GLU   214      16.814  22.938  26.399  1.00  0.00           H  
ATOM   3084  HG3 GLU   214      17.408  22.331  27.962  1.00  0.00           H  
ATOM   3085  CD  GLU   214      16.877  24.437  27.851  1.00  0.00           C  
ATOM   3086  OE1 GLU   214      17.929  24.852  28.422  1.00  0.00           O  
ATOM   3087  OE2 GLU   214      15.960  25.333  27.681  1.00  0.00           O  
ATOM   3088  C   GLU   214      13.795  21.898  29.935  1.00  0.00           C  
ATOM   3089  O   GLU   214      12.696  22.334  29.789  1.00  0.00           O  
ATOM   3090  N   ALA   215      13.917  20.699  30.559  1.00  0.00           N  
ATOM   3091  H   ALA   215      14.852  20.322  30.503  1.00  0.00           H  
ATOM   3092  CA  ALA   215      12.796  19.914  31.108  1.00  0.00           C  
ATOM   3093  HA  ALA   215      12.034  19.907  30.328  1.00  0.00           H  
ATOM   3094  CB  ALA   215      13.223  18.451  31.429  1.00  0.00           C  
ATOM   3095  HB1 ALA   215      12.504  17.778  31.896  1.00  0.00           H  
ATOM   3096  HB2 ALA   215      14.050  18.461  32.139  1.00  0.00           H  
ATOM   3097  HB3 ALA   215      13.575  17.994  30.504  1.00  0.00           H  
ATOM   3098  C   ALA   215      12.130  20.521  32.360  1.00  0.00           C  
ATOM   3099  O   ALA   215      10.893  20.338  32.453  1.00  0.00           O  
ATOM   3100  N   THR   216      12.820  21.172  33.277  1.00  0.00           N  
ATOM   3101  H   THR   216      13.830  21.199  33.300  1.00  0.00           H  
ATOM   3102  CA  THR   216      12.127  21.973  34.301  1.00  0.00           C  
ATOM   3103  HA  THR   216      11.170  21.512  34.546  1.00  0.00           H  
ATOM   3104  CB  THR   216      12.886  22.184  35.571  1.00  0.00           C  
ATOM   3105  HB  THR   216      13.588  22.990  35.358  1.00  0.00           H  
ATOM   3106  CG2 THR   216      12.039  22.608  36.747  1.00  0.00           C  
ATOM   3107 HG21 THR   216      11.036  22.218  36.572  1.00  0.00           H  
ATOM   3108 HG22 THR   216      12.053  23.698  36.743  1.00  0.00           H  
ATOM   3109 HG23 THR   216      12.476  22.128  37.622  1.00  0.00           H  
ATOM   3110  OG1 THR   216      13.459  20.997  35.994  1.00  0.00           O  
ATOM   3111  HG1 THR   216      14.320  21.040  35.571  1.00  0.00           H  
ATOM   3112  C   THR   216      11.795  23.324  33.770  1.00  0.00           C  
ATOM   3113  O   THR   216      10.828  23.859  34.282  1.00  0.00           O  
ATOM   3114  N   ARG   217      12.507  23.832  32.729  1.00  0.00           N  
ATOM   3115  H   ARG   217      13.359  23.405  32.395  1.00  0.00           H  
ATOM   3116  CA  ARG   217      12.073  25.098  32.045  1.00  0.00           C  
ATOM   3117  HA  ARG   217      11.891  25.829  32.832  1.00  0.00           H  
ATOM   3118  CB  ARG   217      13.174  25.699  31.086  1.00  0.00           C  
ATOM   3119  HB2 ARG   217      14.162  25.446  31.469  1.00  0.00           H  
ATOM   3120  HB3 ARG   217      13.146  25.145  30.147  1.00  0.00           H  
ATOM   3121  CG  ARG   217      13.100  27.178  30.930  1.00  0.00           C  
ATOM   3122  HG2 ARG   217      13.437  27.537  31.902  1.00  0.00           H  
ATOM   3123  HG3 ARG   217      12.057  27.457  30.780  1.00  0.00           H  
ATOM   3124  CD  ARG   217      14.061  27.690  29.796  1.00  0.00           C  
ATOM   3125  HD2 ARG   217      13.599  27.549  28.819  1.00  0.00           H  
ATOM   3126  HD3 ARG   217      14.185  28.771  29.857  1.00  0.00           H  
ATOM   3127  NE  ARG   217      15.370  27.013  29.738  1.00  0.00           N  
ATOM   3128  HE  ARG   217      15.566  26.418  28.946  1.00  0.00           H  
ATOM   3129  CZ  ARG   217      16.294  27.027  30.670  1.00  0.00           C  
ATOM   3130  NH1 ARG   217      16.196  27.847  31.675  1.00  0.00           N  
ATOM   3131 HH11 ARG   217      15.441  28.504  31.813  1.00  0.00           H  
ATOM   3132 HH12 ARG   217      16.813  27.664  32.453  1.00  0.00           H  
ATOM   3133  NH2 ARG   217      17.274  26.217  30.613  1.00  0.00           N  
ATOM   3134 HH21 ARG   217      17.521  25.729  29.764  1.00  0.00           H  
ATOM   3135 HH22 ARG   217      18.017  26.289  31.293  1.00  0.00           H  
ATOM   3136  C   ARG   217      10.767  24.922  31.260  1.00  0.00           C  
ATOM   3137  O   ARG   217       9.978  25.846  31.262  1.00  0.00           O  
ATOM   3138  N   ASP   218      10.528  23.701  30.708  1.00  0.00           N  
ATOM   3139  H   ASP   218      11.279  23.026  30.717  1.00  0.00           H  
ATOM   3140  CA  ASP   218       9.230  23.363  30.047  1.00  0.00           C  
ATOM   3141  HA  ASP   218       8.928  24.125  29.328  1.00  0.00           H  
ATOM   3142  CB  ASP   218       9.400  22.016  29.334  1.00  0.00           C  
ATOM   3143  HB2 ASP   218       8.442  21.502  29.251  1.00  0.00           H  
ATOM   3144  HB3 ASP   218       9.983  21.301  29.915  1.00  0.00           H  
ATOM   3145  CG  ASP   218       9.895  22.282  27.862  1.00  0.00           C  
ATOM   3146  OD1 ASP   218      10.075  23.386  27.275  1.00  0.00           O  
ATOM   3147  OD2 ASP   218      10.099  21.218  27.240  1.00  0.00           O  
ATOM   3148  C   ASP   218       8.076  23.229  31.062  1.00  0.00           C  
ATOM   3149  O   ASP   218       6.950  23.213  30.650  1.00  0.00           O  
ATOM   3150  N   ASN   219       8.373  23.026  32.388  1.00  0.00           N  
ATOM   3151  H   ASN   219       9.300  23.161  32.766  1.00  0.00           H  
ATOM   3152  CA  ASN   219       7.439  22.578  33.367  1.00  0.00           C  
ATOM   3153  HA  ASN   219       6.899  21.735  32.936  1.00  0.00           H  
ATOM   3154  CB  ASN   219       8.211  21.851  34.525  1.00  0.00           C  
ATOM   3155  HB2 ASN   219       8.886  22.547  35.023  1.00  0.00           H  
ATOM   3156  HB3 ASN   219       8.853  21.131  34.016  1.00  0.00           H  
ATOM   3157  CG  ASN   219       7.271  21.115  35.481  1.00  0.00           C  
ATOM   3158  OD1 ASN   219       6.128  21.444  35.657  1.00  0.00           O  
ATOM   3159  ND2 ASN   219       7.688  20.010  35.978  1.00  0.00           N  
ATOM   3160 HD21 ASN   219       8.665  19.790  35.841  1.00  0.00           H  
ATOM   3161 HD22 ASN   219       7.111  19.546  36.665  1.00  0.00           H  
ATOM   3162  C   ASN   219       6.500  23.637  33.918  1.00  0.00           C  
ATOM   3163  O   ASN   219       7.060  24.465  34.659  1.00  0.00           O  
ATOM   3164  N   PRO   220       5.146  23.610  33.602  1.00  0.00           N  
ATOM   3165  CD  PRO   220       4.458  22.581  32.765  1.00  0.00           C  
ATOM   3166  HD2 PRO   220       4.706  22.555  31.704  1.00  0.00           H  
ATOM   3167  HD3 PRO   220       4.712  21.579  33.109  1.00  0.00           H  
ATOM   3168  CG  PRO   220       2.990  22.858  32.967  1.00  0.00           C  
ATOM   3169  HG2 PRO   220       2.634  22.342  33.859  1.00  0.00           H  
ATOM   3170  HG3 PRO   220       2.461  22.602  32.049  1.00  0.00           H  
ATOM   3171  CB  PRO   220       2.954  24.350  33.251  1.00  0.00           C  
ATOM   3172  HB2 PRO   220       2.070  24.603  33.835  1.00  0.00           H  
ATOM   3173  HB3 PRO   220       3.007  24.762  32.243  1.00  0.00           H  
ATOM   3174  CA  PRO   220       4.220  24.585  34.063  1.00  0.00           C  
ATOM   3175  HA  PRO   220       4.749  25.476  33.726  1.00  0.00           H  
ATOM   3176  C   PRO   220       3.964  24.624  35.611  1.00  0.00           C  
ATOM   3177  O   PRO   220       3.617  25.584  36.214  1.00  0.00           O  
ATOM   3178  N   GLN   221       4.177  23.468  36.179  1.00  0.00           N  
ATOM   3179  H   GLN   221       4.468  22.701  35.591  1.00  0.00           H  
ATOM   3180  CA  GLN   221       4.020  23.148  37.661  1.00  0.00           C  
ATOM   3181  HA  GLN   221       3.291  23.862  38.044  1.00  0.00           H  
ATOM   3182  CB  GLN   221       3.477  21.671  37.846  1.00  0.00           C  
ATOM   3183  HB2 GLN   221       3.166  21.263  36.884  1.00  0.00           H  
ATOM   3184  HB3 GLN   221       4.249  21.057  38.310  1.00  0.00           H  
ATOM   3185  CG  GLN   221       2.252  21.620  38.831  1.00  0.00           C  
ATOM   3186  HG2 GLN   221       2.633  22.340  39.555  1.00  0.00           H  
ATOM   3187  HG3 GLN   221       2.149  20.551  39.015  1.00  0.00           H  
ATOM   3188  CD  GLN   221       0.915  22.112  38.239  1.00  0.00           C  
ATOM   3189  OE1 GLN   221      -0.012  21.394  37.927  1.00  0.00           O  
ATOM   3190  NE2 GLN   221       0.699  23.376  38.088  1.00  0.00           N  
ATOM   3191 HE21 GLN   221       1.396  24.018  38.435  1.00  0.00           H  
ATOM   3192 HE22 GLN   221      -0.165  23.716  37.691  1.00  0.00           H  
ATOM   3193  C   GLN   221       5.205  23.513  38.618  1.00  0.00           C  
ATOM   3194  O   GLN   221       5.214  23.229  39.786  1.00  0.00           O  
ATOM   3195  N   PHE   222       6.234  24.117  38.070  1.00  0.00           N  
ATOM   3196  H   PHE   222       6.185  24.417  37.107  1.00  0.00           H  
ATOM   3197  CA  PHE   222       7.441  24.530  38.817  1.00  0.00           C  
ATOM   3198  HA  PHE   222       7.725  23.958  39.701  1.00  0.00           H  
ATOM   3199  CB  PHE   222       8.619  24.314  37.951  1.00  0.00           C  
ATOM   3200  HB2 PHE   222       8.728  23.250  37.741  1.00  0.00           H  
ATOM   3201  HB3 PHE   222       8.422  24.675  36.941  1.00  0.00           H  
ATOM   3202  CG  PHE   222       9.921  24.792  38.502  1.00  0.00           C  
ATOM   3203  CD1 PHE   222      10.666  24.068  39.434  1.00  0.00           C  
ATOM   3204  HD1 PHE   222      10.251  23.172  39.872  1.00  0.00           H  
ATOM   3205  CE1 PHE   222      11.869  24.673  39.991  1.00  0.00           C  
ATOM   3206  HE1 PHE   222      12.459  24.162  40.739  1.00  0.00           H  
ATOM   3207  CZ  PHE   222      12.285  26.002  39.664  1.00  0.00           C  
ATOM   3208  HZ  PHE   222      13.155  26.451  40.120  1.00  0.00           H  
ATOM   3209  CE2 PHE   222      11.487  26.666  38.735  1.00  0.00           C  
ATOM   3210  HE2 PHE   222      11.749  27.671  38.439  1.00  0.00           H  
ATOM   3211  CD2 PHE   222      10.348  26.106  38.125  1.00  0.00           C  
ATOM   3212  HD2 PHE   222       9.723  26.704  37.479  1.00  0.00           H  
ATOM   3213  C   PHE   222       7.334  26.029  39.120  1.00  0.00           C  
ATOM   3214  O   PHE   222       6.753  26.809  38.315  1.00  0.00           O  
ATOM   3215  N   GLU   223       7.903  26.511  40.248  1.00  0.00           N  
ATOM   3216  H   GLU   223       8.463  25.872  40.794  1.00  0.00           H  
ATOM   3217  CA  GLU   223       8.088  27.914  40.428  1.00  0.00           C  
ATOM   3218  HA  GLU   223       8.048  28.466  39.489  1.00  0.00           H  
ATOM   3219  CB  GLU   223       6.865  28.343  41.211  1.00  0.00           C  
ATOM   3220  HB2 GLU   223       5.998  28.106  40.595  1.00  0.00           H  
ATOM   3221  HB3 GLU   223       6.928  27.884  42.198  1.00  0.00           H  
ATOM   3222  CG  GLU   223       6.661  29.840  41.271  1.00  0.00           C  
ATOM   3223  HG2 GLU   223       7.448  30.205  41.931  1.00  0.00           H  
ATOM   3224  HG3 GLU   223       5.761  30.057  41.845  1.00  0.00           H  
ATOM   3225  CD  GLU   223       6.638  30.580  39.921  1.00  0.00           C  
ATOM   3226  OE1 GLU   223       5.522  31.018  39.550  1.00  0.00           O  
ATOM   3227  OE2 GLU   223       7.698  30.759  39.245  1.00  0.00           O  
ATOM   3228  C   GLU   223       9.390  28.180  41.229  1.00  0.00           C  
ATOM   3229  O   GLU   223      10.013  27.267  41.809  1.00  0.00           O  
ATOM   3230  N   LEU   224       9.894  29.378  40.993  1.00  0.00           N  
ATOM   3231  H   LEU   224       9.256  30.045  40.582  1.00  0.00           H  
ATOM   3232  CA  LEU   224      11.208  29.838  41.642  1.00  0.00           C  
ATOM   3233  HA  LEU   224      11.544  29.035  42.299  1.00  0.00           H  
ATOM   3234  CB  LEU   224      12.125  30.221  40.411  1.00  0.00           C  
ATOM   3235  HB2 LEU   224      12.163  29.460  39.631  1.00  0.00           H  
ATOM   3236  HB3 LEU   224      11.604  31.059  39.947  1.00  0.00           H  
ATOM   3237  CG  LEU   224      13.550  30.663  40.727  1.00  0.00           C  
ATOM   3238  HG  LEU   224      13.628  31.466  41.459  1.00  0.00           H  
ATOM   3239  CD1 LEU   224      14.247  29.495  41.430  1.00  0.00           C  
ATOM   3240 HD11 LEU   224      14.153  28.618  40.790  1.00  0.00           H  
ATOM   3241 HD12 LEU   224      13.796  29.419  42.420  1.00  0.00           H  
ATOM   3242 HD13 LEU   224      15.276  29.812  41.596  1.00  0.00           H  
ATOM   3243  CD2 LEU   224      14.305  30.893  39.453  1.00  0.00           C  
ATOM   3244 HD21 LEU   224      15.339  31.183  39.638  1.00  0.00           H  
ATOM   3245 HD22 LEU   224      14.230  30.019  38.807  1.00  0.00           H  
ATOM   3246 HD23 LEU   224      13.866  31.769  38.975  1.00  0.00           H  
ATOM   3247  C   LEU   224      10.924  31.062  42.468  1.00  0.00           C  
ATOM   3248  O   LEU   224      10.372  32.098  42.042  1.00  0.00           O  
ATOM   3249  N   PHE   225      11.510  31.020  43.683  1.00  0.00           N  
ATOM   3250  H   PHE   225      12.085  30.220  43.904  1.00  0.00           H  
ATOM   3251  CA  PHE   225      11.483  32.127  44.625  1.00  0.00           C  
ATOM   3252  HA  PHE   225      11.125  33.075  44.223  1.00  0.00           H  
ATOM   3253  CB  PHE   225      10.547  31.700  45.718  1.00  0.00           C  
ATOM   3254  HB2 PHE   225      11.004  30.813  46.156  1.00  0.00           H  
ATOM   3255  HB3 PHE   225      10.572  32.500  46.458  1.00  0.00           H  
ATOM   3256  CG  PHE   225       9.112  31.416  45.281  1.00  0.00           C  
ATOM   3257  CD1 PHE   225       8.330  32.419  44.730  1.00  0.00           C  
ATOM   3258  HD1 PHE   225       8.790  33.382  44.564  1.00  0.00           H  
ATOM   3259  CE1 PHE   225       6.994  32.178  44.442  1.00  0.00           C  
ATOM   3260  HE1 PHE   225       6.452  32.946  43.910  1.00  0.00           H  
ATOM   3261  CZ  PHE   225       6.402  30.890  44.620  1.00  0.00           C  
ATOM   3262  HZ  PHE   225       5.402  30.723  44.248  1.00  0.00           H  
ATOM   3263  CE2 PHE   225       7.185  29.870  45.162  1.00  0.00           C  
ATOM   3264  HE2 PHE   225       6.844  28.846  45.201  1.00  0.00           H  
ATOM   3265  CD2 PHE   225       8.506  30.150  45.583  1.00  0.00           C  
ATOM   3266  HD2 PHE   225       9.093  29.349  46.008  1.00  0.00           H  
ATOM   3267  C   PHE   225      12.898  32.553  45.168  1.00  0.00           C  
ATOM   3268  O   PHE   225      13.393  31.952  46.112  1.00  0.00           O  
ATOM   3269  N   ASP   226      13.480  33.589  44.544  1.00  0.00           N  
ATOM   3270  H   ASP   226      13.103  34.063  43.735  1.00  0.00           H  
ATOM   3271  CA  ASP   226      14.839  34.083  44.962  1.00  0.00           C  
ATOM   3272  HA  ASP   226      15.472  33.317  45.410  1.00  0.00           H  
ATOM   3273  CB  ASP   226      15.634  34.432  43.688  1.00  0.00           C  
ATOM   3274  HB2 ASP   226      16.653  34.712  43.954  1.00  0.00           H  
ATOM   3275  HB3 ASP   226      15.722  33.545  43.061  1.00  0.00           H  
ATOM   3276  CG  ASP   226      15.124  35.552  42.738  1.00  0.00           C  
ATOM   3277  OD1 ASP   226      13.886  35.551  42.477  1.00  0.00           O  
ATOM   3278  OD2 ASP   226      15.798  36.431  42.223  1.00  0.00           O  
ATOM   3279  C   ASP   226      14.695  35.256  45.948  1.00  0.00           C  
ATOM   3280  O   ASP   226      13.552  35.651  46.249  1.00  0.00           O  
ATOM   3281  N   GLU   227      15.775  35.788  46.504  1.00  0.00           N  
ATOM   3282  H   GLU   227      16.687  35.434  46.252  1.00  0.00           H  
ATOM   3283  CA  GLU   227      15.751  36.702  47.658  1.00  0.00           C  
ATOM   3284  HA  GLU   227      16.723  36.721  48.152  1.00  0.00           H  
ATOM   3285  CB  GLU   227      15.511  38.134  47.158  1.00  0.00           C  
ATOM   3286  HB2 GLU   227      14.615  38.148  46.537  1.00  0.00           H  
ATOM   3287  HB3 GLU   227      15.440  38.807  48.012  1.00  0.00           H  
ATOM   3288  CG  GLU   227      16.602  38.741  46.273  1.00  0.00           C  
ATOM   3289  HG2 GLU   227      17.485  38.747  46.912  1.00  0.00           H  
ATOM   3290  HG3 GLU   227      16.615  38.067  45.416  1.00  0.00           H  
ATOM   3291  CD  GLU   227      16.351  40.108  45.780  1.00  0.00           C  
ATOM   3292  OE1 GLU   227      16.434  40.362  44.604  1.00  0.00           O  
ATOM   3293  OE2 GLU   227      16.423  41.120  46.551  1.00  0.00           O  
ATOM   3294  C   GLU   227      14.826  36.208  48.781  1.00  0.00           C  
ATOM   3295  O   GLU   227      13.939  36.954  49.259  1.00  0.00           O  
ATOM   3296  N   SER   228      14.891  34.936  49.144  1.00  0.00           N  
ATOM   3297  H   SER   228      15.462  34.354  48.547  1.00  0.00           H  
ATOM   3298  CA  SER   228      13.897  34.203  49.968  1.00  0.00           C  
ATOM   3299  HA  SER   228      13.185  34.858  50.471  1.00  0.00           H  
ATOM   3300  CB  SER   228      13.001  33.278  49.045  1.00  0.00           C  
ATOM   3301  HB2 SER   228      12.438  32.738  49.807  1.00  0.00           H  
ATOM   3302  HB3 SER   228      13.595  32.633  48.399  1.00  0.00           H  
ATOM   3303  OG  SER   228      12.160  34.138  48.244  1.00  0.00           O  
ATOM   3304  HG  SER   228      12.744  34.476  47.561  1.00  0.00           H  
ATOM   3305  C   SER   228      14.553  33.238  50.979  1.00  0.00           C  
ATOM   3306  O   SER   228      14.777  32.040  50.659  1.00  0.00           O  
ATOM   3307  N   LEU   229      14.709  33.734  52.247  1.00  0.00           N  
ATOM   3308  H   LEU   229      14.457  34.656  52.571  1.00  0.00           H  
ATOM   3309  CA  LEU   229      15.490  32.994  53.278  1.00  0.00           C  
ATOM   3310  HA  LEU   229      16.286  32.454  52.766  1.00  0.00           H  
ATOM   3311  CB  LEU   229      15.953  33.985  54.426  1.00  0.00           C  
ATOM   3312  HB2 LEU   229      15.100  34.620  54.664  1.00  0.00           H  
ATOM   3313  HB3 LEU   229      16.707  34.696  54.088  1.00  0.00           H  
ATOM   3314  CG  LEU   229      16.435  33.332  55.715  1.00  0.00           C  
ATOM   3315  HG  LEU   229      15.913  32.410  55.972  1.00  0.00           H  
ATOM   3316  CD1 LEU   229      17.909  32.889  55.500  1.00  0.00           C  
ATOM   3317 HD11 LEU   229      18.511  33.793  55.407  1.00  0.00           H  
ATOM   3318 HD12 LEU   229      18.259  32.235  56.298  1.00  0.00           H  
ATOM   3319 HD13 LEU   229      17.952  32.273  54.602  1.00  0.00           H  
ATOM   3320  CD2 LEU   229      16.383  34.212  56.939  1.00  0.00           C  
ATOM   3321 HD21 LEU   229      16.883  35.172  56.815  1.00  0.00           H  
ATOM   3322 HD22 LEU   229      16.855  33.762  57.813  1.00  0.00           H  
ATOM   3323 HD23 LEU   229      15.350  34.298  57.279  1.00  0.00           H  
ATOM   3324  C   LEU   229      14.531  31.922  53.983  1.00  0.00           C  
ATOM   3325  O   LEU   229      13.664  32.290  54.812  1.00  0.00           O  
ATOM   3326  N   VAL   230      14.749  30.667  53.705  1.00  0.00           N  
ATOM   3327  H   VAL   230      15.494  30.492  53.045  1.00  0.00           H  
ATOM   3328  CA  VAL   230      14.188  29.627  54.556  1.00  0.00           C  
ATOM   3329  HA  VAL   230      13.167  29.950  54.758  1.00  0.00           H  
ATOM   3330  CB  VAL   230      14.102  28.284  53.784  1.00  0.00           C  
ATOM   3331  HB  VAL   230      15.122  27.973  53.556  1.00  0.00           H  
ATOM   3332  CG1 VAL   230      13.441  27.162  54.616  1.00  0.00           C  
ATOM   3333 HG11 VAL   230      12.619  27.640  55.149  1.00  0.00           H  
ATOM   3334 HG12 VAL   230      14.128  26.789  55.376  1.00  0.00           H  
ATOM   3335 HG13 VAL   230      12.864  26.442  54.035  1.00  0.00           H  
ATOM   3336  CG2 VAL   230      13.312  28.356  52.479  1.00  0.00           C  
ATOM   3337 HG21 VAL   230      12.298  28.709  52.662  1.00  0.00           H  
ATOM   3338 HG22 VAL   230      13.301  27.381  51.992  1.00  0.00           H  
ATOM   3339 HG23 VAL   230      13.801  28.992  51.741  1.00  0.00           H  
ATOM   3340  C   VAL   230      14.906  29.427  55.893  1.00  0.00           C  
ATOM   3341  O   VAL   230      16.162  29.200  55.898  1.00  0.00           O  
ATOM   3342  N   THR   231      14.145  29.655  56.976  1.00  0.00           N  
ATOM   3343  H   THR   231      13.164  29.788  56.778  1.00  0.00           H  
ATOM   3344  CA  THR   231      14.628  29.731  58.335  1.00  0.00           C  
ATOM   3345  HA  THR   231      15.683  30.004  58.350  1.00  0.00           H  
ATOM   3346  CB  THR   231      13.780  30.751  59.127  1.00  0.00           C  
ATOM   3347  HB  THR   231      14.337  30.816  60.062  1.00  0.00           H  
ATOM   3348  CG2 THR   231      13.689  32.089  58.404  1.00  0.00           C  
ATOM   3349 HG21 THR   231      13.127  32.812  58.994  1.00  0.00           H  
ATOM   3350 HG22 THR   231      13.182  32.039  57.440  1.00  0.00           H  
ATOM   3351 HG23 THR   231      14.715  32.443  58.308  1.00  0.00           H  
ATOM   3352  OG1 THR   231      12.490  30.274  59.304  1.00  0.00           O  
ATOM   3353  HG1 THR   231      12.042  30.270  58.454  1.00  0.00           H  
ATOM   3354  C   THR   231      14.704  28.338  59.043  1.00  0.00           C  
ATOM   3355  O   THR   231      15.544  28.122  59.879  1.00  0.00           O  
ATOM   3356  N   ARG   232      13.747  27.444  58.655  1.00  0.00           N  
ATOM   3357  H   ARG   232      13.009  27.844  58.093  1.00  0.00           H  
ATOM   3358  CA  ARG   232      13.676  26.009  58.929  1.00  0.00           C  
ATOM   3359  HA  ARG   232      14.662  25.557  58.821  1.00  0.00           H  
ATOM   3360  CB  ARG   232      13.369  25.851  60.445  1.00  0.00           C  
ATOM   3361  HB2 ARG   232      13.145  24.792  60.578  1.00  0.00           H  
ATOM   3362  HB3 ARG   232      14.211  26.039  61.111  1.00  0.00           H  
ATOM   3363  CG  ARG   232      12.183  26.696  60.833  1.00  0.00           C  
ATOM   3364  HG2 ARG   232      12.459  27.745  60.933  1.00  0.00           H  
ATOM   3365  HG3 ARG   232      11.401  26.565  60.084  1.00  0.00           H  
ATOM   3366  CD  ARG   232      11.649  26.318  62.188  1.00  0.00           C  
ATOM   3367  HD2 ARG   232      11.586  25.229  62.199  1.00  0.00           H  
ATOM   3368  HD3 ARG   232      12.372  26.753  62.877  1.00  0.00           H  
ATOM   3369  NE  ARG   232      10.292  26.869  62.503  1.00  0.00           N  
ATOM   3370  HE  ARG   232      10.132  27.757  62.048  1.00  0.00           H  
ATOM   3371  CZ  ARG   232       9.533  26.420  63.455  1.00  0.00           C  
ATOM   3372  NH1 ARG   232       9.735  25.406  64.236  1.00  0.00           N  
ATOM   3373 HH11 ARG   232      10.487  24.766  64.021  1.00  0.00           H  
ATOM   3374 HH12 ARG   232       9.028  25.182  64.921  1.00  0.00           H  
ATOM   3375  NH2 ARG   232       8.506  27.174  63.756  1.00  0.00           N  
ATOM   3376 HH21 ARG   232       8.351  27.952  63.130  1.00  0.00           H  
ATOM   3377 HH22 ARG   232       7.846  27.000  64.499  1.00  0.00           H  
ATOM   3378  C   ARG   232      12.706  25.305  58.037  1.00  0.00           C  
ATOM   3379  O   ARG   232      11.797  25.966  57.469  1.00  0.00           O  
ATOM   3380  N   VAL   233      12.751  23.924  58.026  1.00  0.00           N  
ATOM   3381  H   VAL   233      13.476  23.466  58.559  1.00  0.00           H  
ATOM   3382  CA  VAL   233      11.578  23.124  57.652  1.00  0.00           C  
ATOM   3383  HA  VAL   233      10.939  23.607  56.913  1.00  0.00           H  
ATOM   3384  CB  VAL   233      11.996  21.786  56.940  1.00  0.00           C  
ATOM   3385  HB  VAL   233      11.152  21.569  56.285  1.00  0.00           H  
ATOM   3386  CG1 VAL   233      13.336  21.867  56.085  1.00  0.00           C  
ATOM   3387 HG11 VAL   233      13.422  22.778  55.494  1.00  0.00           H  
ATOM   3388 HG12 VAL   233      13.404  21.007  55.419  1.00  0.00           H  
ATOM   3389 HG13 VAL   233      14.161  21.822  56.795  1.00  0.00           H  
ATOM   3390  CG2 VAL   233      12.193  20.651  57.870  1.00  0.00           C  
ATOM   3391 HG21 VAL   233      11.245  20.259  58.237  1.00  0.00           H  
ATOM   3392 HG22 VAL   233      12.783  21.032  58.704  1.00  0.00           H  
ATOM   3393 HG23 VAL   233      12.686  19.823  57.360  1.00  0.00           H  
ATOM   3394  C   VAL   233      10.673  22.841  58.840  1.00  0.00           C  
ATOM   3395  O   VAL   233      11.119  22.828  59.969  1.00  0.00           O  
ATOM   3396  N   LEU   234       9.360  22.771  58.562  1.00  0.00           N  
ATOM   3397  H   LEU   234       9.137  22.620  57.589  1.00  0.00           H  
ATOM   3398  CA  LEU   234       8.276  22.621  59.502  1.00  0.00           C  
ATOM   3399  HA  LEU   234       8.654  22.816  60.506  1.00  0.00           H  
ATOM   3400  CB  LEU   234       7.113  23.608  59.198  1.00  0.00           C  
ATOM   3401  HB2 LEU   234       6.304  23.447  59.910  1.00  0.00           H  
ATOM   3402  HB3 LEU   234       6.769  23.377  58.190  1.00  0.00           H  
ATOM   3403  CG  LEU   234       7.374  25.087  59.197  1.00  0.00           C  
ATOM   3404  HG  LEU   234       8.121  25.260  58.422  1.00  0.00           H  
ATOM   3405  CD1 LEU   234       6.087  25.795  58.882  1.00  0.00           C  
ATOM   3406 HD11 LEU   234       5.743  25.411  57.921  1.00  0.00           H  
ATOM   3407 HD12 LEU   234       6.349  26.849  58.788  1.00  0.00           H  
ATOM   3408 HD13 LEU   234       5.384  25.539  59.674  1.00  0.00           H  
ATOM   3409  CD2 LEU   234       7.788  25.654  60.611  1.00  0.00           C  
ATOM   3410 HD21 LEU   234       7.951  26.730  60.671  1.00  0.00           H  
ATOM   3411 HD22 LEU   234       7.082  25.357  61.387  1.00  0.00           H  
ATOM   3412 HD23 LEU   234       8.709  25.164  60.927  1.00  0.00           H  
ATOM   3413  C   LEU   234       7.871  21.146  59.502  1.00  0.00           C  
ATOM   3414  O   LEU   234       7.910  20.460  58.451  1.00  0.00           O  
ATOM   3415  N   VAL   235       7.345  20.553  60.593  1.00  0.00           N  
ATOM   3416  H   VAL   235       7.317  21.112  61.433  1.00  0.00           H  
ATOM   3417  CA  VAL   235       7.230  19.050  60.736  1.00  0.00           C  
ATOM   3418  HA  VAL   235       7.383  18.435  59.849  1.00  0.00           H  
ATOM   3419  CB  VAL   235       8.301  18.507  61.631  1.00  0.00           C  
ATOM   3420  HB  VAL   235       8.342  19.027  62.588  1.00  0.00           H  
ATOM   3421  CG1 VAL   235       8.179  17.045  62.081  1.00  0.00           C  
ATOM   3422 HG11 VAL   235       8.382  16.519  61.148  1.00  0.00           H  
ATOM   3423 HG12 VAL   235       9.053  16.902  62.716  1.00  0.00           H  
ATOM   3424 HG13 VAL   235       7.320  16.829  62.717  1.00  0.00           H  
ATOM   3425  CG2 VAL   235       9.692  18.649  60.962  1.00  0.00           C  
ATOM   3426 HG21 VAL   235      10.454  18.399  61.700  1.00  0.00           H  
ATOM   3427 HG22 VAL   235       9.872  19.669  60.623  1.00  0.00           H  
ATOM   3428 HG23 VAL   235       9.738  18.046  60.055  1.00  0.00           H  
ATOM   3429  C   VAL   235       5.851  18.741  61.430  1.00  0.00           C  
ATOM   3430  O   VAL   235       5.494  19.306  62.387  1.00  0.00           O  
ATOM   3431  N   GLU   236       5.079  17.778  60.918  1.00  0.00           N  
ATOM   3432  H   GLU   236       5.395  17.344  60.062  1.00  0.00           H  
ATOM   3433  CA  GLU   236       3.768  17.300  61.386  1.00  0.00           C  
ATOM   3434  HA  GLU   236       3.577  17.692  62.384  1.00  0.00           H  
ATOM   3435  CB  GLU   236       2.667  17.890  60.449  1.00  0.00           C  
ATOM   3436  HB2 GLU   236       2.894  18.955  60.411  1.00  0.00           H  
ATOM   3437  HB3 GLU   236       2.811  17.469  59.454  1.00  0.00           H  
ATOM   3438  CG  GLU   236       1.187  17.694  60.882  1.00  0.00           C  
ATOM   3439  HG2 GLU   236       0.951  16.630  60.898  1.00  0.00           H  
ATOM   3440  HG3 GLU   236       0.587  18.336  60.237  1.00  0.00           H  
ATOM   3441  CD  GLU   236       0.853  18.234  62.260  1.00  0.00           C  
ATOM   3442  OE1 GLU   236       1.135  19.431  62.613  1.00  0.00           O  
ATOM   3443  OE2 GLU   236       0.385  17.380  63.082  1.00  0.00           O  
ATOM   3444  C   GLU   236       3.642  15.754  61.438  1.00  0.00           C  
ATOM   3445  O   GLU   236       4.076  15.059  60.490  1.00  0.00           O  
ATOM   3446  N   ASP   237       3.078  15.139  62.539  1.00  0.00           N  
ATOM   3447  H   ASP   237       2.603  15.749  63.189  1.00  0.00           H  
ATOM   3448  CA  ASP   237       3.121  13.677  62.739  1.00  0.00           C  
ATOM   3449  HA  ASP   237       2.818  13.413  63.753  1.00  0.00           H  
ATOM   3450  CB  ASP   237       2.048  13.016  61.875  1.00  0.00           C  
ATOM   3451  HB2 ASP   237       1.884  13.560  60.944  1.00  0.00           H  
ATOM   3452  HB3 ASP   237       2.285  11.987  61.605  1.00  0.00           H  
ATOM   3453  CG  ASP   237       0.621  12.952  62.534  1.00  0.00           C  
ATOM   3454  OD1 ASP   237       0.378  13.411  63.697  1.00  0.00           O  
ATOM   3455  OD2 ASP   237      -0.236  12.452  61.849  1.00  0.00           O  
ATOM   3456  C   ASP   237       4.513  13.086  62.559  1.00  0.00           C  
ATOM   3457  O   ASP   237       4.748  11.968  62.011  1.00  0.00           O  
ATOM   3458  N   GLY   238       5.561  13.849  62.932  1.00  0.00           N  
ATOM   3459  H   GLY   238       5.305  14.694  63.421  1.00  0.00           H  
ATOM   3460  CA  GLY   238       7.042  13.550  62.865  1.00  0.00           C  
ATOM   3461  HA2 GLY   238       7.590  14.323  63.406  1.00  0.00           H  
ATOM   3462  HA3 GLY   238       7.067  12.554  63.305  1.00  0.00           H  
ATOM   3463  C   GLY   238       7.500  13.333  61.464  1.00  0.00           C  
ATOM   3464  O   GLY   238       8.593  12.667  61.268  1.00  0.00           O  
ATOM   3465  N   THR   239       6.811  13.862  60.385  1.00  0.00           N  
ATOM   3466  H   THR   239       5.952  14.345  60.606  1.00  0.00           H  
ATOM   3467  CA  THR   239       7.227  13.883  59.004  1.00  0.00           C  
ATOM   3468  HA  THR   239       8.199  13.416  58.845  1.00  0.00           H  
ATOM   3469  CB  THR   239       6.145  13.278  58.075  1.00  0.00           C  
ATOM   3470  HB  THR   239       6.474  13.260  57.036  1.00  0.00           H  
ATOM   3471  CG2 THR   239       5.812  11.836  58.464  1.00  0.00           C  
ATOM   3472 HG21 THR   239       5.279  11.326  57.662  1.00  0.00           H  
ATOM   3473 HG22 THR   239       6.736  11.268  58.570  1.00  0.00           H  
ATOM   3474 HG23 THR   239       5.287  11.896  59.417  1.00  0.00           H  
ATOM   3475  OG1 THR   239       4.931  14.088  58.118  1.00  0.00           O  
ATOM   3476  HG1 THR   239       4.674  14.074  59.043  1.00  0.00           H  
ATOM   3477  C   THR   239       7.464  15.386  58.603  1.00  0.00           C  
ATOM   3478  O   THR   239       6.806  16.253  59.105  1.00  0.00           O  
ATOM   3479  N   ALA   240       8.321  15.697  57.614  1.00  0.00           N  
ATOM   3480  H   ALA   240       9.045  15.030  57.388  1.00  0.00           H  
ATOM   3481  CA  ALA   240       8.479  16.981  57.013  1.00  0.00           C  
ATOM   3482  HA  ALA   240       8.805  17.770  57.691  1.00  0.00           H  
ATOM   3483  CB  ALA   240       9.516  16.861  55.968  1.00  0.00           C  
ATOM   3484  HB1 ALA   240       9.786  17.768  55.428  1.00  0.00           H  
ATOM   3485  HB2 ALA   240      10.398  16.318  56.309  1.00  0.00           H  
ATOM   3486  HB3 ALA   240       9.031  16.229  55.224  1.00  0.00           H  
ATOM   3487  C   ALA   240       7.065  17.418  56.418  1.00  0.00           C  
ATOM   3488  O   ALA   240       6.417  16.597  55.706  1.00  0.00           O  
ATOM   3489  N   ALA   241       6.571  18.626  56.818  1.00  0.00           N  
ATOM   3490  H   ALA   241       7.134  19.148  57.474  1.00  0.00           H  
ATOM   3491  CA  ALA   241       5.229  19.097  56.485  1.00  0.00           C  
ATOM   3492  HA  ALA   241       4.870  18.486  55.657  1.00  0.00           H  
ATOM   3493  CB  ALA   241       4.513  18.991  57.833  1.00  0.00           C  
ATOM   3494  HB1 ALA   241       5.099  19.549  58.564  1.00  0.00           H  
ATOM   3495  HB2 ALA   241       4.432  17.937  58.098  1.00  0.00           H  
ATOM   3496  HB3 ALA   241       3.510  19.418  57.816  1.00  0.00           H  
ATOM   3497  C   ALA   241       5.105  20.461  55.749  1.00  0.00           C  
ATOM   3498  O   ALA   241       4.002  20.862  55.302  1.00  0.00           O  
ATOM   3499  N   GLY   242       6.215  21.121  55.547  1.00  0.00           N  
ATOM   3500  H   GLY   242       7.028  20.680  55.955  1.00  0.00           H  
ATOM   3501  CA  GLY   242       6.377  22.424  54.906  1.00  0.00           C  
ATOM   3502  HA2 GLY   242       6.365  22.325  53.821  1.00  0.00           H  
ATOM   3503  HA3 GLY   242       5.469  22.971  55.158  1.00  0.00           H  
ATOM   3504  C   GLY   242       7.669  23.209  55.228  1.00  0.00           C  
ATOM   3505  O   GLY   242       8.584  22.679  55.823  1.00  0.00           O  
ATOM   3506  N   VAL   243       7.710  24.490  54.971  1.00  0.00           N  
ATOM   3507  H   VAL   243       6.941  24.879  54.444  1.00  0.00           H  
ATOM   3508  CA  VAL   243       8.849  25.326  55.251  1.00  0.00           C  
ATOM   3509  HA  VAL   243       9.448  24.871  56.040  1.00  0.00           H  
ATOM   3510  CB  VAL   243       9.721  25.386  53.974  1.00  0.00           C  
ATOM   3511  HB  VAL   243      10.665  25.728  54.399  1.00  0.00           H  
ATOM   3512  CG1 VAL   243      10.232  24.012  53.490  1.00  0.00           C  
ATOM   3513 HG11 VAL   243      10.861  24.076  52.602  1.00  0.00           H  
ATOM   3514 HG12 VAL   243       9.500  23.241  53.251  1.00  0.00           H  
ATOM   3515 HG13 VAL   243      10.845  23.526  54.248  1.00  0.00           H  
ATOM   3516  CG2 VAL   243       9.171  26.295  52.847  1.00  0.00           C  
ATOM   3517 HG21 VAL   243       9.996  26.362  52.138  1.00  0.00           H  
ATOM   3518 HG22 VAL   243       8.956  27.325  53.132  1.00  0.00           H  
ATOM   3519 HG23 VAL   243       8.310  25.789  52.411  1.00  0.00           H  
ATOM   3520  C   VAL   243       8.438  26.728  55.752  1.00  0.00           C  
ATOM   3521  O   VAL   243       7.411  27.255  55.428  1.00  0.00           O  
ATOM   3522  N   GLU   244       9.327  27.471  56.418  1.00  0.00           N  
ATOM   3523  H   GLU   244      10.262  27.128  56.580  1.00  0.00           H  
ATOM   3524  CA  GLU   244       9.103  28.764  57.035  1.00  0.00           C  
ATOM   3525  HA  GLU   244       8.088  29.128  56.875  1.00  0.00           H  
ATOM   3526  CB  GLU   244       9.252  28.536  58.581  1.00  0.00           C  
ATOM   3527  HB2 GLU   244       8.499  27.805  58.875  1.00  0.00           H  
ATOM   3528  HB3 GLU   244      10.227  28.117  58.832  1.00  0.00           H  
ATOM   3529  CG  GLU   244       8.982  29.747  59.410  1.00  0.00           C  
ATOM   3530  HG2 GLU   244       9.902  30.310  59.253  1.00  0.00           H  
ATOM   3531  HG3 GLU   244       8.087  30.209  58.995  1.00  0.00           H  
ATOM   3532  CD  GLU   244       8.749  29.526  60.933  1.00  0.00           C  
ATOM   3533  OE1 GLU   244       9.806  29.369  61.600  1.00  0.00           O  
ATOM   3534  OE2 GLU   244       7.592  29.644  61.450  1.00  0.00           O  
ATOM   3535  C   GLU   244      10.198  29.670  56.415  1.00  0.00           C  
ATOM   3536  O   GLU   244      11.378  29.344  56.486  1.00  0.00           O  
ATOM   3537  N   VAL   245       9.748  30.758  55.798  1.00  0.00           N  
ATOM   3538  H   VAL   245       8.754  30.921  55.863  1.00  0.00           H  
ATOM   3539  CA  VAL   245      10.432  31.484  54.788  1.00  0.00           C  
ATOM   3540  HA  VAL   245      11.486  31.268  54.965  1.00  0.00           H  
ATOM   3541  CB  VAL   245      10.178  30.861  53.369  1.00  0.00           C  
ATOM   3542  HB  VAL   245      10.488  29.816  53.367  1.00  0.00           H  
ATOM   3543  CG1 VAL   245       8.642  30.912  53.173  1.00  0.00           C  
ATOM   3544 HG11 VAL   245       8.032  30.309  53.845  1.00  0.00           H  
ATOM   3545 HG12 VAL   245       8.380  30.756  52.126  1.00  0.00           H  
ATOM   3546 HG13 VAL   245       8.257  31.921  53.317  1.00  0.00           H  
ATOM   3547  CG2 VAL   245      10.907  31.589  52.194  1.00  0.00           C  
ATOM   3548 HG21 VAL   245      11.983  31.589  52.372  1.00  0.00           H  
ATOM   3549 HG22 VAL   245      10.737  31.123  51.224  1.00  0.00           H  
ATOM   3550 HG23 VAL   245      10.584  32.629  52.135  1.00  0.00           H  
ATOM   3551  C   VAL   245      10.168  32.987  54.903  1.00  0.00           C  
ATOM   3552  O   VAL   245       9.049  33.410  55.065  1.00  0.00           O  
ATOM   3553  N   GLN   246      11.215  33.756  54.558  1.00  0.00           N  
ATOM   3554  H   GLN   246      12.051  33.268  54.269  1.00  0.00           H  
ATOM   3555  CA  GLN   246      11.288  35.219  54.769  1.00  0.00           C  
ATOM   3556  HA  GLN   246      10.295  35.605  55.000  1.00  0.00           H  
ATOM   3557  CB  GLN   246      12.178  35.334  56.015  1.00  0.00           C  
ATOM   3558  HB2 GLN   246      11.790  34.673  56.790  1.00  0.00           H  
ATOM   3559  HB3 GLN   246      13.194  34.954  55.914  1.00  0.00           H  
ATOM   3560  CG  GLN   246      12.224  36.849  56.498  1.00  0.00           C  
ATOM   3561  HG2 GLN   246      12.776  37.517  55.837  1.00  0.00           H  
ATOM   3562  HG3 GLN   246      11.180  37.144  56.601  1.00  0.00           H  
ATOM   3563  CD  GLN   246      12.932  36.970  57.881  1.00  0.00           C  
ATOM   3564  OE1 GLN   246      13.555  35.997  58.374  1.00  0.00           O  
ATOM   3565  NE2 GLN   246      12.877  38.070  58.511  1.00  0.00           N  
ATOM   3566 HE21 GLN   246      12.234  38.725  58.090  1.00  0.00           H  
ATOM   3567 HE22 GLN   246      13.336  38.305  59.380  1.00  0.00           H  
ATOM   3568  C   GLN   246      11.883  36.049  53.635  1.00  0.00           C  
ATOM   3569  O   GLN   246      12.973  35.865  53.173  1.00  0.00           O  
ATOM   3570  N   ASP   247      11.025  36.995  53.217  1.00  0.00           N  
ATOM   3571  H   ASP   247      10.126  37.024  53.677  1.00  0.00           H  
ATOM   3572  CA  ASP   247      11.199  37.778  52.054  1.00  0.00           C  
ATOM   3573  HA  ASP   247      11.421  37.114  51.219  1.00  0.00           H  
ATOM   3574  CB  ASP   247       9.805  38.251  51.576  1.00  0.00           C  
ATOM   3575  HB2 ASP   247       9.321  37.352  51.195  1.00  0.00           H  
ATOM   3576  HB3 ASP   247       9.275  38.675  52.430  1.00  0.00           H  
ATOM   3577  CG  ASP   247       9.793  39.221  50.439  1.00  0.00           C  
ATOM   3578  OD1 ASP   247      10.405  38.786  49.409  1.00  0.00           O  
ATOM   3579  OD2 ASP   247       9.037  40.254  50.493  1.00  0.00           O  
ATOM   3580  C   ASP   247      12.186  38.903  52.354  1.00  0.00           C  
ATOM   3581  O   ASP   247      11.800  39.928  52.940  1.00  0.00           O  
ATOM   3582  N   ARG   248      13.444  38.854  51.828  1.00  0.00           N  
ATOM   3583  H   ARG   248      13.658  38.042  51.266  1.00  0.00           H  
ATOM   3584  CA  ARG   248      14.589  39.804  52.175  1.00  0.00           C  
ATOM   3585  HA  ARG   248      14.818  39.764  53.240  1.00  0.00           H  
ATOM   3586  CB  ARG   248      15.793  39.519  51.272  1.00  0.00           C  
ATOM   3587  HB2 ARG   248      16.535  40.296  51.455  1.00  0.00           H  
ATOM   3588  HB3 ARG   248      15.417  39.629  50.255  1.00  0.00           H  
ATOM   3589  CG  ARG   248      16.566  38.257  51.394  1.00  0.00           C  
ATOM   3590  HG2 ARG   248      15.808  37.489  51.553  1.00  0.00           H  
ATOM   3591  HG3 ARG   248      17.143  38.049  50.492  1.00  0.00           H  
ATOM   3592  CD  ARG   248      17.512  38.257  52.646  1.00  0.00           C  
ATOM   3593  HD2 ARG   248      17.654  37.222  52.957  1.00  0.00           H  
ATOM   3594  HD3 ARG   248      17.062  38.775  53.493  1.00  0.00           H  
ATOM   3595  NE  ARG   248      18.794  38.820  52.193  1.00  0.00           N  
ATOM   3596  HE  ARG   248      18.757  39.461  51.413  1.00  0.00           H  
ATOM   3597  CZ  ARG   248      19.867  38.766  52.895  1.00  0.00           C  
ATOM   3598  NH1 ARG   248      19.919  38.318  54.122  1.00  0.00           N  
ATOM   3599 HH11 ARG   248      19.184  37.735  54.495  1.00  0.00           H  
ATOM   3600 HH12 ARG   248      20.780  38.389  54.645  1.00  0.00           H  
ATOM   3601  NH2 ARG   248      20.897  39.405  52.466  1.00  0.00           N  
ATOM   3602 HH21 ARG   248      20.902  39.813  51.542  1.00  0.00           H  
ATOM   3603 HH22 ARG   248      21.715  39.443  53.058  1.00  0.00           H  
ATOM   3604  C   ARG   248      14.335  41.295  51.950  1.00  0.00           C  
ATOM   3605  O   ARG   248      14.844  42.144  52.688  1.00  0.00           O  
ATOM   3606  N   ARG   249      13.558  41.559  50.918  1.00  0.00           N  
ATOM   3607  H   ARG   249      13.417  40.821  50.242  1.00  0.00           H  
ATOM   3608  CA  ARG   249      13.157  42.935  50.456  1.00  0.00           C  
ATOM   3609  HA  ARG   249      14.030  43.581  50.550  1.00  0.00           H  
ATOM   3610  CB  ARG   249      12.424  43.015  49.121  1.00  0.00           C  
ATOM   3611  HB2 ARG   249      11.685  42.218  49.044  1.00  0.00           H  
ATOM   3612  HB3 ARG   249      11.893  43.953  48.956  1.00  0.00           H  
ATOM   3613  CG  ARG   249      13.454  42.726  48.001  1.00  0.00           C  
ATOM   3614  HG2 ARG   249      14.295  43.414  48.085  1.00  0.00           H  
ATOM   3615  HG3 ARG   249      13.855  41.724  48.154  1.00  0.00           H  
ATOM   3616  CD  ARG   249      12.827  42.798  46.579  1.00  0.00           C  
ATOM   3617  HD2 ARG   249      12.372  43.748  46.299  1.00  0.00           H  
ATOM   3618  HD3 ARG   249      12.003  42.085  46.615  1.00  0.00           H  
ATOM   3619  NE  ARG   249      13.844  42.342  45.551  1.00  0.00           N  
ATOM   3620  HE  ARG   249      14.686  41.901  45.894  1.00  0.00           H  
ATOM   3621  CZ  ARG   249      13.693  42.391  44.232  1.00  0.00           C  
ATOM   3622  NH1 ARG   249      12.656  42.862  43.654  1.00  0.00           N  
ATOM   3623 HH11 ARG   249      11.892  43.243  44.193  1.00  0.00           H  
ATOM   3624 HH12 ARG   249      12.437  42.655  42.690  1.00  0.00           H  
ATOM   3625  NH2 ARG   249      14.591  41.915  43.419  1.00  0.00           N  
ATOM   3626 HH21 ARG   249      15.291  41.289  43.791  1.00  0.00           H  
ATOM   3627 HH22 ARG   249      14.583  42.172  42.442  1.00  0.00           H  
ATOM   3628  C   ARG   249      12.255  43.566  51.537  1.00  0.00           C  
ATOM   3629  O   ARG   249      12.481  44.780  51.835  1.00  0.00           O  
ATOM   3630  N   SER   250      11.205  42.869  52.008  1.00  0.00           N  
ATOM   3631  H   SER   250      11.116  41.889  51.782  1.00  0.00           H  
ATOM   3632  CA  SER   250      10.273  43.353  53.051  1.00  0.00           C  
ATOM   3633  HA  SER   250      10.054  44.404  52.863  1.00  0.00           H  
ATOM   3634  CB  SER   250       8.906  42.687  52.986  1.00  0.00           C  
ATOM   3635  HB2 SER   250       8.198  43.027  53.742  1.00  0.00           H  
ATOM   3636  HB3 SER   250       8.490  42.994  52.026  1.00  0.00           H  
ATOM   3637  OG  SER   250       8.910  41.253  53.054  1.00  0.00           O  
ATOM   3638  HG  SER   250       9.002  40.920  52.159  1.00  0.00           H  
ATOM   3639  C   SER   250      10.624  43.065  54.541  1.00  0.00           C  
ATOM   3640  O   SER   250      10.190  43.793  55.420  1.00  0.00           O  
ATOM   3641  N   GLY   251      11.326  41.969  54.839  1.00  0.00           N  
ATOM   3642  H   GLY   251      11.502  41.314  54.091  1.00  0.00           H  
ATOM   3643  CA  GLY   251      11.463  41.399  56.139  1.00  0.00           C  
ATOM   3644  HA2 GLY   251      11.375  42.189  56.884  1.00  0.00           H  
ATOM   3645  HA3 GLY   251      12.490  41.057  56.270  1.00  0.00           H  
ATOM   3646  C   GLY   251      10.474  40.355  56.502  1.00  0.00           C  
ATOM   3647  O   GLY   251      10.723  39.657  57.474  1.00  0.00           O  
ATOM   3648  N   ASP   252       9.314  40.291  55.866  1.00  0.00           N  
ATOM   3649  H   ASP   252       9.107  40.709  54.971  1.00  0.00           H  
ATOM   3650  CA  ASP   252       8.235  39.587  56.496  1.00  0.00           C  
ATOM   3651  HA  ASP   252       8.152  39.727  57.574  1.00  0.00           H  
ATOM   3652  CB  ASP   252       6.901  39.978  55.883  1.00  0.00           C  
ATOM   3653  HB2 ASP   252       7.117  40.147  54.828  1.00  0.00           H  
ATOM   3654  HB3 ASP   252       6.111  39.227  55.905  1.00  0.00           H  
ATOM   3655  CG  ASP   252       6.359  41.304  56.400  1.00  0.00           C  
ATOM   3656  OD1 ASP   252       5.567  41.963  55.711  1.00  0.00           O  
ATOM   3657  OD2 ASP   252       6.492  41.687  57.591  1.00  0.00           O  
ATOM   3658  C   ASP   252       8.294  38.001  56.269  1.00  0.00           C  
ATOM   3659  O   ASP   252       8.793  37.539  55.243  1.00  0.00           O  
ATOM   3660  N   THR   253       7.841  37.214  57.232  1.00  0.00           N  
ATOM   3661  H   THR   253       7.429  37.666  58.035  1.00  0.00           H  
ATOM   3662  CA  THR   253       7.963  35.748  57.316  1.00  0.00           C  
ATOM   3663  HA  THR   253       8.559  35.363  56.488  1.00  0.00           H  
ATOM   3664  CB  THR   253       8.748  35.392  58.607  1.00  0.00           C  
ATOM   3665  HB  THR   253       8.086  35.529  59.462  1.00  0.00           H  
ATOM   3666  CG2 THR   253       9.307  33.952  58.475  1.00  0.00           C  
ATOM   3667 HG21 THR   253       9.911  33.892  57.570  1.00  0.00           H  
ATOM   3668 HG22 THR   253       8.505  33.219  58.564  1.00  0.00           H  
ATOM   3669 HG23 THR   253       9.971  33.812  59.328  1.00  0.00           H  
ATOM   3670  OG1 THR   253       9.857  36.184  58.852  1.00  0.00           O  
ATOM   3671  HG1 THR   253       9.619  36.950  59.379  1.00  0.00           H  
ATOM   3672  C   THR   253       6.669  34.998  57.326  1.00  0.00           C  
ATOM   3673  O   THR   253       5.809  35.429  58.121  1.00  0.00           O  
ATOM   3674  N   TYR   254       6.556  33.909  56.533  1.00  0.00           N  
ATOM   3675  H   TYR   254       7.316  33.623  55.932  1.00  0.00           H  
ATOM   3676  CA  TYR   254       5.337  33.146  56.325  1.00  0.00           C  
ATOM   3677  HA  TYR   254       4.638  33.251  57.155  1.00  0.00           H  
ATOM   3678  CB  TYR   254       4.658  33.660  55.046  1.00  0.00           C  
ATOM   3679  HB2 TYR   254       5.114  33.217  54.160  1.00  0.00           H  
ATOM   3680  HB3 TYR   254       3.623  33.330  55.133  1.00  0.00           H  
ATOM   3681  CG  TYR   254       4.523  35.168  54.877  1.00  0.00           C  
ATOM   3682  CD1 TYR   254       5.645  35.898  54.470  1.00  0.00           C  
ATOM   3683  HD1 TYR   254       6.654  35.510  54.461  1.00  0.00           H  
ATOM   3684  CE1 TYR   254       5.516  37.262  54.172  1.00  0.00           C  
ATOM   3685  HE1 TYR   254       6.406  37.761  53.816  1.00  0.00           H  
ATOM   3686  CZ  TYR   254       4.271  37.818  54.060  1.00  0.00           C  
ATOM   3687  OH  TYR   254       4.112  39.068  53.680  1.00  0.00           O  
ATOM   3688  HH  TYR   254       4.903  39.348  53.214  1.00  0.00           H  
ATOM   3689  CE2 TYR   254       3.126  37.069  54.443  1.00  0.00           C  
ATOM   3690  HE2 TYR   254       2.135  37.497  54.456  1.00  0.00           H  
ATOM   3691  CD2 TYR   254       3.244  35.735  54.848  1.00  0.00           C  
ATOM   3692  HD2 TYR   254       2.348  35.171  55.064  1.00  0.00           H  
ATOM   3693  C   TYR   254       5.759  31.669  56.270  1.00  0.00           C  
ATOM   3694  O   TYR   254       6.961  31.326  56.062  1.00  0.00           O  
ATOM   3695  N   GLN   255       4.723  30.795  56.255  1.00  0.00           N  
ATOM   3696  H   GLN   255       3.806  31.215  56.314  1.00  0.00           H  
ATOM   3697  CA  GLN   255       4.816  29.325  56.235  1.00  0.00           C  
ATOM   3698  HA  GLN   255       5.844  28.964  56.264  1.00  0.00           H  
ATOM   3699  CB  GLN   255       4.218  28.763  57.493  1.00  0.00           C  
ATOM   3700  HB2 GLN   255       3.208  29.173  57.518  1.00  0.00           H  
ATOM   3701  HB3 GLN   255       4.263  27.676  57.439  1.00  0.00           H  
ATOM   3702  CG  GLN   255       4.845  29.266  58.735  1.00  0.00           C  
ATOM   3703  HG2 GLN   255       4.639  30.331  58.847  1.00  0.00           H  
ATOM   3704  HG3 GLN   255       5.925  29.122  58.743  1.00  0.00           H  
ATOM   3705  CD  GLN   255       4.335  28.545  60.031  1.00  0.00           C  
ATOM   3706  OE1 GLN   255       3.200  28.120  60.005  1.00  0.00           O  
ATOM   3707  NE2 GLN   255       4.994  28.485  61.135  1.00  0.00           N  
ATOM   3708 HE21 GLN   255       5.831  29.050  61.124  1.00  0.00           H  
ATOM   3709 HE22 GLN   255       4.508  28.341  62.008  1.00  0.00           H  
ATOM   3710  C   GLN   255       4.195  28.628  54.999  1.00  0.00           C  
ATOM   3711  O   GLN   255       3.089  29.009  54.568  1.00  0.00           O  
ATOM   3712  N   VAL   256       4.867  27.613  54.370  1.00  0.00           N  
ATOM   3713  H   VAL   256       5.741  27.325  54.785  1.00  0.00           H  
ATOM   3714  CA  VAL   256       4.370  26.966  53.163  1.00  0.00           C  
ATOM   3715  HA  VAL   256       3.393  27.311  52.826  1.00  0.00           H  
ATOM   3716  CB  VAL   256       5.292  27.253  51.944  1.00  0.00           C  
ATOM   3717  HB  VAL   256       6.282  26.848  52.151  1.00  0.00           H  
ATOM   3718  CG1 VAL   256       4.667  26.669  50.646  1.00  0.00           C  
ATOM   3719 HG11 VAL   256       3.719  27.161  50.427  1.00  0.00           H  
ATOM   3720 HG12 VAL   256       5.452  26.688  49.889  1.00  0.00           H  
ATOM   3721 HG13 VAL   256       4.476  25.596  50.650  1.00  0.00           H  
ATOM   3722  CG2 VAL   256       5.277  28.747  51.611  1.00  0.00           C  
ATOM   3723 HG21 VAL   256       5.882  28.912  50.719  1.00  0.00           H  
ATOM   3724 HG22 VAL   256       4.310  29.233  51.478  1.00  0.00           H  
ATOM   3725 HG23 VAL   256       5.801  29.290  52.398  1.00  0.00           H  
ATOM   3726  C   VAL   256       4.247  25.486  53.408  1.00  0.00           C  
ATOM   3727  O   VAL   256       5.291  24.813  53.636  1.00  0.00           O  
ATOM   3728  N   ALA   257       3.072  24.989  53.214  1.00  0.00           N  
ATOM   3729  H   ALA   257       2.232  25.496  52.974  1.00  0.00           H  
ATOM   3730  CA  ALA   257       2.753  23.583  53.350  1.00  0.00           C  
ATOM   3731  HA  ALA   257       3.173  23.226  54.291  1.00  0.00           H  
ATOM   3732  CB  ALA   257       1.309  23.328  53.341  1.00  0.00           C  
ATOM   3733  HB1 ALA   257       0.909  24.025  54.077  1.00  0.00           H  
ATOM   3734  HB2 ALA   257       1.012  23.506  52.308  1.00  0.00           H  
ATOM   3735  HB3 ALA   257       1.030  22.351  53.737  1.00  0.00           H  
ATOM   3736  C   ALA   257       3.480  22.832  52.268  1.00  0.00           C  
ATOM   3737  O   ALA   257       3.488  23.289  51.107  1.00  0.00           O  
ATOM   3738  N   ALA   258       4.096  21.733  52.588  1.00  0.00           N  
ATOM   3739  H   ALA   258       4.038  21.277  53.487  1.00  0.00           H  
ATOM   3740  CA  ALA   258       4.558  20.789  51.571  1.00  0.00           C  
ATOM   3741  HA  ALA   258       3.905  20.845  50.699  1.00  0.00           H  
ATOM   3742  CB  ALA   258       6.005  21.047  51.188  1.00  0.00           C  
ATOM   3743  HB1 ALA   258       6.695  20.814  51.999  1.00  0.00           H  
ATOM   3744  HB2 ALA   258       6.187  20.349  50.371  1.00  0.00           H  
ATOM   3745  HB3 ALA   258       6.120  22.092  50.901  1.00  0.00           H  
ATOM   3746  C   ALA   258       4.459  19.314  52.042  1.00  0.00           C  
ATOM   3747  O   ALA   258       4.462  19.033  53.260  1.00  0.00           O  
ATOM   3748  N   ARG   259       4.503  18.315  51.085  1.00  0.00           N  
ATOM   3749  H   ARG   259       4.542  18.650  50.133  1.00  0.00           H  
ATOM   3750  CA  ARG   259       4.460  16.856  51.427  1.00  0.00           C  
ATOM   3751  HA  ARG   259       4.161  16.763  52.471  1.00  0.00           H  
ATOM   3752  CB  ARG   259       3.714  16.002  50.413  1.00  0.00           C  
ATOM   3753  HB2 ARG   259       4.071  16.214  49.405  1.00  0.00           H  
ATOM   3754  HB3 ARG   259       3.962  14.965  50.638  1.00  0.00           H  
ATOM   3755  CG  ARG   259       2.128  16.271  50.504  1.00  0.00           C  
ATOM   3756  HG2 ARG   259       1.933  17.329  50.681  1.00  0.00           H  
ATOM   3757  HG3 ARG   259       1.619  16.120  49.552  1.00  0.00           H  
ATOM   3758  CD  ARG   259       1.389  15.249  51.360  1.00  0.00           C  
ATOM   3759  HD2 ARG   259       1.781  14.266  51.098  1.00  0.00           H  
ATOM   3760  HD3 ARG   259       0.337  15.289  51.078  1.00  0.00           H  
ATOM   3761  NE  ARG   259       1.619  15.412  52.796  1.00  0.00           N  
ATOM   3762  HE  ARG   259       2.491  15.100  53.199  1.00  0.00           H  
ATOM   3763  CZ  ARG   259       0.811  16.030  53.604  1.00  0.00           C  
ATOM   3764  NH1 ARG   259      -0.397  16.438  53.209  1.00  0.00           N  
ATOM   3765 HH11 ARG   259      -0.849  16.233  52.329  1.00  0.00           H  
ATOM   3766 HH12 ARG   259      -0.767  17.121  53.854  1.00  0.00           H  
ATOM   3767  NH2 ARG   259       1.202  16.227  54.781  1.00  0.00           N  
ATOM   3768 HH21 ARG   259       2.102  15.893  55.097  1.00  0.00           H  
ATOM   3769 HH22 ARG   259       0.510  16.620  55.402  1.00  0.00           H  
ATOM   3770  C   ARG   259       5.874  16.387  51.469  1.00  0.00           C  
ATOM   3771  O   ARG   259       6.142  15.603  52.367  1.00  0.00           O  
ATOM   3772  N   TYR   260       6.823  17.024  50.735  1.00  0.00           N  
ATOM   3773  H   TYR   260       6.465  17.765  50.148  1.00  0.00           H  
ATOM   3774  CA  TYR   260       8.275  16.819  50.700  1.00  0.00           C  
ATOM   3775  HA  TYR   260       8.466  16.215  51.587  1.00  0.00           H  
ATOM   3776  CB  TYR   260       8.707  16.021  49.462  1.00  0.00           C  
ATOM   3777  HB2 TYR   260       8.678  16.622  48.554  1.00  0.00           H  
ATOM   3778  HB3 TYR   260       9.767  15.827  49.628  1.00  0.00           H  
ATOM   3779  CG  TYR   260       8.027  14.674  49.380  1.00  0.00           C  
ATOM   3780  CD1 TYR   260       6.815  14.457  48.655  1.00  0.00           C  
ATOM   3781  HD1 TYR   260       6.291  15.300  48.228  1.00  0.00           H  
ATOM   3782  CE1 TYR   260       6.214  13.131  48.616  1.00  0.00           C  
ATOM   3783  HE1 TYR   260       5.336  13.020  47.997  1.00  0.00           H  
ATOM   3784  CZ  TYR   260       6.823  12.056  49.265  1.00  0.00           C  
ATOM   3785  OH  TYR   260       6.334  10.801  49.216  1.00  0.00           O  
ATOM   3786  HH  TYR   260       5.540  10.785  48.677  1.00  0.00           H  
ATOM   3787  CE2 TYR   260       8.053  12.264  49.943  1.00  0.00           C  
ATOM   3788  HE2 TYR   260       8.614  11.411  50.297  1.00  0.00           H  
ATOM   3789  CD2 TYR   260       8.678  13.537  49.941  1.00  0.00           C  
ATOM   3790  HD2 TYR   260       9.567  13.728  50.524  1.00  0.00           H  
ATOM   3791  C   TYR   260       9.102  18.119  50.835  1.00  0.00           C  
ATOM   3792  O   TYR   260       8.665  19.203  50.473  1.00  0.00           O  
ATOM   3793  N   VAL   261      10.289  17.936  51.391  1.00  0.00           N  
ATOM   3794  H   VAL   261      10.589  16.981  51.526  1.00  0.00           H  
ATOM   3795  CA  VAL   261      11.316  19.014  51.530  1.00  0.00           C  
ATOM   3796  HA  VAL   261      11.074  19.779  50.791  1.00  0.00           H  
ATOM   3797  CB  VAL   261      11.160  19.749  52.932  1.00  0.00           C  
ATOM   3798  HB  VAL   261      11.607  19.092  53.678  1.00  0.00           H  
ATOM   3799  CG1 VAL   261      11.884  21.101  52.795  1.00  0.00           C  
ATOM   3800 HG11 VAL   261      11.751  21.649  53.728  1.00  0.00           H  
ATOM   3801 HG12 VAL   261      12.929  20.869  52.594  1.00  0.00           H  
ATOM   3802 HG13 VAL   261      11.465  21.754  52.028  1.00  0.00           H  
ATOM   3803  CG2 VAL   261       9.710  19.967  53.274  1.00  0.00           C  
ATOM   3804 HG21 VAL   261       9.663  20.232  54.330  1.00  0.00           H  
ATOM   3805 HG22 VAL   261       9.210  18.999  53.289  1.00  0.00           H  
ATOM   3806 HG23 VAL   261       9.156  20.730  52.728  1.00  0.00           H  
ATOM   3807  C   VAL   261      12.739  18.583  51.314  1.00  0.00           C  
ATOM   3808  O   VAL   261      13.251  17.771  52.080  1.00  0.00           O  
ATOM   3809  N   VAL   262      13.409  19.067  50.240  1.00  0.00           N  
ATOM   3810  H   VAL   262      12.911  19.633  49.567  1.00  0.00           H  
ATOM   3811  CA  VAL   262      14.835  18.966  49.971  1.00  0.00           C  
ATOM   3812  HA  VAL   262      15.217  17.997  50.290  1.00  0.00           H  
ATOM   3813  CB  VAL   262      15.072  18.880  48.490  1.00  0.00           C  
ATOM   3814  HB  VAL   262      14.502  19.673  48.006  1.00  0.00           H  
ATOM   3815  CG1 VAL   262      16.506  19.111  48.089  1.00  0.00           C  
ATOM   3816 HG11 VAL   262      16.576  19.242  47.010  1.00  0.00           H  
ATOM   3817 HG12 VAL   262      17.147  18.303  48.444  1.00  0.00           H  
ATOM   3818 HG13 VAL   262      16.822  20.097  48.430  1.00  0.00           H  
ATOM   3819  CG2 VAL   262      14.584  17.542  47.883  1.00  0.00           C  
ATOM   3820 HG21 VAL   262      14.316  17.563  46.826  1.00  0.00           H  
ATOM   3821 HG22 VAL   262      13.701  17.055  48.296  1.00  0.00           H  
ATOM   3822 HG23 VAL   262      15.294  16.728  48.025  1.00  0.00           H  
ATOM   3823  C   VAL   262      15.644  20.158  50.596  1.00  0.00           C  
ATOM   3824  O   VAL   262      15.262  21.325  50.534  1.00  0.00           O  
ATOM   3825  N   VAL   263      16.846  19.766  51.141  1.00  0.00           N  
ATOM   3826  H   VAL   263      17.004  18.769  51.155  1.00  0.00           H  
ATOM   3827  CA  VAL   263      17.790  20.594  51.819  1.00  0.00           C  
ATOM   3828  HA  VAL   263      17.632  21.646  51.582  1.00  0.00           H  
ATOM   3829  CB  VAL   263      17.585  20.510  53.345  1.00  0.00           C  
ATOM   3830  HB  VAL   263      17.442  19.451  53.557  1.00  0.00           H  
ATOM   3831  CG1 VAL   263      18.747  20.989  54.220  1.00  0.00           C  
ATOM   3832 HG11 VAL   263      19.222  21.851  53.751  1.00  0.00           H  
ATOM   3833 HG12 VAL   263      19.462  20.166  54.216  1.00  0.00           H  
ATOM   3834 HG13 VAL   263      18.397  21.120  55.244  1.00  0.00           H  
ATOM   3835  CG2 VAL   263      16.352  21.314  53.700  1.00  0.00           C  
ATOM   3836 HG21 VAL   263      15.485  20.977  53.131  1.00  0.00           H  
ATOM   3837 HG22 VAL   263      16.173  21.144  54.762  1.00  0.00           H  
ATOM   3838 HG23 VAL   263      16.486  22.383  53.535  1.00  0.00           H  
ATOM   3839  C   VAL   263      19.268  20.254  51.388  1.00  0.00           C  
ATOM   3840  O   VAL   263      19.651  19.123  51.556  1.00  0.00           O  
ATOM   3841  N   GLY   264      20.081  21.260  50.982  1.00  0.00           N  
ATOM   3842  H   GLY   264      19.736  22.197  51.133  1.00  0.00           H  
ATOM   3843  CA  GLY   264      21.383  20.975  50.257  1.00  0.00           C  
ATOM   3844  HA2 GLY   264      21.973  20.195  50.738  1.00  0.00           H  
ATOM   3845  HA3 GLY   264      21.221  20.464  49.308  1.00  0.00           H  
ATOM   3846  C   GLY   264      22.156  22.291  49.875  1.00  0.00           C  
ATOM   3847  O   GLY   264      21.694  23.076  49.106  1.00  0.00           O  
ATOM   3848  N   ALA   265      23.301  22.533  50.558  1.00  0.00           N  
ATOM   3849  H   ALA   265      23.473  21.858  51.289  1.00  0.00           H  
ATOM   3850  CA  ALA   265      24.190  23.669  50.311  1.00  0.00           C  
ATOM   3851  HA  ALA   265      24.196  23.917  49.250  1.00  0.00           H  
ATOM   3852  CB  ALA   265      23.643  24.919  51.062  1.00  0.00           C  
ATOM   3853  HB1 ALA   265      22.892  25.435  50.463  1.00  0.00           H  
ATOM   3854  HB2 ALA   265      23.249  24.709  52.057  1.00  0.00           H  
ATOM   3855  HB3 ALA   265      24.512  25.575  51.095  1.00  0.00           H  
ATOM   3856  C   ALA   265      25.663  23.208  50.726  1.00  0.00           C  
ATOM   3857  O   ALA   265      25.977  23.109  51.903  1.00  0.00           O  
ATOM   3858  N   ASP   266      26.510  22.840  49.772  1.00  0.00           N  
ATOM   3859  H   ASP   266      26.101  22.750  48.853  1.00  0.00           H  
ATOM   3860  CA  ASP   266      27.883  22.318  49.920  1.00  0.00           C  
ATOM   3861  HA  ASP   266      28.185  21.921  48.951  1.00  0.00           H  
ATOM   3862  CB  ASP   266      28.840  23.546  49.976  1.00  0.00           C  
ATOM   3863  HB2 ASP   266      29.850  23.173  49.804  1.00  0.00           H  
ATOM   3864  HB3 ASP   266      28.711  24.191  49.107  1.00  0.00           H  
ATOM   3865  CG  ASP   266      28.808  24.507  51.171  1.00  0.00           C  
ATOM   3866  OD1 ASP   266      29.036  25.718  50.905  1.00  0.00           O  
ATOM   3867  OD2 ASP   266      28.689  24.094  52.350  1.00  0.00           O  
ATOM   3868  C   ASP   266      28.085  21.289  51.011  1.00  0.00           C  
ATOM   3869  O   ASP   266      27.357  20.270  50.934  1.00  0.00           O  
ATOM   3870  N   ALA   267      28.893  21.506  52.073  1.00  0.00           N  
ATOM   3871  H   ALA   267      29.228  22.457  52.127  1.00  0.00           H  
ATOM   3872  CA  ALA   267      28.897  20.779  53.287  1.00  0.00           C  
ATOM   3873  HA  ALA   267      27.928  20.283  53.343  1.00  0.00           H  
ATOM   3874  CB  ALA   267      29.963  19.714  53.029  1.00  0.00           C  
ATOM   3875  HB1 ALA   267      30.927  20.150  53.288  1.00  0.00           H  
ATOM   3876  HB2 ALA   267      29.919  18.868  53.716  1.00  0.00           H  
ATOM   3877  HB3 ALA   267      29.919  19.323  52.013  1.00  0.00           H  
ATOM   3878  C   ALA   267      29.076  21.473  54.643  1.00  0.00           C  
ATOM   3879  O   ALA   267      28.876  20.870  55.673  1.00  0.00           O  
ATOM   3880  N   LEU   268      29.582  22.780  54.672  1.00  0.00           N  
ATOM   3881  H   LEU   268      29.750  23.276  53.809  1.00  0.00           H  
ATOM   3882  CA  LEU   268      29.403  23.629  55.883  1.00  0.00           C  
ATOM   3883  HA  LEU   268      29.608  23.039  56.777  1.00  0.00           H  
ATOM   3884  CB  LEU   268      30.344  24.826  55.713  1.00  0.00           C  
ATOM   3885  HB2 LEU   268      30.162  25.446  56.591  1.00  0.00           H  
ATOM   3886  HB3 LEU   268      30.016  25.385  54.836  1.00  0.00           H  
ATOM   3887  CG  LEU   268      31.890  24.380  55.791  1.00  0.00           C  
ATOM   3888  HG  LEU   268      32.004  23.462  55.215  1.00  0.00           H  
ATOM   3889  CD1 LEU   268      32.861  25.384  55.335  1.00  0.00           C  
ATOM   3890 HD11 LEU   268      33.119  26.151  56.066  1.00  0.00           H  
ATOM   3891 HD12 LEU   268      33.711  24.842  54.922  1.00  0.00           H  
ATOM   3892 HD13 LEU   268      32.451  25.985  54.523  1.00  0.00           H  
ATOM   3893  CD2 LEU   268      32.300  23.938  57.199  1.00  0.00           C  
ATOM   3894 HD21 LEU   268      32.521  24.758  57.882  1.00  0.00           H  
ATOM   3895 HD22 LEU   268      31.542  23.341  57.705  1.00  0.00           H  
ATOM   3896 HD23 LEU   268      33.193  23.319  57.113  1.00  0.00           H  
ATOM   3897  C   LEU   268      27.931  24.034  56.060  1.00  0.00           C  
ATOM   3898  O   LEU   268      27.482  24.101  57.157  1.00  0.00           O  
ATOM   3899  N   ARG   269      27.247  24.354  54.968  1.00  0.00           N  
ATOM   3900  H   ARG   269      27.613  24.109  54.058  1.00  0.00           H  
ATOM   3901  CA  ARG   269      25.909  24.939  55.005  1.00  0.00           C  
ATOM   3902  HA  ARG   269      25.758  25.651  55.816  1.00  0.00           H  
ATOM   3903  CB  ARG   269      25.752  25.891  53.788  1.00  0.00           C  
ATOM   3904  HB2 ARG   269      26.140  25.358  52.920  1.00  0.00           H  
ATOM   3905  HB3 ARG   269      24.685  26.073  53.659  1.00  0.00           H  
ATOM   3906  CG  ARG   269      26.481  27.232  53.852  1.00  0.00           C  
ATOM   3907  HG2 ARG   269      26.117  27.773  54.725  1.00  0.00           H  
ATOM   3908  HG3 ARG   269      27.563  27.153  53.963  1.00  0.00           H  
ATOM   3909  CD  ARG   269      26.286  27.992  52.579  1.00  0.00           C  
ATOM   3910  HD2 ARG   269      25.205  28.119  52.636  1.00  0.00           H  
ATOM   3911  HD3 ARG   269      26.717  28.980  52.741  1.00  0.00           H  
ATOM   3912  NE  ARG   269      26.844  27.332  51.408  1.00  0.00           N  
ATOM   3913  HE  ARG   269      27.599  26.671  51.523  1.00  0.00           H  
ATOM   3914  CZ  ARG   269      26.789  27.734  50.162  1.00  0.00           C  
ATOM   3915  NH1 ARG   269      26.152  28.810  49.748  1.00  0.00           N  
ATOM   3916 HH11 ARG   269      25.691  29.414  50.413  1.00  0.00           H  
ATOM   3917 HH12 ARG   269      26.228  29.248  48.840  1.00  0.00           H  
ATOM   3918  NH2 ARG   269      27.355  26.905  49.271  1.00  0.00           N  
ATOM   3919 HH21 ARG   269      27.882  26.135  49.658  1.00  0.00           H  
ATOM   3920 HH22 ARG   269      27.022  26.961  48.319  1.00  0.00           H  
ATOM   3921  C   ARG   269      24.721  23.973  55.121  1.00  0.00           C  
ATOM   3922  O   ARG   269      23.775  24.339  55.801  1.00  0.00           O  
ATOM   3923  N   THR   270      24.801  22.829  54.466  1.00  0.00           N  
ATOM   3924  H   THR   270      25.489  22.630  53.754  1.00  0.00           H  
ATOM   3925  CA  THR   270      23.787  21.704  54.642  1.00  0.00           C  
ATOM   3926  HA  THR   270      22.806  22.043  54.309  1.00  0.00           H  
ATOM   3927  CB  THR   270      24.213  20.421  53.930  1.00  0.00           C  
ATOM   3928  HB  THR   270      25.252  20.220  54.189  1.00  0.00           H  
ATOM   3929  CG2 THR   270      23.277  19.273  54.106  1.00  0.00           C  
ATOM   3930 HG21 THR   270      22.358  19.684  53.688  1.00  0.00           H  
ATOM   3931 HG22 THR   270      23.629  18.387  53.577  1.00  0.00           H  
ATOM   3932 HG23 THR   270      23.082  18.926  55.120  1.00  0.00           H  
ATOM   3933  OG1 THR   270      24.230  20.737  52.549  1.00  0.00           O  
ATOM   3934  HG1 THR   270      25.006  21.289  52.432  1.00  0.00           H  
ATOM   3935  C   THR   270      23.558  21.491  56.117  1.00  0.00           C  
ATOM   3936  O   THR   270      22.348  21.617  56.473  1.00  0.00           O  
ATOM   3937  N   PRO   271      24.523  21.060  56.974  1.00  0.00           N  
ATOM   3938  CD  PRO   271      25.955  21.098  56.750  1.00  0.00           C  
ATOM   3939  HD2 PRO   271      26.150  20.065  56.461  1.00  0.00           H  
ATOM   3940  HD3 PRO   271      26.262  21.771  55.950  1.00  0.00           H  
ATOM   3941  CG  PRO   271      26.724  21.155  58.105  1.00  0.00           C  
ATOM   3942  HG2 PRO   271      26.749  22.179  58.478  1.00  0.00           H  
ATOM   3943  HG3 PRO   271      27.752  20.794  58.114  1.00  0.00           H  
ATOM   3944  CB  PRO   271      25.762  20.434  59.059  1.00  0.00           C  
ATOM   3945  HB2 PRO   271      25.863  19.349  59.049  1.00  0.00           H  
ATOM   3946  HB3 PRO   271      25.803  20.877  60.054  1.00  0.00           H  
ATOM   3947  CA  PRO   271      24.353  20.751  58.437  1.00  0.00           C  
ATOM   3948  HA  PRO   271      23.722  19.870  58.558  1.00  0.00           H  
ATOM   3949  C   PRO   271      23.668  21.855  59.180  1.00  0.00           C  
ATOM   3950  O   PRO   271      22.918  21.630  60.097  1.00  0.00           O  
ATOM   3951  N   GLN   272      24.015  23.114  58.851  1.00  0.00           N  
ATOM   3952  H   GLN   272      24.482  23.243  57.965  1.00  0.00           H  
ATOM   3953  CA  GLN   272      23.431  24.257  59.462  1.00  0.00           C  
ATOM   3954  HA  GLN   272      23.651  24.235  60.529  1.00  0.00           H  
ATOM   3955  CB  GLN   272      24.131  25.437  58.826  1.00  0.00           C  
ATOM   3956  HB2 GLN   272      24.035  25.647  57.761  1.00  0.00           H  
ATOM   3957  HB3 GLN   272      25.208  25.318  58.946  1.00  0.00           H  
ATOM   3958  CG  GLN   272      23.772  26.750  59.638  1.00  0.00           C  
ATOM   3959  HG2 GLN   272      22.725  26.998  59.461  1.00  0.00           H  
ATOM   3960  HG3 GLN   272      24.069  26.650  60.682  1.00  0.00           H  
ATOM   3961  CD  GLN   272      24.682  27.852  59.097  1.00  0.00           C  
ATOM   3962  OE1 GLN   272      25.289  27.756  58.027  1.00  0.00           O  
ATOM   3963  NE2 GLN   272      24.840  28.953  59.793  1.00  0.00           N  
ATOM   3964 HE21 GLN   272      24.565  29.057  60.759  1.00  0.00           H  
ATOM   3965 HE22 GLN   272      25.376  29.687  59.353  1.00  0.00           H  
ATOM   3966  C   GLN   272      21.909  24.264  59.316  1.00  0.00           C  
ATOM   3967  O   GLN   272      21.233  24.583  60.276  1.00  0.00           O  
ATOM   3968  N   LEU   273      21.320  24.033  58.144  1.00  0.00           N  
ATOM   3969  H   LEU   273      21.843  23.819  57.307  1.00  0.00           H  
ATOM   3970  CA  LEU   273      19.885  24.169  58.005  1.00  0.00           C  
ATOM   3971  HA  LEU   273      19.617  25.103  58.498  1.00  0.00           H  
ATOM   3972  CB  LEU   273      19.552  24.355  56.522  1.00  0.00           C  
ATOM   3973  HB2 LEU   273      19.777  23.373  56.107  1.00  0.00           H  
ATOM   3974  HB3 LEU   273      20.160  25.150  56.090  1.00  0.00           H  
ATOM   3975  CG  LEU   273      18.056  24.684  56.176  1.00  0.00           C  
ATOM   3976  HG  LEU   273      17.406  23.850  56.443  1.00  0.00           H  
ATOM   3977  CD1 LEU   273      17.657  25.962  56.999  1.00  0.00           C  
ATOM   3978 HD11 LEU   273      18.279  26.837  56.808  1.00  0.00           H  
ATOM   3979 HD12 LEU   273      17.773  25.770  58.066  1.00  0.00           H  
ATOM   3980 HD13 LEU   273      16.623  26.277  56.853  1.00  0.00           H  
ATOM   3981  CD2 LEU   273      17.815  24.967  54.700  1.00  0.00           C  
ATOM   3982 HD21 LEU   273      16.733  25.032  54.588  1.00  0.00           H  
ATOM   3983 HD22 LEU   273      18.375  25.868  54.450  1.00  0.00           H  
ATOM   3984 HD23 LEU   273      18.257  24.125  54.169  1.00  0.00           H  
ATOM   3985  C   LEU   273      19.083  22.974  58.703  1.00  0.00           C  
ATOM   3986  O   LEU   273      18.059  23.144  59.313  1.00  0.00           O  
ATOM   3987  N   LEU   274      19.715  21.782  58.780  1.00  0.00           N  
ATOM   3988  H   LEU   274      20.602  21.761  58.298  1.00  0.00           H  
ATOM   3989  CA  LEU   274      19.226  20.705  59.599  1.00  0.00           C  
ATOM   3990  HA  LEU   274      18.152  20.634  59.426  1.00  0.00           H  
ATOM   3991  CB  LEU   274      19.874  19.385  59.129  1.00  0.00           C  
ATOM   3992  HB2 LEU   274      20.960  19.447  59.192  1.00  0.00           H  
ATOM   3993  HB3 LEU   274      19.545  18.540  59.734  1.00  0.00           H  
ATOM   3994  CG  LEU   274      19.505  18.905  57.671  1.00  0.00           C  
ATOM   3995  HG  LEU   274      19.903  19.593  56.925  1.00  0.00           H  
ATOM   3996  CD1 LEU   274      19.989  17.538  57.315  1.00  0.00           C  
ATOM   3997 HD11 LEU   274      19.835  17.301  56.262  1.00  0.00           H  
ATOM   3998 HD12 LEU   274      21.001  17.406  57.698  1.00  0.00           H  
ATOM   3999 HD13 LEU   274      19.368  16.819  57.849  1.00  0.00           H  
ATOM   4000  CD2 LEU   274      17.980  18.938  57.368  1.00  0.00           C  
ATOM   4001 HD21 LEU   274      17.479  18.311  58.104  1.00  0.00           H  
ATOM   4002 HD22 LEU   274      17.801  18.527  56.374  1.00  0.00           H  
ATOM   4003 HD23 LEU   274      17.598  19.958  57.422  1.00  0.00           H  
ATOM   4004  C   LEU   274      19.230  20.935  61.097  1.00  0.00           C  
ATOM   4005  O   LEU   274      18.224  20.719  61.719  1.00  0.00           O  
ATOM   4006  N   TRP   275      20.276  21.568  61.636  1.00  0.00           N  
ATOM   4007  H   TRP   275      21.087  21.768  61.067  1.00  0.00           H  
ATOM   4008  CA  TRP   275      20.400  22.100  62.994  1.00  0.00           C  
ATOM   4009  HA  TRP   275      20.117  21.343  63.725  1.00  0.00           H  
ATOM   4010  CB  TRP   275      21.765  22.669  63.151  1.00  0.00           C  
ATOM   4011  HB2 TRP   275      22.478  21.908  62.835  1.00  0.00           H  
ATOM   4012  HB3 TRP   275      21.938  23.465  62.427  1.00  0.00           H  
ATOM   4013  CG  TRP   275      22.260  23.066  64.514  1.00  0.00           C  
ATOM   4014  CD1 TRP   275      22.059  24.338  64.910  1.00  0.00           C  
ATOM   4015  HD1 TRP   275      21.665  25.188  64.373  1.00  0.00           H  
ATOM   4016  NE1 TRP   275      22.244  24.368  66.242  1.00  0.00           N  
ATOM   4017  HE1 TRP   275      21.938  25.172  66.773  1.00  0.00           H  
ATOM   4018  CE2 TRP   275      22.770  23.250  66.750  1.00  0.00           C  
ATOM   4019  CZ2 TRP   275      23.199  22.885  68.042  1.00  0.00           C  
ATOM   4020  HZ2 TRP   275      23.248  23.601  68.849  1.00  0.00           H  
ATOM   4021  CH2 TRP   275      23.344  21.507  68.298  1.00  0.00           C  
ATOM   4022  HH2 TRP   275      23.626  21.229  69.302  1.00  0.00           H  
ATOM   4023  CZ3 TRP   275      23.239  20.591  67.258  1.00  0.00           C  
ATOM   4024  HZ3 TRP   275      23.392  19.546  67.481  1.00  0.00           H  
ATOM   4025  CE3 TRP   275      23.017  20.974  65.944  1.00  0.00           C  
ATOM   4026  HE3 TRP   275      23.173  20.359  65.069  1.00  0.00           H  
ATOM   4027  CD2 TRP   275      22.742  22.357  65.669  1.00  0.00           C  
ATOM   4028  C   TRP   275      19.364  23.232  63.220  1.00  0.00           C  
ATOM   4029  O   TRP   275      18.649  23.181  64.215  1.00  0.00           O  
ATOM   4030  N   ALA   276      19.234  24.126  62.184  1.00  0.00           N  
ATOM   4031  H   ALA   276      19.773  23.963  61.345  1.00  0.00           H  
ATOM   4032  CA  ALA   276      18.262  25.201  62.203  1.00  0.00           C  
ATOM   4033  HA  ALA   276      18.525  25.811  63.067  1.00  0.00           H  
ATOM   4034  CB  ALA   276      18.406  26.092  61.017  1.00  0.00           C  
ATOM   4035  HB1 ALA   276      19.474  26.231  60.848  1.00  0.00           H  
ATOM   4036  HB2 ALA   276      17.935  27.044  61.262  1.00  0.00           H  
ATOM   4037  HB3 ALA   276      17.799  25.658  60.222  1.00  0.00           H  
ATOM   4038  C   ALA   276      16.843  24.674  62.291  1.00  0.00           C  
ATOM   4039  O   ALA   276      15.989  25.331  62.869  1.00  0.00           O  
ATOM   4040  N   SER   277      16.534  23.505  61.738  1.00  0.00           N  
ATOM   4041  H   SER   277      17.282  22.976  61.314  1.00  0.00           H  
ATOM   4042  CA  SER   277      15.187  22.903  61.613  1.00  0.00           C  
ATOM   4043  HA  SER   277      14.505  23.743  61.741  1.00  0.00           H  
ATOM   4044  CB  SER   277      15.038  22.254  60.291  1.00  0.00           C  
ATOM   4045  HB2 SER   277      15.883  21.565  60.277  1.00  0.00           H  
ATOM   4046  HB3 SER   277      14.153  21.622  60.232  1.00  0.00           H  
ATOM   4047  OG  SER   277      15.193  23.057  59.121  1.00  0.00           O  
ATOM   4048  HG  SER   277      16.144  23.174  59.073  1.00  0.00           H  
ATOM   4049  C   SER   277      14.956  21.862  62.672  1.00  0.00           C  
ATOM   4050  O   SER   277      13.877  21.277  62.689  1.00  0.00           O  
ATOM   4051  N   GLY   278      15.862  21.509  63.581  1.00  0.00           N  
ATOM   4052  H   GLY   278      16.807  21.810  63.389  1.00  0.00           H  
ATOM   4053  CA  GLY   278      15.718  20.502  64.693  1.00  0.00           C  
ATOM   4054  HA2 GLY   278      16.263  20.895  65.551  1.00  0.00           H  
ATOM   4055  HA3 GLY   278      14.669  20.556  64.986  1.00  0.00           H  
ATOM   4056  C   GLY   278      16.072  19.005  64.400  1.00  0.00           C  
ATOM   4057  O   GLY   278      15.739  18.091  65.234  1.00  0.00           O  
ATOM   4058  N   ILE   279      16.796  18.782  63.248  1.00  0.00           N  
ATOM   4059  H   ILE   279      16.979  19.594  62.676  1.00  0.00           H  
ATOM   4060  CA  ILE   279      17.455  17.584  62.995  1.00  0.00           C  
ATOM   4061  HA  ILE   279      16.935  16.855  63.617  1.00  0.00           H  
ATOM   4062  CB  ILE   279      17.242  17.185  61.510  1.00  0.00           C  
ATOM   4063  HB  ILE   279      17.598  18.033  60.925  1.00  0.00           H  
ATOM   4064  CG2 ILE   279      18.114  16.007  61.044  1.00  0.00           C  
ATOM   4065 HG21 ILE   279      18.027  15.926  59.961  1.00  0.00           H  
ATOM   4066 HG22 ILE   279      19.126  16.310  61.309  1.00  0.00           H  
ATOM   4067 HG23 ILE   279      17.934  15.082  61.592  1.00  0.00           H  
ATOM   4068  CG1 ILE   279      15.759  16.864  61.198  1.00  0.00           C  
ATOM   4069 HG12 ILE   279      15.145  16.566  62.048  1.00  0.00           H  
ATOM   4070 HG13 ILE   279      15.594  16.060  60.481  1.00  0.00           H  
ATOM   4071  CD1 ILE   279      15.088  18.061  60.702  1.00  0.00           C  
ATOM   4072 HD11 ILE   279      14.079  17.870  60.336  1.00  0.00           H  
ATOM   4073 HD12 ILE   279      14.941  18.794  61.495  1.00  0.00           H  
ATOM   4074 HD13 ILE   279      15.713  18.407  59.879  1.00  0.00           H  
ATOM   4075  C   ILE   279      18.882  17.594  63.497  1.00  0.00           C  
ATOM   4076  O   ILE   279      19.749  18.253  62.979  1.00  0.00           O  
ATOM   4077  N   ARG   280      19.148  16.846  64.558  1.00  0.00           N  
ATOM   4078  H   ARG   280      18.302  16.427  64.918  1.00  0.00           H  
ATOM   4079  CA  ARG   280      20.334  16.934  65.371  1.00  0.00           C  
ATOM   4080  HA  ARG   280      21.207  17.279  64.816  1.00  0.00           H  
ATOM   4081  CB  ARG   280      20.121  18.069  66.437  1.00  0.00           C  
ATOM   4082  HB2 ARG   280      19.371  17.747  67.159  1.00  0.00           H  
ATOM   4083  HB3 ARG   280      21.077  18.300  66.906  1.00  0.00           H  
ATOM   4084  CG  ARG   280      19.550  19.422  65.964  1.00  0.00           C  
ATOM   4085  HG2 ARG   280      20.192  19.923  65.239  1.00  0.00           H  
ATOM   4086  HG3 ARG   280      18.551  19.256  65.561  1.00  0.00           H  
ATOM   4087  CD  ARG   280      19.542  20.413  67.032  1.00  0.00           C  
ATOM   4088  HD2 ARG   280      18.769  20.143  67.752  1.00  0.00           H  
ATOM   4089  HD3 ARG   280      20.525  20.504  67.494  1.00  0.00           H  
ATOM   4090  NE  ARG   280      19.128  21.792  66.657  1.00  0.00           N  
ATOM   4091  HE  ARG   280      18.904  21.887  65.677  1.00  0.00           H  
ATOM   4092  CZ  ARG   280      19.452  22.918  67.264  1.00  0.00           C  
ATOM   4093  NH1 ARG   280      19.898  23.014  68.532  1.00  0.00           N  
ATOM   4094 HH11 ARG   280      19.982  23.945  68.914  1.00  0.00           H  
ATOM   4095 HH12 ARG   280      20.011  22.226  69.152  1.00  0.00           H  
ATOM   4096  NH2 ARG   280      19.039  24.091  66.747  1.00  0.00           N  
ATOM   4097 HH21 ARG   280      18.544  24.171  65.871  1.00  0.00           H  
ATOM   4098 HH22 ARG   280      19.293  24.949  67.216  1.00  0.00           H  
ATOM   4099  C   ARG   280      20.809  15.556  65.875  1.00  0.00           C  
ATOM   4100  O   ARG   280      21.050  15.511  67.096  1.00  0.00           O  
ATOM   4101  N   PRO   281      20.958  14.550  65.072  1.00  0.00           N  
ATOM   4102  CD  PRO   281      20.771  14.567  63.613  1.00  0.00           C  
ATOM   4103  HD2 PRO   281      21.137  15.526  63.247  1.00  0.00           H  
ATOM   4104  HD3 PRO   281      19.718  14.346  63.437  1.00  0.00           H  
ATOM   4105  CG  PRO   281      21.578  13.442  63.056  1.00  0.00           C  
ATOM   4106  HG2 PRO   281      22.576  13.818  62.834  1.00  0.00           H  
ATOM   4107  HG3 PRO   281      21.074  12.909  62.250  1.00  0.00           H  
ATOM   4108  CB  PRO   281      21.648  12.426  64.226  1.00  0.00           C  
ATOM   4109  HB2 PRO   281      22.491  11.774  63.999  1.00  0.00           H  
ATOM   4110  HB3 PRO   281      20.654  11.983  64.284  1.00  0.00           H  
ATOM   4111  CA  PRO   281      21.787  13.391  65.413  1.00  0.00           C  
ATOM   4112  HA  PRO   281      21.294  12.865  66.231  1.00  0.00           H  
ATOM   4113  C   PRO   281      23.271  13.697  65.657  1.00  0.00           C  
ATOM   4114  O   PRO   281      23.857  14.655  65.167  1.00  0.00           O  
ATOM   4115  N   ASP   282      23.896  12.849  66.526  1.00  0.00           N  
ATOM   4116  H   ASP   282      23.395  12.095  66.974  1.00  0.00           H  
ATOM   4117  CA  ASP   282      25.290  12.970  66.838  1.00  0.00           C  
ATOM   4118  HA  ASP   282      25.412  13.958  67.282  1.00  0.00           H  
ATOM   4119  CB  ASP   282      25.626  11.867  67.847  1.00  0.00           C  
ATOM   4120  HB2 ASP   282      24.959  11.777  68.705  1.00  0.00           H  
ATOM   4121  HB3 ASP   282      25.586  10.907  67.333  1.00  0.00           H  
ATOM   4122  CG  ASP   282      26.985  11.972  68.505  1.00  0.00           C  
ATOM   4123  OD1 ASP   282      27.660  13.005  68.285  1.00  0.00           O  
ATOM   4124  OD2 ASP   282      27.434  11.012  69.113  1.00  0.00           O  
ATOM   4125  C   ASP   282      26.154  12.921  65.561  1.00  0.00           C  
ATOM   4126  O   ASP   282      27.102  13.677  65.398  1.00  0.00           O  
ATOM   4127  N   ALA   283      25.797  12.242  64.497  1.00  0.00           N  
ATOM   4128  H   ALA   283      24.934  11.725  64.594  1.00  0.00           H  
ATOM   4129  CA  ALA   283      26.529  12.171  63.247  1.00  0.00           C  
ATOM   4130  HA  ALA   283      27.531  11.803  63.467  1.00  0.00           H  
ATOM   4131  CB  ALA   283      25.827  11.045  62.453  1.00  0.00           C  
ATOM   4132  HB1 ALA   283      24.784  11.270  62.229  1.00  0.00           H  
ATOM   4133  HB2 ALA   283      25.908  10.076  62.947  1.00  0.00           H  
ATOM   4134  HB3 ALA   283      26.354  11.005  61.501  1.00  0.00           H  
ATOM   4135  C   ALA   283      26.577  13.483  62.410  1.00  0.00           C  
ATOM   4136  O   ALA   283      27.234  13.443  61.363  1.00  0.00           O  
ATOM   4137  N   LEU   284      25.879  14.520  62.821  1.00  0.00           N  
ATOM   4138  H   LEU   284      25.467  14.518  63.744  1.00  0.00           H  
ATOM   4139  CA  LEU   284      25.619  15.646  61.977  1.00  0.00           C  
ATOM   4140  HA  LEU   284      25.692  15.322  60.939  1.00  0.00           H  
ATOM   4141  CB  LEU   284      24.179  16.082  62.046  1.00  0.00           C  
ATOM   4142  HB2 LEU   284      23.426  15.347  61.762  1.00  0.00           H  
ATOM   4143  HB3 LEU   284      24.157  16.334  63.106  1.00  0.00           H  
ATOM   4144  CG  LEU   284      23.898  17.506  61.337  1.00  0.00           C  
ATOM   4145  HG  LEU   284      24.812  17.956  60.951  1.00  0.00           H  
ATOM   4146  CD1 LEU   284      22.837  17.275  60.258  1.00  0.00           C  
ATOM   4147 HD11 LEU   284      23.305  16.624  59.520  1.00  0.00           H  
ATOM   4148 HD12 LEU   284      22.697  18.249  59.788  1.00  0.00           H  
ATOM   4149 HD13 LEU   284      21.903  16.840  60.614  1.00  0.00           H  
ATOM   4150  CD2 LEU   284      23.292  18.610  62.246  1.00  0.00           C  
ATOM   4151 HD21 LEU   284      22.851  19.461  61.727  1.00  0.00           H  
ATOM   4152 HD22 LEU   284      22.580  18.122  62.911  1.00  0.00           H  
ATOM   4153 HD23 LEU   284      24.119  19.004  62.837  1.00  0.00           H  
ATOM   4154  C   LEU   284      26.728  16.657  62.206  1.00  0.00           C  
ATOM   4155  O   LEU   284      26.915  17.176  63.278  1.00  0.00           O  
ATOM   4156  N   GLY   285      27.294  17.008  61.065  1.00  0.00           N  
ATOM   4157  H   GLY   285      27.079  16.506  60.215  1.00  0.00           H  
ATOM   4158  CA  GLY   285      28.478  17.735  61.112  1.00  0.00           C  
ATOM   4159  HA2 GLY   285      28.451  18.324  60.195  1.00  0.00           H  
ATOM   4160  HA3 GLY   285      28.477  18.446  61.938  1.00  0.00           H  
ATOM   4161  C   GLY   285      29.784  16.946  61.146  1.00  0.00           C  
ATOM   4162  O   GLY   285      30.781  17.497  60.696  1.00  0.00           O  
ATOM   4163  N   ARG   286      29.841  15.671  61.612  1.00  0.00           N  
ATOM   4164  H   ARG   286      28.902  15.366  61.829  1.00  0.00           H  
ATOM   4165  CA  ARG   286      30.938  14.710  61.618  1.00  0.00           C  
ATOM   4166  HA  ARG   286      31.828  15.235  61.964  1.00  0.00           H  
ATOM   4167  CB  ARG   286      30.563  13.595  62.634  1.00  0.00           C  
ATOM   4168  HB2 ARG   286      29.622  13.149  62.310  1.00  0.00           H  
ATOM   4169  HB3 ARG   286      31.275  12.774  62.559  1.00  0.00           H  
ATOM   4170  CG  ARG   286      30.442  13.986  64.050  1.00  0.00           C  
ATOM   4171  HG2 ARG   286      29.585  14.652  64.153  1.00  0.00           H  
ATOM   4172  HG3 ARG   286      31.320  14.462  64.485  1.00  0.00           H  
ATOM   4173  CD  ARG   286      30.086  12.855  64.985  1.00  0.00           C  
ATOM   4174  HD2 ARG   286      29.169  12.458  64.552  1.00  0.00           H  
ATOM   4175  HD3 ARG   286      30.873  12.110  64.872  1.00  0.00           H  
ATOM   4176  NE  ARG   286      29.880  13.143  66.432  1.00  0.00           N  
ATOM   4177  HE  ARG   286      28.905  13.357  66.586  1.00  0.00           H  
ATOM   4178  CZ  ARG   286      30.823  13.207  67.398  1.00  0.00           C  
ATOM   4179  NH1 ARG   286      32.039  13.150  67.147  1.00  0.00           N  
ATOM   4180 HH11 ARG   286      32.464  13.061  66.235  1.00  0.00           H  
ATOM   4181 HH12 ARG   286      32.726  13.066  67.883  1.00  0.00           H  
ATOM   4182  NH2 ARG   286      30.400  13.099  68.626  1.00  0.00           N  
ATOM   4183 HH21 ARG   286      29.429  13.162  68.895  1.00  0.00           H  
ATOM   4184 HH22 ARG   286      30.917  12.764  69.426  1.00  0.00           H  
ATOM   4185  C   ARG   286      31.345  14.060  60.251  1.00  0.00           C  
ATOM   4186  O   ARG   286      30.702  14.124  59.257  1.00  0.00           O  
ATOM   4187  N   TYR   287      32.523  13.415  60.263  1.00  0.00           N  
ATOM   4188  H   TYR   287      33.099  13.615  61.068  1.00  0.00           H  
ATOM   4189  CA  TYR   287      33.095  12.875  58.994  1.00  0.00           C  
ATOM   4190  HA  TYR   287      34.047  12.459  59.322  1.00  0.00           H  
ATOM   4191  CB  TYR   287      32.370  11.659  58.523  1.00  0.00           C  
ATOM   4192  HB2 TYR   287      32.857  11.196  57.665  1.00  0.00           H  
ATOM   4193  HB3 TYR   287      31.378  12.022  58.255  1.00  0.00           H  
ATOM   4194  CG  TYR   287      32.229  10.544  59.635  1.00  0.00           C  
ATOM   4195  CD1 TYR   287      33.350   9.746  59.979  1.00  0.00           C  
ATOM   4196  HD1 TYR   287      34.297   9.809  59.463  1.00  0.00           H  
ATOM   4197  CE1 TYR   287      33.211   8.804  61.035  1.00  0.00           C  
ATOM   4198  HE1 TYR   287      34.060   8.182  61.277  1.00  0.00           H  
ATOM   4199  CZ  TYR   287      32.040   8.646  61.786  1.00  0.00           C  
ATOM   4200  OH  TYR   287      31.828   7.680  62.667  1.00  0.00           O  
ATOM   4201  HH  TYR   287      30.955   7.644  63.064  1.00  0.00           H  
ATOM   4202  CE2 TYR   287      31.046   9.568  61.544  1.00  0.00           C  
ATOM   4203  HE2 TYR   287      30.111   9.567  62.086  1.00  0.00           H  
ATOM   4204  CD2 TYR   287      31.091  10.410  60.456  1.00  0.00           C  
ATOM   4205  HD2 TYR   287      30.265  11.063  60.217  1.00  0.00           H  
ATOM   4206  C   TYR   287      33.412  13.930  57.825  1.00  0.00           C  
ATOM   4207  O   TYR   287      33.408  13.562  56.666  1.00  0.00           O  
ATOM   4208  N   LEU   288      33.575  15.197  58.223  1.00  0.00           N  
ATOM   4209  H   LEU   288      33.510  15.278  59.228  1.00  0.00           H  
ATOM   4210  CA  LEU   288      34.196  16.302  57.467  1.00  0.00           C  
ATOM   4211  HA  LEU   288      33.438  16.470  56.702  1.00  0.00           H  
ATOM   4212  CB  LEU   288      34.099  17.460  58.467  1.00  0.00           C  
ATOM   4213  HB2 LEU   288      33.042  17.630  58.673  1.00  0.00           H  
ATOM   4214  HB3 LEU   288      34.630  17.279  59.401  1.00  0.00           H  
ATOM   4215  CG  LEU   288      34.835  18.773  57.949  1.00  0.00           C  
ATOM   4216  HG  LEU   288      35.849  18.521  57.639  1.00  0.00           H  
ATOM   4217  CD1 LEU   288      33.940  19.459  56.899  1.00  0.00           C  
ATOM   4218 HD11 LEU   288      34.444  20.336  56.491  1.00  0.00           H  
ATOM   4219 HD12 LEU   288      33.044  19.891  57.344  1.00  0.00           H  
ATOM   4220 HD13 LEU   288      33.695  18.873  56.013  1.00  0.00           H  
ATOM   4221  CD2 LEU   288      34.877  19.753  59.118  1.00  0.00           C  
ATOM   4222 HD21 LEU   288      35.682  19.369  59.745  1.00  0.00           H  
ATOM   4223 HD22 LEU   288      35.119  20.737  58.715  1.00  0.00           H  
ATOM   4224 HD23 LEU   288      33.979  19.752  59.735  1.00  0.00           H  
ATOM   4225  C   LEU   288      35.520  15.925  56.863  1.00  0.00           C  
ATOM   4226  O   LEU   288      36.488  15.495  57.498  1.00  0.00           O  
ATOM   4227  N   ASN   289      35.708  16.157  55.540  1.00  0.00           N  
ATOM   4228  H   ASN   289      34.861  16.410  55.053  1.00  0.00           H  
ATOM   4229  CA  ASN   289      36.949  16.016  54.813  1.00  0.00           C  
ATOM   4230  HA  ASN   289      37.712  16.415  55.482  1.00  0.00           H  
ATOM   4231  CB  ASN   289      37.256  14.587  54.312  1.00  0.00           C  
ATOM   4232  HB2 ASN   289      38.242  14.681  53.857  1.00  0.00           H  
ATOM   4233  HB3 ASN   289      37.336  14.010  55.233  1.00  0.00           H  
ATOM   4234  CG  ASN   289      36.199  14.022  53.385  1.00  0.00           C  
ATOM   4235  OD1 ASN   289      36.080  14.213  52.204  1.00  0.00           O  
ATOM   4236  ND2 ASN   289      35.326  13.274  54.010  1.00  0.00           N  
ATOM   4237 HD21 ASN   289      35.166  13.258  55.007  1.00  0.00           H  
ATOM   4238 HD22 ASN   289      34.627  12.810  53.448  1.00  0.00           H  
ATOM   4239  C   ASN   289      37.099  17.093  53.803  1.00  0.00           C  
ATOM   4240  O   ASN   289      36.131  17.760  53.346  1.00  0.00           O  
ATOM   4241  N   ASP   290      38.369  17.249  53.446  1.00  0.00           N  
ATOM   4242  H   ASP   290      38.968  16.531  53.827  1.00  0.00           H  
ATOM   4243  CA  ASP   290      38.892  18.192  52.499  1.00  0.00           C  
ATOM   4244  HA  ASP   290      38.140  18.347  51.726  1.00  0.00           H  
ATOM   4245  CB  ASP   290      39.201  19.533  53.240  1.00  0.00           C  
ATOM   4246  HB2 ASP   290      39.984  19.411  53.989  1.00  0.00           H  
ATOM   4247  HB3 ASP   290      38.310  19.653  53.856  1.00  0.00           H  
ATOM   4248  CG  ASP   290      39.505  20.678  52.343  1.00  0.00           C  
ATOM   4249  OD1 ASP   290      38.812  20.701  51.299  1.00  0.00           O  
ATOM   4250  OD2 ASP   290      40.489  21.454  52.557  1.00  0.00           O  
ATOM   4251  C   ASP   290      40.180  17.629  51.858  1.00  0.00           C  
ATOM   4252  O   ASP   290      40.820  16.733  52.399  1.00  0.00           O  
ATOM   4253  N   GLN   291      40.596  18.205  50.743  1.00  0.00           N  
ATOM   4254  H   GLN   291      40.309  19.169  50.652  1.00  0.00           H  
ATOM   4255  CA  GLN   291      41.790  17.727  49.956  1.00  0.00           C  
ATOM   4256  HA  GLN   291      42.139  16.770  50.343  1.00  0.00           H  
ATOM   4257  CB  GLN   291      41.362  17.413  48.509  1.00  0.00           C  
ATOM   4258  HB2 GLN   291      42.247  17.219  47.903  1.00  0.00           H  
ATOM   4259  HB3 GLN   291      40.984  18.375  48.164  1.00  0.00           H  
ATOM   4260  CG  GLN   291      40.246  16.407  48.179  1.00  0.00           C  
ATOM   4261  HG2 GLN   291      40.689  15.441  48.423  1.00  0.00           H  
ATOM   4262  HG3 GLN   291      39.444  16.468  48.914  1.00  0.00           H  
ATOM   4263  CD  GLN   291      39.576  16.472  46.865  1.00  0.00           C  
ATOM   4264  OE1 GLN   291      39.572  17.448  46.161  1.00  0.00           O  
ATOM   4265  NE2 GLN   291      39.099  15.335  46.389  1.00  0.00           N  
ATOM   4266 HE21 GLN   291      39.100  14.456  46.887  1.00  0.00           H  
ATOM   4267 HE22 GLN   291      38.539  15.416  45.552  1.00  0.00           H  
ATOM   4268  C   GLN   291      42.978  18.685  50.020  1.00  0.00           C  
ATOM   4269  O   GLN   291      42.738  19.834  49.691  1.00  0.00           O  
ATOM   4270  N   ALA   292      44.198  18.284  50.522  1.00  0.00           N  
ATOM   4271  H   ALA   292      44.258  17.413  51.031  1.00  0.00           H  
ATOM   4272  CA  ALA   292      45.358  19.158  50.562  1.00  0.00           C  
ATOM   4273  HA  ALA   292      45.120  20.124  51.007  1.00  0.00           H  
ATOM   4274  CB  ALA   292      46.496  18.447  51.405  1.00  0.00           C  
ATOM   4275  HB1 ALA   292      46.366  18.509  52.485  1.00  0.00           H  
ATOM   4276  HB2 ALA   292      46.607  17.396  51.135  1.00  0.00           H  
ATOM   4277  HB3 ALA   292      47.369  19.074  51.227  1.00  0.00           H  
ATOM   4278  C   ALA   292      45.735  19.527  49.145  1.00  0.00           C  
ATOM   4279  O   ALA   292      46.085  18.631  48.314  1.00  0.00           O  
ATOM   4280  N   GLN   293      45.774  20.868  48.829  1.00  0.00           N  
ATOM   4281  H   GLN   293      45.528  21.502  49.576  1.00  0.00           H  
ATOM   4282  CA  GLN   293      46.167  21.424  47.535  1.00  0.00           C  
ATOM   4283  HA  GLN   293      46.068  20.541  46.904  1.00  0.00           H  
ATOM   4284  CB  GLN   293      45.218  22.472  47.036  1.00  0.00           C  
ATOM   4285  HB2 GLN   293      44.206  22.247  47.373  1.00  0.00           H  
ATOM   4286  HB3 GLN   293      45.408  23.458  47.462  1.00  0.00           H  
ATOM   4287  CG  GLN   293      45.151  22.474  45.502  1.00  0.00           C  
ATOM   4288  HG2 GLN   293      44.944  21.458  45.166  1.00  0.00           H  
ATOM   4289  HG3 GLN   293      46.107  22.715  45.037  1.00  0.00           H  
ATOM   4290  CD  GLN   293      44.081  23.427  44.892  1.00  0.00           C  
ATOM   4291  OE1 GLN   293      44.285  23.983  43.821  1.00  0.00           O  
ATOM   4292  NE2 GLN   293      42.945  23.731  45.572  1.00  0.00           N  
ATOM   4293 HE21 GLN   293      42.771  23.436  46.523  1.00  0.00           H  
ATOM   4294 HE22 GLN   293      42.136  23.956  45.011  1.00  0.00           H  
ATOM   4295  C   GLN   293      47.646  21.960  47.541  1.00  0.00           C  
ATOM   4296  O   GLN   293      48.047  22.786  48.402  1.00  0.00           O  
ATOM   4297  N   VAL   294      48.388  21.595  46.516  1.00  0.00           N  
ATOM   4298  H   VAL   294      48.116  20.863  45.875  1.00  0.00           H  
ATOM   4299  CA  VAL   294      49.597  22.349  46.166  1.00  0.00           C  
ATOM   4300  HA  VAL   294      49.832  23.103  46.918  1.00  0.00           H  
ATOM   4301  CB  VAL   294      50.827  21.520  46.236  1.00  0.00           C  
ATOM   4302  HB  VAL   294      50.855  21.059  47.223  1.00  0.00           H  
ATOM   4303  CG1 VAL   294      51.028  20.495  45.191  1.00  0.00           C  
ATOM   4304 HG11 VAL   294      51.948  19.955  45.413  1.00  0.00           H  
ATOM   4305 HG12 VAL   294      50.137  19.878  45.083  1.00  0.00           H  
ATOM   4306 HG13 VAL   294      51.287  20.781  44.171  1.00  0.00           H  
ATOM   4307  CG2 VAL   294      52.004  22.493  46.222  1.00  0.00           C  
ATOM   4308 HG21 VAL   294      51.918  23.234  47.016  1.00  0.00           H  
ATOM   4309 HG22 VAL   294      52.884  21.884  46.429  1.00  0.00           H  
ATOM   4310 HG23 VAL   294      52.257  23.009  45.295  1.00  0.00           H  
ATOM   4311  C   VAL   294      49.411  22.936  44.817  1.00  0.00           C  
ATOM   4312  O   VAL   294      48.886  22.312  43.907  1.00  0.00           O  
ATOM   4313  N   VAL   295      49.901  24.141  44.630  1.00  0.00           N  
ATOM   4314  H   VAL   295      50.483  24.460  45.391  1.00  0.00           H  
ATOM   4315  CA  VAL   295      49.727  25.061  43.412  1.00  0.00           C  
ATOM   4316  HA  VAL   295      49.325  24.486  42.578  1.00  0.00           H  
ATOM   4317  CB  VAL   295      48.641  26.154  43.679  1.00  0.00           C  
ATOM   4318  HB  VAL   295      48.455  26.650  42.726  1.00  0.00           H  
ATOM   4319  CG1 VAL   295      47.396  25.502  44.286  1.00  0.00           C  
ATOM   4320 HG11 VAL   295      47.525  25.214  45.330  1.00  0.00           H  
ATOM   4321 HG12 VAL   295      47.107  24.649  43.672  1.00  0.00           H  
ATOM   4322 HG13 VAL   295      46.613  26.249  44.158  1.00  0.00           H  
ATOM   4323  CG2 VAL   295      48.967  27.234  44.706  1.00  0.00           C  
ATOM   4324 HG21 VAL   295      48.115  27.892  44.873  1.00  0.00           H  
ATOM   4325 HG22 VAL   295      49.094  26.682  45.637  1.00  0.00           H  
ATOM   4326 HG23 VAL   295      49.837  27.796  44.365  1.00  0.00           H  
ATOM   4327  C   VAL   295      51.087  25.769  42.977  1.00  0.00           C  
ATOM   4328  O   VAL   295      51.839  26.116  43.886  1.00  0.00           O  
ATOM   4329  N   PHE   296      51.347  25.955  41.659  1.00  0.00           N  
ATOM   4330  H   PHE   296      50.688  25.673  40.948  1.00  0.00           H  
ATOM   4331  CA  PHE   296      52.504  26.462  40.978  1.00  0.00           C  
ATOM   4332  HA  PHE   296      53.064  27.145  41.617  1.00  0.00           H  
ATOM   4333  CB  PHE   296      53.433  25.332  40.700  1.00  0.00           C  
ATOM   4334  HB2 PHE   296      53.669  24.921  41.681  1.00  0.00           H  
ATOM   4335  HB3 PHE   296      52.826  24.677  40.075  1.00  0.00           H  
ATOM   4336  CG  PHE   296      54.920  25.633  40.227  1.00  0.00           C  
ATOM   4337  CD1 PHE   296      55.839  26.203  41.128  1.00  0.00           C  
ATOM   4338  HD1 PHE   296      55.506  26.520  42.105  1.00  0.00           H  
ATOM   4339  CE1 PHE   296      57.146  26.420  40.717  1.00  0.00           C  
ATOM   4340  HE1 PHE   296      57.812  26.939  41.391  1.00  0.00           H  
ATOM   4341  CZ  PHE   296      57.560  25.999  39.426  1.00  0.00           C  
ATOM   4342  HZ  PHE   296      58.572  26.215  39.120  1.00  0.00           H  
ATOM   4343  CE2 PHE   296      56.635  25.462  38.589  1.00  0.00           C  
ATOM   4344  HE2 PHE   296      56.992  25.080  37.643  1.00  0.00           H  
ATOM   4345  CD2 PHE   296      55.348  25.183  39.031  1.00  0.00           C  
ATOM   4346  HD2 PHE   296      54.640  24.786  38.317  1.00  0.00           H  
ATOM   4347  C   PHE   296      52.035  27.134  39.665  1.00  0.00           C  
ATOM   4348  O   PHE   296      50.890  26.991  39.319  1.00  0.00           O  
ATOM   4349  N   ALA   297      52.952  27.754  38.924  1.00  0.00           N  
ATOM   4350  H   ALA   297      53.895  27.874  39.266  1.00  0.00           H  
ATOM   4351  CA  ALA   297      52.495  28.513  37.765  1.00  0.00           C  
ATOM   4352  HA  ALA   297      51.738  27.952  37.216  1.00  0.00           H  
ATOM   4353  CB  ALA   297      51.755  29.852  38.065  1.00  0.00           C  
ATOM   4354  HB1 ALA   297      50.982  29.674  38.812  1.00  0.00           H  
ATOM   4355  HB2 ALA   297      52.396  30.617  38.503  1.00  0.00           H  
ATOM   4356  HB3 ALA   297      51.324  30.375  37.212  1.00  0.00           H  
ATOM   4357  C   ALA   297      53.660  28.749  36.751  1.00  0.00           C  
ATOM   4358  O   ALA   297      54.782  28.904  37.210  1.00  0.00           O  
ATOM   4359  N   SER   298      53.410  28.691  35.414  1.00  0.00           N  
ATOM   4360  H   SER   298      52.432  28.736  35.167  1.00  0.00           H  
ATOM   4361  CA  SER   298      54.441  28.608  34.391  1.00  0.00           C  
ATOM   4362  HA  SER   298      55.202  29.249  34.835  1.00  0.00           H  
ATOM   4363  CB  SER   298      54.960  27.191  34.237  1.00  0.00           C  
ATOM   4364  HB2 SER   298      55.250  26.675  35.153  1.00  0.00           H  
ATOM   4365  HB3 SER   298      54.213  26.598  33.709  1.00  0.00           H  
ATOM   4366  OG  SER   298      56.040  27.055  33.258  1.00  0.00           O  
ATOM   4367  HG  SER   298      56.877  27.204  33.704  1.00  0.00           H  
ATOM   4368  C   SER   298      54.062  29.195  32.998  1.00  0.00           C  
ATOM   4369  O   SER   298      52.873  29.155  32.692  1.00  0.00           O  
ATOM   4370  N   ARG   299      55.010  29.797  32.262  1.00  0.00           N  
ATOM   4371  H   ARG   299      55.946  29.796  32.641  1.00  0.00           H  
ATOM   4372  CA  ARG   299      54.774  30.335  30.950  1.00  0.00           C  
ATOM   4373  HA  ARG   299      53.695  30.485  30.976  1.00  0.00           H  
ATOM   4374  CB  ARG   299      55.514  31.661  30.785  1.00  0.00           C  
ATOM   4375  HB2 ARG   299      56.591  31.577  30.929  1.00  0.00           H  
ATOM   4376  HB3 ARG   299      55.216  32.314  31.605  1.00  0.00           H  
ATOM   4377  CG  ARG   299      55.044  32.386  29.517  1.00  0.00           C  
ATOM   4378  HG2 ARG   299      55.288  31.688  28.717  1.00  0.00           H  
ATOM   4379  HG3 ARG   299      53.957  32.455  29.488  1.00  0.00           H  
ATOM   4380  CD  ARG   299      55.809  33.749  29.274  1.00  0.00           C  
ATOM   4381  HD2 ARG   299      56.881  33.693  29.462  1.00  0.00           H  
ATOM   4382  HD3 ARG   299      55.830  34.008  28.216  1.00  0.00           H  
ATOM   4383  NE  ARG   299      55.199  34.898  30.059  1.00  0.00           N  
ATOM   4384  HE  ARG   299      55.637  35.112  30.944  1.00  0.00           H  
ATOM   4385  CZ  ARG   299      54.203  35.666  29.674  1.00  0.00           C  
ATOM   4386  NH1 ARG   299      53.446  35.410  28.669  1.00  0.00           N  
ATOM   4387 HH11 ARG   299      53.439  34.508  28.214  1.00  0.00           H  
ATOM   4388 HH12 ARG   299      52.852  36.180  28.396  1.00  0.00           H  
ATOM   4389  NH2 ARG   299      53.779  36.607  30.451  1.00  0.00           N  
ATOM   4390 HH21 ARG   299      54.380  36.906  31.207  1.00  0.00           H  
ATOM   4391 HH22 ARG   299      52.943  37.056  30.106  1.00  0.00           H  
ATOM   4392  C   ARG   299      55.156  29.356  29.759  1.00  0.00           C  
ATOM   4393  O   ARG   299      56.303  29.032  29.644  1.00  0.00           O  
ATOM   4394  N   LEU   300      54.131  28.976  28.930  1.00  0.00           N  
ATOM   4395  H   LEU   300      53.186  29.309  29.050  1.00  0.00           H  
ATOM   4396  CA  LEU   300      54.284  27.966  27.862  1.00  0.00           C  
ATOM   4397  HA  LEU   300      54.738  27.077  28.301  1.00  0.00           H  
ATOM   4398  CB  LEU   300      52.899  27.565  27.158  1.00  0.00           C  
ATOM   4399  HB2 LEU   300      52.457  28.389  26.597  1.00  0.00           H  
ATOM   4400  HB3 LEU   300      53.079  26.811  26.391  1.00  0.00           H  
ATOM   4401  CG  LEU   300      51.855  27.043  28.144  1.00  0.00           C  
ATOM   4402  HG  LEU   300      51.412  27.809  28.780  1.00  0.00           H  
ATOM   4403  CD1 LEU   300      50.737  26.648  27.118  1.00  0.00           C  
ATOM   4404 HD11 LEU   300      50.969  25.765  26.523  1.00  0.00           H  
ATOM   4405 HD12 LEU   300      49.883  26.365  27.733  1.00  0.00           H  
ATOM   4406 HD13 LEU   300      50.406  27.448  26.456  1.00  0.00           H  
ATOM   4407  CD2 LEU   300      52.193  25.878  28.930  1.00  0.00           C  
ATOM   4408 HD21 LEU   300      51.277  25.584  29.444  1.00  0.00           H  
ATOM   4409 HD22 LEU   300      52.992  26.044  29.653  1.00  0.00           H  
ATOM   4410 HD23 LEU   300      52.538  25.145  28.200  1.00  0.00           H  
ATOM   4411  C   LEU   300      55.234  28.420  26.751  1.00  0.00           C  
ATOM   4412  O   LEU   300      55.110  29.500  26.168  1.00  0.00           O  
ATOM   4413  N   ARG   301      56.235  27.591  26.468  1.00  0.00           N  
ATOM   4414  H   ARG   301      56.363  26.766  27.037  1.00  0.00           H  
ATOM   4415  CA  ARG   301      57.162  27.729  25.352  1.00  0.00           C  
ATOM   4416  HA  ARG   301      57.230  28.791  25.116  1.00  0.00           H  
ATOM   4417  CB  ARG   301      58.561  27.112  25.611  1.00  0.00           C  
ATOM   4418  HB2 ARG   301      58.309  26.051  25.609  1.00  0.00           H  
ATOM   4419  HB3 ARG   301      59.179  27.340  24.743  1.00  0.00           H  
ATOM   4420  CG  ARG   301      59.326  27.520  26.921  1.00  0.00           C  
ATOM   4421  HG2 ARG   301      59.288  28.576  27.191  1.00  0.00           H  
ATOM   4422  HG3 ARG   301      58.805  27.033  27.746  1.00  0.00           H  
ATOM   4423  CD  ARG   301      60.725  26.859  26.988  1.00  0.00           C  
ATOM   4424  HD2 ARG   301      61.209  26.927  26.014  1.00  0.00           H  
ATOM   4425  HD3 ARG   301      61.380  27.257  27.763  1.00  0.00           H  
ATOM   4426  NE  ARG   301      60.621  25.399  27.298  1.00  0.00           N  
ATOM   4427  HE  ARG   301      60.705  24.772  26.511  1.00  0.00           H  
ATOM   4428  CZ  ARG   301      60.453  24.912  28.499  1.00  0.00           C  
ATOM   4429  NH1 ARG   301      60.504  25.636  29.574  1.00  0.00           N  
ATOM   4430 HH11 ARG   301      60.668  26.632  29.543  1.00  0.00           H  
ATOM   4431 HH12 ARG   301      60.491  25.041  30.391  1.00  0.00           H  
ATOM   4432  NH2 ARG   301      60.319  23.606  28.665  1.00  0.00           N  
ATOM   4433 HH21 ARG   301      60.242  22.956  27.895  1.00  0.00           H  
ATOM   4434 HH22 ARG   301      60.222  23.187  29.579  1.00  0.00           H  
ATOM   4435  C   ARG   301      56.630  27.053  24.070  1.00  0.00           C  
ATOM   4436  O   ARG   301      55.690  26.141  24.093  1.00  0.00           O  
ATOM   4437  N   ASP   302      57.214  27.309  22.908  1.00  0.00           N  
ATOM   4438  H   ASP   302      57.852  28.091  22.930  1.00  0.00           H  
ATOM   4439  CA  ASP   302      56.906  26.769  21.607  1.00  0.00           C  
ATOM   4440  HA  ASP   302      57.551  27.346  20.944  1.00  0.00           H  
ATOM   4441  CB  ASP   302      57.374  25.292  21.504  1.00  0.00           C  
ATOM   4442  HB2 ASP   302      57.278  25.154  20.427  1.00  0.00           H  
ATOM   4443  HB3 ASP   302      56.700  24.670  22.095  1.00  0.00           H  
ATOM   4444  CG  ASP   302      58.810  25.096  21.920  1.00  0.00           C  
ATOM   4445  OD1 ASP   302      59.672  25.879  21.419  1.00  0.00           O  
ATOM   4446  OD2 ASP   302      59.027  23.999  22.516  1.00  0.00           O  
ATOM   4447  C   ASP   302      55.587  27.029  20.895  1.00  0.00           C  
ATOM   4448  O   ASP   302      55.177  26.338  19.977  1.00  0.00           O  
ATOM   4449  N   VAL   303      54.768  27.991  21.382  1.00  0.00           N  
ATOM   4450  H   VAL   303      55.122  28.429  22.221  1.00  0.00           H  
ATOM   4451  CA  VAL   303      53.352  28.258  21.012  1.00  0.00           C  
ATOM   4452  HA  VAL   303      52.790  27.364  21.281  1.00  0.00           H  
ATOM   4453  CB  VAL   303      52.743  29.422  21.857  1.00  0.00           C  
ATOM   4454  HB  VAL   303      53.164  30.400  21.625  1.00  0.00           H  
ATOM   4455  CG1 VAL   303      51.194  29.439  21.608  1.00  0.00           C  
ATOM   4456 HG11 VAL   303      50.854  28.499  22.042  1.00  0.00           H  
ATOM   4457 HG12 VAL   303      50.852  29.378  20.575  1.00  0.00           H  
ATOM   4458 HG13 VAL   303      50.676  30.283  22.063  1.00  0.00           H  
ATOM   4459  CG2 VAL   303      53.002  29.309  23.376  1.00  0.00           C  
ATOM   4460 HG21 VAL   303      52.248  29.824  23.971  1.00  0.00           H  
ATOM   4461 HG22 VAL   303      54.009  29.696  23.531  1.00  0.00           H  
ATOM   4462 HG23 VAL   303      52.956  28.297  23.779  1.00  0.00           H  
ATOM   4463  C   VAL   303      53.186  28.653  19.512  1.00  0.00           C  
ATOM   4464  O   VAL   303      53.768  29.593  19.015  1.00  0.00           O  
ATOM   4465  N   GLN   304      52.221  28.049  18.894  1.00  0.00           N  
ATOM   4466  H   GLN   304      51.708  27.307  19.349  1.00  0.00           H  
ATOM   4467  CA  GLN   304      51.795  28.312  17.516  1.00  0.00           C  
ATOM   4468  HA  GLN   304      52.228  29.276  17.249  1.00  0.00           H  
ATOM   4469  CB  GLN   304      52.238  27.243  16.567  1.00  0.00           C  
ATOM   4470  HB2 GLN   304      51.638  27.305  15.659  1.00  0.00           H  
ATOM   4471  HB3 GLN   304      52.092  26.264  17.024  1.00  0.00           H  
ATOM   4472  CG  GLN   304      53.746  27.340  16.206  1.00  0.00           C  
ATOM   4473  HG2 GLN   304      53.872  26.534  15.483  1.00  0.00           H  
ATOM   4474  HG3 GLN   304      54.344  27.203  17.106  1.00  0.00           H  
ATOM   4475  CD  GLN   304      54.036  28.528  15.325  1.00  0.00           C  
ATOM   4476  OE1 GLN   304      53.404  28.892  14.358  1.00  0.00           O  
ATOM   4477  NE2 GLN   304      55.115  29.130  15.651  1.00  0.00           N  
ATOM   4478 HE21 GLN   304      55.666  28.788  16.425  1.00  0.00           H  
ATOM   4479 HE22 GLN   304      55.488  29.774  14.967  1.00  0.00           H  
ATOM   4480  C   GLN   304      50.254  28.463  17.377  1.00  0.00           C  
ATOM   4481  O   GLN   304      49.597  27.834  18.245  1.00  0.00           O  
ATOM   4482  N   PRO   305      49.686  29.221  16.435  1.00  0.00           N  
ATOM   4483  CD  PRO   305      48.254  29.213  16.194  1.00  0.00           C  
ATOM   4484  HD2 PRO   305      47.792  29.958  16.840  1.00  0.00           H  
ATOM   4485  HD3 PRO   305      47.756  28.243  16.176  1.00  0.00           H  
ATOM   4486  CG  PRO   305      48.134  29.544  14.737  1.00  0.00           C  
ATOM   4487  HG2 PRO   305      47.128  29.904  14.518  1.00  0.00           H  
ATOM   4488  HG3 PRO   305      48.499  28.668  14.201  1.00  0.00           H  
ATOM   4489  CB  PRO   305      49.207  30.612  14.534  1.00  0.00           C  
ATOM   4490  HB2 PRO   305      49.516  30.651  13.490  1.00  0.00           H  
ATOM   4491  HB3 PRO   305      48.817  31.573  14.870  1.00  0.00           H  
ATOM   4492  CA  PRO   305      50.357  30.079  15.437  1.00  0.00           C  
ATOM   4493  HA  PRO   305      50.976  29.457  14.791  1.00  0.00           H  
ATOM   4494  C   PRO   305      51.199  31.180  16.096  1.00  0.00           C  
ATOM   4495  O   PRO   305      50.621  31.810  17.040  1.00  0.00           O  
ATOM   4496  N   GLU   306      52.340  31.595  15.577  1.00  0.00           N  
ATOM   4497  H   GLU   306      52.849  31.019  14.922  1.00  0.00           H  
ATOM   4498  CA  GLU   306      53.125  32.804  16.018  1.00  0.00           C  
ATOM   4499  HA  GLU   306      53.646  32.595  16.952  1.00  0.00           H  
ATOM   4500  CB  GLU   306      54.188  33.060  15.020  1.00  0.00           C  
ATOM   4501  HB2 GLU   306      54.525  32.103  14.623  1.00  0.00           H  
ATOM   4502  HB3 GLU   306      53.703  33.552  14.177  1.00  0.00           H  
ATOM   4503  CG  GLU   306      55.337  33.929  15.469  1.00  0.00           C  
ATOM   4504  HG2 GLU   306      55.881  33.451  16.284  1.00  0.00           H  
ATOM   4505  HG3 GLU   306      54.903  34.848  15.864  1.00  0.00           H  
ATOM   4506  CD  GLU   306      56.350  34.249  14.330  1.00  0.00           C  
ATOM   4507  OE1 GLU   306      56.431  33.466  13.329  1.00  0.00           O  
ATOM   4508  OE2 GLU   306      57.189  35.121  14.387  1.00  0.00           O  
ATOM   4509  C   GLU   306      52.311  34.070  16.387  1.00  0.00           C  
ATOM   4510  O   GLU   306      51.749  34.789  15.563  1.00  0.00           O  
ATOM   4511  N   ASP   307      52.263  34.394  17.670  1.00  0.00           N  
ATOM   4512  H   ASP   307      52.564  33.671  18.308  1.00  0.00           H  
ATOM   4513  CA  ASP   307      51.893  35.717  18.249  1.00  0.00           C  
ATOM   4514  HA  ASP   307      52.054  35.668  19.326  1.00  0.00           H  
ATOM   4515  CB  ASP   307      52.944  36.770  17.775  1.00  0.00           C  
ATOM   4516  HB2 ASP   307      52.840  36.911  16.699  1.00  0.00           H  
ATOM   4517  HB3 ASP   307      52.726  37.711  18.280  1.00  0.00           H  
ATOM   4518  CG  ASP   307      54.361  36.407  18.048  1.00  0.00           C  
ATOM   4519  OD1 ASP   307      54.570  35.544  18.922  1.00  0.00           O  
ATOM   4520  OD2 ASP   307      55.246  37.006  17.392  1.00  0.00           O  
ATOM   4521  C   ASP   307      50.362  36.084  18.041  1.00  0.00           C  
ATOM   4522  O   ASP   307      49.909  37.167  18.499  1.00  0.00           O  
ATOM   4523  N   ALA   308      49.561  35.149  17.530  1.00  0.00           N  
ATOM   4524  H   ALA   308      50.029  34.272  17.353  1.00  0.00           H  
ATOM   4525  CA  ALA   308      48.179  35.275  17.103  1.00  0.00           C  
ATOM   4526  HA  ALA   308      48.145  36.245  16.607  1.00  0.00           H  
ATOM   4527  CB  ALA   308      47.836  34.207  16.052  1.00  0.00           C  
ATOM   4528  HB1 ALA   308      48.543  34.271  15.225  1.00  0.00           H  
ATOM   4529  HB2 ALA   308      47.853  33.292  16.645  1.00  0.00           H  
ATOM   4530  HB3 ALA   308      46.843  34.571  15.790  1.00  0.00           H  
ATOM   4531  C   ALA   308      47.227  35.188  18.301  1.00  0.00           C  
ATOM   4532  O   ALA   308      47.488  34.585  19.331  1.00  0.00           O  
ATOM   4533  N   PRO   309      46.122  35.951  18.212  1.00  0.00           N  
ATOM   4534  CD  PRO   309      45.634  36.735  17.064  1.00  0.00           C  
ATOM   4535  HD2 PRO   309      46.016  37.752  17.147  1.00  0.00           H  
ATOM   4536  HD3 PRO   309      45.814  36.308  16.077  1.00  0.00           H  
ATOM   4537  CG  PRO   309      44.134  36.911  17.289  1.00  0.00           C  
ATOM   4538  HG2 PRO   309      43.601  36.087  16.815  1.00  0.00           H  
ATOM   4539  HG3 PRO   309      43.760  37.865  16.916  1.00  0.00           H  
ATOM   4540  CB  PRO   309      44.002  36.874  18.801  1.00  0.00           C  
ATOM   4541  HB2 PRO   309      43.066  36.486  19.203  1.00  0.00           H  
ATOM   4542  HB3 PRO   309      44.188  37.851  19.245  1.00  0.00           H  
ATOM   4543  CA  PRO   309      45.128  36.011  19.284  1.00  0.00           C  
ATOM   4544  HA  PRO   309      45.465  36.598  20.139  1.00  0.00           H  
ATOM   4545  C   PRO   309      44.479  34.645  19.785  1.00  0.00           C  
ATOM   4546  O   PRO   309      44.575  33.655  19.017  1.00  0.00           O  
ATOM   4547  N   ALA   310      44.005  34.538  20.994  1.00  0.00           N  
ATOM   4548  H   ALA   310      43.750  35.333  21.563  1.00  0.00           H  
ATOM   4549  CA  ALA   310      43.865  33.187  21.560  1.00  0.00           C  
ATOM   4550  HA  ALA   310      44.842  32.711  21.480  1.00  0.00           H  
ATOM   4551  CB  ALA   310      43.565  33.264  23.001  1.00  0.00           C  
ATOM   4552  HB1 ALA   310      43.409  32.224  23.289  1.00  0.00           H  
ATOM   4553  HB2 ALA   310      44.432  33.618  23.559  1.00  0.00           H  
ATOM   4554  HB3 ALA   310      42.813  34.041  23.140  1.00  0.00           H  
ATOM   4555  C   ALA   310      42.759  32.236  20.936  1.00  0.00           C  
ATOM   4556  O   ALA   310      41.681  32.755  20.775  1.00  0.00           O  
ATOM   4557  N   ALA   311      42.983  30.988  20.656  1.00  0.00           N  
ATOM   4558  H   ALA   311      43.857  30.569  20.940  1.00  0.00           H  
ATOM   4559  CA  ALA   311      42.005  30.105  20.048  1.00  0.00           C  
ATOM   4560  HA  ALA   311      41.597  30.661  19.204  1.00  0.00           H  
ATOM   4561  CB  ALA   311      42.478  28.663  19.826  1.00  0.00           C  
ATOM   4562  HB1 ALA   311      42.599  28.147  20.779  1.00  0.00           H  
ATOM   4563  HB2 ALA   311      43.434  28.672  19.302  1.00  0.00           H  
ATOM   4564  HB3 ALA   311      41.647  28.338  19.200  1.00  0.00           H  
ATOM   4565  C   ALA   311      40.702  30.070  20.902  1.00  0.00           C  
ATOM   4566  O   ALA   311      40.749  29.930  22.084  1.00  0.00           O  
ATOM   4567  N   ALA   312      39.549  30.030  20.244  1.00  0.00           N  
ATOM   4568  H   ALA   312      39.696  29.971  19.247  1.00  0.00           H  
ATOM   4569  CA  ALA   312      38.232  30.089  20.939  1.00  0.00           C  
ATOM   4570  HA  ALA   312      38.322  29.496  21.850  1.00  0.00           H  
ATOM   4571  CB  ALA   312      37.930  31.561  21.239  1.00  0.00           C  
ATOM   4572  HB1 ALA   312      36.886  31.678  21.528  1.00  0.00           H  
ATOM   4573  HB2 ALA   312      38.657  31.848  21.999  1.00  0.00           H  
ATOM   4574  HB3 ALA   312      38.157  32.167  20.362  1.00  0.00           H  
ATOM   4575  C   ALA   312      37.026  29.598  20.149  1.00  0.00           C  
ATOM   4576  O   ALA   312      36.794  29.843  18.973  1.00  0.00           O  
ATOM   4577  N   ASN   313      36.158  28.839  20.865  1.00  0.00           N  
ATOM   4578  H   ASN   313      36.405  28.567  21.806  1.00  0.00           H  
ATOM   4579  CA  ASN   313      34.806  28.447  20.423  1.00  0.00           C  
ATOM   4580  HA  ASN   313      34.481  28.974  19.526  1.00  0.00           H  
ATOM   4581  CB  ASN   313      34.848  26.912  20.149  1.00  0.00           C  
ATOM   4582  HB2 ASN   313      33.906  26.477  19.815  1.00  0.00           H  
ATOM   4583  HB3 ASN   313      35.081  26.430  21.098  1.00  0.00           H  
ATOM   4584  CG  ASN   313      35.859  26.507  19.108  1.00  0.00           C  
ATOM   4585  OD1 ASN   313      35.996  27.137  18.062  1.00  0.00           O  
ATOM   4586  ND2 ASN   313      36.603  25.469  19.262  1.00  0.00           N  
ATOM   4587 HD21 ASN   313      36.525  24.853  20.059  1.00  0.00           H  
ATOM   4588 HD22 ASN   313      37.367  25.359  18.610  1.00  0.00           H  
ATOM   4589  C   ASN   313      33.658  28.797  21.446  1.00  0.00           C  
ATOM   4590  O   ASN   313      32.555  28.339  21.252  1.00  0.00           O  
ATOM   4591  N   GLY   314      34.001  29.632  22.442  1.00  0.00           N  
ATOM   4592  H   GLY   314      34.826  30.185  22.255  1.00  0.00           H  
ATOM   4593  CA  GLY   314      33.028  30.168  23.420  1.00  0.00           C  
ATOM   4594  HA2 GLY   314      32.391  30.748  22.752  1.00  0.00           H  
ATOM   4595  HA3 GLY   314      32.507  29.315  23.855  1.00  0.00           H  
ATOM   4596  C   GLY   314      33.753  30.900  24.505  1.00  0.00           C  
ATOM   4597  O   GLY   314      34.814  31.449  24.247  1.00  0.00           O  
ATOM   4598  N   ALA   315      33.216  31.064  25.688  1.00  0.00           N  
ATOM   4599  H   ALA   315      32.296  30.661  25.787  1.00  0.00           H  
ATOM   4600  CA  ALA   315      33.776  31.473  26.902  1.00  0.00           C  
ATOM   4601  HA  ALA   315      34.468  32.296  26.723  1.00  0.00           H  
ATOM   4602  CB  ALA   315      32.594  31.762  27.892  1.00  0.00           C  
ATOM   4603  HB1 ALA   315      31.910  32.518  27.507  1.00  0.00           H  
ATOM   4604  HB2 ALA   315      32.114  30.854  28.259  1.00  0.00           H  
ATOM   4605  HB3 ALA   315      33.041  32.069  28.838  1.00  0.00           H  
ATOM   4606  C   ALA   315      34.817  30.471  27.524  1.00  0.00           C  
ATOM   4607  O   ALA   315      35.927  30.884  28.056  1.00  0.00           O  
ATOM   4608  N   LEU   316      34.562  29.169  27.348  1.00  0.00           N  
ATOM   4609  H   LEU   316      33.725  28.865  26.871  1.00  0.00           H  
ATOM   4610  CA  LEU   316      35.475  28.090  27.734  1.00  0.00           C  
ATOM   4611  HA  LEU   316      35.720  28.089  28.796  1.00  0.00           H  
ATOM   4612  CB  LEU   316      34.684  26.791  27.411  1.00  0.00           C  
ATOM   4613  HB2 LEU   316      34.474  26.653  26.350  1.00  0.00           H  
ATOM   4614  HB3 LEU   316      33.753  26.830  27.976  1.00  0.00           H  
ATOM   4615  CG  LEU   316      35.381  25.440  27.823  1.00  0.00           C  
ATOM   4616  HG  LEU   316      36.360  25.349  27.351  1.00  0.00           H  
ATOM   4617  CD1 LEU   316      35.481  25.346  29.329  1.00  0.00           C  
ATOM   4618 HD11 LEU   316      35.810  24.317  29.471  1.00  0.00           H  
ATOM   4619 HD12 LEU   316      36.225  26.100  29.587  1.00  0.00           H  
ATOM   4620 HD13 LEU   316      34.589  25.409  29.952  1.00  0.00           H  
ATOM   4621  CD2 LEU   316      34.425  24.394  27.338  1.00  0.00           C  
ATOM   4622 HD21 LEU   316      33.475  24.573  27.842  1.00  0.00           H  
ATOM   4623 HD22 LEU   316      34.252  24.473  26.265  1.00  0.00           H  
ATOM   4624 HD23 LEU   316      34.831  23.435  27.659  1.00  0.00           H  
ATOM   4625  C   LEU   316      36.829  28.203  27.032  1.00  0.00           C  
ATOM   4626  O   LEU   316      36.995  28.781  26.024  1.00  0.00           O  
ATOM   4627  N   SER   317      37.795  27.704  27.766  1.00  0.00           N  
ATOM   4628  H   SER   317      37.455  27.421  28.675  1.00  0.00           H  
ATOM   4629  CA  SER   317      39.267  27.512  27.322  1.00  0.00           C  
ATOM   4630  HA  SER   317      39.636  28.458  26.925  1.00  0.00           H  
ATOM   4631  CB  SER   317      39.971  27.168  28.642  1.00  0.00           C  
ATOM   4632  HB2 SER   317      39.812  28.021  29.302  1.00  0.00           H  
ATOM   4633  HB3 SER   317      41.001  26.819  28.567  1.00  0.00           H  
ATOM   4634  OG  SER   317      39.396  25.962  29.051  1.00  0.00           O  
ATOM   4635  HG  SER   317      39.145  25.415  28.304  1.00  0.00           H  
ATOM   4636  C   SER   317      39.526  26.479  26.204  1.00  0.00           C  
ATOM   4637  O   SER   317      39.107  25.309  26.246  1.00  0.00           O  
ATOM   4638  N   GLU   318      40.299  26.891  25.159  1.00  0.00           N  
ATOM   4639  H   GLU   318      40.734  27.797  25.256  1.00  0.00           H  
ATOM   4640  CA  GLU   318      40.468  26.186  23.853  1.00  0.00           C  
ATOM   4641  HA  GLU   318      40.423  25.114  24.049  1.00  0.00           H  
ATOM   4642  CB  GLU   318      39.290  26.690  23.009  1.00  0.00           C  
ATOM   4643  HB2 GLU   318      38.364  26.400  23.505  1.00  0.00           H  
ATOM   4644  HB3 GLU   318      39.338  27.778  22.958  1.00  0.00           H  
ATOM   4645  CG  GLU   318      39.244  26.252  21.503  1.00  0.00           C  
ATOM   4646  HG2 GLU   318      38.452  26.791  20.984  1.00  0.00           H  
ATOM   4647  HG3 GLU   318      40.144  26.537  20.958  1.00  0.00           H  
ATOM   4648  CD  GLU   318      38.997  24.719  21.472  1.00  0.00           C  
ATOM   4649  OE1 GLU   318      39.918  23.928  21.222  1.00  0.00           O  
ATOM   4650  OE2 GLU   318      37.794  24.339  21.666  1.00  0.00           O  
ATOM   4651  C   GLU   318      41.828  26.460  23.257  1.00  0.00           C  
ATOM   4652  O   GLU   318      42.350  25.536  22.646  1.00  0.00           O  
ATOM   4653  N   GLN   319      42.442  27.604  23.630  1.00  0.00           N  
ATOM   4654  H   GLN   319      41.882  28.349  24.019  1.00  0.00           H  
ATOM   4655  CA  GLN   319      43.867  27.856  23.203  1.00  0.00           C  
ATOM   4656  HA  GLN   319      43.880  28.054  22.131  1.00  0.00           H  
ATOM   4657  CB  GLN   319      44.210  29.182  23.895  1.00  0.00           C  
ATOM   4658  HB2 GLN   319      43.890  29.191  24.937  1.00  0.00           H  
ATOM   4659  HB3 GLN   319      43.610  29.933  23.382  1.00  0.00           H  
ATOM   4660  CG  GLN   319      45.631  29.602  24.030  1.00  0.00           C  
ATOM   4661  HG2 GLN   319      45.728  30.328  24.838  1.00  0.00           H  
ATOM   4662  HG3 GLN   319      46.272  28.742  24.225  1.00  0.00           H  
ATOM   4663  CD  GLN   319      46.124  30.279  22.800  1.00  0.00           C  
ATOM   4664  OE1 GLN   319      45.532  30.206  21.707  1.00  0.00           O  
ATOM   4665  NE2 GLN   319      47.181  30.972  22.818  1.00  0.00           N  
ATOM   4666 HE21 GLN   319      47.665  31.013  23.704  1.00  0.00           H  
ATOM   4667 HE22 GLN   319      47.484  31.320  21.920  1.00  0.00           H  
ATOM   4668  C   GLN   319      44.803  26.715  23.532  1.00  0.00           C  
ATOM   4669  O   GLN   319      45.682  26.490  22.744  1.00  0.00           O  
ATOM   4670  N   SER   320      44.703  26.118  24.724  1.00  0.00           N  
ATOM   4671  H   SER   320      43.928  26.339  25.334  1.00  0.00           H  
ATOM   4672  CA  SER   320      45.433  24.981  25.112  1.00  0.00           C  
ATOM   4673  HA  SER   320      45.808  24.493  24.213  1.00  0.00           H  
ATOM   4674  CB  SER   320      46.624  25.470  25.923  1.00  0.00           C  
ATOM   4675  HB2 SER   320      47.206  24.658  26.360  1.00  0.00           H  
ATOM   4676  HB3 SER   320      47.295  26.029  25.270  1.00  0.00           H  
ATOM   4677  OG  SER   320      46.130  26.304  26.937  1.00  0.00           O  
ATOM   4678  HG  SER   320      46.642  27.116  26.950  1.00  0.00           H  
ATOM   4679  C   SER   320      44.538  24.016  25.919  1.00  0.00           C  
ATOM   4680  O   SER   320      44.882  22.830  26.036  1.00  0.00           O  
ATOM   4681  N   GLY   321      43.335  24.383  26.452  1.00  0.00           N  
ATOM   4682  H   GLY   321      43.190  25.382  26.465  1.00  0.00           H  
ATOM   4683  CA  GLY   321      42.303  23.601  27.145  1.00  0.00           C  
ATOM   4684  HA2 GLY   321      41.321  24.069  27.211  1.00  0.00           H  
ATOM   4685  HA3 GLY   321      42.004  22.662  26.678  1.00  0.00           H  
ATOM   4686  C   GLY   321      42.606  23.439  28.652  1.00  0.00           C  
ATOM   4687  O   GLY   321      42.991  24.350  29.411  1.00  0.00           O  
ATOM   4688  N   VAL   322      42.325  22.217  29.120  1.00  0.00           N  
ATOM   4689  H   VAL   322      42.001  21.464  28.530  1.00  0.00           H  
ATOM   4690  CA  VAL   322      42.634  21.758  30.481  1.00  0.00           C  
ATOM   4691  HA  VAL   322      43.432  22.442  30.769  1.00  0.00           H  
ATOM   4692  CB  VAL   322      41.472  21.955  31.504  1.00  0.00           C  
ATOM   4693  HB  VAL   322      40.675  21.278  31.198  1.00  0.00           H  
ATOM   4694  CG1 VAL   322      41.875  21.687  32.935  1.00  0.00           C  
ATOM   4695 HG11 VAL   322      42.349  20.720  33.107  1.00  0.00           H  
ATOM   4696 HG12 VAL   322      42.640  22.408  33.225  1.00  0.00           H  
ATOM   4697 HG13 VAL   322      41.051  21.817  33.636  1.00  0.00           H  
ATOM   4698  CG2 VAL   322      40.831  23.276  31.485  1.00  0.00           C  
ATOM   4699 HG21 VAL   322      40.473  23.496  30.479  1.00  0.00           H  
ATOM   4700 HG22 VAL   322      41.589  23.985  31.819  1.00  0.00           H  
ATOM   4701 HG23 VAL   322      40.032  23.283  32.227  1.00  0.00           H  
ATOM   4702  C   VAL   322      43.211  20.340  30.518  1.00  0.00           C  
ATOM   4703  O   VAL   322      42.529  19.436  30.080  1.00  0.00           O  
ATOM   4704  N   ALA   323      44.445  20.151  30.919  1.00  0.00           N  
ATOM   4705  H   ALA   323      44.911  21.021  31.134  1.00  0.00           H  
ATOM   4706  CA  ALA   323      44.991  18.839  31.361  1.00  0.00           C  
ATOM   4707  HA  ALA   323      44.667  18.118  30.610  1.00  0.00           H  
ATOM   4708  CB  ALA   323      46.573  19.062  31.300  1.00  0.00           C  
ATOM   4709  HB1 ALA   323      46.998  18.889  30.311  1.00  0.00           H  
ATOM   4710  HB2 ALA   323      46.759  20.093  31.603  1.00  0.00           H  
ATOM   4711  HB3 ALA   323      47.050  18.411  32.032  1.00  0.00           H  
ATOM   4712  C   ALA   323      44.392  18.370  32.772  1.00  0.00           C  
ATOM   4713  O   ALA   323      44.152  19.156  33.702  1.00  0.00           O  
ATOM   4714  N   TRP   324      44.021  17.085  32.877  1.00  0.00           N  
ATOM   4715  H   TRP   324      44.035  16.427  32.111  1.00  0.00           H  
ATOM   4716  CA  TRP   324      43.799  16.428  34.194  1.00  0.00           C  
ATOM   4717  HA  TRP   324      43.668  17.163  34.988  1.00  0.00           H  
ATOM   4718  CB  TRP   324      42.509  15.606  34.004  1.00  0.00           C  
ATOM   4719  HB2 TRP   324      42.492  15.232  32.981  1.00  0.00           H  
ATOM   4720  HB3 TRP   324      41.710  16.343  34.086  1.00  0.00           H  
ATOM   4721  CG  TRP   324      42.050  14.485  34.866  1.00  0.00           C  
ATOM   4722  CD1 TRP   324      42.166  14.495  36.218  1.00  0.00           C  
ATOM   4723  HD1 TRP   324      42.687  15.272  36.758  1.00  0.00           H  
ATOM   4724  NE1 TRP   324      41.783  13.280  36.770  1.00  0.00           N  
ATOM   4725  HE1 TRP   324      42.134  13.012  37.678  1.00  0.00           H  
ATOM   4726  CE2 TRP   324      41.322  12.401  35.825  1.00  0.00           C  
ATOM   4727  CZ2 TRP   324      40.852  11.056  35.765  1.00  0.00           C  
ATOM   4728  HZ2 TRP   324      40.784  10.390  36.612  1.00  0.00           H  
ATOM   4729  CH2 TRP   324      40.409  10.537  34.534  1.00  0.00           C  
ATOM   4730  HH2 TRP   324      40.085   9.507  34.513  1.00  0.00           H  
ATOM   4731  CZ3 TRP   324      40.479  11.248  33.323  1.00  0.00           C  
ATOM   4732  HZ3 TRP   324      40.151  10.877  32.363  1.00  0.00           H  
ATOM   4733  CE3 TRP   324      40.996  12.631  33.358  1.00  0.00           C  
ATOM   4734  HE3 TRP   324      41.001  13.184  32.430  1.00  0.00           H  
ATOM   4735  CD2 TRP   324      41.452  13.159  34.588  1.00  0.00           C  
ATOM   4736  C   TRP   324      45.051  15.563  34.503  1.00  0.00           C  
ATOM   4737  O   TRP   324      45.594  14.923  33.581  1.00  0.00           O  
ATOM   4738  N   VAL   325      45.531  15.411  35.770  1.00  0.00           N  
ATOM   4739  H   VAL   325      45.156  15.989  36.509  1.00  0.00           H  
ATOM   4740  CA  VAL   325      46.485  14.365  36.161  1.00  0.00           C  
ATOM   4741  HA  VAL   325      46.955  13.880  35.306  1.00  0.00           H  
ATOM   4742  CB  VAL   325      47.646  14.995  37.049  1.00  0.00           C  
ATOM   4743  HB  VAL   325      47.225  15.709  37.756  1.00  0.00           H  
ATOM   4744  CG1 VAL   325      48.263  13.960  37.966  1.00  0.00           C  
ATOM   4745 HG11 VAL   325      47.607  13.708  38.799  1.00  0.00           H  
ATOM   4746 HG12 VAL   325      48.694  13.076  37.495  1.00  0.00           H  
ATOM   4747 HG13 VAL   325      49.104  14.390  38.509  1.00  0.00           H  
ATOM   4748  CG2 VAL   325      48.669  15.751  36.185  1.00  0.00           C  
ATOM   4749 HG21 VAL   325      49.267  15.041  35.614  1.00  0.00           H  
ATOM   4750 HG22 VAL   325      49.376  16.286  36.819  1.00  0.00           H  
ATOM   4751 HG23 VAL   325      48.138  16.527  35.633  1.00  0.00           H  
ATOM   4752  C   VAL   325      45.667  13.335  36.963  1.00  0.00           C  
ATOM   4753  O   VAL   325      45.134  13.764  38.021  1.00  0.00           O  
ATOM   4754  N   PRO   326      45.273  12.196  36.434  1.00  0.00           N  
ATOM   4755  CD  PRO   326      45.575  11.780  35.059  1.00  0.00           C  
ATOM   4756  HD2 PRO   326      45.523  12.602  34.346  1.00  0.00           H  
ATOM   4757  HD3 PRO   326      46.560  11.315  35.017  1.00  0.00           H  
ATOM   4758  CG  PRO   326      44.475  10.795  34.755  1.00  0.00           C  
ATOM   4759  HG2 PRO   326      44.865  10.159  33.960  1.00  0.00           H  
ATOM   4760  HG3 PRO   326      43.587  11.375  34.506  1.00  0.00           H  
ATOM   4761  CB  PRO   326      44.251  10.096  36.051  1.00  0.00           C  
ATOM   4762  HB2 PRO   326      43.241   9.700  36.160  1.00  0.00           H  
ATOM   4763  HB3 PRO   326      44.982   9.318  36.269  1.00  0.00           H  
ATOM   4764  CA  PRO   326      44.466  11.181  37.124  1.00  0.00           C  
ATOM   4765  HA  PRO   326      43.498  11.589  37.416  1.00  0.00           H  
ATOM   4766  C   PRO   326      45.107  10.608  38.351  1.00  0.00           C  
ATOM   4767  O   PRO   326      46.359  10.395  38.236  1.00  0.00           O  
ATOM   4768  N   TYR   327      44.361  10.347  39.387  1.00  0.00           N  
ATOM   4769  H   TYR   327      43.385  10.608  39.384  1.00  0.00           H  
ATOM   4770  CA  TYR   327      44.990   9.674  40.579  1.00  0.00           C  
ATOM   4771  HA  TYR   327      45.938  10.085  40.925  1.00  0.00           H  
ATOM   4772  CB  TYR   327      43.989   9.703  41.773  1.00  0.00           C  
ATOM   4773  HB2 TYR   327      43.853  10.718  42.148  1.00  0.00           H  
ATOM   4774  HB3 TYR   327      43.021   9.312  41.461  1.00  0.00           H  
ATOM   4775  CG  TYR   327      44.371   8.877  42.995  1.00  0.00           C  
ATOM   4776  CD1 TYR   327      44.783   9.498  44.142  1.00  0.00           C  
ATOM   4777  HD1 TYR   327      44.800  10.573  44.240  1.00  0.00           H  
ATOM   4778  CE1 TYR   327      45.149   8.688  45.289  1.00  0.00           C  
ATOM   4779  HE1 TYR   327      45.436   9.131  46.231  1.00  0.00           H  
ATOM   4780  CZ  TYR   327      45.046   7.282  45.238  1.00  0.00           C  
ATOM   4781  OH  TYR   327      45.138   6.481  46.374  1.00  0.00           O  
ATOM   4782  HH  TYR   327      45.326   5.546  46.257  1.00  0.00           H  
ATOM   4783  CE2 TYR   327      44.621   6.663  44.038  1.00  0.00           C  
ATOM   4784  HE2 TYR   327      44.838   5.609  43.958  1.00  0.00           H  
ATOM   4785  CD2 TYR   327      44.302   7.452  42.939  1.00  0.00           C  
ATOM   4786  HD2 TYR   327      44.008   6.929  42.041  1.00  0.00           H  
ATOM   4787  C   TYR   327      45.357   8.264  40.096  1.00  0.00           C  
ATOM   4788  O   TYR   327      44.541   7.593  39.380  1.00  0.00           O  
ATOM   4789  N   THR   328      46.432   7.667  40.603  1.00  0.00           N  
ATOM   4790  H   THR   328      47.098   8.130  41.204  1.00  0.00           H  
ATOM   4791  CA  THR   328      46.820   6.230  40.358  1.00  0.00           C  
ATOM   4792  HA  THR   328      45.942   5.584  40.340  1.00  0.00           H  
ATOM   4793  CB  THR   328      47.525   6.039  38.963  1.00  0.00           C  
ATOM   4794  HB  THR   328      46.892   6.452  38.177  1.00  0.00           H  
ATOM   4795  CG2 THR   328      48.865   6.775  38.909  1.00  0.00           C  
ATOM   4796 HG21 THR   328      49.537   6.436  39.697  1.00  0.00           H  
ATOM   4797 HG22 THR   328      49.287   6.551  37.929  1.00  0.00           H  
ATOM   4798 HG23 THR   328      48.732   7.854  38.990  1.00  0.00           H  
ATOM   4799  OG1 THR   328      47.551   4.650  38.713  1.00  0.00           O  
ATOM   4800  HG1 THR   328      46.658   4.301  38.759  1.00  0.00           H  
ATOM   4801  C   THR   328      47.741   5.699  41.554  1.00  0.00           C  
ATOM   4802  O   THR   328      48.456   6.506  42.161  1.00  0.00           O  
ATOM   4803  N   ASP   329      47.778   4.370  41.827  1.00  0.00           N  
ATOM   4804  H   ASP   329      47.208   3.771  41.247  1.00  0.00           H  
ATOM   4805  CA  ASP   329      48.703   3.686  42.827  1.00  0.00           C  
ATOM   4806  HA  ASP   329      48.426   4.117  43.790  1.00  0.00           H  
ATOM   4807  CB  ASP   329      48.300   2.200  42.852  1.00  0.00           C  
ATOM   4808  HB2 ASP   329      48.488   1.900  41.821  1.00  0.00           H  
ATOM   4809  HB3 ASP   329      48.937   1.736  43.604  1.00  0.00           H  
ATOM   4810  CG  ASP   329      46.861   1.890  43.315  1.00  0.00           C  
ATOM   4811  OD1 ASP   329      46.627   2.107  44.554  1.00  0.00           O  
ATOM   4812  OD2 ASP   329      45.946   1.354  42.618  1.00  0.00           O  
ATOM   4813  C   ASP   329      50.198   3.882  42.629  1.00  0.00           C  
ATOM   4814  O   ASP   329      50.978   3.601  43.581  1.00  0.00           O  
ATOM   4815  N   GLU   330      50.676   4.324  41.471  1.00  0.00           N  
ATOM   4816  H   GLU   330      50.050   4.444  40.688  1.00  0.00           H  
ATOM   4817  CA  GLU   330      52.051   4.686  41.246  1.00  0.00           C  
ATOM   4818  HA  GLU   330      52.611   3.948  41.821  1.00  0.00           H  
ATOM   4819  CB  GLU   330      52.372   4.791  39.690  1.00  0.00           C  
ATOM   4820  HB2 GLU   330      51.716   5.538  39.244  1.00  0.00           H  
ATOM   4821  HB3 GLU   330      53.398   5.141  39.580  1.00  0.00           H  
ATOM   4822  CG  GLU   330      52.432   3.457  39.015  1.00  0.00           C  
ATOM   4823  HG2 GLU   330      51.458   2.980  39.116  1.00  0.00           H  
ATOM   4824  HG3 GLU   330      52.744   3.452  37.970  1.00  0.00           H  
ATOM   4825  CD  GLU   330      53.478   2.455  39.696  1.00  0.00           C  
ATOM   4826  OE1 GLU   330      54.604   2.801  39.888  1.00  0.00           O  
ATOM   4827  OE2 GLU   330      53.200   1.269  39.889  1.00  0.00           O  
ATOM   4828  C   GLU   330      52.405   6.057  41.746  1.00  0.00           C  
ATOM   4829  O   GLU   330      53.530   6.276  42.203  1.00  0.00           O  
ATOM   4830  N   ALA   331      51.483   7.040  41.949  1.00  0.00           N  
ATOM   4831  H   ALA   331      50.527   6.785  41.743  1.00  0.00           H  
ATOM   4832  CA  ALA   331      51.752   8.332  42.498  1.00  0.00           C  
ATOM   4833  HA  ALA   331      52.540   8.247  43.246  1.00  0.00           H  
ATOM   4834  CB  ALA   331      52.337   9.047  41.307  1.00  0.00           C  
ATOM   4835  HB1 ALA   331      52.479  10.105  41.529  1.00  0.00           H  
ATOM   4836  HB2 ALA   331      53.310   8.618  41.068  1.00  0.00           H  
ATOM   4837  HB3 ALA   331      51.658   8.948  40.461  1.00  0.00           H  
ATOM   4838  C   ALA   331      50.415   8.896  42.988  1.00  0.00           C  
ATOM   4839  O   ALA   331      49.646   9.386  42.194  1.00  0.00           O  
ATOM   4840  N   PRO   332      50.061   8.661  44.274  1.00  0.00           N  
ATOM   4841  CD  PRO   332      50.852   8.156  45.339  1.00  0.00           C  
ATOM   4842  HD2 PRO   332      51.361   7.212  45.144  1.00  0.00           H  
ATOM   4843  HD3 PRO   332      51.594   8.921  45.567  1.00  0.00           H  
ATOM   4844  CG  PRO   332      49.915   7.877  46.527  1.00  0.00           C  
ATOM   4845  HG2 PRO   332      50.017   8.620  47.318  1.00  0.00           H  
ATOM   4846  HG3 PRO   332      50.073   6.854  46.868  1.00  0.00           H  
ATOM   4847  CB  PRO   332      48.540   8.020  45.998  1.00  0.00           C  
ATOM   4848  HB2 PRO   332      48.121   7.046  45.744  1.00  0.00           H  
ATOM   4849  HB3 PRO   332      47.767   8.438  46.641  1.00  0.00           H  
ATOM   4850  CA  PRO   332      48.676   8.878  44.722  1.00  0.00           C  
ATOM   4851  HA  PRO   332      47.967   8.395  44.049  1.00  0.00           H  
ATOM   4852  C   PRO   332      48.197  10.354  44.929  1.00  0.00           C  
ATOM   4853  O   PRO   332      47.736  10.768  45.982  1.00  0.00           O  
ATOM   4854  N   PHE   333      48.269  11.162  43.875  1.00  0.00           N  
ATOM   4855  H   PHE   333      48.677  10.825  43.014  1.00  0.00           H  
ATOM   4856  CA  PHE   333      47.733  12.527  43.832  1.00  0.00           C  
ATOM   4857  HA  PHE   333      47.006  12.676  44.632  1.00  0.00           H  
ATOM   4858  CB  PHE   333      48.797  13.561  44.045  1.00  0.00           C  
ATOM   4859  HB2 PHE   333      49.088  13.506  45.094  1.00  0.00           H  
ATOM   4860  HB3 PHE   333      48.355  14.546  43.892  1.00  0.00           H  
ATOM   4861  CG  PHE   333      50.059  13.267  43.189  1.00  0.00           C  
ATOM   4862  CD1 PHE   333      50.209  13.930  41.930  1.00  0.00           C  
ATOM   4863  HD1 PHE   333      49.415  14.495  41.465  1.00  0.00           H  
ATOM   4864  CE1 PHE   333      51.433  13.668  41.191  1.00  0.00           C  
ATOM   4865  HE1 PHE   333      51.489  14.026  40.173  1.00  0.00           H  
ATOM   4866  CZ  PHE   333      52.507  12.868  41.735  1.00  0.00           C  
ATOM   4867  HZ  PHE   333      53.446  12.753  41.214  1.00  0.00           H  
ATOM   4868  CE2 PHE   333      52.377  12.348  43.067  1.00  0.00           C  
ATOM   4869  HE2 PHE   333      53.199  11.782  43.479  1.00  0.00           H  
ATOM   4870  CD2 PHE   333      51.141  12.600  43.753  1.00  0.00           C  
ATOM   4871  HD2 PHE   333      51.022  12.115  44.711  1.00  0.00           H  
ATOM   4872  C   PHE   333      46.913  12.769  42.545  1.00  0.00           C  
ATOM   4873  O   PHE   333      47.252  12.339  41.500  1.00  0.00           O  
ATOM   4874  N   HIE   334      45.763  13.466  42.656  1.00  0.00           N  
ATOM   4875  H   HIE   334      45.694  13.944  43.543  1.00  0.00           H  
ATOM   4876  CA  HIE   334      44.933  14.018  41.542  1.00  0.00           C  
ATOM   4877  HA  HIE   334      44.966  13.297  40.725  1.00  0.00           H  
ATOM   4878  CB  HIE   334      43.500  14.176  42.081  1.00  0.00           C  
ATOM   4879  HB2 HIE   334      43.085  13.210  42.370  1.00  0.00           H  
ATOM   4880  HB3 HIE   334      43.596  14.732  43.014  1.00  0.00           H  
ATOM   4881  CG  HIE   334      42.596  14.814  41.130  1.00  0.00           C  
ATOM   4882  ND1 HIE   334      41.880  14.195  40.073  1.00  0.00           N  
ATOM   4883  CE1 HIE   334      41.158  15.152  39.504  1.00  0.00           C  
ATOM   4884  HE1 HIE   334      40.446  15.069  38.696  1.00  0.00           H  
ATOM   4885  NE2 HIE   334      41.326  16.305  40.196  1.00  0.00           N  
ATOM   4886  HE2 HIE   334      40.702  17.082  40.028  1.00  0.00           H  
ATOM   4887  CD2 HIE   334      42.285  16.133  41.181  1.00  0.00           C  
ATOM   4888  HD2 HIE   334      42.801  16.987  41.596  1.00  0.00           H  
ATOM   4889  C   HIE   334      45.625  15.268  41.049  1.00  0.00           C  
ATOM   4890  O   HIE   334      46.464  15.831  41.735  1.00  0.00           O  
ATOM   4891  N   GLY   335      45.229  15.854  39.928  1.00  0.00           N  
ATOM   4892  H   GLY   335      44.424  15.391  39.531  1.00  0.00           H  
ATOM   4893  CA  GLY   335      45.654  17.198  39.573  1.00  0.00           C  
ATOM   4894  HA2 GLY   335      45.373  17.835  40.412  1.00  0.00           H  
ATOM   4895  HA3 GLY   335      46.740  17.294  39.571  1.00  0.00           H  
ATOM   4896  C   GLY   335      45.002  17.829  38.315  1.00  0.00           C  
ATOM   4897  O   GLY   335      44.310  17.159  37.574  1.00  0.00           O  
ATOM   4898  N   GLN   336      45.214  19.109  38.033  1.00  0.00           N  
ATOM   4899  H   GLN   336      45.878  19.664  38.553  1.00  0.00           H  
ATOM   4900  CA  GLN   336      44.815  19.765  36.795  1.00  0.00           C  
ATOM   4901  HA  GLN   336      44.851  19.062  35.963  1.00  0.00           H  
ATOM   4902  CB  GLN   336      43.412  20.223  36.859  1.00  0.00           C  
ATOM   4903  HB2 GLN   336      42.967  20.621  35.947  1.00  0.00           H  
ATOM   4904  HB3 GLN   336      42.889  19.328  37.194  1.00  0.00           H  
ATOM   4905  CG  GLN   336      43.183  21.222  38.041  1.00  0.00           C  
ATOM   4906  HG2 GLN   336      43.759  22.122  37.826  1.00  0.00           H  
ATOM   4907  HG3 GLN   336      43.610  20.893  38.989  1.00  0.00           H  
ATOM   4908  CD  GLN   336      41.664  21.591  38.263  1.00  0.00           C  
ATOM   4909  OE1 GLN   336      40.763  21.298  37.480  1.00  0.00           O  
ATOM   4910  NE2 GLN   336      41.469  22.471  39.248  1.00  0.00           N  
ATOM   4911 HE21 GLN   336      42.296  22.856  39.681  1.00  0.00           H  
ATOM   4912 HE22 GLN   336      40.548  22.710  39.588  1.00  0.00           H  
ATOM   4913  C   GLN   336      45.843  20.838  36.421  1.00  0.00           C  
ATOM   4914  O   GLN   336      46.487  21.361  37.313  1.00  0.00           O  
ATOM   4915  N   ILE   337      45.813  21.176  35.110  1.00  0.00           N  
ATOM   4916  H   ILE   337      45.309  20.627  34.429  1.00  0.00           H  
ATOM   4917  CA  ILE   337      46.506  22.371  34.530  1.00  0.00           C  
ATOM   4918  HA  ILE   337      46.516  23.055  35.379  1.00  0.00           H  
ATOM   4919  CB  ILE   337      47.936  22.041  33.994  1.00  0.00           C  
ATOM   4920  HB  ILE   337      47.730  21.461  33.094  1.00  0.00           H  
ATOM   4921  CG2 ILE   337      48.701  23.348  33.583  1.00  0.00           C  
ATOM   4922 HG21 ILE   337      49.776  23.247  33.435  1.00  0.00           H  
ATOM   4923 HG22 ILE   337      48.284  23.840  32.704  1.00  0.00           H  
ATOM   4924 HG23 ILE   337      48.448  24.041  34.385  1.00  0.00           H  
ATOM   4925  CG1 ILE   337      48.793  21.144  34.925  1.00  0.00           C  
ATOM   4926 HG12 ILE   337      49.782  21.330  34.506  1.00  0.00           H  
ATOM   4927 HG13 ILE   337      48.727  21.526  35.943  1.00  0.00           H  
ATOM   4928  CD1 ILE   337      48.626  19.652  34.772  1.00  0.00           C  
ATOM   4929 HD11 ILE   337      49.108  19.317  33.855  1.00  0.00           H  
ATOM   4930 HD12 ILE   337      47.566  19.409  34.855  1.00  0.00           H  
ATOM   4931 HD13 ILE   337      49.052  19.173  35.654  1.00  0.00           H  
ATOM   4932  C   ILE   337      45.729  23.165  33.405  1.00  0.00           C  
ATOM   4933  O   ILE   337      45.158  22.609  32.512  1.00  0.00           O  
ATOM   4934  N   MET   338      45.606  24.456  33.602  1.00  0.00           N  
ATOM   4935  H   MET   338      46.242  24.948  34.214  1.00  0.00           H  
ATOM   4936  CA  MET   338      44.625  25.278  32.948  1.00  0.00           C  
ATOM   4937  HA  MET   338      44.272  24.823  32.022  1.00  0.00           H
[truncated: 3,789,677 more chars]
