# Supplementary material for: Mechanistic insights into glycoside 3-oxidases involved in C-glycoside metabolism in soil microorganisms
Source: Nat Commun. 2023 Nov 14;14:7289. doi: 10.1038/s41467-023-42000-3 (PMC10646112; doi:10.1038/s41467-023-42000-3)
Supplement: Supplementary file 5 — Supplementary Data 1 [file 41467_2023_42000_MOESM5_ESM.zip › SuppInfo-MD-files/cMDs-for-MMPBSA/glc_end_9.pdb]

CRYST1   78.663   82.225   72.498  90.00  90.00  90.00               1
ATOM      1  N   ARG     1      32.636  61.228  66.302  1.00  0.00           N  
ATOM      2  H1  ARG     1      33.315  61.731  66.854  1.00  0.00           H  
ATOM      3  H2  ARG     1      31.925  61.818  65.893  1.00  0.00           H  
ATOM      4  H3  ARG     1      32.207  60.523  66.884  1.00  0.00           H  
ATOM      5  CA  ARG     1      33.319  60.520  65.167  1.00  0.00           C  
ATOM      6  HA  ARG     1      33.911  61.351  64.784  1.00  0.00           H  
ATOM      7  CB  ARG     1      34.320  59.478  65.710  1.00  0.00           C  
ATOM      8  HB2 ARG     1      33.767  58.673  66.194  1.00  0.00           H  
ATOM      9  HB3 ARG     1      35.039  59.877  66.426  1.00  0.00           H  
ATOM     10  CG  ARG     1      35.209  58.926  64.536  1.00  0.00           C  
ATOM     11  HG2 ARG     1      34.461  58.491  63.873  1.00  0.00           H  
ATOM     12  HG3 ARG     1      35.701  59.739  64.001  1.00  0.00           H  
ATOM     13  CD  ARG     1      36.254  57.953  65.087  1.00  0.00           C  
ATOM     14  HD2 ARG     1      35.777  57.235  65.755  1.00  0.00           H  
ATOM     15  HD3 ARG     1      36.929  58.553  65.697  1.00  0.00           H  
ATOM     16  NE  ARG     1      36.906  57.357  63.896  1.00  0.00           N  
ATOM     17  HE  ARG     1      36.839  57.845  63.014  1.00  0.00           H  
ATOM     18  CZ  ARG     1      37.464  56.174  63.681  1.00  0.00           C  
ATOM     19  NH1 ARG     1      37.629  55.167  64.540  1.00  0.00           N  
ATOM     20 HH11 ARG     1      37.518  55.282  65.538  1.00  0.00           H  
ATOM     21 HH12 ARG     1      37.901  54.220  64.317  1.00  0.00           H  
ATOM     22  NH2 ARG     1      37.919  55.946  62.517  1.00  0.00           N  
ATOM     23 HH21 ARG     1      38.082  56.779  61.970  1.00  0.00           H  
ATOM     24 HH22 ARG     1      38.442  55.087  62.423  1.00  0.00           H  
ATOM     25  C   ARG     1      32.383  59.992  64.156  1.00  0.00           C  
ATOM     26  O   ARG     1      32.533  60.328  62.996  1.00  0.00           O  
ATOM     27  N   TYR     2      31.379  59.229  64.513  1.00  0.00           N  
ATOM     28  H   TYR     2      31.327  58.803  65.428  1.00  0.00           H  
ATOM     29  CA  TYR     2      30.527  58.684  63.518  1.00  0.00           C  
ATOM     30  HA  TYR     2      31.024  58.629  62.550  1.00  0.00           H  
ATOM     31  CB  TYR     2      30.128  57.262  63.948  1.00  0.00           C  
ATOM     32  HB2 TYR     2      29.587  56.735  63.161  1.00  0.00           H  
ATOM     33  HB3 TYR     2      29.493  57.288  64.833  1.00  0.00           H  
ATOM     34  CG  TYR     2      31.324  56.390  64.270  1.00  0.00           C  
ATOM     35  CD1 TYR     2      32.329  56.241  63.253  1.00  0.00           C  
ATOM     36  HD1 TYR     2      32.192  56.659  62.267  1.00  0.00           H  
ATOM     37  CE1 TYR     2      33.514  55.588  63.638  1.00  0.00           C  
ATOM     38  HE1 TYR     2      34.450  55.576  63.099  1.00  0.00           H  
ATOM     39  CZ  TYR     2      33.636  54.964  64.927  1.00  0.00           C  
ATOM     40  OH  TYR     2      34.783  54.299  65.231  1.00  0.00           O  
ATOM     41  HH  TYR     2      35.237  53.891  64.491  1.00  0.00           H  
ATOM     42  CE2 TYR     2      32.597  55.095  65.885  1.00  0.00           C  
ATOM     43  HE2 TYR     2      32.731  54.733  66.893  1.00  0.00           H  
ATOM     44  CD2 TYR     2      31.492  55.894  65.568  1.00  0.00           C  
ATOM     45  HD2 TYR     2      30.732  56.086  66.312  1.00  0.00           H  
ATOM     46  C   TYR     2      29.308  59.522  63.276  1.00  0.00           C  
ATOM     47  O   TYR     2      28.735  60.056  64.302  1.00  0.00           O  
ATOM     48  N   PRO     3      28.799  59.684  62.012  1.00  0.00           N  
ATOM     49  CD  PRO     3      29.358  59.212  60.769  1.00  0.00           C  
ATOM     50  HD2 PRO     3      30.112  59.948  60.491  1.00  0.00           H  
ATOM     51  HD3 PRO     3      29.740  58.191  60.786  1.00  0.00           H  
ATOM     52  CG  PRO     3      28.248  59.241  59.736  1.00  0.00           C  
ATOM     53  HG2 PRO     3      27.743  58.275  59.721  1.00  0.00           H  
ATOM     54  HG3 PRO     3      28.669  59.508  58.766  1.00  0.00           H  
ATOM     55  CB  PRO     3      27.466  60.504  60.207  1.00  0.00           C  
ATOM     56  HB2 PRO     3      26.421  60.591  59.909  1.00  0.00           H  
ATOM     57  HB3 PRO     3      27.953  61.396  59.813  1.00  0.00           H  
ATOM     58  CA  PRO     3      27.547  60.415  61.747  1.00  0.00           C  
ATOM     59  HA  PRO     3      27.569  61.435  62.131  1.00  0.00           H  
ATOM     60  C   PRO     3      26.418  59.738  62.432  1.00  0.00           C  
ATOM     61  O   PRO     3      26.399  58.516  62.457  1.00  0.00           O  
ATOM     62  N   ALA     4      25.471  60.529  62.960  1.00  0.00           N  
ATOM     63  H   ALA     4      25.507  61.533  62.855  1.00  0.00           H  
ATOM     64  CA  ALA     4      24.299  60.121  63.787  1.00  0.00           C  
ATOM     65  HA  ALA     4      24.723  59.576  64.631  1.00  0.00           H  
ATOM     66  CB  ALA     4      23.558  61.364  64.321  1.00  0.00           C  
ATOM     67  HB1 ALA     4      23.111  61.122  65.285  1.00  0.00           H  
ATOM     68  HB2 ALA     4      24.223  62.160  64.654  1.00  0.00           H  
ATOM     69  HB3 ALA     4      22.864  61.679  63.542  1.00  0.00           H  
ATOM     70  C   ALA     4      23.328  59.297  62.932  1.00  0.00           C  
ATOM     71  O   ALA     4      22.650  58.458  63.538  1.00  0.00           O  
ATOM     72  N   ALA     5      23.122  59.649  61.659  1.00  0.00           N  
ATOM     73  H   ALA     5      23.639  60.416  61.253  1.00  0.00           H  
ATOM     74  CA  ALA     5      22.369  58.875  60.766  1.00  0.00           C  
ATOM     75  HA  ALA     5      22.367  57.814  61.019  1.00  0.00           H  
ATOM     76  CB  ALA     5      20.896  59.310  60.788  1.00  0.00           C  
ATOM     77  HB1 ALA     5      20.805  60.307  60.357  1.00  0.00           H  
ATOM     78  HB2 ALA     5      20.367  58.554  60.208  1.00  0.00           H  
ATOM     79  HB3 ALA     5      20.506  59.335  61.806  1.00  0.00           H  
ATOM     80  C   ALA     5      22.924  58.978  59.358  1.00  0.00           C  
ATOM     81  O   ALA     5      23.466  60.011  59.049  1.00  0.00           O  
ATOM     82  N   VAL     6      22.859  57.920  58.505  1.00  0.00           N  
ATOM     83  H   VAL     6      22.369  57.118  58.875  1.00  0.00           H  
ATOM     84  CA  VAL     6      23.361  57.797  57.197  1.00  0.00           C  
ATOM     85  HA  VAL     6      23.547  58.666  56.566  1.00  0.00           H  
ATOM     86  CB  VAL     6      24.706  57.098  57.265  1.00  0.00           C  
ATOM     87  HB  VAL     6      25.108  57.087  56.252  1.00  0.00           H  
ATOM     88  CG1 VAL     6      25.797  57.966  58.014  1.00  0.00           C  
ATOM     89 HG11 VAL     6      25.734  57.933  59.102  1.00  0.00           H  
ATOM     90 HG12 VAL     6      25.731  59.003  57.684  1.00  0.00           H  
ATOM     91 HG13 VAL     6      26.787  57.609  57.732  1.00  0.00           H  
ATOM     92  CG2 VAL     6      24.640  55.597  57.703  1.00  0.00           C  
ATOM     93 HG21 VAL     6      23.981  55.446  58.558  1.00  0.00           H  
ATOM     94 HG22 VAL     6      24.127  54.995  56.953  1.00  0.00           H  
ATOM     95 HG23 VAL     6      25.647  55.192  57.806  1.00  0.00           H  
ATOM     96  C   VAL     6      22.375  56.941  56.398  1.00  0.00           C  
ATOM     97  O   VAL     6      21.572  56.168  56.875  1.00  0.00           O  
ATOM     98  N   ASP     7      22.413  56.951  55.052  1.00  0.00           N  
ATOM     99  H   ASP     7      23.158  57.387  54.527  1.00  0.00           H  
ATOM    100  CA  ASP     7      21.500  56.169  54.228  1.00  0.00           C  
ATOM    101  HA  ASP     7      20.493  56.311  54.620  1.00  0.00           H  
ATOM    102  CB  ASP     7      21.473  56.739  52.831  1.00  0.00           C  
ATOM    103  HB2 ASP     7      22.454  56.955  52.408  1.00  0.00           H  
ATOM    104  HB3 ASP     7      20.979  56.012  52.186  1.00  0.00           H  
ATOM    105  CG  ASP     7      20.724  58.124  52.837  1.00  0.00           C  
ATOM    106  OD1 ASP     7      21.472  59.112  52.606  1.00  0.00           O  
ATOM    107  OD2 ASP     7      19.497  58.182  52.845  1.00  0.00           O  
ATOM    108  C   ASP     7      21.852  54.684  54.247  1.00  0.00           C  
ATOM    109  O   ASP     7      20.997  53.780  54.538  1.00  0.00           O  
ATOM    110  N   VAL     8      23.112  54.373  53.861  1.00  0.00           N  
ATOM    111  H   VAL     8      23.777  55.126  53.756  1.00  0.00           H  
ATOM    112  CA  VAL     8      23.608  52.994  53.861  1.00  0.00           C  
ATOM    113  HA  VAL     8      22.877  52.287  54.254  1.00  0.00           H  
ATOM    114  CB  VAL     8      23.833  52.339  52.420  1.00  0.00           C  
ATOM    115  HB  VAL     8      24.670  52.856  51.950  1.00  0.00           H  
ATOM    116  CG1 VAL     8      24.213  50.888  52.604  1.00  0.00           C  
ATOM    117 HG11 VAL     8      25.139  50.843  53.177  1.00  0.00           H  
ATOM    118 HG12 VAL     8      23.397  50.284  53.002  1.00  0.00           H  
ATOM    119 HG13 VAL     8      24.391  50.441  51.625  1.00  0.00           H  
ATOM    120  CG2 VAL     8      22.612  52.658  51.524  1.00  0.00           C  
ATOM    121 HG21 VAL     8      22.754  52.098  50.600  1.00  0.00           H  
ATOM    122 HG22 VAL     8      22.438  53.733  51.465  1.00  0.00           H  
ATOM    123 HG23 VAL     8      21.751  52.329  52.107  1.00  0.00           H  
ATOM    124  C   VAL     8      24.883  52.879  54.659  1.00  0.00           C  
ATOM    125  O   VAL     8      25.767  53.740  54.649  1.00  0.00           O  
ATOM    126  N   ALA     9      24.916  51.843  55.542  1.00  0.00           N  
ATOM    127  H   ALA     9      24.235  51.106  55.425  1.00  0.00           H  
ATOM    128  CA  ALA     9      26.016  51.667  56.454  1.00  0.00           C  
ATOM    129  HA  ALA     9      26.897  52.304  56.369  1.00  0.00           H  
ATOM    130  CB  ALA     9      25.425  51.886  57.819  1.00  0.00           C  
ATOM    131  HB1 ALA     9      24.845  52.805  57.904  1.00  0.00           H  
ATOM    132  HB2 ALA     9      24.821  50.999  58.012  1.00  0.00           H  
ATOM    133  HB3 ALA     9      26.294  51.759  58.464  1.00  0.00           H  
ATOM    134  C   ALA     9      26.631  50.234  56.242  1.00  0.00           C  
ATOM    135  O   ALA     9      25.942  49.266  56.447  1.00  0.00           O  
ATOM    136  N   ILE    10      27.901  50.168  55.830  1.00  0.00           N  
ATOM    137  H   ILE    10      28.423  51.015  55.652  1.00  0.00           H  
ATOM    138  CA  ILE    10      28.547  48.859  55.388  1.00  0.00           C  
ATOM    139  HA  ILE    10      27.689  48.205  55.232  1.00  0.00           H  
ATOM    140  CB  ILE    10      29.246  48.973  54.028  1.00  0.00           C  
ATOM    141  HB  ILE    10      29.943  49.811  53.983  1.00  0.00           H  
ATOM    142  CG2 ILE    10      30.047  47.749  53.645  1.00  0.00           C  
ATOM    143 HG21 ILE    10      30.510  47.687  52.659  1.00  0.00           H  
ATOM    144 HG22 ILE    10      29.426  46.870  53.817  1.00  0.00           H  
ATOM    145 HG23 ILE    10      30.816  47.665  54.413  1.00  0.00           H  
ATOM    146  CG1 ILE    10      28.232  49.302  52.865  1.00  0.00           C  
ATOM    147 HG12 ILE    10      27.591  48.427  52.749  1.00  0.00           H  
ATOM    148 HG13 ILE    10      27.582  50.108  53.206  1.00  0.00           H  
ATOM    149  CD1 ILE    10      28.821  49.727  51.544  1.00  0.00           C  
ATOM    150 HD11 ILE    10      29.412  50.633  51.678  1.00  0.00           H  
ATOM    151 HD12 ILE    10      28.123  50.207  50.859  1.00  0.00           H  
ATOM    152 HD13 ILE    10      29.436  49.066  50.933  1.00  0.00           H  
ATOM    153  C   ILE    10      29.451  48.407  56.501  1.00  0.00           C  
ATOM    154  O   ILE    10      30.172  49.220  57.060  1.00  0.00           O  
ATOM    155  N   VAL    11      29.410  47.128  56.707  1.00  0.00           N  
ATOM    156  H   VAL    11      28.813  46.533  56.149  1.00  0.00           H  
ATOM    157  CA  VAL    11      30.343  46.356  57.586  1.00  0.00           C  
ATOM    158  HA  VAL    11      30.848  47.042  58.266  1.00  0.00           H  
ATOM    159  CB  VAL    11      29.557  45.299  58.385  1.00  0.00           C  
ATOM    160  HB  VAL    11      29.175  44.487  57.766  1.00  0.00           H  
ATOM    161  CG1 VAL    11      30.457  44.748  59.412  1.00  0.00           C  
ATOM    162 HG11 VAL    11      31.442  44.505  59.014  1.00  0.00           H  
ATOM    163 HG12 VAL    11      30.628  45.508  60.174  1.00  0.00           H  
ATOM    164 HG13 VAL    11      30.145  43.800  59.850  1.00  0.00           H  
ATOM    165  CG2 VAL    11      28.310  45.808  59.121  1.00  0.00           C  
ATOM    166 HG21 VAL    11      28.532  46.621  59.811  1.00  0.00           H  
ATOM    167 HG22 VAL    11      27.770  45.014  59.638  1.00  0.00           H  
ATOM    168 HG23 VAL    11      27.560  46.228  58.451  1.00  0.00           H  
ATOM    169  C   VAL    11      31.395  45.710  56.749  1.00  0.00           C  
ATOM    170  O   VAL    11      30.984  44.803  56.037  1.00  0.00           O  
ATOM    171  N   GLY    12      32.671  46.099  56.906  1.00  0.00           N  
ATOM    172  H   GLY    12      32.906  46.901  57.474  1.00  0.00           H  
ATOM    173  CA  GLY    12      33.771  45.299  56.353  1.00  0.00           C  
ATOM    174  HA2 GLY    12      34.581  45.238  57.081  1.00  0.00           H  
ATOM    175  HA3 GLY    12      33.583  44.253  56.109  1.00  0.00           H  
ATOM    176  C   GLY    12      34.177  46.007  54.989  1.00  0.00           C  
ATOM    177  O   GLY    12      33.394  46.705  54.372  1.00  0.00           O  
ATOM    178  N   SER    13      35.439  45.816  54.503  1.00  0.00           N  
ATOM    179  H   SER    13      36.106  45.338  55.091  1.00  0.00           H  
ATOM    180  CA  SER    13      36.012  46.556  53.342  1.00  0.00           C  
ATOM    181  HA  SER    13      35.234  47.163  52.881  1.00  0.00           H  
ATOM    182  CB  SER    13      37.040  47.505  53.864  1.00  0.00           C  
ATOM    183  HB2 SER    13      37.529  48.114  53.103  1.00  0.00           H  
ATOM    184  HB3 SER    13      36.580  48.102  54.652  1.00  0.00           H  
ATOM    185  OG  SER    13      38.077  46.617  54.310  1.00  0.00           O  
ATOM    186  HG  SER    13      37.848  46.225  55.156  1.00  0.00           H  
ATOM    187  C   SER    13      36.596  45.629  52.261  1.00  0.00           C  
ATOM    188  O   SER    13      37.245  46.025  51.270  1.00  0.00           O  
ATOM    189  N   GLY    14      36.409  44.296  52.360  1.00  0.00           N  
ATOM    190  H   GLY    14      35.902  43.943  53.158  1.00  0.00           H  
ATOM    191  CA  GLY    14      36.813  43.270  51.322  1.00  0.00           C  
ATOM    192  HA2 GLY    14      37.879  43.324  51.100  1.00  0.00           H  
ATOM    193  HA3 GLY    14      36.604  42.317  51.807  1.00  0.00           H  
ATOM    194  C   GLY    14      35.987  43.461  50.000  1.00  0.00           C  
ATOM    195  O   GLY    14      35.064  44.300  49.922  1.00  0.00           O  
ATOM    196  N   PRO    15      36.434  42.770  48.915  1.00  0.00           N  
ATOM    197  CD  PRO    15      37.275  41.511  49.121  1.00  0.00           C  
ATOM    198  HD2 PRO    15      36.907  40.969  49.993  1.00  0.00           H  
ATOM    199  HD3 PRO    15      38.326  41.776  49.235  1.00  0.00           H  
ATOM    200  CG  PRO    15      36.990  40.616  47.880  1.00  0.00           C  
ATOM    201  HG2 PRO    15      37.677  39.791  47.694  1.00  0.00           H  
ATOM    202  HG3 PRO    15      35.996  40.192  48.018  1.00  0.00           H  
ATOM    203  CB  PRO    15      36.756  41.756  46.864  1.00  0.00           C  
ATOM    204  HB2 PRO    15      36.337  41.326  45.954  1.00  0.00           H  
ATOM    205  HB3 PRO    15      37.731  42.146  46.572  1.00  0.00           H  
ATOM    206  CA  PRO    15      35.920  42.868  47.553  1.00  0.00           C  
ATOM    207  HA  PRO    15      36.235  43.820  47.128  1.00  0.00           H  
ATOM    208  C   PRO    15      34.355  42.700  47.487  1.00  0.00           C  
ATOM    209  O   PRO    15      33.713  43.392  46.626  1.00  0.00           O  
ATOM    210  N   THR    16      33.810  41.829  48.384  1.00  0.00           N  
ATOM    211  H   THR    16      34.285  41.469  49.200  1.00  0.00           H  
ATOM    212  CA  THR    16      32.377  41.574  48.350  1.00  0.00           C  
ATOM    213  HA  THR    16      31.965  41.440  47.349  1.00  0.00           H  
ATOM    214  CB  THR    16      32.040  40.250  48.996  1.00  0.00           C  
ATOM    215  HB  THR    16      31.035  39.938  48.712  1.00  0.00           H  
ATOM    216  CG2 THR    16      32.923  39.046  48.432  1.00  0.00           C  
ATOM    217 HG21 THR    16      33.967  39.193  48.709  1.00  0.00           H  
ATOM    218 HG22 THR    16      32.920  38.935  47.348  1.00  0.00           H  
ATOM    219 HG23 THR    16      32.574  38.109  48.865  1.00  0.00           H  
ATOM    220  OG1 THR    16      32.088  40.313  50.412  1.00  0.00           O  
ATOM    221  HG1 THR    16      32.944  40.003  50.716  1.00  0.00           H  
ATOM    222  C   THR    16      31.495  42.608  49.020  1.00  0.00           C  
ATOM    223  O   THR    16      30.480  42.926  48.427  1.00  0.00           O  
ATOM    224  N   ALA    17      31.927  43.271  50.120  1.00  0.00           N  
ATOM    225  H   ALA    17      32.806  42.949  50.497  1.00  0.00           H  
ATOM    226  CA  ALA    17      31.404  44.519  50.645  1.00  0.00           C  
ATOM    227  HA  ALA    17      30.327  44.379  50.740  1.00  0.00           H  
ATOM    228  CB  ALA    17      31.976  44.757  52.081  1.00  0.00           C  
ATOM    229  HB1 ALA    17      31.631  43.971  52.752  1.00  0.00           H  
ATOM    230  HB2 ALA    17      33.065  44.772  52.057  1.00  0.00           H  
ATOM    231  HB3 ALA    17      31.572  45.645  52.567  1.00  0.00           H  
ATOM    232  C   ALA    17      31.693  45.643  49.664  1.00  0.00           C  
ATOM    233  O   ALA    17      30.713  46.346  49.252  1.00  0.00           O  
ATOM    234  N   SER    18      32.915  45.780  49.125  1.00  0.00           N  
ATOM    235  H   SER    18      33.673  45.199  49.456  1.00  0.00           H  
ATOM    236  CA  SER    18      33.320  46.871  48.183  1.00  0.00           C  
ATOM    237  HA  SER    18      33.077  47.857  48.578  1.00  0.00           H  
ATOM    238  CB  SER    18      34.875  46.847  47.983  1.00  0.00           C  
ATOM    239  HB2 SER    18      35.229  45.843  47.748  1.00  0.00           H  
ATOM    240  HB3 SER    18      35.034  47.453  47.092  1.00  0.00           H  
ATOM    241  OG  SER    18      35.550  47.464  49.085  1.00  0.00           O  
ATOM    242  HG  SER    18      35.422  46.858  49.819  1.00  0.00           H  
ATOM    243  C   SER    18      32.553  46.936  46.896  1.00  0.00           C  
ATOM    244  O   SER    18      32.526  48.013  46.361  1.00  0.00           O  
ATOM    245  N   ALA    19      31.897  45.883  46.472  1.00  0.00           N  
ATOM    246  H   ALA    19      32.077  44.980  46.887  1.00  0.00           H  
ATOM    247  CA  ALA    19      30.960  46.000  45.307  1.00  0.00           C  
ATOM    248  HA  ALA    19      31.454  46.625  44.563  1.00  0.00           H  
ATOM    249  CB  ALA    19      30.688  44.637  44.781  1.00  0.00           C  
ATOM    250  HB1 ALA    19      30.118  44.151  45.573  1.00  0.00           H  
ATOM    251  HB2 ALA    19      31.597  44.044  44.676  1.00  0.00           H  
ATOM    252  HB3 ALA    19      30.196  44.749  43.815  1.00  0.00           H  
ATOM    253  C   ALA    19      29.647  46.798  45.670  1.00  0.00           C  
ATOM    254  O   ALA    19      29.141  47.436  44.796  1.00  0.00           O  
ATOM    255  N   TYR    20      29.186  46.762  46.919  1.00  0.00           N  
ATOM    256  H   TYR    20      29.701  46.311  47.661  1.00  0.00           H  
ATOM    257  CA  TYR    20      28.075  47.659  47.312  1.00  0.00           C  
ATOM    258  HA  TYR    20      27.320  47.684  46.526  1.00  0.00           H  
ATOM    259  CB  TYR    20      27.388  47.218  48.596  1.00  0.00           C  
ATOM    260  HB2 TYR    20      26.896  48.090  49.027  1.00  0.00           H  
ATOM    261  HB3 TYR    20      28.088  46.990  49.399  1.00  0.00           H  
ATOM    262  CG  TYR    20      26.479  45.942  48.648  1.00  0.00           C  
ATOM    263  CD1 TYR    20      27.100  44.679  48.883  1.00  0.00           C  
ATOM    264  HD1 TYR    20      28.178  44.643  48.824  1.00  0.00           H  
ATOM    265  CE1 TYR    20      26.409  43.480  49.112  1.00  0.00           C  
ATOM    266  HE1 TYR    20      26.920  42.530  49.143  1.00  0.00           H  
ATOM    267  CZ  TYR    20      24.957  43.493  48.970  1.00  0.00           C  
ATOM    268  OH  TYR    20      24.185  42.373  49.036  1.00  0.00           O  
ATOM    269  HH  TYR    20      24.650  41.577  49.304  1.00  0.00           H  
ATOM    270  CE2 TYR    20      24.343  44.699  48.710  1.00  0.00           C  
ATOM    271  HE2 TYR    20      23.267  44.721  48.621  1.00  0.00           H  
ATOM    272  CD2 TYR    20      25.043  45.947  48.709  1.00  0.00           C  
ATOM    273  HD2 TYR    20      24.501  46.878  48.637  1.00  0.00           H  
ATOM    274  C   TYR    20      28.615  49.148  47.373  1.00  0.00           C  
ATOM    275  O   TYR    20      27.967  50.041  46.854  1.00  0.00           O  
ATOM    276  N   ALA    21      29.855  49.390  47.809  1.00  0.00           N  
ATOM    277  H   ALA    21      30.376  48.580  48.113  1.00  0.00           H  
ATOM    278  CA  ALA    21      30.466  50.725  47.714  1.00  0.00           C  
ATOM    279  HA  ALA    21      29.817  51.429  48.235  1.00  0.00           H  
ATOM    280  CB  ALA    21      31.817  50.814  48.427  1.00  0.00           C  
ATOM    281  HB1 ALA    21      31.775  50.591  49.493  1.00  0.00           H  
ATOM    282  HB2 ALA    21      32.465  50.108  47.908  1.00  0.00           H  
ATOM    283  HB3 ALA    21      32.288  51.772  48.211  1.00  0.00           H  
ATOM    284  C   ALA    21      30.532  51.283  46.294  1.00  0.00           C  
ATOM    285  O   ALA    21      30.121  52.446  46.032  1.00  0.00           O  
ATOM    286  N   ARG    22      30.958  50.473  45.345  1.00  0.00           N  
ATOM    287  H   ARG    22      31.149  49.539  45.678  1.00  0.00           H  
ATOM    288  CA  ARG    22      30.858  50.717  43.905  1.00  0.00           C  
ATOM    289  HA  ARG    22      31.550  51.546  43.757  1.00  0.00           H  
ATOM    290  CB  ARG    22      31.380  49.451  43.159  1.00  0.00           C  
ATOM    291  HB2 ARG    22      30.766  48.598  43.447  1.00  0.00           H  
ATOM    292  HB3 ARG    22      32.411  49.267  43.463  1.00  0.00           H  
ATOM    293  CG  ARG    22      31.382  49.397  41.617  1.00  0.00           C  
ATOM    294  HG2 ARG    22      30.363  49.524  41.251  1.00  0.00           H  
ATOM    295  HG3 ARG    22      31.830  48.415  41.467  1.00  0.00           H  
ATOM    296  CD  ARG    22      32.236  50.583  41.168  1.00  0.00           C  
ATOM    297  HD2 ARG    22      31.736  51.497  41.489  1.00  0.00           H  
ATOM    298  HD3 ARG    22      33.241  50.619  41.588  1.00  0.00           H  
ATOM    299  NE  ARG    22      32.260  50.593  39.704  1.00  0.00           N  
ATOM    300  HE  ARG    22      31.531  51.008  39.143  1.00  0.00           H  
ATOM    301  CZ  ARG    22      33.190  50.026  39.000  1.00  0.00           C  
ATOM    302  NH1 ARG    22      34.125  49.222  39.433  1.00  0.00           N  
ATOM    303 HH11 ARG    22      34.159  48.828  40.363  1.00  0.00           H  
ATOM    304 HH12 ARG    22      34.759  48.935  38.701  1.00  0.00           H  
ATOM    305  NH2 ARG    22      33.182  50.181  37.727  1.00  0.00           N  
ATOM    306 HH21 ARG    22      32.773  51.053  37.423  1.00  0.00           H  
ATOM    307 HH22 ARG    22      33.807  49.586  37.203  1.00  0.00           H  
ATOM    308  C   ARG    22      29.502  51.128  43.385  1.00  0.00           C  
ATOM    309  O   ARG    22      29.326  52.320  43.141  1.00  0.00           O  
ATOM    310  N   ILE    23      28.556  50.203  43.450  1.00  0.00           N  
ATOM    311  H   ILE    23      28.733  49.335  43.935  1.00  0.00           H  
ATOM    312  CA  ILE    23      27.337  50.504  42.757  1.00  0.00           C  
ATOM    313  HA  ILE    23      27.528  50.943  41.778  1.00  0.00           H  
ATOM    314  CB  ILE    23      26.468  49.241  42.671  1.00  0.00           C  
ATOM    315  HB  ILE    23      26.446  48.797  43.666  1.00  0.00           H  
ATOM    316  CG2 ILE    23      25.008  49.599  42.245  1.00  0.00           C  
ATOM    317 HG21 ILE    23      24.543  48.651  41.974  1.00  0.00           H  
ATOM    318 HG22 ILE    23      25.083  50.272  41.390  1.00  0.00           H  
ATOM    319 HG23 ILE    23      24.433  50.085  43.033  1.00  0.00           H  
ATOM    320  CG1 ILE    23      27.212  48.126  41.912  1.00  0.00           C  
ATOM    321 HG12 ILE    23      28.039  47.752  42.517  1.00  0.00           H  
ATOM    322 HG13 ILE    23      26.456  47.342  41.928  1.00  0.00           H  
ATOM    323  CD1 ILE    23      27.393  48.387  40.379  1.00  0.00           C  
ATOM    324 HD11 ILE    23      26.456  48.774  39.980  1.00  0.00           H  
ATOM    325 HD12 ILE    23      27.681  47.444  39.913  1.00  0.00           H  
ATOM    326 HD13 ILE    23      28.144  49.166  40.245  1.00  0.00           H  
ATOM    327  C   ILE    23      26.596  51.662  43.505  1.00  0.00           C  
ATOM    328  O   ILE    23      25.908  52.409  42.819  1.00  0.00           O  
ATOM    329  N   LEU    24      26.754  51.837  44.821  1.00  0.00           N  
ATOM    330  H   LEU    24      27.072  51.056  45.378  1.00  0.00           H  
ATOM    331  CA  LEU    24      26.123  52.932  45.566  1.00  0.00           C  
ATOM    332  HA  LEU    24      25.074  52.932  45.270  1.00  0.00           H  
ATOM    333  CB  LEU    24      26.141  52.590  47.115  1.00  0.00           C  
ATOM    334  HB2 LEU    24      27.146  52.228  47.332  1.00  0.00           H  
ATOM    335  HB3 LEU    24      26.018  53.511  47.685  1.00  0.00           H  
ATOM    336  CG  LEU    24      25.144  51.549  47.569  1.00  0.00           C  
ATOM    337  HG  LEU    24      25.279  50.670  46.939  1.00  0.00           H  
ATOM    338  CD1 LEU    24      25.431  50.975  48.937  1.00  0.00           C  
ATOM    339 HD11 LEU    24      26.489  50.748  49.071  1.00  0.00           H  
ATOM    340 HD12 LEU    24      24.861  50.072  49.153  1.00  0.00           H  
ATOM    341 HD13 LEU    24      25.266  51.675  49.757  1.00  0.00           H  
ATOM    342  CD2 LEU    24      23.724  51.952  47.555  1.00  0.00           C  
ATOM    343 HD21 LEU    24      23.466  52.320  46.562  1.00  0.00           H  
ATOM    344 HD22 LEU    24      23.505  52.739  48.276  1.00  0.00           H  
ATOM    345 HD23 LEU    24      23.171  51.046  47.805  1.00  0.00           H  
ATOM    346  C   LEU    24      26.663  54.316  45.146  1.00  0.00           C  
ATOM    347  O   LEU    24      25.994  55.332  45.285  1.00  0.00           O  
ATOM    348  N   SER    25      27.901  54.474  44.679  1.00  0.00           N  
ATOM    349  H   SER    25      28.473  53.644  44.730  1.00  0.00           H  
ATOM    350  CA  SER    25      28.392  55.668  44.109  1.00  0.00           C  
ATOM    351  HA  SER    25      28.057  56.572  44.617  1.00  0.00           H  
ATOM    352  CB  SER    25      29.921  55.686  44.352  1.00  0.00           C  
ATOM    353  HB2 SER    25      30.339  54.850  43.790  1.00  0.00           H  
ATOM    354  HB3 SER    25      30.302  56.626  43.954  1.00  0.00           H  
ATOM    355  OG  SER    25      30.214  55.560  45.752  1.00  0.00           O  
ATOM    356  HG  SER    25      30.224  54.616  45.927  1.00  0.00           H  
ATOM    357  C   SER    25      28.326  55.823  42.525  1.00  0.00           C  
ATOM    358  O   SER    25      28.256  56.937  42.050  1.00  0.00           O  
ATOM    359  N   GLU    26      28.241  54.680  41.822  1.00  0.00           N  
ATOM    360  H   GLU    26      28.345  53.814  42.331  1.00  0.00           H  
ATOM    361  CA  GLU    26      28.110  54.497  40.378  1.00  0.00           C  
ATOM    362  HA  GLU    26      28.805  55.206  39.927  1.00  0.00           H  
ATOM    363  CB  GLU    26      28.580  53.053  40.034  1.00  0.00           C  
ATOM    364  HB2 GLU    26      29.530  52.793  40.502  1.00  0.00           H  
ATOM    365  HB3 GLU    26      27.720  52.402  40.192  1.00  0.00           H  
ATOM    366  CG  GLU    26      28.783  53.042  38.534  1.00  0.00           C  
ATOM    367  HG2 GLU    26      27.834  53.056  37.999  1.00  0.00           H  
ATOM    368  HG3 GLU    26      29.394  53.879  38.193  1.00  0.00           H  
ATOM    369  CD  GLU    26      29.562  51.782  38.061  1.00  0.00           C  
ATOM    370  OE1 GLU    26      28.918  50.709  37.825  1.00  0.00           O  
ATOM    371  OE2 GLU    26      30.798  51.856  37.623  1.00  0.00           O  
ATOM    372  C   GLU    26      26.700  54.817  39.865  1.00  0.00           C  
ATOM    373  O   GLU    26      26.449  55.197  38.718  1.00  0.00           O  
ATOM    374  N   GLU    27      25.672  54.669  40.765  1.00  0.00           N  
ATOM    375  H   GLU    27      25.901  54.196  41.628  1.00  0.00           H  
ATOM    376  CA  GLU    27      24.221  54.782  40.472  1.00  0.00           C  
ATOM    377  HA  GLU    27      24.083  55.249  39.496  1.00  0.00           H  
ATOM    378  CB  GLU    27      23.512  53.416  40.605  1.00  0.00           C  
ATOM    379  HB2 GLU    27      22.449  53.500  40.376  1.00  0.00           H  
ATOM    380  HB3 GLU    27      23.639  53.145  41.653  1.00  0.00           H  
ATOM    381  CG  GLU    27      24.089  52.269  39.785  1.00  0.00           C  
ATOM    382  HG2 GLU    27      25.112  52.138  40.139  1.00  0.00           H  
ATOM    383  HG3 GLU    27      23.710  51.270  40.001  1.00  0.00           H  
ATOM    384  CD  GLU    27      24.094  52.424  38.199  1.00  0.00           C  
ATOM    385  OE1 GLU    27      24.733  51.615  37.423  1.00  0.00           O  
ATOM    386  OE2 GLU    27      23.495  53.400  37.716  1.00  0.00           O  
ATOM    387  C   GLU    27      23.501  55.675  41.542  1.00  0.00           C  
ATOM    388  O   GLU    27      22.483  56.319  41.225  1.00  0.00           O  
ATOM    389  N   ALA    28      23.982  55.837  42.805  1.00  0.00           N  
ATOM    390  H   ALA    28      24.832  55.363  43.074  1.00  0.00           H  
ATOM    391  CA  ALA    28      23.219  56.420  43.924  1.00  0.00           C  
ATOM    392  HA  ALA    28      22.465  57.126  43.576  1.00  0.00           H  
ATOM    393  CB  ALA    28      22.503  55.253  44.658  1.00  0.00           C  
ATOM    394  HB1 ALA    28      21.874  54.873  43.852  1.00  0.00           H  
ATOM    395  HB2 ALA    28      21.942  55.684  45.487  1.00  0.00           H  
ATOM    396  HB3 ALA    28      23.042  54.558  45.301  1.00  0.00           H  
ATOM    397  C   ALA    28      24.049  57.435  44.777  1.00  0.00           C  
ATOM    398  O   ALA    28      23.695  57.436  45.979  1.00  0.00           O  
ATOM    399  N   PRO    29      25.067  58.171  44.294  1.00  0.00           N  
ATOM    400  CD  PRO    29      25.467  58.301  42.888  1.00  0.00           C  
ATOM    401  HD2 PRO    29      26.082  57.448  42.599  1.00  0.00           H  
ATOM    402  HD3 PRO    29      24.612  58.351  42.215  1.00  0.00           H  
ATOM    403  CG  PRO    29      26.330  59.485  42.860  1.00  0.00           C  
ATOM    404  HG2 PRO    29      25.728  60.391  42.802  1.00  0.00           H  
ATOM    405  HG3 PRO    29      27.026  59.462  42.021  1.00  0.00           H  
ATOM    406  CB  PRO    29      27.034  59.410  44.229  1.00  0.00           C  
ATOM    407  HB2 PRO    29      27.308  60.451  44.398  1.00  0.00           H  
ATOM    408  HB3 PRO    29      27.785  58.620  44.192  1.00  0.00           H  
ATOM    409  CA  PRO    29      25.996  58.849  45.168  1.00  0.00           C  
ATOM    410  HA  PRO    29      26.345  58.059  45.832  1.00  0.00           H  
ATOM    411  C   PRO    29      25.471  60.031  46.082  1.00  0.00           C  
ATOM    412  O   PRO    29      26.231  60.566  46.903  1.00  0.00           O  
ATOM    413  N   GLY    30      24.279  60.530  45.800  1.00  0.00           N  
ATOM    414  H   GLY    30      23.713  60.212  45.027  1.00  0.00           H  
ATOM    415  CA  GLY    30      23.621  61.468  46.719  1.00  0.00           C  
ATOM    416  HA2 GLY    30      24.314  62.159  47.197  1.00  0.00           H  
ATOM    417  HA3 GLY    30      22.789  61.983  46.240  1.00  0.00           H  
ATOM    418  C   GLY    30      22.921  60.833  47.899  1.00  0.00           C  
ATOM    419  O   GLY    30      22.261  61.527  48.688  1.00  0.00           O  
ATOM    420  N   ALA    31      23.040  59.504  47.989  1.00  0.00           N  
ATOM    421  H   ALA    31      23.690  59.053  47.361  1.00  0.00           H  
ATOM    422  CA  ALA    31      22.811  58.864  49.340  1.00  0.00           C  
ATOM    423  HA  ALA    31      21.976  59.394  49.797  1.00  0.00           H  
ATOM    424  CB  ALA    31      22.297  57.431  49.247  1.00  0.00           C  
ATOM    425  HB1 ALA    31      22.907  56.857  48.549  1.00  0.00           H  
ATOM    426  HB2 ALA    31      22.324  56.936  50.217  1.00  0.00           H  
ATOM    427  HB3 ALA    31      21.271  57.369  48.883  1.00  0.00           H  
ATOM    428  C   ALA    31      24.127  58.907  50.190  1.00  0.00           C  
ATOM    429  O   ALA    31      25.157  58.661  49.588  1.00  0.00           O  
ATOM    430  N   THR    32      24.072  59.106  51.491  1.00  0.00           N  
ATOM    431  H   THR    32      23.157  59.061  51.918  1.00  0.00           H  
ATOM    432  CA  THR    32      25.217  59.233  52.335  1.00  0.00           C  
ATOM    433  HA  THR    32      25.999  59.800  51.829  1.00  0.00           H  
ATOM    434  CB  THR    32      24.936  60.188  53.540  1.00  0.00           C  
ATOM    435  HB  THR    32      24.047  59.805  54.041  1.00  0.00           H  
ATOM    436  CG2 THR    32      25.945  60.204  54.609  1.00  0.00           C  
ATOM    437 HG21 THR    32      26.907  60.439  54.153  1.00  0.00           H  
ATOM    438 HG22 THR    32      25.886  59.247  55.127  1.00  0.00           H  
ATOM    439 HG23 THR    32      25.572  60.999  55.254  1.00  0.00           H  
ATOM    440  OG1 THR    32      24.861  61.449  53.026  1.00  0.00           O  
ATOM    441  HG1 THR    32      24.001  61.754  52.728  1.00  0.00           H  
ATOM    442  C   THR    32      25.615  57.852  52.742  1.00  0.00           C  
ATOM    443  O   THR    32      24.864  57.148  53.417  1.00  0.00           O  
ATOM    444  N   ILE    33      26.848  57.356  52.390  1.00  0.00           N  
ATOM    445  H   ILE    33      27.380  57.845  51.684  1.00  0.00           H  
ATOM    446  CA  ILE    33      27.322  55.976  52.609  1.00  0.00           C  
ATOM    447  HA  ILE    33      26.498  55.440  53.080  1.00  0.00           H  
ATOM    448  CB  ILE    33      27.699  55.299  51.317  1.00  0.00           C  
ATOM    449  HB  ILE    33      28.623  55.789  51.009  1.00  0.00           H  
ATOM    450  CG2 ILE    33      27.958  53.776  51.528  1.00  0.00           C  
ATOM    451 HG21 ILE    33      28.095  53.223  50.599  1.00  0.00           H  
ATOM    452 HG22 ILE    33      27.196  53.278  52.126  1.00  0.00           H  
ATOM    453 HG23 ILE    33      28.880  53.516  52.048  1.00  0.00           H  
ATOM    454  CG1 ILE    33      26.711  55.447  50.104  1.00  0.00           C  
ATOM    455 HG12 ILE    33      26.740  56.467  49.721  1.00  0.00           H  
ATOM    456 HG13 ILE    33      27.109  54.906  49.246  1.00  0.00           H  
ATOM    457  CD1 ILE    33      25.291  55.031  50.193  1.00  0.00           C  
ATOM    458 HD11 ILE    33      24.849  55.449  51.098  1.00  0.00           H  
ATOM    459 HD12 ILE    33      24.747  55.513  49.381  1.00  0.00           H  
ATOM    460 HD13 ILE    33      25.187  53.956  50.043  1.00  0.00           H  
ATOM    461  C   ILE    33      28.478  55.926  53.526  1.00  0.00           C  
ATOM    462  O   ILE    33      29.547  56.429  53.184  1.00  0.00           O  
ATOM    463  N   ALA    34      28.282  55.256  54.641  1.00  0.00           N  
ATOM    464  H   ALA    34      27.425  54.729  54.724  1.00  0.00           H  
ATOM    465  CA  ALA    34      29.418  54.919  55.495  1.00  0.00           C  
ATOM    466  HA  ALA    34      30.246  55.576  55.226  1.00  0.00           H  
ATOM    467  CB  ALA    34      29.008  55.169  56.912  1.00  0.00           C  
ATOM    468  HB1 ALA    34      28.800  56.210  57.157  1.00  0.00           H  
ATOM    469  HB2 ALA    34      29.840  54.896  57.561  1.00  0.00           H  
ATOM    470  HB3 ALA    34      28.201  54.480  57.159  1.00  0.00           H  
ATOM    471  C   ALA    34      29.887  53.475  55.269  1.00  0.00           C  
ATOM    472  O   ALA    34      29.172  52.537  54.951  1.00  0.00           O  
ATOM    473  N   MET    35      31.204  53.182  55.480  1.00  0.00           N  
ATOM    474  H   MET    35      31.788  53.995  55.614  1.00  0.00           H  
ATOM    475  CA  MET    35      31.858  51.885  55.438  1.00  0.00           C  
ATOM    476  HA  MET    35      31.053  51.157  55.534  1.00  0.00           H  
ATOM    477  CB  MET    35      32.772  51.808  54.236  1.00  0.00           C  
ATOM    478  HB2 MET    35      32.266  52.118  53.321  1.00  0.00           H  
ATOM    479  HB3 MET    35      33.651  52.445  54.332  1.00  0.00           H  
ATOM    480  CG  MET    35      33.195  50.341  54.118  1.00  0.00           C  
ATOM    481  HG2 MET    35      32.404  49.642  53.847  1.00  0.00           H  
ATOM    482  HG3 MET    35      33.504  49.940  55.084  1.00  0.00           H  
ATOM    483  SD  MET    35      34.683  50.233  53.046  1.00  0.00           S  
ATOM    484  CE  MET    35      33.963  49.976  51.383  1.00  0.00           C  
ATOM    485  HE1 MET    35      34.730  49.573  50.722  1.00  0.00           H  
ATOM    486  HE2 MET    35      33.619  50.947  51.027  1.00  0.00           H  
ATOM    487  HE3 MET    35      33.062  49.362  51.416  1.00  0.00           H  
ATOM    488  C   MET    35      32.637  51.877  56.742  1.00  0.00           C  
ATOM    489  O   MET    35      33.556  52.638  56.981  1.00  0.00           O  
ATOM    490  N   PHE    36      32.161  51.033  57.693  1.00  0.00           N  
ATOM    491  H   PHE    36      31.519  50.318  57.383  1.00  0.00           H  
ATOM    492  CA  PHE    36      32.858  50.802  58.974  1.00  0.00           C  
ATOM    493  HA  PHE    36      33.464  51.680  59.196  1.00  0.00           H  
ATOM    494  CB  PHE    36      31.832  50.670  60.077  1.00  0.00           C  
ATOM    495  HB2 PHE    36      31.333  49.710  59.938  1.00  0.00           H  
ATOM    496  HB3 PHE    36      32.392  50.671  61.012  1.00  0.00           H  
ATOM    497  CG  PHE    36      30.833  51.854  60.201  1.00  0.00           C  
ATOM    498  CD1 PHE    36      31.279  53.068  60.849  1.00  0.00           C  
ATOM    499  HD1 PHE    36      32.219  53.116  61.379  1.00  0.00           H  
ATOM    500  CE1 PHE    36      30.427  54.170  60.812  1.00  0.00           C  
ATOM    501  HE1 PHE    36      30.780  55.039  61.347  1.00  0.00           H  
ATOM    502  CZ  PHE    36      29.156  54.135  60.379  1.00  0.00           C  
ATOM    503  HZ  PHE    36      28.523  55.008  60.436  1.00  0.00           H  
ATOM    504  CE2 PHE    36      28.692  52.972  59.725  1.00  0.00           C  
ATOM    505  HE2 PHE    36      27.669  53.010  59.380  1.00  0.00           H  
ATOM    506  CD2 PHE    36      29.505  51.791  59.692  1.00  0.00           C  
ATOM    507  HD2 PHE    36      29.161  50.839  59.316  1.00  0.00           H  
ATOM    508  C   PHE    36      33.736  49.547  58.827  1.00  0.00           C  
ATOM    509  O   PHE    36      33.202  48.455  58.401  1.00  0.00           O  
ATOM    510  N   GLU    37      35.035  49.604  59.101  1.00  0.00           N  
ATOM    511  H   GLU    37      35.347  50.530  59.359  1.00  0.00           H  
ATOM    512  CA  GLU    37      36.020  48.519  59.022  1.00  0.00           C  
ATOM    513  HA  GLU    37      35.462  47.583  59.007  1.00  0.00           H  
ATOM    514  CB  GLU    37      36.776  48.756  57.661  1.00  0.00           C  
ATOM    515  HB2 GLU    37      37.175  49.762  57.786  1.00  0.00           H  
ATOM    516  HB3 GLU    37      36.102  48.654  56.811  1.00  0.00           H  
ATOM    517  CG  GLU    37      38.032  47.904  57.578  1.00  0.00           C  
ATOM    518  HG2 GLU    37      38.738  48.268  58.325  1.00  0.00           H  
ATOM    519  HG3 GLU    37      38.532  48.132  56.637  1.00  0.00           H  
ATOM    520  CD  GLU    37      37.801  46.411  57.718  1.00  0.00           C  
ATOM    521  OE1 GLU    37      37.429  45.712  56.727  1.00  0.00           O  
ATOM    522  OE2 GLU    37      38.065  45.824  58.789  1.00  0.00           O  
ATOM    523  C   GLU    37      36.884  48.458  60.286  1.00  0.00           C  
ATOM    524  O   GLU    37      37.288  49.486  60.773  1.00  0.00           O  
ATOM    525  N   VAL    38      37.111  47.272  60.836  1.00  0.00           N  
ATOM    526  H   VAL    38      36.877  46.452  60.295  1.00  0.00           H  
ATOM    527  CA  VAL    38      37.735  47.156  62.202  1.00  0.00           C  
ATOM    528  HA  VAL    38      37.415  48.060  62.720  1.00  0.00           H  
ATOM    529  CB  VAL    38      37.327  45.910  62.989  1.00  0.00           C  
ATOM    530  HB  VAL    38      36.241  45.956  63.074  1.00  0.00           H  
ATOM    531  CG1 VAL    38      37.630  44.580  62.299  1.00  0.00           C  
ATOM    532 HG11 VAL    38      37.413  44.749  61.244  1.00  0.00           H  
ATOM    533 HG12 VAL    38      37.173  43.717  62.782  1.00  0.00           H  
ATOM    534 HG13 VAL    38      38.670  44.261  62.374  1.00  0.00           H  
ATOM    535  CG2 VAL    38      37.839  45.773  64.423  1.00  0.00           C  
ATOM    536 HG21 VAL    38      37.815  46.759  64.887  1.00  0.00           H  
ATOM    537 HG22 VAL    38      37.089  45.144  64.901  1.00  0.00           H  
ATOM    538 HG23 VAL    38      38.799  45.268  64.528  1.00  0.00           H  
ATOM    539  C   VAL    38      39.248  47.322  62.132  1.00  0.00           C  
ATOM    540  O   VAL    38      39.919  47.741  63.118  1.00  0.00           O  
ATOM    541  N   GLY    39      39.893  46.782  61.083  1.00  0.00           N  
ATOM    542  H   GLY    39      39.357  46.353  60.342  1.00  0.00           H  
ATOM    543  CA  GLY    39      41.388  46.863  60.851  1.00  0.00           C  
ATOM    544  HA2 GLY    39      41.970  46.572  61.725  1.00  0.00           H  
ATOM    545  HA3 GLY    39      41.516  46.104  60.079  1.00  0.00           H  
ATOM    546  C   GLY    39      41.765  48.336  60.497  1.00  0.00           C  
ATOM    547  O   GLY    39      40.936  49.249  60.443  1.00  0.00           O  
ATOM    548  N   PRO    40      43.066  48.481  60.197  1.00  0.00           N  
ATOM    549  CD  PRO    40      44.100  47.631  60.673  1.00  0.00           C  
ATOM    550  HD2 PRO    40      43.995  47.449  61.742  1.00  0.00           H  
ATOM    551  HD3 PRO    40      43.990  46.672  60.165  1.00  0.00           H  
ATOM    552  CG  PRO    40      45.389  48.454  60.475  1.00  0.00           C  
ATOM    553  HG2 PRO    40      45.923  48.128  59.582  1.00  0.00           H  
ATOM    554  HG3 PRO    40      46.041  48.458  61.349  1.00  0.00           H  
ATOM    555  CB  PRO    40      44.951  49.936  60.365  1.00  0.00           C  
ATOM    556  HB2 PRO    40      45.660  50.398  59.678  1.00  0.00           H  
ATOM    557  HB3 PRO    40      44.834  50.455  61.316  1.00  0.00           H  
ATOM    558  CA  PRO    40      43.598  49.784  59.714  1.00  0.00           C  
ATOM    559  HA  PRO    40      43.022  50.537  60.254  1.00  0.00           H  
ATOM    560  C   PRO    40      43.726  50.023  58.170  1.00  0.00           C  
ATOM    561  O   PRO    40      43.793  49.126  57.403  1.00  0.00           O  
ATOM    562  N   THR    41      43.858  51.301  57.785  1.00  0.00           N  
ATOM    563  H   THR    41      43.779  51.970  58.538  1.00  0.00           H  
ATOM    564  CA  THR    41      44.283  51.755  56.455  1.00  0.00           C  
ATOM    565  HA  THR    41      43.645  51.154  55.806  1.00  0.00           H  
ATOM    566  CB  THR    41      44.165  53.328  56.235  1.00  0.00           C  
ATOM    567  HB  THR    41      44.783  53.900  56.928  1.00  0.00           H  
ATOM    568  CG2 THR    41      44.627  53.657  54.766  1.00  0.00           C  
ATOM    569 HG21 THR    41      45.713  53.629  54.853  1.00  0.00           H  
ATOM    570 HG22 THR    41      44.294  52.860  54.102  1.00  0.00           H  
ATOM    571 HG23 THR    41      44.333  54.657  54.448  1.00  0.00           H  
ATOM    572  OG1 THR    41      42.788  53.683  56.337  1.00  0.00           O  
ATOM    573  HG1 THR    41      42.643  53.565  57.279  1.00  0.00           H  
ATOM    574  C   THR    41      45.739  51.265  56.158  1.00  0.00           C  
ATOM    575  O   THR    41      46.680  51.685  56.804  1.00  0.00           O  
ATOM    576  N   VAL    42      45.834  50.438  55.108  1.00  0.00           N  
ATOM    577  H   VAL    42      45.005  50.050  54.681  1.00  0.00           H  
ATOM    578  CA  VAL    42      47.164  49.858  54.830  1.00  0.00           C  
ATOM    579  HA  VAL    42      47.880  50.238  55.558  1.00  0.00           H  
ATOM    580  CB  VAL    42      47.147  48.331  54.981  1.00  0.00           C  
ATOM    581  HB  VAL    42      48.118  47.986  54.628  1.00  0.00           H  
ATOM    582  CG1 VAL    42      46.948  47.963  56.408  1.00  0.00           C  
ATOM    583 HG11 VAL    42      47.255  46.925  56.543  1.00  0.00           H  
ATOM    584 HG12 VAL    42      45.883  47.998  56.638  1.00  0.00           H  
ATOM    585 HG13 VAL    42      47.423  48.602  57.152  1.00  0.00           H  
ATOM    586  CG2 VAL    42      46.103  47.565  54.060  1.00  0.00           C  
ATOM    587 HG21 VAL    42      45.056  47.858  54.132  1.00  0.00           H  
ATOM    588 HG22 VAL    42      46.218  46.482  54.098  1.00  0.00           H  
ATOM    589 HG23 VAL    42      46.359  47.760  53.018  1.00  0.00           H  
ATOM    590  C   VAL    42      47.708  50.098  53.407  1.00  0.00           C  
ATOM    591  O   VAL    42      48.831  49.598  53.096  1.00  0.00           O  
ATOM    592  N   SER    43      46.932  50.815  52.584  1.00  0.00           N  
ATOM    593  H   SER    43      45.973  51.050  52.796  1.00  0.00           H  
ATOM    594  CA  SER    43      47.344  51.124  51.215  1.00  0.00           C  
ATOM    595  HA  SER    43      48.431  51.041  51.187  1.00  0.00           H  
ATOM    596  CB  SER    43      46.933  49.981  50.226  1.00  0.00           C  
ATOM    597  HB2 SER    43      47.195  50.268  49.207  1.00  0.00           H  
ATOM    598  HB3 SER    43      47.524  49.120  50.537  1.00  0.00           H  
ATOM    599  OG  SER    43      45.535  49.725  50.284  1.00  0.00           O  
ATOM    600  HG  SER    43      45.350  48.902  49.826  1.00  0.00           H  
ATOM    601  C   SER    43      46.899  52.531  50.741  1.00  0.00           C  
ATOM    602  O   SER    43      45.865  52.949  51.276  1.00  0.00           O  
ATOM    603  N   ASN    44      47.541  53.079  49.701  1.00  0.00           N  
ATOM    604  H   ASN    44      48.258  52.575  49.199  1.00  0.00           H  
ATOM    605  CA  ASN    44      47.160  54.320  49.126  1.00  0.00           C  
ATOM    606  HA  ASN    44      46.168  54.491  49.544  1.00  0.00           H  
ATOM    607  CB  ASN    44      48.083  55.384  49.507  1.00  0.00           C  
ATOM    608  HB2 ASN    44      49.069  55.130  49.119  1.00  0.00           H  
ATOM    609  HB3 ASN    44      48.114  55.409  50.597  1.00  0.00           H  
ATOM    610  CG  ASN    44      47.549  56.693  49.048  1.00  0.00           C  
ATOM    611  OD1 ASN    44      47.994  57.317  48.131  1.00  0.00           O  
ATOM    612  ND2 ASN    44      46.464  57.149  49.638  1.00  0.00           N  
ATOM    613 HD21 ASN    44      46.045  56.658  50.415  1.00  0.00           H  
ATOM    614 HD22 ASN    44      46.118  58.035  49.298  1.00  0.00           H  
ATOM    615  C   ASN    44      46.866  54.204  47.573  1.00  0.00           C  
ATOM    616  O   ASN    44      47.842  53.914  46.872  1.00  0.00           O  
ATOM    617  N   PRO    45      45.635  54.349  47.035  1.00  0.00           N  
ATOM    618  CD  PRO    45      45.420  54.056  45.610  1.00  0.00           C  
ATOM    619  HD2 PRO    45      45.776  53.036  45.460  1.00  0.00           H  
ATOM    620  HD3 PRO    45      45.846  54.840  44.985  1.00  0.00           H  
ATOM    621  CG  PRO    45      43.849  53.900  45.356  1.00  0.00           C  
ATOM    622  HG2 PRO    45      43.605  52.851  45.522  1.00  0.00           H  
ATOM    623  HG3 PRO    45      43.444  54.216  44.395  1.00  0.00           H  
ATOM    624  CB  PRO    45      43.333  54.855  46.465  1.00  0.00           C  
ATOM    625  HB2 PRO    45      42.291  54.674  46.730  1.00  0.00           H  
ATOM    626  HB3 PRO    45      43.375  55.866  46.061  1.00  0.00           H  
ATOM    627  CA  PRO    45      44.324  54.617  47.651  1.00  0.00           C  
ATOM    628  HA  PRO    45      44.391  55.549  48.213  1.00  0.00           H  
ATOM    629  C   PRO    45      43.898  53.460  48.609  1.00  0.00           C  
ATOM    630  O   PRO    45      44.272  52.293  48.355  1.00  0.00           O  
ATOM    631  N   PRO    46      43.097  53.779  49.626  1.00  0.00           N  
ATOM    632  CD  PRO    46      42.679  55.131  49.919  1.00  0.00           C  
ATOM    633  HD2 PRO    46      43.514  55.634  50.406  1.00  0.00           H  
ATOM    634  HD3 PRO    46      42.353  55.718  49.061  1.00  0.00           H  
ATOM    635  CG  PRO    46      41.560  54.931  50.973  1.00  0.00           C  
ATOM    636  HG2 PRO    46      41.434  55.722  51.712  1.00  0.00           H  
ATOM    637  HG3 PRO    46      40.670  54.745  50.371  1.00  0.00           H  
ATOM    638  CB  PRO    46      41.909  53.631  51.696  1.00  0.00           C  
ATOM    639  HB2 PRO    46      41.066  53.065  52.090  1.00  0.00           H  
ATOM    640  HB3 PRO    46      42.650  53.725  52.491  1.00  0.00           H  
ATOM    641  CA  PRO    46      42.667  52.854  50.622  1.00  0.00           C  
ATOM    642  HA  PRO    46      43.567  52.392  51.028  1.00  0.00           H  
ATOM    643  C   PRO    46      41.746  51.719  50.092  1.00  0.00           C  
ATOM    644  O   PRO    46      40.793  51.964  49.357  1.00  0.00           O  
ATOM    645  N   GLY    47      42.082  50.460  50.364  1.00  0.00           N  
ATOM    646  H   GLY    47      42.810  50.346  51.054  1.00  0.00           H  
ATOM    647  CA  GLY    47      41.391  49.315  49.798  1.00  0.00           C  
ATOM    648  HA2 GLY    47      40.479  49.682  49.326  1.00  0.00           H  
ATOM    649  HA3 GLY    47      41.142  48.648  50.624  1.00  0.00           H  
ATOM    650  C   GLY    47      42.166  48.573  48.625  1.00  0.00           C  
ATOM    651  O   GLY    47      41.898  47.448  48.326  1.00  0.00           O  
ATOM    652  N   ALA    48      43.272  49.126  48.065  1.00  0.00           N  
ATOM    653  H   ALA    48      43.657  49.954  48.498  1.00  0.00           H  
ATOM    654  CA  ALA    48      44.167  48.488  47.043  1.00  0.00           C  
ATOM    655  HA  ALA    48      43.462  48.000  46.369  1.00  0.00           H  
ATOM    656  CB  ALA    48      44.919  49.645  46.360  1.00  0.00           C  
ATOM    657  HB1 ALA    48      45.395  49.280  45.450  1.00  0.00           H  
ATOM    658  HB2 ALA    48      45.742  50.014  46.972  1.00  0.00           H  
ATOM    659  HB3 ALA    48      44.171  50.373  46.045  1.00  0.00           H  
ATOM    660  C   ALA    48      45.051  47.332  47.660  1.00  0.00           C  
ATOM    661  O   ALA    48      45.252  47.261  48.874  1.00  0.00           O  
ATOM    662  N   HIE    49      45.488  46.480  46.739  1.00  0.00           N  
ATOM    663  H   HIE    49      45.235  46.655  45.777  1.00  0.00           H  
ATOM    664  CA  HIE    49      46.357  45.324  47.027  1.00  0.00           C  
ATOM    665  HA  HIE    49      45.854  44.779  47.826  1.00  0.00           H  
ATOM    666  CB  HIE    49      46.401  44.466  45.856  1.00  0.00           C  
ATOM    667  HB2 HIE    49      45.364  44.311  45.559  1.00  0.00           H  
ATOM    668  HB3 HIE    49      46.885  44.992  45.033  1.00  0.00           H  
ATOM    669  CG  HIE    49      47.029  43.071  45.928  1.00  0.00           C  
ATOM    670  ND1 HIE    49      48.145  42.656  46.636  1.00  0.00           N  
ATOM    671  CE1 HIE    49      48.294  41.325  46.421  1.00  0.00           C  
ATOM    672  HE1 HIE    49      49.100  40.751  46.855  1.00  0.00           H  
ATOM    673  NE2 HIE    49      47.204  40.866  45.835  1.00  0.00           N  
ATOM    674  HE2 HIE    49      47.089  39.866  45.755  1.00  0.00           H  
ATOM    675  CD2 HIE    49      46.473  41.948  45.331  1.00  0.00           C  
ATOM    676  HD2 HIE    49      45.560  41.871  44.759  1.00  0.00           H  
ATOM    677  C   HIE    49      47.790  45.766  47.409  1.00  0.00           C  
ATOM    678  O   HIE    49      48.256  46.832  47.037  1.00  0.00           O  
ATOM    679  N   VAL    50      48.472  45.066  48.332  1.00  0.00           N  
ATOM    680  H   VAL    50      48.088  44.204  48.693  1.00  0.00           H  
ATOM    681  CA  VAL    50      49.832  45.474  48.888  1.00  0.00           C  
ATOM    682  HA  VAL    50      49.820  46.483  49.299  1.00  0.00           H  
ATOM    683  CB  VAL    50      50.288  44.516  49.988  1.00  0.00           C  
ATOM    684  HB  VAL    50      51.301  44.790  50.282  1.00  0.00           H  
ATOM    685  CG1 VAL    50      49.333  44.552  51.218  1.00  0.00           C  
ATOM    686 HG11 VAL    50      49.705  43.798  51.912  1.00  0.00           H  
ATOM    687 HG12 VAL    50      49.372  45.595  51.532  1.00  0.00           H  
ATOM    688 HG13 VAL    50      48.308  44.208  51.075  1.00  0.00           H  
ATOM    689  CG2 VAL    50      50.444  43.079  49.508  1.00  0.00           C  
ATOM    690 HG21 VAL    50      49.458  42.648  49.331  1.00  0.00           H  
ATOM    691 HG22 VAL    50      51.117  43.002  48.654  1.00  0.00           H  
ATOM    692 HG23 VAL    50      50.757  42.405  50.305  1.00  0.00           H  
ATOM    693  C   VAL    50      50.867  45.422  47.703  1.00  0.00           C  
ATOM    694  O   VAL    50      51.894  46.061  47.769  1.00  0.00           O  
ATOM    695  N   LYS    51      50.512  44.795  46.511  1.00  0.00           N  
ATOM    696  H   LYS    51      49.628  44.307  46.493  1.00  0.00           H  
ATOM    697  CA  LYS    51      51.294  44.847  45.283  1.00  0.00           C  
ATOM    698  HA  LYS    51      52.253  44.474  45.643  1.00  0.00           H  
ATOM    699  CB  LYS    51      50.818  43.795  44.278  1.00  0.00           C  
ATOM    700  HB2 LYS    51      51.228  43.988  43.287  1.00  0.00           H  
ATOM    701  HB3 LYS    51      49.733  43.876  44.211  1.00  0.00           H  
ATOM    702  CG  LYS    51      51.182  42.362  44.691  1.00  0.00           C  
ATOM    703  HG2 LYS    51      52.268  42.272  44.710  1.00  0.00           H  
ATOM    704  HG3 LYS    51      50.938  42.217  45.743  1.00  0.00           H  
ATOM    705  CD  LYS    51      50.586  41.237  43.866  1.00  0.00           C  
ATOM    706  HD2 LYS    51      50.915  41.293  42.829  1.00  0.00           H  
ATOM    707  HD3 LYS    51      49.497  41.275  43.867  1.00  0.00           H  
ATOM    708  CE  LYS    51      51.051  39.820  44.331  1.00  0.00           C  
ATOM    709  HE2 LYS    51      50.645  39.803  45.343  1.00  0.00           H  
ATOM    710  HE3 LYS    51      50.548  39.082  43.707  1.00  0.00           H  
ATOM    711  NZ  LYS    51      52.536  39.620  44.477  1.00  0.00           N  
ATOM    712  HZ1 LYS    51      53.051  40.035  43.713  1.00  0.00           H  
ATOM    713  HZ2 LYS    51      52.526  38.614  44.394  1.00  0.00           H  
ATOM    714  HZ3 LYS    51      52.844  40.025  45.349  1.00  0.00           H  
ATOM    715  C   LYS    51      51.379  46.253  44.697  1.00  0.00           C  
ATOM    716  O   LYS    51      52.216  46.571  43.855  1.00  0.00           O  
ATOM    717  N   ASN    52      50.581  47.250  45.131  1.00  0.00           N  
ATOM    718  H   ASN    52      50.091  47.008  45.981  1.00  0.00           H  
ATOM    719  CA  ASN    52      50.651  48.599  44.711  1.00  0.00           C  
ATOM    720  HA  ASN    52      50.837  48.758  43.649  1.00  0.00           H  
ATOM    721  CB  ASN    52      49.143  49.076  44.959  1.00  0.00           C  
ATOM    722  HB2 ASN    52      48.459  48.402  44.445  1.00  0.00           H  
ATOM    723  HB3 ASN    52      48.792  49.115  45.990  1.00  0.00           H  
ATOM    724  CG  ASN    52      48.891  50.359  44.299  1.00  0.00           C  
ATOM    725  OD1 ASN    52      49.008  50.445  43.086  1.00  0.00           O  
ATOM    726  ND2 ASN    52      48.294  51.320  45.006  1.00  0.00           N  
ATOM    727 HD21 ASN    52      48.120  51.269  46.000  1.00  0.00           H  
ATOM    728 HD22 ASN    52      47.908  51.942  44.311  1.00  0.00           H  
ATOM    729  C   ASN    52      51.751  49.287  45.507  1.00  0.00           C  
ATOM    730  O   ASN    52      52.292  50.246  44.955  1.00  0.00           O  
ATOM    731  N   ILE    53      52.195  48.822  46.701  1.00  0.00           N  
ATOM    732  H   ILE    53      51.951  47.875  46.952  1.00  0.00           H  
ATOM    733  CA  ILE    53      53.106  49.642  47.541  1.00  0.00           C  
ATOM    734  HA  ILE    53      52.717  50.660  47.535  1.00  0.00           H  
ATOM    735  CB  ILE    53      53.246  49.209  48.979  1.00  0.00           C  
ATOM    736  HB  ILE    53      53.554  48.165  48.939  1.00  0.00           H  
ATOM    737  CG2 ILE    53      54.303  49.927  49.803  1.00  0.00           C  
ATOM    738 HG21 ILE    53      55.332  49.773  49.478  1.00  0.00           H  
ATOM    739 HG22 ILE    53      54.051  50.987  49.794  1.00  0.00           H  
ATOM    740 HG23 ILE    53      54.269  49.609  50.846  1.00  0.00           H  
ATOM    741  CG1 ILE    53      51.909  49.148  49.741  1.00  0.00           C  
ATOM    742 HG12 ILE    53      51.619  50.142  50.081  1.00  0.00           H  
ATOM    743 HG13 ILE    53      51.134  48.802  49.056  1.00  0.00           H  
ATOM    744  CD1 ILE    53      51.880  48.106  50.896  1.00  0.00           C  
ATOM    745 HD11 ILE    53      52.217  47.121  50.574  1.00  0.00           H  
ATOM    746 HD12 ILE    53      50.876  47.933  51.284  1.00  0.00           H  
ATOM    747 HD13 ILE    53      52.563  48.403  51.692  1.00  0.00           H  
ATOM    748  C   ILE    53      54.478  49.567  46.900  1.00  0.00           C  
ATOM    749  O   ILE    53      54.975  48.512  46.610  1.00  0.00           O  
ATOM    750  N   GLU    54      55.153  50.714  46.799  1.00  0.00           N  
ATOM    751  H   GLU    54      54.859  51.531  47.315  1.00  0.00           H  
ATOM    752  CA  GLU    54      56.491  50.763  46.236  1.00  0.00           C  
ATOM    753  HA  GLU    54      56.514  49.951  45.510  1.00  0.00           H  
ATOM    754  CB  GLU    54      56.812  52.148  45.550  1.00  0.00           C  
ATOM    755  HB2 GLU    54      57.854  52.256  45.249  1.00  0.00           H  
ATOM    756  HB3 GLU    54      56.672  52.945  46.282  1.00  0.00           H  
ATOM    757  CG  GLU    54      55.951  52.474  44.304  1.00  0.00           C  
ATOM    758  HG2 GLU    54      54.956  52.600  44.730  1.00  0.00           H  
ATOM    759  HG3 GLU    54      56.348  53.423  43.944  1.00  0.00           H  
ATOM    760  CD  GLU    54      56.114  51.349  43.235  1.00  0.00           C  
ATOM    761  OE1 GLU    54      57.196  50.750  43.097  1.00  0.00           O  
ATOM    762  OE2 GLU    54      55.127  51.147  42.513  1.00  0.00           O  
ATOM    763  C   GLU    54      57.554  50.361  47.196  1.00  0.00           C  
ATOM    764  O   GLU    54      58.461  49.703  46.756  1.00  0.00           O  
ATOM    765  N   ASP    55      57.507  50.744  48.465  1.00  0.00           N  
ATOM    766  H   ASP    55      56.750  51.370  48.699  1.00  0.00           H  
ATOM    767  CA  ASP    55      58.449  50.393  49.498  1.00  0.00           C  
ATOM    768  HA  ASP    55      59.447  50.609  49.117  1.00  0.00           H  
ATOM    769  CB  ASP    55      58.249  51.356  50.675  1.00  0.00           C  
ATOM    770  HB2 ASP    55      57.202  51.279  50.967  1.00  0.00           H  
ATOM    771  HB3 ASP    55      58.409  52.399  50.401  1.00  0.00           H  
ATOM    772  CG  ASP    55      59.182  51.226  51.856  1.00  0.00           C  
ATOM    773  OD1 ASP    55      58.808  51.638  52.983  1.00  0.00           O  
ATOM    774  OD2 ASP    55      60.343  50.870  51.671  1.00  0.00           O  
ATOM    775  C   ASP    55      58.245  48.984  50.119  1.00  0.00           C  
ATOM    776  O   ASP    55      57.116  48.651  50.604  1.00  0.00           O  
ATOM    777  N   PRO    56      59.251  48.016  50.183  1.00  0.00           N  
ATOM    778  CD  PRO    56      60.468  48.082  49.430  1.00  0.00           C  
ATOM    779  HD2 PRO    56      61.023  49.004  49.604  1.00  0.00           H  
ATOM    780  HD3 PRO    56      60.133  47.979  48.398  1.00  0.00           H  
ATOM    781  CG  PRO    56      61.320  46.880  49.783  1.00  0.00           C  
ATOM    782  HG2 PRO    56      61.900  46.513  48.936  1.00  0.00           H  
ATOM    783  HG3 PRO    56      61.933  47.140  50.646  1.00  0.00           H  
ATOM    784  CB  PRO    56      60.302  45.896  50.250  1.00  0.00           C  
ATOM    785  HB2 PRO    56      60.813  45.339  51.035  1.00  0.00           H  
ATOM    786  HB3 PRO    56      60.017  45.226  49.439  1.00  0.00           H  
ATOM    787  CA  PRO    56      59.037  46.692  50.762  1.00  0.00           C  
ATOM    788  HA  PRO    56      58.097  46.299  50.377  1.00  0.00           H  
ATOM    789  C   PRO    56      59.046  46.580  52.285  1.00  0.00           C  
ATOM    790  O   PRO    56      58.251  45.877  52.859  1.00  0.00           O  
ATOM    791  N   ASP    57      59.749  47.444  52.973  1.00  0.00           N  
ATOM    792  H   ASP    57      60.228  48.157  52.441  1.00  0.00           H  
ATOM    793  CA  ASP    57      59.479  47.680  54.432  1.00  0.00           C  
ATOM    794  HA  ASP    57      59.499  46.746  54.995  1.00  0.00           H  
ATOM    795  CB  ASP    57      60.695  48.531  55.022  1.00  0.00           C  
ATOM    796  HB2 ASP    57      60.545  48.772  56.075  1.00  0.00           H  
ATOM    797  HB3 ASP    57      60.796  49.549  54.645  1.00  0.00           H  
ATOM    798  CG  ASP    57      62.002  47.808  54.806  1.00  0.00           C  
ATOM    799  OD1 ASP    57      63.037  48.416  54.556  1.00  0.00           O  
ATOM    800  OD2 ASP    57      61.972  46.623  54.986  1.00  0.00           O  
ATOM    801  C   ASP    57      58.063  48.211  54.718  1.00  0.00           C  
ATOM    802  O   ASP    57      57.337  47.516  55.508  1.00  0.00           O  
ATOM    803  N   SER    58      57.457  49.231  54.018  1.00  0.00           N  
ATOM    804  H   SER    58      58.004  49.911  53.510  1.00  0.00           H  
ATOM    805  CA  SER    58      55.954  49.443  54.115  1.00  0.00           C  
ATOM    806  HA  SER    58      55.684  49.709  55.137  1.00  0.00           H  
ATOM    807  CB  SER    58      55.499  50.643  53.294  1.00  0.00           C  
ATOM    808  HB2 SER    58      55.824  50.411  52.280  1.00  0.00           H  
ATOM    809  HB3 SER    58      54.421  50.761  53.411  1.00  0.00           H  
ATOM    810  OG  SER    58      56.141  51.787  53.881  1.00  0.00           O  
ATOM    811  HG  SER    58      57.086  51.711  53.728  1.00  0.00           H  
ATOM    812  C   SER    58      55.074  48.245  53.825  1.00  0.00           C  
ATOM    813  O   SER    58      54.093  48.091  54.508  1.00  0.00           O  
ATOM    814  N   ARG    59      55.367  47.399  52.825  1.00  0.00           N  
ATOM    815  H   ARG    59      56.134  47.684  52.233  1.00  0.00           H  
ATOM    816  CA  ARG    59      54.628  46.117  52.501  1.00  0.00           C  
ATOM    817  HA  ARG    59      53.555  46.216  52.341  1.00  0.00           H  
ATOM    818  CB  ARG    59      55.355  45.518  51.196  1.00  0.00           C  
ATOM    819  HB2 ARG    59      56.253  44.988  51.512  1.00  0.00           H  
ATOM    820  HB3 ARG    59      55.673  46.377  50.604  1.00  0.00           H  
ATOM    821  CG  ARG    59      54.457  44.395  50.540  1.00  0.00           C  
ATOM    822  HG2 ARG    59      54.163  43.614  51.242  1.00  0.00           H  
ATOM    823  HG3 ARG    59      53.549  44.832  50.125  1.00  0.00           H  
ATOM    824  CD  ARG    59      55.206  43.834  49.312  1.00  0.00           C  
ATOM    825  HD2 ARG    59      54.538  43.127  48.820  1.00  0.00           H  
ATOM    826  HD3 ARG    59      55.278  44.664  48.610  1.00  0.00           H  
ATOM    827  NE  ARG    59      56.486  43.137  49.574  1.00  0.00           N  
ATOM    828  HE  ARG    59      56.512  42.538  50.387  1.00  0.00           H  
ATOM    829  CZ  ARG    59      57.619  43.261  49.027  1.00  0.00           C  
ATOM    830  NH1 ARG    59      57.787  44.180  48.131  1.00  0.00           N  
ATOM    831 HH11 ARG    59      57.037  44.791  47.840  1.00  0.00           H  
ATOM    832 HH12 ARG    59      58.745  44.379  47.879  1.00  0.00           H  
ATOM    833  NH2 ARG    59      58.666  42.550  49.368  1.00  0.00           N  
ATOM    834 HH21 ARG    59      58.447  41.704  49.875  1.00  0.00           H  
ATOM    835 HH22 ARG    59      59.570  42.676  48.936  1.00  0.00           H  
ATOM    836  C   ARG    59      54.716  45.111  53.671  1.00  0.00           C  
ATOM    837  O   ARG    59      53.736  44.471  54.002  1.00  0.00           O  
ATOM    838  N   SER    60      55.877  44.986  54.288  1.00  0.00           N  
ATOM    839  H   SER    60      56.594  45.631  53.990  1.00  0.00           H  
ATOM    840  CA  SER    60      56.088  44.123  55.478  1.00  0.00           C  
ATOM    841  HA  SER    60      55.910  43.082  55.209  1.00  0.00           H  
ATOM    842  CB  SER    60      57.534  44.199  55.901  1.00  0.00           C  
ATOM    843  HB2 SER    60      57.794  45.215  56.199  1.00  0.00           H  
ATOM    844  HB3 SER    60      57.675  43.533  56.751  1.00  0.00           H  
ATOM    845  OG  SER    60      58.417  43.947  54.815  1.00  0.00           O  
ATOM    846  HG  SER    60      58.415  44.798  54.371  1.00  0.00           H  
ATOM    847  C   SER    60      55.156  44.558  56.672  1.00  0.00           C  
ATOM    848  O   SER    60      54.515  43.714  57.257  1.00  0.00           O  
ATOM    849  N   LEU    61      55.035  45.896  56.859  1.00  0.00           N  
ATOM    850  H   LEU    61      55.598  46.502  56.279  1.00  0.00           H  
ATOM    851  CA  LEU    61      54.300  46.521  57.936  1.00  0.00           C  
ATOM    852  HA  LEU    61      54.615  46.091  58.887  1.00  0.00           H  
ATOM    853  CB  LEU    61      54.871  47.936  58.112  1.00  0.00           C  
ATOM    854  HB2 LEU    61      54.882  48.488  57.172  1.00  0.00           H  
ATOM    855  HB3 LEU    61      55.914  47.802  58.401  1.00  0.00           H  
ATOM    856  CG  LEU    61      54.325  48.822  59.255  1.00  0.00           C  
ATOM    857  HG  LEU    61      54.973  49.697  59.287  1.00  0.00           H  
ATOM    858  CD1 LEU    61      52.896  49.272  58.906  1.00  0.00           C  
ATOM    859 HD11 LEU    61      52.734  50.204  59.449  1.00  0.00           H  
ATOM    860 HD12 LEU    61      52.779  49.268  57.823  1.00  0.00           H  
ATOM    861 HD13 LEU    61      52.170  48.533  59.244  1.00  0.00           H  
ATOM    862  CD2 LEU    61      54.336  48.203  60.679  1.00  0.00           C  
ATOM    863 HD21 LEU    61      55.352  47.918  60.951  1.00  0.00           H  
ATOM    864 HD22 LEU    61      53.721  47.305  60.734  1.00  0.00           H  
ATOM    865 HD23 LEU    61      53.970  48.954  61.379  1.00  0.00           H  
ATOM    866  C   LEU    61      52.772  46.373  57.766  1.00  0.00           C  
ATOM    867  O   LEU    61      52.038  45.952  58.645  1.00  0.00           O  
ATOM    868  N   ALA    62      52.326  46.551  56.516  1.00  0.00           N  
ATOM    869  H   ALA    62      53.045  46.898  55.897  1.00  0.00           H  
ATOM    870  CA  ALA    62      50.944  46.358  55.974  1.00  0.00           C  
ATOM    871  HA  ALA    62      50.255  47.047  56.461  1.00  0.00           H  
ATOM    872  CB  ALA    62      51.017  46.826  54.492  1.00  0.00           C  
ATOM    873  HB1 ALA    62      50.060  46.691  53.989  1.00  0.00           H  
ATOM    874  HB2 ALA    62      51.112  47.912  54.461  1.00  0.00           H  
ATOM    875  HB3 ALA    62      51.780  46.290  53.928  1.00  0.00           H  
ATOM    876  C   ALA    62      50.447  44.925  56.171  1.00  0.00           C  
ATOM    877  O   ALA    62      49.312  44.705  56.615  1.00  0.00           O  
ATOM    878  N   GLN    63      51.366  43.973  55.987  1.00  0.00           N  
ATOM    879  H   GLN    63      52.292  44.215  55.665  1.00  0.00           H  
ATOM    880  CA  GLN    63      51.136  42.545  56.274  1.00  0.00           C  
ATOM    881  HA  GLN    63      50.156  42.293  55.869  1.00  0.00           H  
ATOM    882  CB  GLN    63      52.120  41.587  55.603  1.00  0.00           C  
ATOM    883  HB2 GLN    63      51.825  40.586  55.916  1.00  0.00           H  
ATOM    884  HB3 GLN    63      53.164  41.732  55.878  1.00  0.00           H  
ATOM    885  CG  GLN    63      51.997  41.726  54.088  1.00  0.00           C  
ATOM    886  HG2 GLN    63      51.149  41.119  53.770  1.00  0.00           H  
ATOM    887  HG3 GLN    63      51.710  42.735  53.793  1.00  0.00           H  
ATOM    888  CD  GLN    63      53.153  41.266  53.188  1.00  0.00           C  
ATOM    889  OE1 GLN    63      54.259  41.062  53.649  1.00  0.00           O  
ATOM    890  NE2 GLN    63      52.953  41.090  51.907  1.00  0.00           N  
ATOM    891 HE21 GLN    63      52.016  40.921  51.570  1.00  0.00           H  
ATOM    892 HE22 GLN    63      53.721  40.610  51.461  1.00  0.00           H  
ATOM    893  C   GLN    63      51.004  42.347  57.816  1.00  0.00           C  
ATOM    894  O   GLN    63      50.000  41.798  58.331  1.00  0.00           O  
ATOM    895  N   ARG    64      51.940  42.930  58.654  1.00  0.00           N  
ATOM    896  H   ARG    64      52.724  43.491  58.353  1.00  0.00           H  
ATOM    897  CA  ARG    64      51.853  42.788  60.139  1.00  0.00           C  
ATOM    898  HA  ARG    64      51.763  41.744  60.440  1.00  0.00           H  
ATOM    899  CB  ARG    64      53.032  43.516  60.771  1.00  0.00           C  
ATOM    900  HB2 ARG    64      53.132  44.527  60.375  1.00  0.00           H  
ATOM    901  HB3 ARG    64      52.876  43.597  61.847  1.00  0.00           H  
ATOM    902  CG  ARG    64      54.430  42.870  60.617  1.00  0.00           C  
ATOM    903  HG2 ARG    64      55.193  43.160  61.339  1.00  0.00           H  
ATOM    904  HG3 ARG    64      54.822  43.000  59.608  1.00  0.00           H  
ATOM    905  CD  ARG    64      54.534  41.340  60.755  1.00  0.00           C  
ATOM    906  HD2 ARG    64      55.551  41.031  60.995  1.00  0.00           H  
ATOM    907  HD3 ARG    64      54.004  40.999  61.645  1.00  0.00           H  
ATOM    908  NE  ARG    64      54.060  40.533  59.642  1.00  0.00           N  
ATOM    909  HE  ARG    64      53.154  40.105  59.767  1.00  0.00           H  
ATOM    910  CZ  ARG    64      54.586  40.326  58.478  1.00  0.00           C  
ATOM    911  NH1 ARG    64      55.732  40.895  58.175  1.00  0.00           N  
ATOM    912 HH11 ARG    64      56.273  41.315  58.918  1.00  0.00           H  
ATOM    913 HH12 ARG    64      56.033  41.010  57.218  1.00  0.00           H  
ATOM    914  NH2 ARG    64      54.026  39.565  57.602  1.00  0.00           N  
ATOM    915 HH21 ARG    64      53.078  39.229  57.696  1.00  0.00           H  
ATOM    916 HH22 ARG    64      54.533  39.553  56.729  1.00  0.00           H  
ATOM    917  C   ARG    64      50.555  43.378  60.633  1.00  0.00           C  
ATOM    918  O   ARG    64      50.028  42.959  61.668  1.00  0.00           O  
ATOM    919  N   ALA    65      50.067  44.466  60.059  1.00  0.00           N  
ATOM    920  H   ALA    65      50.613  44.835  59.294  1.00  0.00           H  
ATOM    921  CA  ALA    65      48.859  45.209  60.508  1.00  0.00           C  
ATOM    922  HA  ALA    65      48.849  45.322  61.592  1.00  0.00           H  
ATOM    923  CB  ALA    65      49.010  46.567  59.885  1.00  0.00           C  
ATOM    924  HB1 ALA    65      48.989  46.459  58.800  1.00  0.00           H  
ATOM    925  HB2 ALA    65      49.891  47.058  60.299  1.00  0.00           H  
ATOM    926  HB3 ALA    65      48.285  47.292  60.252  1.00  0.00           H  
ATOM    927  C   ALA    65      47.616  44.446  60.068  1.00  0.00           C  
ATOM    928  O   ALA    65      46.728  44.273  60.928  1.00  0.00           O  
ATOM    929  N   SER    66      47.576  43.936  58.836  1.00  0.00           N  
ATOM    930  H   SER    66      48.266  44.306  58.199  1.00  0.00           H  
ATOM    931  CA  SER    66      46.607  43.013  58.308  1.00  0.00           C  
ATOM    932  HA  SER    66      45.617  43.448  58.450  1.00  0.00           H  
ATOM    933  CB  SER    66      46.914  42.619  56.846  1.00  0.00           C  
ATOM    934  HB2 SER    66      47.843  42.077  56.672  1.00  0.00           H  
ATOM    935  HB3 SER    66      46.097  42.007  56.464  1.00  0.00           H  
ATOM    936  OG  SER    66      46.983  43.826  56.108  1.00  0.00           O  
ATOM    937  HG  SER    66      47.705  44.397  56.383  1.00  0.00           H  
ATOM    938  C   SER    66      46.527  41.744  59.103  1.00  0.00           C  
ATOM    939  O   SER    66      45.483  41.162  59.245  1.00  0.00           O  
ATOM    940  N   GLU    67      47.641  41.294  59.743  1.00  0.00           N  
ATOM    941  H   GLU    67      48.529  41.715  59.508  1.00  0.00           H  
ATOM    942  CA  GLU    67      47.655  40.100  60.552  1.00  0.00           C  
ATOM    943  HA  GLU    67      47.043  39.428  59.951  1.00  0.00           H  
ATOM    944  CB  GLU    67      49.080  39.582  60.678  1.00  0.00           C  
ATOM    945  HB2 GLU    67      49.691  40.470  60.839  1.00  0.00           H  
ATOM    946  HB3 GLU    67      49.095  38.947  61.564  1.00  0.00           H  
ATOM    947  CG  GLU    67      49.477  38.784  59.509  1.00  0.00           C  
ATOM    948  HG2 GLU    67      49.271  37.768  59.846  1.00  0.00           H  
ATOM    949  HG3 GLU    67      48.948  39.011  58.583  1.00  0.00           H  
ATOM    950  CD  GLU    67      50.953  38.995  59.180  1.00  0.00           C  
ATOM    951  OE1 GLU    67      51.742  38.948  60.107  1.00  0.00           O  
ATOM    952  OE2 GLU    67      51.384  39.208  57.986  1.00  0.00           O  
ATOM    953  C   GLU    67      46.985  40.292  61.925  1.00  0.00           C  
ATOM    954  O   GLU    67      47.051  39.328  62.720  1.00  0.00           O  
ATOM    955  N   GLY    68      46.309  41.415  62.205  1.00  0.00           N  
ATOM    956  H   GLY    68      46.313  42.046  61.417  1.00  0.00           H  
ATOM    957  CA  GLY    68      45.343  41.562  63.259  1.00  0.00           C  
ATOM    958  HA2 GLY    68      44.636  42.320  62.923  1.00  0.00           H  
ATOM    959  HA3 GLY    68      44.670  40.709  63.347  1.00  0.00           H  
ATOM    960  C   GLY    68      45.954  42.031  64.642  1.00  0.00           C  
ATOM    961  O   GLY    68      47.151  42.318  64.783  1.00  0.00           O  
ATOM    962  N   PRO    69      45.160  41.963  65.718  1.00  0.00           N  
ATOM    963  CD  PRO    69      43.833  41.499  65.758  1.00  0.00           C  
ATOM    964  HD2 PRO    69      43.137  41.898  65.020  1.00  0.00           H  
ATOM    965  HD3 PRO    69      43.826  40.417  65.626  1.00  0.00           H  
ATOM    966  CG  PRO    69      43.194  42.002  67.078  1.00  0.00           C  
ATOM    967  HG2 PRO    69      42.343  41.420  67.431  1.00  0.00           H  
ATOM    968  HG3 PRO    69      42.938  43.060  67.016  1.00  0.00           H  
ATOM    969  CB  PRO    69      44.367  41.968  68.060  1.00  0.00           C  
ATOM    970  HB2 PRO    69      44.467  41.007  68.565  1.00  0.00           H  
ATOM    971  HB3 PRO    69      44.382  42.767  68.801  1.00  0.00           H  
ATOM    972  CA  PRO    69      45.618  42.098  67.120  1.00  0.00           C  
ATOM    973  HA  PRO    69      45.970  43.124  67.225  1.00  0.00           H  
ATOM    974  C   PRO    69      46.669  41.077  67.524  1.00  0.00           C  
ATOM    975  O   PRO    69      46.672  39.993  66.955  1.00  0.00           O  
ATOM    976  N   GLY    70      47.437  41.462  68.541  1.00  0.00           N  
ATOM    977  H   GLY    70      47.422  42.395  68.926  1.00  0.00           H  
ATOM    978  CA  GLY    70      48.410  40.549  69.096  1.00  0.00           C  
ATOM    979  HA2 GLY    70      48.277  39.494  68.855  1.00  0.00           H  
ATOM    980  HA3 GLY    70      48.461  40.666  70.179  1.00  0.00           H  
ATOM    981  C   GLY    70      49.842  40.895  68.633  1.00  0.00           C  
ATOM    982  O   GLY    70      50.135  41.802  67.784  1.00  0.00           O  
ATOM    983  N   ALA    71      50.734  40.061  69.175  1.00  0.00           N  
ATOM    984  H   ALA    71      50.428  39.254  69.700  1.00  0.00           H  
ATOM    985  CA  ALA    71      52.180  40.303  69.171  1.00  0.00           C  
ATOM    986  HA  ALA    71      52.386  41.370  69.257  1.00  0.00           H  
ATOM    987  CB  ALA    71      52.777  39.699  70.489  1.00  0.00           C  
ATOM    988  HB1 ALA    71      52.825  38.610  70.514  1.00  0.00           H  
ATOM    989  HB2 ALA    71      53.827  39.980  70.417  1.00  0.00           H  
ATOM    990  HB3 ALA    71      52.352  40.083  71.417  1.00  0.00           H  
ATOM    991  C   ALA    71      52.989  39.833  67.951  1.00  0.00           C  
ATOM    992  O   ALA    71      54.137  40.244  67.723  1.00  0.00           O  
ATOM    993  N   GLY    72      52.360  38.985  67.193  1.00  0.00           N  
ATOM    994  H   GLY    72      51.369  38.920  67.377  1.00  0.00           H  
ATOM    995  CA  GLY    72      52.989  38.400  65.984  1.00  0.00           C  
ATOM    996  HA2 GLY    72      53.005  39.093  65.143  1.00  0.00           H  
ATOM    997  HA3 GLY    72      53.969  38.039  66.297  1.00  0.00           H  
ATOM    998  C   GLY    72      52.268  37.094  65.588  1.00  0.00           C  
ATOM    999  O   GLY    72      52.227  36.089  66.301  1.00  0.00           O  
ATOM   1000  N   ALA    73      51.738  37.098  64.408  1.00  0.00           N  
ATOM   1001  H   ALA    73      51.842  37.928  63.842  1.00  0.00           H  
ATOM   1002  CA  ALA    73      51.255  35.840  63.749  1.00  0.00           C  
ATOM   1003  HA  ALA    73      50.620  35.209  64.370  1.00  0.00           H  
ATOM   1004  CB  ALA    73      50.549  36.230  62.423  1.00  0.00           C  
ATOM   1005  HB1 ALA    73      51.246  36.710  61.737  1.00  0.00           H  
ATOM   1006  HB2 ALA    73      50.075  35.412  61.881  1.00  0.00           H  
ATOM   1007  HB3 ALA    73      49.634  36.783  62.634  1.00  0.00           H  
ATOM   1008  C   ALA    73      52.391  34.826  63.361  1.00  0.00           C  
ATOM   1009  O   ALA    73      52.016  33.622  63.176  1.00  0.00           O  
ATOM   1010  N   ALA    74      53.644  35.231  63.191  1.00  0.00           N  
ATOM   1011  H   ALA    74      53.928  36.187  63.354  1.00  0.00           H  
ATOM   1012  CA  ALA    74      54.757  34.267  62.857  1.00  0.00           C  
ATOM   1013  HA  ALA    74      55.706  34.795  62.762  1.00  0.00           H  
ATOM   1014  CB  ALA    74      54.818  33.266  64.009  1.00  0.00           C  
ATOM   1015  HB1 ALA    74      55.795  32.811  63.843  1.00  0.00           H  
ATOM   1016  HB2 ALA    74      54.000  32.546  64.017  1.00  0.00           H  
ATOM   1017  HB3 ALA    74      54.904  33.835  64.935  1.00  0.00           H  
ATOM   1018  C   ALA    74      54.534  33.557  61.469  1.00  0.00           C  
ATOM   1019  O   ALA    74      54.907  32.397  61.263  1.00  0.00           O  
ATOM   1020  N   THR    75      54.075  34.323  60.513  1.00  0.00           N  
ATOM   1021  H   THR    75      54.062  35.315  60.706  1.00  0.00           H  
ATOM   1022  CA  THR    75      53.864  33.962  59.053  1.00  0.00           C  
ATOM   1023  HA  THR    75      53.165  33.128  58.999  1.00  0.00           H  
ATOM   1024  CB  THR    75      53.178  35.024  58.228  1.00  0.00           C  
ATOM   1025  HB  THR    75      53.065  34.582  57.238  1.00  0.00           H  
ATOM   1026  CG2 THR    75      51.814  35.306  58.851  1.00  0.00           C  
ATOM   1027 HG21 THR    75      51.234  36.021  58.267  1.00  0.00           H  
ATOM   1028 HG22 THR    75      51.264  34.386  59.049  1.00  0.00           H  
ATOM   1029 HG23 THR    75      51.870  35.710  59.862  1.00  0.00           H  
ATOM   1030  OG1 THR    75      53.962  36.231  58.047  1.00  0.00           O  
ATOM   1031  HG1 THR    75      53.905  36.698  58.883  1.00  0.00           H  
ATOM   1032  C   THR    75      55.095  33.405  58.385  1.00  0.00           C  
ATOM   1033  O   THR    75      56.188  33.659  58.836  1.00  0.00           O  
ATOM   1034  N   VAL    76      54.950  32.530  57.410  1.00  0.00           N  
ATOM   1035  H   VAL    76      53.987  32.276  57.237  1.00  0.00           H  
ATOM   1036  CA  VAL    76      56.002  31.947  56.504  1.00  0.00           C  
ATOM   1037  HA  VAL    76      56.947  32.469  56.655  1.00  0.00           H  
ATOM   1038  CB  VAL    76      56.143  30.414  56.802  1.00  0.00           C  
ATOM   1039  HB  VAL    76      56.316  30.410  57.879  1.00  0.00           H  
ATOM   1040  CG1 VAL    76      54.882  29.605  56.571  1.00  0.00           C  
ATOM   1041 HG11 VAL    76      53.986  30.186  56.794  1.00  0.00           H  
ATOM   1042 HG12 VAL    76      54.861  29.380  55.505  1.00  0.00           H  
ATOM   1043 HG13 VAL    76      54.975  28.619  57.025  1.00  0.00           H  
ATOM   1044  CG2 VAL    76      57.358  29.838  56.132  1.00  0.00           C  
ATOM   1045 HG21 VAL    76      57.765  29.003  56.701  1.00  0.00           H  
ATOM   1046 HG22 VAL    76      57.042  29.503  55.144  1.00  0.00           H  
ATOM   1047 HG23 VAL    76      58.122  30.614  56.068  1.00  0.00           H  
ATOM   1048  C   VAL    76      55.604  32.085  55.019  1.00  0.00           C  
ATOM   1049  O   VAL    76      54.440  32.059  54.626  1.00  0.00           O  
ATOM   1050  N   ASN    77      56.671  32.371  54.266  1.00  0.00           N  
ATOM   1051  H   ASN    77      57.511  32.498  54.812  1.00  0.00           H  
ATOM   1052  CA  ASN    77      56.527  33.004  52.944  1.00  0.00           C  
ATOM   1053  HA  ASN    77      55.530  33.335  52.652  1.00  0.00           H  
ATOM   1054  CB  ASN    77      57.708  34.072  52.794  1.00  0.00           C  
ATOM   1055  HB2 ASN    77      58.702  33.643  52.915  1.00  0.00           H  
ATOM   1056  HB3 ASN    77      57.729  34.344  51.738  1.00  0.00           H  
ATOM   1057  CG  ASN    77      57.604  35.344  53.588  1.00  0.00           C  
ATOM   1058  OD1 ASN    77      56.565  35.889  53.740  1.00  0.00           O  
ATOM   1059  ND2 ASN    77      58.625  35.801  54.162  1.00  0.00           N  
ATOM   1060 HD21 ASN    77      59.506  35.486  53.782  1.00  0.00           H  
ATOM   1061 HD22 ASN    77      58.467  36.552  54.819  1.00  0.00           H  
ATOM   1062  C   ASN    77      56.702  31.929  51.822  1.00  0.00           C  
ATOM   1063  O   ASN    77      56.045  32.139  50.822  1.00  0.00           O  
ATOM   1064  N   SER    78      57.685  31.049  51.887  1.00  0.00           N  
ATOM   1065  H   SER    78      58.084  30.865  52.796  1.00  0.00           H  
ATOM   1066  CA  SER    78      58.025  30.219  50.720  1.00  0.00           C  
ATOM   1067  HA  SER    78      58.101  30.949  49.913  1.00  0.00           H  
ATOM   1068  CB  SER    78      59.413  29.516  50.980  1.00  0.00           C  
ATOM   1069  HB2 SER    78      59.206  28.647  51.604  1.00  0.00           H  
ATOM   1070  HB3 SER    78      60.068  30.207  51.511  1.00  0.00           H  
ATOM   1071  OG  SER    78      59.937  29.120  49.771  1.00  0.00           O  
ATOM   1072  HG  SER    78      60.519  29.830  49.490  1.00  0.00           H  
ATOM   1073  C   SER    78      56.882  29.187  50.301  1.00  0.00           C  
ATOM   1074  O   SER    78      56.457  28.505  51.190  1.00  0.00           O  
ATOM   1075  N   PRO    79      56.425  29.028  49.033  1.00  0.00           N  
ATOM   1076  CD  PRO    79      57.023  29.617  47.836  1.00  0.00           C  
ATOM   1077  HD2 PRO    79      56.665  30.631  47.658  1.00  0.00           H  
ATOM   1078  HD3 PRO    79      58.104  29.693  47.949  1.00  0.00           H  
ATOM   1079  CG  PRO    79      56.707  28.722  46.656  1.00  0.00           C  
ATOM   1080  HG2 PRO    79      57.383  27.870  46.578  1.00  0.00           H  
ATOM   1081  HG3 PRO    79      56.537  29.248  45.717  1.00  0.00           H  
ATOM   1082  CB  PRO    79      55.368  28.089  47.122  1.00  0.00           C  
ATOM   1083  HB2 PRO    79      54.578  28.689  46.672  1.00  0.00           H  
ATOM   1084  HB3 PRO    79      55.302  27.126  46.615  1.00  0.00           H  
ATOM   1085  CA  PRO    79      55.370  28.062  48.628  1.00  0.00           C  
ATOM   1086  HA  PRO    79      54.398  28.333  49.039  1.00  0.00           H  
ATOM   1087  C   PRO    79      55.719  26.655  49.061  1.00  0.00           C  
ATOM   1088  O   PRO    79      54.845  25.881  49.482  1.00  0.00           O  
ATOM   1089  N   GLY    80      56.982  26.271  49.067  1.00  0.00           N  
ATOM   1090  H   GLY    80      57.673  26.977  48.861  1.00  0.00           H  
ATOM   1091  CA  GLY    80      57.493  24.967  49.498  1.00  0.00           C  
ATOM   1092  HA2 GLY    80      56.843  24.238  49.013  1.00  0.00           H  
ATOM   1093  HA3 GLY    80      58.527  24.837  49.176  1.00  0.00           H  
ATOM   1094  C   GLY    80      57.467  24.655  51.034  1.00  0.00           C  
ATOM   1095  O   GLY    80      57.372  23.496  51.432  1.00  0.00           O  
ATOM   1096  N   ALA    81      57.438  25.725  51.844  1.00  0.00           N  
ATOM   1097  H   ALA    81      57.568  26.629  51.412  1.00  0.00           H  
ATOM   1098  CA  ALA    81      57.241  25.680  53.378  1.00  0.00           C  
ATOM   1099  HA  ALA    81      58.152  25.232  53.775  1.00  0.00           H  
ATOM   1100  CB  ALA    81      57.136  27.066  54.086  1.00  0.00           C  
ATOM   1101  HB1 ALA    81      57.856  27.724  53.600  1.00  0.00           H  
ATOM   1102  HB2 ALA    81      56.115  27.439  54.008  1.00  0.00           H  
ATOM   1103  HB3 ALA    81      57.397  26.968  55.140  1.00  0.00           H  
ATOM   1104  C   ALA    81      56.061  24.773  53.792  1.00  0.00           C  
ATOM   1105  O   ALA    81      56.128  24.244  54.914  1.00  0.00           O  
ATOM   1106  N   VAL    82      55.001  24.599  53.024  1.00  0.00           N  
ATOM   1107  H   VAL    82      54.939  25.255  52.260  1.00  0.00           H  
ATOM   1108  CA  VAL    82      53.850  23.880  53.505  1.00  0.00           C  
ATOM   1109  HA  VAL    82      53.603  24.265  54.494  1.00  0.00           H  
ATOM   1110  CB  VAL    82      52.643  24.274  52.624  1.00  0.00           C  
ATOM   1111  HB  VAL    82      52.698  25.347  52.439  1.00  0.00           H  
ATOM   1112  CG1 VAL    82      52.637  23.654  51.161  1.00  0.00           C  
ATOM   1113 HG11 VAL    82      51.879  24.120  50.532  1.00  0.00           H  
ATOM   1114 HG12 VAL    82      52.496  22.575  51.223  1.00  0.00           H  
ATOM   1115 HG13 VAL    82      53.636  23.806  50.753  1.00  0.00           H  
ATOM   1116  CG2 VAL    82      51.243  24.104  53.194  1.00  0.00           C  
ATOM   1117 HG21 VAL    82      51.202  23.151  53.722  1.00  0.00           H  
ATOM   1118 HG22 VAL    82      51.083  24.971  53.835  1.00  0.00           H  
ATOM   1119 HG23 VAL    82      50.501  24.334  52.430  1.00  0.00           H  
ATOM   1120  C   VAL    82      53.988  22.345  53.560  1.00  0.00           C  
ATOM   1121  O   VAL    82      53.254  21.671  54.250  1.00  0.00           O  
ATOM   1122  N   LYS    83      54.994  21.733  52.873  1.00  0.00           N  
ATOM   1123  H   LYS    83      55.604  22.365  52.376  1.00  0.00           H  
ATOM   1124  CA  LYS    83      55.239  20.300  52.721  1.00  0.00           C  
ATOM   1125  HA  LYS    83      54.288  19.778  52.625  1.00  0.00           H  
ATOM   1126  CB  LYS    83      56.077  20.099  51.405  1.00  0.00           C  
ATOM   1127  HB2 LYS    83      57.032  20.617  51.494  1.00  0.00           H  
ATOM   1128  HB3 LYS    83      56.317  19.049  51.235  1.00  0.00           H  
ATOM   1129  CG  LYS    83      55.521  20.613  50.093  1.00  0.00           C  
ATOM   1130  HG2 LYS    83      54.607  20.060  49.875  1.00  0.00           H  
ATOM   1131  HG3 LYS    83      55.218  21.660  50.073  1.00  0.00           H  
ATOM   1132  CD  LYS    83      56.513  20.376  48.999  1.00  0.00           C  
ATOM   1133  HD2 LYS    83      57.509  20.703  49.297  1.00  0.00           H  
ATOM   1134  HD3 LYS    83      56.598  19.355  48.626  1.00  0.00           H  
ATOM   1135  CE  LYS    83      56.184  21.230  47.731  1.00  0.00           C  
ATOM   1136  HE2 LYS    83      55.664  22.141  48.025  1.00  0.00           H  
ATOM   1137  HE3 LYS    83      55.553  20.712  47.009  1.00  0.00           H  
ATOM   1138  NZ  LYS    83      57.378  21.672  46.932  1.00  0.00           N  
ATOM   1139  HZ1 LYS    83      58.188  21.872  47.502  1.00  0.00           H  
ATOM   1140  HZ2 LYS    83      57.624  20.871  46.369  1.00  0.00           H  
ATOM   1141  HZ3 LYS    83      57.197  22.523  46.419  1.00  0.00           H  
ATOM   1142  C   LYS    83      55.878  19.702  54.018  1.00  0.00           C  
ATOM   1143  O   LYS    83      56.272  18.535  53.964  1.00  0.00           O  
ATOM   1144  N   SER    84      55.997  20.528  55.086  1.00  0.00           N  
ATOM   1145  H   SER    84      55.736  21.494  54.952  1.00  0.00           H  
ATOM   1146  CA  SER    84      56.329  20.239  56.493  1.00  0.00           C  
ATOM   1147  HA  SER    84      56.895  19.307  56.478  1.00  0.00           H  
ATOM   1148  CB  SER    84      57.106  21.522  56.930  1.00  0.00           C  
ATOM   1149  HB2 SER    84      57.941  21.633  56.238  1.00  0.00           H  
ATOM   1150  HB3 SER    84      57.579  21.290  57.884  1.00  0.00           H  
ATOM   1151  OG  SER    84      56.311  22.739  57.043  1.00  0.00           O  
ATOM   1152  HG  SER    84      56.389  23.242  56.229  1.00  0.00           H  
ATOM   1153  C   SER    84      55.192  20.016  57.471  1.00  0.00           C  
ATOM   1154  O   SER    84      55.473  19.676  58.599  1.00  0.00           O  
ATOM   1155  N   GLY    85      53.991  20.292  56.995  1.00  0.00           N  
ATOM   1156  H   GLY    85      53.887  20.733  56.092  1.00  0.00           H  
ATOM   1157  CA  GLY    85      52.880  20.187  57.835  1.00  0.00           C  
ATOM   1158  HA2 GLY    85      52.802  19.243  58.375  1.00  0.00           H  
ATOM   1159  HA3 GLY    85      51.983  20.209  57.217  1.00  0.00           H  
ATOM   1160  C   GLY    85      52.772  21.294  58.877  1.00  0.00           C  
ATOM   1161  O   GLY    85      51.804  21.307  59.637  1.00  0.00           O  
ATOM   1162  N   GLU    86      53.635  22.274  58.969  1.00  0.00           N  
ATOM   1163  H   GLU    86      54.433  22.218  58.353  1.00  0.00           H  
ATOM   1164  CA  GLU    86      53.616  23.332  59.976  1.00  0.00           C  
ATOM   1165  HA  GLU    86      53.472  22.860  60.948  1.00  0.00           H  
ATOM   1166  CB  GLU    86      55.012  24.001  60.040  1.00  0.00           C  
ATOM   1167  HB2 GLU    86      55.206  24.380  59.037  1.00  0.00           H  
ATOM   1168  HB3 GLU    86      55.014  24.826  60.752  1.00  0.00           H  
ATOM   1169  CG  GLU    86      56.186  23.072  60.444  1.00  0.00           C  
ATOM   1170  HG2 GLU    86      56.182  22.188  59.806  1.00  0.00           H  
ATOM   1171  HG3 GLU    86      57.169  23.447  60.158  1.00  0.00           H  
ATOM   1172  CD  GLU    86      56.124  22.696  61.922  1.00  0.00           C  
ATOM   1173  OE1 GLU    86      55.449  23.420  62.705  1.00  0.00           O  
ATOM   1174  OE2 GLU    86      56.850  21.723  62.222  1.00  0.00           O  
ATOM   1175  C   GLU    86      52.441  24.328  59.748  1.00  0.00           C  
ATOM   1176  O   GLU    86      52.301  24.926  58.693  1.00  0.00           O  
ATOM   1177  N   ARG    87      51.559  24.561  60.716  1.00  0.00           N  
ATOM   1178  H   ARG    87      51.701  24.108  61.608  1.00  0.00           H  
ATOM   1179  CA  ARG    87      50.257  25.281  60.606  1.00  0.00           C  
ATOM   1180  HA  ARG    87      49.618  24.818  59.854  1.00  0.00           H  
ATOM   1181  CB  ARG    87      49.544  25.254  62.001  1.00  0.00           C  
ATOM   1182  HB2 ARG    87      49.359  24.218  62.283  1.00  0.00           H  
ATOM   1183  HB3 ARG    87      50.225  25.757  62.688  1.00  0.00           H  
ATOM   1184  CG  ARG    87      48.098  25.776  62.023  1.00  0.00           C  
ATOM   1185  HG2 ARG    87      48.097  26.784  61.608  1.00  0.00           H  
ATOM   1186  HG3 ARG    87      47.499  25.063  61.457  1.00  0.00           H  
ATOM   1187  CD  ARG    87      47.548  25.821  63.419  1.00  0.00           C  
ATOM   1188  HD2 ARG    87      48.190  26.310  64.153  1.00  0.00           H  
ATOM   1189  HD3 ARG    87      47.487  24.804  63.806  1.00  0.00           H  
ATOM   1190  NE  ARG    87      46.174  26.512  63.313  1.00  0.00           N  
ATOM   1191  HE  ARG    87      45.582  26.393  62.503  1.00  0.00           H  
ATOM   1192  CZ  ARG    87      45.640  27.302  64.179  1.00  0.00           C  
ATOM   1193  NH1 ARG    87      46.192  27.718  65.289  1.00  0.00           N  
ATOM   1194 HH11 ARG    87      47.133  27.382  65.433  1.00  0.00           H  
ATOM   1195 HH12 ARG    87      45.609  28.197  65.961  1.00  0.00           H  
ATOM   1196  NH2 ARG    87      44.433  27.700  63.930  1.00  0.00           N  
ATOM   1197 HH21 ARG    87      43.939  27.355  63.120  1.00  0.00           H  
ATOM   1198 HH22 ARG    87      43.972  28.351  64.550  1.00  0.00           H  
ATOM   1199  C   ARG    87      50.433  26.768  60.160  1.00  0.00           C  
ATOM   1200  O   ARG    87      49.531  27.351  59.553  1.00  0.00           O  
ATOM   1201  N   ARG    88      51.520  27.493  60.438  1.00  0.00           N  
ATOM   1202  H   ARG    88      52.268  26.972  60.874  1.00  0.00           H  
ATOM   1203  CA  ARG    88      51.848  28.945  60.139  1.00  0.00           C  
ATOM   1204  HA  ARG    88      51.270  29.496  60.880  1.00  0.00           H  
ATOM   1205  CB  ARG    88      53.336  29.217  60.264  1.00  0.00           C  
ATOM   1206  HB2 ARG    88      53.909  28.726  59.478  1.00  0.00           H  
ATOM   1207  HB3 ARG    88      53.554  30.285  60.248  1.00  0.00           H  
ATOM   1208  CG  ARG    88      53.941  28.698  61.614  1.00  0.00           C  
ATOM   1209  HG2 ARG    88      53.295  28.911  62.465  1.00  0.00           H  
ATOM   1210  HG3 ARG    88      54.090  27.639  61.406  1.00  0.00           H  
ATOM   1211  CD  ARG    88      55.329  29.309  61.968  1.00  0.00           C  
ATOM   1212  HD2 ARG    88      55.330  30.243  62.529  1.00  0.00           H  
ATOM   1213  HD3 ARG    88      55.801  28.658  62.704  1.00  0.00           H  
ATOM   1214  NE  ARG    88      56.238  29.425  60.776  1.00  0.00           N  
ATOM   1215  HE  ARG    88      56.251  30.312  60.292  1.00  0.00           H  
ATOM   1216  CZ  ARG    88      57.127  28.549  60.376  1.00  0.00           C  
ATOM   1217  NH1 ARG    88      57.984  28.914  59.520  1.00  0.00           N  
ATOM   1218 HH11 ARG    88      58.089  29.908  59.375  1.00  0.00           H  
ATOM   1219 HH12 ARG    88      58.662  28.262  59.152  1.00  0.00           H  
ATOM   1220  NH2 ARG    88      57.277  27.338  60.874  1.00  0.00           N  
ATOM   1221 HH21 ARG    88      56.728  27.109  61.691  1.00  0.00           H  
ATOM   1222 HH22 ARG    88      58.075  26.744  60.703  1.00  0.00           H  
ATOM   1223  C   ARG    88      51.326  29.473  58.825  1.00  0.00           C  
ATOM   1224  O   ARG    88      51.563  28.801  57.833  1.00  0.00           O  
ATOM   1225  N   ALA    89      50.629  30.600  58.838  1.00  0.00           N  
ATOM   1226  H   ALA    89      50.566  31.035  59.747  1.00  0.00           H  
ATOM   1227  CA  ALA    89      49.926  31.245  57.781  1.00  0.00           C  
ATOM   1228  HA  ALA    89      49.444  30.566  57.078  1.00  0.00           H  
ATOM   1229  CB  ALA    89      48.822  32.169  58.382  1.00  0.00           C  
ATOM   1230  HB1 ALA    89      48.139  31.737  59.114  1.00  0.00           H  
ATOM   1231  HB2 ALA    89      48.169  32.535  57.590  1.00  0.00           H  
ATOM   1232  HB3 ALA    89      49.260  32.969  58.980  1.00  0.00           H  
ATOM   1233  C   ALA    89      50.820  32.016  56.697  1.00  0.00           C  
ATOM   1234  O   ALA    89      51.943  32.287  56.894  1.00  0.00           O  
ATOM   1235  N   ARG    90      50.146  32.440  55.593  1.00  0.00           N  
ATOM   1236  H   ARG    90      49.193  32.126  55.475  1.00  0.00           H  
ATOM   1237  CA  ARG    90      50.707  33.357  54.545  1.00  0.00           C  
ATOM   1238  HA  ARG    90      51.730  33.001  54.424  1.00  0.00           H  
ATOM   1239  CB  ARG    90      49.787  33.266  53.319  1.00  0.00           C  
ATOM   1240  HB2 ARG    90      48.741  33.315  53.622  1.00  0.00           H  
ATOM   1241  HB3 ARG    90      49.991  34.078  52.622  1.00  0.00           H  
ATOM   1242  CG  ARG    90      49.919  31.949  52.459  1.00  0.00           C  
ATOM   1243  HG2 ARG    90      50.795  32.067  51.822  1.00  0.00           H  
ATOM   1244  HG3 ARG    90      49.934  31.119  53.166  1.00  0.00           H  
ATOM   1245  CD  ARG    90      48.727  31.674  51.532  1.00  0.00           C  
ATOM   1246  HD2 ARG    90      48.997  31.015  50.706  1.00  0.00           H  
ATOM   1247  HD3 ARG    90      48.492  32.653  51.115  1.00  0.00           H  
ATOM   1248  NE  ARG    90      47.607  31.175  52.313  1.00  0.00           N  
ATOM   1249  HE  ARG    90      47.474  31.403  53.288  1.00  0.00           H  
ATOM   1250  CZ  ARG    90      46.825  30.212  51.834  1.00  0.00           C  
ATOM   1251  NH1 ARG    90      46.753  29.866  50.583  1.00  0.00           N  
ATOM   1252 HH11 ARG    90      47.257  30.398  49.889  1.00  0.00           H  
ATOM   1253 HH12 ARG    90      45.884  29.421  50.323  1.00  0.00           H  
ATOM   1254  NH2 ARG    90      45.985  29.518  52.557  1.00  0.00           N  
ATOM   1255 HH21 ARG    90      46.079  29.510  53.562  1.00  0.00           H  
ATOM   1256 HH22 ARG    90      45.361  28.874  52.092  1.00  0.00           H  
ATOM   1257  C   ARG    90      50.776  34.880  55.078  1.00  0.00           C  
ATOM   1258  O   ARG    90      49.828  35.294  55.770  1.00  0.00           O  
ATOM   1259  N   PRO    91      51.846  35.718  54.747  1.00  0.00           N  
ATOM   1260  CD  PRO    91      52.887  35.509  53.796  1.00  0.00           C  
ATOM   1261  HD2 PRO    91      53.692  34.969  54.294  1.00  0.00           H  
ATOM   1262  HD3 PRO    91      52.536  34.859  52.995  1.00  0.00           H  
ATOM   1263  CG  PRO    91      53.328  36.894  53.247  1.00  0.00           C  
ATOM   1264  HG2 PRO    91      52.630  37.288  52.508  1.00  0.00           H  
ATOM   1265  HG3 PRO    91      54.325  36.878  52.809  1.00  0.00           H  
ATOM   1266  CB  PRO    91      53.252  37.692  54.579  1.00  0.00           C  
ATOM   1267  HB2 PRO    91      53.253  38.756  54.343  1.00  0.00           H  
ATOM   1268  HB3 PRO    91      54.057  37.437  55.269  1.00  0.00           H  
ATOM   1269  CA  PRO    91      51.977  37.121  55.147  1.00  0.00           C  
ATOM   1270  HA  PRO    91      52.053  37.225  56.229  1.00  0.00           H  
ATOM   1271  C   PRO    91      50.696  37.844  54.695  1.00  0.00           C  
ATOM   1272  O   PRO    91      50.153  37.586  53.619  1.00  0.00           O  
ATOM   1273  N   GLY    92      50.161  38.678  55.571  1.00  0.00           N  
ATOM   1274  H   GLY    92      50.646  38.766  56.453  1.00  0.00           H  
ATOM   1275  CA  GLY    92      48.971  39.414  55.312  1.00  0.00           C  
ATOM   1276  HA2 GLY    92      48.806  39.580  54.248  1.00  0.00           H  
ATOM   1277  HA3 GLY    92      49.196  40.251  55.973  1.00  0.00           H  
ATOM   1278  C   GLY    92      47.682  38.765  55.877  1.00  0.00           C  
ATOM   1279  O   GLY    92      46.585  39.337  55.885  1.00  0.00           O  
ATOM   1280  N   THR    93      47.802  37.508  56.388  1.00  0.00           N  
ATOM   1281  H   THR    93      48.678  37.012  56.310  1.00  0.00           H  
ATOM   1282  CA  THR    93      46.683  36.709  56.953  1.00  0.00           C  
ATOM   1283  HA  THR    93      45.869  37.426  57.061  1.00  0.00           H  
ATOM   1284  CB  THR    93      46.260  35.524  55.988  1.00  0.00           C  
ATOM   1285  HB  THR    93      45.310  35.097  56.311  1.00  0.00           H  
ATOM   1286  CG2 THR    93      46.226  35.985  54.517  1.00  0.00           C  
ATOM   1287 HG21 THR    93      47.234  36.007  54.103  1.00  0.00           H  
ATOM   1288 HG22 THR    93      45.734  35.211  53.928  1.00  0.00           H  
ATOM   1289 HG23 THR    93      45.729  36.934  54.318  1.00  0.00           H  
ATOM   1290  OG1 THR    93      47.174  34.437  56.062  1.00  0.00           O  
ATOM   1291  HG1 THR    93      48.074  34.769  56.028  1.00  0.00           H  
ATOM   1292  C   THR    93      46.880  36.073  58.338  1.00  0.00           C  
ATOM   1293  O   THR    93      48.050  35.766  58.676  1.00  0.00           O  
ATOM   1294  N   TYR    94      45.907  35.812  59.112  1.00  0.00           N  
ATOM   1295  H   TYR    94      44.933  35.977  58.900  1.00  0.00           H  
ATOM   1296  CA  TYR    94      46.116  35.316  60.454  1.00  0.00           C  
ATOM   1297  HA  TYR    94      47.134  34.958  60.611  1.00  0.00           H  
ATOM   1298  CB  TYR    94      45.968  36.349  61.550  1.00  0.00           C  
ATOM   1299  HB2 TYR    94      46.741  37.040  61.215  1.00  0.00           H  
ATOM   1300  HB3 TYR    94      46.473  35.885  62.398  1.00  0.00           H  
ATOM   1301  CG  TYR    94      44.618  37.069  61.716  1.00  0.00           C  
ATOM   1302  CD1 TYR    94      43.561  36.415  62.430  1.00  0.00           C  
ATOM   1303  HD1 TYR    94      43.788  35.507  62.969  1.00  0.00           H  
ATOM   1304  CE1 TYR    94      42.296  37.036  62.473  1.00  0.00           C  
ATOM   1305  HE1 TYR    94      41.455  36.621  63.009  1.00  0.00           H  
ATOM   1306  CZ  TYR    94      41.974  38.164  61.625  1.00  0.00           C  
ATOM   1307  OH  TYR    94      40.720  38.669  61.608  1.00  0.00           O  
ATOM   1308  HH  TYR    94      40.174  38.198  62.241  1.00  0.00           H  
ATOM   1309  CE2 TYR    94      43.014  38.738  60.854  1.00  0.00           C  
ATOM   1310  HE2 TYR    94      42.870  39.622  60.251  1.00  0.00           H  
ATOM   1311  CD2 TYR    94      44.397  38.287  61.040  1.00  0.00           C  
ATOM   1312  HD2 TYR    94      45.184  38.703  60.427  1.00  0.00           H  
ATOM   1313  C   TYR    94      45.103  34.161  60.745  1.00  0.00           C  
ATOM   1314  O   TYR    94      44.120  34.050  60.078  1.00  0.00           O  
ATOM   1315  N   LEU    95      45.474  33.319  61.748  1.00  0.00           N  
ATOM   1316  H   LEU    95      46.225  33.588  62.367  1.00  0.00           H  
ATOM   1317  CA  LEU    95      44.742  32.007  61.955  1.00  0.00           C  
ATOM   1318  HA  LEU    95      44.276  31.774  60.998  1.00  0.00           H  
ATOM   1319  CB  LEU    95      45.739  30.943  62.402  1.00  0.00           C  
ATOM   1320  HB2 LEU    95      46.327  31.408  63.193  1.00  0.00           H  
ATOM   1321  HB3 LEU    95      45.103  30.159  62.812  1.00  0.00           H  
ATOM   1322  CG  LEU    95      46.722  30.430  61.346  1.00  0.00           C  
ATOM   1323  HG  LEU    95      47.192  31.284  60.859  1.00  0.00           H  
ATOM   1324  CD1 LEU    95      47.882  29.599  61.927  1.00  0.00           C  
ATOM   1325 HD11 LEU    95      48.450  30.153  62.675  1.00  0.00           H  
ATOM   1326 HD12 LEU    95      48.591  29.246  61.178  1.00  0.00           H  
ATOM   1327 HD13 LEU    95      47.506  28.696  62.407  1.00  0.00           H  
ATOM   1328  CD2 LEU    95      45.941  29.687  60.244  1.00  0.00           C  
ATOM   1329 HD21 LEU    95      46.649  29.111  59.648  1.00  0.00           H  
ATOM   1330 HD22 LEU    95      45.294  28.941  60.707  1.00  0.00           H  
ATOM   1331 HD23 LEU    95      45.361  30.370  59.625  1.00  0.00           H  
ATOM   1332  C   LEU    95      43.644  32.168  62.965  1.00  0.00           C  
ATOM   1333  O   LEU    95      43.577  33.270  63.567  1.00  0.00           O  
ATOM   1334  N   LEU    96      42.780  31.187  63.289  1.00  0.00           N  
ATOM   1335  H   LEU    96      42.923  30.274  62.883  1.00  0.00           H  
ATOM   1336  CA  LEU    96      41.865  31.208  64.471  1.00  0.00           C  
ATOM   1337  HA  LEU    96      41.586  32.256  64.579  1.00  0.00           H  
ATOM   1338  CB  LEU    96      40.645  30.347  64.310  1.00  0.00           C  
ATOM   1339  HB2 LEU    96      40.295  30.280  65.340  1.00  0.00           H  
ATOM   1340  HB3 LEU    96      40.947  29.341  64.021  1.00  0.00           H  
ATOM   1341  CG  LEU    96      39.431  30.836  63.491  1.00  0.00           C  
ATOM   1342  HG  LEU    96      39.368  31.921  63.584  1.00  0.00           H  
ATOM   1343  CD1 LEU    96      39.746  30.524  62.081  1.00  0.00           C  
ATOM   1344 HD11 LEU    96      38.894  30.581  61.403  1.00  0.00           H  
ATOM   1345 HD12 LEU    96      39.856  29.456  61.894  1.00  0.00           H  
ATOM   1346 HD13 LEU    96      40.615  31.051  61.687  1.00  0.00           H  
ATOM   1347  CD2 LEU    96      38.183  30.122  63.890  1.00  0.00           C  
ATOM   1348 HD21 LEU    96      38.309  29.040  63.911  1.00  0.00           H  
ATOM   1349 HD22 LEU    96      37.442  30.387  63.136  1.00  0.00           H  
ATOM   1350 HD23 LEU    96      37.964  30.458  64.904  1.00  0.00           H  
ATOM   1351  C   LEU    96      42.627  30.755  65.756  1.00  0.00           C  
ATOM   1352  O   LEU    96      43.402  29.826  65.639  1.00  0.00           O  
ATOM   1353  N   GLN    97      42.249  31.364  66.898  1.00  0.00           N  
ATOM   1354  H   GLN    97      41.529  32.071  66.845  1.00  0.00           H  
ATOM   1355  CA  GLN    97      42.837  31.069  68.214  1.00  0.00           C  
ATOM   1356  HA  GLN    97      43.919  31.131  68.096  1.00  0.00           H  
ATOM   1357  CB  GLN    97      42.535  32.290  69.135  1.00  0.00           C  
ATOM   1358  HB2 GLN    97      41.456  32.396  69.025  1.00  0.00           H  
ATOM   1359  HB3 GLN    97      43.027  33.169  68.719  1.00  0.00           H  
ATOM   1360  CG  GLN    97      42.849  32.199  70.656  1.00  0.00           C  
ATOM   1361  HG2 GLN    97      42.045  31.602  71.087  1.00  0.00           H  
ATOM   1362  HG3 GLN    97      43.837  31.747  70.738  1.00  0.00           H  
ATOM   1363  CD  GLN    97      42.917  33.507  71.412  1.00  0.00           C  
ATOM   1364  OE1 GLN    97      41.933  34.227  71.440  1.00  0.00           O  
ATOM   1365  NE2 GLN    97      43.964  33.883  71.979  1.00  0.00           N  
ATOM   1366 HE21 GLN    97      44.734  33.230  71.982  1.00  0.00           H  
ATOM   1367 HE22 GLN    97      43.915  34.689  72.586  1.00  0.00           H  
ATOM   1368  C   GLN    97      42.361  29.733  68.715  1.00  0.00           C  
ATOM   1369  O   GLN    97      43.198  28.951  69.296  1.00  0.00           O  
ATOM   1370  N   ASP    98      41.088  29.350  68.526  1.00  0.00           N  
ATOM   1371  H   ASP    98      40.465  30.017  68.093  1.00  0.00           H  
ATOM   1372  CA  ASP    98      40.470  28.052  68.804  1.00  0.00           C  
ATOM   1373  HA  ASP    98      41.160  27.260  68.514  1.00  0.00           H  
ATOM   1374  CB  ASP    98      40.245  28.014  70.397  1.00  0.00           C  
ATOM   1375  HB2 ASP    98      41.190  28.284  70.868  1.00  0.00           H  
ATOM   1376  HB3 ASP    98      39.363  28.632  70.566  1.00  0.00           H  
ATOM   1377  CG  ASP    98      40.014  26.584  70.778  1.00  0.00           C  
ATOM   1378  OD1 ASP    98      39.298  26.377  71.799  1.00  0.00           O  
ATOM   1379  OD2 ASP    98      40.601  25.627  70.208  1.00  0.00           O  
ATOM   1380  C   ASP    98      39.171  27.837  68.013  1.00  0.00           C  
ATOM   1381  O   ASP    98      38.780  28.619  67.197  1.00  0.00           O  
ATOM   1382  N   GLY    99      38.554  26.688  68.165  1.00  0.00           N  
ATOM   1383  H   GLY    99      39.036  25.926  68.620  1.00  0.00           H  
ATOM   1384  CA  GLY    99      37.406  26.157  67.399  1.00  0.00           C  
ATOM   1385  HA2 GLY    99      36.755  27.031  67.371  1.00  0.00           H  
ATOM   1386  HA3 GLY    99      37.016  25.324  67.984  1.00  0.00           H  
ATOM   1387  C   GLY    99      37.772  25.670  65.967  1.00  0.00           C  
ATOM   1388  O   GLY    99      36.989  24.963  65.363  1.00  0.00           O  
ATOM   1389  N   TYR   100      38.994  25.907  65.422  1.00  0.00           N  
ATOM   1390  H   TYR   100      39.554  26.512  66.006  1.00  0.00           H  
ATOM   1391  CA  TYR   100      39.444  25.315  64.134  1.00  0.00           C  
ATOM   1392  HA  TYR   100      38.729  25.614  63.367  1.00  0.00           H  
ATOM   1393  CB  TYR   100      40.789  26.003  63.761  1.00  0.00           C  
ATOM   1394  HB2 TYR   100      41.134  25.735  62.762  1.00  0.00           H  
ATOM   1395  HB3 TYR   100      40.537  27.052  63.604  1.00  0.00           H  
ATOM   1396  CG  TYR   100      41.919  25.881  64.772  1.00  0.00           C  
ATOM   1397  CD1 TYR   100      42.199  26.827  65.807  1.00  0.00           C  
ATOM   1398  HD1 TYR   100      41.594  27.715  65.916  1.00  0.00           H  
ATOM   1399  CE1 TYR   100      43.280  26.515  66.654  1.00  0.00           C  
ATOM   1400  HE1 TYR   100      43.662  27.352  67.219  1.00  0.00           H  
ATOM   1401  CZ  TYR   100      44.078  25.322  66.541  1.00  0.00           C  
ATOM   1402  OH  TYR   100      45.239  25.272  67.226  1.00  0.00           O  
ATOM   1403  HH  TYR   100      45.376  26.021  67.810  1.00  0.00           H  
ATOM   1404  CE2 TYR   100      43.737  24.388  65.557  1.00  0.00           C  
ATOM   1405  HE2 TYR   100      44.308  23.487  65.388  1.00  0.00           H  
ATOM   1406  CD2 TYR   100      42.676  24.673  64.719  1.00  0.00           C  
ATOM   1407  HD2 TYR   100      42.463  23.944  63.951  1.00  0.00           H  
ATOM   1408  C   TYR   100      39.665  23.882  64.181  1.00  0.00           C  
ATOM   1409  O   TYR   100      39.807  23.283  63.080  1.00  0.00           O  
ATOM   1410  N   ALA   101      39.712  23.294  65.377  1.00  0.00           N  
ATOM   1411  H   ALA   101      39.533  23.860  66.194  1.00  0.00           H  
ATOM   1412  CA  ALA   101      40.011  21.902  65.588  1.00  0.00           C  
ATOM   1413  HA  ALA   101      39.743  21.409  64.654  1.00  0.00           H  
ATOM   1414  CB  ALA   101      41.611  21.718  65.818  1.00  0.00           C  
ATOM   1415  HB1 ALA   101      42.024  22.378  66.581  1.00  0.00           H  
ATOM   1416  HB2 ALA   101      41.818  20.704  66.161  1.00  0.00           H  
ATOM   1417  HB3 ALA   101      42.100  21.879  64.857  1.00  0.00           H  
ATOM   1418  C   ALA   101      39.121  21.387  66.707  1.00  0.00           C  
ATOM   1419  O   ALA   101      39.654  21.009  67.756  1.00  0.00           O  
ATOM   1420  N   PHE   102      37.803  21.537  66.585  1.00  0.00           N  
ATOM   1421  H   PHE   102      37.424  21.867  65.709  1.00  0.00           H  
ATOM   1422  CA  PHE   102      36.907  21.171  67.696  1.00  0.00           C  
ATOM   1423  HA  PHE   102      37.359  21.482  68.638  1.00  0.00           H  
ATOM   1424  CB  PHE   102      35.600  22.100  67.517  1.00  0.00           C  
ATOM   1425  HB2 PHE   102      35.868  23.156  67.512  1.00  0.00           H  
ATOM   1426  HB3 PHE   102      35.136  21.840  66.565  1.00  0.00           H  
ATOM   1427  CG  PHE   102      34.556  21.977  68.603  1.00  0.00           C  
ATOM   1428  CD1 PHE   102      34.801  22.757  69.766  1.00  0.00           C  
ATOM   1429  HD1 PHE   102      35.755  23.262  69.786  1.00  0.00           H  
ATOM   1430  CE1 PHE   102      33.937  22.612  70.868  1.00  0.00           C  
ATOM   1431  HE1 PHE   102      34.188  23.073  71.812  1.00  0.00           H  
ATOM   1432  CZ  PHE   102      32.783  21.870  70.722  1.00  0.00           C  
ATOM   1433  HZ  PHE   102      32.169  21.820  71.610  1.00  0.00           H  
ATOM   1434  CE2 PHE   102      32.509  21.208  69.495  1.00  0.00           C  
ATOM   1435  HE2 PHE   102      31.626  20.586  69.521  1.00  0.00           H  
ATOM   1436  CD2 PHE   102      33.439  21.222  68.467  1.00  0.00           C  
ATOM   1437  HD2 PHE   102      33.236  20.680  67.556  1.00  0.00           H  
ATOM   1438  C   PHE   102      36.548  19.677  67.696  1.00  0.00           C  
ATOM   1439  O   PHE   102      36.615  19.078  66.614  1.00  0.00           O  
ATOM   1440  N   PRO   103      36.412  19.037  68.842  1.00  0.00           N  
ATOM   1441  CD  PRO   103      36.305  19.595  70.173  1.00  0.00           C  
ATOM   1442  HD2 PRO   103      36.983  20.443  70.270  1.00  0.00           H  
ATOM   1443  HD3 PRO   103      35.271  19.796  70.452  1.00  0.00           H  
ATOM   1444  CG  PRO   103      36.835  18.535  71.143  1.00  0.00           C  
ATOM   1445  HG2 PRO   103      36.399  18.707  72.127  1.00  0.00           H  
ATOM   1446  HG3 PRO   103      37.920  18.476  71.226  1.00  0.00           H  
ATOM   1447  CB  PRO   103      36.384  17.259  70.448  1.00  0.00           C  
ATOM   1448  HB2 PRO   103      35.370  17.275  70.848  1.00  0.00           H  
ATOM   1449  HB3 PRO   103      36.947  16.387  70.779  1.00  0.00           H  
ATOM   1450  CA  PRO   103      36.471  17.613  68.908  1.00  0.00           C  
ATOM   1451  HA  PRO   103      37.455  17.249  68.613  1.00  0.00           H  
ATOM   1452  C   PRO   103      35.470  16.805  68.065  1.00  0.00           C  
ATOM   1453  O   PRO   103      34.277  17.127  68.056  1.00  0.00           O  
ATOM   1454  N   GLY   104      35.888  15.844  67.293  1.00  0.00           N  
ATOM   1455  H   GLY   104      36.897  15.795  67.257  1.00  0.00           H  
ATOM   1456  CA  GLY   104      35.073  15.007  66.415  1.00  0.00           C  
ATOM   1457  HA2 GLY   104      35.548  14.032  66.300  1.00  0.00           H  
ATOM   1458  HA3 GLY   104      34.066  14.955  66.828  1.00  0.00           H  
ATOM   1459  C   GLY   104      35.012  15.449  64.979  1.00  0.00           C  
ATOM   1460  O   GLY   104      34.954  14.619  64.097  1.00  0.00           O  
ATOM   1461  N   GLU   105      35.131  16.746  64.754  1.00  0.00           N  
ATOM   1462  H   GLU   105      35.248  17.310  65.584  1.00  0.00           H  
ATOM   1463  CA  GLU   105      35.291  17.454  63.472  1.00  0.00           C  
ATOM   1464  HA  GLU   105      34.499  17.243  62.753  1.00  0.00           H  
ATOM   1465  CB  GLU   105      35.024  18.961  63.724  1.00  0.00           C  
ATOM   1466  HB2 GLU   105      34.683  19.309  62.749  1.00  0.00           H  
ATOM   1467  HB3 GLU   105      35.916  19.508  64.029  1.00  0.00           H  
ATOM   1468  CG  GLU   105      33.973  19.284  64.712  1.00  0.00           C  
ATOM   1469  HG2 GLU   105      34.239  19.049  65.743  1.00  0.00           H  
ATOM   1470  HG3 GLU   105      33.735  20.348  64.701  1.00  0.00           H  
ATOM   1471  CD  GLU   105      32.683  18.598  64.378  1.00  0.00           C  
ATOM   1472  OE1 GLU   105      31.930  18.262  65.248  1.00  0.00           O  
ATOM   1473  OE2 GLU   105      32.341  18.446  63.182  1.00  0.00           O  
ATOM   1474  C   GLU   105      36.730  17.063  62.869  1.00  0.00           C  
ATOM   1475  O   GLU   105      37.653  16.856  63.651  1.00  0.00           O  
ATOM   1476  N   ASP   106      36.774  16.870  61.570  1.00  0.00           N  
ATOM   1477  H   ASP   106      35.906  16.864  61.054  1.00  0.00           H  
ATOM   1478  CA  ASP   106      37.960  17.099  60.832  1.00  0.00           C  
ATOM   1479  HA  ASP   106      38.774  16.521  61.270  1.00  0.00           H  
ATOM   1480  CB  ASP   106      37.933  16.563  59.323  1.00  0.00           C  
ATOM   1481  HB2 ASP   106      38.866  16.715  58.781  1.00  0.00           H  
ATOM   1482  HB3 ASP   106      37.105  17.058  58.816  1.00  0.00           H  
ATOM   1483  CG  ASP   106      37.579  15.106  59.198  1.00  0.00           C  
ATOM   1484  OD1 ASP   106      36.401  14.698  59.256  1.00  0.00           O  
ATOM   1485  OD2 ASP   106      38.464  14.240  58.995  1.00  0.00           O  
ATOM   1486  C   ASP   106      38.343  18.609  60.769  1.00  0.00           C  
ATOM   1487  O   ASP   106      39.519  18.880  60.567  1.00  0.00           O  
ATOM   1488  N   GLY   107      37.439  19.563  61.005  1.00  0.00           N  
ATOM   1489  H   GLY   107      36.482  19.270  60.870  1.00  0.00           H  
ATOM   1490  CA  GLY   107      37.679  20.958  61.273  1.00  0.00           C  
ATOM   1491  HA2 GLY   107      36.761  21.483  61.536  1.00  0.00           H  
ATOM   1492  HA3 GLY   107      38.337  21.153  62.120  1.00  0.00           H  
ATOM   1493  C   GLY   107      38.213  21.760  60.154  1.00  0.00           C  
ATOM   1494  O   GLY   107      38.112  21.295  59.028  1.00  0.00           O  
ATOM   1495  N   MET   108      38.854  22.877  60.413  1.00  0.00           N  
ATOM   1496  H   MET   108      38.870  23.159  61.383  1.00  0.00           H  
ATOM   1497  CA  MET   108      39.456  23.718  59.375  1.00  0.00           C  
ATOM   1498  HA  MET   108      39.825  23.066  58.584  1.00  0.00           H  
ATOM   1499  CB  MET   108      38.428  24.748  58.949  1.00  0.00           C  
ATOM   1500  HB2 MET   108      38.888  25.399  58.206  1.00  0.00           H  
ATOM   1501  HB3 MET   108      37.958  25.236  59.803  1.00  0.00           H  
ATOM   1502  CG  MET   108      37.347  24.146  58.060  1.00  0.00           C  
ATOM   1503  HG2 MET   108      37.788  23.459  57.337  1.00  0.00           H  
ATOM   1504  HG3 MET   108      36.559  23.555  58.528  1.00  0.00           H  
ATOM   1505  SD  MET   108      36.364  25.395  57.292  1.00  0.00           S  
ATOM   1506  CE  MET   108      35.853  24.494  55.863  1.00  0.00           C  
ATOM   1507  HE1 MET   108      36.740  24.221  55.291  1.00  0.00           H  
ATOM   1508  HE2 MET   108      35.246  25.139  55.227  1.00  0.00           H  
ATOM   1509  HE3 MET   108      35.374  23.631  56.325  1.00  0.00           H  
ATOM   1510  C   MET   108      40.785  24.300  59.900  1.00  0.00           C  
ATOM   1511  O   MET   108      40.829  25.503  60.234  1.00  0.00           O  
ATOM   1512  N   PRO   109      41.850  23.483  60.096  1.00  0.00           N  
ATOM   1513  CD  PRO   109      41.871  22.029  59.818  1.00  0.00           C  
ATOM   1514  HD2 PRO   109      40.904  21.574  60.029  1.00  0.00           H  
ATOM   1515  HD3 PRO   109      42.324  21.922  58.832  1.00  0.00           H  
ATOM   1516  CG  PRO   109      42.819  21.445  60.811  1.00  0.00           C  
ATOM   1517  HG2 PRO   109      43.389  20.615  60.393  1.00  0.00           H  
ATOM   1518  HG3 PRO   109      42.212  21.159  61.670  1.00  0.00           H  
ATOM   1519  CB  PRO   109      43.845  22.561  61.058  1.00  0.00           C  
ATOM   1520  HB2 PRO   109      44.386  22.512  62.003  1.00  0.00           H  
ATOM   1521  HB3 PRO   109      44.600  22.501  60.274  1.00  0.00           H  
ATOM   1522  CA  PRO   109      43.022  23.819  60.916  1.00  0.00           C  
ATOM   1523  HA  PRO   109      42.640  24.050  61.910  1.00  0.00           H  
ATOM   1524  C   PRO   109      43.817  24.983  60.371  1.00  0.00           C  
ATOM   1525  O   PRO   109      44.569  25.609  61.121  1.00  0.00           O  
ATOM   1526  N   VAL   110      43.862  25.161  59.062  1.00  0.00           N  
ATOM   1527  H   VAL   110      43.400  24.544  58.410  1.00  0.00           H  
ATOM   1528  CA  VAL   110      44.578  26.304  58.442  1.00  0.00           C  
ATOM   1529  HA  VAL   110      45.083  26.850  59.238  1.00  0.00           H  
ATOM   1530  CB  VAL   110      45.655  25.834  57.450  1.00  0.00           C  
ATOM   1531  HB  VAL   110      46.085  26.763  57.075  1.00  0.00           H  
ATOM   1532  CG1 VAL   110      46.697  24.907  58.259  1.00  0.00           C  
ATOM   1533 HG11 VAL   110      47.504  24.690  57.558  1.00  0.00           H  
ATOM   1534 HG12 VAL   110      47.212  25.557  58.967  1.00  0.00           H  
ATOM   1535 HG13 VAL   110      46.200  24.070  58.750  1.00  0.00           H  
ATOM   1536  CG2 VAL   110      45.137  25.049  56.197  1.00  0.00           C  
ATOM   1537 HG21 VAL   110      44.101  25.218  55.902  1.00  0.00           H  
ATOM   1538 HG22 VAL   110      45.089  23.961  56.245  1.00  0.00           H  
ATOM   1539 HG23 VAL   110      45.778  25.386  55.383  1.00  0.00           H  
ATOM   1540  C   VAL   110      43.607  27.273  57.817  1.00  0.00           C  
ATOM   1541  O   VAL   110      44.095  28.228  57.243  1.00  0.00           O  
ATOM   1542  N   ALA   111      42.309  27.321  58.142  1.00  0.00           N  
ATOM   1543  H   ALA   111      41.833  26.559  58.605  1.00  0.00           H  
ATOM   1544  CA  ALA   111      41.545  28.609  57.933  1.00  0.00           C  
ATOM   1545  HA  ALA   111      41.411  28.644  56.852  1.00  0.00           H  
ATOM   1546  CB  ALA   111      40.107  28.385  58.621  1.00  0.00           C  
ATOM   1547  HB1 ALA   111      39.371  29.145  58.359  1.00  0.00           H  
ATOM   1548  HB2 ALA   111      39.799  27.362  58.401  1.00  0.00           H  
ATOM   1549  HB3 ALA   111      40.176  28.446  59.707  1.00  0.00           H  
ATOM   1550  C   ALA   111      42.180  29.879  58.426  1.00  0.00           C  
ATOM   1551  O   ALA   111      42.653  30.009  59.574  1.00  0.00           O  
ATOM   1552  N   ALA   112      42.273  30.853  57.469  1.00  0.00           N  
ATOM   1553  H   ALA   112      41.989  30.558  56.546  1.00  0.00           H  
ATOM   1554  CA  ALA   112      42.969  32.105  57.717  1.00  0.00           C  
ATOM   1555  HA  ALA   112      43.337  32.139  58.742  1.00  0.00           H  
ATOM   1556  CB  ALA   112      44.237  32.167  56.809  1.00  0.00           C  
ATOM   1557  HB1 ALA   112      44.995  32.770  57.309  1.00  0.00           H  
ATOM   1558  HB2 ALA   112      43.953  32.620  55.859  1.00  0.00           H  
ATOM   1559  HB3 ALA   112      44.656  31.189  56.572  1.00  0.00           H  
ATOM   1560  C   ALA   112      42.087  33.269  57.395  1.00  0.00           C  
ATOM   1561  O   ALA   112      41.151  33.055  56.654  1.00  0.00           O  
ATOM   1562  N   MET   113      42.317  34.450  57.976  1.00  0.00           N  
ATOM   1563  H   MET   113      43.107  34.445  58.605  1.00  0.00           H  
ATOM   1564  CA  MET   113      41.545  35.663  57.894  1.00  0.00           C  
ATOM   1565  HA  MET   113      40.840  35.561  57.068  1.00  0.00           H  
ATOM   1566  CB  MET   113      40.905  35.819  59.277  1.00  0.00           C  
ATOM   1567  HB2 MET   113      40.473  36.812  59.399  1.00  0.00           H  
ATOM   1568  HB3 MET   113      41.742  35.604  59.941  1.00  0.00           H  
ATOM   1569  CG  MET   113      39.806  34.746  59.543  1.00  0.00           C  
ATOM   1570  HG2 MET   113      38.862  34.980  59.050  1.00  0.00           H  
ATOM   1571  HG3 MET   113      40.219  33.779  59.257  1.00  0.00           H  
ATOM   1572  SD  MET   113      39.273  34.493  61.280  1.00  0.00           S  
ATOM   1573  CE  MET   113      40.809  33.902  61.985  1.00  0.00           C  
ATOM   1574  HE1 MET   113      41.677  34.518  61.749  1.00  0.00           H  
ATOM   1575  HE2 MET   113      41.181  32.968  61.563  1.00  0.00           H  
ATOM   1576  HE3 MET   113      40.758  33.840  63.072  1.00  0.00           H  
ATOM   1577  C   MET   113      42.515  36.858  57.644  1.00  0.00           C  
ATOM   1578  O   MET   113      43.747  36.738  57.865  1.00  0.00           O  
ATOM   1579  N   SER   114      42.015  38.005  57.242  1.00  0.00           N  
ATOM   1580  H   SER   114      41.033  38.120  57.445  1.00  0.00           H  
ATOM   1581  CA  SER   114      42.772  39.268  57.065  1.00  0.00           C  
ATOM   1582  HA  SER   114      43.691  39.274  57.652  1.00  0.00           H  
ATOM   1583  CB  SER   114      42.916  39.562  55.564  1.00  0.00           C  
ATOM   1584  HB2 SER   114      41.987  39.548  54.994  1.00  0.00           H  
ATOM   1585  HB3 SER   114      43.329  40.569  55.497  1.00  0.00           H  
ATOM   1586  OG  SER   114      43.874  38.746  54.846  1.00  0.00           O  
ATOM   1587  HG  SER   114      44.741  38.913  55.221  1.00  0.00           H  
ATOM   1588  C   SER   114      41.906  40.335  57.601  1.00  0.00           C  
ATOM   1589  O   SER   114      40.677  40.347  57.475  1.00  0.00           O  
ATOM   1590  N   SER   115      42.465  41.333  58.245  1.00  0.00           N  
ATOM   1591  H   SER   115      43.473  41.351  58.301  1.00  0.00           H  
ATOM   1592  CA  SER   115      41.658  42.402  58.974  1.00  0.00           C  
ATOM   1593  HA  SER   115      40.646  42.445  58.571  1.00  0.00           H  
ATOM   1594  CB  SER   115      41.450  42.150  60.494  1.00  0.00           C  
ATOM   1595  HB2 SER   115      40.891  41.231  60.668  1.00  0.00           H  
ATOM   1596  HB3 SER   115      42.406  42.086  61.013  1.00  0.00           H  
ATOM   1597  OG  SER   115      40.654  43.241  61.035  1.00  0.00           O  
ATOM   1598  HG  SER   115      39.897  43.402  60.467  1.00  0.00           H  
ATOM   1599  C   SER   115      42.307  43.800  58.758  1.00  0.00           C  
ATOM   1600  O   SER   115      43.104  44.251  59.561  1.00  0.00           O  
ATOM   1601  N   ASN   116      42.047  44.507  57.671  1.00  0.00           N  
ATOM   1602  H   ASN   116      41.346  44.219  57.004  1.00  0.00           H  
ATOM   1603  CA  ASN   116      42.756  45.688  57.103  1.00  0.00           C  
ATOM   1604  HA  ASN   116      43.035  46.371  57.906  1.00  0.00           H  
ATOM   1605  CB  ASN   116      44.030  45.185  56.329  1.00  0.00           C  
ATOM   1606  HB2 ASN   116      44.549  46.083  55.992  1.00  0.00           H  
ATOM   1607  HB3 ASN   116      44.639  44.705  57.095  1.00  0.00           H  
ATOM   1608  CG  ASN   116      43.666  44.096  55.328  1.00  0.00           C  
ATOM   1609  OD1 ASN   116      43.678  42.945  55.716  1.00  0.00           O  
ATOM   1610  ND2 ASN   116      43.438  44.396  54.059  1.00  0.00           N  
ATOM   1611 HD21 ASN   116      43.585  45.311  53.656  1.00  0.00           H  
ATOM   1612 HD22 ASN   116      43.178  43.641  53.440  1.00  0.00           H  
ATOM   1613  C   ASN   116      41.833  46.343  56.117  1.00  0.00           C  
ATOM   1614  O   ASN   116      41.062  45.676  55.423  1.00  0.00           O  
ATOM   1615  N   VAL   117      41.929  47.654  55.825  1.00  0.00           N  
ATOM   1616  H   VAL   117      42.590  48.213  56.345  1.00  0.00           H  
ATOM   1617  CA  VAL   117      41.038  48.228  54.760  1.00  0.00           C  
ATOM   1618  HA  VAL   117      39.987  48.014  54.953  1.00  0.00           H  
ATOM   1619  CB  VAL   117      41.138  49.759  54.593  1.00  0.00           C  
ATOM   1620  HB  VAL   117      42.157  50.117  54.449  1.00  0.00           H  
ATOM   1621  CG1 VAL   117      40.131  50.290  53.522  1.00  0.00           C  
ATOM   1622 HG11 VAL   117      40.264  49.847  52.535  1.00  0.00           H  
ATOM   1623 HG12 VAL   117      40.223  51.372  53.437  1.00  0.00           H  
ATOM   1624 HG13 VAL   117      39.170  49.904  53.863  1.00  0.00           H  
ATOM   1625  CG2 VAL   117      40.774  50.429  55.917  1.00  0.00           C  
ATOM   1626 HG21 VAL   117      39.728  50.216  56.139  1.00  0.00           H  
ATOM   1627 HG22 VAL   117      40.869  51.510  55.813  1.00  0.00           H  
ATOM   1628 HG23 VAL   117      41.313  50.068  56.793  1.00  0.00           H  
ATOM   1629  C   VAL   117      41.454  47.530  53.432  1.00  0.00           C  
ATOM   1630  O   VAL   117      42.660  47.392  53.145  1.00  0.00           O  
ATOM   1631  N   GLY   118      40.466  47.045  52.604  1.00  0.00           N  
ATOM   1632  H   GLY   118      39.502  47.121  52.898  1.00  0.00           H  
ATOM   1633  CA  GLY   118      40.741  46.184  51.422  1.00  0.00           C  
ATOM   1634  HA2 GLY   118      40.036  46.545  50.674  1.00  0.00           H  
ATOM   1635  HA3 GLY   118      41.722  46.336  50.971  1.00  0.00           H  
ATOM   1636  C   GLY   118      40.418  44.769  51.699  1.00  0.00           C  
ATOM   1637  O   GLY   118      40.195  44.054  50.726  1.00  0.00           O  
ATOM   1638  N   GLY   119      40.422  44.300  52.968  1.00  0.00           N  
ATOM   1639  H   GLY   119      40.561  44.944  53.734  1.00  0.00           H  
ATOM   1640  CA  GLY   119      40.144  42.949  53.301  1.00  0.00           C  
ATOM   1641  HA2 GLY   119      39.144  42.580  53.071  1.00  0.00           H  
ATOM   1642  HA3 GLY   119      40.330  42.940  54.375  1.00  0.00           H  
ATOM   1643  C   GLY   119      41.216  41.973  52.651  1.00  0.00           C  
ATOM   1644  O   GLY   119      42.305  42.431  52.340  1.00  0.00           O  
ATOM   1645  N   MET   120      40.900  40.686  52.591  1.00  0.00           N  
ATOM   1646  H   MET   120      39.954  40.407  52.811  1.00  0.00           H  
ATOM   1647  CA  MET   120      41.799  39.584  52.277  1.00  0.00           C  
ATOM   1648  HA  MET   120      42.699  39.617  52.892  1.00  0.00           H  
ATOM   1649  CB  MET   120      41.038  38.200  52.500  1.00  0.00           C  
ATOM   1650  HB2 MET   120      40.803  38.137  53.563  1.00  0.00           H  
ATOM   1651  HB3 MET   120      40.078  38.132  51.988  1.00  0.00           H  
ATOM   1652  CG  MET   120      41.947  37.018  51.981  1.00  0.00           C  
ATOM   1653  HG2 MET   120      42.976  37.259  52.249  1.00  0.00           H  
ATOM   1654  HG3 MET   120      41.755  36.873  50.918  1.00  0.00           H  
ATOM   1655  SD  MET   120      41.654  35.509  52.845  1.00  0.00           S  
ATOM   1656  CE  MET   120      42.443  35.920  54.490  1.00  0.00           C  
ATOM   1657  HE1 MET   120      43.464  36.122  54.166  1.00  0.00           H  
ATOM   1658  HE2 MET   120      41.886  36.787  54.845  1.00  0.00           H  
ATOM   1659  HE3 MET   120      42.419  35.105  55.214  1.00  0.00           H  
ATOM   1660  C   MET   120      42.173  39.601  50.789  1.00  0.00           C  
ATOM   1661  O   MET   120      43.298  39.218  50.419  1.00  0.00           O  
ATOM   1662  N   ALA   121      41.372  40.149  49.883  1.00  0.00           N  
ATOM   1663  H   ALA   121      40.478  40.374  50.294  1.00  0.00           H  
ATOM   1664  CA  ALA   121      41.790  40.537  48.531  1.00  0.00           C  
ATOM   1665  HA  ALA   121      42.379  39.707  48.140  1.00  0.00           H  
ATOM   1666  CB  ALA   121      40.573  40.646  47.521  1.00  0.00           C  
ATOM   1667  HB1 ALA   121      39.855  41.374  47.899  1.00  0.00           H  
ATOM   1668  HB2 ALA   121      40.038  39.696  47.495  1.00  0.00           H  
ATOM   1669  HB3 ALA   121      40.853  40.901  46.499  1.00  0.00           H  
ATOM   1670  C   ALA   121      42.656  41.836  48.437  1.00  0.00           C  
ATOM   1671  O   ALA   121      43.027  42.234  47.338  1.00  0.00           O  
ATOM   1672  N   ALA   122      43.056  42.399  49.566  1.00  0.00           N  
ATOM   1673  H   ALA   122      42.724  42.006  50.435  1.00  0.00           H  
ATOM   1674  CA  ALA   122      44.317  43.134  49.524  1.00  0.00           C  
ATOM   1675  HA  ALA   122      44.307  43.674  48.578  1.00  0.00           H  
ATOM   1676  CB  ALA   122      44.468  44.091  50.716  1.00  0.00           C  
ATOM   1677  HB1 ALA   122      45.191  44.845  50.407  1.00  0.00           H  
ATOM   1678  HB2 ALA   122      44.881  43.732  51.659  1.00  0.00           H  
ATOM   1679  HB3 ALA   122      43.519  44.581  50.932  1.00  0.00           H  
ATOM   1680  C   ALA   122      45.661  42.312  49.421  1.00  0.00           C  
ATOM   1681  O   ALA   122      46.757  42.801  49.441  1.00  0.00           O  
ATOM   1682  N   HIE   123      45.523  41.002  49.323  1.00  0.00           N  
ATOM   1683  H   HIE   123      44.573  40.667  49.248  1.00  0.00           H  
ATOM   1684  CA  HIE   123      46.599  40.000  49.479  1.00  0.00           C  
ATOM   1685  HA  HIE   123      47.575  40.479  49.405  1.00  0.00           H  
ATOM   1686  CB  HIE   123      46.421  39.381  50.896  1.00  0.00           C  
ATOM   1687  HB2 HIE   123      47.339  38.840  51.124  1.00  0.00           H  
ATOM   1688  HB3 HIE   123      45.623  38.642  50.970  1.00  0.00           H  
ATOM   1689  CG  HIE   123      46.498  40.349  52.005  1.00  0.00           C  
ATOM   1690  ND1 HIE   123      47.537  41.209  52.184  1.00  0.00           N  
ATOM   1691  CE1 HIE   123      47.380  41.865  53.372  1.00  0.00           C  
ATOM   1692  HE1 HIE   123      48.082  42.593  53.752  1.00  0.00           H  
ATOM   1693  NE2 HIE   123      46.082  41.672  53.705  1.00  0.00           N  
ATOM   1694  HE2 HIE   123      45.586  42.179  54.424  1.00  0.00           H  
ATOM   1695  CD2 HIE   123      45.556  40.659  52.925  1.00  0.00           C  
ATOM   1696  HD2 HIE   123      44.557  40.255  52.983  1.00  0.00           H  
ATOM   1697  C   HIE   123      46.615  38.854  48.495  1.00  0.00           C  
ATOM   1698  O   HIE   123      47.545  38.070  48.299  1.00  0.00           O  
ATOM   1699  N   TRP   124      45.416  38.563  47.902  1.00  0.00           N  
ATOM   1700  H   TRP   124      44.668  39.221  48.070  1.00  0.00           H  
ATOM   1701  CA  TRP   124      45.223  37.408  47.058  1.00  0.00           C  
ATOM   1702  HA  TRP   124      45.444  36.452  47.532  1.00  0.00           H  
ATOM   1703  CB  TRP   124      43.771  37.367  46.873  1.00  0.00           C  
ATOM   1704  HB2 TRP   124      43.254  37.402  47.832  1.00  0.00           H  
ATOM   1705  HB3 TRP   124      43.544  36.325  46.646  1.00  0.00           H  
ATOM   1706  CG  TRP   124      43.195  38.241  45.708  1.00  0.00           C  
ATOM   1707  CD1 TRP   124      43.745  39.397  45.275  1.00  0.00           C  
ATOM   1708  HD1 TRP   124      44.608  39.886  45.702  1.00  0.00           H  
ATOM   1709  NE1 TRP   124      43.050  39.938  44.231  1.00  0.00           N  
ATOM   1710  HE1 TRP   124      43.031  40.879  43.863  1.00  0.00           H  
ATOM   1711  CE2 TRP   124      41.954  39.169  43.976  1.00  0.00           C  
ATOM   1712  CZ2 TRP   124      40.922  39.353  43.127  1.00  0.00           C  
ATOM   1713  HZ2 TRP   124      40.877  40.192  42.448  1.00  0.00           H  
ATOM   1714  CH2 TRP   124      39.736  38.530  43.228  1.00  0.00           C  
ATOM   1715  HH2 TRP   124      38.817  38.716  42.693  1.00  0.00           H  
ATOM   1716  CZ3 TRP   124      39.720  37.508  44.171  1.00  0.00           C  
ATOM   1717  HZ3 TRP   124      38.837  36.919  44.371  1.00  0.00           H  
ATOM   1718  CE3 TRP   124      40.821  37.296  45.040  1.00  0.00           C  
ATOM   1719  HE3 TRP   124      40.758  36.546  45.815  1.00  0.00           H  
ATOM   1720  CD2 TRP   124      41.981  38.141  44.989  1.00  0.00           C  
ATOM   1721  C   TRP   124      45.936  37.288  45.703  1.00  0.00           C  
ATOM   1722  O   TRP   124      46.525  38.211  45.126  1.00  0.00           O  
ATOM   1723  N   THR   125      45.848  36.091  45.076  1.00  0.00           N  
ATOM   1724  H   THR   125      45.501  35.291  45.585  1.00  0.00           H  
ATOM   1725  CA  THR   125      46.302  35.676  43.760  1.00  0.00           C  
ATOM   1726  HA  THR   125      46.988  36.476  43.484  1.00  0.00           H  
ATOM   1727  CB  THR   125      47.113  34.361  43.824  1.00  0.00           C  
ATOM   1728  HB  THR   125      47.475  34.002  42.860  1.00  0.00           H  
ATOM   1729  CG2 THR   125      48.397  34.498  44.618  1.00  0.00           C  
ATOM   1730 HG21 THR   125      48.239  34.846  45.639  1.00  0.00           H  
ATOM   1731 HG22 THR   125      48.914  33.552  44.779  1.00  0.00           H  
ATOM   1732 HG23 THR   125      48.988  35.261  44.112  1.00  0.00           H  
ATOM   1733  OG1 THR   125      46.314  33.379  44.335  1.00  0.00           O  
ATOM   1734  HG1 THR   125      45.988  32.803  43.640  1.00  0.00           H  
ATOM   1735  C   THR   125      45.271  35.564  42.579  1.00  0.00           C  
ATOM   1736  O   THR   125      45.535  34.872  41.572  1.00  0.00           O  
ATOM   1737  N   ALA   126      44.125  36.266  42.738  1.00  0.00           N  
ATOM   1738  H   ALA   126      44.044  36.675  43.658  1.00  0.00           H  
ATOM   1739  CA  ALA   126      43.359  36.930  41.675  1.00  0.00           C  
ATOM   1740  HA  ALA   126      42.528  37.493  42.099  1.00  0.00           H  
ATOM   1741  CB  ALA   126      44.241  38.032  41.090  1.00  0.00           C  
ATOM   1742  HB1 ALA   126      43.693  38.737  40.465  1.00  0.00           H  
ATOM   1743  HB2 ALA   126      44.615  38.663  41.896  1.00  0.00           H  
ATOM   1744  HB3 ALA   126      45.017  37.658  40.422  1.00  0.00           H  
ATOM   1745  C   ALA   126      42.676  36.063  40.634  1.00  0.00           C  
ATOM   1746  O   ALA   126      42.036  36.633  39.706  1.00  0.00           O  
ATOM   1747  N   ALA   127      42.685  34.750  40.763  1.00  0.00           N  
ATOM   1748  H   ALA   127      43.094  34.356  41.598  1.00  0.00           H  
ATOM   1749  CA  ALA   127      42.100  33.852  39.774  1.00  0.00           C  
ATOM   1750  HA  ALA   127      42.499  34.138  38.801  1.00  0.00           H  
ATOM   1751  CB  ALA   127      42.530  32.417  40.069  1.00  0.00           C  
ATOM   1752  HB1 ALA   127      43.615  32.436  40.171  1.00  0.00           H  
ATOM   1753  HB2 ALA   127      42.133  32.128  41.043  1.00  0.00           H  
ATOM   1754  HB3 ALA   127      42.036  31.885  39.256  1.00  0.00           H  
ATOM   1755  C   ALA   127      40.550  33.959  39.703  1.00  0.00           C  
ATOM   1756  O   ALA   127      39.953  33.700  40.720  1.00  0.00           O  
ATOM   1757  N   CYS   128      39.991  34.395  38.627  1.00  0.00           N  
ATOM   1758  H   CYS   128      40.609  34.542  37.842  1.00  0.00           H  
ATOM   1759  CA  CYS   128      38.540  34.632  38.495  1.00  0.00           C  
ATOM   1760  HA  CYS   128      38.047  34.109  39.315  1.00  0.00           H  
ATOM   1761  CB  CYS   128      38.274  36.165  38.482  1.00  0.00           C  
ATOM   1762  HB2 CYS   128      38.810  36.606  37.642  1.00  0.00           H  
ATOM   1763  HB3 CYS   128      37.199  36.215  38.307  1.00  0.00           H  
ATOM   1764  SG  CYS   128      38.797  36.955  40.039  1.00  0.00           S  
ATOM   1765  HG  CYS   128      40.096  36.644  40.066  1.00  0.00           H  
ATOM   1766  C   CYS   128      37.977  33.933  37.232  1.00  0.00           C  
ATOM   1767  O   CYS   128      37.575  34.649  36.281  1.00  0.00           O  
ATOM   1768  N   PRO   129      37.762  32.622  37.297  1.00  0.00           N  
ATOM   1769  CD  PRO   129      38.693  31.631  37.784  1.00  0.00           C  
ATOM   1770  HD2 PRO   129      39.664  31.753  37.303  1.00  0.00           H  
ATOM   1771  HD3 PRO   129      38.878  31.729  38.854  1.00  0.00           H  
ATOM   1772  CG  PRO   129      38.176  30.243  37.502  1.00  0.00           C  
ATOM   1773  HG2 PRO   129      37.649  29.923  38.401  1.00  0.00           H  
ATOM   1774  HG3 PRO   129      38.962  29.552  37.198  1.00  0.00           H  
ATOM   1775  CB  PRO   129      37.268  30.559  36.326  1.00  0.00           C  
ATOM   1776  HB2 PRO   129      37.786  30.318  35.398  1.00  0.00           H  
ATOM   1777  HB3 PRO   129      36.369  29.946  36.273  1.00  0.00           H  
ATOM   1778  CA  PRO   129      36.831  32.020  36.339  1.00  0.00           C  
ATOM   1779  HA  PRO   129      37.031  32.418  35.345  1.00  0.00           H  
ATOM   1780  C   PRO   129      35.351  32.202  36.607  1.00  0.00           C  
ATOM   1781  O   PRO   129      34.943  32.504  37.744  1.00  0.00           O  
ATOM   1782  N   ARG   130      34.536  31.992  35.566  1.00  0.00           N  
ATOM   1783  H   ARG   130      34.891  31.771  34.646  1.00  0.00           H  
ATOM   1784  CA  ARG   130      33.086  31.994  35.707  1.00  0.00           C  
ATOM   1785  HA  ARG   130      32.855  32.635  36.558  1.00  0.00           H  
ATOM   1786  CB  ARG   130      32.300  32.548  34.515  1.00  0.00           C  
ATOM   1787  HB2 ARG   130      31.249  32.670  34.775  1.00  0.00           H  
ATOM   1788  HB3 ARG   130      32.416  31.895  33.650  1.00  0.00           H  
ATOM   1789  CG  ARG   130      32.790  33.944  34.003  1.00  0.00           C  
ATOM   1790  HG2 ARG   130      32.662  34.657  34.817  1.00  0.00           H  
ATOM   1791  HG3 ARG   130      33.806  33.859  33.618  1.00  0.00           H  
ATOM   1792  CD  ARG   130      31.783  34.503  32.986  1.00  0.00           C  
ATOM   1793  HD2 ARG   130      31.769  33.728  32.220  1.00  0.00           H  
ATOM   1794  HD3 ARG   130      30.805  34.631  33.450  1.00  0.00           H  
ATOM   1795  NE  ARG   130      32.236  35.757  32.410  1.00  0.00           N  
ATOM   1796  HE  ARG   130      33.209  35.961  32.588  1.00  0.00           H  
ATOM   1797  CZ  ARG   130      31.464  36.699  31.858  1.00  0.00           C  
ATOM   1798  NH1 ARG   130      30.180  36.570  31.597  1.00  0.00           N  
ATOM   1799 HH11 ARG   130      29.770  35.649  31.545  1.00  0.00           H  
ATOM   1800 HH12 ARG   130      29.655  37.384  31.309  1.00  0.00           H  
ATOM   1801  NH2 ARG   130      31.925  37.945  31.827  1.00  0.00           N  
ATOM   1802 HH21 ARG   130      32.868  38.203  32.081  1.00  0.00           H  
ATOM   1803 HH22 ARG   130      31.307  38.540  31.294  1.00  0.00           H  
ATOM   1804  C   ARG   130      32.616  30.497  36.085  1.00  0.00           C  
ATOM   1805  O   ARG   130      33.245  29.481  35.660  1.00  0.00           O  
ATOM   1806  N   PRO   131      31.545  30.330  36.860  1.00  0.00           N  
ATOM   1807  CD  PRO   131      30.778  31.481  37.397  1.00  0.00           C  
ATOM   1808  HD2 PRO   131      31.234  31.747  38.350  1.00  0.00           H  
ATOM   1809  HD3 PRO   131      30.710  32.240  36.617  1.00  0.00           H  
ATOM   1810  CG  PRO   131      29.401  30.929  37.649  1.00  0.00           C  
ATOM   1811  HG2 PRO   131      28.950  31.413  38.515  1.00  0.00           H  
ATOM   1812  HG3 PRO   131      28.779  31.019  36.759  1.00  0.00           H  
ATOM   1813  CB  PRO   131      29.695  29.536  38.190  1.00  0.00           C  
ATOM   1814  HB2 PRO   131      28.812  28.908  38.074  1.00  0.00           H  
ATOM   1815  HB3 PRO   131      29.990  29.660  39.232  1.00  0.00           H  
ATOM   1816  CA  PRO   131      30.951  29.093  37.382  1.00  0.00           C  
ATOM   1817  HA  PRO   131      31.671  28.544  37.989  1.00  0.00           H  
ATOM   1818  C   PRO   131      30.477  28.186  36.269  1.00  0.00           C  
ATOM   1819  O   PRO   131      29.767  28.623  35.352  1.00  0.00           O  
ATOM   1820  N   GLY   132      30.724  26.873  36.324  1.00  0.00           N  
ATOM   1821  H   GLY   132      31.306  26.604  37.103  1.00  0.00           H  
ATOM   1822  CA  GLY   132      30.219  25.803  35.368  1.00  0.00           C  
ATOM   1823  HA2 GLY   132      29.929  26.263  34.423  1.00  0.00           H  
ATOM   1824  HA3 GLY   132      31.067  25.136  35.213  1.00  0.00           H  
ATOM   1825  C   GLY   132      29.146  24.824  35.944  1.00  0.00           C  
ATOM   1826  O   GLY   132      29.254  24.393  37.112  1.00  0.00           O  
ATOM   1827  N   GLY   133      28.043  24.477  35.196  1.00  0.00           N  
ATOM   1828  H   GLY   133      28.007  24.832  34.251  1.00  0.00           H  
ATOM   1829  CA  GLY   133      26.877  23.678  35.659  1.00  0.00           C  
ATOM   1830  HA2 GLY   133      27.151  22.633  35.518  1.00  0.00           H  
ATOM   1831  HA3 GLY   133      25.950  23.919  35.138  1.00  0.00           H  
ATOM   1832  C   GLY   133      26.362  23.900  37.050  1.00  0.00           C  
ATOM   1833  O   GLY   133      25.593  24.785  37.389  1.00  0.00           O  
ATOM   1834  N   LYS   134      26.634  22.993  37.938  1.00  0.00           N  
ATOM   1835  H   LYS   134      27.324  22.308  37.663  1.00  0.00           H  
ATOM   1836  CA  LYS   134      26.161  23.006  39.349  1.00  0.00           C  
ATOM   1837  HA  LYS   134      25.077  22.901  39.386  1.00  0.00           H  
ATOM   1838  CB  LYS   134      26.688  21.841  40.070  1.00  0.00           C  
ATOM   1839  HB2 LYS   134      26.311  21.784  41.092  1.00  0.00           H  
ATOM   1840  HB3 LYS   134      26.287  20.965  39.561  1.00  0.00           H  
ATOM   1841  CG  LYS   134      28.256  21.637  40.303  1.00  0.00           C  
ATOM   1842  HG2 LYS   134      28.781  21.702  39.350  1.00  0.00           H  
ATOM   1843  HG3 LYS   134      28.713  22.435  40.888  1.00  0.00           H  
ATOM   1844  CD  LYS   134      28.481  20.319  40.984  1.00  0.00           C  
ATOM   1845  HD2 LYS   134      28.012  20.349  41.967  1.00  0.00           H  
ATOM   1846  HD3 LYS   134      29.569  20.253  40.977  1.00  0.00           H  
ATOM   1847  CE  LYS   134      27.953  19.140  40.195  1.00  0.00           C  
ATOM   1848  HE2 LYS   134      26.867  19.136  40.109  1.00  0.00           H  
ATOM   1849  HE3 LYS   134      28.235  19.288  39.152  1.00  0.00           H  
ATOM   1850  NZ  LYS   134      28.498  17.887  40.638  1.00  0.00           N  
ATOM   1851  HZ1 LYS   134      29.471  18.075  40.833  1.00  0.00           H  
ATOM   1852  HZ2 LYS   134      28.098  17.503  41.483  1.00  0.00           H  
ATOM   1853  HZ3 LYS   134      28.498  17.279  39.832  1.00  0.00           H  
ATOM   1854  C   LYS   134      26.564  24.319  40.062  1.00  0.00           C  
ATOM   1855  O   LYS   134      25.731  24.851  40.820  1.00  0.00           O  
ATOM   1856  N   GLU   135      27.727  24.848  39.694  1.00  0.00           N  
ATOM   1857  H   GLU   135      28.331  24.412  39.013  1.00  0.00           H  
ATOM   1858  CA  GLU   135      28.238  26.027  40.263  1.00  0.00           C  
ATOM   1859  HA  GLU   135      28.232  25.898  41.346  1.00  0.00           H  
ATOM   1860  CB  GLU   135      29.690  26.212  39.797  1.00  0.00           C  
ATOM   1861  HB2 GLU   135      29.838  26.265  38.719  1.00  0.00           H  
ATOM   1862  HB3 GLU   135      30.112  27.155  40.144  1.00  0.00           H  
ATOM   1863  CG  GLU   135      30.641  25.073  40.094  1.00  0.00           C  
ATOM   1864  HG2 GLU   135      30.379  24.220  39.468  1.00  0.00           H  
ATOM   1865  HG3 GLU   135      30.442  24.689  41.095  1.00  0.00           H  
ATOM   1866  CD  GLU   135      32.086  25.473  39.817  1.00  0.00           C  
ATOM   1867  OE1 GLU   135      32.401  26.099  38.806  1.00  0.00           O  
ATOM   1868  OE2 GLU   135      32.847  25.026  40.684  1.00  0.00           O  
ATOM   1869  C   GLU   135      27.408  27.262  39.921  1.00  0.00           C  
ATOM   1870  O   GLU   135      27.607  28.278  40.532  1.00  0.00           O  
ATOM   1871  N   ARG   136      26.538  27.192  38.896  1.00  0.00           N  
ATOM   1872  H   ARG   136      26.289  26.246  38.645  1.00  0.00           H  
ATOM   1873  CA  ARG   136      25.659  28.278  38.394  1.00  0.00           C  
ATOM   1874  HA  ARG   136      26.215  29.185  38.630  1.00  0.00           H  
ATOM   1875  CB  ARG   136      25.428  28.175  36.829  1.00  0.00           C  
ATOM   1876  HB2 ARG   136      24.704  27.378  36.663  1.00  0.00           H  
ATOM   1877  HB3 ARG   136      25.061  29.114  36.414  1.00  0.00           H  
ATOM   1878  CG  ARG   136      26.724  27.953  36.090  1.00  0.00           C  
ATOM   1879  HG2 ARG   136      27.380  28.792  36.322  1.00  0.00           H  
ATOM   1880  HG3 ARG   136      27.106  27.038  36.543  1.00  0.00           H  
ATOM   1881  CD  ARG   136      26.669  27.819  34.606  1.00  0.00           C  
ATOM   1882  HD2 ARG   136      25.954  27.027  34.380  1.00  0.00           H  
ATOM   1883  HD3 ARG   136      27.693  27.718  34.247  1.00  0.00           H  
ATOM   1884  NE  ARG   136      26.139  29.059  33.958  1.00  0.00           N  
ATOM   1885  HE  ARG   136      25.147  29.102  33.775  1.00  0.00           H  
ATOM   1886  CZ  ARG   136      26.862  30.020  33.460  1.00  0.00           C  
ATOM   1887  NH1 ARG   136      28.091  30.297  33.730  1.00  0.00           N  
ATOM   1888 HH11 ARG   136      28.632  29.735  34.372  1.00  0.00           H  
ATOM   1889 HH12 ARG   136      28.576  31.073  33.304  1.00  0.00           H  
ATOM   1890  NH2 ARG   136      26.175  30.934  32.833  1.00  0.00           N  
ATOM   1891 HH21 ARG   136      25.192  30.721  32.738  1.00  0.00           H  
ATOM   1892 HH22 ARG   136      26.696  31.756  32.563  1.00  0.00           H  
ATOM   1893  C   ARG   136      24.407  28.353  39.212  1.00  0.00           C  
ATOM   1894  O   ARG   136      23.873  27.313  39.653  1.00  0.00           O  
ATOM   1895  N   ILE   137      23.991  29.552  39.588  1.00  0.00           N  
ATOM   1896  H   ILE   137      24.538  30.306  39.198  1.00  0.00           H  
ATOM   1897  CA  ILE   137      22.710  29.838  40.268  1.00  0.00           C  
ATOM   1898  HA  ILE   137      22.758  29.002  40.966  1.00  0.00           H  
ATOM   1899  CB  ILE   137      22.665  31.206  40.992  1.00  0.00           C  
ATOM   1900  HB  ILE   137      22.624  32.072  40.331  1.00  0.00           H  
ATOM   1901  CG2 ILE   137      21.402  31.444  41.803  1.00  0.00           C  
ATOM   1902 HG21 ILE   137      21.411  32.458  42.201  1.00  0.00           H  
ATOM   1903 HG22 ILE   137      20.540  31.509  41.140  1.00  0.00           H  
ATOM   1904 HG23 ILE   137      21.275  30.753  42.637  1.00  0.00           H  
ATOM   1905  CG1 ILE   137      23.714  31.287  42.117  1.00  0.00           C  
ATOM   1906 HG12 ILE   137      23.779  30.307  42.590  1.00  0.00           H  
ATOM   1907 HG13 ILE   137      23.281  32.013  42.806  1.00  0.00           H  
ATOM   1908  CD1 ILE   137      25.102  31.755  41.762  1.00  0.00           C  
ATOM   1909 HD11 ILE   137      25.823  31.462  42.525  1.00  0.00           H  
ATOM   1910 HD12 ILE   137      25.361  31.371  40.775  1.00  0.00           H  
ATOM   1911 HD13 ILE   137      25.082  32.841  41.664  1.00  0.00           H  
ATOM   1912  C   ILE   137      21.435  29.658  39.332  1.00  0.00           C  
ATOM   1913  O   ILE   137      21.242  30.503  38.483  1.00  0.00           O  
ATOM   1914  N   PRO   138      20.497  28.686  39.535  1.00  0.00           N  
ATOM   1915  CD  PRO   138      20.512  27.693  40.582  1.00  0.00           C  
ATOM   1916  HD2 PRO   138      21.435  27.116  40.649  1.00  0.00           H  
ATOM   1917  HD3 PRO   138      20.292  28.161  41.541  1.00  0.00           H  
ATOM   1918  CG  PRO   138      19.506  26.610  40.337  1.00  0.00           C  
ATOM   1919  HG2 PRO   138      19.912  25.599  40.318  1.00  0.00           H  
ATOM   1920  HG3 PRO   138      18.758  26.597  41.129  1.00  0.00           H  
ATOM   1921  CB  PRO   138      18.921  26.987  38.936  1.00  0.00           C  
ATOM   1922  HB2 PRO   138      17.836  26.888  38.915  1.00  0.00           H  
ATOM   1923  HB3 PRO   138      19.329  26.356  38.147  1.00  0.00           H  
ATOM   1924  CA  PRO   138      19.357  28.510  38.676  1.00  0.00           C  
ATOM   1925  HA  PRO   138      19.469  28.664  37.603  1.00  0.00           H  
ATOM   1926  C   PRO   138      18.189  29.529  38.996  1.00  0.00           C  
ATOM   1927  O   PRO   138      17.515  29.927  38.044  1.00  0.00           O  
ATOM   1928  N   PHE   139      17.973  29.955  40.214  1.00  0.00           N  
ATOM   1929  H   PHE   139      18.589  29.543  40.901  1.00  0.00           H  
ATOM   1930  CA  PHE   139      16.886  30.935  40.585  1.00  0.00           C  
ATOM   1931  HA  PHE   139      16.136  30.707  39.827  1.00  0.00           H  
ATOM   1932  CB  PHE   139      16.249  30.746  42.026  1.00  0.00           C  
ATOM   1933  HB2 PHE   139      15.596  31.542  42.382  1.00  0.00           H  
ATOM   1934  HB3 PHE   139      15.811  29.750  42.080  1.00  0.00           H  
ATOM   1935  CG  PHE   139      17.336  30.663  43.054  1.00  0.00           C  
ATOM   1936  CD1 PHE   139      17.934  29.430  43.402  1.00  0.00           C  
ATOM   1937  HD1 PHE   139      17.729  28.494  42.904  1.00  0.00           H  
ATOM   1938  CE1 PHE   139      19.051  29.374  44.210  1.00  0.00           C  
ATOM   1939  HE1 PHE   139      19.484  28.397  44.367  1.00  0.00           H  
ATOM   1940  CZ  PHE   139      19.619  30.558  44.768  1.00  0.00           C  
ATOM   1941  HZ  PHE   139      20.463  30.630  45.438  1.00  0.00           H  
ATOM   1942  CE2 PHE   139      19.010  31.808  44.483  1.00  0.00           C  
ATOM   1943  HE2 PHE   139      19.397  32.749  44.844  1.00  0.00           H  
ATOM   1944  CD2 PHE   139      17.881  31.898  43.670  1.00  0.00           C  
ATOM   1945  HD2 PHE   139      17.467  32.841  43.346  1.00  0.00           H  
ATOM   1946  C   PHE   139      17.220  32.423  40.385  1.00  0.00           C  
ATOM   1947  O   PHE   139      16.400  33.305  40.728  1.00  0.00           O  
ATOM   1948  N   LEU   140      18.317  32.768  39.688  1.00  0.00           N  
ATOM   1949  H   LEU   140      18.939  32.061  39.324  1.00  0.00           H  
ATOM   1950  CA  LEU   140      18.702  34.146  39.290  1.00  0.00           C  
ATOM   1951  HA  LEU   140      17.934  34.917  39.347  1.00  0.00           H  
ATOM   1952  CB  LEU   140      19.820  34.577  40.238  1.00  0.00           C  
ATOM   1953  HB2 LEU   140      19.537  34.405  41.276  1.00  0.00           H  
ATOM   1954  HB3 LEU   140      20.736  34.056  39.960  1.00  0.00           H  
ATOM   1955  CG  LEU   140      20.178  36.050  40.152  1.00  0.00           C  
ATOM   1956  HG  LEU   140      20.632  36.199  39.172  1.00  0.00           H  
ATOM   1957  CD1 LEU   140      19.068  37.118  40.402  1.00  0.00           C  
ATOM   1958 HD11 LEU   140      18.151  36.889  39.859  1.00  0.00           H  
ATOM   1959 HD12 LEU   140      18.769  37.169  41.450  1.00  0.00           H  
ATOM   1960 HD13 LEU   140      19.435  38.081  40.048  1.00  0.00           H  
ATOM   1961  CD2 LEU   140      21.203  36.325  41.145  1.00  0.00           C  
ATOM   1962 HD21 LEU   140      21.987  35.583  40.993  1.00  0.00           H  
ATOM   1963 HD22 LEU   140      21.541  37.352  41.010  1.00  0.00           H  
ATOM   1964 HD23 LEU   140      20.843  36.288  42.173  1.00  0.00           H  
ATOM   1965  C   LEU   140      18.975  34.192  37.800  1.00  0.00           C  
ATOM   1966  O   LEU   140      20.055  33.769  37.418  1.00  0.00           O  
ATOM   1967  N   PRO   141      18.031  34.518  36.956  1.00  0.00           N  
ATOM   1968  CD  PRO   141      16.743  35.117  37.260  1.00  0.00           C  
ATOM   1969  HD2 PRO   141      16.152  34.323  37.715  1.00  0.00           H  
ATOM   1970  HD3 PRO   141      16.798  36.011  37.881  1.00  0.00           H  
ATOM   1971  CG  PRO   141      16.036  35.429  35.917  1.00  0.00           C  
ATOM   1972  HG2 PRO   141      16.096  36.493  35.690  1.00  0.00           H  
ATOM   1973  HG3 PRO   141      14.971  35.202  35.973  1.00  0.00           H  
ATOM   1974  CB  PRO   141      16.920  34.696  34.884  1.00  0.00           C  
ATOM   1975  HB2 PRO   141      16.983  35.203  33.921  1.00  0.00           H  
ATOM   1976  HB3 PRO   141      16.459  33.728  34.685  1.00  0.00           H  
ATOM   1977  CA  PRO   141      18.278  34.505  35.538  1.00  0.00           C  
ATOM   1978  HA  PRO   141      18.737  33.588  35.169  1.00  0.00           H  
ATOM   1979  C   PRO   141      19.260  35.577  35.130  1.00  0.00           C  
ATOM   1980  O   PRO   141      19.840  35.436  34.023  1.00  0.00           O  
ATOM   1981  N   ASP   142      19.413  36.659  35.893  1.00  0.00           N  
ATOM   1982  H   ASP   142      18.913  36.627  36.769  1.00  0.00           H  
ATOM   1983  CA  ASP   142      20.322  37.725  35.633  1.00  0.00           C  
ATOM   1984  HA  ASP   142      20.172  37.923  34.571  1.00  0.00           H  
ATOM   1985  CB  ASP   142      19.967  38.912  36.518  1.00  0.00           C  
ATOM   1986  HB2 ASP   142      19.836  38.547  37.537  1.00  0.00           H  
ATOM   1987  HB3 ASP   142      20.855  39.538  36.602  1.00  0.00           H  
ATOM   1988  CG  ASP   142      18.737  39.740  36.051  1.00  0.00           C  
ATOM   1989  OD1 ASP   142      18.265  40.521  36.945  1.00  0.00           O  
ATOM   1990  OD2 ASP   142      18.278  39.590  34.880  1.00  0.00           O  
ATOM   1991  C   ASP   142      21.873  37.418  35.732  1.00  0.00           C  
ATOM   1992  O   ASP   142      22.661  38.266  35.418  1.00  0.00           O  
ATOM   1993  N   LEU   143      22.196  36.168  36.078  1.00  0.00           N  
ATOM   1994  H   LEU   143      21.485  35.455  35.990  1.00  0.00           H  
ATOM   1995  CA  LEU   143      23.509  35.693  36.468  1.00  0.00           C  
ATOM   1996  HA  LEU   143      23.637  36.139  37.454  1.00  0.00           H  
ATOM   1997  CB  LEU   143      23.411  34.131  36.666  1.00  0.00           C  
ATOM   1998  HB2 LEU   143      22.607  34.032  37.394  1.00  0.00           H  
ATOM   1999  HB3 LEU   143      23.188  33.688  35.695  1.00  0.00           H  
ATOM   2000  CG  LEU   143      24.696  33.483  37.225  1.00  0.00           C  
ATOM   2001  HG  LEU   143      25.508  33.631  36.513  1.00  0.00           H  
ATOM   2002  CD1 LEU   143      25.080  34.146  38.544  1.00  0.00           C  
ATOM   2003 HD11 LEU   143      25.914  33.627  39.015  1.00  0.00           H  
ATOM   2004 HD12 LEU   143      25.284  35.214  38.460  1.00  0.00           H  
ATOM   2005 HD13 LEU   143      24.243  33.933  39.209  1.00  0.00           H  
ATOM   2006  CD2 LEU   143      24.562  32.022  37.325  1.00  0.00           C  
ATOM   2007 HD21 LEU   143      24.672  31.569  36.340  1.00  0.00           H  
ATOM   2008 HD22 LEU   143      23.627  31.723  37.799  1.00  0.00           H  
ATOM   2009 HD23 LEU   143      25.405  31.647  37.904  1.00  0.00           H  
ATOM   2010  C   LEU   143      24.631  36.033  35.563  1.00  0.00           C  
ATOM   2011  O   LEU   143      25.540  36.660  36.065  1.00  0.00           O  
ATOM   2012  N   GLU   144      24.537  35.706  34.257  1.00  0.00           N  
ATOM   2013  H   GLU   144      23.706  35.197  33.991  1.00  0.00           H  
ATOM   2014  CA  GLU   144      25.606  35.994  33.301  1.00  0.00           C  
ATOM   2015  HA  GLU   144      26.544  35.580  33.672  1.00  0.00           H  
ATOM   2016  CB  GLU   144      25.206  35.207  32.055  1.00  0.00           C  
ATOM   2017  HB2 GLU   144      24.889  34.175  32.210  1.00  0.00           H  
ATOM   2018  HB3 GLU   144      24.378  35.780  31.636  1.00  0.00           H  
ATOM   2019  CG  GLU   144      26.233  35.159  30.919  1.00  0.00           C  
ATOM   2020  HG2 GLU   144      25.738  34.745  30.041  1.00  0.00           H  
ATOM   2021  HG3 GLU   144      26.518  36.193  30.722  1.00  0.00           H  
ATOM   2022  CD  GLU   144      27.440  34.257  31.194  1.00  0.00           C  
ATOM   2023  OE1 GLU   144      27.237  33.224  31.878  1.00  0.00           O  
ATOM   2024  OE2 GLU   144      28.512  34.554  30.621  1.00  0.00           O  
ATOM   2025  C   GLU   144      25.825  37.504  33.070  1.00  0.00           C  
ATOM   2026  O   GLU   144      26.956  38.029  32.993  1.00  0.00           O  
ATOM   2027  N   GLU   145      24.743  38.286  33.087  1.00  0.00           N  
ATOM   2028  H   GLU   145      23.844  37.921  33.369  1.00  0.00           H  
ATOM   2029  CA  GLU   145      24.805  39.758  33.056  1.00  0.00           C  
ATOM   2030  HA  GLU   145      25.527  40.121  32.325  1.00  0.00           H  
ATOM   2031  CB  GLU   145      23.380  40.290  32.698  1.00  0.00           C  
ATOM   2032  HB2 GLU   145      23.124  39.646  31.857  1.00  0.00           H  
ATOM   2033  HB3 GLU   145      22.692  40.102  33.523  1.00  0.00           H  
ATOM   2034  CG  GLU   145      23.281  41.779  32.224  1.00  0.00           C  
ATOM   2035  HG2 GLU   145      23.665  42.469  32.976  1.00  0.00           H  
ATOM   2036  HG3 GLU   145      22.225  41.968  32.026  1.00  0.00           H  
ATOM   2037  CD  GLU   145      24.138  41.983  30.995  1.00  0.00           C  
ATOM   2038  OE1 GLU   145      24.197  41.025  30.229  1.00  0.00           O  
ATOM   2039  OE2 GLU   145      24.738  43.047  30.693  1.00  0.00           O  
ATOM   2040  C   GLU   145      25.319  40.361  34.379  1.00  0.00           C  
ATOM   2041  O   GLU   145      26.073  41.354  34.272  1.00  0.00           O  
ATOM   2042  N   LEU   146      25.128  39.705  35.581  1.00  0.00           N  
ATOM   2043  H   LEU   146      24.463  38.947  35.635  1.00  0.00           H  
ATOM   2044  CA  LEU   146      25.818  39.990  36.787  1.00  0.00           C  
ATOM   2045  HA  LEU   146      25.893  41.074  36.876  1.00  0.00           H  
ATOM   2046  CB  LEU   146      25.051  39.402  37.998  1.00  0.00           C  
ATOM   2047  HB2 LEU   146      25.109  38.320  37.882  1.00  0.00           H  
ATOM   2048  HB3 LEU   146      25.574  39.629  38.927  1.00  0.00           H  
ATOM   2049  CG  LEU   146      23.604  39.912  38.209  1.00  0.00           C  
ATOM   2050  HG  LEU   146      23.103  39.863  37.242  1.00  0.00           H  
ATOM   2051  CD1 LEU   146      22.854  38.984  39.179  1.00  0.00           C  
ATOM   2052 HD11 LEU   146      22.970  37.938  38.895  1.00  0.00           H  
ATOM   2053 HD12 LEU   146      23.306  39.176  40.152  1.00  0.00           H  
ATOM   2054 HD13 LEU   146      21.802  39.247  39.287  1.00  0.00           H  
ATOM   2055  CD2 LEU   146      23.513  41.336  38.727  1.00  0.00           C  
ATOM   2056 HD21 LEU   146      24.028  42.024  38.057  1.00  0.00           H  
ATOM   2057 HD22 LEU   146      23.889  41.460  39.743  1.00  0.00           H  
ATOM   2058 HD23 LEU   146      22.461  41.619  38.683  1.00  0.00           H  
ATOM   2059  C   LEU   146      27.296  39.593  36.831  1.00  0.00           C  
ATOM   2060  O   LEU   146      28.065  40.346  37.470  1.00  0.00           O  
ATOM   2061  N   LEU   147      27.681  38.549  36.067  1.00  0.00           N  
ATOM   2062  H   LEU   147      26.933  38.125  35.537  1.00  0.00           H  
ATOM   2063  CA  LEU   147      29.019  38.082  35.952  1.00  0.00           C  
ATOM   2064  HA  LEU   147      29.572  38.265  36.874  1.00  0.00           H  
ATOM   2065  CB  LEU   147      29.044  36.600  35.453  1.00  0.00           C  
ATOM   2066  HB2 LEU   147      28.436  36.492  34.555  1.00  0.00           H  
ATOM   2067  HB3 LEU   147      30.058  36.403  35.104  1.00  0.00           H  
ATOM   2068  CG  LEU   147      28.614  35.569  36.510  1.00  0.00           C  
ATOM   2069  HG  LEU   147      27.657  35.812  36.973  1.00  0.00           H  
ATOM   2070  CD1 LEU   147      28.343  34.180  36.006  1.00  0.00           C  
ATOM   2071 HD11 LEU   147      27.728  33.669  36.747  1.00  0.00           H  
ATOM   2072 HD12 LEU   147      29.323  33.710  35.933  1.00  0.00           H  
ATOM   2073 HD13 LEU   147      27.875  34.131  35.022  1.00  0.00           H  
ATOM   2074  CD2 LEU   147      29.701  35.453  37.569  1.00  0.00           C  
ATOM   2075 HD21 LEU   147      30.663  35.052  37.252  1.00  0.00           H  
ATOM   2076 HD22 LEU   147      29.764  36.487  37.910  1.00  0.00           H  
ATOM   2077 HD23 LEU   147      29.249  34.799  38.315  1.00  0.00           H  
ATOM   2078  C   LEU   147      29.736  39.089  34.992  1.00  0.00           C  
ATOM   2079  O   LEU   147      30.851  39.424  35.294  1.00  0.00           O  
ATOM   2080  N   ASN   148      29.136  39.595  33.914  1.00  0.00           N  
ATOM   2081  H   ASN   148      28.227  39.189  33.748  1.00  0.00           H  
ATOM   2082  CA  ASN   148      29.738  40.715  33.072  1.00  0.00           C  
ATOM   2083  HA  ASN   148      30.745  40.364  32.846  1.00  0.00           H  
ATOM   2084  CB  ASN   148      28.855  40.899  31.833  1.00  0.00           C  
ATOM   2085  HB2 ASN   148      27.792  40.961  32.068  1.00  0.00           H  
ATOM   2086  HB3 ASN   148      29.120  41.831  31.334  1.00  0.00           H  
ATOM   2087  CG  ASN   148      28.987  39.819  30.805  1.00  0.00           C  
ATOM   2088  OD1 ASN   148      30.156  39.573  30.378  1.00  0.00           O  
ATOM   2089  ND2 ASN   148      27.934  39.141  30.416  1.00  0.00           N  
ATOM   2090 HD21 ASN   148      27.100  39.235  30.978  1.00  0.00           H  
ATOM   2091 HD22 ASN   148      28.066  38.309  29.859  1.00  0.00           H  
ATOM   2092  C   ASN   148      29.950  42.018  33.945  1.00  0.00           C  
ATOM   2093  O   ASN   148      30.787  42.816  33.597  1.00  0.00           O  
ATOM   2094  N   ASP   149      29.186  42.154  35.036  1.00  0.00           N  
ATOM   2095  H   ASP   149      28.585  41.385  35.298  1.00  0.00           H  
ATOM   2096  CA  ASP   149      29.357  43.239  36.004  1.00  0.00           C  
ATOM   2097  HA  ASP   149      29.575  44.142  35.434  1.00  0.00           H  
ATOM   2098  CB  ASP   149      28.046  43.420  36.861  1.00  0.00           C  
ATOM   2099  HB2 ASP   149      27.454  42.539  36.613  1.00  0.00           H  
ATOM   2100  HB3 ASP   149      28.335  43.311  37.907  1.00  0.00           H  
ATOM   2101  CG  ASP   149      27.411  44.765  36.676  1.00  0.00           C  
ATOM   2102  OD1 ASP   149      26.204  44.887  37.023  1.00  0.00           O  
ATOM   2103  OD2 ASP   149      27.970  45.771  36.306  1.00  0.00           O  
ATOM   2104  C   ASP   149      30.499  42.889  36.948  1.00  0.00           C  
ATOM   2105  O   ASP   149      31.383  43.701  37.040  1.00  0.00           O  
ATOM   2106  N   ALA   150      30.609  41.691  37.526  1.00  0.00           N  
ATOM   2107  H   ALA   150      29.865  41.030  37.353  1.00  0.00           H  
ATOM   2108  CA  ALA   150      31.694  41.311  38.403  1.00  0.00           C  
ATOM   2109  HA  ALA   150      31.743  42.039  39.212  1.00  0.00           H  
ATOM   2110  CB  ALA   150      31.563  39.915  38.937  1.00  0.00           C  
ATOM   2111  HB1 ALA   150      30.564  39.685  39.306  1.00  0.00           H  
ATOM   2112  HB2 ALA   150      32.370  39.873  39.669  1.00  0.00           H  
ATOM   2113  HB3 ALA   150      31.770  39.185  38.155  1.00  0.00           H  
ATOM   2114  C   ALA   150      33.027  41.404  37.679  1.00  0.00           C  
ATOM   2115  O   ALA   150      34.089  41.611  38.189  1.00  0.00           O  
ATOM   2116  N   ASP   151      33.030  41.049  36.454  1.00  0.00           N  
ATOM   2117  H   ASP   151      32.209  40.630  36.041  1.00  0.00           H  
ATOM   2118  CA  ASP   151      34.191  41.001  35.480  1.00  0.00           C  
ATOM   2119  HA  ASP   151      35.086  40.508  35.860  1.00  0.00           H  
ATOM   2120  CB  ASP   151      33.681  40.134  34.269  1.00  0.00           C  
ATOM   2121  HB2 ASP   151      32.676  40.522  34.104  1.00  0.00           H  
ATOM   2122  HB3 ASP   151      33.627  39.110  34.639  1.00  0.00           H  
ATOM   2123  CG  ASP   151      34.450  40.214  32.939  1.00  0.00           C  
ATOM   2124  OD1 ASP   151      34.577  39.197  32.233  1.00  0.00           O  
ATOM   2125  OD2 ASP   151      34.915  41.306  32.534  1.00  0.00           O  
ATOM   2126  C   ASP   151      34.798  42.330  35.153  1.00  0.00           C  
ATOM   2127  O   ASP   151      35.965  42.596  35.483  1.00  0.00           O  
ATOM   2128  N   ARG   152      33.958  43.299  34.803  1.00  0.00           N  
ATOM   2129  H   ARG   152      33.005  42.994  34.673  1.00  0.00           H  
ATOM   2130  CA  ARG   152      34.213  44.722  34.784  1.00  0.00           C  
ATOM   2131  HA  ARG   152      34.844  45.127  33.993  1.00  0.00           H  
ATOM   2132  CB  ARG   152      32.835  45.429  34.613  1.00  0.00           C  
ATOM   2133  HB2 ARG   152      32.262  44.990  33.797  1.00  0.00           H  
ATOM   2134  HB3 ARG   152      32.188  45.219  35.465  1.00  0.00           H  
ATOM   2135  CG  ARG   152      32.967  46.950  34.341  1.00  0.00           C  
ATOM   2136  HG2 ARG   152      33.284  47.471  35.245  1.00  0.00           H  
ATOM   2137  HG3 ARG   152      33.745  47.173  33.611  1.00  0.00           H  
ATOM   2138  CD  ARG   152      31.609  47.629  33.915  1.00  0.00           C  
ATOM   2139  HD2 ARG   152      31.810  48.677  33.688  1.00  0.00           H  
ATOM   2140  HD3 ARG   152      31.254  47.163  32.996  1.00  0.00           H  
ATOM   2141  NE  ARG   152      30.512  47.465  34.928  1.00  0.00           N  
ATOM   2142  HE  ARG   152      30.113  46.538  34.934  1.00  0.00           H  
ATOM   2143  CZ  ARG   152      30.036  48.433  35.698  1.00  0.00           C  
ATOM   2144  NH1 ARG   152      30.662  49.610  35.721  1.00  0.00           N  
ATOM   2145 HH11 ARG   152      31.574  49.857  35.364  1.00  0.00           H  
ATOM   2146 HH12 ARG   152      30.146  50.331  36.204  1.00  0.00           H  
ATOM   2147  NH2 ARG   152      28.993  48.360  36.481  1.00  0.00           N  
ATOM   2148 HH21 ARG   152      28.583  47.439  36.537  1.00  0.00           H  
ATOM   2149 HH22 ARG   152      28.727  49.121  37.089  1.00  0.00           H  
ATOM   2150  C   ARG   152      34.693  45.241  36.162  1.00  0.00           C  
ATOM   2151  O   ARG   152      35.450  46.206  36.146  1.00  0.00           O  
ATOM   2152  N   LEU   153      34.100  44.780  37.306  1.00  0.00           N  
ATOM   2153  H   LEU   153      33.336  44.120  37.279  1.00  0.00           H  
ATOM   2154  CA  LEU   153      34.406  45.381  38.650  1.00  0.00           C  
ATOM   2155  HA  LEU   153      34.365  46.470  38.676  1.00  0.00           H  
ATOM   2156  CB  LEU   153      33.452  44.892  39.758  1.00  0.00           C  
ATOM   2157  HB2 LEU   153      32.814  44.086  39.396  1.00  0.00           H  
ATOM   2158  HB3 LEU   153      34.021  44.561  40.627  1.00  0.00           H  
ATOM   2159  CG  LEU   153      32.486  46.017  40.120  1.00  0.00           C  
ATOM   2160  HG  LEU   153      33.032  46.907  40.432  1.00  0.00           H  
ATOM   2161  CD1 LEU   153      31.670  46.637  39.021  1.00  0.00           C  
ATOM   2162 HD11 LEU   153      32.209  46.927  38.119  1.00  0.00           H  
ATOM   2163 HD12 LEU   153      31.081  47.502  39.326  1.00  0.00           H  
ATOM   2164 HD13 LEU   153      30.923  45.979  38.576  1.00  0.00           H  
ATOM   2165  CD2 LEU   153      31.427  45.518  41.150  1.00  0.00           C  
ATOM   2166 HD21 LEU   153      30.930  44.635  40.749  1.00  0.00           H  
ATOM   2167 HD22 LEU   153      31.891  45.146  42.063  1.00  0.00           H  
ATOM   2168 HD23 LEU   153      30.736  46.301  41.465  1.00  0.00           H  
ATOM   2169  C   LEU   153      35.868  44.993  38.978  1.00  0.00           C  
ATOM   2170  O   LEU   153      36.571  45.789  39.515  1.00  0.00           O  
ATOM   2171  N   LEU   154      36.199  43.742  38.652  1.00  0.00           N  
ATOM   2172  H   LEU   154      35.483  43.136  38.278  1.00  0.00           H  
ATOM   2173  CA  LEU   154      37.528  43.240  38.945  1.00  0.00           C  
ATOM   2174  HA  LEU   154      37.805  43.824  39.823  1.00  0.00           H  
ATOM   2175  CB  LEU   154      37.435  41.799  39.422  1.00  0.00           C  
ATOM   2176  HB2 LEU   154      36.857  41.113  38.802  1.00  0.00           H  
ATOM   2177  HB3 LEU   154      38.423  41.365  39.576  1.00  0.00           H  
ATOM   2178  CG  LEU   154      36.820  41.659  40.812  1.00  0.00           C  
ATOM   2179  HG  LEU   154      36.105  42.468  40.963  1.00  0.00           H  
ATOM   2180  CD1 LEU   154      36.098  40.282  40.937  1.00  0.00           C  
ATOM   2181 HD11 LEU   154      35.599  40.211  41.904  1.00  0.00           H  
ATOM   2182 HD12 LEU   154      35.282  40.263  40.216  1.00  0.00           H  
ATOM   2183 HD13 LEU   154      36.758  39.415  40.894  1.00  0.00           H  
ATOM   2184  CD2 LEU   154      37.884  41.888  41.861  1.00  0.00           C  
ATOM   2185 HD21 LEU   154      37.263  41.801  42.753  1.00  0.00           H  
ATOM   2186 HD22 LEU   154      38.593  41.060  41.865  1.00  0.00           H  
ATOM   2187 HD23 LEU   154      38.336  42.869  41.721  1.00  0.00           H  
ATOM   2188  C   LEU   154      38.582  43.509  37.800  1.00  0.00           C  
ATOM   2189  O   LEU   154      39.774  43.289  38.049  1.00  0.00           O  
ATOM   2190  N   GLY   155      38.219  43.963  36.634  1.00  0.00           N  
ATOM   2191  H   GLY   155      37.234  44.114  36.471  1.00  0.00           H  
ATOM   2192  CA  GLY   155      39.017  44.169  35.491  1.00  0.00           C  
ATOM   2193  HA2 GLY   155      38.479  44.717  34.717  1.00  0.00           H  
ATOM   2194  HA3 GLY   155      39.991  44.562  35.782  1.00  0.00           H  
ATOM   2195  C   GLY   155      39.437  42.873  34.799  1.00  0.00           C  
ATOM   2196  O   GLY   155      40.460  42.892  34.125  1.00  0.00           O  
ATOM   2197  N   VAL   156      38.685  41.774  34.977  1.00  0.00           N  
ATOM   2198  H   VAL   156      37.766  41.844  35.388  1.00  0.00           H  
ATOM   2199  CA  VAL   156      39.166  40.403  34.694  1.00  0.00           C  
ATOM   2200  HA  VAL   156      40.022  40.256  35.352  1.00  0.00           H  
ATOM   2201  CB  VAL   156      38.193  39.324  35.122  1.00  0.00           C  
ATOM   2202  HB  VAL   156      37.237  39.431  34.609  1.00  0.00           H  
ATOM   2203  CG1 VAL   156      38.617  37.903  34.832  1.00  0.00           C  
ATOM   2204 HG11 VAL   156      39.065  37.805  33.843  1.00  0.00           H  
ATOM   2205 HG12 VAL   156      39.316  37.539  35.584  1.00  0.00           H  
ATOM   2206 HG13 VAL   156      37.728  37.272  34.849  1.00  0.00           H  
ATOM   2207  CG2 VAL   156      37.861  39.496  36.572  1.00  0.00           C  
ATOM   2208 HG21 VAL   156      37.354  38.596  36.920  1.00  0.00           H  
ATOM   2209 HG22 VAL   156      38.790  39.471  37.141  1.00  0.00           H  
ATOM   2210 HG23 VAL   156      37.231  40.368  36.746  1.00  0.00           H  
ATOM   2211  C   VAL   156      39.595  40.217  33.265  1.00  0.00           C  
ATOM   2212  O   VAL   156      38.909  40.676  32.301  1.00  0.00           O  
ATOM   2213  N   THR   157      40.689  39.522  32.974  1.00  0.00           N  
ATOM   2214  H   THR   157      41.440  39.333  33.623  1.00  0.00           H  
ATOM   2215  CA  THR   157      41.036  38.999  31.579  1.00  0.00           C  
ATOM   2216  HA  THR   157      40.204  38.498  31.084  1.00  0.00           H  
ATOM   2217  CB  THR   157      41.536  40.128  30.695  1.00  0.00           C  
ATOM   2218  HB  THR   157      40.751  40.879  30.781  1.00  0.00           H  
ATOM   2219  CG2 THR   157      42.910  40.769  31.053  1.00  0.00           C  
ATOM   2220 HG21 THR   157      43.343  41.297  30.204  1.00  0.00           H  
ATOM   2221 HG22 THR   157      43.649  39.974  31.158  1.00  0.00           H  
ATOM   2222 HG23 THR   157      42.807  41.394  31.940  1.00  0.00           H  
ATOM   2223  OG1 THR   157      41.591  39.583  29.393  1.00  0.00           O  
ATOM   2224  HG1 THR   157      40.734  39.865  29.064  1.00  0.00           H  
ATOM   2225  C   THR   157      42.215  37.940  31.669  1.00  0.00           C  
ATOM   2226  O   THR   157      42.977  37.826  32.597  1.00  0.00           O  
ATOM   2227  N   THR   158      42.318  37.098  30.652  1.00  0.00           N  
ATOM   2228  H   THR   158      41.645  37.228  29.910  1.00  0.00           H  
ATOM   2229  CA  THR   158      43.458  36.230  30.484  1.00  0.00           C  
ATOM   2230  HA  THR   158      43.706  35.766  31.438  1.00  0.00           H  
ATOM   2231  CB  THR   158      43.201  35.011  29.510  1.00  0.00           C  
ATOM   2232  HB  THR   158      44.096  34.400  29.397  1.00  0.00           H  
ATOM   2233  CG2 THR   158      42.066  34.106  29.938  1.00  0.00           C  
ATOM   2234 HG21 THR   158      41.887  33.252  29.285  1.00  0.00           H  
ATOM   2235 HG22 THR   158      42.184  33.614  30.904  1.00  0.00           H  
ATOM   2236 HG23 THR   158      41.131  34.653  30.052  1.00  0.00           H  
ATOM   2237  OG1 THR   158      42.694  35.456  28.304  1.00  0.00           O  
ATOM   2238  HG1 THR   158      43.045  34.882  27.620  1.00  0.00           H  
ATOM   2239  C   THR   158      44.720  36.849  29.857  1.00  0.00           C  
ATOM   2240  O   THR   158      45.796  36.328  29.957  1.00  0.00           O  
ATOM   2241  N   HID   159      44.505  37.974  29.264  1.00  0.00           N  
ATOM   2242  H   HID   159      43.551  38.272  29.119  1.00  0.00           H  
ATOM   2243  CA  HID   159      45.492  38.906  28.786  1.00  0.00           C  
ATOM   2244  HA  HID   159      46.355  38.382  28.375  1.00  0.00           H  
ATOM   2245  CB  HID   159      44.931  39.689  27.647  1.00  0.00           C  
ATOM   2246  HB2 HID   159      45.655  40.436  27.321  1.00  0.00           H  
ATOM   2247  HB3 HID   159      44.032  40.181  28.016  1.00  0.00           H  
ATOM   2248  CG  HID   159      44.484  38.792  26.506  1.00  0.00           C  
ATOM   2249  ND1 HID   159      45.333  37.952  25.825  1.00  0.00           N  
ATOM   2250  HD1 HID   159      46.328  38.125  25.816  1.00  0.00           H  
ATOM   2251  CE1 HID   159      44.677  37.140  24.994  1.00  0.00           C  
ATOM   2252  HE1 HID   159      45.180  36.492  24.291  1.00  0.00           H  
ATOM   2253  NE2 HID   159      43.341  37.351  25.177  1.00  0.00           N  
ATOM   2254  CD2 HID   159      43.248  38.372  26.161  1.00  0.00           C  
ATOM   2255  HD2 HID   159      42.263  38.605  26.537  1.00  0.00           H  
ATOM   2256  C   HID   159      46.205  39.677  29.852  1.00  0.00           C  
ATOM   2257  O   HID   159      46.579  40.860  29.711  1.00  0.00           O  
ATOM   2258  N   ALA   160      46.252  39.173  31.139  1.00  0.00           N  
ATOM   2259  H   ALA   160      45.767  38.314  31.357  1.00  0.00           H  
ATOM   2260  CA  ALA   160      46.686  39.886  32.368  1.00  0.00           C  
ATOM   2261  HA  ALA   160      46.413  40.913  32.125  1.00  0.00           H  
ATOM   2262  CB  ALA   160      45.947  39.408  33.587  1.00  0.00           C  
ATOM   2263  HB1 ALA   160      46.420  39.762  34.503  1.00  0.00           H  
ATOM   2264  HB2 ALA   160      45.955  38.318  33.594  1.00  0.00           H  
ATOM   2265  HB3 ALA   160      44.886  39.661  33.594  1.00  0.00           H  
ATOM   2266  C   ALA   160      48.220  39.785  32.619  1.00  0.00           C  
ATOM   2267  O   ALA   160      48.760  40.448  33.528  1.00  0.00           O  
ATOM   2268  N   PHE   161      48.957  38.974  31.847  1.00  0.00           N  
ATOM   2269  H   PHE   161      48.499  38.524  31.067  1.00  0.00           H  
ATOM   2270  CA  PHE   161      50.407  38.716  31.997  1.00  0.00           C  
ATOM   2271  HA  PHE   161      50.936  39.543  32.471  1.00  0.00           H  
ATOM   2272  CB  PHE   161      50.671  37.495  32.902  1.00  0.00           C  
ATOM   2273  HB2 PHE   161      51.679  37.113  32.741  1.00  0.00           H  
ATOM   2274  HB3 PHE   161      50.585  37.774  33.952  1.00  0.00           H  
ATOM   2275  CG  PHE   161      49.776  36.269  32.662  1.00  0.00           C  
ATOM   2276  CD1 PHE   161      50.093  35.267  31.787  1.00  0.00           C  
ATOM   2277  HD1 PHE   161      51.019  35.437  31.258  1.00  0.00           H  
ATOM   2278  CE1 PHE   161      49.322  34.124  31.612  1.00  0.00           C  
ATOM   2279  HE1 PHE   161      49.734  33.373  30.955  1.00  0.00           H  
ATOM   2280  CZ  PHE   161      48.109  34.030  32.259  1.00  0.00           C  
ATOM   2281  HZ  PHE   161      47.436  33.207  32.072  1.00  0.00           H  
ATOM   2282  CE2 PHE   161      47.750  35.036  33.183  1.00  0.00           C  
ATOM   2283  HE2 PHE   161      46.803  34.857  33.670  1.00  0.00           H  
ATOM   2284  CD2 PHE   161      48.642  36.063  33.519  1.00  0.00           C  
ATOM   2285  HD2 PHE   161      48.411  36.839  34.234  1.00  0.00           H  
ATOM   2286  C   PHE   161      51.047  38.586  30.590  1.00  0.00           C  
ATOM   2287  O   PHE   161      50.279  38.387  29.614  1.00  0.00           O  
ATOM   2288  N   ASP   162      52.343  38.615  30.419  1.00  0.00           N  
ATOM   2289  H   ASP   162      52.900  38.840  31.231  1.00  0.00           H  
ATOM   2290  CA  ASP   162      53.113  38.378  29.178  1.00  0.00           C  
ATOM   2291  HA  ASP   162      52.465  38.914  28.483  1.00  0.00           H  
ATOM   2292  CB  ASP   162      54.612  38.929  29.191  1.00  0.00           C  
ATOM   2293  HB2 ASP   162      54.591  39.908  29.669  1.00  0.00           H  
ATOM   2294  HB3 ASP   162      55.275  38.264  29.746  1.00  0.00           H  
ATOM   2295  CG  ASP   162      55.232  39.081  27.815  1.00  0.00           C  
ATOM   2296  OD1 ASP   162      54.619  38.734  26.761  1.00  0.00           O  
ATOM   2297  OD2 ASP   162      56.434  39.464  27.753  1.00  0.00           O  
ATOM   2298  C   ASP   162      52.938  36.874  28.739  1.00  0.00           C  
ATOM   2299  O   ASP   162      52.883  35.965  29.608  1.00  0.00           O  
ATOM   2300  N   GLY   163      53.140  36.485  27.460  1.00  0.00           N  
ATOM   2301  H   GLY   163      53.713  37.093  26.892  1.00  0.00           H  
ATOM   2302  CA  GLY   163      52.946  35.066  27.043  1.00  0.00           C  
ATOM   2303  HA2 GLY   163      51.872  34.893  26.973  1.00  0.00           H  
ATOM   2304  HA3 GLY   163      53.486  34.318  27.623  1.00  0.00           H  
ATOM   2305  C   GLY   163      53.424  34.929  25.601  1.00  0.00           C  
ATOM   2306  O   GLY   163      52.768  35.328  24.613  1.00  0.00           O  
ATOM   2307  N   ALA   164      54.603  34.352  25.415  1.00  0.00           N  
ATOM   2308  H   ALA   164      55.065  33.917  26.201  1.00  0.00           H  
ATOM   2309  CA  ALA   164      55.207  33.848  24.129  1.00  0.00           C  
ATOM   2310  HA  ALA   164      54.841  34.485  23.325  1.00  0.00           H  
ATOM   2311  CB  ALA   164      56.747  33.968  24.174  1.00  0.00           C  
ATOM   2312  HB1 ALA   164      57.034  33.096  24.761  1.00  0.00           H  
ATOM   2313  HB2 ALA   164      57.183  33.974  23.175  1.00  0.00           H  
ATOM   2314  HB3 ALA   164      56.960  34.925  24.651  1.00  0.00           H  
ATOM   2315  C   ALA   164      54.672  32.387  23.812  1.00  0.00           C  
ATOM   2316  O   ALA   164      54.200  31.803  24.811  1.00  0.00           O  
ATOM   2317  N   PRO   165      54.793  31.839  22.582  1.00  0.00           N  
ATOM   2318  CD  PRO   165      55.553  32.350  21.462  1.00  0.00           C  
ATOM   2319  HD2 PRO   165      55.423  33.422  21.318  1.00  0.00           H  
ATOM   2320  HD3 PRO   165      56.609  32.143  21.638  1.00  0.00           H  
ATOM   2321  CG  PRO   165      55.011  31.604  20.237  1.00  0.00           C  
ATOM   2322  HG2 PRO   165      55.755  31.649  19.442  1.00  0.00           H  
ATOM   2323  HG3 PRO   165      54.117  32.103  19.861  1.00  0.00           H  
ATOM   2324  CB  PRO   165      54.636  30.229  20.766  1.00  0.00           C  
ATOM   2325  HB2 PRO   165      55.615  29.761  20.875  1.00  0.00           H  
ATOM   2326  HB3 PRO   165      53.964  29.666  20.118  1.00  0.00           H  
ATOM   2327  CA  PRO   165      54.106  30.653  22.134  1.00  0.00           C  
ATOM   2328  HA  PRO   165      53.064  30.917  21.955  1.00  0.00           H  
ATOM   2329  C   PRO   165      54.289  29.412  23.028  1.00  0.00           C  
ATOM   2330  O   PRO   165      53.392  28.574  23.134  1.00  0.00           O  
ATOM   2331  N   PHE   166      55.390  29.322  23.809  1.00  0.00           N  
ATOM   2332  H   PHE   166      56.067  30.072  23.794  1.00  0.00           H  
ATOM   2333  CA  PHE   166      55.698  28.102  24.615  1.00  0.00           C  
ATOM   2334  HA  PHE   166      55.383  27.194  24.102  1.00  0.00           H  
ATOM   2335  CB  PHE   166      57.262  27.930  24.821  1.00  0.00           C  
ATOM   2336  HB2 PHE   166      57.617  28.804  25.367  1.00  0.00           H  
ATOM   2337  HB3 PHE   166      57.775  27.956  23.859  1.00  0.00           H  
ATOM   2338  CG  PHE   166      57.570  26.696  25.608  1.00  0.00           C  
ATOM   2339  CD1 PHE   166      57.618  26.794  27.018  1.00  0.00           C  
ATOM   2340  HD1 PHE   166      57.165  27.679  27.439  1.00  0.00           H  
ATOM   2341  CE1 PHE   166      58.290  25.868  27.768  1.00  0.00           C  
ATOM   2342  HE1 PHE   166      58.366  25.969  28.841  1.00  0.00           H  
ATOM   2343  CZ  PHE   166      58.856  24.763  27.097  1.00  0.00           C  
ATOM   2344  HZ  PHE   166      59.518  24.148  27.688  1.00  0.00           H  
ATOM   2345  CE2 PHE   166      58.827  24.587  25.697  1.00  0.00           C  
ATOM   2346  HE2 PHE   166      59.232  23.683  25.267  1.00  0.00           H  
ATOM   2347  CD2 PHE   166      58.153  25.563  24.961  1.00  0.00           C  
ATOM   2348  HD2 PHE   166      58.113  25.613  23.883  1.00  0.00           H  
ATOM   2349  C   PHE   166      54.870  28.048  25.928  1.00  0.00           C  
ATOM   2350  O   PHE   166      54.480  27.002  26.425  1.00  0.00           O  
ATOM   2351  N   SER   167      54.312  29.204  26.366  1.00  0.00           N  
ATOM   2352  H   SER   167      54.549  30.127  26.032  1.00  0.00           H  
ATOM   2353  CA  SER   167      53.219  29.307  27.269  1.00  0.00           C  
ATOM   2354  HA  SER   167      53.498  28.963  28.265  1.00  0.00           H  
ATOM   2355  CB  SER   167      52.873  30.776  27.643  1.00  0.00           C  
ATOM   2356  HB2 SER   167      52.489  31.318  26.779  1.00  0.00           H  
ATOM   2357  HB3 SER   167      53.788  31.211  28.045  1.00  0.00           H  
ATOM   2358  OG  SER   167      51.828  30.860  28.533  1.00  0.00           O  
ATOM   2359  HG  SER   167      52.018  31.610  29.100  1.00  0.00           H  
ATOM   2360  C   SER   167      51.961  28.602  26.794  1.00  0.00           C  
ATOM   2361  O   SER   167      51.330  27.866  27.601  1.00  0.00           O  
ATOM   2362  N   ASP   168      51.607  28.638  25.531  1.00  0.00           N  
ATOM   2363  H   ASP   168      52.207  29.160  24.907  1.00  0.00           H  
ATOM   2364  CA  ASP   168      50.496  27.849  25.015  1.00  0.00           C  
ATOM   2365  HA  ASP   168      49.603  27.861  25.640  1.00  0.00           H  
ATOM   2366  CB  ASP   168      50.045  28.342  23.654  1.00  0.00           C  
ATOM   2367  HB2 ASP   168      50.852  28.029  22.992  1.00  0.00           H  
ATOM   2368  HB3 ASP   168      49.211  27.756  23.267  1.00  0.00           H  
ATOM   2369  CG  ASP   168      49.814  29.822  23.635  1.00  0.00           C  
ATOM   2370  OD1 ASP   168      49.726  30.499  24.702  1.00  0.00           O  
ATOM   2371  OD2 ASP   168      49.518  30.274  22.542  1.00  0.00           O  
ATOM   2372  C   ASP   168      50.850  26.383  24.910  1.00  0.00           C  
ATOM   2373  O   ASP   168      50.061  25.497  25.249  1.00  0.00           O  
ATOM   2374  N   LEU   169      52.090  26.092  24.436  1.00  0.00           N  
ATOM   2375  H   LEU   169      52.516  26.860  23.937  1.00  0.00           H  
ATOM   2376  CA  LEU   169      52.659  24.745  24.233  1.00  0.00           C  
ATOM   2377  HA  LEU   169      52.054  24.162  23.539  1.00  0.00           H  
ATOM   2378  CB  LEU   169      54.104  24.750  23.755  1.00  0.00           C  
ATOM   2379  HB2 LEU   169      54.108  25.349  22.844  1.00  0.00           H  
ATOM   2380  HB3 LEU   169      54.762  25.177  24.511  1.00  0.00           H  
ATOM   2381  CG  LEU   169      54.696  23.356  23.390  1.00  0.00           C  
ATOM   2382  HG  LEU   169      54.600  22.663  24.226  1.00  0.00           H  
ATOM   2383  CD1 LEU   169      53.890  22.823  22.161  1.00  0.00           C  
ATOM   2384 HD11 LEU   169      54.344  21.866  21.904  1.00  0.00           H  
ATOM   2385 HD12 LEU   169      52.819  22.702  22.325  1.00  0.00           H  
ATOM   2386 HD13 LEU   169      53.881  23.571  21.368  1.00  0.00           H  
ATOM   2387  CD2 LEU   169      56.146  23.599  23.083  1.00  0.00           C  
ATOM   2388 HD21 LEU   169      56.668  22.724  22.695  1.00  0.00           H  
ATOM   2389 HD22 LEU   169      56.174  24.352  22.295  1.00  0.00           H  
ATOM   2390 HD23 LEU   169      56.639  23.862  24.018  1.00  0.00           H  
ATOM   2391  C   LEU   169      52.583  23.896  25.598  1.00  0.00           C  
ATOM   2392  O   LEU   169      52.157  22.796  25.664  1.00  0.00           O  
ATOM   2393  N   VAL   170      52.895  24.502  26.738  1.00  0.00           N  
ATOM   2394  H   VAL   170      53.304  25.422  26.656  1.00  0.00           H  
ATOM   2395  CA  VAL   170      52.890  23.989  28.058  1.00  0.00           C  
ATOM   2396  HA  VAL   170      53.619  23.179  28.023  1.00  0.00           H  
ATOM   2397  CB  VAL   170      53.569  25.054  29.058  1.00  0.00           C  
ATOM   2398  HB  VAL   170      53.106  26.024  28.881  1.00  0.00           H  
ATOM   2399  CG1 VAL   170      53.271  24.796  30.540  1.00  0.00           C  
ATOM   2400 HG11 VAL   170      53.685  23.824  30.806  1.00  0.00           H  
ATOM   2401 HG12 VAL   170      52.202  24.824  30.748  1.00  0.00           H  
ATOM   2402 HG13 VAL   170      53.817  25.530  31.134  1.00  0.00           H  
ATOM   2403  CG2 VAL   170      54.996  25.056  28.685  1.00  0.00           C  
ATOM   2404 HG21 VAL   170      55.216  25.117  27.619  1.00  0.00           H  
ATOM   2405 HG22 VAL   170      55.597  24.224  29.053  1.00  0.00           H  
ATOM   2406 HG23 VAL   170      55.501  25.946  29.061  1.00  0.00           H  
ATOM   2407  C   VAL   170      51.450  23.601  28.444  1.00  0.00           C  
ATOM   2408  O   VAL   170      51.103  22.525  28.940  1.00  0.00           O  
ATOM   2409  N   ARG   171      50.457  24.470  28.070  1.00  0.00           N  
ATOM   2410  H   ARG   171      50.711  25.306  27.564  1.00  0.00           H  
ATOM   2411  CA  ARG   171      49.005  24.197  28.333  1.00  0.00           C  
ATOM   2412  HA  ARG   171      48.811  23.776  29.319  1.00  0.00           H  
ATOM   2413  CB  ARG   171      48.321  25.622  28.171  1.00  0.00           C  
ATOM   2414  HB2 ARG   171      48.872  26.199  27.429  1.00  0.00           H  
ATOM   2415  HB3 ARG   171      47.286  25.516  27.844  1.00  0.00           H  
ATOM   2416  CG  ARG   171      48.372  26.263  29.545  1.00  0.00           C  
ATOM   2417  HG2 ARG   171      47.810  25.597  30.200  1.00  0.00           H  
ATOM   2418  HG3 ARG   171      49.428  26.425  29.760  1.00  0.00           H  
ATOM   2419  CD  ARG   171      47.623  27.581  29.493  1.00  0.00           C  
ATOM   2420  HD2 ARG   171      46.693  27.421  28.947  1.00  0.00           H  
ATOM   2421  HD3 ARG   171      47.299  27.793  30.512  1.00  0.00           H  
ATOM   2422  NE  ARG   171      48.355  28.719  28.936  1.00  0.00           N  
ATOM   2423  HE  ARG   171      48.939  29.260  29.558  1.00  0.00           H  
ATOM   2424  CZ  ARG   171      48.327  29.218  27.709  1.00  0.00           C  
ATOM   2425  NH1 ARG   171      48.994  30.268  27.334  1.00  0.00           N  
ATOM   2426 HH11 ARG   171      49.726  30.524  27.981  1.00  0.00           H  
ATOM   2427 HH12 ARG   171      49.104  30.446  26.346  1.00  0.00           H  
ATOM   2428  NH2 ARG   171      47.583  28.700  26.814  1.00  0.00           N  
ATOM   2429 HH21 ARG   171      47.164  27.792  26.954  1.00  0.00           H  
ATOM   2430 HH22 ARG   171      47.318  29.285  26.035  1.00  0.00           H  
ATOM   2431  C   ARG   171      48.303  23.149  27.461  1.00  0.00           C  
ATOM   2432  O   ARG   171      47.514  22.313  27.917  1.00  0.00           O  
ATOM   2433  N   GLU   172      48.700  23.042  26.157  1.00  0.00           N  
ATOM   2434  H   GLU   172      49.344  23.756  25.849  1.00  0.00           H  
ATOM   2435  CA  GLU   172      48.341  22.000  25.165  1.00  0.00           C  
ATOM   2436  HA  GLU   172      47.259  21.877  25.124  1.00  0.00           H  
ATOM   2437  CB  GLU   172      48.837  22.448  23.808  1.00  0.00           C  
ATOM   2438  HB2 GLU   172      49.920  22.555  23.869  1.00  0.00           H  
ATOM   2439  HB3 GLU   172      48.414  23.434  23.615  1.00  0.00           H  
ATOM   2440  CG  GLU   172      48.448  21.452  22.658  1.00  0.00           C  
ATOM   2441  HG2 GLU   172      48.790  20.441  22.879  1.00  0.00           H  
ATOM   2442  HG3 GLU   172      49.082  21.808  21.846  1.00  0.00           H  
ATOM   2443  CD  GLU   172      46.944  21.396  22.434  1.00  0.00           C  
ATOM   2444  OE1 GLU   172      46.253  22.347  22.725  1.00  0.00           O  
ATOM   2445  OE2 GLU   172      46.438  20.385  21.988  1.00  0.00           O  
ATOM   2446  C   GLU   172      49.005  20.632  25.546  1.00  0.00           C  
ATOM   2447  O   GLU   172      48.477  19.542  25.397  1.00  0.00           O  
ATOM   2448  N   ARG   173      50.203  20.624  26.122  1.00  0.00           N  
ATOM   2449  H   ARG   173      50.733  21.479  26.215  1.00  0.00           H  
ATOM   2450  CA  ARG   173      50.961  19.384  26.515  1.00  0.00           C  
ATOM   2451  HA  ARG   173      50.794  18.561  25.820  1.00  0.00           H  
ATOM   2452  CB  ARG   173      52.462  19.649  26.440  1.00  0.00           C  
ATOM   2453  HB2 ARG   173      52.655  20.644  26.840  1.00  0.00           H  
ATOM   2454  HB3 ARG   173      52.918  18.825  26.990  1.00  0.00           H  
ATOM   2455  CG  ARG   173      52.983  19.534  25.016  1.00  0.00           C  
ATOM   2456  HG2 ARG   173      52.577  20.284  24.337  1.00  0.00           H  
ATOM   2457  HG3 ARG   173      52.755  18.548  24.611  1.00  0.00           H  
ATOM   2458  CD  ARG   173      54.514  19.697  25.033  1.00  0.00           C  
ATOM   2459  HD2 ARG   173      54.798  20.573  25.616  1.00  0.00           H  
ATOM   2460  HD3 ARG   173      54.899  18.795  25.508  1.00  0.00           H  
ATOM   2461  NE  ARG   173      55.048  19.824  23.713  1.00  0.00           N  
ATOM   2462  HE  ARG   173      54.424  19.548  22.968  1.00  0.00           H  
ATOM   2463  CZ  ARG   173      56.303  20.053  23.382  1.00  0.00           C  
ATOM   2464  NH1 ARG   173      57.229  20.174  24.271  1.00  0.00           N  
ATOM   2465 HH11 ARG   173      56.980  20.197  25.250  1.00  0.00           H  
ATOM   2466 HH12 ARG   173      58.210  20.240  24.041  1.00  0.00           H  
ATOM   2467  NH2 ARG   173      56.782  19.977  22.192  1.00  0.00           N  
ATOM   2468 HH21 ARG   173      56.108  19.938  21.441  1.00  0.00           H  
ATOM   2469 HH22 ARG   173      57.759  20.179  22.031  1.00  0.00           H  
ATOM   2470  C   ARG   173      50.439  18.868  27.860  1.00  0.00           C  
ATOM   2471  O   ARG   173      50.375  17.623  28.042  1.00  0.00           O  
ATOM   2472  N   LEU   174      49.932  19.746  28.735  1.00  0.00           N  
ATOM   2473  H   LEU   174      50.159  20.713  28.552  1.00  0.00           H  
ATOM   2474  CA  LEU   174      49.029  19.390  29.854  1.00  0.00           C  
ATOM   2475  HA  LEU   174      49.469  18.621  30.488  1.00  0.00           H  
ATOM   2476  CB  LEU   174      48.891  20.744  30.578  1.00  0.00           C  
ATOM   2477  HB2 LEU   174      49.903  21.061  30.831  1.00  0.00           H  
ATOM   2478  HB3 LEU   174      48.574  21.575  29.949  1.00  0.00           H  
ATOM   2479  CG  LEU   174      48.127  20.744  31.918  1.00  0.00           C  
ATOM   2480  HG  LEU   174      47.063  20.723  31.682  1.00  0.00           H  
ATOM   2481  CD1 LEU   174      48.445  19.544  32.854  1.00  0.00           C  
ATOM   2482 HD11 LEU   174      48.612  18.587  32.359  1.00  0.00           H  
ATOM   2483 HD12 LEU   174      49.458  19.815  33.151  1.00  0.00           H  
ATOM   2484 HD13 LEU   174      47.652  19.519  33.602  1.00  0.00           H  
ATOM   2485  CD2 LEU   174      48.293  22.065  32.623  1.00  0.00           C  
ATOM   2486 HD21 LEU   174      49.239  22.038  33.165  1.00  0.00           H  
ATOM   2487 HD22 LEU   174      47.379  22.203  33.201  1.00  0.00           H  
ATOM   2488 HD23 LEU   174      48.249  22.873  31.893  1.00  0.00           H  
ATOM   2489  C   LEU   174      47.656  18.929  29.359  1.00  0.00           C  
ATOM   2490  O   LEU   174      47.016  18.053  29.946  1.00  0.00           O  
ATOM   2491  N   ALA   175      47.138  19.427  28.209  1.00  0.00           N  
ATOM   2492  H   ALA   175      47.719  20.061  27.680  1.00  0.00           H  
ATOM   2493  CA  ALA   175      45.841  19.040  27.586  1.00  0.00           C  
ATOM   2494  HA  ALA   175      45.062  19.109  28.345  1.00  0.00           H  
ATOM   2495  CB  ALA   175      45.426  20.097  26.501  1.00  0.00           C  
ATOM   2496  HB1 ALA   175      46.059  20.007  25.618  1.00  0.00           H  
ATOM   2497  HB2 ALA   175      44.450  19.838  26.091  1.00  0.00           H  
ATOM   2498  HB3 ALA   175      45.438  21.050  27.030  1.00  0.00           H  
ATOM   2499  C   ALA   175      45.797  17.608  27.223  1.00  0.00           C  
ATOM   2500  O   ALA   175      44.825  16.934  27.433  1.00  0.00           O  
ATOM   2501  N   ALA   176      46.938  17.153  26.692  1.00  0.00           N  
ATOM   2502  H   ALA   176      47.718  17.750  26.458  1.00  0.00           H  
ATOM   2503  CA  ALA   176      47.183  15.727  26.340  1.00  0.00           C  
ATOM   2504  HA  ALA   176      46.604  15.374  25.487  1.00  0.00           H  
ATOM   2505  CB  ALA   176      48.706  15.657  26.070  1.00  0.00           C  
ATOM   2506  HB1 ALA   176      49.047  16.365  25.315  1.00  0.00           H  
ATOM   2507  HB2 ALA   176      48.975  14.679  25.671  1.00  0.00           H  
ATOM   2508  HB3 ALA   176      49.230  15.789  27.017  1.00  0.00           H  
ATOM   2509  C   ALA   176      46.798  14.731  27.505  1.00  0.00           C  
ATOM   2510  O   ALA   176      46.719  13.565  27.211  1.00  0.00           O  
ATOM   2511  N   VAL   177      46.699  15.155  28.763  1.00  0.00           N  
ATOM   2512  H   VAL   177      46.663  16.148  28.944  1.00  0.00           H  
ATOM   2513  CA  VAL   177      46.283  14.285  29.890  1.00  0.00           C  
ATOM   2514  HA  VAL   177      45.814  13.392  29.477  1.00  0.00           H  
ATOM   2515  CB  VAL   177      47.439  14.087  30.980  1.00  0.00           C  
ATOM   2516  HB  VAL   177      47.052  13.847  31.970  1.00  0.00           H  
ATOM   2517  CG1 VAL   177      48.440  13.082  30.486  1.00  0.00           C  
ATOM   2518 HG11 VAL   177      48.973  13.576  29.675  1.00  0.00           H  
ATOM   2519 HG12 VAL   177      47.843  12.181  30.343  1.00  0.00           H  
ATOM   2520 HG13 VAL   177      49.114  12.939  31.331  1.00  0.00           H  
ATOM   2521  CG2 VAL   177      48.152  15.388  31.327  1.00  0.00           C  
ATOM   2522 HG21 VAL   177      47.406  16.084  31.712  1.00  0.00           H  
ATOM   2523 HG22 VAL   177      48.994  15.173  31.986  1.00  0.00           H  
ATOM   2524 HG23 VAL   177      48.578  15.758  30.395  1.00  0.00           H  
ATOM   2525  C   VAL   177      45.020  14.811  30.541  1.00  0.00           C  
ATOM   2526  O   VAL   177      44.435  14.288  31.512  1.00  0.00           O  
ATOM   2527  N   VAL   178      44.390  15.850  29.928  1.00  0.00           N  
ATOM   2528  H   VAL   178      44.897  16.166  29.114  1.00  0.00           H  
ATOM   2529  CA  VAL   178      43.116  16.490  30.411  1.00  0.00           C  
ATOM   2530  HA  VAL   178      42.782  15.954  31.300  1.00  0.00           H  
ATOM   2531  CB  VAL   178      43.277  17.982  30.885  1.00  0.00           C  
ATOM   2532  HB  VAL   178      43.556  18.652  30.071  1.00  0.00           H  
ATOM   2533  CG1 VAL   178      41.967  18.585  31.485  1.00  0.00           C  
ATOM   2534 HG11 VAL   178      41.703  17.916  32.303  1.00  0.00           H  
ATOM   2535 HG12 VAL   178      41.169  18.543  30.743  1.00  0.00           H  
ATOM   2536 HG13 VAL   178      41.997  19.616  31.837  1.00  0.00           H  
ATOM   2537  CG2 VAL   178      44.325  18.031  32.027  1.00  0.00           C  
ATOM   2538 HG21 VAL   178      44.112  17.441  32.918  1.00  0.00           H  
ATOM   2539 HG22 VAL   178      45.275  17.703  31.605  1.00  0.00           H  
ATOM   2540 HG23 VAL   178      44.515  19.087  32.218  1.00  0.00           H  
ATOM   2541  C   VAL   178      41.976  16.272  29.425  1.00  0.00           C  
ATOM   2542  O   VAL   178      40.813  16.283  29.832  1.00  0.00           O  
ATOM   2543  N   ASP   179      42.212  16.084  28.149  1.00  0.00           N  
ATOM   2544  H   ASP   179      43.188  16.164  27.902  1.00  0.00           H  
ATOM   2545  CA  ASP   179      41.287  15.948  27.080  1.00  0.00           C  
ATOM   2546  HA  ASP   179      40.597  16.779  27.228  1.00  0.00           H  
ATOM   2547  CB  ASP   179      42.010  16.019  25.687  1.00  0.00           C  
ATOM   2548  HB2 ASP   179      42.723  15.210  25.526  1.00  0.00           H  
ATOM   2549  HB3 ASP   179      41.217  15.841  24.960  1.00  0.00           H  
ATOM   2550  CG  ASP   179      42.519  17.362  25.174  1.00  0.00           C  
ATOM   2551  OD1 ASP   179      42.415  18.469  25.748  1.00  0.00           O  
ATOM   2552  OD2 ASP   179      43.163  17.439  24.101  1.00  0.00           O  
ATOM   2553  C   ASP   179      40.302  14.738  27.233  1.00  0.00           C  
ATOM   2554  O   ASP   179      39.145  14.869  26.880  1.00  0.00           O  
ATOM   2555  N   GLN   180      40.761  13.597  27.813  1.00  0.00           N  
ATOM   2556  H   GLN   180      41.762  13.478  27.761  1.00  0.00           H  
ATOM   2557  CA  GLN   180      39.958  12.463  28.267  1.00  0.00           C  
ATOM   2558  HA  GLN   180      39.508  12.070  27.355  1.00  0.00           H  
ATOM   2559  CB  GLN   180      40.748  11.321  28.817  1.00  0.00           C  
ATOM   2560  HB2 GLN   180      40.157  10.429  29.023  1.00  0.00           H  
ATOM   2561  HB3 GLN   180      41.587  11.052  28.175  1.00  0.00           H  
ATOM   2562  CG  GLN   180      41.550  11.662  30.148  1.00  0.00           C  
ATOM   2563  HG2 GLN   180      40.878  11.700  31.006  1.00  0.00           H  
ATOM   2564  HG3 GLN   180      41.971  12.667  30.107  1.00  0.00           H  
ATOM   2565  CD  GLN   180      42.733  10.730  30.474  1.00  0.00           C  
ATOM   2566  OE1 GLN   180      43.870  11.229  30.722  1.00  0.00           O  
ATOM   2567  NE2 GLN   180      42.646   9.417  30.627  1.00  0.00           N  
ATOM   2568 HE21 GLN   180      41.832   8.937  30.271  1.00  0.00           H  
ATOM   2569 HE22 GLN   180      43.544   9.004  30.833  1.00  0.00           H  
ATOM   2570  C   GLN   180      38.832  12.727  29.251  1.00  0.00           C  
ATOM   2571  O   GLN   180      38.819  13.698  30.044  1.00  0.00           O  
ATOM   2572  N   GLY   181      37.797  11.930  29.052  1.00  0.00           N  
ATOM   2573  H   GLY   181      37.892  11.232  28.329  1.00  0.00           H  
ATOM   2574  CA  GLY   181      36.551  12.013  29.832  1.00  0.00           C  
ATOM   2575  HA2 GLY   181      36.018  11.077  29.667  1.00  0.00           H  
ATOM   2576  HA3 GLY   181      36.711  12.214  30.891  1.00  0.00           H  
ATOM   2577  C   GLY   181      35.662  13.151  29.359  1.00  0.00           C  
ATOM   2578  O   GLY   181      34.560  12.809  29.228  1.00  0.00           O  
ATOM   2579  N   ARG   182      36.166  14.396  29.128  1.00  0.00           N  
ATOM   2580  H   ARG   182      37.169  14.484  29.198  1.00  0.00           H  
ATOM   2581  CA  ARG   182      35.506  15.702  28.904  1.00  0.00           C  
ATOM   2582  HA  ARG   182      34.515  15.428  29.266  1.00  0.00           H  
ATOM   2583  CB  ARG   182      36.137  16.799  29.738  1.00  0.00           C  
ATOM   2584  HB2 ARG   182      36.355  16.526  30.770  1.00  0.00           H  
ATOM   2585  HB3 ARG   182      35.488  17.671  29.657  1.00  0.00           H  
ATOM   2586  CG  ARG   182      37.436  17.174  29.082  1.00  0.00           C  
ATOM   2587  HG2 ARG   182      38.054  16.322  28.801  1.00  0.00           H  
ATOM   2588  HG3 ARG   182      37.131  17.667  28.159  1.00  0.00           H  
ATOM   2589  CD  ARG   182      38.317  18.155  29.831  1.00  0.00           C  
ATOM   2590  HD2 ARG   182      39.204  18.311  29.216  1.00  0.00           H  
ATOM   2591  HD3 ARG   182      37.739  19.052  30.053  1.00  0.00           H  
ATOM   2592  NE  ARG   182      38.676  17.628  31.149  1.00  0.00           N  
ATOM   2593  HE  ARG   182      39.054  16.691  31.164  1.00  0.00           H  
ATOM   2594  CZ  ARG   182      38.741  18.409  32.231  1.00  0.00           C  
ATOM   2595  NH1 ARG   182      39.059  17.819  33.312  1.00  0.00           N  
ATOM   2596 HH11 ARG   182      39.396  16.868  33.326  1.00  0.00           H  
ATOM   2597 HH12 ARG   182      38.999  18.295  34.201  1.00  0.00           H  
ATOM   2598  NH2 ARG   182      38.339  19.703  32.326  1.00  0.00           N  
ATOM   2599 HH21 ARG   182      37.988  20.234  31.541  1.00  0.00           H  
ATOM   2600 HH22 ARG   182      38.323  20.091  33.258  1.00  0.00           H  
ATOM   2601  C   ARG   182      35.173  16.218  27.510  1.00  0.00           C  
ATOM   2602  O   ARG   182      35.696  15.718  26.505  1.00  0.00           O  
ATOM   2603  N   THR   183      34.199  17.134  27.493  1.00  0.00           N  
ATOM   2604  H   THR   183      33.820  17.453  28.373  1.00  0.00           H  
ATOM   2605  CA  THR   183      33.890  17.888  26.252  1.00  0.00           C  
ATOM   2606  HA  THR   183      34.135  17.258  25.397  1.00  0.00           H  
ATOM   2607  CB  THR   183      32.394  18.255  26.148  1.00  0.00           C  
ATOM   2608  HB  THR   183      31.743  17.428  26.430  1.00  0.00           H  
ATOM   2609  CG2 THR   183      32.024  19.450  27.097  1.00  0.00           C  
ATOM   2610 HG21 THR   183      32.366  20.313  26.525  1.00  0.00           H  
ATOM   2611 HG22 THR   183      32.506  19.335  28.068  1.00  0.00           H  
ATOM   2612 HG23 THR   183      30.946  19.605  27.144  1.00  0.00           H  
ATOM   2613  OG1 THR   183      32.036  18.731  24.836  1.00  0.00           O  
ATOM   2614  HG1 THR   183      31.794  17.983  24.284  1.00  0.00           H  
ATOM   2615  C   THR   183      34.776  19.209  26.165  1.00  0.00           C  
ATOM   2616  O   THR   183      35.094  19.806  27.198  1.00  0.00           O  
ATOM   2617  N   PRO   184      35.199  19.661  24.988  1.00  0.00           N  
ATOM   2618  CD  PRO   184      35.053  19.086  23.659  1.00  0.00           C  
ATOM   2619  HD2 PRO   184      34.163  19.464  23.156  1.00  0.00           H  
ATOM   2620  HD3 PRO   184      35.027  17.997  23.705  1.00  0.00           H  
ATOM   2621  CG  PRO   184      36.256  19.567  22.858  1.00  0.00           C  
ATOM   2622  HG2 PRO   184      37.222  19.093  23.034  1.00  0.00           H  
ATOM   2623  HG3 PRO   184      36.046  19.461  21.793  1.00  0.00           H  
ATOM   2624  CB  PRO   184      36.464  21.037  23.356  1.00  0.00           C  
ATOM   2625  HB2 PRO   184      35.653  21.632  22.935  1.00  0.00           H  
ATOM   2626  HB3 PRO   184      37.457  21.440  23.160  1.00  0.00           H  
ATOM   2627  CA  PRO   184      36.131  20.773  24.841  1.00  0.00           C  
ATOM   2628  HA  PRO   184      37.023  20.457  25.382  1.00  0.00           H  
ATOM   2629  C   PRO   184      35.686  22.088  25.577  1.00  0.00           C  
ATOM   2630  O   PRO   184      36.565  22.912  25.738  1.00  0.00           O  
ATOM   2631  N   ALA   185      34.411  22.326  25.995  1.00  0.00           N  
ATOM   2632  H   ALA   185      33.605  21.751  25.797  1.00  0.00           H  
ATOM   2633  CA  ALA   185      34.099  23.516  26.719  1.00  0.00           C  
ATOM   2634  HA  ALA   185      34.281  24.343  26.033  1.00  0.00           H  
ATOM   2635  CB  ALA   185      32.583  23.603  26.949  1.00  0.00           C  
ATOM   2636  HB1 ALA   185      32.149  22.732  27.439  1.00  0.00           H  
ATOM   2637  HB2 ALA   185      32.461  24.434  27.645  1.00  0.00           H  
ATOM   2638  HB3 ALA   185      32.092  23.885  26.018  1.00  0.00           H  
ATOM   2639  C   ALA   185      34.867  23.718  28.075  1.00  0.00           C  
ATOM   2640  O   ALA   185      34.917  24.867  28.512  1.00  0.00           O  
ATOM   2641  N   PHE   186      35.378  22.635  28.602  1.00  0.00           N  
ATOM   2642  H   PHE   186      35.200  21.812  28.043  1.00  0.00           H  
ATOM   2643  CA  PHE   186      36.205  22.511  29.775  1.00  0.00           C  
ATOM   2644  HA  PHE   186      36.148  23.519  30.185  1.00  0.00           H  
ATOM   2645  CB  PHE   186      35.438  21.578  30.734  1.00  0.00           C  
ATOM   2646  HB2 PHE   186      35.515  20.546  30.392  1.00  0.00           H  
ATOM   2647  HB3 PHE   186      36.016  21.779  31.637  1.00  0.00           H  
ATOM   2648  CG  PHE   186      33.974  21.973  30.861  1.00  0.00           C  
ATOM   2649  CD1 PHE   186      32.884  21.133  30.520  1.00  0.00           C  
ATOM   2650  HD1 PHE   186      33.045  20.078  30.359  1.00  0.00           H  
ATOM   2651  CE1 PHE   186      31.619  21.588  30.372  1.00  0.00           C  
ATOM   2652  HE1 PHE   186      30.835  20.956  29.983  1.00  0.00           H  
ATOM   2653  CZ  PHE   186      31.316  22.912  30.729  1.00  0.00           C  
ATOM   2654  HZ  PHE   186      30.307  23.273  30.869  1.00  0.00           H  
ATOM   2655  CE2 PHE   186      32.347  23.753  31.185  1.00  0.00           C  
ATOM   2656  HE2 PHE   186      32.177  24.716  31.644  1.00  0.00           H  
ATOM   2657  CD2 PHE   186      33.678  23.301  31.242  1.00  0.00           C  
ATOM   2658  HD2 PHE   186      34.524  23.895  31.555  1.00  0.00           H  
ATOM   2659  C   PHE   186      37.634  22.137  29.532  1.00  0.00           C  
ATOM   2660  O   PHE   186      38.328  21.679  30.455  1.00  0.00           O  
ATOM   2661  N   ARG   187      38.154  22.239  28.273  1.00  0.00           N  
ATOM   2662  H   ARG   187      37.574  22.638  27.549  1.00  0.00           H  
ATOM   2663  CA  ARG   187      39.599  22.143  27.810  1.00  0.00           C  
ATOM   2664  HA  ARG   187      40.026  21.192  28.126  1.00  0.00           H  
ATOM   2665  CB  ARG   187      39.622  22.231  26.297  1.00  0.00           C  
ATOM   2666  HB2 ARG   187      38.739  21.736  25.892  1.00  0.00           H  
ATOM   2667  HB3 ARG   187      39.637  23.296  26.065  1.00  0.00           H  
ATOM   2668  CG  ARG   187      40.894  21.534  25.893  1.00  0.00           C  
ATOM   2669  HG2 ARG   187      41.724  22.113  26.298  1.00  0.00           H  
ATOM   2670  HG3 ARG   187      40.786  20.462  26.056  1.00  0.00           H  
ATOM   2671  CD  ARG   187      40.865  21.557  24.404  1.00  0.00           C  
ATOM   2672  HD2 ARG   187      39.915  21.241  23.973  1.00  0.00           H  
ATOM   2673  HD3 ARG   187      41.185  22.488  23.935  1.00  0.00           H  
ATOM   2674  NE  ARG   187      41.974  20.676  23.988  1.00  0.00           N  
ATOM   2675  HE  ARG   187      41.814  19.718  24.264  1.00  0.00           H  
ATOM   2676  CZ  ARG   187      43.162  20.896  23.477  1.00  0.00           C  
ATOM   2677  NH1 ARG   187      43.586  22.096  23.045  1.00  0.00           N  
ATOM   2678 HH11 ARG   187      43.228  22.823  23.648  1.00  0.00           H  
ATOM   2679 HH12 ARG   187      44.550  22.125  22.748  1.00  0.00           H  
ATOM   2680  NH2 ARG   187      44.029  19.927  23.317  1.00  0.00           N  
ATOM   2681 HH21 ARG   187      43.762  19.028  23.692  1.00  0.00           H  
ATOM   2682 HH22 ARG   187      44.911  20.103  22.857  1.00  0.00           H  
ATOM   2683  C   ARG   187      40.544  23.103  28.502  1.00  0.00           C  
ATOM   2684  O   ARG   187      40.140  24.209  28.773  1.00  0.00           O  
ATOM   2685  N   VAL   188      41.734  22.674  28.927  1.00  0.00           N  
ATOM   2686  H   VAL   188      41.942  21.702  28.746  1.00  0.00           H  
ATOM   2687  CA  VAL   188      42.762  23.524  29.639  1.00  0.00           C  
ATOM   2688  HA  VAL   188      42.383  23.817  30.619  1.00  0.00           H  
ATOM   2689  CB  VAL   188      44.108  22.753  29.900  1.00  0.00           C  
ATOM   2690  HB  VAL   188      44.366  22.158  29.024  1.00  0.00           H  
ATOM   2691  CG1 VAL   188      45.300  23.638  30.331  1.00  0.00           C  
ATOM   2692 HG11 VAL   188      45.291  24.499  29.662  1.00  0.00           H  
ATOM   2693 HG12 VAL   188      45.154  24.084  31.315  1.00  0.00           H  
ATOM   2694 HG13 VAL   188      46.224  23.065  30.253  1.00  0.00           H  
ATOM   2695  CG2 VAL   188      43.729  21.594  30.847  1.00  0.00           C  
ATOM   2696 HG21 VAL   188      44.642  21.077  31.143  1.00  0.00           H  
ATOM   2697 HG22 VAL   188      43.334  22.124  31.714  1.00  0.00           H  
ATOM   2698 HG23 VAL   188      42.864  20.991  30.573  1.00  0.00           H  
ATOM   2699  C   VAL   188      42.969  24.805  28.843  1.00  0.00           C  
ATOM   2700  O   VAL   188      43.144  24.763  27.562  1.00  0.00           O  
ATOM   2701  N   GLN   189      43.084  25.901  29.547  1.00  0.00           N  
ATOM   2702  H   GLN   189      42.951  25.715  30.531  1.00  0.00           H  
ATOM   2703  CA  GLN   189      43.396  27.275  29.105  1.00  0.00           C  
ATOM   2704  HA  GLN   189      43.996  27.363  28.200  1.00  0.00           H  
ATOM   2705  CB  GLN   189      41.954  27.947  28.758  1.00  0.00           C  
ATOM   2706  HB2 GLN   189      42.136  28.863  28.196  1.00  0.00           H  
ATOM   2707  HB3 GLN   189      41.331  27.255  28.192  1.00  0.00           H  
ATOM   2708  CG  GLN   189      41.143  28.489  29.930  1.00  0.00           C  
ATOM   2709  HG2 GLN   189      40.451  27.731  30.298  1.00  0.00           H  
ATOM   2710  HG3 GLN   189      41.868  28.725  30.710  1.00  0.00           H  
ATOM   2711  CD  GLN   189      40.227  29.658  29.633  1.00  0.00           C  
ATOM   2712  OE1 GLN   189      39.343  29.608  28.776  1.00  0.00           O  
ATOM   2713  NE2 GLN   189      40.509  30.824  30.223  1.00  0.00           N  
ATOM   2714 HE21 GLN   189      41.318  30.941  30.817  1.00  0.00           H  
ATOM   2715 HE22 GLN   189      39.869  31.589  30.065  1.00  0.00           H  
ATOM   2716  C   GLN   189      44.147  28.173  30.118  1.00  0.00           C  
ATOM   2717  O   GLN   189      44.336  27.689  31.225  1.00  0.00           O  
ATOM   2718  N   PRO   190      44.681  29.417  29.800  1.00  0.00           N  
ATOM   2719  CD  PRO   190      44.734  30.060  28.449  1.00  0.00           C  
ATOM   2720  HD2 PRO   190      45.321  29.431  27.781  1.00  0.00           H  
ATOM   2721  HD3 PRO   190      43.806  30.244  27.907  1.00  0.00           H  
ATOM   2722  CG  PRO   190      45.181  31.519  28.652  1.00  0.00           C  
ATOM   2723  HG2 PRO   190      44.305  32.151  28.795  1.00  0.00           H  
ATOM   2724  HG3 PRO   190      45.778  31.957  27.852  1.00  0.00           H  
ATOM   2725  CB  PRO   190      45.963  31.390  29.932  1.00  0.00           C  
ATOM   2726  HB2 PRO   190      45.900  32.344  30.455  1.00  0.00           H  
ATOM   2727  HB3 PRO   190      47.024  31.143  29.899  1.00  0.00           H  
ATOM   2728  CA  PRO   190      45.311  30.327  30.762  1.00  0.00           C  
ATOM   2729  HA  PRO   190      46.109  29.789  31.274  1.00  0.00           H  
ATOM   2730  C   PRO   190      44.214  30.741  31.822  1.00  0.00           C  
ATOM   2731  O   PRO   190      43.007  30.875  31.572  1.00  0.00           O  
ATOM   2732  N   MET   191      44.640  31.040  33.043  1.00  0.00           N  
ATOM   2733  H   MET   191      45.633  30.895  33.161  1.00  0.00           H  
ATOM   2734  CA  MET   191      43.876  31.586  34.231  1.00  0.00           C  
ATOM   2735  HA  MET   191      43.021  30.919  34.338  1.00  0.00           H  
ATOM   2736  CB  MET   191      44.680  31.529  35.523  1.00  0.00           C  
ATOM   2737  HB2 MET   191      45.147  30.552  35.646  1.00  0.00           H  
ATOM   2738  HB3 MET   191      45.472  32.260  35.684  1.00  0.00           H  
ATOM   2739  CG  MET   191      43.684  31.656  36.667  1.00  0.00           C  
ATOM   2740  HG2 MET   191      42.947  32.419  36.418  1.00  0.00           H  
ATOM   2741  HG3 MET   191      44.185  31.798  37.624  1.00  0.00           H  
ATOM   2742  SD  MET   191      42.540  30.190  36.896  1.00  0.00           S  
ATOM   2743  CE  MET   191      43.587  29.112  37.918  1.00  0.00           C  
ATOM   2744  HE1 MET   191      43.564  29.376  38.975  1.00  0.00           H  
ATOM   2745  HE2 MET   191      43.193  28.098  37.852  1.00  0.00           H  
ATOM   2746  HE3 MET   191      44.542  29.161  37.395  1.00  0.00           H  
ATOM   2747  C   MET   191      43.553  33.033  33.872  1.00  0.00           C  
ATOM   2748  O   MET   191      44.484  33.888  33.751  1.00  0.00           O  
ATOM   2749  N   PRO   192      42.215  33.416  33.810  1.00  0.00           N  
ATOM   2750  CD  PRO   192      41.093  32.469  33.676  1.00  0.00           C  
ATOM   2751  HD2 PRO   192      40.965  32.174  32.634  1.00  0.00           H  
ATOM   2752  HD3 PRO   192      41.143  31.688  34.435  1.00  0.00           H  
ATOM   2753  CG  PRO   192      39.932  33.358  33.984  1.00  0.00           C  
ATOM   2754  HG2 PRO   192      39.679  33.391  35.044  1.00  0.00           H  
ATOM   2755  HG3 PRO   192      39.124  33.079  33.309  1.00  0.00           H  
ATOM   2756  CB  PRO   192      40.384  34.734  33.531  1.00  0.00           C  
ATOM   2757  HB2 PRO   192      39.827  35.515  34.049  1.00  0.00           H  
ATOM   2758  HB3 PRO   192      40.112  34.830  32.479  1.00  0.00           H  
ATOM   2759  CA  PRO   192      41.847  34.773  33.773  1.00  0.00           C  
ATOM   2760  HA  PRO   192      42.395  35.268  32.971  1.00  0.00           H  
ATOM   2761  C   PRO   192      42.148  35.352  35.167  1.00  0.00           C  
ATOM   2762  O   PRO   192      41.793  34.835  36.221  1.00  0.00           O  
ATOM   2763  N   LEU   193      42.826  36.490  35.295  1.00  0.00           N  
ATOM   2764  H   LEU   193      42.996  36.973  34.424  1.00  0.00           H  
ATOM   2765  CA  LEU   193      43.192  37.226  36.524  1.00  0.00           C  
ATOM   2766  HA  LEU   193      42.865  36.708  37.425  1.00  0.00           H  
ATOM   2767  CB  LEU   193      44.754  37.467  36.680  1.00  0.00           C  
ATOM   2768  HB2 LEU   193      45.147  38.037  35.838  1.00  0.00           H  
ATOM   2769  HB3 LEU   193      44.874  38.151  37.520  1.00  0.00           H  
ATOM   2770  CG  LEU   193      45.425  36.157  36.862  1.00  0.00           C  
ATOM   2771  HG  LEU   193      45.095  35.514  36.046  1.00  0.00           H  
ATOM   2772  CD1 LEU   193      46.962  36.145  36.738  1.00  0.00           C  
ATOM   2773 HD11 LEU   193      47.258  35.195  36.294  1.00  0.00           H  
ATOM   2774 HD12 LEU   193      47.306  36.997  36.151  1.00  0.00           H  
ATOM   2775 HD13 LEU   193      47.503  36.178  37.683  1.00  0.00           H  
ATOM   2776  CD2 LEU   193      45.160  35.401  38.110  1.00  0.00           C  
ATOM   2777 HD21 LEU   193      44.134  35.070  37.943  1.00  0.00           H  
ATOM   2778 HD22 LEU   193      45.288  36.131  38.909  1.00  0.00           H  
ATOM   2779 HD23 LEU   193      45.824  34.540  38.193  1.00  0.00           H  
ATOM   2780  C   LEU   193      42.559  38.675  36.458  1.00  0.00           C  
ATOM   2781  O   LEU   193      42.516  39.380  35.444  1.00  0.00           O  
ATOM   2782  N   ALA   194      42.180  39.105  37.635  1.00  0.00           N  
ATOM   2783  H   ALA   194      42.387  38.465  38.388  1.00  0.00           H  
ATOM   2784  CA  ALA   194      41.831  40.443  38.036  1.00  0.00           C  
ATOM   2785  HA  ALA   194      41.167  40.735  37.223  1.00  0.00           H  
ATOM   2786  CB  ALA   194      41.095  40.328  39.367  1.00  0.00           C  
ATOM   2787  HB1 ALA   194      40.801  41.325  39.696  1.00  0.00           H  
ATOM   2788  HB2 ALA   194      40.143  39.852  39.127  1.00  0.00           H  
ATOM   2789  HB3 ALA   194      41.618  39.747  40.126  1.00  0.00           H  
ATOM   2790  C   ALA   194      43.056  41.339  38.046  1.00  0.00           C  
ATOM   2791  O   ALA   194      43.811  41.243  39.023  1.00  0.00           O  
ATOM   2792  N   VAL   195      43.127  42.170  37.057  1.00  0.00           N  
ATOM   2793  H   VAL   195      42.316  42.099  36.459  1.00  0.00           H  
ATOM   2794  CA  VAL   195      44.278  43.010  36.719  1.00  0.00           C  
ATOM   2795  HA  VAL   195      44.937  43.103  37.582  1.00  0.00           H  
ATOM   2796  CB  VAL   195      45.104  42.591  35.448  1.00  0.00           C  
ATOM   2797  HB  VAL   195      45.522  41.626  35.733  1.00  0.00           H  
ATOM   2798  CG1 VAL   195      44.283  42.508  34.120  1.00  0.00           C  
ATOM   2799 HG11 VAL   195      43.318  42.007  34.208  1.00  0.00           H  
ATOM   2800 HG12 VAL   195      44.823  42.089  33.271  1.00  0.00           H  
ATOM   2801 HG13 VAL   195      43.990  43.541  33.932  1.00  0.00           H  
ATOM   2802  CG2 VAL   195      46.387  43.289  35.047  1.00  0.00           C  
ATOM   2803 HG21 VAL   195      47.168  43.295  35.808  1.00  0.00           H  
ATOM   2804 HG22 VAL   195      46.903  42.785  34.230  1.00  0.00           H  
ATOM   2805 HG23 VAL   195      46.094  44.269  34.672  1.00  0.00           H  
ATOM   2806  C   VAL   195      43.735  44.486  36.532  1.00  0.00           C  
ATOM   2807  O   VAL   195      42.575  44.702  36.183  1.00  0.00           O  
ATOM   2808  N   HIE   196      44.586  45.518  36.860  1.00  0.00           N  
ATOM   2809  H   HIE   196      45.483  45.233  37.226  1.00  0.00           H  
ATOM   2810  CA  HIE   196      44.503  46.936  36.607  1.00  0.00           C  
ATOM   2811  HA  HIE   196      43.686  47.188  35.932  1.00  0.00           H  
ATOM   2812  CB  HIE   196      44.086  47.697  37.934  1.00  0.00           C  
ATOM   2813  HB2 HIE   196      43.014  47.540  38.057  1.00  0.00           H  
ATOM   2814  HB3 HIE   196      44.671  47.266  38.746  1.00  0.00           H  
ATOM   2815  CG  HIE   196      44.122  49.167  37.984  1.00  0.00           C  
ATOM   2816  ND1 HIE   196      43.406  50.047  37.160  1.00  0.00           N  
ATOM   2817  CE1 HIE   196      43.782  51.309  37.550  1.00  0.00           C  
ATOM   2818  HE1 HIE   196      43.435  52.224  37.092  1.00  0.00           H  
ATOM   2819  NE2 HIE   196      44.594  51.168  38.622  1.00  0.00           N  
ATOM   2820  HE2 HIE   196      44.996  51.989  39.050  1.00  0.00           H  
ATOM   2821  CD2 HIE   196      44.764  49.898  38.953  1.00  0.00           C  
ATOM   2822  HD2 HIE   196      45.460  49.580  39.715  1.00  0.00           H  
ATOM   2823  C   HIE   196      45.902  47.376  36.007  1.00  0.00           C  
ATOM   2824  O   HIE   196      46.862  46.599  35.878  1.00  0.00           O  
ATOM   2825  N   ARG   197      46.038  48.650  35.644  1.00  0.00           N  
ATOM   2826  H   ARG   197      45.202  49.215  35.648  1.00  0.00           H  
ATOM   2827  CA  ARG   197      47.116  49.267  34.867  1.00  0.00           C  
ATOM   2828  HA  ARG   197      46.662  50.201  34.538  1.00  0.00           H  
ATOM   2829  CB  ARG   197      48.297  49.567  35.791  1.00  0.00           C  
ATOM   2830  HB2 ARG   197      49.149  49.886  35.191  1.00  0.00           H  
ATOM   2831  HB3 ARG   197      48.736  48.695  36.276  1.00  0.00           H  
ATOM   2832  CG  ARG   197      47.954  50.547  36.980  1.00  0.00           C  
ATOM   2833  HG2 ARG   197      47.444  51.465  36.689  1.00  0.00           H  
ATOM   2834  HG3 ARG   197      47.352  49.916  37.634  1.00  0.00           H  
ATOM   2835  CD  ARG   197      49.199  51.048  37.689  1.00  0.00           C  
ATOM   2836  HD2 ARG   197      49.909  50.244  37.883  1.00  0.00           H  
ATOM   2837  HD3 ARG   197      49.020  51.324  38.728  1.00  0.00           H  
ATOM   2838  NE  ARG   197      49.932  52.010  36.887  1.00  0.00           N  
ATOM   2839  HE  ARG   197      49.444  52.550  36.186  1.00  0.00           H  
ATOM   2840  CZ  ARG   197      51.232  52.173  36.823  1.00  0.00           C  
ATOM   2841  NH1 ARG   197      52.115  51.701  37.669  1.00  0.00           N  
ATOM   2842 HH11 ARG   197      51.786  51.153  38.451  1.00  0.00           H  
ATOM   2843 HH12 ARG   197      53.096  51.939  37.637  1.00  0.00           H  
ATOM   2844  NH2 ARG   197      51.660  52.929  35.859  1.00  0.00           N  
ATOM   2845 HH21 ARG   197      50.959  53.482  35.386  1.00  0.00           H  
ATOM   2846 HH22 ARG   197      52.648  52.983  35.659  1.00  0.00           H  
ATOM   2847  C   ARG   197      47.495  48.479  33.634  1.00  0.00           C  
ATOM   2848  O   ARG   197      48.663  48.201  33.320  1.00  0.00           O  
ATOM   2849  N   ARG   198      46.477  48.195  32.831  1.00  0.00           N  
ATOM   2850  H   ARG   198      45.528  48.460  33.055  1.00  0.00           H  
ATOM   2851  CA  ARG   198      46.564  47.505  31.535  1.00  0.00           C  
ATOM   2852  HA  ARG   198      47.210  46.640  31.684  1.00  0.00           H  
ATOM   2853  CB  ARG   198      45.149  46.991  31.161  1.00  0.00           C  
ATOM   2854  HB2 ARG   198      45.071  46.646  30.130  1.00  0.00           H  
ATOM   2855  HB3 ARG   198      44.412  47.789  31.072  1.00  0.00           H  
ATOM   2856  CG  ARG   198      44.627  45.838  32.085  1.00  0.00           C  
ATOM   2857  HG2 ARG   198      45.353  45.054  32.301  1.00  0.00           H  
ATOM   2858  HG3 ARG   198      44.436  46.299  33.054  1.00  0.00           H  
ATOM   2859  CD  ARG   198      43.338  45.198  31.471  1.00  0.00           C  
ATOM   2860  HD2 ARG   198      42.844  44.731  32.323  1.00  0.00           H  
ATOM   2861  HD3 ARG   198      42.766  46.017  31.034  1.00  0.00           H  
ATOM   2862  NE  ARG   198      43.653  44.339  30.305  1.00  0.00           N  
ATOM   2863  HE  ARG   198      44.602  43.999  30.242  1.00  0.00           H  
ATOM   2864  CZ  ARG   198      42.838  44.013  29.321  1.00  0.00           C  
ATOM   2865  NH1 ARG   198      43.455  43.563  28.213  1.00  0.00           N  
ATOM   2866 HH11 ARG   198      44.458  43.641  28.126  1.00  0.00           H  
ATOM   2867 HH12 ARG   198      42.834  43.360  27.442  1.00  0.00           H  
ATOM   2868  NH2 ARG   198      41.555  44.179  29.248  1.00  0.00           N  
ATOM   2869 HH21 ARG   198      41.072  44.571  30.044  1.00  0.00           H  
ATOM   2870 HH22 ARG   198      41.115  44.054  28.347  1.00  0.00           H  
ATOM   2871  C   ARG   198      47.152  48.341  30.329  1.00  0.00           C  
ATOM   2872  O   ARG   198      48.136  47.874  29.693  1.00  0.00           O  
ATOM   2873  N   GLN   199      46.774  49.635  30.157  1.00  0.00           N  
ATOM   2874  H   GLN   199      46.236  50.109  30.869  1.00  0.00           H  
ATOM   2875  CA  GLN   199      47.420  50.543  29.167  1.00  0.00           C  
ATOM   2876  HA  GLN   199      47.579  49.742  28.445  1.00  0.00           H  
ATOM   2877  CB  GLN   199      46.477  51.622  28.782  1.00  0.00           C  
ATOM   2878  HB2 GLN   199      46.226  52.261  29.629  1.00  0.00           H  
ATOM   2879  HB3 GLN   199      46.939  52.170  27.961  1.00  0.00           H  
ATOM   2880  CG  GLN   199      45.146  51.093  28.250  1.00  0.00           C  
ATOM   2881  HG2 GLN   199      44.502  51.877  27.852  1.00  0.00           H  
ATOM   2882  HG3 GLN   199      44.658  50.691  29.138  1.00  0.00           H  
ATOM   2883  CD  GLN   199      45.300  50.170  27.016  1.00  0.00           C  
ATOM   2884  OE1 GLN   199      46.321  49.952  26.364  1.00  0.00           O  
ATOM   2885  NE2 GLN   199      44.160  49.715  26.512  1.00  0.00           N  
ATOM   2886 HE21 GLN   199      43.312  49.883  27.035  1.00  0.00           H  
ATOM   2887 HE22 GLN   199      44.258  49.195  25.651  1.00  0.00           H  
ATOM   2888  C   GLN   199      48.763  51.128  29.568  1.00  0.00           C  
ATOM   2889  O   GLN   199      49.648  51.402  28.773  1.00  0.00           O  
ATOM   2890  N   ASP   200      48.984  51.235  30.855  1.00  0.00           N  
ATOM   2891  H   ASP   200      48.190  51.137  31.471  1.00  0.00           H  
ATOM   2892  CA  ASP   200      50.215  51.695  31.473  1.00  0.00           C  
ATOM   2893  HA  ASP   200      50.608  52.513  30.868  1.00  0.00           H  
ATOM   2894  CB  ASP   200      50.113  51.965  32.922  1.00  0.00           C  
ATOM   2895  HB2 ASP   200      49.615  51.129  33.412  1.00  0.00           H  
ATOM   2896  HB3 ASP   200      51.046  52.080  33.474  1.00  0.00           H  
ATOM   2897  CG  ASP   200      49.356  53.259  33.330  1.00  0.00           C  
ATOM   2898  OD1 ASP   200      48.676  53.925  32.466  1.00  0.00           O  
ATOM   2899  OD2 ASP   200      49.198  53.423  34.555  1.00  0.00           O  
ATOM   2900  C   ASP   200      51.338  50.559  31.322  1.00  0.00           C  
ATOM   2901  O   ASP   200      52.538  50.743  31.471  1.00  0.00           O  
ATOM   2902  N   GLY   201      50.890  49.368  30.965  1.00  0.00           N  
ATOM   2903  H   GLY   201      49.900  49.297  31.156  1.00  0.00           H  
ATOM   2904  CA  GLY   201      51.650  48.082  30.874  1.00  0.00           C  
ATOM   2905  HA2 GLY   201      50.962  47.326  30.496  1.00  0.00           H  
ATOM   2906  HA3 GLY   201      52.499  48.215  30.202  1.00  0.00           H  
ATOM   2907  C   GLY   201      52.226  47.498  32.148  1.00  0.00           C  
ATOM   2908  O   GLY   201      52.852  46.448  32.108  1.00  0.00           O  
ATOM   2909  N   ALA   202      51.984  48.067  33.334  1.00  0.00           N  
ATOM   2910  H   ALA   202      51.466  48.935  33.359  1.00  0.00           H  
ATOM   2911  CA  ALA   202      52.478  47.590  34.627  1.00  0.00           C  
ATOM   2912  HA  ALA   202      53.566  47.536  34.630  1.00  0.00           H  
ATOM   2913  CB  ALA   202      52.156  48.672  35.638  1.00  0.00           C  
ATOM   2914  HB1 ALA   202      52.238  49.703  35.294  1.00  0.00           H  
ATOM   2915  HB2 ALA   202      51.120  48.616  35.974  1.00  0.00           H  
ATOM   2916  HB3 ALA   202      52.692  48.552  36.580  1.00  0.00           H  
ATOM   2917  C   ALA   202      51.907  46.247  35.067  1.00  0.00           C  
ATOM   2918  O   ALA   202      52.543  45.525  35.826  1.00  0.00           O  
ATOM   2919  N   LEU   203      50.678  45.946  34.609  1.00  0.00           N  
ATOM   2920  H   LEU   203      50.230  46.566  33.950  1.00  0.00           H  
ATOM   2921  CA  LEU   203      49.983  44.647  34.902  1.00  0.00           C  
ATOM   2922  HA  LEU   203      48.904  44.658  34.750  1.00  0.00           H  
ATOM   2923  CB  LEU   203      50.500  43.530  33.930  1.00  0.00           C  
ATOM   2924  HB2 LEU   203      50.000  42.620  34.264  1.00  0.00           H  
ATOM   2925  HB3 LEU   203      51.565  43.325  34.040  1.00  0.00           H  
ATOM   2926  CG  LEU   203      50.109  43.741  32.428  1.00  0.00           C  
ATOM   2927  HG  LEU   203      50.788  44.569  32.224  1.00  0.00           H  
ATOM   2928  CD1 LEU   203      50.699  42.660  31.457  1.00  0.00           C  
ATOM   2929 HD11 LEU   203      50.325  41.669  31.715  1.00  0.00           H  
ATOM   2930 HD12 LEU   203      51.787  42.657  31.393  1.00  0.00           H  
ATOM   2931 HD13 LEU   203      50.318  42.860  30.455  1.00  0.00           H  
ATOM   2932  CD2 LEU   203      48.688  44.110  32.098  1.00  0.00           C  
ATOM   2933 HD21 LEU   203      48.379  44.990  32.663  1.00  0.00           H  
ATOM   2934 HD22 LEU   203      48.600  44.253  31.021  1.00  0.00           H  
ATOM   2935 HD23 LEU   203      48.106  43.213  32.309  1.00  0.00           H  
ATOM   2936  C   LEU   203      50.028  44.205  36.388  1.00  0.00           C  
ATOM   2937  O   LEU   203      50.240  43.040  36.688  1.00  0.00           O  
ATOM   2938  N   VAL   204      49.719  45.166  37.256  1.00  0.00           N  
ATOM   2939  H   VAL   204      49.254  45.962  36.844  1.00  0.00           H  
ATOM   2940  CA  VAL   204      49.434  44.821  38.671  1.00  0.00           C  
ATOM   2941  HA  VAL   204      50.338  44.258  38.903  1.00  0.00           H  
ATOM   2942  CB  VAL   204      49.502  46.111  39.507  1.00  0.00           C  
ATOM   2943  HB  VAL   204      50.442  46.627  39.308  1.00  0.00           H  
ATOM   2944  CG1 VAL   204      48.378  47.133  39.179  1.00  0.00           C  
ATOM   2945 HG11 VAL   204      48.183  47.204  38.109  1.00  0.00           H  
ATOM   2946 HG12 VAL   204      48.817  48.098  39.433  1.00  0.00           H  
ATOM   2947 HG13 VAL   204      47.507  46.714  39.683  1.00  0.00           H  
ATOM   2948  CG2 VAL   204      49.473  45.714  41.013  1.00  0.00           C  
ATOM   2949 HG21 VAL   204      49.549  46.641  41.581  1.00  0.00           H  
ATOM   2950 HG22 VAL   204      50.243  45.010  41.329  1.00  0.00           H  
ATOM   2951 HG23 VAL   204      48.502  45.248  41.185  1.00  0.00           H  
ATOM   2952  C   VAL   204      48.128  44.042  38.888  1.00  0.00           C  
ATOM   2953  O   VAL   204      47.142  44.379  38.226  1.00  0.00           O  
ATOM   2954  N   TRP   205      48.006  43.025  39.774  1.00  0.00           N  
ATOM   2955  H   TRP   205      48.735  42.802  40.436  1.00  0.00           H  
ATOM   2956  CA  TRP   205      46.657  42.396  40.149  1.00  0.00           C  
ATOM   2957  HA  TRP   205      46.039  42.269  39.261  1.00  0.00           H  
ATOM   2958  CB  TRP   205      46.794  40.954  40.686  1.00  0.00           C  
ATOM   2959  HB2 TRP   205      47.143  40.956  41.718  1.00  0.00           H  
ATOM   2960  HB3 TRP   205      45.770  40.590  40.777  1.00  0.00           H  
ATOM   2961  CG  TRP   205      47.499  39.998  39.776  1.00  0.00           C  
ATOM   2962  CD1 TRP   205      47.671  40.006  38.456  1.00  0.00           C  
ATOM   2963  HD1 TRP   205      47.189  40.650  37.736  1.00  0.00           H  
ATOM   2964  NE1 TRP   205      48.563  39.038  38.142  1.00  0.00           N  
ATOM   2965  HE1 TRP   205      48.903  38.830  37.214  1.00  0.00           H  
ATOM   2966  CE2 TRP   205      48.810  38.183  39.221  1.00  0.00           C  
ATOM   2967  CZ2 TRP   205      49.545  37.026  39.355  1.00  0.00           C  
ATOM   2968  HZ2 TRP   205      49.956  36.533  38.486  1.00  0.00           H  
ATOM   2969  CH2 TRP   205      49.834  36.597  40.672  1.00  0.00           C  
ATOM   2970  HH2 TRP   205      50.374  35.665  40.749  1.00  0.00           H  
ATOM   2971  CZ3 TRP   205      49.429  37.358  41.793  1.00  0.00           C  
ATOM   2972  HZ3 TRP   205      49.667  37.040  42.797  1.00  0.00           H  
ATOM   2973  CE3 TRP   205      48.586  38.501  41.584  1.00  0.00           C  
ATOM   2974  HE3 TRP   205      48.067  38.986  42.397  1.00  0.00           H  
ATOM   2975  CD2 TRP   205      48.266  38.923  40.297  1.00  0.00           C  
ATOM   2976  C   TRP   205      45.797  43.228  41.021  1.00  0.00           C  
ATOM   2977  O   TRP   205      46.294  44.185  41.714  1.00  0.00           O  
ATOM   2978  N   SER   206      44.513  43.135  40.901  1.00  0.00           N  
ATOM   2979  H   SER   206      44.216  42.455  40.216  1.00  0.00           H  
ATOM   2980  CA  SER   206      43.461  43.995  41.504  1.00  0.00           C  
ATOM   2981  HA  SER   206      43.782  45.032  41.409  1.00  0.00           H  
ATOM   2982  CB  SER   206      42.175  43.803  40.731  1.00  0.00           C  
ATOM   2983  HB2 SER   206      41.460  44.553  41.068  1.00  0.00           H  
ATOM   2984  HB3 SER   206      41.716  42.850  40.998  1.00  0.00           H  
ATOM   2985  OG  SER   206      42.345  44.028  39.383  1.00  0.00           O  
ATOM   2986  HG  SER   206      41.510  43.787  38.973  1.00  0.00           H  
ATOM   2987  C   SER   206      43.205  43.709  42.976  1.00  0.00           C  
ATOM   2988  O   SER   206      43.377  42.591  43.458  1.00  0.00           O  
ATOM   2989  N   GLY   207      42.689  44.705  43.739  1.00  0.00           N  
ATOM   2990  H   GLY   207      42.733  45.649  43.384  1.00  0.00           H  
ATOM   2991  CA  GLY   207      41.991  44.672  45.057  1.00  0.00           C  
ATOM   2992  HA2 GLY   207      41.832  43.626  45.318  1.00  0.00           H  
ATOM   2993  HA3 GLY   207      42.653  45.056  45.833  1.00  0.00           H  
ATOM   2994  C   GLY   207      40.649  45.385  45.103  1.00  0.00           C  
ATOM   2995  O   GLY   207      40.131  45.896  44.058  1.00  0.00           O  
ATOM   2996  N   SER   208      40.070  45.398  46.341  1.00  0.00           N  
ATOM   2997  H   SER   208      40.352  44.792  47.098  1.00  0.00           H  
ATOM   2998  CA  SER   208      38.836  46.122  46.656  1.00  0.00           C  
ATOM   2999  HA  SER   208      38.104  45.569  46.068  1.00  0.00           H  
ATOM   3000  CB  SER   208      38.614  46.065  48.205  1.00  0.00           C  
ATOM   3001  HB2 SER   208      39.293  46.771  48.682  1.00  0.00           H  
ATOM   3002  HB3 SER   208      37.614  46.318  48.557  1.00  0.00           H  
ATOM   3003  OG  SER   208      38.786  44.690  48.558  1.00  0.00           O  
ATOM   3004  HG  SER   208      39.187  44.716  49.429  1.00  0.00           H  
ATOM   3005  C   SER   208      38.712  47.558  46.205  1.00  0.00           C  
ATOM   3006  O   SER   208      37.594  48.007  45.965  1.00  0.00           O  
ATOM   3007  N   ASP   209      39.813  48.351  46.065  1.00  0.00           N  
ATOM   3008  H   ASP   209      40.717  47.993  46.340  1.00  0.00           H  
ATOM   3009  CA  ASP   209      39.695  49.732  45.498  1.00  0.00           C  
ATOM   3010  HA  ASP   209      38.859  50.300  45.906  1.00  0.00           H  
ATOM   3011  CB  ASP   209      40.968  50.536  45.860  1.00  0.00           C  
ATOM   3012  HB2 ASP   209      41.782  49.877  45.558  1.00  0.00           H  
ATOM   3013  HB3 ASP   209      41.010  50.803  46.916  1.00  0.00           H  
ATOM   3014  CG  ASP   209      40.937  51.810  45.037  1.00  0.00           C  
ATOM   3015  OD1 ASP   209      41.443  51.840  43.876  1.00  0.00           O  
ATOM   3016  OD2 ASP   209      40.294  52.769  45.484  1.00  0.00           O  
ATOM   3017  C   ASP   209      39.437  49.737  43.962  1.00  0.00           C  
ATOM   3018  O   ASP   209      38.630  50.494  43.547  1.00  0.00           O  
ATOM   3019  N   VAL   210      40.040  48.855  43.208  1.00  0.00           N  
ATOM   3020  H   VAL   210      40.715  48.221  43.610  1.00  0.00           H  
ATOM   3021  CA  VAL   210      39.648  48.672  41.808  1.00  0.00           C  
ATOM   3022  HA  VAL   210      39.755  49.609  41.261  1.00  0.00           H  
ATOM   3023  CB  VAL   210      40.580  47.616  41.084  1.00  0.00           C  
ATOM   3024  HB  VAL   210      40.717  46.729  41.702  1.00  0.00           H  
ATOM   3025  CG1 VAL   210      40.012  47.183  39.705  1.00  0.00           C  
ATOM   3026 HG11 VAL   210      38.992  46.807  39.625  1.00  0.00           H  
ATOM   3027 HG12 VAL   210      40.138  48.023  39.022  1.00  0.00           H  
ATOM   3028 HG13 VAL   210      40.599  46.310  39.422  1.00  0.00           H  
ATOM   3029  CG2 VAL   210      41.953  48.191  40.779  1.00  0.00           C  
ATOM   3030 HG21 VAL   210      42.280  48.751  41.655  1.00  0.00           H  
ATOM   3031 HG22 VAL   210      42.717  47.485  40.455  1.00  0.00           H  
ATOM   3032 HG23 VAL   210      41.871  48.980  40.031  1.00  0.00           H  
ATOM   3033  C   VAL   210      38.182  48.213  41.726  1.00  0.00           C  
ATOM   3034  O   VAL   210      37.488  48.625  40.801  1.00  0.00           O  
ATOM   3035  N   VAL   211      37.776  47.462  42.734  1.00  0.00           N  
ATOM   3036  H   VAL   211      38.420  47.175  43.457  1.00  0.00           H  
ATOM   3037  CA  VAL   211      36.406  47.010  42.776  1.00  0.00           C  
ATOM   3038  HA  VAL   211      36.168  46.557  41.813  1.00  0.00           H  
ATOM   3039  CB  VAL   211      36.050  45.999  43.878  1.00  0.00           C  
ATOM   3040  HB  VAL   211      36.385  46.373  44.845  1.00  0.00           H  
ATOM   3041  CG1 VAL   211      34.565  45.666  44.096  1.00  0.00           C  
ATOM   3042 HG11 VAL   211      34.462  44.960  44.919  1.00  0.00           H  
ATOM   3043 HG12 VAL   211      34.134  45.178  43.222  1.00  0.00           H  
ATOM   3044 HG13 VAL   211      33.958  46.519  44.399  1.00  0.00           H  
ATOM   3045  CG2 VAL   211      36.839  44.743  43.590  1.00  0.00           C  
ATOM   3046 HG21 VAL   211      37.881  45.031  43.449  1.00  0.00           H  
ATOM   3047 HG22 VAL   211      36.669  44.233  42.641  1.00  0.00           H  
ATOM   3048 HG23 VAL   211      36.736  44.001  44.381  1.00  0.00           H  
ATOM   3049  C   VAL   211      35.489  48.268  42.990  1.00  0.00           C  
ATOM   3050  O   VAL   211      34.519  48.430  42.301  1.00  0.00           O  
ATOM   3051  N   MET   212      35.921  49.133  43.925  1.00  0.00           N  
ATOM   3052  H   MET   212      36.734  48.903  44.479  1.00  0.00           H  
ATOM   3053  CA  MET   212      35.328  50.422  44.146  1.00  0.00           C  
ATOM   3054  HA  MET   212      34.276  50.377  44.425  1.00  0.00           H  
ATOM   3055  CB  MET   212      35.898  51.229  45.370  1.00  0.00           C  
ATOM   3056  HB2 MET   212      36.983  51.321  45.423  1.00  0.00           H  
ATOM   3057  HB3 MET   212      35.545  52.261  45.367  1.00  0.00           H  
ATOM   3058  CG  MET   212      35.401  50.508  46.613  1.00  0.00           C  
ATOM   3059  HG2 MET   212      34.327  50.334  46.679  1.00  0.00           H  
ATOM   3060  HG3 MET   212      35.984  49.591  46.708  1.00  0.00           H  
ATOM   3061  SD  MET   212      35.783  51.444  48.117  1.00  0.00           S  
ATOM   3062  CE  MET   212      37.623  51.267  48.056  1.00  0.00           C  
ATOM   3063  HE1 MET   212      37.811  50.197  48.143  1.00  0.00           H  
ATOM   3064  HE2 MET   212      38.187  51.724  48.869  1.00  0.00           H  
ATOM   3065  HE3 MET   212      38.006  51.583  47.086  1.00  0.00           H  
ATOM   3066  C   MET   212      35.366  51.402  42.985  1.00  0.00           C  
ATOM   3067  O   MET   212      34.490  52.228  42.803  1.00  0.00           O  
ATOM   3068  N   GLY   213      36.435  51.311  42.211  1.00  0.00           N  
ATOM   3069  H   GLY   213      37.146  50.647  42.482  1.00  0.00           H  
ATOM   3070  CA  GLY   213      36.510  51.958  40.918  1.00  0.00           C  
ATOM   3071  HA2 GLY   213      37.459  51.643  40.482  1.00  0.00           H  
ATOM   3072  HA3 GLY   213      35.717  51.580  40.273  1.00  0.00           H  
ATOM   3073  C   GLY   213      36.566  53.465  40.934  1.00  0.00           C  
ATOM   3074  O   GLY   213      36.492  53.998  42.017  1.00  0.00           O  
ATOM   3075  N   GLU   214      36.690  54.121  39.797  1.00  0.00           N  
ATOM   3076  H   GLU   214      36.563  53.617  38.931  1.00  0.00           H  
ATOM   3077  CA  GLU   214      36.790  55.659  39.722  1.00  0.00           C  
ATOM   3078  HA  GLU   214      37.513  56.043  40.441  1.00  0.00           H  
ATOM   3079  CB  GLU   214      37.321  56.090  38.342  1.00  0.00           C  
ATOM   3080  HB2 GLU   214      36.486  55.929  37.661  1.00  0.00           H  
ATOM   3081  HB3 GLU   214      37.436  57.174  38.359  1.00  0.00           H  
ATOM   3082  CG  GLU   214      38.504  55.332  37.783  1.00  0.00           C  
ATOM   3083  HG2 GLU   214      38.758  55.696  36.787  1.00  0.00           H  
ATOM   3084  HG3 GLU   214      38.178  54.303  37.637  1.00  0.00           H  
ATOM   3085  CD  GLU   214      39.794  55.537  38.658  1.00  0.00           C  
ATOM   3086  OE1 GLU   214      40.027  54.641  39.489  1.00  0.00           O  
ATOM   3087  OE2 GLU   214      40.397  56.678  38.650  1.00  0.00           O  
ATOM   3088  C   GLU   214      35.440  56.254  40.096  1.00  0.00           C  
ATOM   3089  O   GLU   214      35.293  57.281  40.717  1.00  0.00           O  
ATOM   3090  N   ALA   215      34.324  55.494  39.936  1.00  0.00           N  
ATOM   3091  H   ALA   215      34.378  54.654  39.378  1.00  0.00           H  
ATOM   3092  CA  ALA   215      32.958  55.921  40.361  1.00  0.00           C  
ATOM   3093  HA  ALA   215      32.727  56.881  39.898  1.00  0.00           H  
ATOM   3094  CB  ALA   215      31.884  54.908  39.798  1.00  0.00           C  
ATOM   3095  HB1 ALA   215      32.260  54.374  38.925  1.00  0.00           H  
ATOM   3096  HB2 ALA   215      31.057  55.493  39.396  1.00  0.00           H  
ATOM   3097  HB3 ALA   215      31.558  54.248  40.601  1.00  0.00           H  
ATOM   3098  C   ALA   215      32.771  56.093  41.921  1.00  0.00           C  
ATOM   3099  O   ALA   215      32.138  57.068  42.411  1.00  0.00           O  
ATOM   3100  N   THR   216      33.409  55.283  42.794  1.00  0.00           N  
ATOM   3101  H   THR   216      34.012  54.500  42.586  1.00  0.00           H  
ATOM   3102  CA  THR   216      33.493  55.604  44.236  1.00  0.00           C  
ATOM   3103  HA  THR   216      32.593  56.083  44.622  1.00  0.00           H  
ATOM   3104  CB  THR   216      33.861  54.439  45.152  1.00  0.00           C  
ATOM   3105  HB  THR   216      34.926  54.300  44.969  1.00  0.00           H  
ATOM   3106  CG2 THR   216      33.631  54.724  46.638  1.00  0.00           C  
ATOM   3107 HG21 THR   216      32.668  55.176  46.877  1.00  0.00           H  
ATOM   3108 HG22 THR   216      34.423  55.354  47.042  1.00  0.00           H  
ATOM   3109 HG23 THR   216      33.487  53.818  47.226  1.00  0.00           H  
ATOM   3110  OG1 THR   216      33.075  53.342  44.812  1.00  0.00           O  
ATOM   3111  HG1 THR   216      33.461  52.983  44.010  1.00  0.00           H  
ATOM   3112  C   THR   216      34.569  56.759  44.455  1.00  0.00           C  
ATOM   3113  O   THR   216      34.262  57.650  45.308  1.00  0.00           O  
ATOM   3114  N   ARG   217      35.628  56.729  43.629  1.00  0.00           N  
ATOM   3115  H   ARG   217      35.618  55.959  42.976  1.00  0.00           H  
ATOM   3116  CA  ARG   217      36.635  57.822  43.798  1.00  0.00           C  
ATOM   3117  HA  ARG   217      37.068  57.800  44.798  1.00  0.00           H  
ATOM   3118  CB  ARG   217      37.790  57.442  42.857  1.00  0.00           C  
ATOM   3119  HB2 ARG   217      37.901  56.358  42.885  1.00  0.00           H  
ATOM   3120  HB3 ARG   217      37.492  57.748  41.854  1.00  0.00           H  
ATOM   3121  CG  ARG   217      39.152  58.012  43.236  1.00  0.00           C  
ATOM   3122  HG2 ARG   217      39.412  57.810  44.275  1.00  0.00           H  
ATOM   3123  HG3 ARG   217      39.004  59.091  43.176  1.00  0.00           H  
ATOM   3124  CD  ARG   217      40.222  57.546  42.287  1.00  0.00           C  
ATOM   3125  HD2 ARG   217      40.117  58.075  41.340  1.00  0.00           H  
ATOM   3126  HD3 ARG   217      41.147  57.937  42.711  1.00  0.00           H  
ATOM   3127  NE  ARG   217      40.186  56.103  42.079  1.00  0.00           N  
ATOM   3128  HE  ARG   217      40.161  55.847  41.102  1.00  0.00           H  
ATOM   3129  CZ  ARG   217      40.338  55.157  42.959  1.00  0.00           C  
ATOM   3130  NH1 ARG   217      40.680  55.307  44.197  1.00  0.00           N  
ATOM   3131 HH11 ARG   217      41.078  56.209  44.417  1.00  0.00           H  
ATOM   3132 HH12 ARG   217      40.652  54.441  44.716  1.00  0.00           H  
ATOM   3133  NH2 ARG   217      40.162  53.967  42.575  1.00  0.00           N  
ATOM   3134 HH21 ARG   217      40.270  53.630  41.628  1.00  0.00           H  
ATOM   3135 HH22 ARG   217      40.384  53.219  43.216  1.00  0.00           H  
ATOM   3136  C   ARG   217      36.144  59.216  43.642  1.00  0.00           C  
ATOM   3137  O   ARG   217      36.580  60.142  44.308  1.00  0.00           O  
ATOM   3138  N   ASP   218      35.228  59.381  42.653  1.00  0.00           N  
ATOM   3139  H   ASP   218      35.157  58.538  42.101  1.00  0.00           H  
ATOM   3140  CA  ASP   218      34.409  60.568  42.229  1.00  0.00           C  
ATOM   3141  HA  ASP   218      35.136  61.373  42.118  1.00  0.00           H  
ATOM   3142  CB  ASP   218      33.706  60.306  40.842  1.00  0.00           C  
ATOM   3143  HB2 ASP   218      33.011  61.124  40.650  1.00  0.00           H  
ATOM   3144  HB3 ASP   218      33.126  59.393  40.980  1.00  0.00           H  
ATOM   3145  CG  ASP   218      34.585  60.076  39.641  1.00  0.00           C  
ATOM   3146  OD1 ASP   218      35.838  60.218  39.717  1.00  0.00           O  
ATOM   3147  OD2 ASP   218      34.061  59.948  38.515  1.00  0.00           O  
ATOM   3148  C   ASP   218      33.354  61.000  43.204  1.00  0.00           C  
ATOM   3149  O   ASP   218      32.890  62.142  43.069  1.00  0.00           O  
ATOM   3150  N   ASN   219      32.839  60.172  44.136  1.00  0.00           N  
ATOM   3151  H   ASN   219      33.337  59.295  44.193  1.00  0.00           H  
ATOM   3152  CA  ASN   219      31.791  60.537  45.138  1.00  0.00           C  
ATOM   3153  HA  ASN   219      30.916  60.973  44.656  1.00  0.00           H  
ATOM   3154  CB  ASN   219      31.279  59.142  45.711  1.00  0.00           C  
ATOM   3155  HB2 ASN   219      32.103  58.538  46.090  1.00  0.00           H  
ATOM   3156  HB3 ASN   219      30.817  58.566  44.909  1.00  0.00           H  
ATOM   3157  CG  ASN   219      30.280  59.171  46.780  1.00  0.00           C  
ATOM   3158  OD1 ASN   219      30.063  60.140  47.472  1.00  0.00           O  
ATOM   3159  ND2 ASN   219      29.525  58.101  46.900  1.00  0.00           N  
ATOM   3160 HD21 ASN   219      29.885  57.220  46.564  1.00  0.00           H  
ATOM   3161 HD22 ASN   219      28.750  58.118  47.548  1.00  0.00           H  
ATOM   3162  C   ASN   219      32.326  61.482  46.199  1.00  0.00           C  
ATOM   3163  O   ASN   219      33.315  61.110  46.939  1.00  0.00           O  
ATOM   3164  N   PRO   220      31.679  62.688  46.430  1.00  0.00           N  
ATOM   3165  CD  PRO   220      30.562  63.220  45.681  1.00  0.00           C  
ATOM   3166  HD2 PRO   220      30.683  63.046  44.612  1.00  0.00           H  
ATOM   3167  HD3 PRO   220      29.627  62.735  45.961  1.00  0.00           H  
ATOM   3168  CG  PRO   220      30.367  64.725  46.045  1.00  0.00           C  
ATOM   3169  HG2 PRO   220      29.607  64.808  46.822  1.00  0.00           H  
ATOM   3170  HG3 PRO   220      30.129  65.292  45.145  1.00  0.00           H  
ATOM   3171  CB  PRO   220      31.727  65.070  46.758  1.00  0.00           C  
ATOM   3172  HB2 PRO   220      31.613  65.842  47.520  1.00  0.00           H  
ATOM   3173  HB3 PRO   220      32.404  65.417  45.978  1.00  0.00           H  
ATOM   3174  CA  PRO   220      32.202  63.769  47.341  1.00  0.00           C  
ATOM   3175  HA  PRO   220      33.291  63.728  47.368  1.00  0.00           H  
ATOM   3176  C   PRO   220      31.649  63.505  48.822  1.00  0.00           C  
ATOM   3177  O   PRO   220      31.814  64.366  49.715  1.00  0.00           O  
ATOM   3178  N   GLN   221      31.066  62.404  49.184  1.00  0.00           N  
ATOM   3179  H   GLN   221      31.243  61.712  48.469  1.00  0.00           H  
ATOM   3180  CA  GLN   221      30.110  62.217  50.229  1.00  0.00           C  
ATOM   3181  HA  GLN   221      30.199  63.048  50.929  1.00  0.00           H  
ATOM   3182  CB  GLN   221      28.715  62.412  49.480  1.00  0.00           C  
ATOM   3183  HB2 GLN   221      28.851  63.441  49.149  1.00  0.00           H  
ATOM   3184  HB3 GLN   221      28.623  61.887  48.529  1.00  0.00           H  
ATOM   3185  CG  GLN   221      27.458  62.327  50.374  1.00  0.00           C  
ATOM   3186  HG2 GLN   221      27.568  62.926  51.278  1.00  0.00           H  
ATOM   3187  HG3 GLN   221      27.309  61.328  50.785  1.00  0.00           H  
ATOM   3188  CD  GLN   221      26.159  62.669  49.668  1.00  0.00           C  
ATOM   3189  OE1 GLN   221      26.094  63.508  48.828  1.00  0.00           O  
ATOM   3190  NE2 GLN   221      24.995  62.186  50.140  1.00  0.00           N  
ATOM   3191 HE21 GLN   221      24.969  61.726  51.039  1.00  0.00           H  
ATOM   3192 HE22 GLN   221      24.147  62.640  49.832  1.00  0.00           H  
ATOM   3193  C   GLN   221      29.982  60.895  50.994  1.00  0.00           C  
ATOM   3194  O   GLN   221      29.675  60.903  52.116  1.00  0.00           O  
ATOM   3195  N   PHE   222      30.412  59.851  50.323  1.00  0.00           N  
ATOM   3196  H   PHE   222      30.677  60.041  49.368  1.00  0.00           H  
ATOM   3197  CA  PHE   222      30.748  58.520  50.931  1.00  0.00           C  
ATOM   3198  HA  PHE   222      29.911  58.256  51.577  1.00  0.00           H  
ATOM   3199  CB  PHE   222      30.988  57.437  49.877  1.00  0.00           C  
ATOM   3200  HB2 PHE   222      30.041  56.910  49.757  1.00  0.00           H  
ATOM   3201  HB3 PHE   222      31.271  57.852  48.910  1.00  0.00           H  
ATOM   3202  CG  PHE   222      32.051  56.271  50.112  1.00  0.00           C  
ATOM   3203  CD1 PHE   222      31.705  55.153  50.955  1.00  0.00           C  
ATOM   3204  HD1 PHE   222      30.706  55.118  51.362  1.00  0.00           H  
ATOM   3205  CE1 PHE   222      32.749  54.228  51.222  1.00  0.00           C  
ATOM   3206  HE1 PHE   222      32.659  53.350  51.844  1.00  0.00           H  
ATOM   3207  CZ  PHE   222      33.967  54.246  50.521  1.00  0.00           C  
ATOM   3208  HZ  PHE   222      34.691  53.450  50.613  1.00  0.00           H  
ATOM   3209  CE2 PHE   222      34.358  55.387  49.855  1.00  0.00           C  
ATOM   3210  HE2 PHE   222      35.313  55.384  49.350  1.00  0.00           H  
ATOM   3211  CD2 PHE   222      33.404  56.372  49.637  1.00  0.00           C  
ATOM   3212  HD2 PHE   222      33.663  57.256  49.073  1.00  0.00           H  
ATOM   3213  C   PHE   222      32.048  58.738  51.813  1.00  0.00           C  
ATOM   3214  O   PHE   222      32.887  59.593  51.500  1.00  0.00           O  
ATOM   3215  N   GLU   223      32.198  57.942  52.882  1.00  0.00           N  
ATOM   3216  H   GLU   223      31.491  57.289  53.188  1.00  0.00           H  
ATOM   3217  CA  GLU   223      33.337  58.022  53.772  1.00  0.00           C  
ATOM   3218  HA  GLU   223      34.236  58.256  53.201  1.00  0.00           H  
ATOM   3219  CB  GLU   223      33.060  59.022  54.978  1.00  0.00           C  
ATOM   3220  HB2 GLU   223      32.865  59.978  54.493  1.00  0.00           H  
ATOM   3221  HB3 GLU   223      32.171  58.716  55.530  1.00  0.00           H  
ATOM   3222  CG  GLU   223      34.212  59.083  55.969  1.00  0.00           C  
ATOM   3223  HG2 GLU   223      34.309  58.123  56.475  1.00  0.00           H  
ATOM   3224  HG3 GLU   223      33.791  59.726  56.742  1.00  0.00           H  
ATOM   3225  CD  GLU   223      35.453  59.717  55.438  1.00  0.00           C  
ATOM   3226  OE1 GLU   223      35.894  60.739  55.969  1.00  0.00           O  
ATOM   3227  OE2 GLU   223      36.092  59.230  54.529  1.00  0.00           O  
ATOM   3228  C   GLU   223      33.669  56.659  54.417  1.00  0.00           C  
ATOM   3229  O   GLU   223      32.734  55.901  54.712  1.00  0.00           O  
ATOM   3230  N   LEU   224      34.949  56.272  54.423  1.00  0.00           N  
ATOM   3231  H   LEU   224      35.674  56.950  54.235  1.00  0.00           H  
ATOM   3232  CA  LEU   224      35.463  55.174  55.216  1.00  0.00           C  
ATOM   3233  HA  LEU   224      34.708  54.389  55.182  1.00  0.00           H  
ATOM   3234  CB  LEU   224      36.809  54.655  54.549  1.00  0.00           C  
ATOM   3235  HB2 LEU   224      36.664  54.122  53.609  1.00  0.00           H  
ATOM   3236  HB3 LEU   224      37.370  55.580  54.414  1.00  0.00           H  
ATOM   3237  CG  LEU   224      37.621  53.707  55.440  1.00  0.00           C  
ATOM   3238  HG  LEU   224      37.761  54.107  56.445  1.00  0.00           H  
ATOM   3239  CD1 LEU   224      37.182  52.260  55.549  1.00  0.00           C  
ATOM   3240 HD11 LEU   224      38.026  51.673  55.910  1.00  0.00           H  
ATOM   3241 HD12 LEU   224      36.809  51.829  54.620  1.00  0.00           H  
ATOM   3242 HD13 LEU   224      36.326  52.142  56.213  1.00  0.00           H  
ATOM   3243  CD2 LEU   224      38.953  53.675  54.684  1.00  0.00           C  
ATOM   3244 HD21 LEU   224      39.707  53.151  55.272  1.00  0.00           H  
ATOM   3245 HD22 LEU   224      38.788  53.236  53.699  1.00  0.00           H  
ATOM   3246 HD23 LEU   224      39.314  54.698  54.588  1.00  0.00           H  
ATOM   3247  C   LEU   224      35.689  55.526  56.691  1.00  0.00           C  
ATOM   3248  O   LEU   224      36.403  56.494  57.017  1.00  0.00           O  
ATOM   3249  N   PHE   225      35.299  54.668  57.613  1.00  0.00           N  
ATOM   3250  H   PHE   225      34.893  53.782  57.348  1.00  0.00           H  
ATOM   3251  CA  PHE   225      35.692  54.643  59.026  1.00  0.00           C  
ATOM   3252  HA  PHE   225      36.410  55.386  59.374  1.00  0.00           H  
ATOM   3253  CB  PHE   225      34.474  54.783  59.805  1.00  0.00           C  
ATOM   3254  HB2 PHE   225      33.870  53.906  59.572  1.00  0.00           H  
ATOM   3255  HB3 PHE   225      34.785  54.786  60.850  1.00  0.00           H  
ATOM   3256  CG  PHE   225      33.750  56.121  59.658  1.00  0.00           C  
ATOM   3257  CD1 PHE   225      34.075  57.196  60.541  1.00  0.00           C  
ATOM   3258  HD1 PHE   225      34.935  57.220  61.194  1.00  0.00           H  
ATOM   3259  CE1 PHE   225      33.404  58.434  60.309  1.00  0.00           C  
ATOM   3260  HE1 PHE   225      33.801  59.321  60.780  1.00  0.00           H  
ATOM   3261  CZ  PHE   225      32.395  58.591  59.372  1.00  0.00           C  
ATOM   3262  HZ  PHE   225      32.001  59.584  59.213  1.00  0.00           H  
ATOM   3263  CE2 PHE   225      31.926  57.452  58.734  1.00  0.00           C  
ATOM   3264  HE2 PHE   225      31.087  57.567  58.064  1.00  0.00           H  
ATOM   3265  CD2 PHE   225      32.651  56.202  58.798  1.00  0.00           C  
ATOM   3266  HD2 PHE   225      32.399  55.305  58.251  1.00  0.00           H  
ATOM   3267  C   PHE   225      36.388  53.276  59.257  1.00  0.00           C  
ATOM   3268  O   PHE   225      35.772  52.312  59.704  1.00  0.00           O  
ATOM   3269  N   ASP   226      37.716  53.219  59.018  1.00  0.00           N  
ATOM   3270  H   ASP   226      38.014  54.050  58.528  1.00  0.00           H  
ATOM   3271  CA  ASP   226      38.750  52.251  59.543  1.00  0.00           C  
ATOM   3272  HA  ASP   226      38.423  51.224  59.379  1.00  0.00           H  
ATOM   3273  CB  ASP   226      40.034  52.418  58.704  1.00  0.00           C  
ATOM   3274  HB2 ASP   226      40.678  51.590  58.999  1.00  0.00           H  
ATOM   3275  HB3 ASP   226      39.880  52.390  57.625  1.00  0.00           H  
ATOM   3276  CG  ASP   226      40.713  53.700  58.963  1.00  0.00           C  
ATOM   3277  OD1 ASP   226      41.972  53.704  58.962  1.00  0.00           O  
ATOM   3278  OD2 ASP   226      40.046  54.756  58.807  1.00  0.00           O  
ATOM   3279  C   ASP   226      39.009  52.435  61.068  1.00  0.00           C  
ATOM   3280  O   ASP   226      38.713  53.469  61.678  1.00  0.00           O  
ATOM   3281  N   GLU   227      39.542  51.408  61.667  1.00  0.00           N  
ATOM   3282  H   GLU   227      39.880  50.607  61.152  1.00  0.00           H  
ATOM   3283  CA  GLU   227      39.732  51.358  63.135  1.00  0.00           C  
ATOM   3284  HA  GLU   227      40.032  50.380  63.513  1.00  0.00           H  
ATOM   3285  CB  GLU   227      40.831  52.301  63.711  1.00  0.00           C  
ATOM   3286  HB2 GLU   227      40.719  53.224  63.143  1.00  0.00           H  
ATOM   3287  HB3 GLU   227      40.745  52.657  64.737  1.00  0.00           H  
ATOM   3288  CG  GLU   227      42.211  51.784  63.457  1.00  0.00           C  
ATOM   3289  HG2 GLU   227      42.360  50.955  64.149  1.00  0.00           H  
ATOM   3290  HG3 GLU   227      42.257  51.403  62.437  1.00  0.00           H  
ATOM   3291  CD  GLU   227      43.316  52.811  63.738  1.00  0.00           C  
ATOM   3292  OE1 GLU   227      43.470  53.752  62.935  1.00  0.00           O  
ATOM   3293  OE2 GLU   227      43.907  52.769  64.819  1.00  0.00           O  
ATOM   3294  C   GLU   227      38.434  51.517  63.850  1.00  0.00           C  
ATOM   3295  O   GLU   227      38.243  52.411  64.693  1.00  0.00           O  
ATOM   3296  N   SER   228      37.400  50.883  63.358  1.00  0.00           N  
ATOM   3297  H   SER   228      37.612  50.287  62.572  1.00  0.00           H  
ATOM   3298  CA  SER   228      36.023  51.064  63.795  1.00  0.00           C  
ATOM   3299  HA  SER   228      35.961  51.617  64.732  1.00  0.00           H  
ATOM   3300  CB  SER   228      35.267  51.878  62.751  1.00  0.00           C  
ATOM   3301  HB2 SER   228      34.224  52.012  63.036  1.00  0.00           H  
ATOM   3302  HB3 SER   228      35.374  51.345  61.807  1.00  0.00           H  
ATOM   3303  OG  SER   228      35.955  53.130  62.705  1.00  0.00           O  
ATOM   3304  HG  SER   228      36.834  52.948  62.366  1.00  0.00           H  
ATOM   3305  C   SER   228      35.204  49.734  63.922  1.00  0.00           C  
ATOM   3306  O   SER   228      34.748  49.159  62.916  1.00  0.00           O  
ATOM   3307  N   LEU   229      35.154  49.188  65.151  1.00  0.00           N  
ATOM   3308  H   LEU   229      35.222  49.832  65.926  1.00  0.00           H  
ATOM   3309  CA  LEU   229      34.562  47.864  65.294  1.00  0.00           C  
ATOM   3310  HA  LEU   229      34.949  47.228  64.498  1.00  0.00           H  
ATOM   3311  CB  LEU   229      35.092  47.237  66.602  1.00  0.00           C  
ATOM   3312  HB2 LEU   229      34.860  47.974  67.370  1.00  0.00           H  
ATOM   3313  HB3 LEU   229      36.155  47.009  66.513  1.00  0.00           H  
ATOM   3314  CG  LEU   229      34.371  45.893  66.943  1.00  0.00           C  
ATOM   3315  HG  LEU   229      33.321  46.159  67.060  1.00  0.00           H  
ATOM   3316  CD1 LEU   229      34.520  44.778  65.928  1.00  0.00           C  
ATOM   3317 HD11 LEU   229      35.236  44.009  66.220  1.00  0.00           H  
ATOM   3318 HD12 LEU   229      33.517  44.378  65.781  1.00  0.00           H  
ATOM   3319 HD13 LEU   229      34.829  45.206  64.974  1.00  0.00           H  
ATOM   3320  CD2 LEU   229      34.674  45.504  68.367  1.00  0.00           C  
ATOM   3321 HD21 LEU   229      34.367  46.281  69.067  1.00  0.00           H  
ATOM   3322 HD22 LEU   229      35.726  45.228  68.434  1.00  0.00           H  
ATOM   3323 HD23 LEU   229      34.127  44.628  68.716  1.00  0.00           H  
ATOM   3324  C   LEU   229      32.993  47.895  65.281  1.00  0.00           C  
ATOM   3325  O   LEU   229      32.398  48.566  66.110  1.00  0.00           O  
ATOM   3326  N   VAL   230      32.326  47.056  64.430  1.00  0.00           N  
ATOM   3327  H   VAL   230      32.860  46.531  63.752  1.00  0.00           H  
ATOM   3328  CA  VAL   230      30.923  46.828  64.449  1.00  0.00           C  
ATOM   3329  HA  VAL   230      30.435  47.748  64.771  1.00  0.00           H  
ATOM   3330  CB  VAL   230      30.249  46.587  63.033  1.00  0.00           C  
ATOM   3331  HB  VAL   230      30.582  45.643  62.602  1.00  0.00           H  
ATOM   3332  CG1 VAL   230      28.691  46.508  63.162  1.00  0.00           C  
ATOM   3333 HG11 VAL   230      28.245  46.357  62.179  1.00  0.00           H  
ATOM   3334 HG12 VAL   230      28.314  47.404  63.655  1.00  0.00           H  
ATOM   3335 HG13 VAL   230      28.537  45.575  63.703  1.00  0.00           H  
ATOM   3336  CG2 VAL   230      30.550  47.666  62.023  1.00  0.00           C  
ATOM   3337 HG21 VAL   230      31.617  47.731  61.810  1.00  0.00           H  
ATOM   3338 HG22 VAL   230      30.100  48.606  62.342  1.00  0.00           H  
ATOM   3339 HG23 VAL   230      30.181  47.400  61.032  1.00  0.00           H  
ATOM   3340  C   VAL   230      30.686  45.750  65.484  1.00  0.00           C  
ATOM   3341  O   VAL   230      31.009  44.596  65.187  1.00  0.00           O  
ATOM   3342  N   THR   231      29.953  46.104  66.528  1.00  0.00           N  
ATOM   3343  H   THR   231      29.523  47.018  66.524  1.00  0.00           H  
ATOM   3344  CA  THR   231      29.545  45.197  67.621  1.00  0.00           C  
ATOM   3345  HA  THR   231      30.277  44.403  67.769  1.00  0.00           H  
ATOM   3346  CB  THR   231      29.351  45.892  68.937  1.00  0.00           C  
ATOM   3347  HB  THR   231      29.129  45.050  69.593  1.00  0.00           H  
ATOM   3348  CG2 THR   231      30.493  46.844  69.374  1.00  0.00           C  
ATOM   3349 HG21 THR   231      31.372  46.201  69.310  1.00  0.00           H  
ATOM   3350 HG22 THR   231      30.280  47.056  70.422  1.00  0.00           H  
ATOM   3351 HG23 THR   231      30.609  47.752  68.782  1.00  0.00           H  
ATOM   3352  OG1 THR   231      28.140  46.637  69.087  1.00  0.00           O  
ATOM   3353  HG1 THR   231      28.084  47.424  68.541  1.00  0.00           H  
ATOM   3354  C   THR   231      28.225  44.483  67.215  1.00  0.00           C  
ATOM   3355  O   THR   231      28.040  43.337  67.505  1.00  0.00           O  
ATOM   3356  N   ARG   232      27.278  45.222  66.536  1.00  0.00           N  
ATOM   3357  H   ARG   232      27.393  46.224  66.484  1.00  0.00           H  
ATOM   3358  CA  ARG   232      26.002  44.611  66.137  1.00  0.00           C  
ATOM   3359  HA  ARG   232      26.176  43.610  65.742  1.00  0.00           H  
ATOM   3360  CB  ARG   232      25.096  44.492  67.421  1.00  0.00           C  
ATOM   3361  HB2 ARG   232      24.238  43.825  67.333  1.00  0.00           H  
ATOM   3362  HB3 ARG   232      25.758  43.994  68.129  1.00  0.00           H  
ATOM   3363  CG  ARG   232      24.594  45.797  67.999  1.00  0.00           C  
ATOM   3364  HG2 ARG   232      25.248  46.658  67.863  1.00  0.00           H  
ATOM   3365  HG3 ARG   232      23.611  46.099  67.637  1.00  0.00           H  
ATOM   3366  CD  ARG   232      24.402  45.735  69.459  1.00  0.00           C  
ATOM   3367  HD2 ARG   232      24.188  46.735  69.837  1.00  0.00           H  
ATOM   3368  HD3 ARG   232      23.476  45.245  69.759  1.00  0.00           H  
ATOM   3369  NE  ARG   232      25.573  45.217  70.222  1.00  0.00           N  
ATOM   3370  HE  ARG   232      25.739  44.226  70.126  1.00  0.00           H  
ATOM   3371  CZ  ARG   232      26.281  45.768  71.155  1.00  0.00           C  
ATOM   3372  NH1 ARG   232      26.120  46.952  71.664  1.00  0.00           N  
ATOM   3373 HH11 ARG   232      25.358  47.493  71.281  1.00  0.00           H  
ATOM   3374 HH12 ARG   232      26.690  47.190  72.463  1.00  0.00           H  
ATOM   3375  NH2 ARG   232      27.172  45.019  71.718  1.00  0.00           N  
ATOM   3376 HH21 ARG   232      27.303  44.078  71.376  1.00  0.00           H  
ATOM   3377 HH22 ARG   232      27.845  45.383  72.378  1.00  0.00           H  
ATOM   3378  C   ARG   232      25.232  45.404  65.073  1.00  0.00           C  
ATOM   3379  O   ARG   232      25.513  46.617  64.944  1.00  0.00           O  
ATOM   3380  N   VAL   233      24.223  44.785  64.421  1.00  0.00           N  
ATOM   3381  H   VAL   233      24.168  43.788  64.573  1.00  0.00           H  
ATOM   3382  CA  VAL   233      23.142  45.414  63.557  1.00  0.00           C  
ATOM   3383  HA  VAL   233      23.410  46.326  63.024  1.00  0.00           H  
ATOM   3384  CB  VAL   233      22.694  44.412  62.497  1.00  0.00           C  
ATOM   3385  HB  VAL   233      22.320  43.506  62.973  1.00  0.00           H  
ATOM   3386  CG1 VAL   233      21.504  45.082  61.826  1.00  0.00           C  
ATOM   3387 HG11 VAL   233      21.169  44.412  61.033  1.00  0.00           H  
ATOM   3388 HG12 VAL   233      21.789  46.086  61.511  1.00  0.00           H  
ATOM   3389 HG13 VAL   233      20.669  45.234  62.510  1.00  0.00           H  
ATOM   3390  CG2 VAL   233      23.785  43.984  61.467  1.00  0.00           C  
ATOM   3391 HG21 VAL   233      24.583  43.340  61.836  1.00  0.00           H  
ATOM   3392 HG22 VAL   233      24.245  44.879  61.047  1.00  0.00           H  
ATOM   3393 HG23 VAL   233      23.209  43.415  60.737  1.00  0.00           H  
ATOM   3394  C   VAL   233      21.992  45.827  64.473  1.00  0.00           C  
ATOM   3395  O   VAL   233      21.449  44.997  65.220  1.00  0.00           O  
ATOM   3396  N   LEU   234      21.524  47.100  64.510  1.00  0.00           N  
ATOM   3397  H   LEU   234      21.842  47.803  63.858  1.00  0.00           H  
ATOM   3398  CA  LEU   234      20.260  47.524  65.083  1.00  0.00           C  
ATOM   3399  HA  LEU   234      20.188  47.023  66.048  1.00  0.00           H  
ATOM   3400  CB  LEU   234      20.269  48.990  65.338  1.00  0.00           C  
ATOM   3401  HB2 LEU   234      19.353  49.275  65.856  1.00  0.00           H  
ATOM   3402  HB3 LEU   234      20.375  49.503  64.382  1.00  0.00           H  
ATOM   3403  CG  LEU   234      21.433  49.475  66.243  1.00  0.00           C  
ATOM   3404  HG  LEU   234      22.389  49.220  65.787  1.00  0.00           H  
ATOM   3405  CD1 LEU   234      21.207  50.940  66.449  1.00  0.00           C  
ATOM   3406 HD11 LEU   234      21.282  51.441  65.483  1.00  0.00           H  
ATOM   3407 HD12 LEU   234      21.995  51.405  67.042  1.00  0.00           H  
ATOM   3408 HD13 LEU   234      20.291  51.185  66.985  1.00  0.00           H  
ATOM   3409  CD2 LEU   234      21.570  48.907  67.655  1.00  0.00           C  
ATOM   3410 HD21 LEU   234      21.962  47.892  67.703  1.00  0.00           H  
ATOM   3411 HD22 LEU   234      22.332  49.455  68.209  1.00  0.00           H  
ATOM   3412 HD23 LEU   234      20.579  49.099  68.068  1.00  0.00           H  
ATOM   3413  C   LEU   234      18.987  47.117  64.252  1.00  0.00           C  
ATOM   3414  O   LEU   234      18.983  47.109  63.020  1.00  0.00           O  
ATOM   3415  N   VAL   235      17.849  47.077  65.018  1.00  0.00           N  
ATOM   3416  H   VAL   235      17.813  47.279  66.007  1.00  0.00           H  
ATOM   3417  CA  VAL   235      16.520  46.609  64.542  1.00  0.00           C  
ATOM   3418  HA  VAL   235      16.467  46.988  63.521  1.00  0.00           H  
ATOM   3419  CB  VAL   235      16.351  45.061  64.669  1.00  0.00           C  
ATOM   3420  HB  VAL   235      16.342  44.926  65.750  1.00  0.00           H  
ATOM   3421  CG1 VAL   235      15.078  44.466  64.074  1.00  0.00           C  
ATOM   3422 HG11 VAL   235      14.949  44.587  62.998  1.00  0.00           H  
ATOM   3423 HG12 VAL   235      14.948  43.419  64.348  1.00  0.00           H  
ATOM   3424 HG13 VAL   235      14.219  45.055  64.393  1.00  0.00           H  
ATOM   3425  CG2 VAL   235      17.477  44.205  63.975  1.00  0.00           C  
ATOM   3426 HG21 VAL   235      17.700  44.480  62.944  1.00  0.00           H  
ATOM   3427 HG22 VAL   235      17.243  43.141  63.938  1.00  0.00           H  
ATOM   3428 HG23 VAL   235      18.401  44.367  64.530  1.00  0.00           H  
ATOM   3429  C   VAL   235      15.490  47.284  65.405  1.00  0.00           C  
ATOM   3430  O   VAL   235      15.676  47.535  66.615  1.00  0.00           O  
ATOM   3431  N   GLU   236      14.395  47.746  64.808  1.00  0.00           N  
ATOM   3432  H   GLU   236      14.380  47.666  63.801  1.00  0.00           H  
ATOM   3433  CA  GLU   236      13.195  48.352  65.497  1.00  0.00           C  
ATOM   3434  HA  GLU   236      13.020  47.855  66.452  1.00  0.00           H  
ATOM   3435  CB  GLU   236      13.535  49.929  65.679  1.00  0.00           C  
ATOM   3436  HB2 GLU   236      14.393  50.068  66.337  1.00  0.00           H  
ATOM   3437  HB3 GLU   236      13.810  50.332  64.705  1.00  0.00           H  
ATOM   3438  CG  GLU   236      12.305  50.750  66.112  1.00  0.00           C  
ATOM   3439  HG2 GLU   236      11.568  50.667  65.313  1.00  0.00           H  
ATOM   3440  HG3 GLU   236      12.698  51.753  66.277  1.00  0.00           H  
ATOM   3441  CD  GLU   236      11.855  50.299  67.503  1.00  0.00           C  
ATOM   3442  OE1 GLU   236      12.531  49.634  68.299  1.00  0.00           O  
ATOM   3443  OE2 GLU   236      10.610  50.518  67.673  1.00  0.00           O  
ATOM   3444  C   GLU   236      12.004  48.088  64.541  1.00  0.00           C  
ATOM   3445  O   GLU   236      11.896  48.422  63.386  1.00  0.00           O  
ATOM   3446  N   ASP   237      11.070  47.340  65.134  1.00  0.00           N  
ATOM   3447  H   ASP   237      11.356  47.015  66.046  1.00  0.00           H  
ATOM   3448  CA  ASP   237       9.834  46.882  64.467  1.00  0.00           C  
ATOM   3449  HA  ASP   237       9.443  46.170  65.193  1.00  0.00           H  
ATOM   3450  CB  ASP   237       8.770  47.991  64.222  1.00  0.00           C  
ATOM   3451  HB2 ASP   237       9.290  48.813  63.731  1.00  0.00           H  
ATOM   3452  HB3 ASP   237       8.118  47.543  63.472  1.00  0.00           H  
ATOM   3453  CG  ASP   237       7.944  48.469  65.449  1.00  0.00           C  
ATOM   3454  OD1 ASP   237       7.340  49.556  65.397  1.00  0.00           O  
ATOM   3455  OD2 ASP   237       7.812  47.709  66.421  1.00  0.00           O  
ATOM   3456  C   ASP   237      10.122  45.959  63.210  1.00  0.00           C  
ATOM   3457  O   ASP   237       9.560  46.059  62.117  1.00  0.00           O  
ATOM   3458  N   GLY   238      11.116  45.077  63.414  1.00  0.00           N  
ATOM   3459  H   GLY   238      11.464  45.063  64.362  1.00  0.00           H  
ATOM   3460  CA  GLY   238      11.575  44.016  62.555  1.00  0.00           C  
ATOM   3461  HA2 GLY   238      11.969  43.188  63.145  1.00  0.00           H  
ATOM   3462  HA3 GLY   238      10.679  43.720  62.011  1.00  0.00           H  
ATOM   3463  C   GLY   238      12.574  44.341  61.453  1.00  0.00           C  
ATOM   3464  O   GLY   238      13.268  43.413  60.993  1.00  0.00           O  
ATOM   3465  N   THR   239      12.637  45.589  61.099  1.00  0.00           N  
ATOM   3466  H   THR   239      12.083  46.243  61.633  1.00  0.00           H  
ATOM   3467  CA  THR   239      13.410  46.155  59.974  1.00  0.00           C  
ATOM   3468  HA  THR   239      13.726  45.355  59.305  1.00  0.00           H  
ATOM   3469  CB  THR   239      12.696  47.317  59.137  1.00  0.00           C  
ATOM   3470  HB  THR   239      13.143  47.438  58.150  1.00  0.00           H  
ATOM   3471  CG2 THR   239      11.176  47.027  58.718  1.00  0.00           C  
ATOM   3472 HG21 THR   239      10.975  46.025  58.339  1.00  0.00           H  
ATOM   3473 HG22 THR   239      10.552  47.031  59.612  1.00  0.00           H  
ATOM   3474 HG23 THR   239      10.871  47.778  57.989  1.00  0.00           H  
ATOM   3475  OG1 THR   239      12.797  48.560  59.808  1.00  0.00           O  
ATOM   3476  HG1 THR   239      12.753  49.322  59.225  1.00  0.00           H  
ATOM   3477  C   THR   239      14.720  46.611  60.616  1.00  0.00           C  
ATOM   3478  O   THR   239      14.741  47.048  61.802  1.00  0.00           O  
ATOM   3479  N   ALA   240      15.720  46.756  59.775  1.00  0.00           N  
ATOM   3480  H   ALA   240      15.590  46.465  58.817  1.00  0.00           H  
ATOM   3481  CA  ALA   240      16.997  47.459  60.067  1.00  0.00           C  
ATOM   3482  HA  ALA   240      17.547  46.805  60.743  1.00  0.00           H  
ATOM   3483  CB  ALA   240      17.765  47.591  58.734  1.00  0.00           C  
ATOM   3484  HB1 ALA   240      18.008  46.602  58.345  1.00  0.00           H  
ATOM   3485  HB2 ALA   240      17.113  48.078  58.010  1.00  0.00           H  
ATOM   3486  HB3 ALA   240      18.708  48.120  58.875  1.00  0.00           H  
ATOM   3487  C   ALA   240      16.727  48.828  60.623  1.00  0.00           C  
ATOM   3488  O   ALA   240      15.925  49.618  60.132  1.00  0.00           O  
ATOM   3489  N   ALA   241      17.517  49.204  61.634  1.00  0.00           N  
ATOM   3490  H   ALA   241      18.237  48.642  62.065  1.00  0.00           H  
ATOM   3491  CA  ALA   241      17.513  50.592  62.212  1.00  0.00           C  
ATOM   3492  HA  ALA   241      16.858  51.243  61.632  1.00  0.00           H  
ATOM   3493  CB  ALA   241      16.997  50.505  63.598  1.00  0.00           C  
ATOM   3494  HB1 ALA   241      16.098  49.896  63.696  1.00  0.00           H  
ATOM   3495  HB2 ALA   241      16.835  51.526  63.944  1.00  0.00           H  
ATOM   3496  HB3 ALA   241      17.734  49.983  64.208  1.00  0.00           H  
ATOM   3497  C   ALA   241      18.910  51.232  62.094  1.00  0.00           C  
ATOM   3498  O   ALA   241      19.098  52.415  62.365  1.00  0.00           O  
ATOM   3499  N   GLY   242      19.913  50.436  61.768  1.00  0.00           N  
ATOM   3500  H   GLY   242      19.598  49.589  61.316  1.00  0.00           H  
ATOM   3501  CA  GLY   242      21.272  50.839  61.628  1.00  0.00           C  
ATOM   3502  HA2 GLY   242      21.340  51.013  60.554  1.00  0.00           H  
ATOM   3503  HA3 GLY   242      21.364  51.780  62.170  1.00  0.00           H  
ATOM   3504  C   GLY   242      22.331  49.858  62.186  1.00  0.00           C  
ATOM   3505  O   GLY   242      22.069  48.677  62.296  1.00  0.00           O  
ATOM   3506  N   VAL   243      23.422  50.436  62.723  1.00  0.00           N  
ATOM   3507  H   VAL   243      23.507  51.440  62.642  1.00  0.00           H  
ATOM   3508  CA  VAL   243      24.502  49.661  63.333  1.00  0.00           C  
ATOM   3509  HA  VAL   243      24.100  48.674  63.562  1.00  0.00           H  
ATOM   3510  CB  VAL   243      25.799  49.484  62.481  1.00  0.00           C  
ATOM   3511  HB  VAL   243      26.620  49.036  63.040  1.00  0.00           H  
ATOM   3512  CG1 VAL   243      25.443  48.576  61.317  1.00  0.00           C  
ATOM   3513 HG11 VAL   243      24.799  49.001  60.547  1.00  0.00           H  
ATOM   3514 HG12 VAL   243      24.981  47.715  61.800  1.00  0.00           H  
ATOM   3515 HG13 VAL   243      26.337  48.222  60.804  1.00  0.00           H  
ATOM   3516  CG2 VAL   243      26.463  50.790  61.989  1.00  0.00           C  
ATOM   3517 HG21 VAL   243      26.640  51.398  62.876  1.00  0.00           H  
ATOM   3518 HG22 VAL   243      25.813  51.369  61.335  1.00  0.00           H  
ATOM   3519 HG23 VAL   243      27.376  50.592  61.427  1.00  0.00           H  
ATOM   3520  C   VAL   243      25.028  50.274  64.619  1.00  0.00           C  
ATOM   3521  O   VAL   243      24.804  51.431  64.886  1.00  0.00           O  
ATOM   3522  N   GLU   244      25.569  49.509  65.608  1.00  0.00           N  
ATOM   3523  H   GLU   244      25.626  48.508  65.482  1.00  0.00           H  
ATOM   3524  CA  GLU   244      26.219  50.135  66.761  1.00  0.00           C  
ATOM   3525  HA  GLU   244      26.097  51.215  66.683  1.00  0.00           H  
ATOM   3526  CB  GLU   244      25.415  49.812  68.037  1.00  0.00           C  
ATOM   3527  HB2 GLU   244      24.421  50.246  67.922  1.00  0.00           H  
ATOM   3528  HB3 GLU   244      25.360  48.737  68.204  1.00  0.00           H  
ATOM   3529  CG  GLU   244      26.004  50.358  69.350  1.00  0.00           C  
ATOM   3530  HG2 GLU   244      27.029  50.031  69.525  1.00  0.00           H  
ATOM   3531  HG3 GLU   244      26.032  51.442  69.248  1.00  0.00           H  
ATOM   3532  CD  GLU   244      25.205  49.974  70.612  1.00  0.00           C  
ATOM   3533  OE1 GLU   244      24.737  48.885  70.713  1.00  0.00           O  
ATOM   3534  OE2 GLU   244      25.259  50.747  71.577  1.00  0.00           O  
ATOM   3535  C   GLU   244      27.735  49.801  66.806  1.00  0.00           C  
ATOM   3536  O   GLU   244      28.118  48.635  66.760  1.00  0.00           O  
ATOM   3537  N   VAL   245      28.608  50.868  66.837  1.00  0.00           N  
ATOM   3538  H   VAL   245      28.206  51.761  67.084  1.00  0.00           H  
ATOM   3539  CA  VAL   245      30.076  50.768  66.558  1.00  0.00           C  
ATOM   3540  HA  VAL   245      30.320  49.724  66.361  1.00  0.00           H  
ATOM   3541  CB  VAL   245      30.379  51.687  65.300  1.00  0.00           C  
ATOM   3542  HB  VAL   245      30.157  52.716  65.584  1.00  0.00           H  
ATOM   3543  CG1 VAL   245      31.826  51.736  64.943  1.00  0.00           C  
ATOM   3544 HG11 VAL   245      31.928  52.102  63.921  1.00  0.00           H  
ATOM   3545 HG12 VAL   245      32.276  50.743  64.945  1.00  0.00           H  
ATOM   3546 HG13 VAL   245      32.381  52.360  65.643  1.00  0.00           H  
ATOM   3547  CG2 VAL   245      29.463  51.137  64.139  1.00  0.00           C  
ATOM   3548 HG21 VAL   245      29.624  51.698  63.218  1.00  0.00           H  
ATOM   3549 HG22 VAL   245      29.688  50.122  63.811  1.00  0.00           H  
ATOM   3550 HG23 VAL   245      28.413  51.277  64.398  1.00  0.00           H  
ATOM   3551  C   VAL   245      30.911  51.294  67.629  1.00  0.00           C  
ATOM   3552  O   VAL   245      30.543  52.337  68.205  1.00  0.00           O  
ATOM   3553  N   GLN   246      31.981  50.596  67.995  1.00  0.00           N  
ATOM   3554  H   GLN   246      32.219  49.796  67.426  1.00  0.00           H  
ATOM   3555  CA  GLN   246      32.982  50.958  69.022  1.00  0.00           C  
ATOM   3556  HA  GLN   246      32.584  51.813  69.569  1.00  0.00           H  
ATOM   3557  CB  GLN   246      33.250  49.949  70.104  1.00  0.00           C  
ATOM   3558  HB2 GLN   246      32.328  49.594  70.565  1.00  0.00           H  
ATOM   3559  HB3 GLN   246      33.736  49.113  69.602  1.00  0.00           H  
ATOM   3560  CG  GLN   246      34.122  50.360  71.274  1.00  0.00           C  
ATOM   3561  HG2 GLN   246      35.058  50.766  70.890  1.00  0.00           H  
ATOM   3562  HG3 GLN   246      33.688  51.117  71.926  1.00  0.00           H  
ATOM   3563  CD  GLN   246      34.464  49.073  72.152  1.00  0.00           C  
ATOM   3564  OE1 GLN   246      34.417  47.964  71.722  1.00  0.00           O  
ATOM   3565  NE2 GLN   246      34.797  49.180  73.433  1.00  0.00           N  
ATOM   3566 HE21 GLN   246      34.744  50.071  73.906  1.00  0.00           H  
ATOM   3567 HE22 GLN   246      35.260  48.390  73.857  1.00  0.00           H  
ATOM   3568  C   GLN   246      34.269  51.454  68.325  1.00  0.00           C  
ATOM   3569  O   GLN   246      34.912  50.810  67.514  1.00  0.00           O  
ATOM   3570  N   ASP   247      34.690  52.617  68.710  1.00  0.00           N  
ATOM   3571  H   ASP   247      34.121  53.076  69.407  1.00  0.00           H  
ATOM   3572  CA  ASP   247      35.867  53.339  68.232  1.00  0.00           C  
ATOM   3573  HA  ASP   247      35.844  53.281  67.144  1.00  0.00           H  
ATOM   3574  CB  ASP   247      35.742  54.809  68.547  1.00  0.00           C  
ATOM   3575  HB2 ASP   247      35.052  55.361  67.910  1.00  0.00           H  
ATOM   3576  HB3 ASP   247      35.496  54.998  69.592  1.00  0.00           H  
ATOM   3577  CG  ASP   247      37.014  55.577  68.233  1.00  0.00           C  
ATOM   3578  OD1 ASP   247      37.725  55.207  67.291  1.00  0.00           O  
ATOM   3579  OD2 ASP   247      37.166  56.683  68.735  1.00  0.00           O  
ATOM   3580  C   ASP   247      37.153  52.664  68.815  1.00  0.00           C  
ATOM   3581  O   ASP   247      37.382  52.361  70.024  1.00  0.00           O  
ATOM   3582  N   ARG   248      38.105  52.388  67.901  1.00  0.00           N  
ATOM   3583  H   ARG   248      37.827  52.459  66.933  1.00  0.00           H  
ATOM   3584  CA  ARG   248      39.429  51.706  68.223  1.00  0.00           C  
ATOM   3585  HA  ARG   248      39.156  51.181  69.138  1.00  0.00           H  
ATOM   3586  CB  ARG   248      39.762  50.705  67.043  1.00  0.00           C  
ATOM   3587  HB2 ARG   248      40.730  50.245  67.243  1.00  0.00           H  
ATOM   3588  HB3 ARG   248      39.942  51.283  66.136  1.00  0.00           H  
ATOM   3589  CG  ARG   248      38.682  49.660  66.664  1.00  0.00           C  
ATOM   3590  HG2 ARG   248      37.737  50.197  66.582  1.00  0.00           H  
ATOM   3591  HG3 ARG   248      38.970  49.162  65.739  1.00  0.00           H  
ATOM   3592  CD  ARG   248      38.635  48.609  67.723  1.00  0.00           C  
ATOM   3593  HD2 ARG   248      37.655  48.134  67.673  1.00  0.00           H  
ATOM   3594  HD3 ARG   248      38.591  49.034  68.725  1.00  0.00           H  
ATOM   3595  NE  ARG   248      39.738  47.624  67.700  1.00  0.00           N  
ATOM   3596  HE  ARG   248      40.429  47.706  66.968  1.00  0.00           H  
ATOM   3597  CZ  ARG   248      39.945  46.543  68.425  1.00  0.00           C  
ATOM   3598  NH1 ARG   248      39.209  46.143  69.449  1.00  0.00           N  
ATOM   3599 HH11 ARG   248      38.274  46.525  69.478  1.00  0.00           H  
ATOM   3600 HH12 ARG   248      39.403  45.232  69.841  1.00  0.00           H  
ATOM   3601  NH2 ARG   248      40.978  45.818  68.125  1.00  0.00           N  
ATOM   3602 HH21 ARG   248      41.518  46.171  67.347  1.00  0.00           H  
ATOM   3603 HH22 ARG   248      41.096  44.968  68.657  1.00  0.00           H  
ATOM   3604  C   ARG   248      40.560  52.573  68.691  1.00  0.00           C  
ATOM   3605  O   ARG   248      41.566  52.041  69.185  1.00  0.00           O  
ATOM   3606  N   ARG   249      40.420  53.881  68.540  1.00  0.00           N  
ATOM   3607  H   ARG   249      39.645  54.153  67.952  1.00  0.00           H  
ATOM   3608  CA  ARG   249      41.142  54.964  69.168  1.00  0.00           C  
ATOM   3609  HA  ARG   249      42.144  54.552  69.282  1.00  0.00           H  
ATOM   3610  CB  ARG   249      41.247  56.152  68.120  1.00  0.00           C  
ATOM   3611  HB2 ARG   249      40.201  56.323  67.867  1.00  0.00           H  
ATOM   3612  HB3 ARG   249      41.734  56.987  68.624  1.00  0.00           H  
ATOM   3613  CG  ARG   249      41.928  55.845  66.731  1.00  0.00           C  
ATOM   3614  HG2 ARG   249      43.017  55.895  66.742  1.00  0.00           H  
ATOM   3615  HG3 ARG   249      41.802  54.785  66.511  1.00  0.00           H  
ATOM   3616  CD  ARG   249      41.425  56.787  65.557  1.00  0.00           C  
ATOM   3617  HD2 ARG   249      41.768  57.816  65.666  1.00  0.00           H  
ATOM   3618  HD3 ARG   249      40.347  56.726  65.701  1.00  0.00           H  
ATOM   3619  NE  ARG   249      41.795  56.270  64.258  1.00  0.00           N  
ATOM   3620  HE  ARG   249      42.331  55.414  64.288  1.00  0.00           H  
ATOM   3621  CZ  ARG   249      41.462  56.679  63.073  1.00  0.00           C  
ATOM   3622  NH1 ARG   249      40.598  57.595  62.828  1.00  0.00           N  
ATOM   3623 HH11 ARG   249      40.155  58.111  63.575  1.00  0.00           H  
ATOM   3624 HH12 ARG   249      40.471  57.816  61.850  1.00  0.00           H  
ATOM   3625  NH2 ARG   249      41.971  56.105  62.044  1.00  0.00           N  
ATOM   3626 HH21 ARG   249      42.715  55.444  62.220  1.00  0.00           H  
ATOM   3627 HH22 ARG   249      41.577  56.366  61.152  1.00  0.00           H  
ATOM   3628  C   ARG   249      40.669  55.389  70.587  1.00  0.00           C  
ATOM   3629  O   ARG   249      41.358  56.144  71.250  1.00  0.00           O  
ATOM   3630  N   SER   250      39.648  54.877  71.111  1.00  0.00           N  
ATOM   3631  H   SER   250      39.151  54.296  70.451  1.00  0.00           H  
ATOM   3632  CA  SER   250      39.041  55.289  72.386  1.00  0.00           C  
ATOM   3633  HA  SER   250      39.780  55.673  73.089  1.00  0.00           H  
ATOM   3634  CB  SER   250      38.129  56.469  72.083  1.00  0.00           C  
ATOM   3635  HB2 SER   250      37.804  56.902  73.029  1.00  0.00           H  
ATOM   3636  HB3 SER   250      38.781  57.209  71.620  1.00  0.00           H  
ATOM   3637  OG  SER   250      36.948  56.106  71.365  1.00  0.00           O  
ATOM   3638  HG  SER   250      37.114  56.465  70.490  1.00  0.00           H  
ATOM   3639  C   SER   250      38.142  54.382  73.223  1.00  0.00           C  
ATOM   3640  O   SER   250      37.943  54.592  74.412  1.00  0.00           O  
ATOM   3641  N   GLY   251      37.616  53.269  72.582  1.00  0.00           N  
ATOM   3642  H   GLY   251      37.909  53.044  71.642  1.00  0.00           H  
ATOM   3643  CA  GLY   251      36.652  52.304  73.118  1.00  0.00           C  
ATOM   3644  HA2 GLY   251      37.096  51.866  74.012  1.00  0.00           H  
ATOM   3645  HA3 GLY   251      36.485  51.603  72.300  1.00  0.00           H  
ATOM   3646  C   GLY   251      35.278  52.800  73.482  1.00  0.00           C  
ATOM   3647  O   GLY   251      34.510  52.077  74.048  1.00  0.00           O  
ATOM   3648  N   ASP   252      34.977  54.030  72.997  1.00  0.00           N  
ATOM   3649  H   ASP   252      35.617  54.523  72.390  1.00  0.00           H  
ATOM   3650  CA  ASP   252      33.655  54.612  73.090  1.00  0.00           C  
ATOM   3651  HA  ASP   252      33.254  54.330  74.063  1.00  0.00           H  
ATOM   3652  CB  ASP   252      33.873  56.118  73.065  1.00  0.00           C  
ATOM   3653  HB2 ASP   252      34.383  56.440  72.157  1.00  0.00           H  
ATOM   3654  HB3 ASP   252      32.883  56.572  73.029  1.00  0.00           H  
ATOM   3655  CG  ASP   252      34.462  56.745  74.394  1.00  0.00           C  
ATOM   3656  OD1 ASP   252      35.093  57.812  74.374  1.00  0.00           O  
ATOM   3657  OD2 ASP   252      34.235  56.079  75.446  1.00  0.00           O  
ATOM   3658  C   ASP   252      32.699  53.999  72.002  1.00  0.00           C  
ATOM   3659  O   ASP   252      33.104  53.945  70.854  1.00  0.00           O  
ATOM   3660  N   THR   253      31.502  53.513  72.430  1.00  0.00           N  
ATOM   3661  H   THR   253      31.352  53.527  73.428  1.00  0.00           H  
ATOM   3662  CA  THR   253      30.444  52.923  71.622  1.00  0.00           C  
ATOM   3663  HA  THR   253      30.953  52.449  70.783  1.00  0.00           H  
ATOM   3664  CB  THR   253      29.686  51.834  72.387  1.00  0.00           C  
ATOM   3665  HB  THR   253      28.897  52.329  72.953  1.00  0.00           H  
ATOM   3666  CG2 THR   253      29.122  50.868  71.411  1.00  0.00           C  
ATOM   3667 HG21 THR   253      28.626  51.355  70.571  1.00  0.00           H  
ATOM   3668 HG22 THR   253      28.293  50.278  71.803  1.00  0.00           H  
ATOM   3669 HG23 THR   253      29.915  50.231  71.020  1.00  0.00           H  
ATOM   3670  OG1 THR   253      30.589  51.143  73.231  1.00  0.00           O  
ATOM   3671  HG1 THR   253      30.622  51.771  73.956  1.00  0.00           H  
ATOM   3672  C   THR   253      29.417  54.006  71.124  1.00  0.00           C  
ATOM   3673  O   THR   253      28.941  54.719  71.980  1.00  0.00           O  
ATOM   3674  N   TYR   254      28.996  54.036  69.877  1.00  0.00           N  
ATOM   3675  H   TYR   254      29.326  53.421  69.148  1.00  0.00           H  
ATOM   3676  CA  TYR   254      28.018  54.940  69.372  1.00  0.00           C  
ATOM   3677  HA  TYR   254      27.508  55.388  70.225  1.00  0.00           H  
ATOM   3678  CB  TYR   254      28.703  56.136  68.569  1.00  0.00           C  
ATOM   3679  HB2 TYR   254      28.987  55.729  67.599  1.00  0.00           H  
ATOM   3680  HB3 TYR   254      27.945  56.915  68.490  1.00  0.00           H  
ATOM   3681  CG  TYR   254      29.916  56.750  69.200  1.00  0.00           C  
ATOM   3682  CD1 TYR   254      31.232  56.272  69.097  1.00  0.00           C  
ATOM   3683  HD1 TYR   254      31.416  55.444  68.429  1.00  0.00           H  
ATOM   3684  CE1 TYR   254      32.322  56.873  69.686  1.00  0.00           C  
ATOM   3685  HE1 TYR   254      33.319  56.496  69.507  1.00  0.00           H  
ATOM   3686  CZ  TYR   254      32.138  58.036  70.447  1.00  0.00           C  
ATOM   3687  OH  TYR   254      33.245  58.615  71.005  1.00  0.00           O  
ATOM   3688  HH  TYR   254      32.999  59.187  71.736  1.00  0.00           H  
ATOM   3689  CE2 TYR   254      30.845  58.499  70.712  1.00  0.00           C  
ATOM   3690  HE2 TYR   254      30.647  59.247  71.465  1.00  0.00           H  
ATOM   3691  CD2 TYR   254      29.757  57.832  70.093  1.00  0.00           C  
ATOM   3692  HD2 TYR   254      28.760  58.214  70.255  1.00  0.00           H  
ATOM   3693  C   TYR   254      26.975  54.243  68.412  1.00  0.00           C  
ATOM   3694  O   TYR   254      27.204  53.227  67.680  1.00  0.00           O  
ATOM   3695  N   GLN   255      25.731  54.720  68.455  1.00  0.00           N  
ATOM   3696  H   GLN   255      25.456  55.342  69.201  1.00  0.00           H  
ATOM   3697  CA  GLN   255      24.619  54.210  67.666  1.00  0.00           C  
ATOM   3698  HA  GLN   255      24.867  53.194  67.359  1.00  0.00           H  
ATOM   3699  CB  GLN   255      23.315  54.243  68.465  1.00  0.00           C  
ATOM   3700  HB2 GLN   255      23.152  55.160  69.033  1.00  0.00           H  
ATOM   3701  HB3 GLN   255      22.533  54.124  67.715  1.00  0.00           H  
ATOM   3702  CG  GLN   255      23.051  53.130  69.457  1.00  0.00           C  
ATOM   3703  HG2 GLN   255      23.768  53.238  70.271  1.00  0.00           H  
ATOM   3704  HG3 GLN   255      23.184  52.101  69.122  1.00  0.00           H  
ATOM   3705  CD  GLN   255      21.701  53.114  70.115  1.00  0.00           C  
ATOM   3706  OE1 GLN   255      21.581  52.858  71.337  1.00  0.00           O  
ATOM   3707  NE2 GLN   255      20.657  53.445  69.412  1.00  0.00           N  
ATOM   3708 HE21 GLN   255      20.713  53.564  68.411  1.00  0.00           H  
ATOM   3709 HE22 GLN   255      19.697  53.405  69.721  1.00  0.00           H  
ATOM   3710  C   GLN   255      24.587  55.065  66.382  1.00  0.00           C  
ATOM   3711  O   GLN   255      24.626  56.288  66.508  1.00  0.00           O  
ATOM   3712  N   VAL   256      24.601  54.424  65.201  1.00  0.00           N  
ATOM   3713  H   VAL   256      24.712  53.424  65.117  1.00  0.00           H  
ATOM   3714  CA  VAL   256      24.543  55.129  63.882  1.00  0.00           C  
ATOM   3715  HA  VAL   256      24.452  56.212  63.960  1.00  0.00           H  
ATOM   3716  CB  VAL   256      25.756  54.786  62.995  1.00  0.00           C  
ATOM   3717  HB  VAL   256      25.796  53.729  62.733  1.00  0.00           H  
ATOM   3718  CG1 VAL   256      25.497  55.520  61.605  1.00  0.00           C  
ATOM   3719 HG11 VAL   256      26.418  55.689  61.048  1.00  0.00           H  
ATOM   3720 HG12 VAL   256      24.843  54.879  61.013  1.00  0.00           H  
ATOM   3721 HG13 VAL   256      24.978  56.458  61.799  1.00  0.00           H  
ATOM   3722  CG2 VAL   256      27.144  55.226  63.532  1.00  0.00           C  
ATOM   3723 HG21 VAL   256      27.928  54.755  62.940  1.00  0.00           H  
ATOM   3724 HG22 VAL   256      27.332  56.298  63.468  1.00  0.00           H  
ATOM   3725 HG23 VAL   256      27.291  54.819  64.532  1.00  0.00           H  
ATOM   3726  C   VAL   256      23.218  54.626  63.202  1.00  0.00           C  
ATOM   3727  O   VAL   256      23.148  53.436  62.838  1.00  0.00           O  
ATOM   3728  N   ALA   257      22.234  55.522  62.996  1.00  0.00           N  
ATOM   3729  H   ALA   257      22.462  56.472  63.254  1.00  0.00           H  
ATOM   3730  CA  ALA   257      21.074  55.060  62.262  1.00  0.00           C  
ATOM   3731  HA  ALA   257      20.653  54.155  62.699  1.00  0.00           H  
ATOM   3732  CB  ALA   257      20.023  56.144  62.482  1.00  0.00           C  
ATOM   3733  HB1 ALA   257      20.109  57.067  61.908  1.00  0.00           H  
ATOM   3734  HB2 ALA   257      19.115  55.705  62.067  1.00  0.00           H  
ATOM   3735  HB3 ALA   257      19.813  56.390  63.523  1.00  0.00           H  
ATOM   3736  C   ALA   257      21.260  54.930  60.726  1.00  0.00           C  
ATOM   3737  O   ALA   257      21.906  55.816  60.137  1.00  0.00           O  
ATOM   3738  N   ALA   258      20.591  53.909  60.199  1.00  0.00           N  
ATOM   3739  H   ALA   258      19.998  53.438  60.868  1.00  0.00           H  
ATOM   3740  CA  ALA   258      20.545  53.658  58.774  1.00  0.00           C  
ATOM   3741  HA  ALA   258      20.588  54.686  58.416  1.00  0.00           H  
ATOM   3742  CB  ALA   258      21.795  52.941  58.318  1.00  0.00           C  
ATOM   3743  HB1 ALA   258      21.650  51.879  58.512  1.00  0.00           H  
ATOM   3744  HB2 ALA   258      21.829  52.982  57.229  1.00  0.00           H  
ATOM   3745  HB3 ALA   258      22.701  53.285  58.817  1.00  0.00           H  
ATOM   3746  C   ALA   258      19.237  53.056  58.251  1.00  0.00           C  
ATOM   3747  O   ALA   258      18.466  52.518  59.031  1.00  0.00           O  
ATOM   3748  N   ARG   259      18.991  53.315  56.921  1.00  0.00           N  
ATOM   3749  H   ARG   259      19.702  53.825  56.417  1.00  0.00           H  
ATOM   3750  CA  ARG   259      17.897  52.790  56.085  1.00  0.00           C  
ATOM   3751  HA  ARG   259      17.062  52.739  56.784  1.00  0.00           H  
ATOM   3752  CB  ARG   259      17.714  53.828  54.972  1.00  0.00           C  
ATOM   3753  HB2 ARG   259      17.750  54.876  55.270  1.00  0.00           H  
ATOM   3754  HB3 ARG   259      18.489  53.763  54.209  1.00  0.00           H  
ATOM   3755  CG  ARG   259      16.289  53.618  54.287  1.00  0.00           C  
ATOM   3756  HG2 ARG   259      16.129  52.583  53.986  1.00  0.00           H  
ATOM   3757  HG3 ARG   259      15.488  53.815  55.000  1.00  0.00           H  
ATOM   3758  CD  ARG   259      16.070  54.491  53.066  1.00  0.00           C  
ATOM   3759  HD2 ARG   259      17.011  54.679  52.548  1.00  0.00           H  
ATOM   3760  HD3 ARG   259      15.609  55.459  53.258  1.00  0.00           H  
ATOM   3761  NE  ARG   259      15.081  53.837  52.168  1.00  0.00           N  
ATOM   3762  HE  ARG   259      14.627  52.972  52.425  1.00  0.00           H  
ATOM   3763  CZ  ARG   259      14.613  54.447  51.086  1.00  0.00           C  
ATOM   3764  NH1 ARG   259      15.098  55.576  50.671  1.00  0.00           N  
ATOM   3765 HH11 ARG   259      15.638  56.183  51.272  1.00  0.00           H  
ATOM   3766 HH12 ARG   259      14.799  55.981  49.796  1.00  0.00           H  
ATOM   3767  NH2 ARG   259      13.754  53.826  50.432  1.00  0.00           N  
ATOM   3768 HH21 ARG   259      13.583  52.867  50.699  1.00  0.00           H  
ATOM   3769 HH22 ARG   259      13.340  54.225  49.602  1.00  0.00           H  
ATOM   3770  C   ARG   259      18.219  51.461  55.505  1.00  0.00           C  
ATOM   3771  O   ARG   259      17.352  50.602  55.594  1.00  0.00           O  
ATOM   3772  N   TYR   260      19.484  51.253  55.084  1.00  0.00           N  
ATOM   3773  H   TYR   260      20.022  52.106  55.029  1.00  0.00           H  
ATOM   3774  CA  TYR   260      20.010  49.914  54.740  1.00  0.00           C  
ATOM   3775  HA  TYR   260      19.294  49.161  55.073  1.00  0.00           H  
ATOM   3776  CB  TYR   260      20.111  49.754  53.236  1.00  0.00           C  
ATOM   3777  HB2 TYR   260      20.961  50.224  52.742  1.00  0.00           H  
ATOM   3778  HB3 TYR   260      20.352  48.709  53.046  1.00  0.00           H  
ATOM   3779  CG  TYR   260      18.833  50.004  52.463  1.00  0.00           C  
ATOM   3780  CD1 TYR   260      18.625  51.245  51.813  1.00  0.00           C  
ATOM   3781  HD1 TYR   260      19.409  51.986  51.875  1.00  0.00           H  
ATOM   3782  CE1 TYR   260      17.421  51.492  51.111  1.00  0.00           C  
ATOM   3783  HE1 TYR   260      17.245  52.442  50.627  1.00  0.00           H  
ATOM   3784  CZ  TYR   260      16.528  50.407  50.907  1.00  0.00           C  
ATOM   3785  OH  TYR   260      15.474  50.682  50.105  1.00  0.00           O  
ATOM   3786  HH  TYR   260      14.776  50.023  50.127  1.00  0.00           H  
ATOM   3787  CE2 TYR   260      16.741  49.167  51.513  1.00  0.00           C  
ATOM   3788  HE2 TYR   260      16.061  48.350  51.319  1.00  0.00           H  
ATOM   3789  CD2 TYR   260      17.884  48.971  52.314  1.00  0.00           C  
ATOM   3790  HD2 TYR   260      17.910  48.131  52.992  1.00  0.00           H  
ATOM   3791  C   TYR   260      21.357  49.512  55.464  1.00  0.00           C  
ATOM   3792  O   TYR   260      22.111  50.441  55.854  1.00  0.00           O  
ATOM   3793  N   VAL   261      21.766  48.247  55.488  1.00  0.00           N  
ATOM   3794  H   VAL   261      21.123  47.507  55.247  1.00  0.00           H  
ATOM   3795  CA  VAL   261      22.969  47.820  56.239  1.00  0.00           C  
ATOM   3796  HA  VAL   261      23.727  48.602  56.275  1.00  0.00           H  
ATOM   3797  CB  VAL   261      22.582  47.436  57.724  1.00  0.00           C  
ATOM   3798  HB  VAL   261      21.781  46.707  57.604  1.00  0.00           H  
ATOM   3799  CG1 VAL   261      23.816  46.767  58.349  1.00  0.00           C  
ATOM   3800 HG11 VAL   261      24.639  47.481  58.350  1.00  0.00           H  
ATOM   3801 HG12 VAL   261      23.638  46.486  59.387  1.00  0.00           H  
ATOM   3802 HG13 VAL   261      24.059  45.825  57.856  1.00  0.00           H  
ATOM   3803  CG2 VAL   261      22.143  48.633  58.560  1.00  0.00           C  
ATOM   3804 HG21 VAL   261      21.230  49.021  58.107  1.00  0.00           H  
ATOM   3805 HG22 VAL   261      22.830  49.474  58.660  1.00  0.00           H  
ATOM   3806 HG23 VAL   261      21.899  48.243  59.548  1.00  0.00           H  
ATOM   3807  C   VAL   261      23.452  46.568  55.468  1.00  0.00           C  
ATOM   3808  O   VAL   261      22.649  45.730  55.060  1.00  0.00           O  
ATOM   3809  N   VAL   262      24.776  46.377  55.231  1.00  0.00           N  
ATOM   3810  H   VAL   262      25.284  47.159  55.619  1.00  0.00           H  
ATOM   3811  CA  VAL   262      25.463  45.248  54.550  1.00  0.00           C  
ATOM   3812  HA  VAL   262      24.689  44.549  54.231  1.00  0.00           H  
ATOM   3813  CB  VAL   262      26.171  45.747  53.170  1.00  0.00           C  
ATOM   3814  HB  VAL   262      26.794  46.576  53.505  1.00  0.00           H  
ATOM   3815  CG1 VAL   262      27.105  44.733  52.487  1.00  0.00           C  
ATOM   3816 HG11 VAL   262      26.686  43.748  52.282  1.00  0.00           H  
ATOM   3817 HG12 VAL   262      27.953  44.460  53.116  1.00  0.00           H  
ATOM   3818 HG13 VAL   262      27.546  45.198  51.605  1.00  0.00           H  
ATOM   3819  CG2 VAL   262      25.128  46.295  52.129  1.00  0.00           C  
ATOM   3820 HG21 VAL   262      24.560  45.457  51.727  1.00  0.00           H  
ATOM   3821 HG22 VAL   262      25.682  46.853  51.374  1.00  0.00           H  
ATOM   3822 HG23 VAL   262      24.573  47.091  52.625  1.00  0.00           H  
ATOM   3823  C   VAL   262      26.363  44.545  55.515  1.00  0.00           C  
ATOM   3824  O   VAL   262      27.103  45.185  56.288  1.00  0.00           O  
ATOM   3825  N   VAL   263      26.508  43.238  55.414  1.00  0.00           N  
ATOM   3826  H   VAL   263      25.831  42.702  54.890  1.00  0.00           H  
ATOM   3827  CA  VAL   263      27.481  42.420  56.152  1.00  0.00           C  
ATOM   3828  HA  VAL   263      28.206  43.104  56.594  1.00  0.00           H  
ATOM   3829  CB  VAL   263      26.777  41.602  57.250  1.00  0.00           C  
ATOM   3830  HB  VAL   263      26.141  40.854  56.778  1.00  0.00           H  
ATOM   3831  CG1 VAL   263      27.834  40.974  58.278  1.00  0.00           C  
ATOM   3832 HG11 VAL   263      28.399  40.176  57.795  1.00  0.00           H  
ATOM   3833 HG12 VAL   263      27.279  40.585  59.133  1.00  0.00           H  
ATOM   3834 HG13 VAL   263      28.559  41.729  58.581  1.00  0.00           H  
ATOM   3835  CG2 VAL   263      25.808  42.534  58.004  1.00  0.00           C  
ATOM   3836 HG21 VAL   263      25.033  42.978  57.378  1.00  0.00           H  
ATOM   3837 HG22 VAL   263      25.395  41.992  58.855  1.00  0.00           H  
ATOM   3838 HG23 VAL   263      26.372  43.386  58.384  1.00  0.00           H  
ATOM   3839  C   VAL   263      28.195  41.439  55.288  1.00  0.00           C  
ATOM   3840  O   VAL   263      27.524  40.678  54.688  1.00  0.00           O  
ATOM   3841  N   GLY   264      29.574  41.438  55.318  1.00  0.00           N  
ATOM   3842  H   GLY   264      30.058  42.150  55.847  1.00  0.00           H  
ATOM   3843  CA  GLY   264      30.402  40.549  54.450  1.00  0.00           C  
ATOM   3844  HA2 GLY   264      29.794  39.647  54.385  1.00  0.00           H  
ATOM   3845  HA3 GLY   264      30.583  41.124  53.542  1.00  0.00           H  
ATOM   3846  C   GLY   264      31.785  40.277  55.014  1.00  0.00           C  
ATOM   3847  O   GLY   264      32.615  41.202  54.921  1.00  0.00           O  
ATOM   3848  N   ALA   265      32.207  39.104  55.398  1.00  0.00           N  
ATOM   3849  H   ALA   265      31.458  38.432  55.490  1.00  0.00           H  
ATOM   3850  CA  ALA   265      33.547  38.563  55.758  1.00  0.00           C  
ATOM   3851  HA  ALA   265      34.281  38.946  55.050  1.00  0.00           H  
ATOM   3852  CB  ALA   265      33.822  39.133  57.139  1.00  0.00           C  
ATOM   3853  HB1 ALA   265      33.183  38.520  57.775  1.00  0.00           H  
ATOM   3854  HB2 ALA   265      34.850  38.843  57.361  1.00  0.00           H  
ATOM   3855  HB3 ALA   265      33.717  40.207  57.294  1.00  0.00           H  
ATOM   3856  C   ALA   265      33.568  37.112  55.706  1.00  0.00           C  
ATOM   3857  O   ALA   265      33.232  36.382  56.662  1.00  0.00           O  
ATOM   3858  N   ASP   266      33.991  36.645  54.513  1.00  0.00           N  
ATOM   3859  H   ASP   266      34.216  37.314  53.791  1.00  0.00           H  
ATOM   3860  CA  ASP   266      34.052  35.221  54.194  1.00  0.00           C  
ATOM   3861  HA  ASP   266      34.125  35.250  53.107  1.00  0.00           H  
ATOM   3862  CB  ASP   266      35.395  34.711  54.637  1.00  0.00           C  
ATOM   3863  HB2 ASP   266      35.521  33.684  54.294  1.00  0.00           H  
ATOM   3864  HB3 ASP   266      36.159  35.246  54.074  1.00  0.00           H  
ATOM   3865  CG  ASP   266      35.748  34.767  56.160  1.00  0.00           C  
ATOM   3866  OD1 ASP   266      36.891  35.173  56.525  1.00  0.00           O  
ATOM   3867  OD2 ASP   266      34.900  34.355  56.985  1.00  0.00           O  
ATOM   3868  C   ASP   266      32.835  34.314  54.554  1.00  0.00           C  
ATOM   3869  O   ASP   266      31.703  34.693  54.494  1.00  0.00           O  
ATOM   3870  N   ALA   267      33.144  33.058  54.836  1.00  0.00           N  
ATOM   3871  H   ALA   267      34.128  32.845  54.913  1.00  0.00           H  
ATOM   3872  CA  ALA   267      32.185  32.069  55.302  1.00  0.00           C  
ATOM   3873  HA  ALA   267      31.180  32.341  54.981  1.00  0.00           H  
ATOM   3874  CB  ALA   267      32.335  30.811  54.514  1.00  0.00           C  
ATOM   3875  HB1 ALA   267      31.653  30.037  54.865  1.00  0.00           H  
ATOM   3876  HB2 ALA   267      32.183  31.072  53.466  1.00  0.00           H  
ATOM   3877  HB3 ALA   267      33.342  30.436  54.694  1.00  0.00           H  
ATOM   3878  C   ALA   267      32.125  31.890  56.775  1.00  0.00           C  
ATOM   3879  O   ALA   267      31.223  31.316  57.262  1.00  0.00           O  
ATOM   3880  N   LEU   268      33.058  32.501  57.557  1.00  0.00           N  
ATOM   3881  H   LEU   268      33.751  33.137  57.189  1.00  0.00           H  
ATOM   3882  CA  LEU   268      33.270  32.202  58.955  1.00  0.00           C  
ATOM   3883  HA  LEU   268      32.668  31.358  59.291  1.00  0.00           H  
ATOM   3884  CB  LEU   268      34.777  31.732  59.193  1.00  0.00           C  
ATOM   3885  HB2 LEU   268      34.851  31.356  60.213  1.00  0.00           H  
ATOM   3886  HB3 LEU   268      35.403  32.614  59.057  1.00  0.00           H  
ATOM   3887  CG  LEU   268      35.240  30.596  58.301  1.00  0.00           C  
ATOM   3888  HG  LEU   268      35.040  30.915  57.278  1.00  0.00           H  
ATOM   3889  CD1 LEU   268      36.783  30.451  58.367  1.00  0.00           C  
ATOM   3890 HD11 LEU   268      37.208  31.450  58.278  1.00  0.00           H  
ATOM   3891 HD12 LEU   268      36.948  30.014  59.352  1.00  0.00           H  
ATOM   3892 HD13 LEU   268      37.051  29.680  57.644  1.00  0.00           H  
ATOM   3893  CD2 LEU   268      34.569  29.238  58.482  1.00  0.00           C  
ATOM   3894 HD21 LEU   268      35.138  28.600  57.806  1.00  0.00           H  
ATOM   3895 HD22 LEU   268      34.700  28.860  59.496  1.00  0.00           H  
ATOM   3896 HD23 LEU   268      33.518  29.379  58.227  1.00  0.00           H  
ATOM   3897  C   LEU   268      32.938  33.446  59.768  1.00  0.00           C  
ATOM   3898  O   LEU   268      32.150  33.395  60.680  1.00  0.00           O  
ATOM   3899  N   ARG   269      33.460  34.638  59.489  1.00  0.00           N  
ATOM   3900  H   ARG   269      34.040  34.709  58.666  1.00  0.00           H  
ATOM   3901  CA  ARG   269      33.166  35.906  60.148  1.00  0.00           C  
ATOM   3902  HA  ARG   269      33.159  35.825  61.235  1.00  0.00           H  
ATOM   3903  CB  ARG   269      34.372  36.875  59.854  1.00  0.00           C  
ATOM   3904  HB2 ARG   269      34.490  36.956  58.773  1.00  0.00           H  
ATOM   3905  HB3 ARG   269      34.193  37.896  60.189  1.00  0.00           H  
ATOM   3906  CG  ARG   269      35.773  36.353  60.291  1.00  0.00           C  
ATOM   3907  HG2 ARG   269      35.690  36.237  61.371  1.00  0.00           H  
ATOM   3908  HG3 ARG   269      35.959  35.374  59.848  1.00  0.00           H  
ATOM   3909  CD  ARG   269      36.940  37.162  59.833  1.00  0.00           C  
ATOM   3910  HD2 ARG   269      36.729  38.190  60.126  1.00  0.00           H  
ATOM   3911  HD3 ARG   269      37.794  36.901  60.458  1.00  0.00           H  
ATOM   3912  NE  ARG   269      37.099  37.129  58.426  1.00  0.00           N  
ATOM   3913  HE  ARG   269      36.812  36.305  57.917  1.00  0.00           H  
ATOM   3914  CZ  ARG   269      37.751  37.941  57.613  1.00  0.00           C  
ATOM   3915  NH1 ARG   269      38.311  39.011  58.114  1.00  0.00           N  
ATOM   3916 HH11 ARG   269      38.201  39.135  59.110  1.00  0.00           H  
ATOM   3917 HH12 ARG   269      39.156  39.348  57.674  1.00  0.00           H  
ATOM   3918  NH2 ARG   269      37.990  37.643  56.390  1.00  0.00           N  
ATOM   3919 HH21 ARG   269      37.732  36.733  56.037  1.00  0.00           H  
ATOM   3920 HH22 ARG   269      38.145  38.421  55.765  1.00  0.00           H  
ATOM   3921  C   ARG   269      31.843  36.486  59.772  1.00  0.00           C  
ATOM   3922  O   ARG   269      31.240  37.142  60.628  1.00  0.00           O  
ATOM   3923  N   THR   270      31.295  36.221  58.604  1.00  0.00           N  
ATOM   3924  H   THR   270      31.932  35.809  57.938  1.00  0.00           H  
ATOM   3925  CA  THR   270      30.002  36.737  58.219  1.00  0.00           C  
ATOM   3926  HA  THR   270      30.158  37.808  58.346  1.00  0.00           H  
ATOM   3927  CB  THR   270      29.452  36.548  56.727  1.00  0.00           C  
ATOM   3928  HB  THR   270      29.186  35.496  56.626  1.00  0.00           H  
ATOM   3929  CG2 THR   270      28.219  37.355  56.379  1.00  0.00           C  
ATOM   3930 HG21 THR   270      28.437  38.380  56.080  1.00  0.00           H  
ATOM   3931 HG22 THR   270      27.848  36.932  55.445  1.00  0.00           H  
ATOM   3932 HG23 THR   270      27.427  37.256  57.121  1.00  0.00           H  
ATOM   3933  OG1 THR   270      30.465  36.867  55.810  1.00  0.00           O  
ATOM   3934  HG1 THR   270      31.132  36.176  55.792  1.00  0.00           H  
ATOM   3935  C   THR   270      28.830  36.376  59.125  1.00  0.00           C  
ATOM   3936  O   THR   270      28.312  37.320  59.732  1.00  0.00           O  
ATOM   3937  N   PRO   271      28.481  35.050  59.264  1.00  0.00           N  
ATOM   3938  CD  PRO   271      29.237  33.941  58.700  1.00  0.00           C  
ATOM   3939  HD2 PRO   271      28.983  33.737  57.660  1.00  0.00           H  
ATOM   3940  HD3 PRO   271      30.326  33.953  58.746  1.00  0.00           H  
ATOM   3941  CG  PRO   271      28.816  32.802  59.544  1.00  0.00           C  
ATOM   3942  HG2 PRO   271      29.442  32.775  60.437  1.00  0.00           H  
ATOM   3943  HG3 PRO   271      28.866  31.851  59.014  1.00  0.00           H  
ATOM   3944  CB  PRO   271      27.353  33.127  59.916  1.00  0.00           C  
ATOM   3945  HB2 PRO   271      26.727  32.704  59.130  1.00  0.00           H  
ATOM   3946  HB3 PRO   271      27.033  32.627  60.830  1.00  0.00           H  
ATOM   3947  CA  PRO   271      27.386  34.654  60.101  1.00  0.00           C  
ATOM   3948  HA  PRO   271      26.428  35.066  59.784  1.00  0.00           H  
ATOM   3949  C   PRO   271      27.575  34.983  61.563  1.00  0.00           C  
ATOM   3950  O   PRO   271      26.668  34.892  62.302  1.00  0.00           O  
ATOM   3951  N   GLN   272      28.831  35.345  61.897  1.00  0.00           N  
ATOM   3952  H   GLN   272      29.507  35.268  61.150  1.00  0.00           H  
ATOM   3953  CA  GLN   272      29.287  35.636  63.274  1.00  0.00           C  
ATOM   3954  HA  GLN   272      28.821  34.848  63.867  1.00  0.00           H  
ATOM   3955  CB  GLN   272      30.779  35.543  63.406  1.00  0.00           C  
ATOM   3956  HB2 GLN   272      31.196  36.465  63.001  1.00  0.00           H  
ATOM   3957  HB3 GLN   272      31.203  34.642  62.963  1.00  0.00           H  
ATOM   3958  CG  GLN   272      31.057  35.339  64.898  1.00  0.00           C  
ATOM   3959  HG2 GLN   272      30.300  35.879  65.468  1.00  0.00           H  
ATOM   3960  HG3 GLN   272      30.953  34.277  65.121  1.00  0.00           H  
ATOM   3961  CD  GLN   272      32.459  35.865  65.339  1.00  0.00           C  
ATOM   3962  OE1 GLN   272      33.273  36.421  64.599  1.00  0.00           O  
ATOM   3963  NE2 GLN   272      32.866  35.667  66.608  1.00  0.00           N  
ATOM   3964 HE21 GLN   272      32.307  35.212  67.316  1.00  0.00           H  
ATOM   3965 HE22 GLN   272      33.761  36.066  66.852  1.00  0.00           H  
ATOM   3966  C   GLN   272      28.750  36.983  63.833  1.00  0.00           C  
ATOM   3967  O   GLN   272      28.011  36.978  64.806  1.00  0.00           O  
ATOM   3968  N   LEU   273      28.897  38.121  63.173  1.00  0.00           N  
ATOM   3969  H   LEU   273      29.401  38.129  62.298  1.00  0.00           H  
ATOM   3970  CA  LEU   273      28.334  39.415  63.555  1.00  0.00           C  
ATOM   3971  HA  LEU   273      28.503  39.537  64.625  1.00  0.00           H  
ATOM   3972  CB  LEU   273      28.950  40.479  62.780  1.00  0.00           C  
ATOM   3973  HB2 LEU   273      28.914  40.207  61.725  1.00  0.00           H  
ATOM   3974  HB3 LEU   273      30.026  40.588  62.917  1.00  0.00           H  
ATOM   3975  CG  LEU   273      28.364  41.930  62.980  1.00  0.00           C  
ATOM   3976  HG  LEU   273      27.309  42.051  62.735  1.00  0.00           H  
ATOM   3977  CD1 LEU   273      28.637  42.491  64.391  1.00  0.00           C  
ATOM   3978 HD11 LEU   273      27.842  42.084  65.016  1.00  0.00           H  
ATOM   3979 HD12 LEU   273      28.621  43.575  64.276  1.00  0.00           H  
ATOM   3980 HD13 LEU   273      29.599  42.219  64.824  1.00  0.00           H  
ATOM   3981  CD2 LEU   273      29.090  42.765  61.937  1.00  0.00           C  
ATOM   3982 HD21 LEU   273      30.129  42.716  62.263  1.00  0.00           H  
ATOM   3983 HD22 LEU   273      28.930  42.397  60.924  1.00  0.00           H  
ATOM   3984 HD23 LEU   273      28.650  43.756  61.823  1.00  0.00           H  
ATOM   3985  C   LEU   273      26.798  39.430  63.304  1.00  0.00           C  
ATOM   3986  O   LEU   273      26.069  40.029  64.052  1.00  0.00           O  
ATOM   3987  N   LEU   274      26.352  38.564  62.400  1.00  0.00           N  
ATOM   3988  H   LEU   274      26.946  38.292  61.630  1.00  0.00           H  
ATOM   3989  CA  LEU   274      24.951  38.323  62.293  1.00  0.00           C  
ATOM   3990  HA  LEU   274      24.502  39.315  62.253  1.00  0.00           H  
ATOM   3991  CB  LEU   274      24.609  37.486  61.033  1.00  0.00           C  
ATOM   3992  HB2 LEU   274      25.427  36.774  60.928  1.00  0.00           H  
ATOM   3993  HB3 LEU   274      23.751  36.821  61.138  1.00  0.00           H  
ATOM   3994  CG  LEU   274      24.598  38.306  59.716  1.00  0.00           C  
ATOM   3995  HG  LEU   274      25.529  38.864  59.615  1.00  0.00           H  
ATOM   3996  CD1 LEU   274      24.554  37.259  58.615  1.00  0.00           C  
ATOM   3997 HD11 LEU   274      24.687  37.806  57.681  1.00  0.00           H  
ATOM   3998 HD12 LEU   274      25.421  36.604  58.704  1.00  0.00           H  
ATOM   3999 HD13 LEU   274      23.608  36.722  58.688  1.00  0.00           H  
ATOM   4000  CD2 LEU   274      23.370  39.265  59.598  1.00  0.00           C  
ATOM   4001 HD21 LEU   274      23.357  39.620  58.568  1.00  0.00           H  
ATOM   4002 HD22 LEU   274      23.362  40.066  60.338  1.00  0.00           H  
ATOM   4003 HD23 LEU   274      22.517  38.601  59.737  1.00  0.00           H  
ATOM   4004  C   LEU   274      24.371  37.611  63.525  1.00  0.00           C  
ATOM   4005  O   LEU   274      23.355  38.090  64.084  1.00  0.00           O  
ATOM   4006  N   TRP   275      25.064  36.600  64.073  1.00  0.00           N  
ATOM   4007  H   TRP   275      25.808  36.190  63.526  1.00  0.00           H  
ATOM   4008  CA  TRP   275      24.760  35.987  65.434  1.00  0.00           C  
ATOM   4009  HA  TRP   275      23.783  35.502  65.440  1.00  0.00           H  
ATOM   4010  CB  TRP   275      25.715  34.759  65.627  1.00  0.00           C  
ATOM   4011  HB2 TRP   275      25.894  34.165  64.731  1.00  0.00           H  
ATOM   4012  HB3 TRP   275      26.689  35.247  65.676  1.00  0.00           H  
ATOM   4013  CG  TRP   275      25.391  33.834  66.824  1.00  0.00           C  
ATOM   4014  CD1 TRP   275      25.844  33.970  68.104  1.00  0.00           C  
ATOM   4015  HD1 TRP   275      26.584  34.669  68.463  1.00  0.00           H  
ATOM   4016  NE1 TRP   275      25.267  32.997  68.966  1.00  0.00           N  
ATOM   4017  HE1 TRP   275      25.615  32.906  69.910  1.00  0.00           H  
ATOM   4018  CE2 TRP   275      24.302  32.281  68.312  1.00  0.00           C  
ATOM   4019  CZ2 TRP   275      23.466  31.206  68.698  1.00  0.00           C  
ATOM   4020  HZ2 TRP   275      23.483  30.812  69.703  1.00  0.00           H  
ATOM   4021  CH2 TRP   275      22.575  30.698  67.682  1.00  0.00           C  
ATOM   4022  HH2 TRP   275      21.867  29.912  67.900  1.00  0.00           H  
ATOM   4023  CZ3 TRP   275      22.497  31.309  66.432  1.00  0.00           C  
ATOM   4024  HZ3 TRP   275      21.723  30.898  65.801  1.00  0.00           H  
ATOM   4025  CE3 TRP   275      23.427  32.253  66.047  1.00  0.00           C  
ATOM   4026  HE3 TRP   275      23.322  32.708  65.073  1.00  0.00           H  
ATOM   4027  CD2 TRP   275      24.332  32.830  66.983  1.00  0.00           C  
ATOM   4028  C   TRP   275      24.749  36.905  66.701  1.00  0.00           C  
ATOM   4029  O   TRP   275      23.907  36.781  67.618  1.00  0.00           O  
ATOM   4030  N   ALA   276      25.694  37.881  66.732  1.00  0.00           N  
ATOM   4031  H   ALA   276      26.381  37.731  66.007  1.00  0.00           H  
ATOM   4032  CA  ALA   276      25.776  39.016  67.676  1.00  0.00           C  
ATOM   4033  HA  ALA   276      25.670  38.587  68.672  1.00  0.00           H  
ATOM   4034  CB  ALA   276      27.149  39.606  67.513  1.00  0.00           C  
ATOM   4035  HB1 ALA   276      27.361  40.008  66.522  1.00  0.00           H  
ATOM   4036  HB2 ALA   276      27.832  38.812  67.813  1.00  0.00           H  
ATOM   4037  HB3 ALA   276      27.281  40.383  68.266  1.00  0.00           H  
ATOM   4038  C   ALA   276      24.696  40.042  67.573  1.00  0.00           C  
ATOM   4039  O   ALA   276      24.614  41.040  68.309  1.00  0.00           O  
ATOM   4040  N   SER   277      23.752  39.854  66.581  1.00  0.00           N  
ATOM   4041  H   SER   277      23.936  39.172  65.859  1.00  0.00           H  
ATOM   4042  CA  SER   277      22.641  40.778  66.179  1.00  0.00           C  
ATOM   4043  HA  SER   277      22.676  41.602  66.892  1.00  0.00           H  
ATOM   4044  CB  SER   277      23.016  41.370  64.773  1.00  0.00           C  
ATOM   4045  HB2 SER   277      22.962  40.544  64.064  1.00  0.00           H  
ATOM   4046  HB3 SER   277      22.192  42.046  64.544  1.00  0.00           H  
ATOM   4047  OG  SER   277      24.251  42.047  64.827  1.00  0.00           O  
ATOM   4048  HG  SER   277      24.840  41.301  64.693  1.00  0.00           H  
ATOM   4049  C   SER   277      21.237  40.170  66.148  1.00  0.00           C  
ATOM   4050  O   SER   277      20.263  40.841  65.756  1.00  0.00           O  
ATOM   4051  N   GLY   278      21.047  38.939  66.626  1.00  0.00           N  
ATOM   4052  H   GLY   278      21.879  38.378  66.739  1.00  0.00           H  
ATOM   4053  CA  GLY   278      19.690  38.350  66.772  1.00  0.00           C  
ATOM   4054  HA2 GLY   278      19.780  37.634  67.589  1.00  0.00           H  
ATOM   4055  HA3 GLY   278      18.870  39.055  66.908  1.00  0.00           H  
ATOM   4056  C   GLY   278      19.103  37.639  65.575  1.00  0.00           C  
ATOM   4057  O   GLY   278      18.116  36.932  65.733  1.00  0.00           O  
ATOM   4058  N   ILE   279      19.796  37.666  64.457  1.00  0.00           N  
ATOM   4059  H   ILE   279      20.641  38.218  64.438  1.00  0.00           H  
ATOM   4060  CA  ILE   279      19.557  36.849  63.263  1.00  0.00           C  
ATOM   4061  HA  ILE   279      18.500  36.793  63.003  1.00  0.00           H  
ATOM   4062  CB  ILE   279      20.343  37.340  62.031  1.00  0.00           C  
ATOM   4063  HB  ILE   279      21.382  37.424  62.350  1.00  0.00           H  
ATOM   4064  CG2 ILE   279      20.084  36.447  60.808  1.00  0.00           C  
ATOM   4065 HG21 ILE   279      19.060  36.458  60.433  1.00  0.00           H  
ATOM   4066 HG22 ILE   279      20.790  36.819  60.066  1.00  0.00           H  
ATOM   4067 HG23 ILE   279      20.301  35.394  60.988  1.00  0.00           H  
ATOM   4068  CG1 ILE   279      19.876  38.763  61.606  1.00  0.00           C  
ATOM   4069 HG12 ILE   279      18.832  38.875  61.896  1.00  0.00           H  
ATOM   4070 HG13 ILE   279      19.831  38.891  60.525  1.00  0.00           H  
ATOM   4071  CD1 ILE   279      20.845  39.842  62.197  1.00  0.00           C  
ATOM   4072 HD11 ILE   279      20.615  40.857  61.875  1.00  0.00           H  
ATOM   4073 HD12 ILE   279      20.748  39.843  63.283  1.00  0.00           H  
ATOM   4074 HD13 ILE   279      21.877  39.533  62.033  1.00  0.00           H  
ATOM   4075  C   ILE   279      20.084  35.444  63.669  1.00  0.00           C  
ATOM   4076  O   ILE   279      21.230  35.236  63.938  1.00  0.00           O  
ATOM   4077  N   ARG   280      19.138  34.539  63.793  1.00  0.00           N  
ATOM   4078  H   ARG   280      18.220  34.838  63.497  1.00  0.00           H  
ATOM   4079  CA  ARG   280      19.443  33.256  64.316  1.00  0.00           C  
ATOM   4080  HA  ARG   280      20.493  33.024  64.137  1.00  0.00           H  
ATOM   4081  CB  ARG   280      19.298  33.228  65.867  1.00  0.00           C  
ATOM   4082  HB2 ARG   280      18.328  33.570  66.229  1.00  0.00           H  
ATOM   4083  HB3 ARG   280      19.624  32.246  66.208  1.00  0.00           H  
ATOM   4084  CG  ARG   280      20.242  34.128  66.646  1.00  0.00           C  
ATOM   4085  HG2 ARG   280      21.249  34.045  66.239  1.00  0.00           H  
ATOM   4086  HG3 ARG   280      19.931  35.162  66.493  1.00  0.00           H  
ATOM   4087  CD  ARG   280      20.443  33.982  68.153  1.00  0.00           C  
ATOM   4088  HD2 ARG   280      19.510  34.219  68.665  1.00  0.00           H  
ATOM   4089  HD3 ARG   280      20.776  32.950  68.268  1.00  0.00           H  
ATOM   4090  NE  ARG   280      21.536  34.819  68.664  1.00  0.00           N  
ATOM   4091  HE  ARG   280      21.877  35.593  68.114  1.00  0.00           H  
ATOM   4092  CZ  ARG   280      22.260  34.611  69.763  1.00  0.00           C  
ATOM   4093  NH1 ARG   280      21.931  33.750  70.733  1.00  0.00           N  
ATOM   4094 HH11 ARG   280      22.432  33.866  71.602  1.00  0.00           H  
ATOM   4095 HH12 ARG   280      21.023  33.308  70.735  1.00  0.00           H  
ATOM   4096  NH2 ARG   280      23.347  35.319  69.866  1.00  0.00           N  
ATOM   4097 HH21 ARG   280      23.580  35.863  69.048  1.00  0.00           H  
ATOM   4098 HH22 ARG   280      24.069  35.037  70.514  1.00  0.00           H  
ATOM   4099  C   ARG   280      18.542  32.160  63.679  1.00  0.00           C  
ATOM   4100  O   ARG   280      18.190  31.280  64.471  1.00  0.00           O  
ATOM   4101  N   PRO   281      18.241  32.114  62.358  1.00  0.00           N  
ATOM   4102  CD  PRO   281      18.631  32.974  61.239  1.00  0.00           C  
ATOM   4103  HD2 PRO   281      19.635  33.391  61.317  1.00  0.00           H  
ATOM   4104  HD3 PRO   281      17.947  33.822  61.265  1.00  0.00           H  
ATOM   4105  CG  PRO   281      18.408  32.186  59.919  1.00  0.00           C  
ATOM   4106  HG2 PRO   281      19.374  31.700  59.782  1.00  0.00           H  
ATOM   4107  HG3 PRO   281      18.102  32.875  59.132  1.00  0.00           H  
ATOM   4108  CB  PRO   281      17.325  31.124  60.334  1.00  0.00           C  
ATOM   4109  HB2 PRO   281      17.271  30.202  59.754  1.00  0.00           H  
ATOM   4110  HB3 PRO   281      16.348  31.606  60.302  1.00  0.00           H  
ATOM   4111  CA  PRO   281      17.697  30.858  61.802  1.00  0.00           C  
ATOM   4112  HA  PRO   281      16.741  30.605  62.259  1.00  0.00           H  
ATOM   4113  C   PRO   281      18.709  29.726  62.018  1.00  0.00           C  
ATOM   4114  O   PRO   281      19.975  29.915  62.067  1.00  0.00           O  
ATOM   4115  N   ASP   282      18.206  28.507  62.081  1.00  0.00           N  
ATOM   4116  H   ASP   282      17.222  28.535  62.305  1.00  0.00           H  
ATOM   4117  CA  ASP   282      18.917  27.189  62.114  1.00  0.00           C  
ATOM   4118  HA  ASP   282      19.468  27.156  63.053  1.00  0.00           H  
ATOM   4119  CB  ASP   282      17.961  25.988  62.240  1.00  0.00           C  
ATOM   4120  HB2 ASP   282      17.408  25.891  63.174  1.00  0.00           H  
ATOM   4121  HB3 ASP   282      17.332  25.922  61.353  1.00  0.00           H  
ATOM   4122  CG  ASP   282      18.765  24.648  62.282  1.00  0.00           C  
ATOM   4123  OD1 ASP   282      19.838  24.498  62.908  1.00  0.00           O  
ATOM   4124  OD2 ASP   282      18.298  23.752  61.572  1.00  0.00           O  
ATOM   4125  C   ASP   282      19.932  27.097  60.971  1.00  0.00           C  
ATOM   4126  O   ASP   282      21.073  26.617  61.060  1.00  0.00           O  
ATOM   4127  N   ALA   283      19.634  27.667  59.756  1.00  0.00           N  
ATOM   4128  H   ALA   283      18.726  28.092  59.630  1.00  0.00           H  
ATOM   4129  CA  ALA   283      20.615  27.614  58.622  1.00  0.00           C  
ATOM   4130  HA  ALA   283      20.968  26.596  58.454  1.00  0.00           H  
ATOM   4131  CB  ALA   283      19.797  27.937  57.345  1.00  0.00           C  
ATOM   4132  HB1 ALA   283      19.274  28.893  57.308  1.00  0.00           H  
ATOM   4133  HB2 ALA   283      18.961  27.253  57.205  1.00  0.00           H  
ATOM   4134  HB3 ALA   283      20.394  28.075  56.443  1.00  0.00           H  
ATOM   4135  C   ALA   283      21.784  28.518  58.775  1.00  0.00           C  
ATOM   4136  O   ALA   283      22.721  28.445  57.935  1.00  0.00           O  
ATOM   4137  N   LEU   284      21.781  29.491  59.719  1.00  0.00           N  
ATOM   4138  H   LEU   284      21.128  29.520  60.490  1.00  0.00           H  
ATOM   4139  CA  LEU   284      22.784  30.586  59.788  1.00  0.00           C  
ATOM   4140  HA  LEU   284      22.951  31.126  58.855  1.00  0.00           H  
ATOM   4141  CB  LEU   284      22.412  31.560  60.870  1.00  0.00           C  
ATOM   4142  HB2 LEU   284      21.403  31.921  60.671  1.00  0.00           H  
ATOM   4143  HB3 LEU   284      22.410  30.960  61.780  1.00  0.00           H  
ATOM   4144  CG  LEU   284      23.409  32.691  61.074  1.00  0.00           C  
ATOM   4145  HG  LEU   284      24.399  32.302  61.311  1.00  0.00           H  
ATOM   4146  CD1 LEU   284      23.573  33.399  59.708  1.00  0.00           C  
ATOM   4147 HD11 LEU   284      24.081  34.357  59.819  1.00  0.00           H  
ATOM   4148 HD12 LEU   284      22.578  33.635  59.330  1.00  0.00           H  
ATOM   4149 HD13 LEU   284      24.111  32.803  58.971  1.00  0.00           H  
ATOM   4150  CD2 LEU   284      22.830  33.520  62.187  1.00  0.00           C  
ATOM   4151 HD21 LEU   284      21.924  34.049  61.890  1.00  0.00           H  
ATOM   4152 HD22 LEU   284      22.583  32.770  62.939  1.00  0.00           H  
ATOM   4153 HD23 LEU   284      23.637  34.079  62.659  1.00  0.00           H  
ATOM   4154  C   LEU   284      24.056  29.776  60.146  1.00  0.00           C  
ATOM   4155  O   LEU   284      24.055  29.193  61.209  1.00  0.00           O  
ATOM   4156  N   GLY   285      25.148  29.824  59.390  1.00  0.00           N  
ATOM   4157  H   GLY   285      24.986  30.286  58.506  1.00  0.00           H  
ATOM   4158  CA  GLY   285      26.358  29.102  59.541  1.00  0.00           C  
ATOM   4159  HA2 GLY   285      27.141  29.618  58.985  1.00  0.00           H  
ATOM   4160  HA3 GLY   285      26.634  29.049  60.594  1.00  0.00           H  
ATOM   4161  C   GLY   285      26.327  27.658  59.011  1.00  0.00           C  
ATOM   4162  O   GLY   285      27.444  27.154  58.708  1.00  0.00           O  
ATOM   4163  N   ARG   286      25.147  27.047  58.663  1.00  0.00           N  
ATOM   4164  H   ARG   286      24.291  27.514  58.925  1.00  0.00           H  
ATOM   4165  CA  ARG   286      25.022  25.745  57.996  1.00  0.00           C  
ATOM   4166  HA  ARG   286      25.648  25.039  58.542  1.00  0.00           H  
ATOM   4167  CB  ARG   286      23.564  25.231  57.963  1.00  0.00           C  
ATOM   4168  HB2 ARG   286      22.830  25.970  57.641  1.00  0.00           H  
ATOM   4169  HB3 ARG   286      23.458  24.415  57.248  1.00  0.00           H  
ATOM   4170  CG  ARG   286      23.251  24.658  59.395  1.00  0.00           C  
ATOM   4171  HG2 ARG   286      23.230  25.518  60.065  1.00  0.00           H  
ATOM   4172  HG3 ARG   286      23.957  23.887  59.705  1.00  0.00           H  
ATOM   4173  CD  ARG   286      21.847  23.959  59.313  1.00  0.00           C  
ATOM   4174  HD2 ARG   286      21.040  24.669  59.136  1.00  0.00           H  
ATOM   4175  HD3 ARG   286      21.887  23.186  58.546  1.00  0.00           H  
ATOM   4176  NE  ARG   286      21.391  23.475  60.637  1.00  0.00           N  
ATOM   4177  HE  ARG   286      20.659  24.060  61.013  1.00  0.00           H  
ATOM   4178  CZ  ARG   286      21.668  22.384  61.279  1.00  0.00           C  
ATOM   4179  NH1 ARG   286      22.567  21.522  60.920  1.00  0.00           N  
ATOM   4180 HH11 ARG   286      23.150  21.823  60.152  1.00  0.00           H  
ATOM   4181 HH12 ARG   286      22.745  20.729  61.519  1.00  0.00           H  
ATOM   4182  NH2 ARG   286      20.983  22.194  62.331  1.00  0.00           N  
ATOM   4183 HH21 ARG   286      20.409  22.938  62.701  1.00  0.00           H  
ATOM   4184 HH22 ARG   286      20.932  21.306  62.809  1.00  0.00           H  
ATOM   4185  C   ARG   286      25.490  25.833  56.511  1.00  0.00           C  
ATOM   4186  O   ARG   286      25.522  26.940  55.942  1.00  0.00           O  
ATOM   4187  N   TYR   287      25.725  24.687  55.917  1.00  0.00           N  
ATOM   4188  H   TYR   287      25.567  23.854  56.465  1.00  0.00           H  
ATOM   4189  CA  TYR   287      26.069  24.539  54.493  1.00  0.00           C  
ATOM   4190  HA  TYR   287      26.187  23.479  54.267  1.00  0.00           H  
ATOM   4191  CB  TYR   287      25.012  25.106  53.512  1.00  0.00           C  
ATOM   4192  HB2 TYR   287      25.182  24.917  52.452  1.00  0.00           H  
ATOM   4193  HB3 TYR   287      24.976  26.176  53.713  1.00  0.00           H  
ATOM   4194  CG  TYR   287      23.643  24.496  53.834  1.00  0.00           C  
ATOM   4195  CD1 TYR   287      23.403  23.271  53.139  1.00  0.00           C  
ATOM   4196  HD1 TYR   287      24.219  22.822  52.593  1.00  0.00           H  
ATOM   4197  CE1 TYR   287      22.120  22.672  53.278  1.00  0.00           C  
ATOM   4198  HE1 TYR   287      22.019  21.678  52.867  1.00  0.00           H  
ATOM   4199  CZ  TYR   287      21.165  23.287  54.040  1.00  0.00           C  
ATOM   4200  OH  TYR   287      19.972  22.684  54.076  1.00  0.00           O  
ATOM   4201  HH  TYR   287      19.313  23.204  54.543  1.00  0.00           H  
ATOM   4202  CE2 TYR   287      21.417  24.569  54.644  1.00  0.00           C  
ATOM   4203  HE2 TYR   287      20.604  24.963  55.236  1.00  0.00           H  
ATOM   4204  CD2 TYR   287      22.640  25.168  54.551  1.00  0.00           C  
ATOM   4205  HD2 TYR   287      22.819  26.088  55.088  1.00  0.00           H  
ATOM   4206  C   TYR   287      27.468  24.968  54.121  1.00  0.00           C  
ATOM   4207  O   TYR   287      27.730  25.456  53.033  1.00  0.00           O  
ATOM   4208  N   LEU   288      28.408  24.700  55.064  1.00  0.00           N  
ATOM   4209  H   LEU   288      28.202  24.306  55.971  1.00  0.00           H  
ATOM   4210  CA  LEU   288      29.843  25.043  54.903  1.00  0.00           C  
ATOM   4211  HA  LEU   288      29.976  26.080  54.593  1.00  0.00           H  
ATOM   4212  CB  LEU   288      30.475  24.953  56.299  1.00  0.00           C  
ATOM   4213  HB2 LEU   288      29.939  25.733  56.840  1.00  0.00           H  
ATOM   4214  HB3 LEU   288      30.228  23.956  56.663  1.00  0.00           H  
ATOM   4215  CG  LEU   288      32.024  25.131  56.442  1.00  0.00           C  
ATOM   4216  HG  LEU   288      32.466  24.338  55.840  1.00  0.00           H  
ATOM   4217  CD1 LEU   288      32.449  26.432  55.879  1.00  0.00           C  
ATOM   4218 HD11 LEU   288      32.515  26.427  54.791  1.00  0.00           H  
ATOM   4219 HD12 LEU   288      33.385  26.862  56.235  1.00  0.00           H  
ATOM   4220 HD13 LEU   288      31.738  27.151  56.286  1.00  0.00           H  
ATOM   4221  CD2 LEU   288      32.495  25.056  57.895  1.00  0.00           C  
ATOM   4222 HD21 LEU   288      32.316  24.060  58.301  1.00  0.00           H  
ATOM   4223 HD22 LEU   288      33.507  25.460  57.910  1.00  0.00           H  
ATOM   4224 HD23 LEU   288      31.805  25.619  58.523  1.00  0.00           H  
ATOM   4225  C   LEU   288      30.488  24.056  53.885  1.00  0.00           C  
ATOM   4226  O   LEU   288      30.299  22.818  53.977  1.00  0.00           O  
ATOM   4227  N   ASN   289      31.398  24.566  53.048  1.00  0.00           N  
ATOM   4228  H   ASN   289      31.457  25.555  52.850  1.00  0.00           H  
ATOM   4229  CA  ASN   289      32.131  23.766  52.109  1.00  0.00           C  
ATOM   4230  HA  ASN   289      32.361  22.866  52.680  1.00  0.00           H  
ATOM   4231  CB  ASN   289      31.347  23.374  50.856  1.00  0.00           C  
ATOM   4232  HB2 ASN   289      31.852  22.736  50.130  1.00  0.00           H  
ATOM   4233  HB3 ASN   289      30.448  22.845  51.173  1.00  0.00           H  
ATOM   4234  CG  ASN   289      30.915  24.600  50.010  1.00  0.00           C  
ATOM   4235  OD1 ASN   289      31.555  24.898  49.011  1.00  0.00           O  
ATOM   4236  ND2 ASN   289      29.806  25.260  50.464  1.00  0.00           N  
ATOM   4237 HD21 ASN   289      29.464  25.015  51.383  1.00  0.00           H  
ATOM   4238 HD22 ASN   289      29.449  26.083  50.000  1.00  0.00           H  
ATOM   4239  C   ASN   289      33.423  24.561  51.744  1.00  0.00           C  
ATOM   4240  O   ASN   289      33.469  25.783  51.971  1.00  0.00           O  
ATOM   4241  N   ASP   290      34.375  23.807  51.198  1.00  0.00           N  
ATOM   4242  H   ASP   290      34.265  22.806  51.125  1.00  0.00           H  
ATOM   4243  CA  ASP   290      35.816  24.220  50.964  1.00  0.00           C  
ATOM   4244  HA  ASP   290      35.967  25.188  50.486  1.00  0.00           H  
ATOM   4245  CB  ASP   290      36.539  24.394  52.336  1.00  0.00           C  
ATOM   4246  HB2 ASP   290      36.104  23.654  53.007  1.00  0.00           H  
ATOM   4247  HB3 ASP   290      36.407  25.373  52.797  1.00  0.00           H  
ATOM   4248  CG  ASP   290      38.005  24.175  52.245  1.00  0.00           C  
ATOM   4249  OD1 ASP   290      38.751  24.884  51.615  1.00  0.00           O  
ATOM   4250  OD2 ASP   290      38.502  23.204  52.858  1.00  0.00           O  
ATOM   4251  C   ASP   290      36.384  23.116  50.060  1.00  0.00           C  
ATOM   4252  O   ASP   290      35.790  22.035  49.954  1.00  0.00           O  
ATOM   4253  N   GLN   291      37.447  23.453  49.421  1.00  0.00           N  
ATOM   4254  H   GLN   291      37.712  24.411  49.597  1.00  0.00           H  
ATOM   4255  CA  GLN   291      37.830  22.788  48.214  1.00  0.00           C  
ATOM   4256  HA  GLN   291      37.142  22.006  47.894  1.00  0.00           H  
ATOM   4257  CB  GLN   291      38.158  23.813  47.077  1.00  0.00           C  
ATOM   4258  HB2 GLN   291      38.418  23.265  46.172  1.00  0.00           H  
ATOM   4259  HB3 GLN   291      38.988  24.454  47.373  1.00  0.00           H  
ATOM   4260  CG  GLN   291      37.000  24.784  46.853  1.00  0.00           C  
ATOM   4261  HG2 GLN   291      36.230  24.139  46.429  1.00  0.00           H  
ATOM   4262  HG3 GLN   291      36.685  25.317  47.750  1.00  0.00           H  
ATOM   4263  CD  GLN   291      37.366  25.824  45.830  1.00  0.00           C  
ATOM   4264  OE1 GLN   291      38.524  26.028  45.434  1.00  0.00           O  
ATOM   4265  NE2 GLN   291      36.380  26.663  45.393  1.00  0.00           N  
ATOM   4266 HE21 GLN   291      35.422  26.452  45.633  1.00  0.00           H  
ATOM   4267 HE22 GLN   291      36.455  27.268  44.587  1.00  0.00           H  
ATOM   4268  C   GLN   291      39.120  22.021  48.451  1.00  0.00           C  
ATOM   4269  O   GLN   291      40.202  22.637  48.492  1.00  0.00           O  
ATOM   4270  N   ALA   292      39.013  20.719  48.676  1.00  0.00           N  
ATOM   4271  H   ALA   292      38.131  20.253  48.516  1.00  0.00           H  
ATOM   4272  CA  ALA   292      39.960  19.887  49.342  1.00  0.00           C  
ATOM   4273  HA  ALA   292      40.090  20.397  50.296  1.00  0.00           H  
ATOM   4274  CB  ALA   292      39.471  18.519  49.513  1.00  0.00           C  
ATOM   4275  HB1 ALA   292      39.491  17.955  48.580  1.00  0.00           H  
ATOM   4276  HB2 ALA   292      40.137  17.997  50.199  1.00  0.00           H  
ATOM   4277  HB3 ALA   292      38.486  18.537  49.980  1.00  0.00           H  
ATOM   4278  C   ALA   292      41.295  19.869  48.583  1.00  0.00           C  
ATOM   4279  O   ALA   292      41.277  19.378  47.463  1.00  0.00           O  
ATOM   4280  N   GLN   293      42.348  20.578  49.086  1.00  0.00           N  
ATOM   4281  H   GLN   293      42.252  20.885  50.044  1.00  0.00           H  
ATOM   4282  CA  GLN   293      43.551  20.977  48.412  1.00  0.00           C  
ATOM   4283  HA  GLN   293      43.262  21.184  47.382  1.00  0.00           H  
ATOM   4284  CB  GLN   293      44.085  22.302  48.897  1.00  0.00           C  
ATOM   4285  HB2 GLN   293      43.315  23.027  48.634  1.00  0.00           H  
ATOM   4286  HB3 GLN   293      44.252  22.346  49.973  1.00  0.00           H  
ATOM   4287  CG  GLN   293      45.356  22.843  48.151  1.00  0.00           C  
ATOM   4288  HG2 GLN   293      45.307  22.620  47.085  1.00  0.00           H  
ATOM   4289  HG3 GLN   293      46.204  22.241  48.476  1.00  0.00           H  
ATOM   4290  CD  GLN   293      45.579  24.359  48.464  1.00  0.00           C  
ATOM   4291  OE1 GLN   293      44.893  25.052  49.258  1.00  0.00           O  
ATOM   4292  NE2 GLN   293      46.599  24.774  47.835  1.00  0.00           N  
ATOM   4293 HE21 GLN   293      47.067  24.212  47.138  1.00  0.00           H  
ATOM   4294 HE22 GLN   293      47.015  25.672  48.036  1.00  0.00           H  
ATOM   4295  C   GLN   293      44.651  19.889  48.522  1.00  0.00           C  
ATOM   4296  O   GLN   293      44.882  19.360  49.609  1.00  0.00           O  
ATOM   4297  N   VAL   294      45.363  19.547  47.372  1.00  0.00           N  
ATOM   4298  H   VAL   294      45.029  20.058  46.568  1.00  0.00           H  
ATOM   4299  CA  VAL   294      46.528  18.705  47.186  1.00  0.00           C  
ATOM   4300  HA  VAL   294      47.088  18.559  48.110  1.00  0.00           H  
ATOM   4301  CB  VAL   294      46.102  17.275  46.783  1.00  0.00           C  
ATOM   4302  HB  VAL   294      45.375  16.913  47.510  1.00  0.00           H  
ATOM   4303  CG1 VAL   294      45.579  17.056  45.357  1.00  0.00           C  
ATOM   4304 HG11 VAL   294      46.266  17.373  44.573  1.00  0.00           H  
ATOM   4305 HG12 VAL   294      45.298  16.039  45.083  1.00  0.00           H  
ATOM   4306 HG13 VAL   294      44.767  17.776  45.256  1.00  0.00           H  
ATOM   4307  CG2 VAL   294      47.268  16.262  46.824  1.00  0.00           C  
ATOM   4308 HG21 VAL   294      47.846  16.381  47.740  1.00  0.00           H  
ATOM   4309 HG22 VAL   294      46.914  15.235  46.738  1.00  0.00           H  
ATOM   4310 HG23 VAL   294      47.975  16.457  46.018  1.00  0.00           H  
ATOM   4311  C   VAL   294      47.519  19.355  46.255  1.00  0.00           C  
ATOM   4312  O   VAL   294      47.117  19.866  45.224  1.00  0.00           O  
ATOM   4313  N   VAL   295      48.807  19.333  46.614  1.00  0.00           N  
ATOM   4314  H   VAL   295      49.090  18.816  47.434  1.00  0.00           H  
ATOM   4315  CA  VAL   295      49.861  20.100  45.982  1.00  0.00           C  
ATOM   4316  HA  VAL   295      49.566  20.322  44.956  1.00  0.00           H  
ATOM   4317  CB  VAL   295      50.214  21.321  46.883  1.00  0.00           C  
ATOM   4318  HB  VAL   295      50.883  21.911  46.257  1.00  0.00           H  
ATOM   4319  CG1 VAL   295      49.041  22.181  47.213  1.00  0.00           C  
ATOM   4320 HG11 VAL   295      49.245  22.955  47.952  1.00  0.00           H  
ATOM   4321 HG12 VAL   295      48.244  21.529  47.569  1.00  0.00           H  
ATOM   4322 HG13 VAL   295      48.703  22.669  46.299  1.00  0.00           H  
ATOM   4323  CG2 VAL   295      51.085  21.004  48.117  1.00  0.00           C  
ATOM   4324 HG21 VAL   295      50.501  20.557  48.922  1.00  0.00           H  
ATOM   4325 HG22 VAL   295      51.843  20.233  47.975  1.00  0.00           H  
ATOM   4326 HG23 VAL   295      51.471  21.906  48.593  1.00  0.00           H  
ATOM   4327  C   VAL   295      51.079  19.233  45.589  1.00  0.00           C  
ATOM   4328  O   VAL   295      51.408  18.327  46.265  1.00  0.00           O  
ATOM   4329  N   PHE   296      51.714  19.621  44.436  1.00  0.00           N  
ATOM   4330  H   PHE   296      51.194  20.288  43.884  1.00  0.00           H  
ATOM   4331  CA  PHE   296      52.983  19.155  43.950  1.00  0.00           C  
ATOM   4332  HA  PHE   296      53.556  18.726  44.772  1.00  0.00           H  
ATOM   4333  CB  PHE   296      52.585  17.860  43.135  1.00  0.00           C  
ATOM   4334  HB2 PHE   296      51.985  17.278  43.835  1.00  0.00           H  
ATOM   4335  HB3 PHE   296      52.020  18.143  42.247  1.00  0.00           H  
ATOM   4336  CG  PHE   296      53.579  16.756  42.757  1.00  0.00           C  
ATOM   4337  CD1 PHE   296      54.309  16.064  43.733  1.00  0.00           C  
ATOM   4338  HD1 PHE   296      54.413  16.370  44.764  1.00  0.00           H  
ATOM   4339  CE1 PHE   296      55.149  14.964  43.309  1.00  0.00           C  
ATOM   4340  HE1 PHE   296      55.758  14.485  44.062  1.00  0.00           H  
ATOM   4341  CZ  PHE   296      55.200  14.601  41.991  1.00  0.00           C  
ATOM   4342  HZ  PHE   296      55.846  13.765  41.766  1.00  0.00           H  
ATOM   4343  CE2 PHE   296      54.430  15.309  40.994  1.00  0.00           C  
ATOM   4344  HE2 PHE   296      54.450  15.010  39.956  1.00  0.00           H  
ATOM   4345  CD2 PHE   296      53.632  16.342  41.388  1.00  0.00           C  
ATOM   4346  HD2 PHE   296      52.947  16.657  40.615  1.00  0.00           H  
ATOM   4347  C   PHE   296      53.891  20.192  43.195  1.00  0.00           C  
ATOM   4348  O   PHE   296      53.486  21.387  43.242  1.00  0.00           O  
ATOM   4349  N   ALA   297      54.902  19.828  42.426  1.00  0.00           N  
ATOM   4350  H   ALA   297      54.906  18.870  42.106  1.00  0.00           H  
ATOM   4351  CA  ALA   297      55.885  20.776  41.827  1.00  0.00           C  
ATOM   4352  HA  ALA   297      55.426  21.660  41.384  1.00  0.00           H  
ATOM   4353  CB  ALA   297      56.784  21.241  42.999  1.00  0.00           C  
ATOM   4354  HB1 ALA   297      57.544  21.928  42.626  1.00  0.00           H  
ATOM   4355  HB2 ALA   297      56.252  21.704  43.830  1.00  0.00           H  
ATOM   4356  HB3 ALA   297      57.360  20.405  43.397  1.00  0.00           H  
ATOM   4357  C   ALA   297      56.828  20.216  40.766  1.00  0.00           C  
ATOM   4358  O   ALA   297      57.223  19.072  40.876  1.00  0.00           O  
ATOM   4359  N   SER   298      57.189  20.981  39.730  1.00  0.00           N  
ATOM   4360  H   SER   298      56.949  21.962  39.739  1.00  0.00           H  
ATOM   4361  CA  SER   298      57.820  20.567  38.447  1.00  0.00           C  
ATOM   4362  HA  SER   298      58.362  19.640  38.633  1.00  0.00           H  
ATOM   4363  CB  SER   298      56.682  20.191  37.457  1.00  0.00           C  
ATOM   4364  HB2 SER   298      56.100  19.445  37.999  1.00  0.00           H  
ATOM   4365  HB3 SER   298      56.082  21.077  37.249  1.00  0.00           H  
ATOM   4366  OG  SER   298      57.138  19.665  36.257  1.00  0.00           O  
ATOM   4367  HG  SER   298      56.596  18.884  36.117  1.00  0.00           H  
ATOM   4368  C   SER   298      58.836  21.574  37.913  1.00  0.00           C  
ATOM   4369  O   SER   298      58.684  22.713  38.193  1.00  0.00           O  
ATOM   4370  N   ARG   299      59.790  21.167  37.103  1.00  0.00           N  
ATOM   4371  H   ARG   299      59.735  20.215  36.769  1.00  0.00           H  
ATOM   4372  CA  ARG   299      60.650  22.109  36.310  1.00  0.00           C  
ATOM   4373  HA  ARG   299      60.333  23.126  36.537  1.00  0.00           H  
ATOM   4374  CB  ARG   299      62.116  21.943  36.742  1.00  0.00           C  
ATOM   4375  HB2 ARG   299      62.391  20.936  36.429  1.00  0.00           H  
ATOM   4376  HB3 ARG   299      62.105  22.146  37.813  1.00  0.00           H  
ATOM   4377  CG  ARG   299      63.144  22.970  36.219  1.00  0.00           C  
ATOM   4378  HG2 ARG   299      63.322  22.931  35.144  1.00  0.00           H  
ATOM   4379  HG3 ARG   299      62.752  23.978  36.355  1.00  0.00           H  
ATOM   4380  CD  ARG   299      64.482  22.901  36.959  1.00  0.00           C  
ATOM   4381  HD2 ARG   299      64.308  22.675  38.011  1.00  0.00           H  
ATOM   4382  HD3 ARG   299      65.149  22.110  36.615  1.00  0.00           H  
ATOM   4383  NE  ARG   299      65.370  24.041  36.785  1.00  0.00           N  
ATOM   4384  HE  ARG   299      65.414  24.736  37.516  1.00  0.00           H  
ATOM   4385  CZ  ARG   299      66.037  24.315  35.726  1.00  0.00           C  
ATOM   4386  NH1 ARG   299      66.062  23.612  34.657  1.00  0.00           N  
ATOM   4387 HH11 ARG   299      65.665  22.685  34.715  1.00  0.00           H  
ATOM   4388 HH12 ARG   299      66.711  23.897  33.938  1.00  0.00           H  
ATOM   4389  NH2 ARG   299      66.730  25.411  35.616  1.00  0.00           N  
ATOM   4390 HH21 ARG   299      66.857  26.107  36.337  1.00  0.00           H  
ATOM   4391 HH22 ARG   299      67.347  25.503  34.822  1.00  0.00           H  
ATOM   4392  C   ARG   299      60.444  21.817  34.831  1.00  0.00           C  
ATOM   4393  O   ARG   299      60.495  20.646  34.456  1.00  0.00           O  
ATOM   4394  N   LEU   300      59.960  22.802  34.077  1.00  0.00           N  
ATOM   4395  H   LEU   300      59.986  23.730  34.476  1.00  0.00           H  
ATOM   4396  CA  LEU   300      59.441  22.585  32.735  1.00  0.00           C  
ATOM   4397  HA  LEU   300      58.601  21.890  32.726  1.00  0.00           H  
ATOM   4398  CB  LEU   300      58.948  23.897  32.220  1.00  0.00           C  
ATOM   4399  HB2 LEU   300      59.779  24.600  32.168  1.00  0.00           H  
ATOM   4400  HB3 LEU   300      58.711  23.735  31.168  1.00  0.00           H  
ATOM   4401  CG  LEU   300      57.749  24.446  33.065  1.00  0.00           C  
ATOM   4402  HG  LEU   300      58.065  24.714  34.073  1.00  0.00           H  
ATOM   4403  CD1 LEU   300      57.131  25.668  32.321  1.00  0.00           C  
ATOM   4404 HD11 LEU   300      56.395  26.105  32.996  1.00  0.00           H  
ATOM   4405 HD12 LEU   300      57.850  26.466  32.137  1.00  0.00           H  
ATOM   4406 HD13 LEU   300      56.674  25.470  31.352  1.00  0.00           H  
ATOM   4407  CD2 LEU   300      56.503  23.522  33.130  1.00  0.00           C  
ATOM   4408 HD21 LEU   300      56.744  22.825  33.932  1.00  0.00           H  
ATOM   4409 HD22 LEU   300      56.374  23.003  32.180  1.00  0.00           H  
ATOM   4410 HD23 LEU   300      55.679  24.172  33.425  1.00  0.00           H  
ATOM   4411  C   LEU   300      60.564  22.067  31.766  1.00  0.00           C  
ATOM   4412  O   LEU   300      61.765  22.408  31.863  1.00  0.00           O  
ATOM   4413  N   ARG   301      60.177  21.155  30.874  1.00  0.00           N  
ATOM   4414  H   ARG   301      59.195  21.001  30.696  1.00  0.00           H  
ATOM   4415  CA  ARG   301      60.976  20.510  29.835  1.00  0.00           C  
ATOM   4416  HA  ARG   301      62.008  20.442  30.179  1.00  0.00           H  
ATOM   4417  CB  ARG   301      60.467  19.072  29.473  1.00  0.00           C  
ATOM   4418  HB2 ARG   301      59.401  19.125  29.251  1.00  0.00           H  
ATOM   4419  HB3 ARG   301      60.870  18.857  28.483  1.00  0.00           H  
ATOM   4420  CG  ARG   301      60.945  17.930  30.374  1.00  0.00           C  
ATOM   4421  HG2 ARG   301      62.003  17.738  30.194  1.00  0.00           H  
ATOM   4422  HG3 ARG   301      60.854  18.261  31.408  1.00  0.00           H  
ATOM   4423  CD  ARG   301      60.107  16.719  30.152  1.00  0.00           C  
ATOM   4424  HD2 ARG   301      59.212  16.816  30.768  1.00  0.00           H  
ATOM   4425  HD3 ARG   301      59.836  16.594  29.104  1.00  0.00           H  
ATOM   4426  NE  ARG   301      60.800  15.541  30.655  1.00  0.00           N  
ATOM   4427  HE  ARG   301      61.770  15.622  30.923  1.00  0.00           H  
ATOM   4428  CZ  ARG   301      60.255  14.308  30.748  1.00  0.00           C  
ATOM   4429  NH1 ARG   301      59.094  14.002  30.299  1.00  0.00           N  
ATOM   4430 HH11 ARG   301      58.415  14.683  29.992  1.00  0.00           H  
ATOM   4431 HH12 ARG   301      58.763  13.054  30.405  1.00  0.00           H  
ATOM   4432  NH2 ARG   301      60.928  13.374  31.335  1.00  0.00           N  
ATOM   4433 HH21 ARG   301      61.745  13.550  31.903  1.00  0.00           H  
ATOM   4434 HH22 ARG   301      60.477  12.471  31.304  1.00  0.00           H  
ATOM   4435  C   ARG   301      61.168  21.325  28.567  1.00  0.00           C  
ATOM   4436  O   ARG   301      60.153  21.882  28.005  1.00  0.00           O  
ATOM   4437  N   ASP   302      62.413  21.438  28.065  1.00  0.00           N  
ATOM   4438  H   ASP   302      63.209  21.097  28.585  1.00  0.00           H  
ATOM   4439  CA  ASP   302      62.843  22.253  26.898  1.00  0.00           C  
ATOM   4440  HA  ASP   302      63.925  22.152  26.817  1.00  0.00           H  
ATOM   4441  CB  ASP   302      62.250  21.750  25.569  1.00  0.00           C  
ATOM   4442  HB2 ASP   302      62.552  22.427  24.770  1.00  0.00           H  
ATOM   4443  HB3 ASP   302      61.199  21.997  25.725  1.00  0.00           H  
ATOM   4444  CG  ASP   302      62.621  20.302  25.166  1.00  0.00           C  
ATOM   4445  OD1 ASP   302      61.672  19.490  25.182  1.00  0.00           O  
ATOM   4446  OD2 ASP   302      63.811  20.038  24.807  1.00  0.00           O  
ATOM   4447  C   ASP   302      62.622  23.812  27.068  1.00  0.00           C  
ATOM   4448  O   ASP   302      62.947  24.603  26.139  1.00  0.00           O  
ATOM   4449  N   VAL   303      62.275  24.247  28.271  1.00  0.00           N  
ATOM   4450  H   VAL   303      62.205  23.567  29.014  1.00  0.00           H  
ATOM   4451  CA  VAL   303      62.056  25.700  28.519  1.00  0.00           C  
ATOM   4452  HA  VAL   303      61.342  25.968  27.741  1.00  0.00           H  
ATOM   4453  CB  VAL   303      61.590  25.918  30.005  1.00  0.00           C  
ATOM   4454  HB  VAL   303      60.771  25.213  30.143  1.00  0.00           H  
ATOM   4455  CG1 VAL   303      62.629  25.598  31.022  1.00  0.00           C  
ATOM   4456 HG11 VAL   303      63.599  26.080  30.895  1.00  0.00           H  
ATOM   4457 HG12 VAL   303      62.907  24.549  30.924  1.00  0.00           H  
ATOM   4458 HG13 VAL   303      62.243  25.660  32.039  1.00  0.00           H  
ATOM   4459  CG2 VAL   303      61.091  27.307  30.287  1.00  0.00           C  
ATOM   4460 HG21 VAL   303      60.965  27.424  31.363  1.00  0.00           H  
ATOM   4461 HG22 VAL   303      60.168  27.539  29.755  1.00  0.00           H  
ATOM   4462 HG23 VAL   303      61.775  28.100  29.986  1.00  0.00           H  
ATOM   4463  C   VAL   303      63.369  26.437  28.211  1.00  0.00           C  
ATOM   4464  O   VAL   303      64.426  25.986  28.586  1.00  0.00           O  
ATOM   4465  N   GLN   304      63.307  27.617  27.662  1.00  0.00           N  
ATOM   4466  H   GLN   304      62.423  27.798  27.208  1.00  0.00           H  
ATOM   4467  CA  GLN   304      64.360  28.638  27.619  1.00  0.00           C  
ATOM   4468  HA  GLN   304      65.300  28.096  27.520  1.00  0.00           H  
ATOM   4469  CB  GLN   304      64.109  29.226  26.190  1.00  0.00           C  
ATOM   4470  HB2 GLN   304      64.013  28.335  25.570  1.00  0.00           H  
ATOM   4471  HB3 GLN   304      64.984  29.783  25.853  1.00  0.00           H  
ATOM   4472  CG  GLN   304      62.845  30.145  26.099  1.00  0.00           C  
ATOM   4473  HG2 GLN   304      62.140  29.954  26.908  1.00  0.00           H  
ATOM   4474  HG3 GLN   304      62.357  30.057  25.129  1.00  0.00           H  
ATOM   4475  CD  GLN   304      63.216  31.637  26.107  1.00  0.00           C  
ATOM   4476  OE1 GLN   304      63.342  32.261  27.181  1.00  0.00           O  
ATOM   4477  NE2 GLN   304      63.310  32.332  25.016  1.00  0.00           N  
ATOM   4478 HE21 GLN   304      63.175  31.898  24.114  1.00  0.00           H  
ATOM   4479 HE22 GLN   304      63.098  33.319  25.051  1.00  0.00           H  
ATOM   4480  C   GLN   304      64.311  29.726  28.742  1.00  0.00           C  
ATOM   4481  O   GLN   304      63.228  30.047  29.282  1.00  0.00           O  
ATOM   4482  N   PRO   305      65.392  30.464  29.063  1.00  0.00           N  
ATOM   4483  CD  PRO   305      65.425  31.638  30.037  1.00  0.00           C  
ATOM   4484  HD2 PRO   305      64.925  31.371  30.968  1.00  0.00           H  
ATOM   4485  HD3 PRO   305      64.876  32.436  29.537  1.00  0.00           H  
ATOM   4486  CG  PRO   305      66.919  31.950  30.300  1.00  0.00           C  
ATOM   4487  HG2 PRO   305      67.319  31.350  31.117  1.00  0.00           H  
ATOM   4488  HG3 PRO   305      67.127  32.987  30.562  1.00  0.00           H  
ATOM   4489  CB  PRO   305      67.663  31.371  29.062  1.00  0.00           C  
ATOM   4490  HB2 PRO   305      67.690  32.083  28.238  1.00  0.00           H  
ATOM   4491  HB3 PRO   305      68.634  31.044  29.435  1.00  0.00           H  
ATOM   4492  CA  PRO   305      66.770  30.192  28.560  1.00  0.00           C  
ATOM   4493  HA  PRO   305      66.676  30.418  27.498  1.00  0.00           H  
ATOM   4494  C   PRO   305      67.330  28.797  28.760  1.00  0.00           C  
ATOM   4495  O   PRO   305      66.923  28.216  29.772  1.00  0.00           O  
ATOM   4496  N   GLU   306      68.182  28.363  27.840  1.00  0.00           N  
ATOM   4497  H   GLU   306      68.407  29.063  27.147  1.00  0.00           H  
ATOM   4498  CA  GLU   306      68.922  27.081  27.880  1.00  0.00           C  
ATOM   4499  HA  GLU   306      68.197  26.315  28.157  1.00  0.00           H  
ATOM   4500  CB  GLU   306      69.443  26.725  26.524  1.00  0.00           C  
ATOM   4501  HB2 GLU   306      68.629  26.739  25.799  1.00  0.00           H  
ATOM   4502  HB3 GLU   306      70.196  27.483  26.308  1.00  0.00           H  
ATOM   4503  CG  GLU   306      70.143  25.337  26.610  1.00  0.00           C  
ATOM   4504  HG2 GLU   306      71.022  25.432  27.247  1.00  0.00           H  
ATOM   4505  HG3 GLU   306      70.502  25.150  25.598  1.00  0.00           H  
ATOM   4506  CD  GLU   306      69.271  24.137  26.963  1.00  0.00           C  
ATOM   4507  OE1 GLU   306      69.842  23.059  27.326  1.00  0.00           O  
ATOM   4508  OE2 GLU   306      68.053  24.296  27.060  1.00  0.00           O  
ATOM   4509  C   GLU   306      70.034  27.203  29.009  1.00  0.00           C  
ATOM   4510  O   GLU   306      71.193  27.542  28.649  1.00  0.00           O  
ATOM   4511  N   ASP   307      69.700  26.909  30.282  1.00  0.00           N  
ATOM   4512  H   ASP   307      68.723  26.732  30.464  1.00  0.00           H  
ATOM   4513  CA  ASP   307      70.649  26.942  31.483  1.00  0.00           C  
ATOM   4514  HA  ASP   307      69.998  26.831  32.350  1.00  0.00           H  
ATOM   4515  CB  ASP   307      71.583  25.691  31.424  1.00  0.00           C  
ATOM   4516  HB2 ASP   307      72.150  25.788  30.498  1.00  0.00           H  
ATOM   4517  HB3 ASP   307      72.092  25.742  32.387  1.00  0.00           H  
ATOM   4518  CG  ASP   307      70.882  24.368  31.452  1.00  0.00           C  
ATOM   4519  OD1 ASP   307      69.939  24.112  32.258  1.00  0.00           O  
ATOM   4520  OD2 ASP   307      71.290  23.407  30.750  1.00  0.00           O  
ATOM   4521  C   ASP   307      71.460  28.232  31.735  1.00  0.00           C  
ATOM   4522  O   ASP   307      72.241  28.326  32.724  1.00  0.00           O  
ATOM   4523  N   ALA   308      71.241  29.267  30.963  1.00  0.00           N  
ATOM   4524  H   ALA   308      70.630  29.112  30.174  1.00  0.00           H  
ATOM   4525  CA  ALA   308      71.857  30.567  30.971  1.00  0.00           C  
ATOM   4526  HA  ALA   308      72.889  30.418  31.288  1.00  0.00           H  
ATOM   4527  CB  ALA   308      71.866  31.164  29.541  1.00  0.00           C  
ATOM   4528  HB1 ALA   308      71.064  31.854  29.279  1.00  0.00           H  
ATOM   4529  HB2 ALA   308      72.782  31.720  29.342  1.00  0.00           H  
ATOM   4530  HB3 ALA   308      72.118  30.385  28.822  1.00  0.00           H  
ATOM   4531  C   ALA   308      71.121  31.503  31.916  1.00  0.00           C  
ATOM   4532  O   ALA   308      69.922  31.415  32.042  1.00  0.00           O  
ATOM   4533  N   PRO   309      71.783  32.558  32.427  1.00  0.00           N  
ATOM   4534  CD  PRO   309      73.228  32.996  32.190  1.00  0.00           C  
ATOM   4535  HD2 PRO   309      73.794  32.257  32.757  1.00  0.00           H  
ATOM   4536  HD3 PRO   309      73.427  32.925  31.120  1.00  0.00           H  
ATOM   4537  CG  PRO   309      73.350  34.466  32.666  1.00  0.00           C  
ATOM   4538  HG2 PRO   309      72.951  35.041  31.831  1.00  0.00           H  
ATOM   4539  HG3 PRO   309      74.374  34.748  32.911  1.00  0.00           H  
ATOM   4540  CB  PRO   309      72.233  34.514  33.721  1.00  0.00           C  
ATOM   4541  HB2 PRO   309      71.884  35.539  33.843  1.00  0.00           H  
ATOM   4542  HB3 PRO   309      72.584  34.160  34.691  1.00  0.00           H  
ATOM   4543  CA  PRO   309      71.097  33.591  33.279  1.00  0.00           C  
ATOM   4544  HA  PRO   309      70.705  33.231  34.230  1.00  0.00           H  
ATOM   4545  C   PRO   309      70.054  34.423  32.489  1.00  0.00           C  
ATOM   4546  O   PRO   309      70.323  34.939  31.402  1.00  0.00           O  
ATOM   4547  N   ALA   310      68.904  34.410  33.120  1.00  0.00           N  
ATOM   4548  H   ALA   310      68.925  34.070  34.071  1.00  0.00           H  
ATOM   4549  CA  ALA   310      67.757  35.077  32.599  1.00  0.00           C  
ATOM   4550  HA  ALA   310      67.696  34.832  31.538  1.00  0.00           H  
ATOM   4551  CB  ALA   310      66.647  34.510  33.442  1.00  0.00           C  
ATOM   4552  HB1 ALA   310      66.649  34.919  34.453  1.00  0.00           H  
ATOM   4553  HB2 ALA   310      65.694  34.805  33.003  1.00  0.00           H  
ATOM   4554  HB3 ALA   310      66.739  33.426  33.370  1.00  0.00           H  
ATOM   4555  C   ALA   310      67.893  36.643  32.881  1.00  0.00           C  
ATOM   4556  O   ALA   310      68.631  37.054  33.772  1.00  0.00           O  
ATOM   4557  N   ALA   311      67.081  37.405  32.180  1.00  0.00           N  
ATOM   4558  H   ALA   311      66.488  36.845  31.584  1.00  0.00           H  
ATOM   4559  CA  ALA   311      66.772  38.810  32.455  1.00  0.00           C  
ATOM   4560  HA  ALA   311      67.677  39.417  32.436  1.00  0.00           H  
ATOM   4561  CB  ALA   311      65.992  39.275  31.220  1.00  0.00           C  
ATOM   4562  HB1 ALA   311      65.136  38.613  31.091  1.00  0.00           H  
ATOM   4563  HB2 ALA   311      66.616  39.339  30.329  1.00  0.00           H  
ATOM   4564  HB3 ALA   311      65.548  40.252  31.412  1.00  0.00           H  
ATOM   4565  C   ALA   311      66.040  39.001  33.747  1.00  0.00           C  
ATOM   4566  O   ALA   311      66.278  40.008  34.421  1.00  0.00           O  
ATOM   4567  N   ALA   312      65.169  38.053  34.174  1.00  0.00           N  
ATOM   4568  H   ALA   312      65.015  37.262  33.564  1.00  0.00           H  
ATOM   4569  CA  ALA   312      64.571  38.109  35.530  1.00  0.00           C  
ATOM   4570  HA  ALA   312      63.856  37.312  35.729  1.00  0.00           H  
ATOM   4571  CB  ALA   312      65.671  37.634  36.515  1.00  0.00           C  
ATOM   4572  HB1 ALA   312      66.353  38.459  36.717  1.00  0.00           H  
ATOM   4573  HB2 ALA   312      65.067  37.311  37.363  1.00  0.00           H  
ATOM   4574  HB3 ALA   312      66.268  36.803  36.138  1.00  0.00           H  
ATOM   4575  C   ALA   312      63.849  39.466  35.858  1.00  0.00           C  
ATOM   4576  O   ALA   312      64.004  40.016  36.960  1.00  0.00           O  
ATOM   4577  N   ASN   313      63.138  39.952  34.921  1.00  0.00           N  
ATOM   4578  H   ASN   313      63.033  39.264  34.188  1.00  0.00           H  
ATOM   4579  CA  ASN   313      62.245  41.146  35.147  1.00  0.00           C  
ATOM   4580  HA  ASN   313      62.911  41.944  35.473  1.00  0.00           H  
ATOM   4581  CB  ASN   313      61.591  41.547  33.879  1.00  0.00           C  
ATOM   4582  HB2 ASN   313      60.850  40.767  33.704  1.00  0.00           H  
ATOM   4583  HB3 ASN   313      62.229  41.630  32.999  1.00  0.00           H  
ATOM   4584  CG  ASN   313      60.827  42.828  33.916  1.00  0.00           C  
ATOM   4585  OD1 ASN   313      61.235  43.732  34.615  1.00  0.00           O  
ATOM   4586  ND2 ASN   313      59.679  42.879  33.274  1.00  0.00           N  
ATOM   4587 HD21 ASN   313      59.326  42.156  32.663  1.00  0.00           H  
ATOM   4588 HD22 ASN   313      59.377  43.830  33.117  1.00  0.00           H  
ATOM   4589  C   ASN   313      61.192  40.918  36.217  1.00  0.00           C  
ATOM   4590  O   ASN   313      60.963  39.776  36.523  1.00  0.00           O  
ATOM   4591  N   GLY   314      60.704  41.960  36.845  1.00  0.00           N  
ATOM   4592  H   GLY   314      61.021  42.861  36.516  1.00  0.00           H  
ATOM   4593  CA  GLY   314      59.771  41.924  38.020  1.00  0.00           C  
ATOM   4594  HA2 GLY   314      60.305  41.411  38.820  1.00  0.00           H  
ATOM   4595  HA3 GLY   314      59.540  42.962  38.262  1.00  0.00           H  
ATOM   4596  C   GLY   314      58.447  41.223  37.764  1.00  0.00           C  
ATOM   4597  O   GLY   314      57.714  40.820  38.661  1.00  0.00           O  
ATOM   4598  N   ALA   315      58.179  41.103  36.446  1.00  0.00           N  
ATOM   4599  H   ALA   315      58.883  41.615  35.935  1.00  0.00           H  
ATOM   4600  CA  ALA   315      57.050  40.399  35.801  1.00  0.00           C  
ATOM   4601  HA  ALA   315      56.294  40.295  36.580  1.00  0.00           H  
ATOM   4602  CB  ALA   315      56.507  41.153  34.520  1.00  0.00           C  
ATOM   4603  HB1 ALA   315      57.249  41.122  33.723  1.00  0.00           H  
ATOM   4604  HB2 ALA   315      55.663  40.634  34.065  1.00  0.00           H  
ATOM   4605  HB3 ALA   315      56.355  42.198  34.790  1.00  0.00           H  
ATOM   4606  C   ALA   315      57.390  38.893  35.622  1.00  0.00           C  
ATOM   4607  O   ALA   315      58.546  38.499  35.667  1.00  0.00           O  
ATOM   4608  N   LEU   316      56.308  38.079  35.573  1.00  0.00           N  
ATOM   4609  H   LEU   316      55.445  38.564  35.375  1.00  0.00           H  
ATOM   4610  CA  LEU   316      56.420  36.619  35.318  1.00  0.00           C  
ATOM   4611  HA  LEU   316      57.029  36.076  36.041  1.00  0.00           H  
ATOM   4612  CB  LEU   316      54.998  35.971  35.295  1.00  0.00           C  
ATOM   4613  HB2 LEU   316      55.182  34.896  35.304  1.00  0.00           H  
ATOM   4614  HB3 LEU   316      54.439  36.355  34.442  1.00  0.00           H  
ATOM   4615  CG  LEU   316      54.150  36.277  36.563  1.00  0.00           C  
ATOM   4616  HG  LEU   316      54.332  37.317  36.833  1.00  0.00           H  
ATOM   4617  CD1 LEU   316      52.667  35.810  36.459  1.00  0.00           C  
ATOM   4618 HD11 LEU   316      52.128  35.974  37.393  1.00  0.00           H  
ATOM   4619 HD12 LEU   316      52.246  36.416  35.657  1.00  0.00           H  
ATOM   4620 HD13 LEU   316      52.740  34.758  36.187  1.00  0.00           H  
ATOM   4621  CD2 LEU   316      54.704  35.633  37.754  1.00  0.00           C  
ATOM   4622 HD21 LEU   316      55.630  36.143  38.021  1.00  0.00           H  
ATOM   4623 HD22 LEU   316      54.048  35.689  38.623  1.00  0.00           H  
ATOM   4624 HD23 LEU   316      54.995  34.594  37.596  1.00  0.00           H  
ATOM   4625  C   LEU   316      57.121  36.320  33.913  1.00  0.00           C  
ATOM   4626  O   LEU   316      57.068  37.068  32.977  1.00  0.00           O  
ATOM   4627  N   SER   317      57.685  35.086  33.794  1.00  0.00           N  
ATOM   4628  H   SER   317      57.635  34.400  34.534  1.00  0.00           H  
ATOM   4629  CA  SER   317      58.156  34.625  32.518  1.00  0.00           C  
ATOM   4630  HA  SER   317      58.830  35.336  32.040  1.00  0.00           H  
ATOM   4631  CB  SER   317      58.889  33.368  32.787  1.00  0.00           C  
ATOM   4632  HB2 SER   317      58.381  32.737  33.517  1.00  0.00           H  
ATOM   4633  HB3 SER   317      59.843  33.621  33.248  1.00  0.00           H  
ATOM   4634  OG  SER   317      59.356  32.674  31.635  1.00  0.00           O  
ATOM   4635  HG  SER   317      60.183  32.983  31.257  1.00  0.00           H  
ATOM   4636  C   SER   317      57.038  34.281  31.542  1.00  0.00           C  
ATOM   4637  O   SER   317      56.024  33.723  31.855  1.00  0.00           O  
ATOM   4638  N   GLU   318      57.253  34.805  30.315  1.00  0.00           N  
ATOM   4639  H   GLU   318      58.190  35.162  30.192  1.00  0.00           H  
ATOM   4640  CA  GLU   318      56.353  34.623  29.172  1.00  0.00           C  
ATOM   4641  HA  GLU   318      55.340  34.857  29.501  1.00  0.00           H  
ATOM   4642  CB  GLU   318      56.629  35.621  28.026  1.00  0.00           C  
ATOM   4643  HB2 GLU   318      55.784  35.701  27.342  1.00  0.00           H  
ATOM   4644  HB3 GLU   318      56.651  36.560  28.580  1.00  0.00           H  
ATOM   4645  CG  GLU   318      57.857  35.478  27.122  1.00  0.00           C  
ATOM   4646  HG2 GLU   318      57.894  34.523  26.599  1.00  0.00           H  
ATOM   4647  HG3 GLU   318      57.801  36.221  26.326  1.00  0.00           H  
ATOM   4648  CD  GLU   318      59.136  35.652  27.964  1.00  0.00           C  
ATOM   4649  OE1 GLU   318      59.870  34.628  28.110  1.00  0.00           O  
ATOM   4650  OE2 GLU   318      59.461  36.777  28.395  1.00  0.00           O  
ATOM   4651  C   GLU   318      56.337  33.181  28.584  1.00  0.00           C  
ATOM   4652  O   GLU   318      55.536  32.915  27.722  1.00  0.00           O  
ATOM   4653  N   GLN   319      57.161  32.326  29.119  1.00  0.00           N  
ATOM   4654  H   GLN   319      57.673  32.726  29.892  1.00  0.00           H  
ATOM   4655  CA  GLN   319      57.263  30.935  28.807  1.00  0.00           C  
ATOM   4656  HA  GLN   319      57.133  30.869  27.727  1.00  0.00           H  
ATOM   4657  CB  GLN   319      58.671  30.286  28.995  1.00  0.00           C  
ATOM   4658  HB2 GLN   319      58.615  29.240  28.694  1.00  0.00           H  
ATOM   4659  HB3 GLN   319      58.932  30.248  30.053  1.00  0.00           H  
ATOM   4660  CG  GLN   319      59.722  31.174  28.333  1.00  0.00           C  
ATOM   4661  HG2 GLN   319      59.682  32.138  28.840  1.00  0.00           H  
ATOM   4662  HG3 GLN   319      60.669  30.687  28.568  1.00  0.00           H  
ATOM   4663  CD  GLN   319      59.584  31.378  26.834  1.00  0.00           C  
ATOM   4664  OE1 GLN   319      59.496  30.483  26.013  1.00  0.00           O  
ATOM   4665  NE2 GLN   319      59.479  32.575  26.400  1.00  0.00           N  
ATOM   4666 HE21 GLN   319      59.614  33.359  27.022  1.00  0.00           H  
ATOM   4667 HE22 GLN   319      59.576  32.754  25.411  1.00  0.00           H  
ATOM   4668  C   GLN   319      56.196  30.011  29.496  1.00  0.00           C  
ATOM   4669  O   GLN   319      55.941  28.842  29.047  1.00  0.00           O  
ATOM   4670  N   SER   320      55.403  30.569  30.405  1.00  0.00           N  
ATOM   4671  H   SER   320      55.651  31.513  30.665  1.00  0.00           H  
ATOM   4672  CA  SER   320      54.312  29.869  31.091  1.00  0.00           C  
ATOM   4673  HA  SER   320      53.720  29.263  30.405  1.00  0.00           H  
ATOM   4674  CB  SER   320      54.867  28.932  32.191  1.00  0.00           C  
ATOM   4675  HB2 SER   320      54.075  28.324  32.627  1.00  0.00           H  
ATOM   4676  HB3 SER   320      55.559  28.261  31.680  1.00  0.00           H  
ATOM   4677  OG  SER   320      55.512  29.571  33.333  1.00  0.00           O  
ATOM   4678  HG  SER   320      56.358  29.885  33.005  1.00  0.00           H  
ATOM   4679  C   SER   320      53.188  30.788  31.654  1.00  0.00           C  
ATOM   4680  O   SER   320      52.042  30.438  31.462  1.00  0.00           O  
ATOM   4681  N   GLY   321      53.433  31.958  32.303  1.00  0.00           N  
ATOM   4682  H   GLY   321      54.353  32.327  32.495  1.00  0.00           H  
ATOM   4683  CA  GLY   321      52.392  32.686  33.160  1.00  0.00           C  
ATOM   4684  HA2 GLY   321      52.966  33.392  33.760  1.00  0.00           H  
ATOM   4685  HA3 GLY   321      51.711  33.127  32.433  1.00  0.00           H  
ATOM   4686  C   GLY   321      51.629  31.727  34.159  1.00  0.00           C  
ATOM   4687  O   GLY   321      52.206  31.082  35.042  1.00  0.00           O  
ATOM   4688  N   VAL   322      50.320  31.737  34.013  1.00  0.00           N  
ATOM   4689  H   VAL   322      49.920  32.336  33.305  1.00  0.00           H  
ATOM   4690  CA  VAL   322      49.355  31.001  34.994  1.00  0.00           C  
ATOM   4691  HA  VAL   322      49.988  30.312  35.554  1.00  0.00           H  
ATOM   4692  CB  VAL   322      48.767  31.991  36.034  1.00  0.00           C  
ATOM   4693  HB  VAL   322      48.084  32.633  35.478  1.00  0.00           H  
ATOM   4694  CG1 VAL   322      47.966  31.296  37.122  1.00  0.00           C  
ATOM   4695 HG11 VAL   322      47.620  32.139  37.719  1.00  0.00           H  
ATOM   4696 HG12 VAL   322      47.267  30.560  36.725  1.00  0.00           H  
ATOM   4697 HG13 VAL   322      48.619  30.682  37.743  1.00  0.00           H  
ATOM   4698  CG2 VAL   322      49.873  32.856  36.626  1.00  0.00           C  
ATOM   4699 HG21 VAL   322      50.551  32.140  37.090  1.00  0.00           H  
ATOM   4700 HG22 VAL   322      49.501  33.376  37.509  1.00  0.00           H  
ATOM   4701 HG23 VAL   322      50.293  33.630  35.984  1.00  0.00           H  
ATOM   4702  C   VAL   322      48.344  30.223  34.228  1.00  0.00           C  
ATOM   4703  O   VAL   322      47.648  30.754  33.399  1.00  0.00           O  
ATOM   4704  N   ALA   323      48.319  28.868  34.401  1.00  0.00           N  
ATOM   4705  H   ALA   323      48.947  28.460  35.080  1.00  0.00           H  
ATOM   4706  CA  ALA   323      47.373  27.912  33.697  1.00  0.00           C  
ATOM   4707  HA  ALA   323      46.874  28.473  32.906  1.00  0.00           H  
ATOM   4708  CB  ALA   323      48.299  26.850  33.087  1.00  0.00           C  
ATOM   4709  HB1 ALA   323      49.143  27.246  32.522  1.00  0.00           H  
ATOM   4710  HB2 ALA   323      48.781  26.333  33.917  1.00  0.00           H  
ATOM   4711  HB3 ALA   323      47.666  26.158  32.531  1.00  0.00           H  
ATOM   4712  C   ALA   323      46.283  27.268  34.590  1.00  0.00           C  
ATOM   4713  O   ALA   323      46.461  26.956  35.771  1.00  0.00           O  
ATOM   4714  N   TRP   324      45.081  26.994  34.001  1.00  0.00           N  
ATOM   4715  H   TRP   324      44.906  27.332  33.065  1.00  0.00           H  
ATOM   4716  CA  TRP   324      43.869  26.564  34.730  1.00  0.00           C  
ATOM   4717  HA  TRP   324      44.042  26.500  35.805  1.00  0.00           H  
ATOM   4718  CB  TRP   324      42.667  27.592  34.485  1.00  0.00           C  
ATOM   4719  HB2 TRP   324      42.553  27.660  33.404  1.00  0.00           H  
ATOM   4720  HB3 TRP   324      42.989  28.587  34.795  1.00  0.00           H  
ATOM   4721  CG  TRP   324      41.354  27.308  35.009  1.00  0.00           C  
ATOM   4722  CD1 TRP   324      41.037  26.404  35.992  1.00  0.00           C  
ATOM   4723  HD1 TRP   324      41.716  25.857  36.629  1.00  0.00           H  
ATOM   4724  NE1 TRP   324      39.677  26.449  36.206  1.00  0.00           N  
ATOM   4725  HE1 TRP   324      39.277  25.959  36.994  1.00  0.00           H  
ATOM   4726  CE2 TRP   324      39.073  27.234  35.257  1.00  0.00           C  
ATOM   4727  CZ2 TRP   324      37.753  27.307  34.844  1.00  0.00           C  
ATOM   4728  HZ2 TRP   324      36.999  26.683  35.299  1.00  0.00           H  
ATOM   4729  CH2 TRP   324      37.428  28.195  33.800  1.00  0.00           C  
ATOM   4730  HH2 TRP   324      36.410  28.266  33.445  1.00  0.00           H  
ATOM   4731  CZ3 TRP   324      38.398  28.978  33.250  1.00  0.00           C  
ATOM   4732  HZ3 TRP   324      38.160  29.684  32.469  1.00  0.00           H  
ATOM   4733  CE3 TRP   324      39.758  28.862  33.599  1.00  0.00           C  
ATOM   4734  HE3 TRP   324      40.518  29.511  33.188  1.00  0.00           H  
ATOM   4735  CD2 TRP   324      40.107  27.893  34.599  1.00  0.00           C  
ATOM   4736  C   TRP   324      43.429  25.090  34.208  1.00  0.00           C  
ATOM   4737  O   TRP   324      43.218  24.915  32.987  1.00  0.00           O  
ATOM   4738  N   VAL   325      43.125  24.163  35.121  1.00  0.00           N  
ATOM   4739  H   VAL   325      43.344  24.436  36.069  1.00  0.00           H  
ATOM   4740  CA  VAL   325      42.314  22.929  34.869  1.00  0.00           C  
ATOM   4741  HA  VAL   325      42.373  22.632  33.822  1.00  0.00           H  
ATOM   4742  CB  VAL   325      42.844  21.627  35.575  1.00  0.00           C  
ATOM   4743  HB  VAL   325      42.815  21.727  36.660  1.00  0.00           H  
ATOM   4744  CG1 VAL   325      41.932  20.430  35.319  1.00  0.00           C  
ATOM   4745 HG11 VAL   325      41.074  20.445  35.991  1.00  0.00           H  
ATOM   4746 HG12 VAL   325      41.596  20.358  34.285  1.00  0.00           H  
ATOM   4747 HG13 VAL   325      42.387  19.465  35.544  1.00  0.00           H  
ATOM   4748  CG2 VAL   325      44.262  21.238  35.252  1.00  0.00           C  
ATOM   4749 HG21 VAL   325      44.574  20.470  35.959  1.00  0.00           H  
ATOM   4750 HG22 VAL   325      44.909  22.100  35.417  1.00  0.00           H  
ATOM   4751 HG23 VAL   325      44.379  20.824  34.250  1.00  0.00           H  
ATOM   4752  C   VAL   325      40.842  23.139  35.212  1.00  0.00           C  
ATOM   4753  O   VAL   325      40.464  23.214  36.433  1.00  0.00           O  
ATOM   4754  N   PRO   326      39.941  23.175  34.181  1.00  0.00           N  
ATOM   4755  CD  PRO   326      40.123  23.196  32.707  1.00  0.00           C  
ATOM   4756  HD2 PRO   326      41.131  23.398  32.345  1.00  0.00           H  
ATOM   4757  HD3 PRO   326      39.782  22.270  32.244  1.00  0.00           H  
ATOM   4758  CG  PRO   326      39.221  24.283  32.238  1.00  0.00           C  
ATOM   4759  HG2 PRO   326      39.017  24.063  31.190  1.00  0.00           H  
ATOM   4760  HG3 PRO   326      39.731  25.241  32.334  1.00  0.00           H  
ATOM   4761  CB  PRO   326      37.956  24.169  33.143  1.00  0.00           C  
ATOM   4762  HB2 PRO   326      37.428  25.120  33.209  1.00  0.00           H  
ATOM   4763  HB3 PRO   326      37.232  23.507  32.668  1.00  0.00           H  
ATOM   4764  CA  PRO   326      38.499  23.566  34.473  1.00  0.00           C  
ATOM   4765  HA  PRO   326      38.440  24.369  35.208  1.00  0.00           H  
ATOM   4766  C   PRO   326      37.626  22.392  35.023  1.00  0.00           C  
ATOM   4767  O   PRO   326      37.783  21.314  34.567  1.00  0.00           O  
ATOM   4768  N   TYR   327      36.753  22.717  35.979  1.00  0.00           N  
ATOM   4769  H   TYR   327      36.842  23.628  36.406  1.00  0.00           H  
ATOM   4770  CA  TYR   327      35.988  21.700  36.740  1.00  0.00           C  
ATOM   4771  HA  TYR   327      36.708  20.995  37.156  1.00  0.00           H  
ATOM   4772  CB  TYR   327      35.321  22.330  37.963  1.00  0.00           C  
ATOM   4773  HB2 TYR   327      36.062  22.364  38.761  1.00  0.00           H  
ATOM   4774  HB3 TYR   327      34.981  23.320  37.662  1.00  0.00           H  
ATOM   4775  CG  TYR   327      34.265  21.429  38.556  1.00  0.00           C  
ATOM   4776  CD1 TYR   327      32.956  21.616  38.209  1.00  0.00           C  
ATOM   4777  HD1 TYR   327      32.625  22.358  37.497  1.00  0.00           H  
ATOM   4778  CE1 TYR   327      31.911  20.768  38.612  1.00  0.00           C  
ATOM   4779  HE1 TYR   327      30.886  20.866  38.287  1.00  0.00           H  
ATOM   4780  CZ  TYR   327      32.264  19.636  39.363  1.00  0.00           C  
ATOM   4781  OH  TYR   327      31.355  18.720  39.723  1.00  0.00           O  
ATOM   4782  HH  TYR   327      30.683  18.558  39.057  1.00  0.00           H  
ATOM   4783  CE2 TYR   327      33.570  19.496  39.881  1.00  0.00           C  
ATOM   4784  HE2 TYR   327      33.809  18.592  40.422  1.00  0.00           H  
ATOM   4785  CD2 TYR   327      34.588  20.363  39.446  1.00  0.00           C  
ATOM   4786  HD2 TYR   327      35.625  20.165  39.673  1.00  0.00           H  
ATOM   4787  C   TYR   327      34.978  21.091  35.791  1.00  0.00           C  
ATOM   4788  O   TYR   327      34.478  21.734  34.841  1.00  0.00           O  
ATOM   4789  N   THR   328      34.639  19.828  36.009  1.00  0.00           N  
ATOM   4790  H   THR   328      35.055  19.374  36.810  1.00  0.00           H  
ATOM   4791  CA  THR   328      33.645  19.075  35.243  1.00  0.00           C  
ATOM   4792  HA  THR   328      32.757  19.706  35.210  1.00  0.00           H  
ATOM   4793  CB  THR   328      33.898  18.817  33.795  1.00  0.00           C  
ATOM   4794  HB  THR   328      33.770  19.752  33.249  1.00  0.00           H  
ATOM   4795  CG2 THR   328      35.287  18.196  33.567  1.00  0.00           C  
ATOM   4796 HG21 THR   328      36.162  18.656  34.026  1.00  0.00           H  
ATOM   4797 HG22 THR   328      35.234  17.109  33.622  1.00  0.00           H  
ATOM   4798 HG23 THR   328      35.544  18.351  32.519  1.00  0.00           H  
ATOM   4799  OG1 THR   328      33.000  17.846  33.248  1.00  0.00           O  
ATOM   4800  HG1 THR   328      32.128  18.245  33.285  1.00  0.00           H  
ATOM   4801  C   THR   328      33.334  17.791  36.020  1.00  0.00           C  
ATOM   4802  O   THR   328      34.123  17.251  36.753  1.00  0.00           O  
ATOM   4803  N   ASP   329      32.117  17.334  36.011  1.00  0.00           N  
ATOM   4804  H   ASP   329      31.379  17.947  35.697  1.00  0.00           H  
ATOM   4805  CA  ASP   329      31.648  16.165  36.707  1.00  0.00           C  
ATOM   4806  HA  ASP   329      31.913  16.439  37.728  1.00  0.00           H  
ATOM   4807  CB  ASP   329      30.128  16.104  36.486  1.00  0.00           C  
ATOM   4808  HB2 ASP   329      29.871  15.987  35.433  1.00  0.00           H  
ATOM   4809  HB3 ASP   329      29.722  15.231  36.996  1.00  0.00           H  
ATOM   4810  CG  ASP   329      29.354  17.331  36.886  1.00  0.00           C  
ATOM   4811  OD1 ASP   329      28.334  17.654  36.274  1.00  0.00           O  
ATOM   4812  OD2 ASP   329      29.798  18.047  37.783  1.00  0.00           O  
ATOM   4813  C   ASP   329      32.345  14.867  36.145  1.00  0.00           C  
ATOM   4814  O   ASP   329      32.479  13.859  36.804  1.00  0.00           O  
ATOM   4815  N   GLU   330      32.962  14.836  34.980  1.00  0.00           N  
ATOM   4816  H   GLU   330      32.962  15.632  34.359  1.00  0.00           H  
ATOM   4817  CA  GLU   330      33.865  13.748  34.523  1.00  0.00           C  
ATOM   4818  HA  GLU   330      33.359  12.791  34.653  1.00  0.00           H  
ATOM   4819  CB  GLU   330      34.277  13.925  33.045  1.00  0.00           C  
ATOM   4820  HB2 GLU   330      34.889  14.801  32.830  1.00  0.00           H  
ATOM   4821  HB3 GLU   330      34.845  13.058  32.709  1.00  0.00           H  
ATOM   4822  CG  GLU   330      33.111  14.192  32.051  1.00  0.00           C  
ATOM   4823  HG2 GLU   330      32.573  15.073  32.400  1.00  0.00           H  
ATOM   4824  HG3 GLU   330      33.558  14.442  31.089  1.00  0.00           H  
ATOM   4825  CD  GLU   330      32.050  13.099  31.973  1.00  0.00           C  
ATOM   4826  OE1 GLU   330      32.307  11.968  32.530  1.00  0.00           O  
ATOM   4827  OE2 GLU   330      31.093  13.256  31.280  1.00  0.00           O  
ATOM   4828  C   GLU   330      35.233  13.643  35.255  1.00  0.00           C  
ATOM   4829  O   GLU   330      35.903  12.617  35.279  1.00  0.00           O  
ATOM   4830  N   ALA   331      35.665  14.713  35.886  1.00  0.00           N  
ATOM   4831  H   ALA   331      35.064  15.524  35.919  1.00  0.00           H  
ATOM   4832  CA  ALA   331      36.986  14.911  36.595  1.00  0.00           C  
ATOM   4833  HA  ALA   331      37.355  13.989  37.042  1.00  0.00           H  
ATOM   4834  CB  ALA   331      37.979  15.369  35.529  1.00  0.00           C  
ATOM   4835  HB1 ALA   331      38.103  14.508  34.871  1.00  0.00           H  
ATOM   4836  HB2 ALA   331      37.495  16.179  34.984  1.00  0.00           H  
ATOM   4837  HB3 ALA   331      38.889  15.523  36.108  1.00  0.00           H  
ATOM   4838  C   ALA   331      36.764  16.007  37.720  1.00  0.00           C  
ATOM   4839  O   ALA   331      37.126  17.145  37.397  1.00  0.00           O  
ATOM   4840  N   PRO   332      36.261  15.724  38.965  1.00  0.00           N  
ATOM   4841  CD  PRO   332      35.791  14.340  39.245  1.00  0.00           C  
ATOM   4842  HD2 PRO   332      35.571  13.824  38.310  1.00  0.00           H  
ATOM   4843  HD3 PRO   332      36.537  13.755  39.783  1.00  0.00           H  
ATOM   4844  CG  PRO   332      34.553  14.416  40.153  1.00  0.00           C  
ATOM   4845  HG2 PRO   332      34.364  13.578  40.823  1.00  0.00           H  
ATOM   4846  HG3 PRO   332      33.673  14.393  39.511  1.00  0.00           H  
ATOM   4847  CB  PRO   332      34.834  15.760  40.869  1.00  0.00           C  
ATOM   4848  HB2 PRO   332      33.939  16.327  41.125  1.00  0.00           H  
ATOM   4849  HB3 PRO   332      35.425  15.403  41.713  1.00  0.00           H  
ATOM   4850  CA  PRO   332      35.626  16.717  39.941  1.00  0.00           C  
ATOM   4851  HA  PRO   332      34.894  17.284  39.365  1.00  0.00           H  
ATOM   4852  C   PRO   332      36.607  17.641  40.670  1.00  0.00           C  
ATOM   4853  O   PRO   332      36.363  17.914  41.877  1.00  0.00           O  
ATOM   4854  N   PHE   333      37.615  18.102  40.008  1.00  0.00           N  
ATOM   4855  H   PHE   333      37.668  17.803  39.044  1.00  0.00           H  
ATOM   4856  CA  PHE   333      38.712  18.980  40.561  1.00  0.00           C  
ATOM   4857  HA  PHE   333      38.378  19.409  41.507  1.00  0.00           H  
ATOM   4858  CB  PHE   333      40.036  18.252  40.724  1.00  0.00           C  
ATOM   4859  HB2 PHE   333      40.026  17.828  41.728  1.00  0.00           H  
ATOM   4860  HB3 PHE   333      40.892  18.926  40.696  1.00  0.00           H  
ATOM   4861  CG  PHE   333      40.257  17.041  39.789  1.00  0.00           C  
ATOM   4862  CD1 PHE   333      41.103  17.121  38.666  1.00  0.00           C  
ATOM   4863  HD1 PHE   333      41.469  18.086  38.347  1.00  0.00           H  
ATOM   4864  CE1 PHE   333      41.333  15.956  37.845  1.00  0.00           C  
ATOM   4865  HE1 PHE   333      41.885  15.970  36.917  1.00  0.00           H  
ATOM   4866  CZ  PHE   333      40.745  14.703  38.206  1.00  0.00           C  
ATOM   4867  HZ  PHE   333      40.895  13.824  37.596  1.00  0.00           H  
ATOM   4868  CE2 PHE   333      39.927  14.611  39.333  1.00  0.00           C  
ATOM   4869  HE2 PHE   333      39.322  13.741  39.537  1.00  0.00           H  
ATOM   4870  CD2 PHE   333      39.693  15.735  40.117  1.00  0.00           C  
ATOM   4871  HD2 PHE   333      39.116  15.720  41.029  1.00  0.00           H  
ATOM   4872  C   PHE   333      38.896  20.223  39.693  1.00  0.00           C  
ATOM   4873  O   PHE   333      39.154  20.076  38.475  1.00  0.00           O  
ATOM   4874  N   HIE   334      38.875  21.455  40.254  1.00  0.00           N  
ATOM   4875  H   HIE   334      38.527  21.602  41.191  1.00  0.00           H  
ATOM   4876  CA  HIE   334      39.564  22.615  39.652  1.00  0.00           C  
ATOM   4877  HA  HIE   334      39.264  22.658  38.605  1.00  0.00           H  
ATOM   4878  CB  HIE   334      39.115  23.897  40.439  1.00  0.00           C  
ATOM   4879  HB2 HIE   334      38.035  23.952  40.305  1.00  0.00           H  
ATOM   4880  HB3 HIE   334      39.253  23.654  41.492  1.00  0.00           H  
ATOM   4881  CG  HIE   334      39.827  25.156  40.216  1.00  0.00           C  
ATOM   4882  ND1 HIE   334      39.413  26.076  39.195  1.00  0.00           N  
ATOM   4883  CE1 HIE   334      40.234  27.127  39.318  1.00  0.00           C  
ATOM   4884  HE1 HIE   334      40.190  28.059  38.773  1.00  0.00           H  
ATOM   4885  NE2 HIE   334      41.276  26.868  40.202  1.00  0.00           N  
ATOM   4886  HE2 HIE   334      41.932  27.530  40.590  1.00  0.00           H  
ATOM   4887  CD2 HIE   334      40.968  25.644  40.827  1.00  0.00           C  
ATOM   4888  HD2 HIE   334      41.467  25.206  41.678  1.00  0.00           H  
ATOM   4889  C   HIE   334      41.095  22.416  39.841  1.00  0.00           C  
ATOM   4890  O   HIE   334      41.559  21.771  40.807  1.00  0.00           O  
ATOM   4891  N   GLY   335      41.889  23.061  38.997  1.00  0.00           N  
ATOM   4892  H   GLY   335      41.520  23.437  38.136  1.00  0.00           H  
ATOM   4893  CA  GLY   335      43.359  23.119  39.123  1.00  0.00           C  
ATOM   4894  HA2 GLY   335      43.723  23.087  40.150  1.00  0.00           H  
ATOM   4895  HA3 GLY   335      43.770  22.270  38.577  1.00  0.00           H  
ATOM   4896  C   GLY   335      44.167  24.348  38.661  1.00  0.00           C  
ATOM   4897  O   GLY   335      43.735  25.134  37.844  1.00  0.00           O  
ATOM   4898  N   GLN   336      45.367  24.624  39.208  1.00  0.00           N  
ATOM   4899  H   GLN   336      45.573  24.139  40.069  1.00  0.00           H  
ATOM   4900  CA  GLN   336      46.177  25.853  39.056  1.00  0.00           C  
ATOM   4901  HA  GLN   336      45.861  26.369  38.149  1.00  0.00           H  
ATOM   4902  CB  GLN   336      45.860  26.753  40.230  1.00  0.00           C  
ATOM   4903  HB2 GLN   336      44.771  26.766  40.243  1.00  0.00           H  
ATOM   4904  HB3 GLN   336      46.156  26.267  41.160  1.00  0.00           H  
ATOM   4905  CG  GLN   336      46.520  28.117  39.906  1.00  0.00           C  
ATOM   4906  HG2 GLN   336      46.264  28.464  38.905  1.00  0.00           H  
ATOM   4907  HG3 GLN   336      47.602  28.029  40.002  1.00  0.00           H  
ATOM   4908  CD  GLN   336      46.204  29.191  40.929  1.00  0.00           C  
ATOM   4909  OE1 GLN   336      45.561  28.805  41.967  1.00  0.00           O  
ATOM   4910  NE2 GLN   336      46.541  30.461  40.653  1.00  0.00           N  
ATOM   4911 HE21 GLN   336      47.050  30.766  39.836  1.00  0.00           H  
ATOM   4912 HE22 GLN   336      46.380  31.172  41.353  1.00  0.00           H  
ATOM   4913  C   GLN   336      47.629  25.585  39.085  1.00  0.00           C  
ATOM   4914  O   GLN   336      48.271  25.268  40.073  1.00  0.00           O  
ATOM   4915  N   ILE   337      48.250  25.760  37.956  1.00  0.00           N  
ATOM   4916  H   ILE   337      47.628  25.962  37.187  1.00  0.00           H  
ATOM   4917  CA  ILE   337      49.686  25.729  37.815  1.00  0.00           C  
ATOM   4918  HA  ILE   337      50.151  25.149  38.612  1.00  0.00           H  
ATOM   4919  CB  ILE   337      50.032  24.971  36.502  1.00  0.00           C  
ATOM   4920  HB  ILE   337      49.685  25.563  35.655  1.00  0.00           H  
ATOM   4921  CG2 ILE   337      51.598  24.823  36.210  1.00  0.00           C  
ATOM   4922 HG21 ILE   337      51.985  24.233  37.041  1.00  0.00           H  
ATOM   4923 HG22 ILE   337      51.771  24.331  35.253  1.00  0.00           H  
ATOM   4924 HG23 ILE   337      52.089  25.794  36.282  1.00  0.00           H  
ATOM   4925  CG1 ILE   337      49.398  23.576  36.382  1.00  0.00           C  
ATOM   4926 HG12 ILE   337      49.936  22.836  35.790  1.00  0.00           H  
ATOM   4927 HG13 ILE   337      49.406  23.217  37.411  1.00  0.00           H  
ATOM   4928  CD1 ILE   337      47.975  23.546  35.819  1.00  0.00           C  
ATOM   4929 HD11 ILE   337      47.899  24.125  34.899  1.00  0.00           H  
ATOM   4930 HD12 ILE   337      47.284  23.957  36.555  1.00  0.00           H  
ATOM   4931 HD13 ILE   337      47.698  22.501  35.675  1.00  0.00           H  
ATOM   4932  C   ILE   337      50.320  27.176  37.753  1.00  0.00           C  
ATOM   4933  O   ILE   337      49.744  28.026  37.098  1.00  0.00           O  
ATOM   4934  N   MET   338      51.367  27.421  38.581  1.00  0.00           N  
ATOM   4935  H   MET   338      51.815  26.695  39.122  1.00  0.00           H  
ATOM   4936  CA  MET   338      51.947  28.782  38.713  1.00  0.00           C  
ATOM   4937  HA  MET   338      51.793  29.341  37.790  1.00  0.00           H
[truncated: 3,789,677 more chars]
