# Supplementary material for: Mechanistic insights into glycoside 3-oxidases involved in C-glycoside metabolism in soil microorganisms
Source: Nat Commun. 2023 Nov 14;14:7289. doi: 10.1038/s41467-023-42000-3 (PMC10646112; doi:10.1038/s41467-023-42000-3)
Supplement: Supplementary file 5 — Supplementary Data 1 [file 41467_2023_42000_MOESM5_ESM.zip › SuppInfo-MD-files/cMDs-for-MMPBSA/glc_initial.pdb]

CRYST1   84.291   88.108   77.685  90.00  90.00  90.00               1
ATOM      1  N   ARG     1      40.734  74.417  35.503  1.00  0.00           N  
ATOM      2  H1  ARG     1      40.316  75.204  35.028  1.00  0.00           H  
ATOM      3  H2  ARG     1      40.066  74.020  36.148  1.00  0.00           H  
ATOM      4  H3  ARG     1      41.550  74.726  36.012  1.00  0.00           H  
ATOM      5  CA  ARG     1      41.129  73.395  34.511  1.00  0.00           C  
ATOM      6  HA  ARG     1      41.761  73.894  33.777  1.00  0.00           H  
ATOM      7  CB  ARG     1      41.977  72.255  35.134  1.00  0.00           C  
ATOM      8  HB2 ARG     1      41.371  71.721  35.866  1.00  0.00           H  
ATOM      9  HB3 ARG     1      42.845  72.686  35.633  1.00  0.00           H  
ATOM     10  CG  ARG     1      42.456  71.259  34.054  1.00  0.00           C  
ATOM     11  HG2 ARG     1      41.592  70.713  33.676  1.00  0.00           H  
ATOM     12  HG3 ARG     1      42.908  71.817  33.234  1.00  0.00           H  
ATOM     13  CD  ARG     1      43.481  70.246  34.594  1.00  0.00           C  
ATOM     14  HD2 ARG     1      43.086  69.794  35.504  1.00  0.00           H  
ATOM     15  HD3 ARG     1      44.409  70.767  34.828  1.00  0.00           H  
ATOM     16  NE  ARG     1      43.759  69.178  33.608  1.00  0.00           N  
ATOM     17  HE  ARG     1      43.400  69.310  32.673  1.00  0.00           H  
ATOM     18  CZ  ARG     1      44.443  68.055  33.844  1.00  0.00           C  
ATOM     19  NH1 ARG     1      45.059  67.846  34.985  1.00  0.00           N  
ATOM     20 HH11 ARG     1      45.018  68.542  35.716  1.00  0.00           H  
ATOM     21 HH12 ARG     1      45.573  66.989  35.132  1.00  0.00           H  
ATOM     22  NH2 ARG     1      44.521  67.131  32.906  1.00  0.00           N  
ATOM     23 HH21 ARG     1      44.060  67.272  32.018  1.00  0.00           H  
ATOM     24 HH22 ARG     1      45.041  66.282  33.075  1.00  0.00           H  
ATOM     25  C   ARG     1      39.910  72.874  33.763  1.00  0.00           C  
ATOM     26  O   ARG     1      39.817  73.085  32.565  1.00  0.00           O  
ATOM     27  N   TYR     2      39.010  72.179  34.445  1.00  0.00           N  
ATOM     28  H   TYR     2      39.111  72.126  35.449  1.00  0.00           H  
ATOM     29  CA  TYR     2      37.878  71.484  33.827  1.00  0.00           C  
ATOM     30  HA  TYR     2      38.224  70.936  32.951  1.00  0.00           H  
ATOM     31  CB  TYR     2      37.344  70.489  34.875  1.00  0.00           C  
ATOM     32  HB2 TYR     2      36.721  69.752  34.367  1.00  0.00           H  
ATOM     33  HB3 TYR     2      36.732  71.031  35.595  1.00  0.00           H  
ATOM     34  CG  TYR     2      38.446  69.757  35.621  1.00  0.00           C  
ATOM     35  CD1 TYR     2      39.445  69.088  34.892  1.00  0.00           C  
ATOM     36  HD1 TYR     2      39.373  69.026  33.816  1.00  0.00           H  
ATOM     37  CE1 TYR     2      40.533  68.502  35.551  1.00  0.00           C  
ATOM     38  HE1 TYR     2      41.294  67.981  34.988  1.00  0.00           H  
ATOM     39  CZ  TYR     2      40.628  68.596  36.949  1.00  0.00           C  
ATOM     40  OH  TYR     2      41.678  68.041  37.588  1.00  0.00           O  
ATOM     41  HH  TYR     2      41.408  67.765  38.467  1.00  0.00           H  
ATOM     42  CE2 TYR     2      39.641  69.276  37.683  1.00  0.00           C  
ATOM     43  HE2 TYR     2      39.734  69.368  38.755  1.00  0.00           H  
ATOM     44  CD2 TYR     2      38.533  69.837  37.023  1.00  0.00           C  
ATOM     45  HD2 TYR     2      37.754  70.326  37.589  1.00  0.00           H  
ATOM     46  C   TYR     2      36.778  72.477  33.408  1.00  0.00           C  
ATOM     47  O   TYR     2      36.774  73.599  33.925  1.00  0.00           O  
ATOM     48  N   PRO     3      35.821  72.087  32.541  1.00  0.00           N  
ATOM     49  CD  PRO     3      35.769  70.858  31.758  1.00  0.00           C  
ATOM     50  HD2 PRO     3      36.438  70.927  30.900  1.00  0.00           H  
ATOM     51  HD3 PRO     3      36.045  70.007  32.380  1.00  0.00           H  
ATOM     52  CG  PRO     3      34.321  70.717  31.291  1.00  0.00           C  
ATOM     53  HG2 PRO     3      33.729  70.152  32.011  1.00  0.00           H  
ATOM     54  HG3 PRO     3      34.280  70.247  30.309  1.00  0.00           H  
ATOM     55  CB  PRO     3      33.852  72.168  31.211  1.00  0.00           C  
ATOM     56  HB2 PRO     3      32.770  72.237  31.326  1.00  0.00           H  
ATOM     57  HB3 PRO     3      34.166  72.620  30.270  1.00  0.00           H  
ATOM     58  CA  PRO     3      34.576  72.827  32.391  1.00  0.00           C  
ATOM     59  HA  PRO     3      34.781  73.875  32.173  1.00  0.00           H  
ATOM     60  C   PRO     3      33.764  72.700  33.683  1.00  0.00           C  
ATOM     61  O   PRO     3      34.022  71.822  34.498  1.00  0.00           O  
ATOM     62  N   ALA     4      32.751  73.546  33.857  1.00  0.00           N  
ATOM     63  H   ALA     4      32.541  74.216  33.131  1.00  0.00           H  
ATOM     64  CA  ALA     4      31.932  73.532  35.071  1.00  0.00           C  
ATOM     65  HA  ALA     4      32.598  73.453  35.930  1.00  0.00           H  
ATOM     66  CB  ALA     4      31.179  74.861  35.170  1.00  0.00           C  
ATOM     67  HB1 ALA     4      31.890  75.686  35.129  1.00  0.00           H  
ATOM     68  HB2 ALA     4      30.478  74.944  34.339  1.00  0.00           H  
ATOM     69  HB3 ALA     4      30.632  74.899  36.112  1.00  0.00           H  
ATOM     70  C   ALA     4      30.933  72.363  35.128  1.00  0.00           C  
ATOM     71  O   ALA     4      30.370  72.107  36.190  1.00  0.00           O  
ATOM     72  N   ALA     5      30.681  71.664  34.016  1.00  0.00           N  
ATOM     73  H   ALA     5      31.151  71.927  33.162  1.00  0.00           H  
ATOM     74  CA  ALA     5      29.753  70.536  33.987  1.00  0.00           C  
ATOM     75  HA  ALA     5      29.859  69.967  34.910  1.00  0.00           H  
ATOM     76  CB  ALA     5      28.315  71.066  33.891  1.00  0.00           C  
ATOM     77  HB1 ALA     5      28.113  71.725  34.735  1.00  0.00           H  
ATOM     78  HB2 ALA     5      28.194  71.620  32.960  1.00  0.00           H  
ATOM     79  HB3 ALA     5      27.617  70.229  33.909  1.00  0.00           H  
ATOM     80  C   ALA     5      30.029  69.611  32.798  1.00  0.00           C  
ATOM     81  O   ALA     5      30.694  70.026  31.848  1.00  0.00           O  
ATOM     82  N   VAL     6      29.449  68.410  32.833  1.00  0.00           N  
ATOM     83  H   VAL     6      29.119  68.105  33.737  1.00  0.00           H  
ATOM     84  CA  VAL     6      29.230  67.472  31.715  1.00  0.00           C  
ATOM     85  HA  VAL     6      29.127  68.043  30.792  1.00  0.00           H  
ATOM     86  CB  VAL     6      30.403  66.476  31.556  1.00  0.00           C  
ATOM     87  HB  VAL     6      30.099  65.741  30.811  1.00  0.00           H  
ATOM     88  CG1 VAL     6      31.667  67.161  31.022  1.00  0.00           C  
ATOM     89 HG11 VAL     6      32.338  66.411  30.602  1.00  0.00           H  
ATOM     90 HG12 VAL     6      32.169  67.682  31.837  1.00  0.00           H  
ATOM     91 HG13 VAL     6      31.393  67.877  30.247  1.00  0.00           H  
ATOM     92  CG2 VAL     6      30.714  65.702  32.853  1.00  0.00           C  
ATOM     93 HG21 VAL     6      29.805  65.223  33.217  1.00  0.00           H  
ATOM     94 HG22 VAL     6      31.469  64.943  32.650  1.00  0.00           H  
ATOM     95 HG23 VAL     6      31.088  66.394  33.608  1.00  0.00           H  
ATOM     96  C   VAL     6      27.910  66.726  31.987  1.00  0.00           C  
ATOM     97  O   VAL     6      27.254  67.017  32.978  1.00  0.00           O  
ATOM     98  N   ASP     7      27.500  65.771  31.156  1.00  0.00           N  
ATOM     99  H   ASP     7      27.996  65.642  30.286  1.00  0.00           H  
ATOM    100  CA  ASP     7      26.361  64.899  31.448  1.00  0.00           C  
ATOM    101  HA  ASP     7      25.582  65.484  31.937  1.00  0.00           H  
ATOM    102  CB  ASP     7      25.796  64.294  30.161  1.00  0.00           C  
ATOM    103  HB2 ASP     7      26.605  63.815  29.610  1.00  0.00           H  
ATOM    104  HB3 ASP     7      25.046  63.546  30.417  1.00  0.00           H  
ATOM    105  CG  ASP     7      25.161  65.356  29.282  1.00  0.00           C  
ATOM    106  OD1 ASP     7      25.759  65.661  28.226  1.00  0.00           O  
ATOM    107  OD2 ASP     7      24.072  65.832  29.672  1.00  0.00           O  
ATOM    108  C   ASP     7      26.784  63.763  32.374  1.00  0.00           C  
ATOM    109  O   ASP     7      26.068  63.435  33.324  1.00  0.00           O  
ATOM    110  N   VAL     8      27.941  63.159  32.086  1.00  0.00           N  
ATOM    111  H   VAL     8      28.513  63.565  31.359  1.00  0.00           H  
ATOM    112  CA  VAL     8      28.439  61.953  32.747  1.00  0.00           C  
ATOM    113  HA  VAL     8      27.831  61.773  33.634  1.00  0.00           H  
ATOM    114  CB  VAL     8      28.331  60.715  31.824  1.00  0.00           C  
ATOM    115  HB  VAL     8      29.065  60.814  31.024  1.00  0.00           H  
ATOM    116  CG1 VAL     8      28.660  59.449  32.638  1.00  0.00           C  
ATOM    117 HG11 VAL     8      29.648  59.552  33.087  1.00  0.00           H  
ATOM    118 HG12 VAL     8      27.916  59.319  33.424  1.00  0.00           H  
ATOM    119 HG13 VAL     8      28.648  58.580  31.980  1.00  0.00           H  
ATOM    120  CG2 VAL     8      26.934  60.563  31.193  1.00  0.00           C  
ATOM    121 HG21 VAL     8      26.696  61.457  30.616  1.00  0.00           H  
ATOM    122 HG22 VAL     8      26.192  60.432  31.981  1.00  0.00           H  
ATOM    123 HG23 VAL     8      26.925  59.693  30.536  1.00  0.00           H  
ATOM    124  C   VAL     8      29.882  62.178  33.193  1.00  0.00           C  
ATOM    125  O   VAL     8      30.800  62.175  32.373  1.00  0.00           O  
ATOM    126  N   ALA     9      30.104  62.387  34.486  1.00  0.00           N  
ATOM    127  H   ALA     9      29.332  62.595  35.103  1.00  0.00           H  
ATOM    128  CA  ALA     9      31.462  62.317  35.018  1.00  0.00           C  
ATOM    129  HA  ALA     9      32.139  62.847  34.348  1.00  0.00           H  
ATOM    130  CB  ALA     9      31.508  62.966  36.399  1.00  0.00           C  
ATOM    131  HB1 ALA     9      31.208  64.011  36.320  1.00  0.00           H  
ATOM    132  HB2 ALA     9      30.826  62.442  37.069  1.00  0.00           H  
ATOM    133  HB3 ALA     9      32.522  62.908  36.794  1.00  0.00           H  
ATOM    134  C   ALA     9      31.880  60.843  35.099  1.00  0.00           C  
ATOM    135  O   ALA     9      31.078  59.999  35.499  1.00  0.00           O  
ATOM    136  N   ILE    10      33.130  60.525  34.772  1.00  0.00           N  
ATOM    137  H   ILE    10      33.731  61.254  34.416  1.00  0.00           H  
ATOM    138  CA  ILE    10      33.682  59.172  34.901  1.00  0.00           C  
ATOM    139  HA  ILE    10      32.991  58.579  35.501  1.00  0.00           H  
ATOM    140  CB  ILE    10      33.820  58.492  33.508  1.00  0.00           C  
ATOM    141  HB  ILE    10      34.480  59.107  32.896  1.00  0.00           H  
ATOM    142  CG2 ILE    10      34.470  57.101  33.664  1.00  0.00           C  
ATOM    143 HG21 ILE    10      35.191  57.126  34.481  1.00  0.00           H  
ATOM    144 HG22 ILE    10      34.979  56.832  32.738  1.00  0.00           H  
ATOM    145 HG23 ILE    10      33.699  56.362  33.882  1.00  0.00           H  
ATOM    146  CG1 ILE    10      32.436  58.424  32.804  1.00  0.00           C  
ATOM    147 HG12 ILE    10      31.718  58.010  33.512  1.00  0.00           H  
ATOM    148 HG13 ILE    10      32.127  59.438  32.551  1.00  0.00           H  
ATOM    149  CD1 ILE    10      32.391  57.572  31.532  1.00  0.00           C  
ATOM    150 HD11 ILE    10      32.374  56.516  31.802  1.00  0.00           H  
ATOM    151 HD12 ILE    10      33.273  57.778  30.926  1.00  0.00           H  
ATOM    152 HD13 ILE    10      31.494  57.816  30.963  1.00  0.00           H  
ATOM    153  C   ILE    10      34.999  59.281  35.662  1.00  0.00           C  
ATOM    154  O   ILE    10      35.756  60.213  35.433  1.00  0.00           O  
ATOM    155  N   VAL    11      35.259  58.377  36.597  1.00  0.00           N  
ATOM    156  H   VAL    11      34.651  57.574  36.667  1.00  0.00           H  
ATOM    157  CA  VAL    11      36.377  58.481  37.530  1.00  0.00           C  
ATOM    158  HA  VAL    11      37.022  59.298  37.206  1.00  0.00           H  
ATOM    159  CB  VAL    11      35.861  58.799  38.945  1.00  0.00           C  
ATOM    160  HB  VAL    11      35.337  57.921  39.323  1.00  0.00           H  
ATOM    161  CG1 VAL    11      37.049  59.085  39.869  1.00  0.00           C  
ATOM    162 HG11 VAL    11      36.684  59.310  40.871  1.00  0.00           H  
ATOM    163 HG12 VAL    11      37.698  58.210  39.907  1.00  0.00           H  
ATOM    164 HG13 VAL    11      37.610  59.938  39.486  1.00  0.00           H  
ATOM    165  CG2 VAL    11      34.878  59.988  38.947  1.00  0.00           C  
ATOM    166 HG21 VAL    11      34.883  60.463  39.928  1.00  0.00           H  
ATOM    167 HG22 VAL    11      33.874  59.629  38.722  1.00  0.00           H  
ATOM    168 HG23 VAL    11      35.182  60.712  38.192  1.00  0.00           H  
ATOM    169  C   VAL    11      37.180  57.189  37.494  1.00  0.00           C  
ATOM    170  O   VAL    11      36.612  56.096  37.578  1.00  0.00           O  
ATOM    171  N   GLY    12      38.491  57.334  37.342  1.00  0.00           N  
ATOM    172  H   GLY    12      38.876  58.253  37.509  1.00  0.00           H  
ATOM    173  CA  GLY    12      39.416  56.289  36.958  1.00  0.00           C  
ATOM    174  HA2 GLY    12      40.422  56.564  37.276  1.00  0.00           H  
ATOM    175  HA3 GLY    12      39.127  55.356  37.441  1.00  0.00           H  
ATOM    176  C   GLY    12      39.400  56.100  35.442  1.00  0.00           C  
ATOM    177  O   GLY    12      38.407  56.379  34.775  1.00  0.00           O  
ATOM    178  N   SER    13      40.493  55.569  34.905  1.00  0.00           N  
ATOM    179  H   SER    13      41.281  55.406  35.516  1.00  0.00           H  
ATOM    180  CA  SER    13      40.643  55.201  33.490  1.00  0.00           C  
ATOM    181  HA  SER    13      39.685  55.355  32.994  1.00  0.00           H  
ATOM    182  CB  SER    13      41.669  56.121  32.840  1.00  0.00           C  
ATOM    183  HB2 SER    13      41.718  55.920  31.770  1.00  0.00           H  
ATOM    184  HB3 SER    13      41.386  57.161  33.005  1.00  0.00           H  
ATOM    185  OG  SER    13      42.924  55.873  33.429  1.00  0.00           O  
ATOM    186  HG  SER    13      42.907  56.150  34.348  1.00  0.00           H  
ATOM    187  C   SER    13      41.032  53.725  33.333  1.00  0.00           C  
ATOM    188  O   SER    13      41.585  53.311  32.310  1.00  0.00           O  
ATOM    189  N   GLY    14      40.769  52.925  34.368  1.00  0.00           N  
ATOM    190  H   GLY    14      40.503  53.335  35.252  1.00  0.00           H  
ATOM    191  CA  GLY    14      40.856  51.479  34.257  1.00  0.00           C  
ATOM    192  HA2 GLY    14      41.856  51.203  33.923  1.00  0.00           H  
ATOM    193  HA3 GLY    14      40.665  51.030  35.232  1.00  0.00           H  
ATOM    194  C   GLY    14      39.832  50.965  33.255  1.00  0.00           C  
ATOM    195  O   GLY    14      38.890  51.686  32.920  1.00  0.00           O  
ATOM    196  N   PRO    15      39.941  49.706  32.819  1.00  0.00           N  
ATOM    197  CD  PRO    15      40.878  48.721  33.296  1.00  0.00           C  
ATOM    198  HD2 PRO    15      40.960  48.767  34.382  1.00  0.00           H  
ATOM    199  HD3 PRO    15      41.855  48.879  32.838  1.00  0.00           H  
ATOM    200  CG  PRO    15      40.305  47.378  32.860  1.00  0.00           C  
ATOM    201  HG2 PRO    15      41.097  46.650  32.686  1.00  0.00           H  
ATOM    202  HG3 PRO    15      39.598  47.005  33.601  1.00  0.00           H  
ATOM    203  CB  PRO    15      39.586  47.730  31.563  1.00  0.00           C  
ATOM    204  HB2 PRO    15      38.765  47.039  31.373  1.00  0.00           H  
ATOM    205  HB3 PRO    15      40.286  47.728  30.727  1.00  0.00           H  
ATOM    206  CA  PRO    15      39.062  49.144  31.817  1.00  0.00           C  
ATOM    207  HA  PRO    15      39.152  49.726  30.900  1.00  0.00           H  
ATOM    208  C   PRO    15      37.603  49.162  32.276  1.00  0.00           C  
ATOM    209  O   PRO    15      36.719  49.329  31.443  1.00  0.00           O  
ATOM    210  N   THR    16      37.317  49.057  33.577  1.00  0.00           N  
ATOM    211  H   THR    16      38.061  48.950  34.252  1.00  0.00           H  
ATOM    212  CA  THR    16      35.924  49.097  34.020  1.00  0.00           C  
ATOM    213  HA  THR    16      35.363  48.397  33.401  1.00  0.00           H  
ATOM    214  CB  THR    16      35.787  48.638  35.478  1.00  0.00           C  
ATOM    215  HB  THR    16      34.724  48.616  35.717  1.00  0.00           H  
ATOM    216  CG2 THR    16      36.341  47.229  35.708  1.00  0.00           C  
ATOM    217 HG21 THR    16      36.218  46.956  36.756  1.00  0.00           H  
ATOM    218 HG22 THR    16      37.400  47.208  35.449  1.00  0.00           H  
ATOM    219 HG23 THR    16      35.800  46.519  35.082  1.00  0.00           H  
ATOM    220  OG1 THR    16      36.406  49.540  36.374  1.00  0.00           O  
ATOM    221  HG1 THR    16      37.351  49.371  36.396  1.00  0.00           H  
ATOM    222  C   THR    16      35.322  50.492  33.801  1.00  0.00           C  
ATOM    223  O   THR    16      34.224  50.615  33.264  1.00  0.00           O  
ATOM    224  N   ALA    17      36.050  51.558  34.139  1.00  0.00           N  
ATOM    225  H   ALA    17      36.939  51.413  34.596  1.00  0.00           H  
ATOM    226  CA  ALA    17      35.612  52.928  33.874  1.00  0.00           C  
ATOM    227  HA  ALA    17      34.621  53.067  34.306  1.00  0.00           H  
ATOM    228  CB  ALA    17      36.579  53.903  34.543  1.00  0.00           C  
ATOM    229  HB1 ALA    17      36.621  53.697  35.613  1.00  0.00           H  
ATOM    230  HB2 ALA    17      37.572  53.783  34.111  1.00  0.00           H  
ATOM    231  HB3 ALA    17      36.234  54.924  34.383  1.00  0.00           H  
ATOM    232  C   ALA    17      35.532  53.194  32.363  1.00  0.00           C  
ATOM    233  O   ALA    17      34.554  53.756  31.868  1.00  0.00           O  
ATOM    234  N   SER    18      36.531  52.738  31.612  1.00  0.00           N  
ATOM    235  H   SER    18      37.310  52.293  32.076  1.00  0.00           H  
ATOM    236  CA  SER    18      36.566  52.844  30.161  1.00  0.00           C  
ATOM    237  HA  SER    18      36.535  53.900  29.894  1.00  0.00           H  
ATOM    238  CB  SER    18      37.872  52.259  29.649  1.00  0.00           C  
ATOM    239  HB2 SER    18      37.967  51.224  29.978  1.00  0.00           H  
ATOM    240  HB3 SER    18      37.892  52.302  28.560  1.00  0.00           H  
ATOM    241  OG  SER    18      38.931  53.025  30.173  1.00  0.00           O  
ATOM    242  HG  SER    18      39.097  52.763  31.082  1.00  0.00           H  
ATOM    243  C   SER    18      35.386  52.149  29.500  1.00  0.00           C  
ATOM    244  O   SER    18      34.920  52.629  28.475  1.00  0.00           O  
ATOM    245  N   ALA    19      34.852  51.074  30.079  1.00  0.00           N  
ATOM    246  H   ALA    19      35.278  50.702  30.916  1.00  0.00           H  
ATOM    247  CA  ALA    19      33.668  50.422  29.534  1.00  0.00           C  
ATOM    248  HA  ALA    19      33.878  50.133  28.504  1.00  0.00           H  
ATOM    249  CB  ALA    19      33.353  49.160  30.333  1.00  0.00           C  
ATOM    250  HB1 ALA    19      34.218  48.497  30.322  1.00  0.00           H  
ATOM    251  HB2 ALA    19      32.500  48.651  29.886  1.00  0.00           H  
ATOM    252  HB3 ALA    19      33.116  49.431  31.362  1.00  0.00           H  
ATOM    253  C   ALA    19      32.467  51.373  29.533  1.00  0.00           C  
ATOM    254  O   ALA    19      31.691  51.376  28.581  1.00  0.00           O  
ATOM    255  N   TYR    20      32.325  52.224  30.553  1.00  0.00           N  
ATOM    256  H   TYR    20      32.964  52.176  31.333  1.00  0.00           H  
ATOM    257  CA  TYR    20      31.259  53.223  30.557  1.00  0.00           C  
ATOM    258  HA  TYR    20      30.326  52.707  30.329  1.00  0.00           H  
ATOM    259  CB  TYR    20      31.096  53.883  31.932  1.00  0.00           C  
ATOM    260  HB2 TYR    20      30.510  54.793  31.800  1.00  0.00           H  
ATOM    261  HB3 TYR    20      32.084  54.159  32.301  1.00  0.00           H  
ATOM    262  CG  TYR    20      30.408  53.031  32.990  1.00  0.00           C  
ATOM    263  CD1 TYR    20      31.136  52.060  33.703  1.00  0.00           C  
ATOM    264  HD1 TYR    20      32.170  51.872  33.453  1.00  0.00           H  
ATOM    265  CE1 TYR    20      30.523  51.334  34.740  1.00  0.00           C  
ATOM    266  HE1 TYR    20      31.089  50.599  35.293  1.00  0.00           H  
ATOM    267  CZ  TYR    20      29.168  51.566  35.058  1.00  0.00           C  
ATOM    268  OH  TYR    20      28.569  50.853  36.048  1.00  0.00           O  
ATOM    269  HH  TYR    20      28.973  51.074  36.890  1.00  0.00           H  
ATOM    270  CE2 TYR    20      28.438  52.549  34.356  1.00  0.00           C  
ATOM    271  HE2 TYR    20      27.406  52.743  34.609  1.00  0.00           H  
ATOM    272  CD2 TYR    20      29.062  53.276  33.324  1.00  0.00           C  
ATOM    273  HD2 TYR    20      28.504  54.027  32.785  1.00  0.00           H  
ATOM    274  C   TYR    20      31.485  54.266  29.466  1.00  0.00           C  
ATOM    275  O   TYR    20      30.559  54.559  28.711  1.00  0.00           O  
ATOM    276  N   ALA    21      32.704  54.796  29.345  1.00  0.00           N  
ATOM    277  H   ALA    21      33.427  54.518  29.993  1.00  0.00           H  
ATOM    278  CA  ALA    21      33.023  55.769  28.299  1.00  0.00           C  
ATOM    279  HA  ALA    21      32.391  56.645  28.443  1.00  0.00           H  
ATOM    280  CB  ALA    21      34.486  56.206  28.422  1.00  0.00           C  
ATOM    281  HB1 ALA    21      34.662  56.611  29.418  1.00  0.00           H  
ATOM    282  HB2 ALA    21      35.137  55.347  28.260  1.00  0.00           H  
ATOM    283  HB3 ALA    21      34.701  56.971  27.675  1.00  0.00           H  
ATOM    284  C   ALA    21      32.734  55.191  26.907  1.00  0.00           C  
ATOM    285  O   ALA    21      32.040  55.812  26.106  1.00  0.00           O  
ATOM    286  N   ARG    22      33.210  53.973  26.653  1.00  0.00           N  
ATOM    287  H   ARG    22      33.773  53.545  27.374  1.00  0.00           H  
ATOM    288  CA  ARG    22      32.998  53.194  25.435  1.00  0.00           C  
ATOM    289  HA  ARG    22      33.490  53.706  24.608  1.00  0.00           H  
ATOM    290  CB  ARG    22      33.661  51.830  25.621  1.00  0.00           C  
ATOM    291  HB2 ARG    22      33.308  51.408  26.562  1.00  0.00           H  
ATOM    292  HB3 ARG    22      34.739  51.976  25.691  1.00  0.00           H  
ATOM    293  CG  ARG    22      33.379  50.813  24.510  1.00  0.00           C  
ATOM    294  HG2 ARG    22      32.299  50.737  24.380  1.00  0.00           H  
ATOM    295  HG3 ARG    22      33.764  49.841  24.819  1.00  0.00           H  
ATOM    296  CD  ARG    22      34.000  51.180  23.165  1.00  0.00           C  
ATOM    297  HD2 ARG    22      33.483  52.051  22.761  1.00  0.00           H  
ATOM    298  HD3 ARG    22      35.052  51.424  23.311  1.00  0.00           H  
ATOM    299  NE  ARG    22      33.890  50.071  22.208  1.00  0.00           N  
ATOM    300  HE  ARG    22      33.101  50.103  21.579  1.00  0.00           H  
ATOM    301  CZ  ARG    22      34.704  49.032  22.072  1.00  0.00           C  
ATOM    302  NH1 ARG    22      35.831  48.933  22.751  1.00  0.00           N  
ATOM    303 HH11 ARG    22      36.099  49.664  23.395  1.00  0.00           H  
ATOM    304 HH12 ARG    22      36.426  48.126  22.627  1.00  0.00           H  
ATOM    305  NH2 ARG    22      34.356  48.076  21.239  1.00  0.00           N  
ATOM    306 HH21 ARG    22      33.492  48.147  20.721  1.00  0.00           H  
ATOM    307 HH22 ARG    22      34.953  47.270  21.117  1.00  0.00           H  
ATOM    308  C   ARG    22      31.536  53.067  25.112  1.00  0.00           C  
ATOM    309  O   ARG    22      31.118  53.529  24.064  1.00  0.00           O  
ATOM    310  N   ILE    23      30.771  52.442  25.991  1.00  0.00           N  
ATOM    311  H   ILE    23      31.174  52.153  26.871  1.00  0.00           H  
ATOM    312  CA  ILE    23      29.371  52.158  25.732  1.00  0.00           C  
ATOM    313  HA  ILE    23      29.305  51.546  24.832  1.00  0.00           H  
ATOM    314  CB  ILE    23      28.801  51.349  26.913  1.00  0.00           C  
ATOM    315  HB  ILE    23      29.158  51.826  27.826  1.00  0.00           H  
ATOM    316  CG2 ILE    23      27.267  51.364  26.971  1.00  0.00           C  
ATOM    317 HG21 ILE    23      26.917  50.518  27.563  1.00  0.00           H  
ATOM    318 HG22 ILE    23      26.865  51.292  25.961  1.00  0.00           H  
ATOM    319 HG23 ILE    23      26.930  52.293  27.431  1.00  0.00           H  
ATOM    320  CG1 ILE    23      29.328  49.895  26.928  1.00  0.00           C  
ATOM    321 HG12 ILE    23      30.412  49.929  26.820  1.00  0.00           H  
ATOM    322 HG13 ILE    23      29.092  49.452  27.896  1.00  0.00           H  
ATOM    323  CD1 ILE    23      28.772  48.983  25.829  1.00  0.00           C  
ATOM    324 HD11 ILE    23      29.501  48.207  25.596  1.00  0.00           H  
ATOM    325 HD12 ILE    23      28.572  49.573  24.935  1.00  0.00           H  
ATOM    326 HD13 ILE    23      27.847  48.521  26.174  1.00  0.00           H  
ATOM    327  C   ILE    23      28.625  53.462  25.482  1.00  0.00           C  
ATOM    328  O   ILE    23      27.863  53.553  24.535  1.00  0.00           O  
ATOM    329  N   LEU    24      28.874  54.517  26.252  1.00  0.00           N  
ATOM    330  H   LEU    24      29.538  54.445  27.009  1.00  0.00           H  
ATOM    331  CA  LEU    24      28.184  55.780  26.000  1.00  0.00           C  
ATOM    332  HA  LEU    24      27.120  55.563  25.906  1.00  0.00           H  
ATOM    333  CB  LEU    24      28.363  56.714  27.198  1.00  0.00           C  
ATOM    334  HB2 LEU    24      29.417  56.731  27.475  1.00  0.00           H  
ATOM    335  HB3 LEU    24      28.055  57.720  26.913  1.00  0.00           H  
ATOM    336  CG  LEU    24      27.537  56.264  28.419  1.00  0.00           C  
ATOM    337  HG  LEU    24      27.631  55.184  28.534  1.00  0.00           H  
ATOM    338  CD1 LEU    24      28.091  56.951  29.671  1.00  0.00           C  
ATOM    339 HD11 LEU    24      27.514  56.640  30.542  1.00  0.00           H  
ATOM    340 HD12 LEU    24      28.018  58.032  29.554  1.00  0.00           H  
ATOM    341 HD13 LEU    24      29.135  56.670  29.808  1.00  0.00           H  
ATOM    342  CD2 LEU    24      26.051  56.624  28.245  1.00  0.00           C  
ATOM    343 HD21 LEU    24      25.763  56.486  27.203  1.00  0.00           H  
ATOM    344 HD22 LEU    24      25.894  57.664  28.531  1.00  0.00           H  
ATOM    345 HD23 LEU    24      25.444  55.977  28.878  1.00  0.00           H  
ATOM    346  C   LEU    24      28.640  56.448  24.698  1.00  0.00           C  
ATOM    347  O   LEU    24      27.867  57.186  24.106  1.00  0.00           O  
ATOM    348  N   SER    25      29.842  56.156  24.212  1.00  0.00           N  
ATOM    349  H   SER    25      30.458  55.594  24.782  1.00  0.00           H  
ATOM    350  CA  SER    25      30.330  56.597  22.903  1.00  0.00           C  
ATOM    351  HA  SER    25      29.952  57.604  22.723  1.00  0.00           H  
ATOM    352  CB  SER    25      31.858  56.660  22.919  1.00  0.00           C  
ATOM    353  HB2 SER    25      32.260  55.654  23.041  1.00  0.00           H  
ATOM    354  HB3 SER    25      32.213  57.080  21.978  1.00  0.00           H  
ATOM    355  OG  SER    25      32.296  57.475  23.994  1.00  0.00           O  
ATOM    356  HG  SER    25      32.279  56.967  24.809  1.00  0.00           H  
ATOM    357  C   SER    25      29.853  55.695  21.749  1.00  0.00           C  
ATOM    358  O   SER    25      30.193  55.959  20.600  1.00  0.00           O  
ATOM    359  N   GLU    26      29.067  54.656  22.029  1.00  0.00           N  
ATOM    360  H   GLU    26      28.844  54.486  22.999  1.00  0.00           H  
ATOM    361  CA  GLU    26      28.502  53.741  21.033  1.00  0.00           C  
ATOM    362  HA  GLU    26      28.882  54.023  20.051  1.00  0.00           H  
ATOM    363  CB  GLU    26      28.952  52.295  21.333  1.00  0.00           C  
ATOM    364  HB2 GLU    26      28.780  52.085  22.389  1.00  0.00           H  
ATOM    365  HB3 GLU    26      28.359  51.606  20.732  1.00  0.00           H  
ATOM    366  CG  GLU    26      30.445  52.080  21.019  1.00  0.00           C  
ATOM    367  HG2 GLU    26      30.615  52.307  19.966  1.00  0.00           H  
ATOM    368  HG3 GLU    26      31.036  52.765  21.627  1.00  0.00           H  
ATOM    369  CD  GLU    26      30.913  50.644  21.292  1.00  0.00           C  
ATOM    370  OE1 GLU    26      31.654  50.105  20.435  1.00  0.00           O  
ATOM    371  OE2 GLU    26      30.597  50.093  22.366  1.00  0.00           O  
ATOM    372  C   GLU    26      26.974  53.870  21.017  1.00  0.00           C  
ATOM    373  O   GLU    26      26.388  54.147  19.976  1.00  0.00           O  
ATOM    374  N   GLU    27      26.331  53.726  22.172  1.00  0.00           N  
ATOM    375  H   GLU    27      26.884  53.545  22.998  1.00  0.00           H  
ATOM    376  CA  GLU    27      24.878  53.811  22.330  1.00  0.00           C  
ATOM    377  HA  GLU    27      24.396  53.241  21.535  1.00  0.00           H  
ATOM    378  CB  GLU    27      24.452  53.237  23.698  1.00  0.00           C  
ATOM    379  HB2 GLU    27      23.370  53.111  23.670  1.00  0.00           H  
ATOM    380  HB3 GLU    27      24.682  53.983  24.459  1.00  0.00           H  
ATOM    381  CG  GLU    27      25.052  51.894  24.158  1.00  0.00           C  
ATOM    382  HG2 GLU    27      26.106  51.888  23.881  1.00  0.00           H  
ATOM    383  HG3 GLU    27      24.983  51.843  25.245  1.00  0.00           H  
ATOM    384  CD  GLU    27      24.411  50.637  23.577  1.00  0.00           C  
ATOM    385  OE1 GLU    27      25.103  49.941  22.800  1.00  0.00           O  
ATOM    386  OE2 GLU    27      23.352  50.249  24.113  1.00  0.00           O  
ATOM    387  C   GLU    27      24.387  55.272  22.278  1.00  0.00           C  
ATOM    388  O   GLU    27      23.242  55.523  21.910  1.00  0.00           O  
ATOM    389  N   ALA    28      25.216  56.237  22.706  1.00  0.00           N  
ATOM    390  H   ALA    28      26.173  55.987  22.910  1.00  0.00           H  
ATOM    391  CA  ALA    28      24.808  57.639  22.895  1.00  0.00           C  
ATOM    392  HA  ALA    28      23.988  57.839  22.205  1.00  0.00           H  
ATOM    393  CB  ALA    28      24.254  57.767  24.327  1.00  0.00           C  
ATOM    394  HB1 ALA    28      23.594  56.926  24.538  1.00  0.00           H  
ATOM    395  HB2 ALA    28      23.695  58.699  24.418  1.00  0.00           H  
ATOM    396  HB3 ALA    28      25.081  57.768  25.038  1.00  0.00           H  
ATOM    397  C   ALA    28      25.919  58.702  22.628  1.00  0.00           C  
ATOM    398  O   ALA    28      25.979  59.696  23.369  1.00  0.00           O  
ATOM    399  N   PRO    29      26.798  58.569  21.604  1.00  0.00           N  
ATOM    400  CD  PRO    29      26.830  57.539  20.573  1.00  0.00           C  
ATOM    401  HD2 PRO    29      27.248  56.616  20.974  1.00  0.00           H  
ATOM    402  HD3 PRO    29      25.824  57.359  20.195  1.00  0.00           H  
ATOM    403  CG  PRO    29      27.718  58.080  19.456  1.00  0.00           C  
ATOM    404  HG2 PRO    29      27.126  58.616  18.714  1.00  0.00           H  
ATOM    405  HG3 PRO    29      28.272  57.268  18.985  1.00  0.00           H  
ATOM    406  CB  PRO    29      28.674  59.028  20.177  1.00  0.00           C  
ATOM    407  HB2 PRO    29      28.978  59.845  19.522  1.00  0.00           H  
ATOM    408  HB3 PRO    29      29.548  58.485  20.536  1.00  0.00           H  
ATOM    409  CA  PRO    29      27.851  59.553  21.356  1.00  0.00           C  
ATOM    410  HA  PRO    29      28.489  59.629  22.236  1.00  0.00           H  
ATOM    411  C   PRO    29      27.232  60.920  21.059  1.00  0.00           C  
ATOM    412  O   PRO    29      26.560  61.105  20.046  1.00  0.00           O  
ATOM    413  N   GLY    30      27.426  61.871  21.968  1.00  0.00           N  
ATOM    414  H   GLY    30      28.113  61.707  22.690  1.00  0.00           H  
ATOM    415  CA  GLY    30      26.702  63.138  21.980  1.00  0.00           C  
ATOM    416  HA2 GLY    30      27.299  63.895  21.472  1.00  0.00           H  
ATOM    417  HA3 GLY    30      25.755  63.016  21.454  1.00  0.00           H  
ATOM    418  C   GLY    30      26.428  63.594  23.410  1.00  0.00           C  
ATOM    419  O   GLY    30      26.480  64.785  23.687  1.00  0.00           O  
ATOM    420  N   ALA    31      26.221  62.653  24.334  1.00  0.00           N  
ATOM    421  H   ALA    31      25.978  61.716  24.046  1.00  0.00           H  
ATOM    422  CA  ALA    31      26.342  62.963  25.755  1.00  0.00           C  
ATOM    423  HA  ALA    31      25.651  63.765  26.014  1.00  0.00           H  
ATOM    424  CB  ALA    31      26.003  61.712  26.567  1.00  0.00           C  
ATOM    425  HB1 ALA    31      24.979  61.407  26.354  1.00  0.00           H  
ATOM    426  HB2 ALA    31      26.686  60.907  26.295  1.00  0.00           H  
ATOM    427  HB3 ALA    31      26.104  61.931  27.630  1.00  0.00           H  
ATOM    428  C   ALA    31      27.781  63.414  26.037  1.00  0.00           C  
ATOM    429  O   ALA    31      28.719  62.841  25.473  1.00  0.00           O  
ATOM    430  N   THR    32      27.965  64.405  26.905  1.00  0.00           N  
ATOM    431  H   THR    32      27.152  64.837  27.321  1.00  0.00           H  
ATOM    432  CA  THR    32      29.291  64.900  27.286  1.00  0.00           C  
ATOM    433  HA  THR    32      29.948  64.780  26.425  1.00  0.00           H  
ATOM    434  CB  THR    32      29.254  66.395  27.639  1.00  0.00           C  
ATOM    435  HB  THR    32      30.222  66.670  28.057  1.00  0.00           H  
ATOM    436  CG2 THR    32      28.994  67.275  26.415  1.00  0.00           C  
ATOM    437 HG21 THR    32      28.977  68.322  26.717  1.00  0.00           H  
ATOM    438 HG22 THR    32      28.033  67.009  25.974  1.00  0.00           H  
ATOM    439 HG23 THR    32      29.786  67.121  25.682  1.00  0.00           H  
ATOM    440  OG1 THR    32      28.266  66.674  28.600  1.00  0.00           O  
ATOM    441  HG1 THR    32      27.547  66.044  28.512  1.00  0.00           H  
ATOM    442  C   THR    32      29.867  64.063  28.427  1.00  0.00           C  
ATOM    443  O   THR    32      29.176  63.763  29.405  1.00  0.00           O  
ATOM    444  N   ILE    33      31.127  63.651  28.288  1.00  0.00           N  
ATOM    445  H   ILE    33      31.686  64.075  27.561  1.00  0.00           H  
ATOM    446  CA  ILE    33      31.750  62.624  29.122  1.00  0.00           C  
ATOM    447  HA  ILE    33      31.157  62.505  30.029  1.00  0.00           H  
ATOM    448  CB  ILE    33      31.796  61.262  28.376  1.00  0.00           C  
ATOM    449  HB  ILE    33      32.454  61.367  27.513  1.00  0.00           H  
ATOM    450  CG2 ILE    33      32.402  60.205  29.322  1.00  0.00           C  
ATOM    451 HG21 ILE    33      32.442  59.242  28.814  1.00  0.00           H  
ATOM    452 HG22 ILE    33      31.783  60.119  30.215  1.00  0.00           H  
ATOM    453 HG23 ILE    33      33.410  60.507  29.607  1.00  0.00           H  
ATOM    454  CG1 ILE    33      30.413  60.768  27.876  1.00  0.00           C  
ATOM    455 HG12 ILE    33      29.832  60.430  28.734  1.00  0.00           H  
ATOM    456 HG13 ILE    33      29.892  61.598  27.399  1.00  0.00           H  
ATOM    457  CD1 ILE    33      30.529  59.611  26.874  1.00  0.00           C  
ATOM    458 HD11 ILE    33      29.533  59.304  26.556  1.00  0.00           H  
ATOM    459 HD12 ILE    33      31.102  59.938  26.006  1.00  0.00           H  
ATOM    460 HD13 ILE    33      31.035  58.770  27.348  1.00  0.00           H  
ATOM    461  C   ILE    33      33.157  63.089  29.515  1.00  0.00           C  
ATOM    462  O   ILE    33      34.098  62.912  28.748  1.00  0.00           O  
ATOM    463  N   ALA    34      33.312  63.671  30.703  1.00  0.00           N  
ATOM    464  H   ALA    34      32.491  63.920  31.236  1.00  0.00           H  
ATOM    465  CA  ALA    34      34.635  63.962  31.261  1.00  0.00           C  
ATOM    466  HA  ALA    34      35.340  64.092  30.440  1.00  0.00           H  
ATOM    467  CB  ALA    34      34.619  65.241  32.102  1.00  0.00           C  
ATOM    468  HB1 ALA    34      34.297  66.079  31.484  1.00  0.00           H  
ATOM    469  HB2 ALA    34      35.621  65.436  32.485  1.00  0.00           H  
ATOM    470  HB3 ALA    34      33.928  65.119  32.936  1.00  0.00           H  
ATOM    471  C   ALA    34      35.083  62.774  32.107  1.00  0.00           C  
ATOM    472  O   ALA    34      34.542  62.542  33.190  1.00  0.00           O  
ATOM    473  N   MET    35      36.032  61.994  31.603  1.00  0.00           N  
ATOM    474  H   MET    35      36.234  62.041  30.615  1.00  0.00           H  
ATOM    475  CA  MET    35      36.788  61.074  32.438  1.00  0.00           C  
ATOM    476  HA  MET    35      36.102  60.600  33.140  1.00  0.00           H  
ATOM    477  CB  MET    35      37.408  59.986  31.552  1.00  0.00           C  
ATOM    478  HB2 MET    35      36.603  59.444  31.055  1.00  0.00           H  
ATOM    479  HB3 MET    35      38.031  60.462  30.795  1.00  0.00           H  
ATOM    480  CG  MET    35      38.262  58.980  32.336  1.00  0.00           C  
ATOM    481  HG2 MET    35      37.659  58.580  33.151  1.00  0.00           H  
ATOM    482  HG3 MET    35      39.119  59.504  32.759  1.00  0.00           H  
ATOM    483  SD  MET    35      38.864  57.591  31.337  1.00  0.00           S  
ATOM    484  CE  MET    35      37.409  56.515  31.332  1.00  0.00           C  
ATOM    485  HE1 MET    35      37.624  55.615  30.755  1.00  0.00           H  
ATOM    486  HE2 MET    35      36.568  57.043  30.882  1.00  0.00           H  
ATOM    487  HE3 MET    35      37.158  56.239  32.356  1.00  0.00           H  
ATOM    488  C   MET    35      37.830  61.871  33.238  1.00  0.00           C  
ATOM    489  O   MET    35      38.373  62.857  32.742  1.00  0.00           O  
ATOM    490  N   PHE    36      38.123  61.424  34.455  1.00  0.00           N  
ATOM    491  H   PHE    36      37.615  60.613  34.776  1.00  0.00           H  
ATOM    492  CA  PHE    36      39.104  61.988  35.371  1.00  0.00           C  
ATOM    493  HA  PHE    36      39.728  62.711  34.846  1.00  0.00           H  
ATOM    494  CB  PHE    36      38.396  62.669  36.549  1.00  0.00           C  
ATOM    495  HB2 PHE    36      37.794  61.917  37.060  1.00  0.00           H  
ATOM    496  HB3 PHE    36      39.153  63.034  37.242  1.00  0.00           H  
ATOM    497  CG  PHE    36      37.487  63.824  36.179  1.00  0.00           C  
ATOM    498  CD1 PHE    36      38.010  65.126  36.070  1.00  0.00           C  
ATOM    499  HD1 PHE    36      39.066  65.297  36.216  1.00  0.00           H  
ATOM    500  CE1 PHE    36      37.158  66.204  35.771  1.00  0.00           C  
ATOM    501  HE1 PHE    36      37.555  67.207  35.722  1.00  0.00           H  
ATOM    502  CZ  PHE    36      35.790  65.977  35.536  1.00  0.00           C  
ATOM    503  HZ  PHE    36      35.141  66.804  35.288  1.00  0.00           H  
ATOM    504  CE2 PHE    36      35.267  64.676  35.623  1.00  0.00           C  
ATOM    505  HE2 PHE    36      34.219  64.500  35.431  1.00  0.00           H  
ATOM    506  CD2 PHE    36      36.111  63.604  35.960  1.00  0.00           C  
ATOM    507  HD2 PHE    36      35.704  62.608  36.052  1.00  0.00           H  
ATOM    508  C   PHE    36      39.966  60.846  35.896  1.00  0.00           C  
ATOM    509  O   PHE    36      39.444  59.778  36.215  1.00  0.00           O  
ATOM    510  N   GLU    37      41.268  61.055  35.982  1.00  0.00           N  
ATOM    511  H   GLU    37      41.605  61.990  35.801  1.00  0.00           H  
ATOM    512  CA  GLU    37      42.250  60.038  36.318  1.00  0.00           C  
ATOM    513  HA  GLU    37      41.776  59.263  36.920  1.00  0.00           H  
ATOM    514  CB  GLU    37      42.756  59.425  35.006  1.00  0.00           C  
ATOM    515  HB2 GLU    37      43.004  60.234  34.319  1.00  0.00           H  
ATOM    516  HB3 GLU    37      41.959  58.824  34.568  1.00  0.00           H  
ATOM    517  CG  GLU    37      43.991  58.548  35.188  1.00  0.00           C  
ATOM    518  HG2 GLU    37      44.825  59.179  35.495  1.00  0.00           H  
ATOM    519  HG3 GLU    37      44.235  58.079  34.235  1.00  0.00           H  
ATOM    520  CD  GLU    37      43.791  57.461  36.236  1.00  0.00           C  
ATOM    521  OE1 GLU    37      43.036  56.494  35.970  1.00  0.00           O  
ATOM    522  OE2 GLU    37      44.409  57.595  37.310  1.00  0.00           O  
ATOM    523  C   GLU    37      43.360  60.703  37.132  1.00  0.00           C  
ATOM    524  O   GLU    37      43.991  61.637  36.653  1.00  0.00           O  
ATOM    525  N   VAL    38      43.564  60.296  38.382  1.00  0.00           N  
ATOM    526  H   VAL    38      43.034  59.511  38.732  1.00  0.00           H  
ATOM    527  CA  VAL    38      44.534  60.949  39.271  1.00  0.00           C  
ATOM    528  HA  VAL    38      44.369  62.022  39.176  1.00  0.00           H  
ATOM    529  CB  VAL    38      44.241  60.588  40.742  1.00  0.00           C  
ATOM    530  HB  VAL    38      43.177  60.751  40.915  1.00  0.00           H  
ATOM    531  CG1 VAL    38      44.551  59.130  41.101  1.00  0.00           C  
ATOM    532 HG11 VAL    38      44.007  58.466  40.429  1.00  0.00           H  
ATOM    533 HG12 VAL    38      44.245  58.936  42.129  1.00  0.00           H  
ATOM    534 HG13 VAL    38      45.621  58.951  41.000  1.00  0.00           H  
ATOM    535  CG2 VAL    38      45.011  61.511  41.692  1.00  0.00           C  
ATOM    536 HG21 VAL    38      44.450  61.628  42.619  1.00  0.00           H  
ATOM    537 HG22 VAL    38      45.986  61.076  41.910  1.00  0.00           H  
ATOM    538 HG23 VAL    38      45.145  62.486  41.223  1.00  0.00           H  
ATOM    539  C   VAL    38      45.999  60.693  38.875  1.00  0.00           C  
ATOM    540  O   VAL    38      46.878  61.451  39.280  1.00  0.00           O  
ATOM    541  N   GLY    39      46.280  59.671  38.068  1.00  0.00           N  
ATOM    542  H   GLY    39      45.531  59.052  37.794  1.00  0.00           H  
ATOM    543  CA  GLY    39      47.624  59.408  37.563  1.00  0.00           C  
ATOM    544  HA2 GLY    39      48.350  59.740  38.305  1.00  0.00           H  
ATOM    545  HA3 GLY    39      47.741  58.336  37.404  1.00  0.00           H  
ATOM    546  C   GLY    39      47.892  60.144  36.241  1.00  0.00           C  
ATOM    547  O   GLY    39      46.958  60.628  35.604  1.00  0.00           O  
ATOM    548  N   PRO    40      49.153  60.224  35.791  1.00  0.00           N  
ATOM    549  CD  PRO    40      50.340  59.724  36.468  1.00  0.00           C  
ATOM    550  HD2 PRO    40      50.491  60.251  37.410  1.00  0.00           H  
ATOM    551  HD3 PRO    40      50.246  58.653  36.648  1.00  0.00           H  
ATOM    552  CG  PRO    40      51.501  59.996  35.513  1.00  0.00           C  
ATOM    553  HG2 PRO    40      51.690  59.134  34.873  1.00  0.00           H  
ATOM    554  HG3 PRO    40      52.399  60.261  36.071  1.00  0.00           H  
ATOM    555  CB  PRO    40      51.007  61.190  34.694  1.00  0.00           C  
ATOM    556  HB2 PRO    40      51.494  61.226  33.719  1.00  0.00           H  
ATOM    557  HB3 PRO    40      51.170  62.121  35.238  1.00  0.00           H  
ATOM    558  CA  PRO    40      49.508  60.906  34.552  1.00  0.00           C  
ATOM    559  HA  PRO    40      48.957  61.843  34.471  1.00  0.00           H  
ATOM    560  C   PRO    40      49.237  60.033  33.326  1.00  0.00           C  
ATOM    561  O   PRO    40      49.090  58.813  33.419  1.00  0.00           O  
ATOM    562  N   THR    41      49.247  60.641  32.146  1.00  0.00           N  
ATOM    563  H   THR    41      49.182  61.649  32.119  1.00  0.00           H  
ATOM    564  CA  THR    41      49.348  59.910  30.886  1.00  0.00           C  
ATOM    565  HA  THR    41      48.579  59.138  30.865  1.00  0.00           H  
ATOM    566  CB  THR    41      49.114  60.872  29.715  1.00  0.00           C  
ATOM    567  HB  THR    41      49.900  61.627  29.700  1.00  0.00           H  
ATOM    568  CG2 THR    41      49.104  60.115  28.383  1.00  0.00           C  
ATOM    569 HG21 THR    41      48.936  60.817  27.567  1.00  0.00           H  
ATOM    570 HG22 THR    41      50.063  59.616  28.242  1.00  0.00           H  
ATOM    571 HG23 THR    41      48.306  59.373  28.393  1.00  0.00           H  
ATOM    572  OG1 THR    41      47.860  61.498  29.879  1.00  0.00           O  
ATOM    573  HG1 THR    41      47.776  61.815  30.781  1.00  0.00           H  
ATOM    574  C   THR    41      50.723  59.239  30.787  1.00  0.00           C  
ATOM    575  O   THR    41      51.739  59.907  30.943  1.00  0.00           O  
ATOM    576  N   VAL    42      50.763  57.928  30.513  1.00  0.00           N  
ATOM    577  H   VAL    42      49.892  57.451  30.329  1.00  0.00           H  
ATOM    578  CA  VAL    42      52.018  57.140  30.465  1.00  0.00           C  
ATOM    579  HA  VAL    42      52.845  57.838  30.596  1.00  0.00           H  
ATOM    580  CB  VAL    42      52.088  56.122  31.626  1.00  0.00           C  
ATOM    581  HB  VAL    42      53.062  55.634  31.576  1.00  0.00           H  
ATOM    582  CG1 VAL    42      51.998  56.832  32.982  1.00  0.00           C  
ATOM    583 HG11 VAL    42      52.049  56.095  33.783  1.00  0.00           H  
ATOM    584 HG12 VAL    42      51.054  57.373  33.047  1.00  0.00           H  
ATOM    585 HG13 VAL    42      52.826  57.534  33.080  1.00  0.00           H  
ATOM    586  CG2 VAL    42      51.012  55.024  31.492  1.00  0.00           C  
ATOM    587 HG21 VAL    42      51.252  54.381  30.645  1.00  0.00           H  
ATOM    588 HG22 VAL    42      50.039  55.487  31.331  1.00  0.00           H  
ATOM    589 HG23 VAL    42      50.985  54.429  32.405  1.00  0.00           H  
ATOM    590  C   VAL    42      52.237  56.420  29.132  1.00  0.00           C  
ATOM    591  O   VAL    42      53.221  55.702  28.985  1.00  0.00           O  
ATOM    592  N   SER    43      51.336  56.570  28.164  1.00  0.00           N  
ATOM    593  H   SER    43      50.554  57.190  28.321  1.00  0.00           H  
ATOM    594  CA  SER    43      51.432  55.875  26.886  1.00  0.00           C  
ATOM    595  HA  SER    43      52.484  55.806  26.609  1.00  0.00           H  
ATOM    596  CB  SER    43      50.876  54.453  27.046  1.00  0.00           C  
ATOM    597  HB2 SER    43      50.858  53.968  26.070  1.00  0.00           H  
ATOM    598  HB3 SER    43      51.527  53.888  27.714  1.00  0.00           H  
ATOM    599  OG  SER    43      49.567  54.464  27.576  1.00  0.00           O  
ATOM    600  HG  SER    43      49.213  53.572  27.575  1.00  0.00           H  
ATOM    601  C   SER    43      50.697  56.663  25.804  1.00  0.00           C  
ATOM    602  O   SER    43      50.013  57.642  26.107  1.00  0.00           O  
ATOM    603  N   ASN    44      50.863  56.246  24.548  1.00  0.00           N  
ATOM    604  H   ASN    44      51.461  55.446  24.397  1.00  0.00           H  
ATOM    605  CA  ASN    44      50.247  56.857  23.378  1.00  0.00           C  
ATOM    606  HA  ASN    44      49.450  57.529  23.697  1.00  0.00           H  
ATOM    607  CB  ASN    44      51.299  57.648  22.598  1.00  0.00           C  
ATOM    608  HB2 ASN    44      52.152  57.004  22.384  1.00  0.00           H  
ATOM    609  HB3 ASN    44      51.627  58.501  23.193  1.00  0.00           H  
ATOM    610  CG  ASN    44      50.698  58.142  21.293  1.00  0.00           C  
ATOM    611  OD1 ASN    44      49.620  58.712  21.276  1.00  0.00           O  
ATOM    612  ND2 ASN    44      51.363  57.926  20.178  1.00  0.00           N  
ATOM    613 HD21 ASN    44      52.252  57.448  20.205  1.00  0.00           H  
ATOM    614 HD22 ASN    44      50.984  58.239  19.295  1.00  0.00           H  
ATOM    615  C   ASN    44      49.655  55.746  22.488  1.00  0.00           C  
ATOM    616  O   ASN    44      50.422  54.871  22.079  1.00  0.00           O  
ATOM    617  N   PRO    45      48.342  55.736  22.184  1.00  0.00           N  
ATOM    618  CD  PRO    45      47.732  54.747  21.314  1.00  0.00           C  
ATOM    619  HD2 PRO    45      48.130  53.755  21.525  1.00  0.00           H  
ATOM    620  HD3 PRO    45      47.906  55.007  20.270  1.00  0.00           H  
ATOM    621  CG  PRO    45      46.241  54.802  21.628  1.00  0.00           C  
ATOM    622  HG2 PRO    45      45.991  54.147  22.462  1.00  0.00           H  
ATOM    623  HG3 PRO    45      45.655  54.540  20.747  1.00  0.00           H  
ATOM    624  CB  PRO    45      46.026  56.267  21.997  1.00  0.00           C  
ATOM    625  HB2 PRO    45      45.171  56.380  22.663  1.00  0.00           H  
ATOM    626  HB3 PRO    45      45.891  56.870  21.099  1.00  0.00           H  
ATOM    627  CA  PRO    45      47.327  56.650  22.707  1.00  0.00           C  
ATOM    628  HA  PRO    45      47.594  57.674  22.446  1.00  0.00           H  
ATOM    629  C   PRO    45      47.208  56.528  24.240  1.00  0.00           C  
ATOM    630  O   PRO    45      47.692  55.543  24.805  1.00  0.00           O  
ATOM    631  N   PRO    46      46.625  57.527  24.931  1.00  0.00           N  
ATOM    632  CD  PRO    46      46.108  58.773  24.379  1.00  0.00           C  
ATOM    633  HD2 PRO    46      46.793  59.169  23.629  1.00  0.00           H  
ATOM    634  HD3 PRO    46      45.125  58.607  23.938  1.00  0.00           H  
ATOM    635  CG  PRO    46      45.998  59.735  25.558  1.00  0.00           C  
ATOM    636  HG2 PRO    46      46.929  60.281  25.706  1.00  0.00           H  
ATOM    637  HG3 PRO    46      45.169  60.427  25.410  1.00  0.00           H  
ATOM    638  CB  PRO    46      45.716  58.808  26.732  1.00  0.00           C  
ATOM    639  HB2 PRO    46      44.651  58.591  26.810  1.00  0.00           H  
ATOM    640  HB3 PRO    46      46.084  59.246  27.660  1.00  0.00           H  
ATOM    641  CA  PRO    46      46.511  57.540  26.385  1.00  0.00           C  
ATOM    642  HA  PRO    46      47.511  57.632  26.809  1.00  0.00           H  
ATOM    643  C   PRO    46      45.861  56.266  26.942  1.00  0.00           C  
ATOM    644  O   PRO    46      44.654  56.078  26.844  1.00  0.00           O  
ATOM    645  N   GLY    47      46.662  55.400  27.561  1.00  0.00           N  
ATOM    646  H   GLY    47      47.649  55.609  27.606  1.00  0.00           H  
ATOM    647  CA  GLY    47      46.188  54.162  28.179  1.00  0.00           C  
ATOM    648  HA2 GLY    47      45.115  54.254  28.349  1.00  0.00           H  
ATOM    649  HA3 GLY    47      46.685  54.040  29.141  1.00  0.00           H  
ATOM    650  C   GLY    47      46.435  52.911  27.339  1.00  0.00           C  
ATOM    651  O   GLY    47      46.010  51.817  27.726  1.00  0.00           O  
ATOM    652  N   ALA    48      47.144  53.046  26.219  1.00  0.00           N  
ATOM    653  H   ALA    48      47.300  53.972  25.847  1.00  0.00           H  
ATOM    654  CA  ALA    48      47.699  51.903  25.518  1.00  0.00           C  
ATOM    655  HA  ALA    48      46.888  51.231  25.238  1.00  0.00           H  
ATOM    656  CB  ALA    48      48.413  52.374  24.251  1.00  0.00           C  
ATOM    657  HB1 ALA    48      47.706  52.900  23.609  1.00  0.00           H  
ATOM    658  HB2 ALA    48      48.814  51.512  23.718  1.00  0.00           H  
ATOM    659  HB3 ALA    48      49.228  53.045  24.521  1.00  0.00           H  
ATOM    660  C   ALA    48      48.664  51.159  26.442  1.00  0.00           C  
ATOM    661  O   ALA    48      49.253  51.740  27.359  1.00  0.00           O  
ATOM    662  N   HIE    49      48.846  49.868  26.192  1.00  0.00           N  
ATOM    663  H   HIE    49      48.368  49.447  25.408  1.00  0.00           H  
ATOM    664  CA  HIE    49      49.716  49.043  27.018  1.00  0.00           C  
ATOM    665  HA  HIE    49      49.452  49.190  28.065  1.00  0.00           H  
ATOM    666  CB  HIE    49      49.489  47.576  26.652  1.00  0.00           C  
ATOM    667  HB2 HIE    49      48.423  47.409  26.501  1.00  0.00           H  
ATOM    668  HB3 HIE    49      50.021  47.351  25.728  1.00  0.00           H  
ATOM    669  CG  HIE    49      49.976  46.666  27.732  1.00  0.00           C  
ATOM    670  ND1 HIE    49      51.298  46.513  28.132  1.00  0.00           N  
ATOM    671  CE1 HIE    49      51.278  45.653  29.154  1.00  0.00           C  
ATOM    672  HE1 HIE    49      52.146  45.318  29.702  1.00  0.00           H  
ATOM    673  NE2 HIE    49      50.017  45.270  29.395  1.00  0.00           N  
ATOM    674  HE2 HIE    49      49.729  44.614  30.107  1.00  0.00           H  
ATOM    675  CD2 HIE    49      49.183  45.912  28.521  1.00  0.00           C  
ATOM    676  HD2 HIE    49      48.107  45.831  28.472  1.00  0.00           H  
ATOM    677  C   HIE    49      51.183  49.435  26.817  1.00  0.00           C  
ATOM    678  O   HIE    49      51.599  49.628  25.674  1.00  0.00           O  
ATOM    679  N   VAL    50      51.991  49.464  27.879  1.00  0.00           N  
ATOM    680  H   VAL    50      51.590  49.279  28.787  1.00  0.00           H  
ATOM    681  CA  VAL    50      53.439  49.751  27.803  1.00  0.00           C  
ATOM    682  HA  VAL    50      53.548  50.717  27.309  1.00  0.00           H  
ATOM    683  CB  VAL    50      54.072  49.887  29.209  1.00  0.00           C  
ATOM    684  HB  VAL    50      55.110  50.190  29.072  1.00  0.00           H  
ATOM    685  CG1 VAL    50      53.381  50.978  30.046  1.00  0.00           C  
ATOM    686 HG11 VAL    50      53.379  51.916  29.491  1.00  0.00           H  
ATOM    687 HG12 VAL    50      52.354  50.678  30.256  1.00  0.00           H  
ATOM    688 HG13 VAL    50      53.920  51.112  30.984  1.00  0.00           H  
ATOM    689  CG2 VAL    50      54.078  48.559  29.988  1.00  0.00           C  
ATOM    690 HG21 VAL    50      54.568  47.790  29.392  1.00  0.00           H  
ATOM    691 HG22 VAL    50      54.618  48.691  30.926  1.00  0.00           H  
ATOM    692 HG23 VAL    50      53.052  48.257  30.199  1.00  0.00           H  
ATOM    693  C   VAL    50      54.223  48.724  26.963  1.00  0.00           C  
ATOM    694  O   VAL    50      55.333  49.004  26.524  1.00  0.00           O  
ATOM    695  N   LYS    51      53.652  47.555  26.668  1.00  0.00           N  
ATOM    696  H   LYS    51      52.792  47.316  27.139  1.00  0.00           H  
ATOM    697  CA  LYS    51      54.197  46.596  25.701  1.00  0.00           C  
ATOM    698  HA  LYS    51      55.190  46.300  26.038  1.00  0.00           H  
ATOM    699  CB  LYS    51      53.299  45.334  25.672  1.00  0.00           C  
ATOM    700  HB2 LYS    51      52.314  45.629  25.311  1.00  0.00           H  
ATOM    701  HB3 LYS    51      53.196  44.959  26.690  1.00  0.00           H  
ATOM    702  CG  LYS    51      53.813  44.185  24.776  1.00  0.00           C  
ATOM    703  HG2 LYS    51      52.951  43.601  24.453  1.00  0.00           H  
ATOM    704  HG3 LYS    51      54.283  44.620  23.894  1.00  0.00           H  
ATOM    705  CD  LYS    51      54.818  43.221  25.437  1.00  0.00           C  
ATOM    706  HD2 LYS    51      55.424  43.778  26.151  1.00  0.00           H  
ATOM    707  HD3 LYS    51      55.467  42.801  24.669  1.00  0.00           H  
ATOM    708  CE  LYS    51      54.103  42.074  26.176  1.00  0.00           C  
ATOM    709  HE2 LYS    51      53.889  42.396  27.195  1.00  0.00           H  
ATOM    710  HE3 LYS    51      53.163  41.859  25.669  1.00  0.00           H  
ATOM    711  NZ  LYS    51      54.915  40.834  26.231  1.00  0.00           N  
ATOM    712  HZ1 LYS    51      54.829  40.416  27.146  1.00  0.00           H  
ATOM    713  HZ2 LYS    51      55.884  41.058  26.053  1.00  0.00           H  
ATOM    714  HZ3 LYS    51      54.586  40.184  25.531  1.00  0.00           H  
ATOM    715  C   LYS    51      54.336  47.258  24.320  1.00  0.00           C  
ATOM    716  O   LYS    51      55.294  46.974  23.627  1.00  0.00           O  
ATOM    717  N   ASN    52      53.465  48.204  23.956  1.00  0.00           N  
ATOM    718  H   ASN    52      52.697  48.416  24.577  1.00  0.00           H  
ATOM    719  CA  ASN    52      53.574  48.951  22.691  1.00  0.00           C  
ATOM    720  HA  ASN    52      53.717  48.237  21.880  1.00  0.00           H  
ATOM    721  CB  ASN    52      52.285  49.755  22.414  1.00  0.00           C  
ATOM    722  HB2 ASN    52      52.063  50.359  23.294  1.00  0.00           H  
ATOM    723  HB3 ASN    52      52.464  50.421  21.570  1.00  0.00           H  
ATOM    724  CG  ASN    52      51.072  48.897  22.107  1.00  0.00           C  
ATOM    725  OD1 ASN    52      50.772  48.621  20.951  1.00  0.00           O  
ATOM    726  ND2 ASN    52      50.320  48.511  23.118  1.00  0.00           N  
ATOM    727 HD21 ASN    52      50.572  48.768  24.062  1.00  0.00           H  
ATOM    728 HD22 ASN    52      49.492  47.958  22.949  1.00  0.00           H  
ATOM    729  C   ASN    52      54.752  49.943  22.682  1.00  0.00           C  
ATOM    730  O   ASN    52      55.114  50.444  21.620  1.00  0.00           O  
ATOM    731  N   ILE    53      55.311  50.295  23.840  1.00  0.00           N  
ATOM    732  H   ILE    53      54.941  49.897  24.691  1.00  0.00           H  
ATOM    733  CA  ILE    53      56.432  51.228  23.941  1.00  0.00           C  
ATOM    734  HA  ILE    53      56.385  51.932  23.111  1.00  0.00           H  
ATOM    735  CB  ILE    53      56.396  52.019  25.282  1.00  0.00           C  
ATOM    736  HB  ILE    53      56.560  51.320  26.102  1.00  0.00           H  
ATOM    737  CG2 ILE    53      57.545  53.048  25.278  1.00  0.00           C  
ATOM    738 HG21 ILE    53      57.533  53.610  26.212  1.00  0.00           H  
ATOM    739 HG22 ILE    53      58.498  52.528  25.180  1.00  0.00           H  
ATOM    740 HG23 ILE    53      57.417  53.733  24.440  1.00  0.00           H  
ATOM    741  CG1 ILE    53      55.035  52.733  25.506  1.00  0.00           C  
ATOM    742 HG12 ILE    53      54.935  53.527  24.766  1.00  0.00           H  
ATOM    743 HG13 ILE    53      54.231  52.012  25.359  1.00  0.00           H  
ATOM    744  CD1 ILE    53      54.896  53.351  26.905  1.00  0.00           C  
ATOM    745 HD11 ILE    53      53.923  53.834  26.995  1.00  0.00           H  
ATOM    746 HD12 ILE    53      55.683  54.090  27.055  1.00  0.00           H  
ATOM    747 HD13 ILE    53      54.984  52.568  27.658  1.00  0.00           H  
ATOM    748  C   ILE    53      57.698  50.386  23.810  1.00  0.00           C  
ATOM    749  O   ILE    53      58.205  49.900  24.808  1.00  0.00           O  
ATOM    750  N   GLU    54      58.148  50.099  22.589  1.00  0.00           N  
ATOM    751  H   GLU    54      57.746  50.547  21.778  1.00  0.00           H  
ATOM    752  CA  GLU    54      59.236  49.124  22.436  1.00  0.00           C  
ATOM    753  HA  GLU    54      58.981  48.270  23.064  1.00  0.00           H  
ATOM    754  CB  GLU    54      59.308  48.602  20.991  1.00  0.00           C  
ATOM    755  HB2 GLU    54      59.807  49.349  20.374  1.00  0.00           H  
ATOM    756  HB3 GLU    54      58.295  48.453  20.617  1.00  0.00           H  
ATOM    757  CG  GLU    54      60.084  47.271  20.881  1.00  0.00           C  
ATOM    758  HG2 GLU    54      59.985  46.889  19.865  1.00  0.00           H  
ATOM    759  HG3 GLU    54      61.138  47.455  21.091  1.00  0.00           H  
ATOM    760  CD  GLU    54      59.555  46.211  21.863  1.00  0.00           C  
ATOM    761  OE1 GLU    54      60.323  45.801  22.761  1.00  0.00           O  
ATOM    762  OE2 GLU    54      58.341  45.928  21.804  1.00  0.00           O  
ATOM    763  C   GLU    54      60.590  49.650  22.938  1.00  0.00           C  
ATOM    764  O   GLU    54      61.437  48.859  23.336  1.00  0.00           O  
ATOM    765  N   ASP    55      60.777  50.971  22.997  1.00  0.00           N  
ATOM    766  H   ASP    55      60.081  51.579  22.588  1.00  0.00           H  
ATOM    767  CA  ASP    55      61.954  51.574  23.633  1.00  0.00           C  
ATOM    768  HA  ASP    55      62.849  51.214  23.126  1.00  0.00           H  
ATOM    769  CB  ASP    55      61.909  53.100  23.528  1.00  0.00           C  
ATOM    770  HB2 ASP    55      60.913  53.448  23.803  1.00  0.00           H  
ATOM    771  HB3 ASP    55      62.123  53.396  22.501  1.00  0.00           H  
ATOM    772  CG  ASP    55      62.943  53.739  24.466  1.00  0.00           C  
ATOM    773  OD1 ASP    55      62.627  54.830  24.980  1.00  0.00           O  
ATOM    774  OD2 ASP    55      63.999  53.112  24.701  1.00  0.00           O  
ATOM    775  C   ASP    55      62.027  51.165  25.116  1.00  0.00           C  
ATOM    776  O   ASP    55      61.154  51.578  25.889  1.00  0.00           O  
ATOM    777  N   PRO    56      63.025  50.364  25.546  1.00  0.00           N  
ATOM    778  CD  PRO    56      64.124  49.809  24.765  1.00  0.00           C  
ATOM    779  HD2 PRO    56      64.893  50.564  24.599  1.00  0.00           H  
ATOM    780  HD3 PRO    56      63.754  49.434  23.811  1.00  0.00           H  
ATOM    781  CG  PRO    56      64.676  48.661  25.601  1.00  0.00           C  
ATOM    782  HG2 PRO    56      64.137  47.735  25.401  1.00  0.00           H  
ATOM    783  HG3 PRO    56      65.742  48.531  25.416  1.00  0.00           H  
ATOM    784  CB  PRO    56      64.435  49.140  27.028  1.00  0.00           C  
ATOM    785  HB2 PRO    56      65.253  49.775  27.368  1.00  0.00           H  
ATOM    786  HB3 PRO    56      64.310  48.289  27.698  1.00  0.00           H  
ATOM    787  CA  PRO    56      63.131  49.937  26.929  1.00  0.00           C  
ATOM    788  HA  PRO    56      62.296  49.274  27.156  1.00  0.00           H  
ATOM    789  C   PRO    56      63.135  51.086  27.938  1.00  0.00           C  
ATOM    790  O   PRO    56      62.605  50.894  29.033  1.00  0.00           O  
ATOM    791  N   ASP    57      63.727  52.247  27.627  1.00  0.00           N  
ATOM    792  H   ASP    57      64.115  52.388  26.705  1.00  0.00           H  
ATOM    793  CA  ASP    57      63.808  53.312  28.632  1.00  0.00           C  
ATOM    794  HA  ASP    57      64.050  52.839  29.584  1.00  0.00           H  
ATOM    795  CB  ASP    57      64.906  54.334  28.343  1.00  0.00           C  
ATOM    796  HB2 ASP    57      64.634  54.928  27.470  1.00  0.00           H  
ATOM    797  HB3 ASP    57      65.847  53.817  28.154  1.00  0.00           H  
ATOM    798  CG  ASP    57      65.059  55.253  29.566  1.00  0.00           C  
ATOM    799  OD1 ASP    57      65.322  54.700  30.663  1.00  0.00           O  
ATOM    800  OD2 ASP    57      64.903  56.480  29.391  1.00  0.00           O  
ATOM    801  C   ASP    57      62.459  53.998  28.800  1.00  0.00           C  
ATOM    802  O   ASP    57      61.925  54.012  29.902  1.00  0.00           O  
ATOM    803  N   SER    58      61.816  54.443  27.721  1.00  0.00           N  
ATOM    804  H   SER    58      62.273  54.402  26.821  1.00  0.00           H  
ATOM    805  CA  SER    58      60.459  54.991  27.812  1.00  0.00           C  
ATOM    806  HA  SER    58      60.490  55.871  28.454  1.00  0.00           H  
ATOM    807  CB  SER    58      59.951  55.423  26.437  1.00  0.00           C  
ATOM    808  HB2 SER    58      59.949  54.560  25.771  1.00  0.00           H  
ATOM    809  HB3 SER    58      58.934  55.803  26.534  1.00  0.00           H  
ATOM    810  OG  SER    58      60.771  56.428  25.885  1.00  0.00           O  
ATOM    811  HG  SER    58      61.223  56.084  25.111  1.00  0.00           H  
ATOM    812  C   SER    58      59.483  53.982  28.431  1.00  0.00           C  
ATOM    813  O   SER    58      58.603  54.363  29.201  1.00  0.00           O  
ATOM    814  N   ARG    59      59.636  52.685  28.145  1.00  0.00           N  
ATOM    815  H   ARG    59      60.328  52.424  27.457  1.00  0.00           H  
ATOM    816  CA  ARG    59      58.849  51.621  28.781  1.00  0.00           C  
ATOM    817  HA  ARG    59      57.792  51.820  28.606  1.00  0.00           H  
ATOM    818  CB  ARG    59      59.216  50.289  28.104  1.00  0.00           C  
ATOM    819  HB2 ARG    59      60.268  50.085  28.301  1.00  0.00           H  
ATOM    820  HB3 ARG    59      59.078  50.396  27.028  1.00  0.00           H  
ATOM    821  CG  ARG    59      58.396  49.085  28.586  1.00  0.00           C  
ATOM    822  HG2 ARG    59      58.516  48.981  29.664  1.00  0.00           H  
ATOM    823  HG3 ARG    59      57.344  49.252  28.356  1.00  0.00           H  
ATOM    824  CD  ARG    59      58.867  47.787  27.898  1.00  0.00           C  
ATOM    825  HD2 ARG    59      59.944  47.848  27.743  1.00  0.00           H  
ATOM    826  HD3 ARG    59      58.654  46.943  28.554  1.00  0.00           H  
ATOM    827  NE  ARG    59      58.215  47.552  26.589  1.00  0.00           N  
ATOM    828  HE  ARG    59      57.279  47.916  26.479  1.00  0.00           H  
ATOM    829  CZ  ARG    59      58.733  46.910  25.537  1.00  0.00           C  
ATOM    830  NH1 ARG    59      60.021  46.667  25.430  1.00  0.00           N  
ATOM    831 HH11 ARG    59      60.655  46.973  26.155  1.00  0.00           H  
ATOM    832 HH12 ARG    59      60.377  46.174  24.623  1.00  0.00           H  
ATOM    833  NH2 ARG    59      57.952  46.485  24.571  1.00  0.00           N  
ATOM    834 HH21 ARG    59      56.956  46.647  24.618  1.00  0.00           H  
ATOM    835 HH22 ARG    59      58.347  45.996  23.781  1.00  0.00           H  
ATOM    836  C   ARG    59      59.098  51.600  30.292  1.00  0.00           C  
ATOM    837  O   ARG    59      58.149  51.547  31.074  1.00  0.00           O  
ATOM    838  N   SER    60      60.357  51.652  30.713  1.00  0.00           N  
ATOM    839  H   SER    60      61.089  51.631  30.017  1.00  0.00           H  
ATOM    840  CA  SER    60      60.751  51.737  32.117  1.00  0.00           C  
ATOM    841  HA  SER    60      60.386  50.849  32.632  1.00  0.00           H  
ATOM    842  CB  SER    60      62.287  51.758  32.211  1.00  0.00           C  
ATOM    843  HB2 SER    60      62.688  50.945  31.606  1.00  0.00           H  
ATOM    844  HB3 SER    60      62.655  52.707  31.822  1.00  0.00           H  
ATOM    845  OG  SER    60      62.734  51.600  33.543  1.00  0.00           O  
ATOM    846  HG  SER    60      63.693  51.625  33.564  1.00  0.00           H  
ATOM    847  C   SER    60      60.121  52.971  32.772  1.00  0.00           C  
ATOM    848  O   SER    60      59.460  52.849  33.803  1.00  0.00           O  
ATOM    849  N   LEU    61      60.270  54.147  32.166  1.00  0.00           N  
ATOM    850  H   LEU    61      60.794  54.166  31.303  1.00  0.00           H  
ATOM    851  CA  LEU    61      59.731  55.410  32.658  1.00  0.00           C  
ATOM    852  HA  LEU    61      60.149  55.598  33.647  1.00  0.00           H  
ATOM    853  CB  LEU    61      60.151  56.566  31.727  1.00  0.00           C  
ATOM    854  HB2 LEU    61      59.610  57.460  32.037  1.00  0.00           H  
ATOM    855  HB3 LEU    61      59.848  56.316  30.710  1.00  0.00           H  
ATOM    856  CG  LEU    61      61.664  56.904  31.718  1.00  0.00           C  
ATOM    857  HG  LEU    61      62.226  56.014  31.436  1.00  0.00           H  
ATOM    858  CD1 LEU    61      61.918  58.006  30.682  1.00  0.00           C  
ATOM    859 HD11 LEU    61      62.980  58.253  30.666  1.00  0.00           H  
ATOM    860 HD12 LEU    61      61.612  57.655  29.696  1.00  0.00           H  
ATOM    861 HD13 LEU    61      61.343  58.893  30.947  1.00  0.00           H  
ATOM    862  CD2 LEU    61      62.149  57.388  33.096  1.00  0.00           C  
ATOM    863 HD21 LEU    61      61.972  56.610  33.838  1.00  0.00           H  
ATOM    864 HD22 LEU    61      61.603  58.289  33.377  1.00  0.00           H  
ATOM    865 HD23 LEU    61      63.215  57.609  33.049  1.00  0.00           H  
ATOM    866  C   LEU    61      58.208  55.351  32.784  1.00  0.00           C  
ATOM    867  O   LEU    61      57.675  55.782  33.800  1.00  0.00           O  
ATOM    868  N   ALA    62      57.501  54.773  31.816  1.00  0.00           N  
ATOM    869  H   ALA    62      57.984  54.445  30.992  1.00  0.00           H  
ATOM    870  CA  ALA    62      56.054  54.595  31.900  1.00  0.00           C  
ATOM    871  HA  ALA    62      55.593  55.578  31.997  1.00  0.00           H  
ATOM    872  CB  ALA    62      55.539  53.947  30.612  1.00  0.00           C  
ATOM    873  HB1 ALA    62      56.044  52.994  30.457  1.00  0.00           H  
ATOM    874  HB2 ALA    62      54.465  53.780  30.694  1.00  0.00           H  
ATOM    875  HB3 ALA    62      55.741  54.606  29.768  1.00  0.00           H  
ATOM    876  C   ALA    62      55.671  53.759  33.129  1.00  0.00           C  
ATOM    877  O   ALA    62      54.736  54.109  33.851  1.00  0.00           O  
ATOM    878  N   GLN    63      56.413  52.684  33.409  1.00  0.00           N  
ATOM    879  H   GLN    63      57.149  52.415  32.772  1.00  0.00           H  
ATOM    880  CA  GLN    63      56.188  51.887  34.614  1.00  0.00           C  
ATOM    881  HA  GLN    63      55.134  51.611  34.635  1.00  0.00           H  
ATOM    882  CB  GLN    63      57.010  50.584  34.581  1.00  0.00           C  
ATOM    883  HB2 GLN    63      56.879  50.072  35.534  1.00  0.00           H  
ATOM    884  HB3 GLN    63      58.063  50.838  34.463  1.00  0.00           H  
ATOM    885  CG  GLN    63      56.605  49.616  33.450  1.00  0.00           C  
ATOM    886  HG2 GLN    63      56.574  50.171  32.512  1.00  0.00           H  
ATOM    887  HG3 GLN    63      57.357  48.831  33.371  1.00  0.00           H  
ATOM    888  CD  GLN    63      55.241  48.972  33.680  1.00  0.00           C  
ATOM    889  OE1 GLN    63      54.203  49.585  33.492  1.00  0.00           O  
ATOM    890  NE2 GLN    63      55.207  47.709  34.052  1.00  0.00           N  
ATOM    891 HE21 GLN    63      56.068  47.200  34.192  1.00  0.00           H  
ATOM    892 HE22 GLN    63      54.320  47.249  34.197  1.00  0.00           H  
ATOM    893  C   GLN    63      56.479  52.707  35.882  1.00  0.00           C  
ATOM    894  O   GLN    63      55.684  52.653  36.811  1.00  0.00           O  
ATOM    895  N   ARG    64      57.547  53.517  35.922  1.00  0.00           N  
ATOM    896  H   ARG    64      58.191  53.521  35.144  1.00  0.00           H  
ATOM    897  CA  ARG    64      57.805  54.405  37.076  1.00  0.00           C  
ATOM    898  HA  ARG    64      57.895  53.785  37.968  1.00  0.00           H  
ATOM    899  CB  ARG    64      59.109  55.219  36.921  1.00  0.00           C  
ATOM    900  HB2 ARG    64      58.987  55.862  36.049  1.00  0.00           H  
ATOM    901  HB3 ARG    64      59.211  55.859  37.798  1.00  0.00           H  
ATOM    902  CG  ARG    64      60.430  54.450  36.739  1.00  0.00           C  
ATOM    903  HG2 ARG    64      61.234  55.180  36.643  1.00  0.00           H  
ATOM    904  HG3 ARG    64      60.371  53.877  35.814  1.00  0.00           H  
ATOM    905  CD  ARG    64      60.794  53.490  37.885  1.00  0.00           C  
ATOM    906  HD2 ARG    64      61.866  53.296  37.846  1.00  0.00           H  
ATOM    907  HD3 ARG    64      60.558  53.971  38.834  1.00  0.00           H  
ATOM    908  NE  ARG    64      60.082  52.201  37.815  1.00  0.00           N  
ATOM    909  HE  ARG    64      59.305  52.089  38.450  1.00  0.00           H  
ATOM    910  CZ  ARG    64      60.338  51.170  37.019  1.00  0.00           C  
ATOM    911  NH1 ARG    64      61.273  51.231  36.095  1.00  0.00           N  
ATOM    912 HH11 ARG    64      61.812  52.077  35.977  1.00  0.00           H  
ATOM    913 HH12 ARG    64      61.452  50.432  35.504  1.00  0.00           H  
ATOM    914  NH2 ARG    64      59.657  50.058  37.155  1.00  0.00           N  
ATOM    915 HH21 ARG    64      58.938  49.989  37.861  1.00  0.00           H  
ATOM    916 HH22 ARG    64      59.852  49.270  36.554  1.00  0.00           H  
ATOM    917  C   ARG    64      56.647  55.379  37.287  1.00  0.00           C  
ATOM    918  O   ARG    64      56.193  55.565  38.404  1.00  0.00           O  
ATOM    919  N   ALA    65      56.167  56.014  36.228  1.00  0.00           N  
ATOM    920  H   ALA    65      56.573  55.833  35.321  1.00  0.00           H  
ATOM    921  CA  ALA    65      55.070  56.966  36.334  1.00  0.00           C  
ATOM    922  HA  ALA    65      55.351  57.737  37.051  1.00  0.00           H  
ATOM    923  CB  ALA    65      54.864  57.625  34.972  1.00  0.00           C  
ATOM    924  HB1 ALA    65      54.045  58.342  35.035  1.00  0.00           H  
ATOM    925  HB2 ALA    65      54.623  56.862  34.232  1.00  0.00           H  
ATOM    926  HB3 ALA    65      55.777  58.142  34.677  1.00  0.00           H  
ATOM    927  C   ALA    65      53.792  56.280  36.835  1.00  0.00           C  
ATOM    928  O   ALA    65      53.047  56.866  37.610  1.00  0.00           O  
ATOM    929  N   SER    66      53.575  55.023  36.449  1.00  0.00           N  
ATOM    930  H   SER    66      54.246  54.596  35.826  1.00  0.00           H  
ATOM    931  CA  SER    66      52.424  54.223  36.872  1.00  0.00           C  
ATOM    932  HA  SER    66      51.525  54.836  36.803  1.00  0.00           H  
ATOM    933  CB  SER    66      52.286  53.045  35.928  1.00  0.00           C  
ATOM    934  HB2 SER    66      53.154  52.394  36.037  1.00  0.00           H  
ATOM    935  HB3 SER    66      51.384  52.487  36.177  1.00  0.00           H  
ATOM    936  OG  SER    66      52.204  53.493  34.588  1.00  0.00           O  
ATOM    937  HG  SER    66      53.089  53.602  34.232  1.00  0.00           H  
ATOM    938  C   SER    66      52.544  53.682  38.299  1.00  0.00           C  
ATOM    939  O   SER    66      51.533  53.390  38.942  1.00  0.00           O  
ATOM    940  N   GLU    67      53.772  53.559  38.801  1.00  0.00           N  
ATOM    941  H   GLU    67      54.554  53.654  38.169  1.00  0.00           H  
ATOM    942  CA  GLU    67      54.055  53.295  40.208  1.00  0.00           C  
ATOM    943  HA  GLU    67      53.434  52.457  40.523  1.00  0.00           H  
ATOM    944  CB  GLU    67      55.535  52.881  40.381  1.00  0.00           C  
ATOM    945  HB2 GLU    67      56.165  53.555  39.801  1.00  0.00           H  
ATOM    946  HB3 GLU    67      55.807  52.951  41.434  1.00  0.00           H  
ATOM    947  CG  GLU    67      55.757  51.437  39.893  1.00  0.00           C  
ATOM    948  HG2 GLU    67      55.497  50.764  40.710  1.00  0.00           H  
ATOM    949  HG3 GLU    67      55.077  51.247  39.062  1.00  0.00           H  
ATOM    950  CD  GLU    67      57.185  51.096  39.438  1.00  0.00           C  
ATOM    951  OE1 GLU    67      58.146  51.787  39.830  1.00  0.00           O  
ATOM    952  OE2 GLU    67      57.304  50.094  38.691  1.00  0.00           O  
ATOM    953  C   GLU    67      53.677  54.515  41.069  1.00  0.00           C  
ATOM    954  O   GLU    67      53.522  54.371  42.271  1.00  0.00           O  
ATOM    955  N   GLY    68      53.409  55.679  40.465  1.00  0.00           N  
ATOM    956  H   GLY    68      53.678  55.773  39.496  1.00  0.00           H  
ATOM    957  CA  GLY    68      52.758  56.825  41.098  1.00  0.00           C  
ATOM    958  HA2 GLY    68      52.783  57.666  40.404  1.00  0.00           H  
ATOM    959  HA3 GLY    68      51.719  56.570  41.306  1.00  0.00           H  
ATOM    960  C   GLY    68      53.438  57.252  42.411  1.00  0.00           C  
ATOM    961  O   GLY    68      54.513  57.843  42.344  1.00  0.00           O  
ATOM    962  N   PRO    69      52.847  57.004  43.602  1.00  0.00           N  
ATOM    963  CD  PRO    69      51.500  56.499  43.820  1.00  0.00           C  
ATOM    964  HD2 PRO    69      50.794  56.999  43.157  1.00  0.00           H  
ATOM    965  HD3 PRO    69      51.472  55.422  43.655  1.00  0.00           H  
ATOM    966  CG  PRO    69      51.179  56.816  45.278  1.00  0.00           C  
ATOM    967  HG2 PRO    69      50.478  56.091  45.693  1.00  0.00           H  
ATOM    968  HG3 PRO    69      50.784  57.827  45.372  1.00  0.00           H  
ATOM    969  CB  PRO    69      52.542  56.710  45.951  1.00  0.00           C  
ATOM    970  HB2 PRO    69      52.773  55.675  46.202  1.00  0.00           H  
ATOM    971  HB3 PRO    69      52.575  57.334  46.844  1.00  0.00           H  
ATOM    972  CA  PRO    69      53.509  57.244  44.889  1.00  0.00           C  
ATOM    973  HA  PRO    69      53.628  58.318  45.029  1.00  0.00           H  
ATOM    974  C   PRO    69      54.883  56.567  45.044  1.00  0.00           C  
ATOM    975  O   PRO    69      55.693  57.017  45.853  1.00  0.00           O  
ATOM    976  N   GLY    70      55.157  55.511  44.281  1.00  0.00           N  
ATOM    977  H   GLY    70      54.425  55.160  43.680  1.00  0.00           H  
ATOM    978  CA  GLY    70      56.438  54.831  44.256  1.00  0.00           C  
ATOM    979  HA2 GLY    70      57.232  55.575  44.323  1.00  0.00           H  
ATOM    980  HA3 GLY    70      56.535  54.292  43.314  1.00  0.00           H  
ATOM    981  C   GLY    70      56.591  53.845  45.411  1.00  0.00           C  
ATOM    982  O   GLY    70      55.632  53.477  46.092  1.00  0.00           O  
ATOM    983  N   ALA    71      57.820  53.382  45.608  1.00  0.00           N  
ATOM    984  H   ALA    71      58.519  53.592  44.910  1.00  0.00           H  
ATOM    985  CA  ALA    71      58.228  52.594  46.758  1.00  0.00           C  
ATOM    986  HA  ALA    71      57.615  52.865  47.617  1.00  0.00           H  
ATOM    987  CB  ALA    71      58.041  51.101  46.450  1.00  0.00           C  
ATOM    988  HB1 ALA    71      58.347  50.510  47.313  1.00  0.00           H  
ATOM    989  HB2 ALA    71      56.992  50.904  46.229  1.00  0.00           H  
ATOM    990  HB3 ALA    71      58.651  50.829  45.589  1.00  0.00           H  
ATOM    991  C   ALA    71      59.694  52.923  47.057  1.00  0.00           C  
ATOM    992  O   ALA    71      60.367  53.545  46.238  1.00  0.00           O  
ATOM    993  N   GLY    72      60.217  52.466  48.196  1.00  0.00           N  
ATOM    994  H   GLY    72      59.640  51.899  48.800  1.00  0.00           H  
ATOM    995  CA  GLY    72      61.597  52.753  48.608  1.00  0.00           C  
ATOM    996  HA2 GLY    72      61.756  53.829  48.537  1.00  0.00           H  
ATOM    997  HA3 GLY    72      61.718  52.452  49.649  1.00  0.00           H  
ATOM    998  C   GLY    72      62.676  52.053  47.767  1.00  0.00           C  
ATOM    999  O   GLY    72      63.858  52.212  48.051  1.00  0.00           O  
ATOM   1000  N   ALA    73      62.296  51.262  46.764  1.00  0.00           N  
ATOM   1001  H   ALA    73      61.309  51.072  46.665  1.00  0.00           H  
ATOM   1002  CA  ALA    73      63.202  50.652  45.801  1.00  0.00           C  
ATOM   1003  HA  ALA    73      64.051  51.313  45.629  1.00  0.00           H  
ATOM   1004  CB  ALA    73      63.699  49.310  46.351  1.00  0.00           C  
ATOM   1005  HB1 ALA    73      64.238  49.476  47.284  1.00  0.00           H  
ATOM   1006  HB2 ALA    73      62.847  48.655  46.536  1.00  0.00           H  
ATOM   1007  HB3 ALA    73      64.365  48.844  45.625  1.00  0.00           H  
ATOM   1008  C   ALA    73      62.441  50.444  44.490  1.00  0.00           C  
ATOM   1009  O   ALA    73      61.210  50.398  44.497  1.00  0.00           O  
ATOM   1010  N   ALA    74      63.160  50.276  43.378  1.00  0.00           N  
ATOM   1011  H   ALA    74      64.162  50.399  43.416  1.00  0.00           H  
ATOM   1012  CA  ALA    74      62.534  49.918  42.107  1.00  0.00           C  
ATOM   1013  HA  ALA    74      61.776  50.663  41.866  1.00  0.00           H  
ATOM   1014  CB  ALA    74      63.590  49.911  40.999  1.00  0.00           C  
ATOM   1015  HB1 ALA    74      64.055  50.895  40.933  1.00  0.00           H  
ATOM   1016  HB2 ALA    74      63.116  49.668  40.048  1.00  0.00           H  
ATOM   1017  HB3 ALA    74      64.351  49.164  41.227  1.00  0.00           H  
ATOM   1018  C   ALA    74      61.859  48.545  42.227  1.00  0.00           C  
ATOM   1019  O   ALA    74      62.228  47.733  43.069  1.00  0.00           O  
ATOM   1020  N   THR    75      60.883  48.266  41.380  1.00  0.00           N  
ATOM   1021  H   THR    75      60.741  48.890  40.599  1.00  0.00           H  
ATOM   1022  CA  THR    75      59.996  47.110  41.503  1.00  0.00           C  
ATOM   1023  HA  THR    75      59.742  46.996  42.557  1.00  0.00           H  
ATOM   1024  CB  THR    75      58.705  47.466  40.745  1.00  0.00           C  
ATOM   1025  HB  THR    75      58.179  46.552  40.470  1.00  0.00           H  
ATOM   1026  CG2 THR    75      57.786  48.353  41.593  1.00  0.00           C  
ATOM   1027 HG21 THR    75      57.612  47.878  42.559  1.00  0.00           H  
ATOM   1028 HG22 THR    75      58.258  49.324  41.745  1.00  0.00           H  
ATOM   1029 HG23 THR    75      56.835  48.488  41.078  1.00  0.00           H  
ATOM   1030  OG1 THR    75      59.028  48.197  39.577  1.00  0.00           O  
ATOM   1031  HG1 THR    75      58.364  48.874  39.429  1.00  0.00           H  
ATOM   1032  C   THR    75      60.637  45.783  41.024  1.00  0.00           C  
ATOM   1033  O   THR    75      61.730  45.754  40.451  1.00  0.00           O  
ATOM   1034  N   VAL    76      59.989  44.654  41.326  1.00  0.00           N  
ATOM   1035  H   VAL    76      59.097  44.749  41.791  1.00  0.00           H  
ATOM   1036  CA  VAL    76      60.453  43.285  41.045  1.00  0.00           C  
ATOM   1037  HA  VAL    76      61.521  43.236  41.258  1.00  0.00           H  
ATOM   1038  CB  VAL    76      59.729  42.254  41.952  1.00  0.00           C  
ATOM   1039  HB  VAL    76      58.660  42.278  41.741  1.00  0.00           H  
ATOM   1040  CG1 VAL    76      60.263  40.835  41.705  1.00  0.00           C  
ATOM   1041 HG11 VAL    76      60.122  40.571  40.657  1.00  0.00           H  
ATOM   1042 HG12 VAL    76      61.325  40.799  41.949  1.00  0.00           H  
ATOM   1043 HG13 VAL    76      59.722  40.128  42.334  1.00  0.00           H  
ATOM   1044  CG2 VAL    76      59.958  42.558  43.436  1.00  0.00           C  
ATOM   1045 HG21 VAL    76      61.014  42.429  43.675  1.00  0.00           H  
ATOM   1046 HG22 VAL    76      59.661  43.586  43.646  1.00  0.00           H  
ATOM   1047 HG23 VAL    76      59.362  41.876  44.043  1.00  0.00           H  
ATOM   1048  C   VAL    76      60.245  42.955  39.565  1.00  0.00           C  
ATOM   1049  O   VAL    76      59.184  42.490  39.162  1.00  0.00           O  
ATOM   1050  N   ASN    77      61.256  43.216  38.741  1.00  0.00           N  
ATOM   1051  H   ASN    77      62.127  43.522  39.150  1.00  0.00           H  
ATOM   1052  CA  ASN    77      61.197  43.091  37.276  1.00  0.00           C  
ATOM   1053  HA  ASN    77      60.309  43.630  36.946  1.00  0.00           H  
ATOM   1054  CB  ASN    77      62.415  43.805  36.655  1.00  0.00           C  
ATOM   1055  HB2 ASN    77      63.324  43.340  37.037  1.00  0.00           H  
ATOM   1056  HB3 ASN    77      62.383  43.682  35.572  1.00  0.00           H  
ATOM   1057  CG  ASN    77      62.455  45.288  36.981  1.00  0.00           C  
ATOM   1058  OD1 ASN    77      61.570  46.045  36.615  1.00  0.00           O  
ATOM   1059  ND2 ASN    77      63.486  45.740  37.665  1.00  0.00           N  
ATOM   1060 HD21 ASN    77      64.215  45.105  37.959  1.00  0.00           H  
ATOM   1061 HD22 ASN    77      63.548  46.721  37.896  1.00  0.00           H  
ATOM   1062  C   ASN    77      61.081  41.646  36.725  1.00  0.00           C  
ATOM   1063  O   ASN    77      61.301  41.458  35.537  1.00  0.00           O  
ATOM   1064  N   SER    78      60.783  40.630  37.537  1.00  0.00           N  
ATOM   1065  H   SER    78      60.572  40.836  38.503  1.00  0.00           H  
ATOM   1066  CA  SER    78      60.746  39.227  37.100  1.00  0.00           C  
ATOM   1067  HA  SER    78      60.481  39.186  36.043  1.00  0.00           H  
ATOM   1068  CB  SER    78      62.136  38.616  37.298  1.00  0.00           C  
ATOM   1069  HB2 SER    78      62.527  38.922  38.268  1.00  0.00           H  
ATOM   1070  HB3 SER    78      62.802  38.973  36.512  1.00  0.00           H  
ATOM   1071  OG  SER    78      62.070  37.212  37.248  1.00  0.00           O  
ATOM   1072  HG  SER    78      61.638  36.940  36.435  1.00  0.00           H  
ATOM   1073  C   SER    78      59.708  38.434  37.916  1.00  0.00           C  
ATOM   1074  O   SER    78      59.801  38.426  39.146  1.00  0.00           O  
ATOM   1075  N   PRO    79      58.725  37.758  37.288  1.00  0.00           N  
ATOM   1076  CD  PRO    79      58.353  37.864  35.892  1.00  0.00           C  
ATOM   1077  HD2 PRO    79      58.273  38.911  35.601  1.00  0.00           H  
ATOM   1078  HD3 PRO    79      59.093  37.360  35.270  1.00  0.00           H  
ATOM   1079  CG  PRO    79      57.000  37.173  35.756  1.00  0.00           C  
ATOM   1080  HG2 PRO    79      56.888  36.718  34.772  1.00  0.00           H  
ATOM   1081  HG3 PRO    79      56.190  37.877  35.946  1.00  0.00           H  
ATOM   1082  CB  PRO    79      57.055  36.112  36.849  1.00  0.00           C  
ATOM   1083  HB2 PRO    79      56.054  35.857  37.196  1.00  0.00           H  
ATOM   1084  HB3 PRO    79      57.572  35.222  36.491  1.00  0.00           H  
ATOM   1085  CA  PRO    79      57.865  36.793  37.959  1.00  0.00           C  
ATOM   1086  HA  PRO    79      57.181  37.328  38.617  1.00  0.00           H  
ATOM   1087  C   PRO    79      58.651  35.773  38.785  1.00  0.00           C  
ATOM   1088  O   PRO    79      58.283  35.514  39.926  1.00  0.00           O  
ATOM   1089  N   GLY    80      59.735  35.201  38.259  1.00  0.00           N  
ATOM   1090  H   GLY    80      60.019  35.459  37.325  1.00  0.00           H  
ATOM   1091  CA  GLY    80      60.524  34.215  38.990  1.00  0.00           C  
ATOM   1092  HA2 GLY    80      59.907  33.335  39.171  1.00  0.00           H  
ATOM   1093  HA3 GLY    80      61.385  33.929  38.386  1.00  0.00           H  
ATOM   1094  C   GLY    80      61.015  34.759  40.332  1.00  0.00           C  
ATOM   1095  O   GLY    80      61.007  34.041  41.335  1.00  0.00           O  
ATOM   1096  N   ALA    81      61.406  36.032  40.371  1.00  0.00           N  
ATOM   1097  H   ALA    81      61.330  36.586  39.530  1.00  0.00           H  
ATOM   1098  CA  ALA    81      61.938  36.662  41.573  1.00  0.00           C  
ATOM   1099  HA  ALA    81      62.726  36.016  41.960  1.00  0.00           H  
ATOM   1100  CB  ALA    81      62.582  37.998  41.200  1.00  0.00           C  
ATOM   1101  HB1 ALA    81      62.981  38.472  42.097  1.00  0.00           H  
ATOM   1102  HB2 ALA    81      63.391  37.826  40.490  1.00  0.00           H  
ATOM   1103  HB3 ALA    81      61.833  38.648  40.747  1.00  0.00           H  
ATOM   1104  C   ALA    81      60.900  36.848  42.695  1.00  0.00           C  
ATOM   1105  O   ALA    81      61.300  37.000  43.846  1.00  0.00           O  
ATOM   1106  N   VAL    82      59.586  36.759  42.439  1.00  0.00           N  
ATOM   1107  H   VAL    82      59.261  36.611  41.494  1.00  0.00           H  
ATOM   1108  CA  VAL    82      58.614  36.879  43.551  1.00  0.00           C  
ATOM   1109  HA  VAL    82      58.870  37.787  44.097  1.00  0.00           H  
ATOM   1110  CB  VAL    82      57.147  37.034  43.088  1.00  0.00           C  
ATOM   1111  HB  VAL    82      56.591  37.415  43.945  1.00  0.00           H  
ATOM   1112  CG1 VAL    82      57.003  38.086  41.972  1.00  0.00           C  
ATOM   1113 HG11 VAL    82      55.980  38.461  41.955  1.00  0.00           H  
ATOM   1114 HG12 VAL    82      57.238  37.630  41.010  1.00  0.00           H  
ATOM   1115 HG13 VAL    82      57.689  38.912  42.160  1.00  0.00           H  
ATOM   1116  CG2 VAL    82      56.488  35.697  42.699  1.00  0.00           C  
ATOM   1117 HG21 VAL    82      55.668  35.884  42.006  1.00  0.00           H  
ATOM   1118 HG22 VAL    82      57.227  35.053  42.222  1.00  0.00           H  
ATOM   1119 HG23 VAL    82      56.103  35.208  43.594  1.00  0.00           H  
ATOM   1120  C   VAL    82      58.740  35.715  44.542  1.00  0.00           C  
ATOM   1121  O   VAL    82      58.349  35.848  45.698  1.00  0.00           O  
ATOM   1122  N   LYS    83      59.348  34.595  44.128  1.00  0.00           N  
ATOM   1123  H   LYS    83      59.647  34.540  43.165  1.00  0.00           H  
ATOM   1124  CA  LYS    83      59.601  33.444  45.004  1.00  0.00           C  
ATOM   1125  HA  LYS    83      58.650  33.154  45.452  1.00  0.00           H  
ATOM   1126  CB  LYS    83      60.110  32.253  44.180  1.00  0.00           C  
ATOM   1127  HB2 LYS    83      61.015  32.553  43.653  1.00  0.00           H  
ATOM   1128  HB3 LYS    83      60.349  31.431  44.855  1.00  0.00           H  
ATOM   1129  CG  LYS    83      59.072  31.768  43.146  1.00  0.00           C  
ATOM   1130  HG2 LYS    83      58.128  31.578  43.657  1.00  0.00           H  
ATOM   1131  HG3 LYS    83      58.922  32.548  42.400  1.00  0.00           H  
ATOM   1132  CD  LYS    83      59.523  30.479  42.441  1.00  0.00           C  
ATOM   1133  HD2 LYS    83      59.814  29.748  43.196  1.00  0.00           H  
ATOM   1134  HD3 LYS    83      58.690  30.080  41.862  1.00  0.00           H  
ATOM   1135  CE  LYS    83      60.716  30.725  41.502  1.00  0.00           C  
ATOM   1136  HE2 LYS    83      61.526  31.188  42.066  1.00  0.00           H  
ATOM   1137  HE3 LYS    83      60.409  31.394  40.698  1.00  0.00           H  
ATOM   1138  NZ  LYS    83      61.195  29.451  40.922  1.00  0.00           N  
ATOM   1139  HZ1 LYS    83      62.129  29.577  40.559  1.00  0.00           H  
ATOM   1140  HZ2 LYS    83      61.205  28.738  41.637  1.00  0.00           H  
ATOM   1141  HZ3 LYS    83      60.578  29.169  40.174  1.00  0.00           H  
ATOM   1142  C   LYS    83      60.575  33.765  46.146  1.00  0.00           C  
ATOM   1143  O   LYS    83      60.698  32.976  47.076  1.00  0.00           O  
ATOM   1144  N   SER    84      61.246  34.915  46.105  1.00  0.00           N  
ATOM   1145  H   SER    84      61.200  35.465  45.259  1.00  0.00           H  
ATOM   1146  CA  SER    84      62.045  35.424  47.217  1.00  0.00           C  
ATOM   1147  HA  SER    84      62.727  34.640  47.546  1.00  0.00           H  
ATOM   1148  CB  SER    84      62.867  36.614  46.722  1.00  0.00           C  
ATOM   1149  HB2 SER    84      63.528  36.952  47.520  1.00  0.00           H  
ATOM   1150  HB3 SER    84      62.195  37.425  46.441  1.00  0.00           H  
ATOM   1151  OG  SER    84      63.643  36.238  45.601  1.00  0.00           O  
ATOM   1152  HG  SER    84      63.258  36.611  44.805  1.00  0.00           H  
ATOM   1153  C   SER    84      61.190  35.870  48.415  1.00  0.00           C  
ATOM   1154  O   SER    84      61.737  36.108  49.487  1.00  0.00           O  
ATOM   1155  N   GLY    85      59.868  36.016  48.256  1.00  0.00           N  
ATOM   1156  H   GLY    85      59.456  35.783  47.364  1.00  0.00           H  
ATOM   1157  CA  GLY    85      58.998  36.502  49.331  1.00  0.00           C  
ATOM   1158  HA2 GLY    85      59.231  35.948  50.241  1.00  0.00           H  
ATOM   1159  HA3 GLY    85      57.961  36.309  49.058  1.00  0.00           H  
ATOM   1160  C   GLY    85      59.162  37.997  49.618  1.00  0.00           C  
ATOM   1161  O   GLY    85      58.690  38.481  50.646  1.00  0.00           O  
ATOM   1162  N   GLU    86      59.811  38.740  48.724  1.00  0.00           N  
ATOM   1163  H   GLU    86      60.233  38.290  47.924  1.00  0.00           H  
ATOM   1164  CA  GLU    86      59.928  40.181  48.869  1.00  0.00           C  
ATOM   1165  HA  GLU    86      60.422  40.403  49.815  1.00  0.00           H  
ATOM   1166  CB  GLU    86      60.751  40.782  47.724  1.00  0.00           C  
ATOM   1167  HB2 GLU    86      60.388  40.370  46.782  1.00  0.00           H  
ATOM   1168  HB3 GLU    86      60.606  41.862  47.715  1.00  0.00           H  
ATOM   1169  CG  GLU    86      62.248  40.484  47.841  1.00  0.00           C  
ATOM   1170  HG2 GLU    86      62.576  40.665  48.865  1.00  0.00           H  
ATOM   1171  HG3 GLU    86      62.433  39.443  47.578  1.00  0.00           H  
ATOM   1172  CD  GLU    86      63.020  41.396  46.889  1.00  0.00           C  
ATOM   1173  OE1 GLU    86      63.439  40.919  45.812  1.00  0.00           O  
ATOM   1174  OE2 GLU    86      63.112  42.599  47.213  1.00  0.00           O  
ATOM   1175  C   GLU    86      58.543  40.830  48.867  1.00  0.00           C  
ATOM   1176  O   GLU    86      57.719  40.564  47.996  1.00  0.00           O  
ATOM   1177  N   ARG    87      58.318  41.785  49.774  1.00  0.00           N  
ATOM   1178  H   ARG    87      58.991  41.930  50.513  1.00  0.00           H  
ATOM   1179  CA  ARG    87      57.115  42.630  49.724  1.00  0.00           C  
ATOM   1180  HA  ARG    87      56.241  41.979  49.691  1.00  0.00           H  
ATOM   1181  CB  ARG    87      57.039  43.478  51.011  1.00  0.00           C  
ATOM   1182  HB2 ARG    87      57.398  42.882  51.850  1.00  0.00           H  
ATOM   1183  HB3 ARG    87      57.674  44.357  50.899  1.00  0.00           H  
ATOM   1184  CG  ARG    87      55.602  43.928  51.296  1.00  0.00           C  
ATOM   1185  HG2 ARG    87      55.201  44.392  50.395  1.00  0.00           H  
ATOM   1186  HG3 ARG    87      55.001  43.051  51.537  1.00  0.00           H  
ATOM   1187  CD  ARG    87      55.493  44.932  52.448  1.00  0.00           C  
ATOM   1188  HD2 ARG    87      56.066  45.829  52.215  1.00  0.00           H  
ATOM   1189  HD3 ARG    87      55.868  44.482  53.367  1.00  0.00           H  
ATOM   1190  NE  ARG    87      54.076  45.269  52.602  1.00  0.00           N  
ATOM   1191  HE  ARG    87      53.456  44.484  52.739  1.00  0.00           H  
ATOM   1192  CZ  ARG    87      53.495  46.456  52.587  1.00  0.00           C  
ATOM   1193  NH1 ARG    87      54.124  47.546  52.971  1.00  0.00           N  
ATOM   1194 HH11 ARG    87      55.079  47.490  53.296  1.00  0.00           H  
ATOM   1195 HH12 ARG    87      53.652  48.438  52.941  1.00  0.00           H  
ATOM   1196  NH2 ARG    87      52.259  46.523  52.157  1.00  0.00           N  
ATOM   1197 HH21 ARG    87      51.782  45.684  51.858  1.00  0.00           H  
ATOM   1198 HH22 ARG    87      51.783  47.413  52.125  1.00  0.00           H  
ATOM   1199  C   ARG    87      57.094  43.532  48.474  1.00  0.00           C  
ATOM   1200  O   ARG    87      56.068  44.096  48.125  1.00  0.00           O  
ATOM   1201  N   ARG    88      58.253  43.761  47.865  1.00  0.00           N  
ATOM   1202  H   ARG    88      59.045  43.204  48.153  1.00  0.00           H  
ATOM   1203  CA  ARG    88      58.478  44.752  46.812  1.00  0.00           C  
ATOM   1204  HA  ARG    88      58.282  45.743  47.221  1.00  0.00           H  
ATOM   1205  CB  ARG    88      59.972  44.656  46.457  1.00  0.00           C  
ATOM   1206  HB2 ARG    88      60.538  44.646  47.389  1.00  0.00           H  
ATOM   1207  HB3 ARG    88      60.143  43.711  45.941  1.00  0.00           H  
ATOM   1208  CG  ARG    88      60.522  45.795  45.581  1.00  0.00           C  
ATOM   1209  HG2 ARG    88      60.273  45.603  44.537  1.00  0.00           H  
ATOM   1210  HG3 ARG    88      60.077  46.740  45.892  1.00  0.00           H  
ATOM   1211  CD  ARG    88      62.055  45.872  45.738  1.00  0.00           C  
ATOM   1212  HD2 ARG    88      62.430  46.680  45.110  1.00  0.00           H  
ATOM   1213  HD3 ARG    88      62.293  46.093  46.778  1.00  0.00           H  
ATOM   1214  NE  ARG    88      62.730  44.620  45.348  1.00  0.00           N  
ATOM   1215  HE  ARG    88      62.814  43.930  46.081  1.00  0.00           H  
ATOM   1216  CZ  ARG    88      63.242  44.266  44.180  1.00  0.00           C  
ATOM   1217  NH1 ARG    88      63.786  43.077  44.044  1.00  0.00           N  
ATOM   1218 HH11 ARG    88      63.815  42.442  44.829  1.00  0.00           H  
ATOM   1219 HH12 ARG    88      64.175  42.798  43.155  1.00  0.00           H  
ATOM   1220  NH2 ARG    88      63.210  45.076  43.143  1.00  0.00           N  
ATOM   1221 HH21 ARG    88      62.792  45.991  43.230  1.00  0.00           H  
ATOM   1222 HH22 ARG    88      63.604  44.782  42.260  1.00  0.00           H  
ATOM   1223  C   ARG    88      57.512  44.508  45.638  1.00  0.00           C  
ATOM   1224  O   ARG    88      57.414  43.397  45.134  1.00  0.00           O  
ATOM   1225  N   ALA    89      56.748  45.533  45.251  1.00  0.00           N  
ATOM   1226  H   ALA    89      56.889  46.434  45.686  1.00  0.00           H  
ATOM   1227  CA  ALA    89      55.712  45.404  44.220  1.00  0.00           C  
ATOM   1228  HA  ALA    89      55.053  44.583  44.501  1.00  0.00           H  
ATOM   1229  CB  ALA    89      54.880  46.691  44.174  1.00  0.00           C  
ATOM   1230  HB1 ALA    89      54.467  46.893  45.162  1.00  0.00           H  
ATOM   1231  HB2 ALA    89      54.067  46.572  43.458  1.00  0.00           H  
ATOM   1232  HB3 ALA    89      55.514  47.523  43.869  1.00  0.00           H  
ATOM   1233  C   ALA    89      56.312  45.088  42.839  1.00  0.00           C  
ATOM   1234  O   ALA    89      57.522  45.200  42.635  1.00  0.00           O  
ATOM   1235  N   ARG    90      55.463  44.724  41.872  1.00  0.00           N  
ATOM   1236  H   ARG    90      54.485  44.636  42.106  1.00  0.00           H  
ATOM   1237  CA  ARG    90      55.872  44.444  40.485  1.00  0.00           C  
ATOM   1238  HA  ARG    90      56.904  44.095  40.496  1.00  0.00           H  
ATOM   1239  CB  ARG    90      54.987  43.326  39.898  1.00  0.00           C  
ATOM   1240  HB2 ARG    90      55.400  43.029  38.934  1.00  0.00           H  
ATOM   1241  HB3 ARG    90      55.012  42.468  40.570  1.00  0.00           H  
ATOM   1242  CG  ARG    90      53.521  43.752  39.691  1.00  0.00           C  
ATOM   1243  HG2 ARG    90      53.080  43.983  40.661  1.00  0.00           H  
ATOM   1244  HG3 ARG    90      53.494  44.645  39.066  1.00  0.00           H  
ATOM   1245  CD  ARG    90      52.699  42.650  39.024  1.00  0.00           C  
ATOM   1246  HD2 ARG    90      53.302  42.193  38.240  1.00  0.00           H  
ATOM   1247  HD3 ARG    90      51.813  43.096  38.572  1.00  0.00           H  
ATOM   1248  NE  ARG    90      52.277  41.598  39.964  1.00  0.00           N  
ATOM   1249  HE  ARG    90      52.717  41.573  40.873  1.00  0.00           H  
ATOM   1250  CZ  ARG    90      51.354  40.679  39.695  1.00  0.00           C  
ATOM   1251  NH1 ARG    90      50.763  40.614  38.521  1.00  0.00           N  
ATOM   1252 HH11 ARG    90      51.010  41.270  37.794  1.00  0.00           H  
ATOM   1253 HH12 ARG    90      50.062  39.908  38.347  1.00  0.00           H  
ATOM   1254  NH2 ARG    90      51.003  39.815  40.613  1.00  0.00           N  
ATOM   1255 HH21 ARG    90      51.436  39.843  41.525  1.00  0.00           H  
ATOM   1256 HH22 ARG    90      50.299  39.120  40.410  1.00  0.00           H  
ATOM   1257  C   ARG    90      55.803  45.727  39.636  1.00  0.00           C  
ATOM   1258  O   ARG    90      55.060  46.637  40.003  1.00  0.00           O  
ATOM   1259  N   PRO    91      56.521  45.818  38.502  1.00  0.00           N  
ATOM   1260  CD  PRO    91      57.597  44.939  38.075  1.00  0.00           C  
ATOM   1261  HD2 PRO    91      58.236  44.682  38.920  1.00  0.00           H  
ATOM   1262  HD3 PRO    91      57.186  44.034  37.628  1.00  0.00           H  
ATOM   1263  CG  PRO    91      58.386  45.729  37.031  1.00  0.00           C  
ATOM   1264  HG2 PRO    91      58.802  45.067  36.271  1.00  0.00           H  
ATOM   1265  HG3 PRO    91      59.177  46.308  37.508  1.00  0.00           H  
ATOM   1266  CB  PRO    91      57.338  46.650  36.438  1.00  0.00           C  
ATOM   1267  HB2 PRO    91      56.729  46.135  35.695  1.00  0.00           H  
ATOM   1268  HB3 PRO    91      57.802  47.538  36.010  1.00  0.00           H  
ATOM   1269  CA  PRO    91      56.525  47.008  37.673  1.00  0.00           C  
ATOM   1270  HA  PRO    91      57.059  47.791  38.212  1.00  0.00           H  
ATOM   1271  C   PRO    91      55.144  47.537  37.325  1.00  0.00           C  
ATOM   1272  O   PRO    91      54.247  46.787  36.935  1.00  0.00           O  
ATOM   1273  N   GLY    92      55.010  48.854  37.421  1.00  0.00           N  
ATOM   1274  H   GLY    92      55.815  49.396  37.701  1.00  0.00           H  
ATOM   1275  CA  GLY    92      53.773  49.559  37.147  1.00  0.00           C  
ATOM   1276  HA2 GLY    92      53.300  49.104  36.277  1.00  0.00           H  
ATOM   1277  HA3 GLY    92      54.003  50.600  36.919  1.00  0.00           H  
ATOM   1278  C   GLY    92      52.788  49.515  38.315  1.00  0.00           C  
ATOM   1279  O   GLY    92      51.659  49.960  38.136  1.00  0.00           O  
ATOM   1280  N   THR    93      53.168  48.987  39.486  1.00  0.00           N  
ATOM   1281  H   THR    93      54.097  48.599  39.561  1.00  0.00           H  
ATOM   1282  CA  THR    93      52.295  48.947  40.666  1.00  0.00           C  
ATOM   1283  HA  THR    93      51.508  49.689  40.532  1.00  0.00           H  
ATOM   1284  CB  THR    93      51.631  47.567  40.837  1.00  0.00           C  
ATOM   1285  HB  THR    93      50.949  47.622  41.686  1.00  0.00           H  
ATOM   1286  CG2 THR    93      50.827  47.143  39.609  1.00  0.00           C  
ATOM   1287 HG21 THR    93      50.128  46.354  39.887  1.00  0.00           H  
ATOM   1288 HG22 THR    93      50.274  48.000  39.224  1.00  0.00           H  
ATOM   1289 HG23 THR    93      51.506  46.773  38.840  1.00  0.00           H  
ATOM   1290  OG1 THR    93      52.591  46.566  41.109  1.00  0.00           O  
ATOM   1291  HG1 THR    93      53.470  46.953  41.095  1.00  0.00           H  
ATOM   1292  C   THR    93      53.068  49.296  41.932  1.00  0.00           C  
ATOM   1293  O   THR    93      54.270  49.060  42.009  1.00  0.00           O  
ATOM   1294  N   TYR    94      52.368  49.808  42.937  1.00  0.00           N  
ATOM   1295  H   TYR    94      51.369  49.888  42.812  1.00  0.00           H  
ATOM   1296  CA  TYR    94      52.922  50.265  44.206  1.00  0.00           C  
ATOM   1297  HA  TYR    94      53.941  49.891  44.307  1.00  0.00           H  
ATOM   1298  CB  TYR    94      52.943  51.796  44.231  1.00  0.00           C  
ATOM   1299  HB2 TYR    94      53.570  52.140  43.408  1.00  0.00           H  
ATOM   1300  HB3 TYR    94      53.392  52.122  45.169  1.00  0.00           H  
ATOM   1301  CG  TYR    94      51.575  52.454  44.093  1.00  0.00           C  
ATOM   1302  CD1 TYR    94      50.847  52.821  45.244  1.00  0.00           C  
ATOM   1303  HD1 TYR    94      51.246  52.609  46.225  1.00  0.00           H  
ATOM   1304  CE1 TYR    94      49.600  53.464  45.115  1.00  0.00           C  
ATOM   1305  HE1 TYR    94      49.036  53.736  45.995  1.00  0.00           H  
ATOM   1306  CZ  TYR    94      49.092  53.751  43.828  1.00  0.00           C  
ATOM   1307  OH  TYR    94      47.926  54.429  43.682  1.00  0.00           O  
ATOM   1308  HH  TYR    94      47.321  54.179  44.384  1.00  0.00           H  
ATOM   1309  CE2 TYR    94      49.804  53.355  42.679  1.00  0.00           C  
ATOM   1310  HE2 TYR    94      49.400  53.553  41.697  1.00  0.00           H  
ATOM   1311  CD2 TYR    94      51.038  52.704  42.813  1.00  0.00           C  
ATOM   1312  HD2 TYR    94      51.580  52.392  41.932  1.00  0.00           H  
ATOM   1313  C   TYR    94      52.075  49.721  45.348  1.00  0.00           C  
ATOM   1314  O   TYR    94      50.882  49.484  45.179  1.00  0.00           O  
ATOM   1315  N   LEU    95      52.687  49.503  46.506  1.00  0.00           N  
ATOM   1316  H   LEU    95      53.651  49.786  46.607  1.00  0.00           H  
ATOM   1317  CA  LEU    95      52.017  48.869  47.641  1.00  0.00           C  
ATOM   1318  HA  LEU    95      51.505  47.969  47.300  1.00  0.00           H  
ATOM   1319  CB  LEU    95      53.062  48.487  48.708  1.00  0.00           C  
ATOM   1320  HB2 LEU    95      53.698  49.353  48.891  1.00  0.00           H  
ATOM   1321  HB3 LEU    95      52.542  48.234  49.632  1.00  0.00           H  
ATOM   1322  CG  LEU    95      53.959  47.304  48.306  1.00  0.00           C  
ATOM   1323  HG  LEU    95      54.267  47.437  47.269  1.00  0.00           H  
ATOM   1324  CD1 LEU    95      55.210  47.301  49.193  1.00  0.00           C  
ATOM   1325 HD11 LEU    95      55.852  46.465  48.914  1.00  0.00           H  
ATOM   1326 HD12 LEU    95      54.914  47.200  50.237  1.00  0.00           H  
ATOM   1327 HD13 LEU    95      55.753  48.236  49.058  1.00  0.00           H  
ATOM   1328  CD2 LEU    95      53.198  45.974  48.426  1.00  0.00           C  
ATOM   1329 HD21 LEU    95      52.315  46.001  47.788  1.00  0.00           H  
ATOM   1330 HD22 LEU    95      53.846  45.155  48.114  1.00  0.00           H  
ATOM   1331 HD23 LEU    95      52.893  45.822  49.461  1.00  0.00           H  
ATOM   1332  C   LEU    95      51.004  49.813  48.281  1.00  0.00           C  
ATOM   1333  O   LEU    95      51.197  51.028  48.288  1.00  0.00           O  
ATOM   1334  N   LEU    96      50.033  49.235  48.987  1.00  0.00           N  
ATOM   1335  H   LEU    96      49.692  48.324  48.716  1.00  0.00           H  
ATOM   1336  CA  LEU    96      49.458  49.904  50.146  1.00  0.00           C  
ATOM   1337  HA  LEU    96      49.124  50.900  49.856  1.00  0.00           H  
ATOM   1338  CB  LEU    96      48.267  49.117  50.715  1.00  0.00           C  
ATOM   1339  HB2 LEU    96      47.892  49.659  51.583  1.00  0.00           H  
ATOM   1340  HB3 LEU    96      48.626  48.143  51.047  1.00  0.00           H  
ATOM   1341  CG  LEU    96      47.085  48.896  49.749  1.00  0.00           C  
ATOM   1342  HG  LEU    96      47.381  48.164  48.998  1.00  0.00           H  
ATOM   1343  CD1 LEU    96      45.928  48.317  50.567  1.00  0.00           C  
ATOM   1344 HD11 LEU    96      45.071  48.147  49.915  1.00  0.00           H  
ATOM   1345 HD12 LEU    96      45.652  49.019  51.353  1.00  0.00           H  
ATOM   1346 HD13 LEU    96      46.237  47.373  51.015  1.00  0.00           H  
ATOM   1347  CD2 LEU    96      46.619  50.172  49.034  1.00  0.00           C  
ATOM   1348 HD21 LEU    96      47.425  50.552  48.406  1.00  0.00           H  
ATOM   1349 HD22 LEU    96      46.349  50.925  49.774  1.00  0.00           H  
ATOM   1350 HD23 LEU    96      45.752  49.945  48.414  1.00  0.00           H  
ATOM   1351  C   LEU    96      50.566  50.029  51.195  1.00  0.00           C  
ATOM   1352  O   LEU    96      50.998  49.021  51.752  1.00  0.00           O  
ATOM   1353  N   GLN    97      51.073  51.243  51.393  1.00  0.00           N  
ATOM   1354  H   GLN    97      50.654  52.007  50.882  1.00  0.00           H  
ATOM   1355  CA  GLN    97      52.186  51.569  52.288  1.00  0.00           C  
ATOM   1356  HA  GLN    97      53.098  51.222  51.803  1.00  0.00           H  
ATOM   1357  CB  GLN    97      52.278  53.112  52.375  1.00  0.00           C  
ATOM   1358  HB2 GLN    97      51.265  53.504  52.279  1.00  0.00           H  
ATOM   1359  HB3 GLN    97      52.857  53.464  51.521  1.00  0.00           H  
ATOM   1360  CG  GLN    97      52.887  53.723  53.645  1.00  0.00           C  
ATOM   1361  HG2 GLN    97      53.129  54.765  53.437  1.00  0.00           H  
ATOM   1362  HG3 GLN    97      52.140  53.692  54.438  1.00  0.00           H  
ATOM   1363  CD  GLN    97      54.151  53.033  54.143  1.00  0.00           C  
ATOM   1364  OE1 GLN    97      55.012  52.630  53.369  1.00  0.00           O  
ATOM   1365  NE2 GLN    97      54.284  52.898  55.445  1.00  0.00           N  
ATOM   1366 HE21 GLN    97      53.564  53.241  56.064  1.00  0.00           H  
ATOM   1367 HE22 GLN    97      55.106  52.451  55.825  1.00  0.00           H  
ATOM   1368  C   GLN    97      52.081  50.827  53.635  1.00  0.00           C  
ATOM   1369  O   GLN    97      52.912  49.963  53.918  1.00  0.00           O  
ATOM   1370  N   ASP    98      51.050  51.104  54.424  1.00  0.00           N  
ATOM   1371  H   ASP    98      50.413  51.826  54.120  1.00  0.00           H  
ATOM   1372  CA  ASP    98      50.764  50.445  55.699  1.00  0.00           C  
ATOM   1373  HA  ASP    98      51.242  49.466  55.665  1.00  0.00           H  
ATOM   1374  CB  ASP    98      51.391  51.210  56.877  1.00  0.00           C  
ATOM   1375  HB2 ASP    98      51.109  50.709  57.803  1.00  0.00           H  
ATOM   1376  HB3 ASP    98      52.476  51.179  56.778  1.00  0.00           H  
ATOM   1377  CG  ASP    98      50.947  52.663  56.960  1.00  0.00           C  
ATOM   1378  OD1 ASP    98      49.720  52.883  57.036  1.00  0.00           O  
ATOM   1379  OD2 ASP    98      51.852  53.527  56.932  1.00  0.00           O  
ATOM   1380  C   ASP    98      49.248  50.201  55.802  1.00  0.00           C  
ATOM   1381  O   ASP    98      48.576  50.121  54.772  1.00  0.00           O  
ATOM   1382  N   GLY    99      48.732  49.896  56.997  1.00  0.00           N  
ATOM   1383  H   GLY    99      49.356  49.879  57.791  1.00  0.00           H  
ATOM   1384  CA  GLY    99      47.314  49.583  57.231  1.00  0.00           C  
ATOM   1385  HA2 GLY    99      46.714  50.396  56.822  1.00  0.00           H  
ATOM   1386  HA3 GLY    99      47.142  49.530  58.306  1.00  0.00           H  
ATOM   1387  C   GLY    99      46.840  48.267  56.593  1.00  0.00           C  
ATOM   1388  O   GLY    99      45.673  47.912  56.696  1.00  0.00           O  
ATOM   1389  N   TYR   100      47.713  47.538  55.912  1.00  0.00           N  
ATOM   1390  H   TYR   100      48.692  47.780  55.975  1.00  0.00           H  
ATOM   1391  CA  TYR   100      47.332  46.405  55.077  1.00  0.00           C  
ATOM   1392  HA  TYR   100      46.420  46.675  54.545  1.00  0.00           H  
ATOM   1393  CB  TYR   100      48.432  46.172  54.034  1.00  0.00           C  
ATOM   1394  HB2 TYR   100      48.137  45.336  53.400  1.00  0.00           H  
ATOM   1395  HB3 TYR   100      48.528  47.066  53.417  1.00  0.00           H  
ATOM   1396  CG  TYR   100      49.781  45.856  54.652  1.00  0.00           C  
ATOM   1397  CD1 TYR   100      50.070  44.551  55.094  1.00  0.00           C  
ATOM   1398  HD1 TYR   100      49.359  43.755  54.927  1.00  0.00           H  
ATOM   1399  CE1 TYR   100      51.284  44.283  55.753  1.00  0.00           C  
ATOM   1400  HE1 TYR   100      51.505  43.284  56.099  1.00  0.00           H  
ATOM   1401  CZ  TYR   100      52.213  45.327  55.960  1.00  0.00           C  
ATOM   1402  OH  TYR   100      53.397  45.073  56.578  1.00  0.00           O  
ATOM   1403  HH  TYR   100      53.467  45.612  57.370  1.00  0.00           H  
ATOM   1404  CE2 TYR   100      51.923  46.636  55.514  1.00  0.00           C  
ATOM   1405  HE2 TYR   100      52.630  47.435  55.682  1.00  0.00           H  
ATOM   1406  CD2 TYR   100      50.710  46.893  54.851  1.00  0.00           C  
ATOM   1407  HD2 TYR   100      50.491  47.889  54.494  1.00  0.00           H  
ATOM   1408  C   TYR   100      47.051  45.111  55.865  1.00  0.00           C  
ATOM   1409  O   TYR   100      46.671  44.124  55.242  1.00  0.00           O  
ATOM   1410  N   ALA   101      47.289  45.070  57.179  1.00  0.00           N  
ATOM   1411  H   ALA   101      47.665  45.901  57.613  1.00  0.00           H  
ATOM   1412  CA  ALA   101      47.044  43.908  58.037  1.00  0.00           C  
ATOM   1413  HA  ALA   101      46.094  43.448  57.767  1.00  0.00           H  
ATOM   1414  CB  ALA   101      48.180  42.888  57.861  1.00  0.00           C  
ATOM   1415  HB1 ALA   101      48.220  42.563  56.821  1.00  0.00           H  
ATOM   1416  HB2 ALA   101      49.129  43.350  58.134  1.00  0.00           H  
ATOM   1417  HB3 ALA   101      47.998  42.027  58.504  1.00  0.00           H  
ATOM   1418  C   ALA   101      47.002  44.353  59.501  1.00  0.00           C  
ATOM   1419  O   ALA   101      47.527  45.422  59.823  1.00  0.00           O  
ATOM   1420  N   PHE   102      46.456  43.514  60.388  1.00  0.00           N  
ATOM   1421  H   PHE   102      46.109  42.628  60.051  1.00  0.00           H  
ATOM   1422  CA  PHE   102      46.331  43.802  61.820  1.00  0.00           C  
ATOM   1423  HA  PHE   102      47.084  44.539  62.099  1.00  0.00           H  
ATOM   1424  CB  PHE   102      44.934  44.385  62.103  1.00  0.00           C  
ATOM   1425  HB2 PHE   102      44.184  43.687  61.732  1.00  0.00           H  
ATOM   1426  HB3 PHE   102      44.810  44.498  63.180  1.00  0.00           H  
ATOM   1427  CG  PHE   102      44.714  45.730  61.439  1.00  0.00           C  
ATOM   1428  CD1 PHE   102      44.174  45.797  60.140  1.00  0.00           C  
ATOM   1429  HD1 PHE   102      43.793  44.903  59.668  1.00  0.00           H  
ATOM   1430  CE1 PHE   102      44.130  47.021  59.458  1.00  0.00           C  
ATOM   1431  HE1 PHE   102      43.727  47.067  58.457  1.00  0.00           H  
ATOM   1432  CZ  PHE   102      44.611  48.192  60.077  1.00  0.00           C  
ATOM   1433  HZ  PHE   102      44.594  49.131  59.544  1.00  0.00           H  
ATOM   1434  CE2 PHE   102      45.114  48.138  61.390  1.00  0.00           C  
ATOM   1435  HE2 PHE   102      45.456  49.040  61.876  1.00  0.00           H  
ATOM   1436  CD2 PHE   102      45.170  46.906  62.069  1.00  0.00           C  
ATOM   1437  HD2 PHE   102      45.563  46.862  63.074  1.00  0.00           H  
ATOM   1438  C   PHE   102      46.561  42.520  62.638  1.00  0.00           C  
ATOM   1439  O   PHE   102      46.413  41.424  62.097  1.00  0.00           O  
ATOM   1440  N   PRO   103      46.931  42.611  63.931  1.00  0.00           N  
ATOM   1441  CD  PRO   103      47.277  43.819  64.664  1.00  0.00           C  
ATOM   1442  HD2 PRO   103      47.907  44.468  64.055  1.00  0.00           H  
ATOM   1443  HD3 PRO   103      46.373  44.348  64.965  1.00  0.00           H  
ATOM   1444  CG  PRO   103      48.039  43.338  65.896  1.00  0.00           C  
ATOM   1445  HG2 PRO   103      47.898  44.021  66.734  1.00  0.00           H  
ATOM   1446  HG3 PRO   103      49.099  43.227  65.669  1.00  0.00           H  
ATOM   1447  CB  PRO   103      47.409  41.978  66.186  1.00  0.00           C  
ATOM   1448  HB2 PRO   103      46.518  42.086  66.804  1.00  0.00           H  
ATOM   1449  HB3 PRO   103      48.130  41.321  66.671  1.00  0.00           H  
ATOM   1450  CA  PRO   103      47.048  41.441  64.793  1.00  0.00           C  
ATOM   1451  HA  PRO   103      47.860  40.810  64.431  1.00  0.00           H  
ATOM   1452  C   PRO   103      45.745  40.628  64.808  1.00  0.00           C  
ATOM   1453  O   PRO   103      44.729  41.100  65.311  1.00  0.00           O  
ATOM   1454  N   GLY   104      45.781  39.404  64.275  1.00  0.00           N  
ATOM   1455  H   GLY   104      46.659  39.069  63.906  1.00  0.00           H  
ATOM   1456  CA  GLY   104      44.612  38.520  64.197  1.00  0.00           C  
ATOM   1457  HA2 GLY   104      44.907  37.527  64.536  1.00  0.00           H  
ATOM   1458  HA3 GLY   104      43.838  38.902  64.862  1.00  0.00           H  
ATOM   1459  C   GLY   104      44.033  38.398  62.784  1.00  0.00           C  
ATOM   1460  O   GLY   104      42.982  37.783  62.614  1.00  0.00           O  
ATOM   1461  N   GLU   105      44.701  38.959  61.781  1.00  0.00           N  
ATOM   1462  H   GLU   105      45.550  39.456  62.008  1.00  0.00           H  
ATOM   1463  CA  GLU   105      44.303  38.912  60.379  1.00  0.00           C  
ATOM   1464  HA  GLU   105      43.558  38.131  60.230  1.00  0.00           H  
ATOM   1465  CB  GLU   105      43.716  40.282  59.986  1.00  0.00           C  
ATOM   1466  HB2 GLU   105      43.500  40.276  58.918  1.00  0.00           H  
ATOM   1467  HB3 GLU   105      44.455  41.056  60.193  1.00  0.00           H  
ATOM   1468  CG  GLU   105      42.420  40.612  60.749  1.00  0.00           C  
ATOM   1469  HG2 GLU   105      41.687  39.832  60.546  1.00  0.00           H  
ATOM   1470  HG3 GLU   105      42.633  40.628  61.818  1.00  0.00           H  
ATOM   1471  CD  GLU   105      41.825  41.962  60.341  1.00  0.00           C  
ATOM   1472  OE1 GLU   105      40.601  42.127  60.533  1.00  0.00           O  
ATOM   1473  OE2 GLU   105      42.585  42.819  59.852  1.00  0.00           O  
ATOM   1474  C   GLU   105      45.549  38.613  59.541  1.00  0.00           C  
ATOM   1475  O   GLU   105      46.647  39.034  59.905  1.00  0.00           O  
ATOM   1476  N   ASP   106      45.386  37.943  58.402  1.00  0.00           N  
ATOM   1477  H   ASP   106      44.516  37.455  58.243  1.00  0.00           H  
ATOM   1478  CA  ASP   106      46.428  37.889  57.369  1.00  0.00           C  
ATOM   1479  HA  ASP   106      47.351  37.488  57.789  1.00  0.00           H  
ATOM   1480  CB  ASP   106      45.977  37.034  56.172  1.00  0.00           C  
ATOM   1481  HB2 ASP   106      46.696  37.173  55.365  1.00  0.00           H  
ATOM   1482  HB3 ASP   106      45.004  37.392  55.836  1.00  0.00           H  
ATOM   1483  CG  ASP   106      45.872  35.546  56.462  1.00  0.00           C  
ATOM   1484  OD1 ASP   106      44.927  35.178  57.195  1.00  0.00           O  
ATOM   1485  OD2 ASP   106      46.633  34.787  55.832  1.00  0.00           O  
ATOM   1486  C   ASP   106      46.668  39.295  56.824  1.00  0.00           C  
ATOM   1487  O   ASP   106      47.790  39.674  56.477  1.00  0.00           O  
ATOM   1488  N   GLY   107      45.571  40.042  56.678  1.00  0.00           N  
ATOM   1489  H   GLY   107      44.739  39.799  57.197  1.00  0.00           H  
ATOM   1490  CA  GLY   107      45.541  41.184  55.801  1.00  0.00           C  
ATOM   1491  HA2 GLY   107      44.522  41.566  55.739  1.00  0.00           H  
ATOM   1492  HA3 GLY   107      46.197  41.961  56.195  1.00  0.00           H  
ATOM   1493  C   GLY   107      46.015  40.777  54.409  1.00  0.00           C  
ATOM   1494  O   GLY   107      45.810  39.651  53.958  1.00  0.00           O  
ATOM   1495  N   MET   108      46.622  41.713  53.701  1.00  0.00           N  
ATOM   1496  H   MET   108      46.680  42.643  54.090  1.00  0.00           H  
ATOM   1497  CA  MET   108      47.211  41.477  52.393  1.00  0.00           C  
ATOM   1498  HA  MET   108      47.297  40.402  52.232  1.00  0.00           H  
ATOM   1499  CB  MET   108      46.315  42.071  51.311  1.00  0.00           C  
ATOM   1500  HB2 MET   108      46.868  42.094  50.372  1.00  0.00           H  
ATOM   1501  HB3 MET   108      46.048  43.090  51.591  1.00  0.00           H  
ATOM   1502  CG  MET   108      45.039  41.262  51.109  1.00  0.00           C  
ATOM   1503  HG2 MET   108      45.313  40.226  50.910  1.00  0.00           H  
ATOM   1504  HG3 MET   108      44.448  41.301  52.024  1.00  0.00           H  
ATOM   1505  SD  MET   108      44.032  41.864  49.737  1.00  0.00           S  
ATOM   1506  CE  MET   108      42.638  40.752  49.983  1.00  0.00           C  
ATOM   1507  HE1 MET   108      42.050  41.089  50.836  1.00  0.00           H  
ATOM   1508  HE2 MET   108      43.007  39.744  50.172  1.00  0.00           H  
ATOM   1509  HE3 MET   108      42.014  40.749  49.090  1.00  0.00           H  
ATOM   1510  C   MET   108      48.605  42.098  52.360  1.00  0.00           C  
ATOM   1511  O   MET   108      48.736  43.268  51.992  1.00  0.00           O  
ATOM   1512  N   PRO   109      49.660  41.361  52.755  1.00  0.00           N  
ATOM   1513  CD  PRO   109      49.626  40.011  53.296  1.00  0.00           C  
ATOM   1514  HD2 PRO   109      48.852  39.927  54.059  1.00  0.00           H  
ATOM   1515  HD3 PRO   109      49.444  39.292  52.497  1.00  0.00           H  
ATOM   1516  CG  PRO   109      51.003  39.776  53.908  1.00  0.00           C  
ATOM   1517  HG2 PRO   109      51.288  38.726  53.843  1.00  0.00           H  
ATOM   1518  HG3 PRO   109      51.024  40.115  54.944  1.00  0.00           H  
ATOM   1519  CB  PRO   109      51.909  40.648  53.040  1.00  0.00           C  
ATOM   1520  HB2 PRO   109      52.810  40.939  53.580  1.00  0.00           H  
ATOM   1521  HB3 PRO   109      52.167  40.131  52.116  1.00  0.00           H  
ATOM   1522  CA  PRO   109      51.025  41.861  52.748  1.00  0.00           C  
ATOM   1523  HA  PRO   109      51.134  42.570  53.568  1.00  0.00           H  
ATOM   1524  C   PRO   109      51.423  42.562  51.450  1.00  0.00           C  
ATOM   1525  O   PRO   109      52.170  43.532  51.512  1.00  0.00           O  
ATOM   1526  N   VAL   110      50.909  42.134  50.296  1.00  0.00           N  
ATOM   1527  H   VAL   110      50.255  41.365  50.316  1.00  0.00           H  
ATOM   1528  CA  VAL   110      51.250  42.730  48.997  1.00  0.00           C  
ATOM   1529  HA  VAL   110      51.848  43.615  49.213  1.00  0.00           H  
ATOM   1530  CB  VAL   110      52.154  41.786  48.171  1.00  0.00           C  
ATOM   1531  HB  VAL   110      52.348  42.260  47.209  1.00  0.00           H  
ATOM   1532  CG1 VAL   110      53.504  41.566  48.875  1.00  0.00           C  
ATOM   1533 HG11 VAL   110      53.977  42.530  49.064  1.00  0.00           H  
ATOM   1534 HG12 VAL   110      53.340  41.050  49.821  1.00  0.00           H  
ATOM   1535 HG13 VAL   110      54.151  40.962  48.239  1.00  0.00           H  
ATOM   1536  CG2 VAL   110      51.493  40.431  47.908  1.00  0.00           C  
ATOM   1537 HG21 VAL   110      50.536  40.584  47.409  1.00  0.00           H  
ATOM   1538 HG22 VAL   110      51.331  39.916  48.855  1.00  0.00           H  
ATOM   1539 HG23 VAL   110      52.142  39.828  47.273  1.00  0.00           H  
ATOM   1540  C   VAL   110      50.006  43.222  48.249  1.00  0.00           C  
ATOM   1541  O   VAL   110      49.964  43.200  47.023  1.00  0.00           O  
ATOM   1542  N   ALA   111      48.996  43.711  48.976  1.00  0.00           N  
ATOM   1543  H   ALA   111      48.932  43.497  49.961  1.00  0.00           H  
ATOM   1544  CA  ALA   111      47.986  44.555  48.343  1.00  0.00           C  
ATOM   1545  HA  ALA   111      47.469  43.970  47.582  1.00  0.00           H  
ATOM   1546  CB  ALA   111      46.959  45.056  49.357  1.00  0.00           C  
ATOM   1547  HB1 ALA   111      46.472  44.205  49.833  1.00  0.00           H  
ATOM   1548  HB2 ALA   111      47.461  45.658  50.115  1.00  0.00           H  
ATOM   1549  HB3 ALA   111      46.211  45.663  48.847  1.00  0.00           H  
ATOM   1550  C   ALA   111      48.680  45.740  47.664  1.00  0.00           C  
ATOM   1551  O   ALA   111      49.504  46.416  48.291  1.00  0.00           O  
ATOM   1552  N   ALA   112      48.357  45.989  46.398  1.00  0.00           N  
ATOM   1553  H   ALA   112      47.634  45.426  45.972  1.00  0.00           H  
ATOM   1554  CA  ALA   112      48.985  47.026  45.590  1.00  0.00           C  
ATOM   1555  HA  ALA   112      49.378  47.798  46.252  1.00  0.00           H  
ATOM   1556  CB  ALA   112      50.153  46.397  44.815  1.00  0.00           C  
ATOM   1557  HB1 ALA   112      50.636  47.159  44.203  1.00  0.00           H  
ATOM   1558  HB2 ALA   112      49.776  45.601  44.173  1.00  0.00           H  
ATOM   1559  HB3 ALA   112      50.876  45.984  45.519  1.00  0.00           H  
ATOM   1560  C   ALA   112      47.963  47.663  44.641  1.00  0.00           C  
ATOM   1561  O   ALA   112      46.893  47.107  44.409  1.00  0.00           O  
ATOM   1562  N   MET   113      48.298  48.822  44.083  1.00  0.00           N  
ATOM   1563  H   MET   113      49.193  49.214  44.338  1.00  0.00           H  
ATOM   1564  CA  MET   113      47.485  49.580  43.133  1.00  0.00           C  
ATOM   1565  HA  MET   113      46.725  48.920  42.714  1.00  0.00           H  
ATOM   1566  CB  MET   113      46.786  50.749  43.855  1.00  0.00           C  
ATOM   1567  HB2 MET   113      46.234  51.332  43.118  1.00  0.00           H  
ATOM   1568  HB3 MET   113      47.544  51.385  44.312  1.00  0.00           H  
ATOM   1569  CG  MET   113      45.809  50.282  44.941  1.00  0.00           C  
ATOM   1570  HG2 MET   113      45.224  49.455  44.539  1.00  0.00           H  
ATOM   1571  HG3 MET   113      46.384  49.919  45.793  1.00  0.00           H  
ATOM   1572  SD  MET   113      44.655  51.561  45.523  1.00  0.00           S  
ATOM   1573  CE  MET   113      45.783  52.748  46.300  1.00  0.00           C  
ATOM   1574  HE1 MET   113      45.670  52.702  47.383  1.00  0.00           H  
ATOM   1575  HE2 MET   113      45.547  53.754  45.953  1.00  0.00           H  
ATOM   1576  HE3 MET   113      46.810  52.502  46.031  1.00  0.00           H  
ATOM   1577  C   MET   113      48.389  50.080  41.996  1.00  0.00           C  
ATOM   1578  O   MET   113      49.592  49.841  42.020  1.00  0.00           O  
ATOM   1579  N   SER   114      47.823  50.766  41.006  1.00  0.00           N  
ATOM   1580  H   SER   114      46.817  50.854  41.022  1.00  0.00           H  
ATOM   1581  CA  SER   114      48.534  51.405  39.894  1.00  0.00           C  
ATOM   1582  HA  SER   114      49.587  51.540  40.141  1.00  0.00           H  
ATOM   1583  CB  SER   114      48.383  50.523  38.663  1.00  0.00           C  
ATOM   1584  HB2 SER   114      48.593  49.489  38.936  1.00  0.00           H  
ATOM   1585  HB3 SER   114      47.361  50.596  38.291  1.00  0.00           H  
ATOM   1586  OG  SER   114      49.271  50.921  37.655  1.00  0.00           O  
ATOM   1587  HG  SER   114      50.079  50.407  37.718  1.00  0.00           H  
ATOM   1588  C   SER   114      47.865  52.754  39.647  1.00  0.00           C  
ATOM   1589  O   SER   114      46.698  52.897  40.010  1.00  0.00           O  
ATOM   1590  N   SER   115      48.551  53.749  39.090  1.00  0.00           N  
ATOM   1591  H   SER   115      49.494  53.586  38.768  1.00  0.00           H  
ATOM   1592  CA  SER   115      47.954  55.078  38.938  1.00  0.00           C  
ATOM   1593  HA  SER   115      46.878  54.946  38.825  1.00  0.00           H  
ATOM   1594  CB  SER   115      48.192  55.895  40.216  1.00  0.00           C  
ATOM   1595  HB2 SER   115      48.036  55.253  41.083  1.00  0.00           H  
ATOM   1596  HB3 SER   115      49.219  56.261  40.221  1.00  0.00           H  
ATOM   1597  OG  SER   115      47.307  56.994  40.292  1.00  0.00           O  
ATOM   1598  HG  SER   115      47.793  57.779  40.555  1.00  0.00           H  
ATOM   1599  C   SER   115      48.467  55.777  37.687  1.00  0.00           C  
ATOM   1600  O   SER   115      49.556  56.340  37.687  1.00  0.00           O  
ATOM   1601  N   ASN   116      47.694  55.710  36.605  1.00  0.00           N  
ATOM   1602  H   ASN   116      46.796  55.256  36.693  1.00  0.00           H  
ATOM   1603  CA  ASN   116      48.061  56.251  35.299  1.00  0.00           C  
ATOM   1604  HA  ASN   116      48.426  57.272  35.412  1.00  0.00           H  
ATOM   1605  CB  ASN   116      49.156  55.375  34.672  1.00  0.00           C  
ATOM   1606  HB2 ASN   116      49.342  55.723  33.656  1.00  0.00           H  
ATOM   1607  HB3 ASN   116      50.071  55.481  35.255  1.00  0.00           H  
ATOM   1608  CG  ASN   116      48.772  53.906  34.621  1.00  0.00           C  
ATOM   1609  OD1 ASN   116      48.991  53.151  35.557  1.00  0.00           O  
ATOM   1610  ND2 ASN   116      48.220  53.443  33.523  1.00  0.00           N  
ATOM   1611 HD21 ASN   116      48.049  54.062  32.744  1.00  0.00           H  
ATOM   1612 HD22 ASN   116      47.966  52.468  33.458  1.00  0.00           H  
ATOM   1613  C   ASN   116      46.844  56.237  34.380  1.00  0.00           C  
ATOM   1614  O   ASN   116      45.919  55.458  34.600  1.00  0.00           O  
ATOM   1615  N   VAL   117      46.878  56.991  33.284  1.00  0.00           N  
ATOM   1616  H   VAL   117      47.591  57.699  33.185  1.00  0.00           H  
ATOM   1617  CA  VAL   117      45.890  56.801  32.222  1.00  0.00           C  
ATOM   1618  HA  VAL   117      44.902  56.878  32.677  1.00  0.00           H  
ATOM   1619  CB  VAL   117      45.961  57.841  31.099  1.00  0.00           C  
ATOM   1620  HB  VAL   117      46.913  57.753  30.575  1.00  0.00           H  
ATOM   1621  CG1 VAL   117      44.804  57.597  30.118  1.00  0.00           C  
ATOM   1622 HG11 VAL   117      44.884  56.592  29.703  1.00  0.00           H  
ATOM   1623 HG12 VAL   117      44.852  58.328  29.311  1.00  0.00           H  
ATOM   1624 HG13 VAL   117      43.854  57.698  30.644  1.00  0.00           H  
ATOM   1625  CG2 VAL   117      45.805  59.260  31.653  1.00  0.00           C  
ATOM   1626 HG21 VAL   117      46.613  59.467  32.355  1.00  0.00           H  
ATOM   1627 HG22 VAL   117      44.847  59.346  32.166  1.00  0.00           H  
ATOM   1628 HG23 VAL   117      45.844  59.977  30.833  1.00  0.00           H  
ATOM   1629  C   VAL   117      46.033  55.393  31.680  1.00  0.00           C  
ATOM   1630  O   VAL   117      47.131  54.974  31.317  1.00  0.00           O  
ATOM   1631  N   GLY   118      44.928  54.659  31.684  1.00  0.00           N  
ATOM   1632  H   GLY   118      44.082  55.109  32.002  1.00  0.00           H  
ATOM   1633  CA  GLY   118      44.820  53.271  31.275  1.00  0.00           C  
ATOM   1634  HA2 GLY   118      43.912  53.153  30.684  1.00  0.00           H  
ATOM   1635  HA3 GLY   118      45.680  53.018  30.655  1.00  0.00           H  
ATOM   1636  C   GLY   118      44.761  52.304  32.455  1.00  0.00           C  
ATOM   1637  O   GLY   118      44.591  51.101  32.247  1.00  0.00           O  
ATOM   1638  N   GLY   119      44.910  52.810  33.679  1.00  0.00           N  
ATOM   1639  H   GLY   119      45.067  53.803  33.773  1.00  0.00           H  
ATOM   1640  CA  GLY   119      44.857  52.004  34.881  1.00  0.00           C  
ATOM   1641  HA2 GLY   119      43.871  51.544  34.949  1.00  0.00           H  
ATOM   1642  HA3 GLY   119      45.006  52.650  35.746  1.00  0.00           H  
ATOM   1643  C   GLY   119      45.911  50.903  34.899  1.00  0.00           C  
ATOM   1644  O   GLY   119      46.885  50.905  34.137  1.00  0.00           O  
ATOM   1645  N   MET   120      45.727  49.944  35.795  1.00  0.00           N  
ATOM   1646  H   MET   120      44.939  50.014  36.423  1.00  0.00           H  
ATOM   1647  CA  MET   120      46.608  48.800  35.912  1.00  0.00           C  
ATOM   1648  HA  MET   120      47.621  49.170  36.069  1.00  0.00           H  
ATOM   1649  CB  MET   120      46.188  48.021  37.164  1.00  0.00           C  
ATOM   1650  HB2 MET   120      46.035  48.727  37.981  1.00  0.00           H  
ATOM   1651  HB3 MET   120      45.250  47.503  36.962  1.00  0.00           H  
ATOM   1652  CG  MET   120      47.235  47.001  37.589  1.00  0.00           C  
ATOM   1653  HG2 MET   120      48.153  47.533  37.839  1.00  0.00           H  
ATOM   1654  HG3 MET   120      47.435  46.333  36.751  1.00  0.00           H  
ATOM   1655  SD  MET   120      46.741  46.006  39.022  1.00  0.00           S  
ATOM   1656  CE  MET   120      46.928  47.197  40.377  1.00  0.00           C  
ATOM   1657  HE1 MET   120      46.658  46.721  41.320  1.00  0.00           H  
ATOM   1658  HE2 MET   120      47.964  47.534  40.424  1.00  0.00           H  
ATOM   1659  HE3 MET   120      46.275  48.052  40.202  1.00  0.00           H  
ATOM   1660  C   MET   120      46.604  47.952  34.618  1.00  0.00           C  
ATOM   1661  O   MET   120      47.609  47.320  34.279  1.00  0.00           O  
ATOM   1662  N   ALA   121      45.531  48.024  33.821  1.00  0.00           N  
ATOM   1663  H   ALA   121      44.737  48.563  34.136  1.00  0.00           H  
ATOM   1664  CA  ALA   121      45.446  47.362  32.516  1.00  0.00           C  
ATOM   1665  HA  ALA   121      45.758  46.326  32.651  1.00  0.00           H  
ATOM   1666  CB  ALA   121      44.005  47.348  32.025  1.00  0.00           C  
ATOM   1667  HB1 ALA   121      43.364  46.910  32.790  1.00  0.00           H  
ATOM   1668  HB2 ALA   121      43.938  46.756  31.112  1.00  0.00           H  
ATOM   1669  HB3 ALA   121      43.681  48.368  31.820  1.00  0.00           H  
ATOM   1670  C   ALA   121      46.348  47.981  31.434  1.00  0.00           C  
ATOM   1671  O   ALA   121      46.411  47.461  30.324  1.00  0.00           O  
ATOM   1672  N   ALA   122      47.085  49.052  31.720  1.00  0.00           N  
ATOM   1673  H   ALA   122      46.882  49.590  32.550  1.00  0.00           H  
ATOM   1674  CA  ALA   122      48.185  49.459  30.846  1.00  0.00           C  
ATOM   1675  HA  ALA   122      47.862  49.316  29.815  1.00  0.00           H  
ATOM   1676  CB  ALA   122      48.462  50.949  31.047  1.00  0.00           C  
ATOM   1677  HB1 ALA   122      49.281  51.258  30.398  1.00  0.00           H  
ATOM   1678  HB2 ALA   122      48.734  51.131  32.087  1.00  0.00           H  
ATOM   1679  HB3 ALA   122      47.568  51.521  30.800  1.00  0.00           H  
ATOM   1680  C   ALA   122      49.454  48.600  31.069  1.00  0.00           C  
ATOM   1681  O   ALA   122      50.460  48.838  30.398  1.00  0.00           O  
ATOM   1682  N   HIE   123      49.447  47.641  32.016  1.00  0.00           N  
ATOM   1683  H   HIE   123      48.577  47.456  32.494  1.00  0.00           H  
ATOM   1684  CA  HIE   123      50.637  46.837  32.403  1.00  0.00           C  
ATOM   1685  HA  HIE   123      51.402  46.989  31.642  1.00  0.00           H  
ATOM   1686  CB  HIE   123      51.215  47.311  33.753  1.00  0.00           C  
ATOM   1687  HB2 HIE   123      52.290  47.133  33.743  1.00  0.00           H  
ATOM   1688  HB3 HIE   123      50.772  46.713  34.549  1.00  0.00           H  
ATOM   1689  CG  HIE   123      50.983  48.766  34.060  1.00  0.00           C  
ATOM   1690  ND1 HIE   123      51.374  49.836  33.282  1.00  0.00           N  
ATOM   1691  CE1 HIE   123      50.798  50.934  33.797  1.00  0.00           C  
ATOM   1692  HE1 HIE   123      50.889  51.933  33.398  1.00  0.00           H  
ATOM   1693  NE2 HIE   123      50.089  50.593  34.890  1.00  0.00           N  
ATOM   1694  HE2 HIE   123      49.556  51.225  35.470  1.00  0.00           H  
ATOM   1695  CD2 HIE   123      50.215  49.234  35.082  1.00  0.00           C  
ATOM   1696  HD2 HIE   123      49.788  48.654  35.886  1.00  0.00           H  
ATOM   1697  C   HIE   123      50.367  45.327  32.501  1.00  0.00           C  
ATOM   1698  O   HIE   123      51.300  44.543  32.391  1.00  0.00           O  
ATOM   1699  N   TRP   124      49.113  44.929  32.703  1.00  0.00           N  
ATOM   1700  H   TRP   124      48.400  45.644  32.710  1.00  0.00           H  
ATOM   1701  CA  TRP   124      48.672  43.544  32.917  1.00  0.00           C  
ATOM   1702  HA  TRP   124      49.097  43.209  33.863  1.00  0.00           H  
ATOM   1703  CB  TRP   124      47.141  43.556  33.078  1.00  0.00           C  
ATOM   1704  HB2 TRP   124      46.896  44.350  33.783  1.00  0.00           H  
ATOM   1705  HB3 TRP   124      46.843  42.607  33.524  1.00  0.00           H  
ATOM   1706  CG  TRP   124      46.300  43.775  31.849  1.00  0.00           C  
ATOM   1707  CD1 TRP   124      46.632  44.484  30.752  1.00  0.00           C  
ATOM   1708  HD1 TRP   124      47.556  45.032  30.636  1.00  0.00           H  
ATOM   1709  NE1 TRP   124      45.649  44.420  29.805  1.00  0.00           N  
ATOM   1710  HE1 TRP   124      45.697  44.873  28.903  1.00  0.00           H  
ATOM   1711  CE2 TRP   124      44.595  43.667  30.232  1.00  0.00           C  
ATOM   1712  CZ2 TRP   124      43.401  43.269  29.624  1.00  0.00           C  
ATOM   1713  HZ2 TRP   124      43.143  43.620  28.636  1.00  0.00           H  
ATOM   1714  CH2 TRP   124      42.542  42.404  30.323  1.00  0.00           C  
ATOM   1715  HH2 TRP   124      41.617  42.078  29.872  1.00  0.00           H  
ATOM   1716  CZ3 TRP   124      42.892  41.964  31.614  1.00  0.00           C  
ATOM   1717  HZ3 TRP   124      42.248  41.272  32.136  1.00  0.00           H  
ATOM   1718  CE3 TRP   124      44.073  42.418  32.230  1.00  0.00           C  
ATOM   1719  HE3 TRP   124      44.292  42.117  33.244  1.00  0.00           H  
ATOM   1720  CD2 TRP   124      44.972  43.256  31.548  1.00  0.00           C  
ATOM   1721  C   TRP   124      49.095  42.526  31.834  1.00  0.00           C  
ATOM   1722  O   TRP   124      49.276  42.892  30.682  1.00  0.00           O  
ATOM   1723  N   THR   125      49.120  41.230  32.164  1.00  0.00           N  
ATOM   1724  H   THR   125      48.932  40.986  33.126  1.00  0.00           H  
ATOM   1725  CA  THR   125      49.405  40.128  31.215  1.00  0.00           C  
ATOM   1726  HA  THR   125      50.120  40.500  30.481  1.00  0.00           H  
ATOM   1727  CB  THR   125      50.066  38.950  31.956  1.00  0.00           C  
ATOM   1728  HB  THR   125      50.082  38.080  31.300  1.00  0.00           H  
ATOM   1729  CG2 THR   125      51.500  39.281  32.384  1.00  0.00           C  
ATOM   1730 HG21 THR   125      51.931  38.425  32.903  1.00  0.00           H  
ATOM   1731 HG22 THR   125      52.098  39.510  31.502  1.00  0.00           H  
ATOM   1732 HG23 THR   125      51.490  40.143  33.051  1.00  0.00           H  
ATOM   1733  OG1 THR   125      49.352  38.630  33.131  1.00  0.00           O  
ATOM   1734  HG1 THR   125      48.444  38.415  32.906  1.00  0.00           H  
ATOM   1735  C   THR   125      48.155  39.649  30.449  1.00  0.00           C  
ATOM   1736  O   THR   125      48.226  38.702  29.674  1.00  0.00           O  
ATOM   1737  N   ALA   126      47.013  40.309  30.652  1.00  0.00           N  
ATOM   1738  H   ALA   126      46.957  40.898  31.471  1.00  0.00           H  
ATOM   1739  CA  ALA   126      45.834  40.250  29.785  1.00  0.00           C  
ATOM   1740  HA  ALA   126      45.113  40.933  30.235  1.00  0.00           H  
ATOM   1741  CB  ALA   126      46.197  40.878  28.439  1.00  0.00           C  
ATOM   1742  HB1 ALA   126      45.332  40.845  27.777  1.00  0.00           H  
ATOM   1743  HB2 ALA   126      46.498  41.915  28.591  1.00  0.00           H  
ATOM   1744  HB3 ALA   126      47.020  40.323  27.989  1.00  0.00           H  
ATOM   1745  C   ALA   126      45.088  38.904  29.649  1.00  0.00           C  
ATOM   1746  O   ALA   126      44.148  38.817  28.861  1.00  0.00           O  
ATOM   1747  N   ALA   127      45.393  37.877  30.442  1.00  0.00           N  
ATOM   1748  H   ALA   127      46.210  37.936  31.033  1.00  0.00           H  
ATOM   1749  CA  ALA   127      44.570  36.664  30.477  1.00  0.00           C  
ATOM   1750  HA  ALA   127      44.546  36.241  29.473  1.00  0.00           H  
ATOM   1751  CB  ALA   127      45.198  35.631  31.414  1.00  0.00           C  
ATOM   1752  HB1 ALA   127      46.217  35.418  31.090  1.00  0.00           H  
ATOM   1753  HB2 ALA   127      45.215  36.025  32.430  1.00  0.00           H  
ATOM   1754  HB3 ALA   127      44.610  34.714  31.390  1.00  0.00           H  
ATOM   1755  C   ALA   127      43.131  37.002  30.887  1.00  0.00           C  
ATOM   1756  O   ALA   127      42.925  37.764  31.833  1.00  0.00           O  
ATOM   1757  N   CYS   128      42.147  36.477  30.153  1.00  0.00           N  
ATOM   1758  H   CYS   128      42.413  35.848  29.409  1.00  0.00           H  
ATOM   1759  CA  CYS   128      40.715  36.734  30.332  1.00  0.00           C  
ATOM   1760  HA  CYS   128      40.533  36.972  31.380  1.00  0.00           H  
ATOM   1761  CB  CYS   128      40.324  37.953  29.477  1.00  0.00           C  
ATOM   1762  HB2 CYS   128      40.849  37.911  28.523  1.00  0.00           H  
ATOM   1763  HB3 CYS   128      39.248  37.944  29.301  1.00  0.00           H  
ATOM   1764  SG  CYS   128      40.780  39.469  30.350  1.00  0.00           S  
ATOM   1765  HG  CYS   128      41.292  39.159  31.544  1.00  0.00           H  
ATOM   1766  C   CYS   128      39.851  35.512  29.948  1.00  0.00           C  
ATOM   1767  O   CYS   128      39.164  35.550  28.928  1.00  0.00           O  
ATOM   1768  N   PRO   129      39.837  34.426  30.740  1.00  0.00           N  
ATOM   1769  CD  PRO   129      40.661  34.162  31.899  1.00  0.00           C  
ATOM   1770  HD2 PRO   129      41.701  34.410  31.689  1.00  0.00           H  
ATOM   1771  HD3 PRO   129      40.303  34.739  32.752  1.00  0.00           H  
ATOM   1772  CG  PRO   129      40.517  32.671  32.179  1.00  0.00           C  
ATOM   1773  HG2 PRO   129      40.497  32.484  33.253  1.00  0.00           H  
ATOM   1774  HG3 PRO   129      41.336  32.121  31.716  1.00  0.00           H  
ATOM   1775  CB  PRO   129      39.186  32.271  31.540  1.00  0.00           C  
ATOM   1776  HB2 PRO   129      39.314  31.376  30.931  1.00  0.00           H  
ATOM   1777  HB3 PRO   129      38.440  32.092  32.314  1.00  0.00           H  
ATOM   1778  CA  PRO   129      38.757  33.454  30.662  1.00  0.00           C  
ATOM   1779  HA  PRO   129      38.660  33.114  29.631  1.00  0.00           H  
ATOM   1780  C   PRO   129      37.427  34.089  31.107  1.00  0.00           C  
ATOM   1781  O   PRO   129      37.368  35.280  31.420  1.00  0.00           O  
ATOM   1782  N   ARG   130      36.352  33.295  31.124  1.00  0.00           N  
ATOM   1783  H   ARG   130      36.467  32.338  30.824  1.00  0.00           H  
ATOM   1784  CA  ARG   130      35.015  33.725  31.551  1.00  0.00           C  
ATOM   1785  HA  ARG   130      35.036  34.796  31.752  1.00  0.00           H  
ATOM   1786  CB  ARG   130      34.006  33.450  30.418  1.00  0.00           C  
ATOM   1787  HB2 ARG   130      32.994  33.572  30.804  1.00  0.00           H  
ATOM   1788  HB3 ARG   130      34.134  32.427  30.064  1.00  0.00           H  
ATOM   1789  CG  ARG   130      34.218  34.421  29.247  1.00  0.00           C  
ATOM   1790  HG2 ARG   130      34.206  35.442  29.628  1.00  0.00           H  
ATOM   1791  HG3 ARG   130      35.187  34.222  28.789  1.00  0.00           H  
ATOM   1792  CD  ARG   130      33.128  34.275  28.191  1.00  0.00           C  
ATOM   1793  HD2 ARG   130      33.069  33.230  27.887  1.00  0.00           H  
ATOM   1794  HD3 ARG   130      32.173  34.576  28.621  1.00  0.00           H  
ATOM   1795  NE  ARG   130      33.404  35.105  26.998  1.00  0.00           N  
ATOM   1796  HE  ARG   130      34.334  35.486  26.897  1.00  0.00           H  
ATOM   1797  CZ  ARG   130      32.515  35.385  26.049  1.00  0.00           C  
ATOM   1798  NH1 ARG   130      31.263  34.999  26.155  1.00  0.00           N  
ATOM   1799 HH11 ARG   130      30.959  34.489  26.972  1.00  0.00           H  
ATOM   1800 HH12 ARG   130      30.605  35.212  25.419  1.00  0.00           H  
ATOM   1801  NH2 ARG   130      32.874  36.034  24.964  1.00  0.00           N  
ATOM   1802 HH21 ARG   130      33.831  36.335  24.849  1.00  0.00           H  
ATOM   1803 HH22 ARG   130      32.193  36.232  24.245  1.00  0.00           H  
ATOM   1804  C   ARG   130      34.632  32.985  32.841  1.00  0.00           C  
ATOM   1805  O   ARG   130      35.087  31.857  33.027  1.00  0.00           O  
ATOM   1806  N   PRO   131      33.781  33.572  33.705  1.00  0.00           N  
ATOM   1807  CD  PRO   131      33.172  34.879  33.556  1.00  0.00           C  
ATOM   1808  HD2 PRO   131      33.900  35.663  33.762  1.00  0.00           H  
ATOM   1809  HD3 PRO   131      32.773  34.994  32.548  1.00  0.00           H  
ATOM   1810  CG  PRO   131      32.040  34.923  34.575  1.00  0.00           C  
ATOM   1811  HG2 PRO   131      31.848  35.944  34.906  1.00  0.00           H  
ATOM   1812  HG3 PRO   131      31.135  34.478  34.161  1.00  0.00           H  
ATOM   1813  CB  PRO   131      32.584  34.070  35.711  1.00  0.00           C  
ATOM   1814  HB2 PRO   131      31.772  33.612  36.275  1.00  0.00           H  
ATOM   1815  HB3 PRO   131      33.212  34.671  36.369  1.00  0.00           H  
ATOM   1816  CA  PRO   131      33.426  33.000  34.999  1.00  0.00           C  
ATOM   1817  HA  PRO   131      34.335  32.820  35.572  1.00  0.00           H  
ATOM   1818  C   PRO   131      32.663  31.682  34.839  1.00  0.00           C  
ATOM   1819  O   PRO   131      31.627  31.627  34.166  1.00  0.00           O  
ATOM   1820  N   GLY   132      33.148  30.629  35.491  1.00  0.00           N  
ATOM   1821  H   GLY   132      33.987  30.762  36.038  1.00  0.00           H  
ATOM   1822  CA  GLY   132      32.556  29.298  35.473  1.00  0.00           C  
ATOM   1823  HA2 GLY   132      31.913  29.209  34.597  1.00  0.00           H  
ATOM   1824  HA3 GLY   132      33.351  28.555  35.410  1.00  0.00           H  
ATOM   1825  C   GLY   132      31.724  29.036  36.728  1.00  0.00           C  
ATOM   1826  O   GLY   132      32.168  29.295  37.841  1.00  0.00           O  
ATOM   1827  N   GLY   133      30.539  28.447  36.551  1.00  0.00           N  
ATOM   1828  H   GLY   133      30.234  28.304  35.599  1.00  0.00           H  
ATOM   1829  CA  GLY   133      29.640  27.989  37.619  1.00  0.00           C  
ATOM   1830  HA2 GLY   133      30.005  27.028  37.982  1.00  0.00           H  
ATOM   1831  HA3 GLY   133      28.645  27.846  37.198  1.00  0.00           H  
ATOM   1832  C   GLY   133      29.532  28.943  38.816  1.00  0.00           C  
ATOM   1833  O   GLY   133      28.795  29.920  38.757  1.00  0.00           O  
ATOM   1834  N   LYS   134      30.255  28.643  39.901  1.00  0.00           N  
ATOM   1835  H   LYS   134      30.859  27.835  39.846  1.00  0.00           H  
ATOM   1836  CA  LYS   134      30.244  29.393  41.172  1.00  0.00           C  
ATOM   1837  HA  LYS   134      29.271  29.269  41.648  1.00  0.00           H  
ATOM   1838  CB  LYS   134      31.329  28.818  42.095  1.00  0.00           C  
ATOM   1839  HB2 LYS   134      32.260  28.753  41.532  1.00  0.00           H  
ATOM   1840  HB3 LYS   134      31.473  29.499  42.933  1.00  0.00           H  
ATOM   1841  CG  LYS   134      30.995  27.421  42.645  1.00  0.00           C  
ATOM   1842  HG2 LYS   134      30.324  27.518  43.499  1.00  0.00           H  
ATOM   1843  HG3 LYS   134      30.511  26.831  41.867  1.00  0.00           H  
ATOM   1844  CD  LYS   134      32.286  26.723  43.087  1.00  0.00           C  
ATOM   1845  HD2 LYS   134      32.845  27.390  43.743  1.00  0.00           H  
ATOM   1846  HD3 LYS   134      32.890  26.495  42.208  1.00  0.00           H  
ATOM   1847  CE  LYS   134      31.979  25.424  43.838  1.00  0.00           C  
ATOM   1848  HE2 LYS   134      31.653  25.664  44.850  1.00  0.00           H  
ATOM   1849  HE3 LYS   134      31.183  24.889  43.321  1.00  0.00           H  
ATOM   1850  NZ  LYS   134      33.177  24.567  43.906  1.00  0.00           N  
ATOM   1851  HZ1 LYS   134      33.509  24.379  42.971  1.00  0.00           H  
ATOM   1852  HZ2 LYS   134      33.899  25.039  44.431  1.00  0.00           H  
ATOM   1853  HZ3 LYS   134      32.943  23.696  44.362  1.00  0.00           H  
ATOM   1854  C   LYS   134      30.521  30.885  40.991  1.00  0.00           C  
ATOM   1855  O   LYS   134      30.050  31.700  41.773  1.00  0.00           O  
ATOM   1856  N   GLU   135      31.312  31.233  39.988  1.00  0.00           N  
ATOM   1857  H   GLU   135      31.617  30.512  39.350  1.00  0.00           H  
ATOM   1858  CA  GLU   135      31.768  32.598  39.751  1.00  0.00           C  
ATOM   1859  HA  GLU   135      32.099  33.033  40.694  1.00  0.00           H  
ATOM   1860  CB  GLU   135      32.953  32.530  38.787  1.00  0.00           C  
ATOM   1861  HB2 GLU   135      32.609  32.097  37.848  1.00  0.00           H  
ATOM   1862  HB3 GLU   135      33.308  33.543  38.596  1.00  0.00           H  
ATOM   1863  CG  GLU   135      34.121  31.688  39.309  1.00  0.00           C  
ATOM   1864  HG2 GLU   135      33.828  30.639  39.338  1.00  0.00           H  
ATOM   1865  HG3 GLU   135      34.387  32.019  40.313  1.00  0.00           H  
ATOM   1866  CD  GLU   135      35.320  31.855  38.384  1.00  0.00           C  
ATOM   1867  OE1 GLU   135      35.286  31.268  37.283  1.00  0.00           O  
ATOM   1868  OE2 GLU   135      36.249  32.588  38.783  1.00  0.00           O  
ATOM   1869  C   GLU   135      30.672  33.490  39.141  1.00  0.00           C  
ATOM   1870  O   GLU   135      30.854  34.700  38.983  1.00  0.00           O  
ATOM   1871  N   ARG   136      29.548  32.905  38.727  1.00  0.00           N  
ATOM   1872  H   ARG   136      29.351  31.965  39.038  1.00  0.00           H  
ATOM   1873  CA  ARG   136      28.589  33.562  37.844  1.00  0.00           C  
ATOM   1874  HA  ARG   136      29.136  34.272  37.224  1.00  0.00           H  
ATOM   1875  CB  ARG   136      27.941  32.531  36.918  1.00  0.00           C  
ATOM   1876  HB2 ARG   136      27.487  31.742  37.517  1.00  0.00           H  
ATOM   1877  HB3 ARG   136      27.173  33.017  36.315  1.00  0.00           H  
ATOM   1878  CG  ARG   136      29.009  31.920  35.992  1.00  0.00           C  
ATOM   1879  HG2 ARG   136      29.513  32.725  35.457  1.00  0.00           H  
ATOM   1880  HG3 ARG   136      29.740  31.384  36.597  1.00  0.00           H  
ATOM   1881  CD  ARG   136      28.401  30.956  34.974  1.00  0.00           C  
ATOM   1882  HD2 ARG   136      27.787  30.227  35.503  1.00  0.00           H  
ATOM   1883  HD3 ARG   136      29.204  30.435  34.454  1.00  0.00           H  
ATOM   1884  NE  ARG   136      27.562  31.657  33.985  1.00  0.00           N  
ATOM   1885  HE  ARG   136      26.567  31.673  34.160  1.00  0.00           H  
ATOM   1886  CZ  ARG   136      27.990  32.271  32.883  1.00  0.00           C  
ATOM   1887  NH1 ARG   136      29.265  32.359  32.570  1.00  0.00           N  
ATOM   1888 HH11 ARG   136      29.963  31.953  33.177  1.00  0.00           H  
ATOM   1889 HH12 ARG   136      29.546  32.833  31.723  1.00  0.00           H  
ATOM   1890  NH2 ARG   136      27.120  32.812  32.063  1.00  0.00           N  
ATOM   1891 HH21 ARG   136      26.133  32.763  32.270  1.00  0.00           H  
ATOM   1892 HH22 ARG   136      27.438  33.278  31.225  1.00  0.00           H  
ATOM   1893  C   ARG   136      27.549  34.337  38.637  1.00  0.00           C  
ATOM   1894  O   ARG   136      26.666  33.759  39.257  1.00  0.00           O  
ATOM   1895  N   ILE   137      27.667  35.657  38.575  1.00  0.00           N  
ATOM   1896  H   ILE   137      28.481  36.014  38.096  1.00  0.00           H  
ATOM   1897  CA  ILE   137      26.747  36.650  39.125  1.00  0.00           C  
ATOM   1898  HA  ILE   137      26.915  36.721  40.200  1.00  0.00           H  
ATOM   1899  CB  ILE   137      27.039  38.031  38.487  1.00  0.00           C  
ATOM   1900  HB  ILE   137      26.927  37.950  37.406  1.00  0.00           H  
ATOM   1901  CG2 ILE   137      26.029  39.071  39.015  1.00  0.00           C  
ATOM   1902 HG21 ILE   137      26.481  40.063  38.989  1.00  0.00           H  
ATOM   1903 HG22 ILE   137      25.137  39.062  38.388  1.00  0.00           H  
ATOM   1904 HG23 ILE   137      25.755  38.823  40.041  1.00  0.00           H  
ATOM   1905  CG1 ILE   137      28.481  38.497  38.806  1.00  0.00           C  
ATOM   1906 HG12 ILE   137      28.797  38.004  39.725  1.00  0.00           H  
ATOM   1907 HG13 ILE   137      28.465  39.573  38.981  1.00  0.00           H  
ATOM   1908  CD1 ILE   137      29.528  38.197  37.724  1.00  0.00           C  
ATOM   1909 HD11 ILE   137      30.066  39.112  37.474  1.00  0.00           H  
ATOM   1910 HD12 ILE   137      30.232  37.452  38.096  1.00  0.00           H  
ATOM   1911 HD13 ILE   137      29.030  37.813  36.833  1.00  0.00           H  
ATOM   1912  C   ILE   137      25.284  36.228  38.884  1.00  0.00           C  
ATOM   1913  O   ILE   137      24.845  36.260  37.735  1.00  0.00           O  
ATOM   1914  N   PRO   138      24.509  35.859  39.923  1.00  0.00           N  
ATOM   1915  CD  PRO   138      24.878  35.805  41.332  1.00  0.00           C  
ATOM   1916  HD2 PRO   138      25.629  35.033  41.498  1.00  0.00           H  
ATOM   1917  HD3 PRO   138      25.259  36.773  41.656  1.00  0.00           H  
ATOM   1918  CG  PRO   138      23.592  35.468  42.086  1.00  0.00           C  
ATOM   1919  HG2 PRO   138      23.801  34.843  42.954  1.00  0.00           H  
ATOM   1920  HG3 PRO   138      23.078  36.380  42.388  1.00  0.00           H  
ATOM   1921  CB  PRO   138      22.764  34.706  41.051  1.00  0.00           C  
ATOM   1922  HB2 PRO   138      21.698  34.823  41.244  1.00  0.00           H  
ATOM   1923  HB3 PRO   138      23.036  33.651  41.049  1.00  0.00           H  
ATOM   1924  CA  PRO   138      23.152  35.359  39.722  1.00  0.00           C  
ATOM   1925  HA  PRO   138      23.157  34.604  38.935  1.00  0.00           H  
ATOM   1926  C   PRO   138      22.175  36.478  39.348  1.00  0.00           C  
ATOM   1927  O   PRO   138      21.188  36.231  38.666  1.00  0.00           O  
ATOM   1928  N   PHE   139      22.463  37.717  39.755  1.00  0.00           N  
ATOM   1929  H   PHE   139      23.357  37.872  40.198  1.00  0.00           H  
ATOM   1930  CA  PHE   139      21.566  38.867  39.601  1.00  0.00           C  
ATOM   1931  HA  PHE   139      20.594  38.604  40.018  1.00  0.00           H  
ATOM   1932  CB  PHE   139      22.128  40.061  40.391  1.00  0.00           C  
ATOM   1933  HB2 PHE   139      22.942  40.491  39.808  1.00  0.00           H  
ATOM   1934  HB3 PHE   139      21.341  40.810  40.485  1.00  0.00           H  
ATOM   1935  CG  PHE   139      22.663  39.756  41.778  1.00  0.00           C  
ATOM   1936  CD1 PHE   139      21.856  39.090  42.722  1.00  0.00           C  
ATOM   1937  HD1 PHE   139      20.855  38.786  42.455  1.00  0.00           H  
ATOM   1938  CE1 PHE   139      22.350  38.820  44.010  1.00  0.00           C  
ATOM   1939  HE1 PHE   139      21.728  38.309  44.729  1.00  0.00           H  
ATOM   1940  CZ  PHE   139      23.653  39.214  44.364  1.00  0.00           C  
ATOM   1941  HZ  PHE   139      24.035  38.999  45.351  1.00  0.00           H  
ATOM   1942  CE2 PHE   139      24.458  39.889  43.427  1.00  0.00           C  
ATOM   1943  HE2 PHE   139      25.457  40.197  43.698  1.00  0.00           H  
ATOM   1944  CD2 PHE   139      23.964  40.163  42.137  1.00  0.00           C  
ATOM   1945  HD2 PHE   139      24.582  40.685  41.422  1.00  0.00           H  
ATOM   1946  C   PHE   139      21.367  39.304  38.142  1.00  0.00           C  
ATOM   1947  O   PHE   139      20.610  40.237  37.886  1.00  0.00           O  
ATOM   1948  N   LEU   140      22.095  38.701  37.201  1.00  0.00           N  
ATOM   1949  H   LEU   140      22.667  37.917  37.481  1.00  0.00           H  
ATOM   1950  CA  LEU   140      22.124  39.091  35.799  1.00  0.00           C  
ATOM   1951  HA  LEU   140      21.246  39.700  35.585  1.00  0.00           H  
ATOM   1952  CB  LEU   140      23.390  39.925  35.517  1.00  0.00           C  
ATOM   1953  HB2 LEU   140      24.250  39.388  35.917  1.00  0.00           H  
ATOM   1954  HB3 LEU   140      23.511  40.022  34.438  1.00  0.00           H  
ATOM   1955  CG  LEU   140      23.368  41.336  36.141  1.00  0.00           C  
ATOM   1956  HG  LEU   140      23.106  41.251  37.196  1.00  0.00           H  
ATOM   1957  CD1 LEU   140      24.764  41.943  36.026  1.00  0.00           C  
ATOM   1958 HD11 LEU   140      24.764  42.941  36.463  1.00  0.00           H  
ATOM   1959 HD12 LEU   140      25.478  41.314  36.557  1.00  0.00           H  
ATOM   1960 HD13 LEU   140      25.047  42.007  34.975  1.00  0.00           H  
ATOM   1961  CD2 LEU   140      22.363  42.268  35.454  1.00  0.00           C  
ATOM   1962 HD21 LEU   140      21.362  41.843  35.530  1.00  0.00           H  
ATOM   1963 HD22 LEU   140      22.382  43.244  35.940  1.00  0.00           H  
ATOM   1964 HD23 LEU   140      22.631  42.380  34.403  1.00  0.00           H  
ATOM   1965  C   LEU   140      22.081  37.836  34.922  1.00  0.00           C  
ATOM   1966  O   LEU   140      23.135  37.316  34.554  1.00  0.00           O  
ATOM   1967  N   PRO   141      20.887  37.351  34.535  1.00  0.00           N  
ATOM   1968  CD  PRO   141      19.583  37.765  35.022  1.00  0.00           C  
ATOM   1969  HD2 PRO   141      19.575  37.802  36.111  1.00  0.00           H  
ATOM   1970  HD3 PRO   141      19.319  38.739  34.610  1.00  0.00           H  
ATOM   1971  CG  PRO   141      18.616  36.699  34.514  1.00  0.00           C  
ATOM   1972  HG2 PRO   141      17.623  37.118  34.350  1.00  0.00           H  
ATOM   1973  HG3 PRO   141      18.567  35.864  35.213  1.00  0.00           H  
ATOM   1974  CB  PRO   141      19.249  36.256  33.194  1.00  0.00           C  
ATOM   1975  HB2 PRO   141      18.937  36.907  32.377  1.00  0.00           H  
ATOM   1976  HB3 PRO   141      18.986  35.221  32.976  1.00  0.00           H  
ATOM   1977  CA  PRO   141      20.755  36.382  33.447  1.00  0.00           C  
ATOM   1978  HA  PRO   141      21.150  35.419  33.769  1.00  0.00           H  
ATOM   1979  C   PRO   141      21.491  36.838  32.176  1.00  0.00           C  
ATOM   1980  O   PRO   141      21.958  36.013  31.396  1.00  0.00           O  
ATOM   1981  N   ASP   142      21.654  38.153  32.021  1.00  0.00           N  
ATOM   1982  H   ASP   142      21.197  38.734  32.709  1.00  0.00           H  
ATOM   1983  CA  ASP   142      22.404  38.865  30.991  1.00  0.00           C  
ATOM   1984  HA  ASP   142      21.888  38.772  30.035  1.00  0.00           H  
ATOM   1985  CB  ASP   142      22.519  40.359  31.373  1.00  0.00           C  
ATOM   1986  HB2 ASP   142      23.290  40.433  32.140  1.00  0.00           H  
ATOM   1987  HB3 ASP   142      22.871  40.900  30.495  1.00  0.00           H  
ATOM   1988  CG  ASP   142      21.284  41.089  31.907  1.00  0.00           C  
ATOM   1989  OD1 ASP   142      20.664  40.587  32.874  1.00  0.00           O  
ATOM   1990  OD2 ASP   142      21.074  42.228  31.435  1.00  0.00           O  
ATOM   1991  C   ASP   142      23.857  38.383  30.839  1.00  0.00           C  
ATOM   1992  O   ASP   142      24.496  38.684  29.834  1.00  0.00           O  
ATOM   1993  N   LEU   143      24.424  37.744  31.870  1.00  0.00           N  
ATOM   1994  H   LEU   143      23.820  37.271  32.527  1.00  0.00           H  
ATOM   1995  CA  LEU   143      25.867  37.691  32.099  1.00  0.00           C  
ATOM   1996  HA  LEU   143      26.192  38.706  32.327  1.00  0.00           H  
ATOM   1997  CB  LEU   143      26.156  36.832  33.346  1.00  0.00           C  
ATOM   1998  HB2 LEU   143      25.677  37.305  34.204  1.00  0.00           H  
ATOM   1999  HB3 LEU   143      25.713  35.847  33.200  1.00  0.00           H  
ATOM   2000  CG  LEU   143      27.656  36.656  33.667  1.00  0.00           C  
ATOM   2001  HG  LEU   143      28.147  36.204  32.805  1.00  0.00           H  
ATOM   2002  CD1 LEU   143      28.356  37.987  33.991  1.00  0.00           C  
ATOM   2003 HD11 LEU   143      28.255  38.666  33.145  1.00  0.00           H  
ATOM   2004 HD12 LEU   143      27.896  38.434  34.872  1.00  0.00           H  
ATOM   2005 HD13 LEU   143      29.413  37.804  34.186  1.00  0.00           H  
ATOM   2006  CD2 LEU   143      27.808  35.714  34.868  1.00  0.00           C  
ATOM   2007 HD21 LEU   143      27.316  34.766  34.651  1.00  0.00           H  
ATOM   2008 HD22 LEU   143      27.350  36.169  35.746  1.00  0.00           H  
ATOM   2009 HD23 LEU   143      28.866  35.538  35.060  1.00  0.00           H  
ATOM   2010  C   LEU   143      26.677  37.221  30.890  1.00  0.00           C  
ATOM   2011  O   LEU   143      27.728  37.793  30.629  1.00  0.00           O  
ATOM   2012  N   GLU   144      26.241  36.192  30.163  1.00  0.00           N  
ATOM   2013  H   GLU   144      25.356  35.755  30.376  1.00  0.00           H  
ATOM   2014  CA  GLU   144      27.061  35.700  29.049  1.00  0.00           C  
ATOM   2015  HA  GLU   144      28.082  35.606  29.419  1.00  0.00           H  
ATOM   2016  CB  GLU   144      26.613  34.301  28.599  1.00  0.00           C  
ATOM   2017  HB2 GLU   144      26.319  33.724  29.476  1.00  0.00           H  
ATOM   2018  HB3 GLU   144      25.757  34.398  27.931  1.00  0.00           H  
ATOM   2019  CG  GLU   144      27.747  33.553  27.864  1.00  0.00           C  
ATOM   2020  HG2 GLU   144      27.383  32.566  27.581  1.00  0.00           H  
ATOM   2021  HG3 GLU   144      28.004  34.105  26.960  1.00  0.00           H  
ATOM   2022  CD  GLU   144      29.018  33.378  28.718  1.00  0.00           C  
ATOM   2023  OE1 GLU   144      30.116  33.343  28.126  1.00  0.00           O  
ATOM   2024  OE2 GLU   144      28.879  33.293  29.960  1.00  0.00           O  
ATOM   2025  C   GLU   144      27.095  36.685  27.878  1.00  0.00           C  
ATOM   2026  O   GLU   144      28.137  36.852  27.254  1.00  0.00           O  
ATOM   2027  N   GLU   145      26.014  37.420  27.638  1.00  0.00           N  
ATOM   2028  H   GLU   145      25.178  37.263  28.183  1.00  0.00           H  
ATOM   2029  CA  GLU   145      26.009  38.450  26.603  1.00  0.00           C  
ATOM   2030  HA  GLU   145      26.543  38.058  25.737  1.00  0.00           H  
ATOM   2031  CB  GLU   145      24.574  38.781  26.163  1.00  0.00           C  
ATOM   2032  HB2 GLU   145      23.998  39.073  27.041  1.00  0.00           H  
ATOM   2033  HB3 GLU   145      24.602  39.616  25.464  1.00  0.00           H  
ATOM   2034  CG  GLU   145      23.875  37.586  25.488  1.00  0.00           C  
ATOM   2035  HG2 GLU   145      22.946  37.934  25.036  1.00  0.00           H  
ATOM   2036  HG3 GLU   145      23.642  36.838  26.246  1.00  0.00           H  
ATOM   2037  CD  GLU   145      24.742  36.938  24.396  1.00  0.00           C  
ATOM   2038  OE1 GLU   145      25.357  37.700  23.612  1.00  0.00           O  
ATOM   2039  OE2 GLU   145      24.837  35.693  24.407  1.00  0.00           O  
ATOM   2040  C   GLU   145      26.737  39.707  27.074  1.00  0.00           C  
ATOM   2041  O   GLU   145      27.410  40.364  26.284  1.00  0.00           O  
ATOM   2042  N   LEU   146      26.711  40.005  28.374  1.00  0.00           N  
ATOM   2043  H   LEU   146      26.086  39.503  28.989  1.00  0.00           H  
ATOM   2044  CA  LEU   146      27.576  41.049  28.918  1.00  0.00           C  
ATOM   2045  HA  LEU   146      27.408  41.965  28.352  1.00  0.00           H  
ATOM   2046  CB  LEU   146      27.265  41.327  30.395  1.00  0.00           C  
ATOM   2047  HB2 LEU   146      27.388  40.393  30.944  1.00  0.00           H  
ATOM   2048  HB3 LEU   146      27.995  42.044  30.770  1.00  0.00           H  
ATOM   2049  CG  LEU   146      25.860  41.866  30.694  1.00  0.00           C  
ATOM   2050  HG  LEU   146      25.123  41.181  30.275  1.00  0.00           H  
ATOM   2051  CD1 LEU   146      25.684  41.915  32.218  1.00  0.00           C  
ATOM   2052 HD11 LEU   146      25.826  40.917  32.633  1.00  0.00           H  
ATOM   2053 HD12 LEU   146      26.420  42.595  32.647  1.00  0.00           H  
ATOM   2054 HD13 LEU   146      24.681  42.269  32.457  1.00  0.00           H  
ATOM   2055  CD2 LEU   146      25.634  43.265  30.099  1.00  0.00           C  
ATOM   2056 HD21 LEU   146      25.760  43.225  29.017  1.00  0.00           H  
ATOM   2057 HD22 LEU   146      26.357  43.961  30.523  1.00  0.00           H  
ATOM   2058 HD23 LEU   146      24.624  43.601  30.335  1.00  0.00           H  
ATOM   2059  C   LEU   146      29.046  40.655  28.776  1.00  0.00           C  
ATOM   2060  O   LEU   146      29.883  41.525  28.574  1.00  0.00           O  
ATOM   2061  N   LEU   147      29.377  39.365  28.866  1.00  0.00           N  
ATOM   2062  H   LEU   147      28.654  38.697  29.090  1.00  0.00           H  
ATOM   2063  CA  LEU   147      30.739  38.875  28.655  1.00  0.00           C  
ATOM   2064  HA  LEU   147      31.424  39.546  29.173  1.00  0.00           H  
ATOM   2065  CB  LEU   147      30.916  37.465  29.241  1.00  0.00           C  
ATOM   2066  HB2 LEU   147      30.079  36.848  28.915  1.00  0.00           H  
ATOM   2067  HB3 LEU   147      31.840  37.037  28.852  1.00  0.00           H  
ATOM   2068  CG  LEU   147      30.968  37.443  30.784  1.00  0.00           C  
ATOM   2069  HG  LEU   147      30.242  38.158  31.172  1.00  0.00           H  
ATOM   2070  CD1 LEU   147      30.601  36.044  31.284  1.00  0.00           C  
ATOM   2071 HD11 LEU   147      29.570  35.819  31.011  1.00  0.00           H  
ATOM   2072 HD12 LEU   147      30.706  36.007  32.368  1.00  0.00           H  
ATOM   2073 HD13 LEU   147      31.266  35.310  30.829  1.00  0.00           H  
ATOM   2074  CD2 LEU   147      32.361  37.810  31.318  1.00  0.00           C  
ATOM   2075 HD21 LEU   147      32.634  38.806  30.968  1.00  0.00           H  
ATOM   2076 HD22 LEU   147      32.346  37.799  32.408  1.00  0.00           H  
ATOM   2077 HD23 LEU   147      33.091  37.085  30.957  1.00  0.00           H  
ATOM   2078  C   LEU   147      31.102  38.879  27.169  1.00  0.00           C  
ATOM   2079  O   LEU   147      32.244  39.175  26.846  1.00  0.00           O  
ATOM   2080  N   ASN   148      30.158  38.611  26.263  1.00  0.00           N  
ATOM   2081  H   ASN   148      29.262  38.265  26.577  1.00  0.00           H  
ATOM   2082  CA  ASN   148      30.382  38.803  24.827  1.00  0.00           C  
ATOM   2083  HA  ASN   148      31.256  38.221  24.534  1.00  0.00           H  
ATOM   2084  CB  ASN   148      29.179  38.333  23.985  1.00  0.00           C  
ATOM   2085  HB2 ASN   148      28.266  38.707  24.448  1.00  0.00           H  
ATOM   2086  HB3 ASN   148      29.264  38.755  22.984  1.00  0.00           H  
ATOM   2087  CG  ASN   148      29.079  36.823  23.873  1.00  0.00           C  
ATOM   2088  OD1 ASN   148      30.092  36.130  23.829  1.00  0.00           O  
ATOM   2089  ND2 ASN   148      27.886  36.281  23.796  1.00  0.00           N  
ATOM   2090 HD21 ASN   148      27.063  36.866  23.823  1.00  0.00           H  
ATOM   2091 HD22 ASN   148      27.791  35.279  23.710  1.00  0.00           H  
ATOM   2092  C   ASN   148      30.661  40.269  24.531  1.00  0.00           C  
ATOM   2093  O   ASN   148      31.535  40.584  23.730  1.00  0.00           O  
ATOM   2094  N   ASP   149      29.945  41.184  25.172  1.00  0.00           N  
ATOM   2095  H   ASP   149      29.214  40.888  25.803  1.00  0.00           H  
ATOM   2096  CA  ASP   149      30.191  42.604  24.984  1.00  0.00           C  
ATOM   2097  HA  ASP   149      30.258  42.794  23.913  1.00  0.00           H  
ATOM   2098  CB  ASP   149      29.024  43.413  25.532  1.00  0.00           C  
ATOM   2099  HB2 ASP   149      28.090  42.886  25.339  1.00  0.00           H  
ATOM   2100  HB3 ASP   149      29.149  43.554  26.606  1.00  0.00           H  
ATOM   2101  CG  ASP   149      29.000  44.766  24.840  1.00  0.00           C  
ATOM   2102  OD1 ASP   149      29.733  45.662  25.276  1.00  0.00           O  
ATOM   2103  OD2 ASP   149      28.242  44.899  23.854  1.00  0.00           O  
ATOM   2104  C   ASP   149      31.524  43.020  25.622  1.00  0.00           C  
ATOM   2105  O   ASP   149      32.292  43.768  25.033  1.00  0.00           O  
ATOM   2106  N   ALA   150      31.882  42.446  26.768  1.00  0.00           N  
ATOM   2107  H   ALA   150      31.223  41.844  27.241  1.00  0.00           H  
ATOM   2108  CA  ALA   150      33.196  42.659  27.361  1.00  0.00           C  
ATOM   2109  HA  ALA   150      33.334  43.731  27.505  1.00  0.00           H  
ATOM   2110  CB  ALA   150      33.258  41.985  28.728  1.00  0.00           C  
ATOM   2111  HB1 ALA   150      32.453  42.364  29.357  1.00  0.00           H  
ATOM   2112  HB2 ALA   150      34.218  42.202  29.197  1.00  0.00           H  
ATOM   2113  HB3 ALA   150      33.148  40.907  28.607  1.00  0.00           H  
ATOM   2114  C   ALA   150      34.317  42.152  26.440  1.00  0.00           C  
ATOM   2115  O   ALA   150      35.388  42.747  26.377  1.00  0.00           O  
ATOM   2116  N   ASP   151      34.065  41.090  25.682  1.00  0.00           N  
ATOM   2117  H   ASP   151      33.174  40.630  25.804  1.00  0.00           H  
ATOM   2118  CA  ASP   151      34.982  40.538  24.684  1.00  0.00           C  
ATOM   2119  HA  ASP   151      35.973  40.445  25.129  1.00  0.00           H  
ATOM   2120  CB  ASP   151      34.479  39.141  24.299  1.00  0.00           C  
ATOM   2121  HB2 ASP   151      33.715  39.249  23.529  1.00  0.00           H  
ATOM   2122  HB3 ASP   151      34.030  38.675  25.176  1.00  0.00           H  
ATOM   2123  CG  ASP   151      35.571  38.233  23.769  1.00  0.00           C  
ATOM   2124  OD1 ASP   151      35.450  37.019  24.065  1.00  0.00           O  
ATOM   2125  OD2 ASP   151      36.504  38.742  23.108  1.00  0.00           O  
ATOM   2126  C   ASP   151      35.073  41.463  23.459  1.00  0.00           C  
ATOM   2127  O   ASP   151      36.157  41.802  22.996  1.00  0.00           O  
ATOM   2128  N   ARG   152      33.938  42.007  23.014  1.00  0.00           N  
ATOM   2129  H   ARG   152      33.072  41.654  23.396  1.00  0.00           H  
ATOM   2130  CA  ARG   152      33.848  43.082  22.009  1.00  0.00           C  
ATOM   2131  HA  ARG   152      34.294  42.729  21.079  1.00  0.00           H  
ATOM   2132  CB  ARG   152      32.348  43.345  21.769  1.00  0.00           C  
ATOM   2133  HB2 ARG   152      31.867  42.383  21.588  1.00  0.00           H  
ATOM   2134  HB3 ARG   152      31.926  43.772  22.679  1.00  0.00           H  
ATOM   2135  CG  ARG   152      31.998  44.269  20.597  1.00  0.00           C  
ATOM   2136  HG2 ARG   152      32.566  45.195  20.685  1.00  0.00           H  
ATOM   2137  HG3 ARG   152      32.252  43.776  19.659  1.00  0.00           H  
ATOM   2138  CD  ARG   152      30.488  44.591  20.615  1.00  0.00           C  
ATOM   2139  HD2 ARG   152      30.227  45.096  19.685  1.00  0.00           H  
ATOM   2140  HD3 ARG   152      29.928  43.658  20.680  1.00  0.00           H  
ATOM   2141  NE  ARG   152      30.106  45.462  21.751  1.00  0.00           N  
ATOM   2142  HE  ARG   152      29.644  45.009  22.527  1.00  0.00           H  
ATOM   2143  CZ  ARG   152      30.301  46.770  21.866  1.00  0.00           C  
ATOM   2144  NH1 ARG   152      30.772  47.464  20.855  1.00  0.00           N  
ATOM   2145 HH11 ARG   152      30.992  47.002  19.984  1.00  0.00           H  
ATOM   2146 HH12 ARG   152      30.914  48.460  20.948  1.00  0.00           H  
ATOM   2147  NH2 ARG   152      30.018  47.394  22.981  1.00  0.00           N  
ATOM   2148 HH21 ARG   152      29.651  46.879  23.769  1.00  0.00           H  
ATOM   2149 HH22 ARG   152      30.167  48.390  23.054  1.00  0.00           H  
ATOM   2150  C   ARG   152      34.592  44.353  22.462  1.00  0.00           C  
ATOM   2151  O   ARG   152      34.952  45.192  21.630  1.00  0.00           O  
ATOM   2152  N   LEU   153      34.833  44.501  23.763  1.00  0.00           N  
ATOM   2153  H   LEU   153      34.464  43.795  24.384  1.00  0.00           H  
ATOM   2154  CA  LEU   153      35.585  45.596  24.368  1.00  0.00           C  
ATOM   2155  HA  LEU   153      35.483  46.471  23.726  1.00  0.00           H  
ATOM   2156  CB  LEU   153      34.962  45.935  25.738  1.00  0.00           C  
ATOM   2157  HB2 LEU   153      34.354  45.089  26.059  1.00  0.00           H  
ATOM   2158  HB3 LEU   153      35.764  46.085  26.461  1.00  0.00           H  
ATOM   2159  CG  LEU   153      34.075  47.191  25.714  1.00  0.00           C  
ATOM   2160  HG  LEU   153      34.699  48.049  25.466  1.00  0.00           H  
ATOM   2161  CD1 LEU   153      32.920  47.121  24.701  1.00  0.00           C  
ATOM   2162 HD11 LEU   153      33.322  46.955  23.702  1.00  0.00           H  
ATOM   2163 HD12 LEU   153      32.365  48.059  24.718  1.00  0.00           H  
ATOM   2164 HD13 LEU   153      32.254  46.300  24.965  1.00  0.00           H  
ATOM   2165  CD2 LEU   153      33.458  47.424  27.097  1.00  0.00           C  
ATOM   2166 HD21 LEU   153      34.250  47.479  27.844  1.00  0.00           H  
ATOM   2167 HD22 LEU   153      32.898  48.359  27.092  1.00  0.00           H  
ATOM   2168 HD23 LEU   153      32.787  46.600  27.339  1.00  0.00           H  
ATOM   2169  C   LEU   153      37.080  45.282  24.507  1.00  0.00           C  
ATOM   2170  O   LEU   153      37.889  46.186  24.326  1.00  0.00           O  
ATOM   2171  N   LEU   154      37.458  44.043  24.830  1.00  0.00           N  
ATOM   2172  H   LEU   154      36.759  43.314  24.824  1.00  0.00           H  
ATOM   2173  CA  LEU   154      38.839  43.681  25.195  1.00  0.00           C  
ATOM   2174  HA  LEU   154      39.382  44.604  25.399  1.00  0.00           H  
ATOM   2175  CB  LEU   154      38.818  42.850  26.495  1.00  0.00           C  
ATOM   2176  HB2 LEU   154      37.903  42.258  26.515  1.00  0.00           H  
ATOM   2177  HB3 LEU   154      39.674  42.176  26.497  1.00  0.00           H  
ATOM   2178  CG  LEU   154      38.867  43.723  27.765  1.00  0.00           C  
ATOM   2179  HG  LEU   154      38.160  44.546  27.659  1.00  0.00           H  
ATOM   2180  CD1 LEU   154      38.487  42.893  28.996  1.00  0.00           C  
ATOM   2181 HD11 LEU   154      37.488  42.478  28.861  1.00  0.00           H  
ATOM   2182 HD12 LEU   154      39.204  42.082  29.122  1.00  0.00           H  
ATOM   2183 HD13 LEU   154      38.499  43.529  29.881  1.00  0.00           H  
ATOM   2184  CD2 LEU   154      40.278  44.297  27.981  1.00  0.00           C  
ATOM   2185 HD21 LEU   154      40.566  44.891  27.114  1.00  0.00           H  
ATOM   2186 HD22 LEU   154      40.281  44.927  28.870  1.00  0.00           H  
ATOM   2187 HD23 LEU   154      40.987  43.479  28.112  1.00  0.00           H  
ATOM   2188  C   LEU   154      39.602  42.920  24.103  1.00  0.00           C  
ATOM   2189  O   LEU   154      40.833  42.934  24.101  1.00  0.00           O  
ATOM   2190  N   GLY   155      38.904  42.292  23.165  1.00  0.00           N  
ATOM   2191  H   GLY   155      37.897  42.355  23.207  1.00  0.00           H  
ATOM   2192  CA  GLY   155      39.491  41.519  22.080  1.00  0.00           C  
ATOM   2193  HA2 GLY   155      38.715  41.300  21.347  1.00  0.00           H  
ATOM   2194  HA3 GLY   155      40.271  42.113  21.603  1.00  0.00           H  
ATOM   2195  C   GLY   155      40.096  40.200  22.563  1.00  0.00           C  
ATOM   2196  O   GLY   155      41.248  39.902  22.242  1.00  0.00           O  
ATOM   2197  N   VAL   156      39.346  39.382  23.298  1.00  0.00           N  
ATOM   2198  H   VAL   156      38.398  39.651  23.518  1.00  0.00           H  
ATOM   2199  CA  VAL   156      39.857  38.099  23.798  1.00  0.00           C  
ATOM   2200  HA  VAL   156      40.835  38.279  24.243  1.00  0.00           H  
ATOM   2201  CB  VAL   156      38.938  37.512  24.894  1.00  0.00           C  
ATOM   2202  HB  VAL   156      38.012  37.170  24.431  1.00  0.00           H  
ATOM   2203  CG1 VAL   156      39.602  36.325  25.610  1.00  0.00           C  
ATOM   2204 HG11 VAL   156      39.861  35.558  24.880  1.00  0.00           H  
ATOM   2205 HG12 VAL   156      40.506  36.665  26.115  1.00  0.00           H  
ATOM   2206 HG13 VAL   156      38.910  35.910  26.343  1.00  0.00           H  
ATOM   2207  CG2 VAL   156      38.597  38.557  25.975  1.00  0.00           C  
ATOM   2208 HG21 VAL   156      38.122  39.420  25.509  1.00  0.00           H  
ATOM   2209 HG22 VAL   156      37.916  38.117  26.704  1.00  0.00           H  
ATOM   2210 HG23 VAL   156      39.512  38.872  26.477  1.00  0.00           H  
ATOM   2211  C   VAL   156      40.044  37.131  22.631  1.00  0.00           C  
ATOM   2212  O   VAL   156      39.323  37.186  21.637  1.00  0.00           O  
ATOM   2213  N   THR   157      41.038  36.258  22.714  1.00  0.00           N  
ATOM   2214  H   THR   157      41.707  36.366  23.463  1.00  0.00           H  
ATOM   2215  CA  THR   157      41.217  35.153  21.785  1.00  0.00           C  
ATOM   2216  HA  THR   157      40.234  34.777  21.501  1.00  0.00           H  
ATOM   2217  CB  THR   157      41.944  35.631  20.516  1.00  0.00           C  
ATOM   2218  HB  THR   157      41.258  36.265  19.954  1.00  0.00           H  
ATOM   2219  CG2 THR   157      43.233  36.432  20.769  1.00  0.00           C  
ATOM   2220 HG21 THR   157      42.996  37.335  21.331  1.00  0.00           H  
ATOM   2221 HG22 THR   157      43.683  36.706  19.815  1.00  0.00           H  
ATOM   2222 HG23 THR   157      43.934  35.822  21.340  1.00  0.00           H  
ATOM   2223  OG1 THR   157      42.234  34.498  19.728  1.00  0.00           O  
ATOM   2224  HG1 THR   157      43.130  34.564  19.389  1.00  0.00           H  
ATOM   2225  C   THR   157      41.980  34.034  22.488  1.00  0.00           C  
ATOM   2226  O   THR   157      42.950  34.292  23.196  1.00  0.00           O  
ATOM   2227  N   THR   158      41.570  32.782  22.287  1.00  0.00           N  
ATOM   2228  H   THR   158      40.711  32.636  21.777  1.00  0.00           H  
ATOM   2229  CA  THR   158      42.304  31.602  22.770  1.00  0.00           C  
ATOM   2230  HA  THR   158      42.589  31.781  23.807  1.00  0.00           H  
ATOM   2231  CB  THR   158      41.388  30.372  22.732  1.00  0.00           C  
ATOM   2232  HB  THR   158      41.991  29.474  22.870  1.00  0.00           H  
ATOM   2233  CG2 THR   158      40.321  30.432  23.828  1.00  0.00           C  
ATOM   2234 HG21 THR   158      39.690  29.545  23.771  1.00  0.00           H  
ATOM   2235 HG22 THR   158      40.805  30.471  24.804  1.00  0.00           H  
ATOM   2236 HG23 THR   158      39.708  31.323  23.690  1.00  0.00           H  
ATOM   2237  OG1 THR   158      40.744  30.309  21.472  1.00  0.00           O  
ATOM   2238  HG1 THR   158      40.496  29.401  21.284  1.00  0.00           H  
ATOM   2239  C   THR   158      43.580  31.343  21.963  1.00  0.00           C  
ATOM   2240  O   THR   158      44.322  30.419  22.275  1.00  0.00           O  
ATOM   2241  N   HID   159      43.847  32.131  20.919  1.00  0.00           N  
ATOM   2242  H   HID   159      43.150  32.812  20.652  1.00  0.00           H  
ATOM   2243  CA  HID   159      45.078  32.074  20.139  1.00  0.00           C  
ATOM   2244  HA  HID   159      45.838  31.562  20.730  1.00  0.00           H  
ATOM   2245  CB  HID   159      44.861  31.290  18.844  1.00  0.00           C  
ATOM   2246  HB2 HID   159      45.511  31.699  18.070  1.00  0.00           H  
ATOM   2247  HB3 HID   159      43.823  31.398  18.531  1.00  0.00           H  
ATOM   2248  CG  HID   159      45.172  29.829  19.021  1.00  0.00           C  
ATOM   2249  ND1 HID   159      46.394  29.255  18.755  1.00  0.00           N  
ATOM   2250  HD1 HID   159      47.215  29.732  18.412  1.00  0.00           H  
ATOM   2251  CE1 HID   159      46.296  27.941  19.035  1.00  0.00           C  
ATOM   2252  HE1 HID   159      47.084  27.214  18.909  1.00  0.00           H  
ATOM   2253  NE2 HID   159      45.056  27.678  19.498  1.00  0.00           N  
ATOM   2254  CD2 HID   159      44.334  28.862  19.500  1.00  0.00           C  
ATOM   2255  HD2 HID   159      43.310  28.994  19.818  1.00  0.00           H  
ATOM   2256  C   HID   159      45.563  33.479  19.845  1.00  0.00           C  
ATOM   2257  O   HID   159      44.837  34.277  19.257  1.00  0.00           O  
ATOM   2258  N   ALA   160      46.786  33.755  20.260  1.00  0.00           N  
ATOM   2259  H   ALA   160      47.233  33.093  20.878  1.00  0.00           H  
ATOM   2260  CA  ALA   160      47.534  34.946  19.890  1.00  0.00           C  
ATOM   2261  HA  ALA   160      46.988  35.493  19.121  1.00  0.00           H  
ATOM   2262  CB  ALA   160      47.707  35.837  21.122  1.00  0.00           C  
ATOM   2263  HB1 ALA   160      48.267  36.731  20.849  1.00  0.00           H  
ATOM   2264  HB2 ALA   160      48.250  35.290  21.893  1.00  0.00           H  
ATOM   2265  HB3 ALA   160      46.727  36.125  21.503  1.00  0.00           H  
ATOM   2266  C   ALA   160      48.853  34.452  19.318  1.00  0.00           C  
ATOM   2267  O   ALA   160      49.098  34.544  18.127  1.00  0.00           O  
ATOM   2268  N   PHE   161      49.592  33.733  20.150  1.00  0.00           N  
ATOM   2269  H   PHE   161      49.627  33.989  21.126  1.00  0.00           H  
ATOM   2270  CA  PHE   161      50.350  32.588  19.690  1.00  0.00           C  
ATOM   2271  HA  PHE   161      51.271  32.938  19.225  1.00  0.00           H  
ATOM   2272  CB  PHE   161      50.707  31.727  20.924  1.00  0.00           C  
ATOM   2273  HB2 PHE   161      51.054  30.756  20.569  1.00  0.00           H  
ATOM   2274  HB3 PHE   161      51.524  32.211  21.459  1.00  0.00           H  
ATOM   2275  CG  PHE   161      49.566  31.491  21.899  1.00  0.00           C  
ATOM   2276  CD1 PHE   161      48.638  30.462  21.659  1.00  0.00           C  
ATOM   2277  HD1 PHE   161      48.794  29.776  20.840  1.00  0.00           H  
ATOM   2278  CE1 PHE   161      47.511  30.325  22.481  1.00  0.00           C  
ATOM   2279  HE1 PHE   161      46.795  29.541  22.285  1.00  0.00           H  
ATOM   2280  CZ  PHE   161      47.308  31.202  23.558  1.00  0.00           C  
ATOM   2281  HZ  PHE   161      46.431  31.102  24.180  1.00  0.00           H  
ATOM   2282  CE2 PHE   161      48.249  32.210  23.825  1.00  0.00           C  
ATOM   2283  HE2 PHE   161      48.100  32.879  24.660  1.00  0.00           H  
ATOM   2284  CD2 PHE   161      49.385  32.350  23.007  1.00  0.00           C  
ATOM   2285  HD2 PHE   161      50.118  33.113  23.225  1.00  0.00           H  
ATOM   2286  C   PHE   161      49.529  31.799  18.645  1.00  0.00           C  
ATOM   2287  O   PHE   161      48.341  31.512  18.859  1.00  0.00           O  
ATOM   2288  N   ASP   162      50.186  31.359  17.579  1.00  0.00           N  
ATOM   2289  H   ASP   162      51.070  31.797  17.361  1.00  0.00           H  
ATOM   2290  CA  ASP   162      49.724  30.284  16.694  1.00  0.00           C  
ATOM   2291  HA  ASP   162      48.808  30.593  16.190  1.00  0.00           H  
ATOM   2292  CB  ASP   162      50.807  29.945  15.642  1.00  0.00           C  
ATOM   2293  HB2 ASP   162      51.745  30.398  15.962  1.00  0.00           H  
ATOM   2294  HB3 ASP   162      50.936  28.863  15.612  1.00  0.00           H  
ATOM   2295  CG  ASP   162      50.497  30.439  14.227  1.00  0.00           C  
ATOM   2296  OD1 ASP   162      51.102  29.871  13.292  1.00  0.00           O  
ATOM   2297  OD2 ASP   162      49.697  31.392  14.100  1.00  0.00           O  
ATOM   2298  C   ASP   162      49.455  29.031  17.524  1.00  0.00           C  
ATOM   2299  O   ASP   162      48.589  28.229  17.189  1.00  0.00           O  
ATOM   2300  N   GLY   163      50.132  28.904  18.665  1.00  0.00           N  
ATOM   2301  H   GLY   163      50.663  29.697  18.995  1.00  0.00           H  
ATOM   2302  CA  GLY   163      50.149  27.695  19.456  1.00  0.00           C  
ATOM   2303  HA2 GLY   163      49.131  27.368  19.667  1.00  0.00           H  
ATOM   2304  HA3 GLY   163      50.686  27.868  20.389  1.00  0.00           H  
ATOM   2305  C   GLY   163      50.869  26.658  18.631  1.00  0.00           C  
ATOM   2306  O   GLY   163      50.266  25.674  18.208  1.00  0.00           O  
ATOM   2307  N   ALA   164      52.146  26.937  18.356  1.00  0.00           N  
ATOM   2308  H   ALA   164      52.530  27.810  18.689  1.00  0.00           H  
ATOM   2309  CA  ALA   164      53.011  26.045  17.600  1.00  0.00           C  
ATOM   2310  HA  ALA   164      52.743  26.091  16.545  1.00  0.00           H  
ATOM   2311  CB  ALA   164      54.457  26.521  17.777  1.00  0.00           C  
ATOM   2312  HB1 ALA   164      55.126  25.867  17.218  1.00  0.00           H  
ATOM   2313  HB2 ALA   164      54.552  27.541  17.404  1.00  0.00           H  
ATOM   2314  HB3 ALA   164      54.721  26.494  18.834  1.00  0.00           H  
ATOM   2315  C   ALA   164      52.834  24.604  18.107  1.00  0.00           C  
ATOM   2316  O   ALA   164      52.543  24.404  19.286  1.00  0.00           O  
ATOM   2317  N   PRO   165      53.064  23.564  17.292  1.00  0.00           N  
ATOM   2318  CD  PRO   165      53.503  23.599  15.910  1.00  0.00           C  
ATOM   2319  HD2 PRO   165      52.694  23.928  15.258  1.00  0.00           H  
ATOM   2320  HD3 PRO   165      54.364  24.259  15.805  1.00  0.00           H  
ATOM   2321  CG  PRO   165      53.899  22.160  15.590  1.00  0.00           C  
ATOM   2322  HG2 PRO   165      54.942  21.976  15.850  1.00  0.00           H  
ATOM   2323  HG3 PRO   165      53.725  21.943  14.536  1.00  0.00           H  
ATOM   2324  CB  PRO   165      52.962  21.327  16.468  1.00  0.00           C  
ATOM   2325  HB2 PRO   165      53.430  20.383  16.747  1.00  0.00           H  
ATOM   2326  HB3 PRO   165      52.021  21.144  15.950  1.00  0.00           H  
ATOM   2327  CA  PRO   165      52.729  22.203  17.702  1.00  0.00           C  
ATOM   2328  HA  PRO   165      51.668  22.171  17.949  1.00  0.00           H  
ATOM   2329  C   PRO   165      53.524  21.719  18.924  1.00  0.00           C  
ATOM   2330  O   PRO   165      53.094  20.786  19.593  1.00  0.00           O  
ATOM   2331  N   PHE   166      54.645  22.359  19.264  1.00  0.00           N  
ATOM   2332  H   PHE   166      55.038  23.036  18.626  1.00  0.00           H  
ATOM   2333  CA  PHE   166      55.316  22.106  20.532  1.00  0.00           C  
ATOM   2334  HA  PHE   166      55.415  21.026  20.645  1.00  0.00           H  
ATOM   2335  CB  PHE   166      56.724  22.700  20.489  1.00  0.00           C  
ATOM   2336  HB2 PHE   166      56.646  23.776  20.332  1.00  0.00           H  
ATOM   2337  HB3 PHE   166      57.270  22.258  19.656  1.00  0.00           H  
ATOM   2338  CG  PHE   166      57.489  22.450  21.767  1.00  0.00           C  
ATOM   2339  CD1 PHE   166      57.903  23.529  22.571  1.00  0.00           C  
ATOM   2340  HD1 PHE   166      57.695  24.543  22.264  1.00  0.00           H  
ATOM   2341  CE1 PHE   166      58.587  23.283  23.773  1.00  0.00           C  
ATOM   2342  HE1 PHE   166      58.925  24.109  24.381  1.00  0.00           H  
ATOM   2343  CZ  PHE   166      58.832  21.959  24.184  1.00  0.00           C  
ATOM   2344  HZ  PHE   166      59.350  21.772  25.113  1.00  0.00           H  
ATOM   2345  CE2 PHE   166      58.406  20.880  23.393  1.00  0.00           C  
ATOM   2346  HE2 PHE   166      58.580  19.866  23.720  1.00  0.00           H  
ATOM   2347  CD2 PHE   166      57.753  21.126  22.175  1.00  0.00           C  
ATOM   2348  HD2 PHE   166      57.452  20.299  21.549  1.00  0.00           H  
ATOM   2349  C   PHE   166      54.505  22.632  21.735  1.00  0.00           C  
ATOM   2350  O   PHE   166      54.349  21.918  22.719  1.00  0.00           O  
ATOM   2351  N   SER   167      53.922  23.828  21.653  1.00  0.00           N  
ATOM   2352  H   SER   167      54.155  24.419  20.868  1.00  0.00           H  
ATOM   2353  CA  SER   167      52.962  24.334  22.638  1.00  0.00           C  
ATOM   2354  HA  SER   167      53.462  24.413  23.603  1.00  0.00           H  
ATOM   2355  CB  SER   167      52.455  25.729  22.231  1.00  0.00           C  
ATOM   2356  HB2 SER   167      51.932  25.656  21.277  1.00  0.00           H  
ATOM   2357  HB3 SER   167      53.304  26.404  22.126  1.00  0.00           H  
ATOM   2358  OG  SER   167      51.571  26.240  23.207  1.00  0.00           O  
ATOM   2359  HG  SER   167      52.076  26.587  23.946  1.00  0.00           H  
ATOM   2360  C   SER   167      51.790  23.373  22.774  1.00  0.00           C  
ATOM   2361  O   SER   167      51.392  23.036  23.887  1.00  0.00           O  
ATOM   2362  N   ASP   168      51.246  22.886  21.663  1.00  0.00           N  
ATOM   2363  H   ASP   168      51.625  23.136  20.761  1.00  0.00           H  
ATOM   2364  CA  ASP   168      50.098  21.988  21.752  1.00  0.00           C  
ATOM   2365  HA  ASP   168      49.393  22.437  22.451  1.00  0.00           H  
ATOM   2366  CB  ASP   168      49.391  21.888  20.401  1.00  0.00           C  
ATOM   2367  HB2 ASP   168      49.480  22.837  19.872  1.00  0.00           H  
ATOM   2368  HB3 ASP   168      49.849  21.096  19.808  1.00  0.00           H  
ATOM   2369  CG  ASP   168      47.915  21.567  20.627  1.00  0.00           C  
ATOM   2370  OD1 ASP   168      47.218  22.430  21.213  1.00  0.00           O  
ATOM   2371  OD2 ASP   168      47.496  20.455  20.258  1.00  0.00           O  
ATOM   2372  C   ASP   168      50.494  20.614  22.325  1.00  0.00           C  
ATOM   2373  O   ASP   168      49.747  20.021  23.095  1.00  0.00           O  
ATOM   2374  N   LEU   169      51.728  20.159  22.089  1.00  0.00           N  
ATOM   2375  H   LEU   169      52.297  20.639  21.406  1.00  0.00           H  
ATOM   2376  CA  LEU   169      52.293  18.995  22.776  1.00  0.00           C  
ATOM   2377  HA  LEU   169      51.608  18.158  22.642  1.00  0.00           H  
ATOM   2378  CB  LEU   169      53.643  18.615  22.132  1.00  0.00           C  
ATOM   2379  HB2 LEU   169      53.447  18.234  21.130  1.00  0.00           H  
ATOM   2380  HB3 LEU   169      54.255  19.514  22.049  1.00  0.00           H  
ATOM   2381  CG  LEU   169      54.441  17.545  22.908  1.00  0.00           C  
ATOM   2382  HG  LEU   169      54.581  17.893  23.931  1.00  0.00           H  
ATOM   2383  CD1 LEU   169      53.721  16.189  22.949  1.00  0.00           C  
ATOM   2384 HD11 LEU   169      52.739  16.312  23.407  1.00  0.00           H  
ATOM   2385 HD12 LEU   169      53.603  15.810  21.934  1.00  0.00           H  
ATOM   2386 HD13 LEU   169      54.309  15.483  23.535  1.00  0.00           H  
ATOM   2387  CD2 LEU   169      55.820  17.362  22.263  1.00  0.00           C  
ATOM   2388 HD21 LEU   169      56.337  18.321  22.231  1.00  0.00           H  
ATOM   2389 HD22 LEU   169      56.405  16.654  22.851  1.00  0.00           H  
ATOM   2390 HD23 LEU   169      55.699  16.980  21.249  1.00  0.00           H  
ATOM   2391  C   LEU   169      52.437  19.255  24.283  1.00  0.00           C  
ATOM   2392  O   LEU   169      52.150  18.374  25.086  1.00  0.00           O  
ATOM   2393  N   VAL   170      52.885  20.439  24.697  1.00  0.00           N  
ATOM   2394  H   VAL   170      53.210  21.103  24.009  1.00  0.00           H  
ATOM   2395  CA  VAL   170      52.925  20.818  26.119  1.00  0.00           C  
ATOM   2396  HA  VAL   170      53.524  20.076  26.647  1.00  0.00           H  
ATOM   2397  CB  VAL   170      53.600  22.197  26.309  1.00  0.00           C  
ATOM   2398  HB  VAL   170      53.147  22.907  25.617  1.00  0.00           H  
ATOM   2399  CG1 VAL   170      53.438  22.732  27.743  1.00  0.00           C  
ATOM   2400 HG11 VAL   170      54.237  23.441  27.959  1.00  0.00           H  
ATOM   2401 HG12 VAL   170      53.489  21.902  28.448  1.00  0.00           H  
ATOM   2402 HG13 VAL   170      52.474  23.231  27.838  1.00  0.00           H  
ATOM   2403  CG2 VAL   170      55.104  22.111  26.013  1.00  0.00           C  
ATOM   2404 HG21 VAL   170      55.255  21.734  25.001  1.00  0.00           H  
ATOM   2405 HG22 VAL   170      55.576  21.436  26.726  1.00  0.00           H  
ATOM   2406 HG23 VAL   170      55.549  23.102  26.102  1.00  0.00           H  
ATOM   2407  C   VAL   170      51.511  20.782  26.701  1.00  0.00           C  
ATOM   2408  O   VAL   170      51.316  20.297  27.815  1.00  0.00           O  
ATOM   2409  N   ARG   171      50.509  21.225  25.945  1.00  0.00           N  
ATOM   2410  H   ARG   171      50.727  21.616  25.039  1.00  0.00           H  
ATOM   2411  CA  ARG   171      49.112  21.174  26.360  1.00  0.00           C  
ATOM   2412  HA  ARG   171      49.035  21.644  27.340  1.00  0.00           H  
ATOM   2413  CB  ARG   171      48.273  21.994  25.375  1.00  0.00           C  
ATOM   2414  HB2 ARG   171      48.745  22.966  25.229  1.00  0.00           H  
ATOM   2415  HB3 ARG   171      48.228  21.470  24.420  1.00  0.00           H  
ATOM   2416  CG  ARG   171      46.846  22.204  25.903  1.00  0.00           C  
ATOM   2417  HG2 ARG   171      46.473  21.253  26.284  1.00  0.00           H  
ATOM   2418  HG3 ARG   171      46.875  22.924  26.721  1.00  0.00           H  
ATOM   2419  CD  ARG   171      45.876  22.714  24.825  1.00  0.00           C  
ATOM   2420  HD2 ARG   171      44.873  22.743  25.250  1.00  0.00           H  
ATOM   2421  HD3 ARG   171      46.166  23.726  24.542  1.00  0.00           H  
ATOM   2422  NE  ARG   171      45.844  21.873  23.612  1.00  0.00           N  
ATOM   2423  HE  ARG   171      46.116  22.326  22.752  1.00  0.00           H  
ATOM   2424  CZ  ARG   171      45.502  20.595  23.513  1.00  0.00           C  
ATOM   2425  NH1 ARG   171      45.724  19.941  22.403  1.00  0.00           N  
ATOM   2426 HH11 ARG   171      46.153  20.410  21.618  1.00  0.00           H  
ATOM   2427 HH12 ARG   171      45.467  18.967  22.331  1.00  0.00           H  
ATOM   2428  NH2 ARG   171      44.946  19.943  24.512  1.00  0.00           N  
ATOM   2429 HH21 ARG   171      44.764  20.417  25.385  1.00  0.00           H  
ATOM   2430 HH22 ARG   171      44.701  18.969  24.405  1.00  0.00           H  
ATOM   2431  C   ARG   171      48.614  19.730  26.488  1.00  0.00           C  
ATOM   2432  O   ARG   171      47.920  19.428  27.449  1.00  0.00           O  
ATOM   2433  N   GLU   172      48.967  18.820  25.589  1.00  0.00           N  
ATOM   2434  H   GLU   172      49.505  19.106  24.783  1.00  0.00           H  
ATOM   2435  CA  GLU   172      48.594  17.404  25.737  1.00  0.00           C  
ATOM   2436  HA  GLU   172      47.540  17.366  26.011  1.00  0.00           H  
ATOM   2437  CB  GLU   172      48.758  16.653  24.405  1.00  0.00           C  
ATOM   2438  HB2 GLU   172      48.726  15.582  24.605  1.00  0.00           H  
ATOM   2439  HB3 GLU   172      49.729  16.902  23.977  1.00  0.00           H  
ATOM   2440  CG  GLU   172      47.657  16.994  23.376  1.00  0.00           C  
ATOM   2441  HG2 GLU   172      47.864  16.441  22.460  1.00  0.00           H  
ATOM   2442  HG3 GLU   172      47.704  18.061  23.157  1.00  0.00           H  
ATOM   2443  CD  GLU   172      46.224  16.647  23.835  1.00  0.00           C  
ATOM   2444  OE1 GLU   172      45.283  17.349  23.390  1.00  0.00           O  
ATOM   2445  OE2 GLU   172      46.069  15.727  24.660  1.00  0.00           O  
ATOM   2446  C   GLU   172      49.396  16.715  26.863  1.00  0.00           C  
ATOM   2447  O   GLU   172      48.891  15.826  27.543  1.00  0.00           O  
ATOM   2448  N   ARG   173      50.618  17.164  27.155  1.00  0.00           N  
ATOM   2449  H   ARG   173      51.047  17.851  26.552  1.00  0.00           H  
ATOM   2450  CA  ARG   173      51.357  16.683  28.336  1.00  0.00           C  
ATOM   2451  HA  ARG   173      51.364  15.593  28.310  1.00  0.00           H  
ATOM   2452  CB  ARG   173      52.813  17.170  28.310  1.00  0.00           C  
ATOM   2453  HB2 ARG   173      52.834  18.232  28.065  1.00  0.00           H  
ATOM   2454  HB3 ARG   173      53.263  17.016  29.291  1.00  0.00           H  
ATOM   2455  CG  ARG   173      53.610  16.389  27.255  1.00  0.00           C  
ATOM   2456  HG2 ARG   173      52.963  16.199  26.399  1.00  0.00           H  
ATOM   2457  HG3 ARG   173      53.922  15.436  27.682  1.00  0.00           H  
ATOM   2458  CD  ARG   173      54.847  17.146  26.774  1.00  0.00           C  
ATOM   2459  HD2 ARG   173      55.179  16.705  25.834  1.00  0.00           H  
ATOM   2460  HD3 ARG   173      54.576  18.187  26.599  1.00  0.00           H  
ATOM   2461  NE  ARG   173      55.968  17.100  27.735  1.00  0.00           N  
ATOM   2462  HE  ARG   173      55.759  17.040  28.721  1.00  0.00           H  
ATOM   2463  CZ  ARG   173      57.243  17.135  27.354  1.00  0.00           C  
ATOM   2464  NH1 ARG   173      57.578  17.535  26.145  1.00  0.00           N  
ATOM   2465 HH11 ARG   173      56.865  17.841  25.498  1.00  0.00           H  
ATOM   2466 HH12 ARG   173      58.548  17.536  25.864  1.00  0.00           H  
ATOM   2467  NH2 ARG   173      58.200  16.721  28.149  1.00  0.00           N  
ATOM   2468 HH21 ARG   173      57.978  16.387  29.076  1.00  0.00           H  
ATOM   2469 HH22 ARG   173      59.160  16.736  27.834  1.00  0.00           H  
ATOM   2470  C   ARG   173      50.651  17.120  29.609  1.00  0.00           C  
ATOM   2471  O   ARG   173      50.528  16.332  30.541  1.00  0.00           O  
ATOM   2472  N   LEU   174      50.133  18.346  29.638  1.00  0.00           N  
ATOM   2473  H   LEU   174      50.364  19.000  28.904  1.00  0.00           H  
ATOM   2474  CA  LEU   174      49.240  18.761  30.708  1.00  0.00           C  
ATOM   2475  HA  LEU   174      49.756  18.615  31.657  1.00  0.00           H  
ATOM   2476  CB  LEU   174      48.865  20.247  30.592  1.00  0.00           C  
ATOM   2477  HB2 LEU   174      48.538  20.439  29.570  1.00  0.00           H  
ATOM   2478  HB3 LEU   174      48.035  20.452  31.268  1.00  0.00           H  
ATOM   2479  CG  LEU   174      50.017  21.210  30.920  1.00  0.00           C  
ATOM   2480  HG  LEU   174      50.915  20.869  30.405  1.00  0.00           H  
ATOM   2481  CD1 LEU   174      49.669  22.616  30.420  1.00  0.00           C  
ATOM   2482 HD11 LEU   174      50.487  23.298  30.653  1.00  0.00           H  
ATOM   2483 HD12 LEU   174      49.515  22.590  29.341  1.00  0.00           H  
ATOM   2484 HD13 LEU   174      48.758  22.960  30.909  1.00  0.00           H  
ATOM   2485  CD2 LEU   174      50.302  21.256  32.431  1.00  0.00           C  
ATOM   2486 HD21 LEU   174      50.549  20.255  32.785  1.00  0.00           H  
ATOM   2487 HD22 LEU   174      49.419  21.619  32.956  1.00  0.00           H  
ATOM   2488 HD23 LEU   174      51.140  21.927  32.622  1.00  0.00           H  
ATOM   2489  C   LEU   174      47.988  17.891  30.710  1.00  0.00           C  
ATOM   2490  O   LEU   174      47.593  17.446  31.771  1.00  0.00           O  
ATOM   2491  N   ALA   175      47.368  17.607  29.568  1.00  0.00           N  
ATOM   2492  H   ALA   175      47.761  17.947  28.702  1.00  0.00           H  
ATOM   2493  CA  ALA   175      46.137  16.819  29.524  1.00  0.00           C  
ATOM   2494  HA  ALA   175      45.357  17.373  30.046  1.00  0.00           H  
ATOM   2495  CB  ALA   175      45.691  16.605  28.086  1.00  0.00           C  
ATOM   2496  HB1 ALA   175      46.558  16.376  27.466  1.00  0.00           H  
ATOM   2497  HB2 ALA   175      44.985  15.775  28.044  1.00  0.00           H  
ATOM   2498  HB3 ALA   175      45.210  17.510  27.716  1.00  0.00           H  
ATOM   2499  C   ALA   175      46.303  15.465  30.208  1.00  0.00           C  
ATOM   2500  O   ALA   175      45.434  15.060  30.975  1.00  0.00           O  
ATOM   2501  N   ALA   176      47.446  14.807  30.004  1.00  0.00           N  
ATOM   2502  H   ALA   176      48.137  15.231  29.401  1.00  0.00           H  
ATOM   2503  CA  ALA   176      47.759  13.510  30.600  1.00  0.00           C  
ATOM   2504  HA  ALA   176      47.022  12.792  30.240  1.00  0.00           H  
ATOM   2505  CB  ALA   176      49.135  13.058  30.103  1.00  0.00           C  
ATOM   2506  HB1 ALA   176      49.380  12.090  30.541  1.00  0.00           H  
ATOM   2507  HB2 ALA   176      49.886  13.791  30.398  1.00  0.00           H  
ATOM   2508  HB3 ALA   176      49.118  12.971  29.017  1.00  0.00           H  
ATOM   2509  C   ALA   176      47.714  13.499  32.142  1.00  0.00           C  
ATOM   2510  O   ALA   176      47.704  12.422  32.737  1.00  0.00           O  
ATOM   2511  N   VAL   177      47.654  14.666  32.792  1.00  0.00           N  
ATOM   2512  H   VAL   177      47.734  15.509  32.241  1.00  0.00           H  
ATOM   2513  CA  VAL   177      47.481  14.822  34.239  1.00  0.00           C  
ATOM   2514  HA  VAL   177      47.284  13.827  34.637  1.00  0.00           H  
ATOM   2515  CB  VAL   177      48.788  15.313  34.906  1.00  0.00           C  
ATOM   2516  HB  VAL   177      48.532  15.688  35.897  1.00  0.00           H  
ATOM   2517  CG1 VAL   177      49.753  14.129  35.090  1.00  0.00           C  
ATOM   2518 HG11 VAL   177      49.243  13.323  35.617  1.00  0.00           H  
ATOM   2519 HG12 VAL   177      50.618  14.452  35.670  1.00  0.00           H  
ATOM   2520 HG13 VAL   177      50.082  13.774  34.114  1.00  0.00           H  
ATOM   2521  CG2 VAL   177      49.531  16.435  34.161  1.00  0.00           C  
ATOM   2522 HG21 VAL   177      50.504  16.597  34.624  1.00  0.00           H  
ATOM   2523 HG22 VAL   177      49.668  16.149  33.118  1.00  0.00           H  
ATOM   2524 HG23 VAL   177      48.947  17.354  34.212  1.00  0.00           H  
ATOM   2525  C   VAL   177      46.253  15.681  34.582  1.00  0.00           C  
ATOM   2526  O   VAL   177      45.388  15.221  35.324  1.00  0.00           O  
ATOM   2527  N   VAL   178      46.132  16.887  34.031  1.00  0.00           N  
ATOM   2528  H   VAL   178      46.862  17.184  33.399  1.00  0.00           H  
ATOM   2529  CA  VAL   178      45.025  17.820  34.268  1.00  0.00           C  
ATOM   2530  HA  VAL   178      45.057  18.135  35.311  1.00  0.00           H  
ATOM   2531  CB  VAL   178      45.136  19.083  33.371  1.00  0.00           C  
ATOM   2532  HB  VAL   178      45.155  18.775  32.326  1.00  0.00           H  
ATOM   2533  CG1 VAL   178      43.921  19.992  33.601  1.00  0.00           C  
ATOM   2534 HG11 VAL   178      44.198  21.027  33.400  1.00  0.00           H  
ATOM   2535 HG12 VAL   178      43.589  19.900  34.635  1.00  0.00           H  
ATOM   2536 HG13 VAL   178      43.113  19.695  32.932  1.00  0.00           H  
ATOM   2537  CG2 VAL   178      46.383  19.925  33.666  1.00  0.00           C  
ATOM   2538 HG21 VAL   178      47.276  19.318  33.515  1.00  0.00           H  
ATOM   2539 HG22 VAL   178      46.409  20.783  32.994  1.00  0.00           H  
ATOM   2540 HG23 VAL   178      46.350  20.273  34.698  1.00  0.00           H  
ATOM   2541  C   VAL   178      43.682  17.149  34.009  1.00  0.00           C  
ATOM   2542  O   VAL   178      42.783  17.247  34.844  1.00  0.00           O  
ATOM   2543  N   ASP   179      43.524  16.508  32.850  1.00  0.00           N  
ATOM   2544  H   ASP   179      44.336  16.311  32.283  1.00  0.00           H  
ATOM   2545  CA  ASP   179      42.205  16.081  32.376  1.00  0.00           C  
ATOM   2546  HA  ASP   179      41.495  16.863  32.647  1.00  0.00           H  
ATOM   2547  CB  ASP   179      42.172  15.944  30.848  1.00  0.00           C  
ATOM   2548  HB2 ASP   179      42.955  15.246  30.551  1.00  0.00           H  
ATOM   2549  HB3 ASP   179      41.207  15.529  30.556  1.00  0.00           H  
ATOM   2550  CG  ASP   179      42.389  17.258  30.092  1.00  0.00           C  
ATOM   2551  OD1 ASP   179      42.763  17.139  28.906  1.00  0.00           O  
ATOM   2552  OD2 ASP   179      42.114  18.348  30.652  1.00  0.00           O  
ATOM   2553  C   ASP   179      41.737  14.786  33.052  1.00  0.00           C  
ATOM   2554  O   ASP   179      40.633  14.313  32.793  1.00  0.00           O  
ATOM   2555  N   GLN   180      42.546  14.212  33.941  1.00  0.00           N  
ATOM   2556  H   GLN   180      43.466  14.605  34.082  1.00  0.00           H  
ATOM   2557  CA  GLN   180      42.162  13.044  34.717  1.00  0.00           C  
ATOM   2558  HA  GLN   180      41.923  12.233  34.029  1.00  0.00           H  
ATOM   2559  CB  GLN   180      43.322  12.596  35.618  1.00  0.00           C  
ATOM   2560  HB2 GLN   180      43.642  13.446  36.221  1.00  0.00           H  
ATOM   2561  HB3 GLN   180      42.969  11.806  36.281  1.00  0.00           H  
ATOM   2562  CG  GLN   180      44.535  12.074  34.823  1.00  0.00           C  
ATOM   2563  HG2 GLN   180      44.904  12.873  34.180  1.00  0.00           H  
ATOM   2564  HG3 GLN   180      44.219  11.236  34.202  1.00  0.00           H  
ATOM   2565  CD  GLN   180      45.669  11.616  35.740  1.00  0.00           C  
ATOM   2566  OE1 GLN   180      45.557  11.605  36.958  1.00  0.00           O  
ATOM   2567  NE2 GLN   180      46.805  11.244  35.192  1.00  0.00           N  
ATOM   2568 HE21 GLN   180      46.909  11.258  34.188  1.00  0.00           H  
ATOM   2569 HE22 GLN   180      47.573  10.945  35.776  1.00  0.00           H  
ATOM   2570  C   GLN   180      40.914  13.358  35.556  1.00  0.00           C  
ATOM   2571  O   GLN   180      40.941  14.224  36.427  1.00  0.00           O  
ATOM   2572  N   GLY   181      39.818  12.644  35.301  1.00  0.00           N  
ATOM   2573  H   GLY   181      39.820  12.057  34.479  1.00  0.00           H  
ATOM   2574  CA  GLY   181      38.611  12.652  36.131  1.00  0.00           C  
ATOM   2575  HA2 GLY   181      38.075  11.718  35.964  1.00  0.00           H  
ATOM   2576  HA3 GLY   181      38.908  12.702  37.179  1.00  0.00           H  
ATOM   2577  C   GLY   181      37.658  13.812  35.836  1.00  0.00           C  
ATOM   2578  O   GLY   181      36.446  13.609  35.813  1.00  0.00           O  
ATOM   2579  N   ARG   182      38.177  15.019  35.599  1.00  0.00           N  
ATOM   2580  H   ARG   182      39.180  15.138  35.614  1.00  0.00           H  
ATOM   2581  CA  ARG   182      37.321  16.176  35.317  1.00  0.00           C  
ATOM   2582  HA  ARG   182      36.667  16.321  36.177  1.00  0.00           H  
ATOM   2583  CB  ARG   182      38.155  17.458  35.143  1.00  0.00           C  
ATOM   2584  HB2 ARG   182      38.730  17.619  36.055  1.00  0.00           H  
ATOM   2585  HB3 ARG   182      37.477  18.300  35.005  1.00  0.00           H  
ATOM   2586  CG  ARG   182      39.135  17.413  33.953  1.00  0.00           C  
ATOM   2587  HG2 ARG   182      39.914  16.681  34.166  1.00  0.00           H  
ATOM   2588  HG3 ARG   182      38.594  17.106  33.058  1.00  0.00           H  
ATOM   2589  CD  ARG   182      39.795  18.777  33.696  1.00  0.00           C  
ATOM   2590  HD2 ARG   182      40.378  18.718  32.777  1.00  0.00           H  
ATOM   2591  HD3 ARG   182      39.018  19.532  33.577  1.00  0.00           H  
ATOM   2592  NE  ARG   182      40.685  19.174  34.800  1.00  0.00           N  
ATOM   2593  HE  ARG   182      41.212  18.434  35.241  1.00  0.00           H  
ATOM   2594  CZ  ARG   182      40.871  20.399  35.279  1.00  0.00           C  
ATOM   2595  NH1 ARG   182      41.650  20.577  36.323  1.00  0.00           N  
ATOM   2596 HH11 ARG   182      42.102  19.785  36.757  1.00  0.00           H  
ATOM   2597 HH12 ARG   182      41.797  21.506  36.691  1.00  0.00           H  
ATOM   2598  NH2 ARG   182      40.298  21.450  34.734  1.00  0.00           N  
ATOM   2599 HH21 ARG   182      39.697  21.337  33.930  1.00  0.00           H  
ATOM   2600 HH22 ARG   182      40.459  22.370  35.119  1.00  0.00           H  
ATOM   2601  C   ARG   182      36.436  15.911  34.099  1.00  0.00           C  
ATOM   2602  O   ARG   182      36.840  15.258  33.139  1.00  0.00           O  
ATOM   2603  N   THR   183      35.245  16.496  34.086  1.00  0.00           N  
ATOM   2604  H   THR   183      34.907  16.958  34.918  1.00  0.00           H  
ATOM   2605  CA  THR   183      34.419  16.479  32.884  1.00  0.00           C  
ATOM   2606  HA  THR   183      34.206  15.447  32.605  1.00  0.00           H  
ATOM   2607  CB  THR   183      33.101  17.219  33.153  1.00  0.00           C  
ATOM   2608  HB  THR   183      33.286  18.291  33.081  1.00  0.00           H  
ATOM   2609  CG2 THR   183      32.017  16.845  32.142  1.00  0.00           C  
ATOM   2610 HG21 THR   183      31.102  17.392  32.370  1.00  0.00           H  
ATOM   2611 HG22 THR   183      31.823  15.774  32.197  1.00  0.00           H  
ATOM   2612 HG23 THR   183      32.353  17.102  31.137  1.00  0.00           H  
ATOM   2613  OG1 THR   183      32.645  16.930  34.460  1.00  0.00           O  
ATOM   2614  HG1 THR   183      33.115  17.479  35.091  1.00  0.00           H  
ATOM   2615  C   THR   183      35.196  17.169  31.746  1.00  0.00           C  
ATOM   2616  O   THR   183      35.774  18.229  31.994  1.00  0.00           O  
ATOM   2617  N   PRO   184      35.167  16.668  30.495  1.00  0.00           N  
ATOM   2618  CD  PRO   184      34.693  15.346  30.107  1.00  0.00           C  
ATOM   2619  HD2 PRO   184      33.605  15.338  30.037  1.00  0.00           H  
ATOM   2620  HD3 PRO   184      35.027  14.602  30.830  1.00  0.00           H  
ATOM   2621  CG  PRO   184      35.316  15.067  28.740  1.00  0.00           C  
ATOM   2622  HG2 PRO   184      36.276  14.561  28.845  1.00  0.00           H  
ATOM   2623  HG3 PRO   184      34.638  14.474  28.126  1.00  0.00           H  
ATOM   2624  CB  PRO   184      35.495  16.459  28.143  1.00  0.00           C  
ATOM   2625  HB2 PRO   184      34.578  16.798  27.661  1.00  0.00           H  
ATOM   2626  HB3 PRO   184      36.323  16.466  27.435  1.00  0.00           H  
ATOM   2627  CA  PRO   184      35.825  17.323  29.360  1.00  0.00           C  
ATOM   2628  HA  PRO   184      36.903  17.295  29.522  1.00  0.00           H  
ATOM   2629  C   PRO   184      35.407  18.782  29.111  1.00  0.00           C  
ATOM   2630  O   PRO   184      36.140  19.518  28.465  1.00  0.00           O  
ATOM   2631  N   ALA   185      34.274  19.239  29.651  1.00  0.00           N  
ATOM   2632  H   ALA   185      33.653  18.581  30.101  1.00  0.00           H  
ATOM   2633  CA  ALA   185      33.892  20.655  29.619  1.00  0.00           C  
ATOM   2634  HA  ALA   185      33.785  20.960  28.578  1.00  0.00           H  
ATOM   2635  CB  ALA   185      32.534  20.807  30.309  1.00  0.00           C  
ATOM   2636  HB1 ALA   185      31.806  20.154  29.828  1.00  0.00           H  
ATOM   2637  HB2 ALA   185      32.628  20.534  31.360  1.00  0.00           H  
ATOM   2638  HB3 ALA   185      32.201  21.842  30.231  1.00  0.00           H  
ATOM   2639  C   ALA   185      34.931  21.576  30.293  1.00  0.00           C  
ATOM   2640  O   ALA   185      34.944  22.776  30.045  1.00  0.00           O  
ATOM   2641  N   PHE   186      35.810  21.019  31.126  1.00  0.00           N  
ATOM   2642  H   PHE   186      35.762  20.017  31.246  1.00  0.00           H  
ATOM   2643  CA  PHE   186      36.835  21.733  31.878  1.00  0.00           C  
ATOM   2644  HA  PHE   186      36.642  22.803  31.804  1.00  0.00           H  
ATOM   2645  CB  PHE   186      36.730  21.314  33.355  1.00  0.00           C  
ATOM   2646  HB2 PHE   186      37.008  20.262  33.423  1.00  0.00           H  
ATOM   2647  HB3 PHE   186      37.450  21.897  33.929  1.00  0.00           H  
ATOM   2648  CG  PHE   186      35.368  21.475  33.997  1.00  0.00           C  
ATOM   2649  CD1 PHE   186      34.639  20.336  34.393  1.00  0.00           C  
ATOM   2650  HD1 PHE   186      35.023  19.350  34.175  1.00  0.00           H  
ATOM   2651  CE1 PHE   186      33.414  20.476  35.071  1.00  0.00           C  
ATOM   2652  HE1 PHE   186      32.853  19.600  35.361  1.00  0.00           H  
ATOM   2653  CZ  PHE   186      32.922  21.761  35.370  1.00  0.00           C  
ATOM   2654  HZ  PHE   186      31.986  21.872  35.897  1.00  0.00           H  
ATOM   2655  CE2 PHE   186      33.652  22.901  34.981  1.00  0.00           C  
ATOM   2656  HE2 PHE   186      33.276  23.886  35.213  1.00  0.00           H  
ATOM   2657  CD2 PHE   186      34.870  22.759  34.290  1.00  0.00           C  
ATOM   2658  HD2 PHE   186      35.423  23.635  33.984  1.00  0.00           H  
ATOM   2659  C   PHE   186      38.246  21.446  31.328  1.00  0.00           C  
ATOM   2660  O   PHE   186      39.214  21.576  32.076  1.00  0.00           O  
ATOM   2661  N   ARG   187      38.380  20.967  30.083  1.00  0.00           N  
ATOM   2662  H   ARG   187      37.564  20.916  29.490  1.00  0.00           H  
ATOM   2663  CA  ARG   187      39.676  20.512  29.551  1.00  0.00           C  
ATOM   2664  HA  ARG   187      40.005  19.654  30.138  1.00  0.00           H  
ATOM   2665  CB  ARG   187      39.534  20.065  28.077  1.00  0.00           C  
ATOM   2666  HB2 ARG   187      38.540  19.649  27.914  1.00  0.00           H  
ATOM   2667  HB3 ARG   187      39.684  20.921  27.419  1.00  0.00           H  
ATOM   2668  CG  ARG   187      40.590  19.002  27.783  1.00  0.00           C  
ATOM   2669  HG2 ARG   187      41.555  19.403  28.092  1.00  0.00           H  
ATOM   2670  HG3 ARG   187      40.372  18.128  28.397  1.00  0.00           H  
ATOM   2671  CD  ARG   187      40.724  18.544  26.332  1.00  0.00           C  
ATOM   2672  HD2 ARG   187      39.764  18.186  25.960  1.00  0.00           H  
ATOM   2673  HD3 ARG   187      41.079  19.368  25.713  1.00  0.00           H  
ATOM   2674  NE  ARG   187      41.708  17.453  26.328  1.00  0.00           N  
ATOM   2675  HE  ARG   187      41.711  16.885  27.163  1.00  0.00           H  
ATOM   2676  CZ  ARG   187      42.591  17.092  25.412  1.00  0.00           C  
ATOM   2677  NH1 ARG   187      42.584  17.574  24.190  1.00  0.00           N  
ATOM   2678 HH11 ARG   187      41.878  18.242  23.915  1.00  0.00           H  
ATOM   2679 HH12 ARG   187      43.284  17.277  23.526  1.00  0.00           H  
ATOM   2680  NH2 ARG   187      43.519  16.237  25.757  1.00  0.00           N  
ATOM   2681 HH21 ARG   187      43.540  15.866  26.696  1.00  0.00           H  
ATOM   2682 HH22 ARG   187      44.214  15.947  25.084  1.00  0.00           H  
ATOM   2683  C   ARG   187      40.749  21.600  29.648  1.00  0.00           C  
ATOM   2684  O   ARG   187      40.454  22.774  29.409  1.00  0.00           O  
ATOM   2685  N   VAL   188      42.004  21.211  29.883  1.00  0.00           N  
ATOM   2686  H   VAL   188      42.176  20.292  30.265  1.00  0.00           H  
ATOM   2687  CA  VAL   188      43.137  22.096  29.595  1.00  0.00           C  
ATOM   2688  HA  VAL   188      43.027  22.986  30.214  1.00  0.00           H  
ATOM   2689  CB  VAL   188      44.487  21.441  29.954  1.00  0.00           C  
ATOM   2690  HB  VAL   188      44.413  21.082  30.981  1.00  0.00           H  
ATOM   2691  CG1 VAL   188      44.873  20.245  29.077  1.00  0.00           C  
ATOM   2692 HG11 VAL   188      44.075  19.503  29.102  1.00  0.00           H  
ATOM   2693 HG12 VAL   188      45.025  20.581  28.051  1.00  0.00           H  
ATOM   2694 HG13 VAL   188      45.794  19.800  29.454  1.00  0.00           H  
ATOM   2695  CG2 VAL   188      45.620  22.478  29.910  1.00  0.00           C  
ATOM   2696 HG21 VAL   188      45.355  23.333  30.531  1.00  0.00           H  
ATOM   2697 HG22 VAL   188      46.539  22.028  30.285  1.00  0.00           H  
ATOM   2698 HG23 VAL   188      45.771  22.808  28.882  1.00  0.00           H  
ATOM   2699  C   VAL   188      43.077  22.539  28.129  1.00  0.00           C  
ATOM   2700  O   VAL   188      42.880  21.722  27.224  1.00  0.00           O  
ATOM   2701  N   GLN   189      43.216  23.838  27.885  1.00  0.00           N  
ATOM   2702  H   GLN   189      43.524  24.438  28.637  1.00  0.00           H  
ATOM   2703  CA  GLN   189      42.945  24.438  26.583  1.00  0.00           C  
ATOM   2704  HA  GLN   189      43.142  23.688  25.817  1.00  0.00           H  
ATOM   2705  CB  GLN   189      41.457  24.807  26.519  1.00  0.00           C  
ATOM   2706  HB2 GLN   189      41.248  25.211  25.528  1.00  0.00           H  
ATOM   2707  HB3 GLN   189      40.867  23.901  26.657  1.00  0.00           H  
ATOM   2708  CG  GLN   189      41.015  25.842  27.561  1.00  0.00           C  
ATOM   2709  HG2 GLN   189      41.362  25.536  28.548  1.00  0.00           H  
ATOM   2710  HG3 GLN   189      41.440  26.814  27.311  1.00  0.00           H  
ATOM   2711  CD  GLN   189      39.499  25.936  27.563  1.00  0.00           C  
ATOM   2712  OE1 GLN   189      38.920  26.785  26.903  1.00  0.00           O  
ATOM   2713  NE2 GLN   189      38.830  25.037  28.257  1.00  0.00           N  
ATOM   2714 HE21 GLN   189      39.327  24.330  28.780  1.00  0.00           H  
ATOM   2715 HE22 GLN   189      37.820  25.055  28.266  1.00  0.00           H  
ATOM   2716  C   GLN   189      43.876  25.636  26.330  1.00  0.00           C  
ATOM   2717  O   GLN   189      44.465  26.146  27.280  1.00  0.00           O  
ATOM   2718  N   PRO   190      44.067  26.081  25.076  1.00  0.00           N  
ATOM   2719  CD  PRO   190      43.589  25.461  23.849  1.00  0.00           C  
ATOM   2720  HD2 PRO   190      43.707  24.378  23.896  1.00  0.00           H  
ATOM   2721  HD3 PRO   190      42.544  25.719  23.680  1.00  0.00           H  
ATOM   2722  CG  PRO   190      44.459  26.046  22.748  1.00  0.00           C  
ATOM   2723  HG2 PRO   190      43.933  26.060  21.793  1.00  0.00           H  
ATOM   2724  HG3 PRO   190      45.395  25.494  22.663  1.00  0.00           H  
ATOM   2725  CB  PRO   190      44.712  27.458  23.262  1.00  0.00           C  
ATOM   2726  HB2 PRO   190      43.881  28.116  23.007  1.00  0.00           H  
ATOM   2727  HB3 PRO   190      45.643  27.849  22.852  1.00  0.00           H  
ATOM   2728  CA  PRO   190      44.828  27.294  24.779  1.00  0.00           C  
ATOM   2729  HA  PRO   190      45.873  27.148  25.053  1.00  0.00           H  
ATOM   2730  C   PRO   190      44.258  28.508  25.538  1.00  0.00           C  
ATOM   2731  O   PRO   190      43.041  28.670  25.614  1.00  0.00           O  
ATOM   2732  N   MET   191      45.120  29.340  26.131  1.00  0.00           N  
ATOM   2733  H   MET   191      46.107  29.237  25.944  1.00  0.00           H  
ATOM   2734  CA  MET   191      44.676  30.399  27.046  1.00  0.00           C  
ATOM   2735  HA  MET   191      43.998  29.958  27.776  1.00  0.00           H  
ATOM   2736  CB  MET   191      45.878  30.989  27.799  1.00  0.00           C  
ATOM   2737  HB2 MET   191      46.272  30.226  28.470  1.00  0.00           H  
ATOM   2738  HB3 MET   191      46.650  31.252  27.076  1.00  0.00           H  
ATOM   2739  CG  MET   191      45.533  32.239  28.633  1.00  0.00           C  
ATOM   2740  HG2 MET   191      45.153  32.995  27.946  1.00  0.00           H  
ATOM   2741  HG3 MET   191      46.456  32.616  29.074  1.00  0.00           H  
ATOM   2742  SD  MET   191      44.312  32.048  29.960  1.00  0.00           S  
ATOM   2743  CE  MET   191      45.353  31.318  31.242  1.00  0.00           C  
ATOM   2744  HE1 MET   191      44.756  31.134  32.135  1.00  0.00           H  
ATOM   2745  HE2 MET   191      45.766  30.376  30.881  1.00  0.00           H  
ATOM   2746  HE3 MET   191      46.166  32.003  31.483  1.00  0.00           H  
ATOM   2747  C   MET   191      43.929  31.528  26.312  1.00  0.00           C  
ATOM   2748  O   MET   191      44.515  32.139  25.416  1.00  0.00           O  
ATOM   2749  N   PRO   192      42.703  31.900  26.728  1.00  0.00           N  
ATOM   2750  CD  PRO   192      41.821  31.165  27.631  1.00  0.00           C  
ATOM   2751  HD2 PRO   192      41.388  30.305  27.121  1.00  0.00           H  
ATOM   2752  HD3 PRO   192      42.375  30.837  28.510  1.00  0.00           H  
ATOM   2753  CG  PRO   192      40.733  32.140  28.036  1.00  0.00           C  
ATOM   2754  HG2 PRO   192      41.006  32.670  28.949  1.00  0.00           H  
ATOM   2755  HG3 PRO   192      39.785  31.618  28.169  1.00  0.00           H  
ATOM   2756  CB  PRO   192      40.650  33.100  26.855  1.00  0.00           C  
ATOM   2757  HB2 PRO   192      40.322  34.087  27.181  1.00  0.00           H  
ATOM   2758  HB3 PRO   192      39.973  32.708  26.096  1.00  0.00           H  
ATOM   2759  CA  PRO   192      42.080  33.155  26.315  1.00  0.00           C  
ATOM   2760  HA  PRO   192      42.045  33.191  25.226  1.00  0.00           H  
ATOM   2761  C   PRO   192      42.863  34.378  26.830  1.00  0.00           C  
ATOM   2762  O   PRO   192      42.864  34.667  28.026  1.00  0.00           O  
ATOM   2763  N   LEU   193      43.510  35.121  25.928  1.00  0.00           N  
ATOM   2764  H   LEU   193      43.549  34.774  24.980  1.00  0.00           H  
ATOM   2765  CA  LEU   193      44.168  36.402  26.208  1.00  0.00           C  
ATOM   2766  HA  LEU   193      44.177  36.580  27.283  1.00  0.00           H  
ATOM   2767  CB  LEU   193      45.615  36.405  25.673  1.00  0.00           C  
ATOM   2768  HB2 LEU   193      45.563  36.254  24.595  1.00  0.00           H  
ATOM   2769  HB3 LEU   193      46.039  37.393  25.855  1.00  0.00           H  
ATOM   2770  CG  LEU   193      46.594  35.356  26.236  1.00  0.00           C  
ATOM   2771  HG  LEU   193      46.221  34.358  26.007  1.00  0.00           H  
ATOM   2772  CD1 LEU   193      47.958  35.555  25.557  1.00  0.00           C  
ATOM   2773 HD11 LEU   193      48.666  34.821  25.942  1.00  0.00           H  
ATOM   2774 HD12 LEU   193      47.850  35.425  24.480  1.00  0.00           H  
ATOM   2775 HD13 LEU   193      48.325  36.560  25.767  1.00  0.00           H  
ATOM   2776  CD2 LEU   193      46.779  35.491  27.749  1.00  0.00           C  
ATOM   2777 HD21 LEU   193      45.819  35.352  28.247  1.00  0.00           H  
ATOM   2778 HD22 LEU   193      47.168  36.483  27.980  1.00  0.00           H  
ATOM   2779 HD23 LEU   193      47.482  34.735  28.098  1.00  0.00           H  
ATOM   2780  C   LEU   193      43.408  37.533  25.508  1.00  0.00           C  
ATOM   2781  O   LEU   193      43.126  37.432  24.316  1.00  0.00           O  
ATOM   2782  N   ALA   194      43.133  38.627  26.210  1.00  0.00           N  
ATOM   2783  H   ALA   194      43.170  38.565  27.217  1.00  0.00           H  
ATOM   2784  CA  ALA   194      42.781  39.912  25.616  1.00  0.00           C  
ATOM   2785  HA  ALA   194      41.959  39.757  24.917  1.00  0.00           H  
ATOM   2786  CB  ALA   194      42.310  40.867  26.716  1.00  0.00           C  
ATOM   2787  HB1 ALA   194      42.046  41.828  26.275  1.00  0.00           H  
ATOM   2788  HB2 ALA   194      41.438  40.445  27.214  1.00  0.00           H  
ATOM   2789  HB3 ALA   194      43.111  41.008  27.442  1.00  0.00           H  
ATOM   2790  C   ALA   194      43.990  40.444  24.837  1.00  0.00           C  
ATOM   2791  O   ALA   194      44.978  40.883  25.423  1.00  0.00           O  
ATOM   2792  N   VAL   195      43.953  40.359  23.509  1.00  0.00           N  
ATOM   2793  H   VAL   195      43.092  40.058  23.075  1.00  0.00           H  
ATOM   2794  CA  VAL   195      45.089  40.677  22.640  1.00  0.00           C  
ATOM   2795  HA  VAL   195      45.823  41.218  23.238  1.00  0.00           H  
ATOM   2796  CB  VAL   195      45.759  39.380  22.135  1.00  0.00           C  
ATOM   2797  HB  VAL   195      45.000  38.601  22.058  1.00  0.00           H  
ATOM   2798  CG1 VAL   195      46.453  39.528  20.773  1.00  0.00           C  
ATOM   2799 HG11 VAL   195      47.117  38.679  20.609  1.00  0.00           H  
ATOM   2800 HG12 VAL   195      47.033  40.450  20.760  1.00  0.00           H  
ATOM   2801 HG13 VAL   195      45.702  39.560  19.984  1.00  0.00           H  
ATOM   2802  CG2 VAL   195      46.808  38.946  23.174  1.00  0.00           C  
ATOM   2803 HG21 VAL   195      47.295  38.030  22.839  1.00  0.00           H  
ATOM   2804 HG22 VAL   195      47.553  39.733  23.288  1.00  0.00           H  
ATOM   2805 HG23 VAL   195      46.319  38.767  24.131  1.00  0.00           H  
ATOM   2806  C   VAL   195      44.620  41.606  21.534  1.00  0.00           C  
ATOM   2807  O   VAL   195      43.669  41.317  20.809  1.00  0.00           O  
ATOM   2808  N   HIE   196      45.275  42.755  21.454  1.00  0.00           N  
ATOM   2809  H   HIE   196      45.972  42.947  22.159  1.00  0.00           H  
ATOM   2810  CA  HIE   196      45.063  43.756  20.428  1.00  0.00           C  
ATOM   2811  HA  HIE   196      44.042  43.663  20.058  1.00  0.00           H  
ATOM   2812  CB  HIE   196      45.225  45.137  21.077  1.00  0.00           C  
ATOM   2813  HB2 HIE   196      44.588  45.174  21.961  1.00  0.00           H  
ATOM   2814  HB3 HIE   196      46.262  45.254  21.391  1.00  0.00           H  
ATOM   2815  CG  HIE   196      44.860  46.295  20.185  1.00  0.00           C  
ATOM   2816  ND1 HIE   196      45.773  47.176  19.613  1.00  0.00           N  
ATOM   2817  CE1 HIE   196      45.052  47.989  18.823  1.00  0.00           C  
ATOM   2818  HE1 HIE   196      45.459  48.802  18.239  1.00  0.00           H  
ATOM   2819  NE2 HIE   196      43.751  47.647  18.862  1.00  0.00           N  
ATOM   2820  HE2 HIE   196      43.003  48.105  18.361  1.00  0.00           H  
ATOM   2821  CD2 HIE   196      43.615  46.565  19.702  1.00  0.00           C  
ATOM   2822  HD2 HIE   196      42.702  46.035  19.932  1.00  0.00           H  
ATOM   2823  C   HIE   196      46.030  43.489  19.268  1.00  0.00           C  
ATOM   2824  O   HIE   196      46.793  42.524  19.285  1.00  0.00           O  
ATOM   2825  N   ARG   197      45.934  44.287  18.208  1.00  0.00           N  
ATOM   2826  H   ARG   197      45.310  45.078  18.282  1.00  0.00           H  
ATOM   2827  CA  ARG   197      46.653  44.120  16.943  1.00  0.00           C  
ATOM   2828  HA  ARG   197      46.248  44.889  16.285  1.00  0.00           H  
ATOM   2829  CB  ARG   197      48.142  44.466  17.088  1.00  0.00           C  
ATOM   2830  HB2 ARG   197      48.626  44.391  16.114  1.00  0.00           H  
ATOM   2831  HB3 ARG   197      48.610  43.765  17.779  1.00  0.00           H  
ATOM   2832  CG  ARG   197      48.304  45.891  17.624  1.00  0.00           C  
ATOM   2833  HG2 ARG   197      47.639  46.553  17.069  1.00  0.00           H  
ATOM   2834  HG3 ARG   197      48.025  45.908  18.678  1.00  0.00           H  
ATOM   2835  CD  ARG   197      49.738  46.400  17.480  1.00  0.00           C  
ATOM   2836  HD2 ARG   197      49.969  46.527  16.422  1.00  0.00           H  
ATOM   2837  HD3 ARG   197      50.424  45.672  17.913  1.00  0.00           H  
ATOM   2838  NE  ARG   197      49.901  47.692  18.169  1.00  0.00           N  
ATOM   2839  HE  ARG   197      50.440  47.684  19.023  1.00  0.00           H  
ATOM   2840  CZ  ARG   197      49.414  48.865  17.785  1.00  0.00           C  
ATOM   2841  NH1 ARG   197      48.784  49.031  16.638  1.00  0.00           N  
ATOM   2842 HH11 ARG   197      48.661  48.248  16.012  1.00  0.00           H  
ATOM   2843 HH12 ARG   197      48.425  49.941  16.386  1.00  0.00           H  
ATOM   2844  NH2 ARG   197      49.562  49.894  18.593  1.00  0.00           N  
ATOM   2845 HH21 ARG   197      50.039  49.778  19.476  1.00  0.00           H  
ATOM   2846 HH22 ARG   197      49.198  50.799  18.330  1.00  0.00           H  
ATOM   2847  C   ARG   197      46.396  42.806  16.218  1.00  0.00           C  
ATOM   2848  O   ARG   197      46.919  42.612  15.130  1.00  0.00           O  
ATOM   2849  N   ARG   198      45.438  41.996  16.679  1.00  0.00           N  
ATOM   2850  H   ARG   198      45.114  42.144  17.624  1.00  0.00           H  
ATOM   2851  CA  ARG   198      44.820  40.901  15.906  1.00  0.00           C  
ATOM   2852  HA  ARG   198      45.644  40.364  15.436  1.00  0.00           H  
ATOM   2853  CB  ARG   198      44.137  39.887  16.851  1.00  0.00           C  
ATOM   2854  HB2 ARG   198      44.886  39.553  17.569  1.00  0.00           H  
ATOM   2855  HB3 ARG   198      43.829  39.026  16.258  1.00  0.00           H  
ATOM   2856  CG  ARG   198      42.914  40.378  17.653  1.00  0.00           C  
ATOM   2857  HG2 ARG   198      43.190  41.234  18.268  1.00  0.00           H  
ATOM   2858  HG3 ARG   198      42.111  40.657  16.970  1.00  0.00           H  
ATOM   2859  CD  ARG   198      42.457  39.207  18.550  1.00  0.00           C  
ATOM   2860  HD2 ARG   198      42.317  38.332  17.915  1.00  0.00           H  
ATOM   2861  HD3 ARG   198      43.251  38.990  19.265  1.00  0.00           H  
ATOM   2862  NE  ARG   198      41.201  39.433  19.299  1.00  0.00           N  
ATOM   2863  HE  ARG   198      41.295  39.696  20.270  1.00  0.00           H  
ATOM   2864  CZ  ARG   198      39.959  39.326  18.827  1.00  0.00           C  
ATOM   2865  NH1 ARG   198      38.943  39.136  19.641  1.00  0.00           N  
ATOM   2866 HH11 ARG   198      39.099  39.075  20.637  1.00  0.00           H  
ATOM   2867 HH12 ARG   198      38.008  39.051  19.270  1.00  0.00           H  
ATOM   2868  NH2 ARG   198      39.716  39.393  17.532  1.00  0.00           N  
ATOM   2869 HH21 ARG   198      40.476  39.533  16.882  1.00  0.00           H  
ATOM   2870 HH22 ARG   198      38.770  39.305  17.191  1.00  0.00           H  
ATOM   2871  C   ARG   198      43.926  41.395  14.753  1.00  0.00           C  
ATOM   2872  O   ARG   198      42.895  40.790  14.467  1.00  0.00           O  
ATOM   2873  N   GLN   199      44.308  42.505  14.127  1.00  0.00           N  
ATOM   2874  H   GLN   199      45.046  43.028  14.577  1.00  0.00           H  
ATOM   2875  CA  GLN   199      43.806  43.068  12.880  1.00  0.00           C  
ATOM   2876  HA  GLN   199      43.345  42.274  12.292  1.00  0.00           H  
ATOM   2877  CB  GLN   199      42.757  44.167  13.151  1.00  0.00           C  
ATOM   2878  HB2 GLN   199      43.173  44.861  13.882  1.00  0.00           H  
ATOM   2879  HB3 GLN   199      42.574  44.709  12.223  1.00  0.00           H  
ATOM   2880  CG  GLN   199      41.413  43.651  13.691  1.00  0.00           C  
ATOM   2881  HG2 GLN   199      40.805  44.505  13.988  1.00  0.00           H  
ATOM   2882  HG3 GLN   199      41.599  43.028  14.566  1.00  0.00           H  
ATOM   2883  CD  GLN   199      40.639  42.836  12.657  1.00  0.00           C  
ATOM   2884  OE1 GLN   199      39.868  43.375  11.883  1.00  0.00           O  
ATOM   2885  NE2 GLN   199      40.794  41.528  12.631  1.00  0.00           N  
ATOM   2886 HE21 GLN   199      41.425  41.081  13.281  1.00  0.00           H  
ATOM   2887 HE22 GLN   199      40.282  40.972  11.961  1.00  0.00           H  
ATOM   2888  C   GLN   199      45.010  43.631  12.106  1.00  0.00           C  
ATOM   2889  O   GLN   199      45.350  43.109  11.054  1.00  0.00           O  
ATOM   2890  N   ASP   200      45.681  44.651  12.651  1.00  0.00           N  
ATOM   2891  H   ASP   200      45.399  44.958  13.571  1.00  0.00           H  
ATOM   2892  CA  ASP   200      46.802  45.361  12.008  1.00  0.00           C  
ATOM   2893  HA  ASP   200      46.538  45.474  10.957  1.00  0.00           H  
ATOM   2894  CB  ASP   200      46.924  46.785  12.587  1.00  0.00           C  
ATOM   2895  HB2 ASP   200      47.823  47.246  12.177  1.00  0.00           H  
ATOM   2896  HB3 ASP   200      46.058  47.366  12.272  1.00  0.00           H  
ATOM   2897  CG  ASP   200      47.014  46.827  14.112  1.00  0.00           C  
ATOM   2898  OD1 ASP   200      48.098  47.169  14.635  1.00  0.00           O  
ATOM   2899  OD2 ASP   200      45.964  46.561  14.741  1.00  0.00           O  
ATOM   2900  C   ASP   200      48.151  44.613  12.046  1.00  0.00           C  
ATOM   2901  O   ASP   200      49.087  45.019  11.361  1.00  0.00           O  
ATOM   2902  N   GLY   201      48.244  43.479  12.743  1.00  0.00           N  
ATOM   2903  H   GLY   201      47.594  43.331  13.502  1.00  0.00           H  
ATOM   2904  CA  GLY   201      49.234  42.438  12.471  1.00  0.00           C  
ATOM   2905  HA2 GLY   201      48.716  41.565  12.075  1.00  0.00           H  
ATOM   2906  HA3 GLY   201      49.931  42.805  11.717  1.00  0.00           H  
ATOM   2907  C   GLY   201      50.024  42.012  13.703  1.00  0.00           C  
ATOM   2908  O   GLY   201      49.760  40.960  14.273  1.00  0.00           O  
ATOM   2909  N   ALA   202      51.052  42.781  14.059  1.00  0.00           N  
ATOM   2910  H   ALA   202      51.177  43.667  13.591  1.00  0.00           H  
ATOM   2911  CA  ALA   202      52.009  42.398  15.099  1.00  0.00           C  
ATOM   2912  HA  ALA   202      52.365  41.391  14.884  1.00  0.00           H  
ATOM   2913  CB  ALA   202      53.208  43.350  15.070  1.00  0.00           C  
ATOM   2914  HB1 ALA   202      53.662  43.334  14.079  1.00  0.00           H  
ATOM   2915  HB2 ALA   202      52.874  44.362  15.300  1.00  0.00           H  
ATOM   2916  HB3 ALA   202      53.942  43.033  15.811  1.00  0.00           H  
ATOM   2917  C   ALA   202      51.339  42.389  16.477  1.00  0.00           C  
ATOM   2918  O   ALA   202      51.120  43.445  17.065  1.00  0.00           O  
ATOM   2919  N   LEU   203      50.980  41.207  16.979  1.00  0.00           N  
ATOM   2920  H   LEU   203      51.305  40.364  16.527  1.00  0.00           H  
ATOM   2921  CA  LEU   203      50.130  41.094  18.163  1.00  0.00           C  
ATOM   2922  HA  LEU   203      49.190  41.605  17.953  1.00  0.00           H  
ATOM   2923  CB  LEU   203      49.813  39.625  18.465  1.00  0.00           C  
ATOM   2924  HB2 LEU   203      49.185  39.588  19.355  1.00  0.00           H  
ATOM   2925  HB3 LEU   203      50.747  39.104  18.676  1.00  0.00           H  
ATOM   2926  CG  LEU   203      49.082  38.883  17.331  1.00  0.00           C  
ATOM   2927  HG  LEU   203      49.759  38.748  16.487  1.00  0.00           H  
ATOM   2928  CD1 LEU   203      48.662  37.525  17.870  1.00  0.00           C  
ATOM   2929 HD11 LEU   203      49.542  36.982  18.214  1.00  0.00           H  
ATOM   2930 HD12 LEU   203      48.171  36.957  17.080  1.00  0.00           H  
ATOM   2931 HD13 LEU   203      47.972  37.662  18.702  1.00  0.00           H  
ATOM   2932  CD2 LEU   203      47.821  39.602  16.864  1.00  0.00           C  
ATOM   2933 HD21 LEU   203      48.086  40.583  16.470  1.00  0.00           H  
ATOM   2934 HD22 LEU   203      47.337  39.016  16.083  1.00  0.00           H  
ATOM   2935 HD23 LEU   203      47.138  39.721  17.705  1.00  0.00           H  
ATOM   2936  C   LEU   203      50.754  41.743  19.398  1.00  0.00           C  
ATOM   2937  O   LEU   203      51.972  41.711  19.599  1.00  0.00           O  
ATOM   2938  N   VAL   204      49.893  42.247  20.278  1.00  0.00           N  
ATOM   2939  H   VAL   204      48.907  42.183  20.068  1.00  0.00           H  
ATOM   2940  CA  VAL   204      50.289  42.887  21.530  1.00  0.00           C  
ATOM   2941  HA  VAL   204      51.220  42.439  21.878  1.00  0.00           H  
ATOM   2942  CB  VAL   204      50.530  44.391  21.246  1.00  0.00           C  
ATOM   2943  HB  VAL   204      51.023  44.465  20.276  1.00  0.00           H  
ATOM   2944  CG1 VAL   204      49.225  45.192  21.159  1.00  0.00           C  
ATOM   2945 HG11 VAL   204      49.401  46.115  20.606  1.00  0.00           H  
ATOM   2946 HG12 VAL   204      48.878  45.431  22.164  1.00  0.00           H  
ATOM   2947 HG13 VAL   204      48.468  44.599  20.645  1.00  0.00           H  
ATOM   2948  CG2 VAL   204      51.462  45.026  22.282  1.00  0.00           C  
ATOM   2949 HG21 VAL   204      52.387  44.452  22.339  1.00  0.00           H  
ATOM   2950 HG22 VAL   204      50.974  45.027  23.257  1.00  0.00           H  
ATOM   2951 HG23 VAL   204      51.688  46.051  21.988  1.00  0.00           H  
ATOM   2952  C   VAL   204      49.194  42.630  22.571  1.00  0.00           C  
ATOM   2953  O   VAL   204      48.043  42.385  22.209  1.00  0.00           O  
ATOM   2954  N   TRP   205      49.519  42.665  23.861  1.00  0.00           N  
ATOM   2955  H   TRP   205      50.488  42.763  24.130  1.00  0.00           H  
ATOM   2956  CA  TRP   205      48.487  42.563  24.894  1.00  0.00           C  
ATOM   2957  HA  TRP   205      47.918  41.648  24.731  1.00  0.00           H  
ATOM   2958  CB  TRP   205      49.130  42.501  26.285  1.00  0.00           C  
ATOM   2959  HB2 TRP   205      49.711  43.414  26.415  1.00  0.00           H  
ATOM   2960  HB3 TRP   205      48.330  42.502  27.026  1.00  0.00           H  
ATOM   2961  CG  TRP   205      50.045  41.339  26.589  1.00  0.00           C  
ATOM   2962  CD1 TRP   205      50.067  40.116  26.001  1.00  0.00           C  
ATOM   2963  HD1 TRP   205      49.396  39.793  25.219  1.00  0.00           H  
ATOM   2964  NE1 TRP   205      51.075  39.344  26.550  1.00  0.00           N  
ATOM   2965  HE1 TRP   205      51.304  38.408  26.246  1.00  0.00           H  
ATOM   2966  CE2 TRP   205      51.726  40.008  27.560  1.00  0.00           C  
ATOM   2967  CZ2 TRP   205      52.795  39.676  28.405  1.00  0.00           C  
ATOM   2968  HZ2 TRP   205      53.255  38.701  28.344  1.00  0.00           H  
ATOM   2969  CH2 TRP   205      53.263  40.626  29.334  1.00  0.00           C  
ATOM   2970  HH2 TRP   205      54.114  40.399  29.960  1.00  0.00           H  
ATOM   2971  CZ3 TRP   205      52.619  41.871  29.444  1.00  0.00           C  
ATOM   2972  HZ3 TRP   205      52.944  42.587  30.185  1.00  0.00           H  
ATOM   2973  CE3 TRP   205      51.548  42.180  28.584  1.00  0.00           C  
ATOM   2974  HE3 TRP   205      51.068  43.143  28.674  1.00  0.00           H  
ATOM   2975  CD2 TRP   205      51.083  41.277  27.612  1.00  0.00           C  
ATOM   2976  C   TRP   205      47.533  43.761  24.786  1.00  0.00           C  
ATOM   2977  O   TRP   205      47.964  44.892  24.542  1.00  0.00           O  
ATOM   2978  N   SER   206      46.236  43.505  24.949  1.00  0.00           N  
ATOM   2979  H   SER   206      45.949  42.544  25.065  1.00  0.00           H  
ATOM   2980  CA  SER   206      45.207  44.543  24.969  1.00  0.00           C  
ATOM   2981  HA  SER   206      45.329  45.176  24.090  1.00  0.00           H  
ATOM   2982  CB  SER   206      43.838  43.863  24.902  1.00  0.00           C  
ATOM   2983  HB2 SER   206      43.623  43.407  25.869  1.00  0.00           H  
ATOM   2984  HB3 SER   206      43.864  43.085  24.139  1.00  0.00           H  
ATOM   2985  OG  SER   206      42.814  44.776  24.592  1.00  0.00           O  
ATOM   2986  HG  SER   206      41.964  44.393  24.819  1.00  0.00           H  
ATOM   2987  C   SER   206      45.355  45.410  26.227  1.00  0.00           C  
ATOM   2988  O   SER   206      46.191  45.136  27.082  1.00  0.00           O  
ATOM   2989  N   GLY   207      44.543  46.453  26.375  1.00  0.00           N  
ATOM   2990  H   GLY   207      43.838  46.619  25.671  1.00  0.00           H  
ATOM   2991  CA  GLY   207      44.625  47.370  27.510  1.00  0.00           C  
ATOM   2992  HA2 GLY   207      44.648  46.792  28.434  1.00  0.00           H  
ATOM   2993  HA3 GLY   207      45.540  47.958  27.431  1.00  0.00           H  
ATOM   2994  C   GLY   207      43.427  48.309  27.540  1.00  0.00           C  
ATOM   2995  O   GLY   207      42.557  48.232  26.677  1.00  0.00           O  
ATOM   2996  N   SER   208      43.360  49.188  28.534  1.00  0.00           N  
ATOM   2997  H   SER   208      44.146  49.277  29.162  1.00  0.00           H  
ATOM   2998  CA  SER   208      42.182  50.031  28.747  1.00  0.00           C  
ATOM   2999  HA  SER   208      41.315  49.378  28.850  1.00  0.00           H  
ATOM   3000  CB  SER   208      42.355  50.790  30.053  1.00  0.00           C  
ATOM   3001  HB2 SER   208      42.534  50.077  30.858  1.00  0.00           H  
ATOM   3002  HB3 SER   208      43.212  51.458  29.969  1.00  0.00           H  
ATOM   3003  OG  SER   208      41.208  51.545  30.354  1.00  0.00           O  
ATOM   3004  HG  SER   208      41.270  51.878  31.252  1.00  0.00           H  
ATOM   3005  C   SER   208      41.913  50.998  27.580  1.00  0.00           C  
ATOM   3006  O   SER   208      40.753  51.279  27.295  1.00  0.00           O  
ATOM   3007  N   ASP   209      42.933  51.442  26.836  1.00  0.00           N  
ATOM   3008  H   ASP   209      43.883  51.232  27.108  1.00  0.00           H  
ATOM   3009  CA  ASP   209      42.676  52.236  25.620  1.00  0.00           C  
ATOM   3010  HA  ASP   209      42.095  53.113  25.905  1.00  0.00           H  
ATOM   3011  CB  ASP   209      43.977  52.716  24.989  1.00  0.00           C  
ATOM   3012  HB2 ASP   209      44.627  51.859  24.810  1.00  0.00           H  
ATOM   3013  HB3 ASP   209      44.473  53.409  25.668  1.00  0.00           H  
ATOM   3014  CG  ASP   209      43.697  53.422  23.662  1.00  0.00           C  
ATOM   3015  OD1 ASP   209      43.758  52.749  22.609  1.00  0.00           O  
ATOM   3016  OD2 ASP   209      43.447  54.642  23.711  1.00  0.00           O  
ATOM   3017  C   ASP   209      41.875  51.454  24.578  1.00  0.00           C  
ATOM   3018  O   ASP   209      41.000  52.012  23.931  1.00  0.00           O  
ATOM   3019  N   VAL   210      42.096  50.147  24.462  1.00  0.00           N  
ATOM   3020  H   VAL   210      42.823  49.727  25.023  1.00  0.00           H  
ATOM   3021  CA  VAL   210      41.326  49.291  23.551  1.00  0.00           C  
ATOM   3022  HA  VAL   210      41.336  49.741  22.558  1.00  0.00           H  
ATOM   3023  CB  VAL   210      41.953  47.882  23.462  1.00  0.00           C  
ATOM   3024  HB  VAL   210      41.817  47.386  24.423  1.00  0.00           H  
ATOM   3025  CG1 VAL   210      41.257  47.039  22.383  1.00  0.00           C  
ATOM   3026 HG11 VAL   210      40.189  46.989  22.593  1.00  0.00           H  
ATOM   3027 HG12 VAL   210      41.414  47.497  21.407  1.00  0.00           H  
ATOM   3028 HG13 VAL   210      41.675  46.032  22.383  1.00  0.00           H  
ATOM   3029  CG2 VAL   210      43.464  47.951  23.163  1.00  0.00           C  
ATOM   3030 HG21 VAL   210      43.781  47.030  22.674  1.00  0.00           H  
ATOM   3031 HG22 VAL   210      43.666  48.798  22.507  1.00  0.00           H  
ATOM   3032 HG23 VAL   210      44.014  48.075  24.096  1.00  0.00           H  
ATOM   3033  C   VAL   210      39.877  49.199  24.032  1.00  0.00           C  
ATOM   3034  O   VAL   210      38.947  49.189  23.226  1.00  0.00           O  
ATOM   3035  N   VAL   211      39.679  49.188  25.351  1.00  0.00           N  
ATOM   3036  H   VAL   211      40.481  49.164  25.965  1.00  0.00           H  
ATOM   3037  CA  VAL   211      38.344  49.209  25.936  1.00  0.00           C  
ATOM   3038  HA  VAL   211      37.773  48.409  25.465  1.00  0.00           H  
ATOM   3039  CB  VAL   211      38.365  48.923  27.450  1.00  0.00           C  
ATOM   3040  HB  VAL   211      38.942  49.696  27.958  1.00  0.00           H  
ATOM   3041  CG1 VAL   211      36.933  48.920  27.988  1.00  0.00           C  
ATOM   3042 HG11 VAL   211      36.875  48.276  28.866  1.00  0.00           H  
ATOM   3043 HG12 VAL   211      36.257  48.547  27.219  1.00  0.00           H  
ATOM   3044 HG13 VAL   211      36.646  49.935  28.263  1.00  0.00           H  
ATOM   3045  CG2 VAL   211      38.998  47.550  27.723  1.00  0.00           C  
ATOM   3046 HG21 VAL   211      40.020  47.539  27.344  1.00  0.00           H  
ATOM   3047 HG22 VAL   211      38.416  46.776  27.222  1.00  0.00           H  
ATOM   3048 HG23 VAL   211      39.006  47.361  28.796  1.00  0.00           H  
ATOM   3049  C   VAL   211      37.646  50.519  25.596  1.00  0.00           C  
ATOM   3050  O   VAL   211      36.526  50.466  25.105  1.00  0.00           O  
ATOM   3051  N   MET   212      38.297  51.674  25.775  1.00  0.00           N  
ATOM   3052  H   MET   212      39.189  51.659  26.248  1.00  0.00           H  
ATOM   3053  CA  MET   212      37.765  52.965  25.310  1.00  0.00           C  
ATOM   3054  HA  MET   212      36.840  53.172  25.848  1.00  0.00           H  
ATOM   3055  CB  MET   212      38.763  54.104  25.598  1.00  0.00           C  
ATOM   3056  HB2 MET   212      39.744  53.808  25.227  1.00  0.00           H  
ATOM   3057  HB3 MET   212      38.440  54.999  25.066  1.00  0.00           H  
ATOM   3058  CG  MET   212      38.883  54.430  27.088  1.00  0.00           C  
ATOM   3059  HG2 MET   212      37.881  54.432  27.517  1.00  0.00           H  
ATOM   3060  HG3 MET   212      39.466  53.645  27.570  1.00  0.00           H  
ATOM   3061  SD  MET   212      39.657  56.031  27.451  1.00  0.00           S  
ATOM   3062  CE  MET   212      41.373  55.693  26.961  1.00  0.00           C  
ATOM   3063  HE1 MET   212      41.983  56.579  27.137  1.00  0.00           H  
ATOM   3064  HE2 MET   212      41.404  55.436  25.902  1.00  0.00           H  
ATOM   3065  HE3 MET   212      41.762  54.861  27.549  1.00  0.00           H  
ATOM   3066  C   MET   212      37.451  52.898  23.808  1.00  0.00           C  
ATOM   3067  O   MET   212      36.367  53.295  23.378  1.00  0.00           O  
ATOM   3068  N   GLY   213      38.365  52.327  23.033  1.00  0.00           N  
ATOM   3069  H   GLY   213      39.232  52.058  23.477  1.00  0.00           H  
ATOM   3070  CA  GLY   213      38.247  52.050  21.616  1.00  0.00           C  
ATOM   3071  HA2 GLY   213      39.149  51.534  21.287  1.00  0.00           H  
ATOM   3072  HA3 GLY   213      37.389  51.397  21.455  1.00  0.00           H  
ATOM   3073  C   GLY   213      38.073  53.308  20.774  1.00  0.00           C  
ATOM   3074  O   GLY   213      37.891  54.418  21.276  1.00  0.00           O  
ATOM   3075  N   GLU   214      38.084  53.110  19.464  1.00  0.00           N  
ATOM   3076  H   GLU   214      38.155  52.162  19.123  1.00  0.00           H  
ATOM   3077  CA  GLU   214      37.998  54.195  18.486  1.00  0.00           C  
ATOM   3078  HA  GLU   214      38.843  54.864  18.650  1.00  0.00           H  
ATOM   3079  CB  GLU   214      38.093  53.651  17.045  1.00  0.00           C  
ATOM   3080  HB2 GLU   214      37.099  53.321  16.744  1.00  0.00           H  
ATOM   3081  HB3 GLU   214      38.399  54.465  16.389  1.00  0.00           H  
ATOM   3082  CG  GLU   214      39.068  52.468  16.844  1.00  0.00           C  
ATOM   3083  HG2 GLU   214      39.288  52.379  15.780  1.00  0.00           H  
ATOM   3084  HG3 GLU   214      38.582  51.552  17.180  1.00  0.00           H  
ATOM   3085  CD  GLU   214      40.392  52.631  17.601  1.00  0.00           C  
ATOM   3086  OE1 GLU   214      40.553  51.925  18.623  1.00  0.00           O  
ATOM   3087  OE2 GLU   214      41.187  53.507  17.216  1.00  0.00           O  
ATOM   3088  C   GLU   214      36.705  55.004  18.689  1.00  0.00           C  
ATOM   3089  O   GLU   214      36.692  56.217  18.540  1.00  0.00           O  
ATOM   3090  N   ALA   215      35.638  54.343  19.149  1.00  0.00           N  
ATOM   3091  H   ALA   215      35.705  53.341  19.256  1.00  0.00           H  
ATOM   3092  CA  ALA   215      34.383  54.995  19.504  1.00  0.00           C  
ATOM   3093  HA  ALA   215      33.947  55.413  18.597  1.00  0.00           H  
ATOM   3094  CB  ALA   215      33.412  53.953  20.067  1.00  0.00           C  
ATOM   3095  HB1 ALA   215      33.276  53.152  19.340  1.00  0.00           H  
ATOM   3096  HB2 ALA   215      32.451  54.425  20.271  1.00  0.00           H  
ATOM   3097  HB3 ALA   215      33.818  53.540  20.991  1.00  0.00           H  
ATOM   3098  C   ALA   215      34.598  56.139  20.504  1.00  0.00           C  
ATOM   3099  O   ALA   215      34.162  57.255  20.256  1.00  0.00           O  
ATOM   3100  N   THR   216      35.260  55.884  21.634  1.00  0.00           N  
ATOM   3101  H   THR   216      35.570  54.942  21.823  1.00  0.00           H  
ATOM   3102  CA  THR   216      35.547  56.944  22.608  1.00  0.00           C  
ATOM   3103  HA  THR   216      34.630  57.497  22.809  1.00  0.00           H  
ATOM   3104  CB  THR   216      36.051  56.329  23.911  1.00  0.00           C  
ATOM   3105  HB  THR   216      36.999  55.829  23.715  1.00  0.00           H  
ATOM   3106  CG2 THR   216      36.258  57.339  25.026  1.00  0.00           C  
ATOM   3107 HG21 THR   216      36.969  58.099  24.701  1.00  0.00           H  
ATOM   3108 HG22 THR   216      36.647  56.831  25.908  1.00  0.00           H  
ATOM   3109 HG23 THR   216      35.307  57.812  25.269  1.00  0.00           H  
ATOM   3110  OG1 THR   216      35.133  55.379  24.377  1.00  0.00           O  
ATOM   3111  HG1 THR   216      35.484  54.497  24.234  1.00  0.00           H  
ATOM   3112  C   THR   216      36.598  57.908  22.072  1.00  0.00           C  
ATOM   3113  O   THR   216      36.502  59.108  22.305  1.00  0.00           O  
ATOM   3114  N   ARG   217      37.602  57.387  21.363  1.00  0.00           N  
ATOM   3115  H   ARG   217      37.593  56.392  21.189  1.00  0.00           H  
ATOM   3116  CA  ARG   217      38.715  58.170  20.823  1.00  0.00           C  
ATOM   3117  HA  ARG   217      39.296  58.578  21.650  1.00  0.00           H  
ATOM   3118  CB  ARG   217      39.606  57.228  20.005  1.00  0.00           C  
ATOM   3119  HB2 ARG   217      39.764  56.314  20.578  1.00  0.00           H  
ATOM   3120  HB3 ARG   217      39.095  56.978  19.075  1.00  0.00           H  
ATOM   3121  CG  ARG   217      40.971  57.837  19.672  1.00  0.00           C  
ATOM   3122  HG2 ARG   217      41.533  57.967  20.597  1.00  0.00           H  
ATOM   3123  HG3 ARG   217      40.822  58.811  19.207  1.00  0.00           H  
ATOM   3124  CD  ARG   217      41.786  56.941  18.715  1.00  0.00           C  
ATOM   3125  HD2 ARG   217      41.347  57.024  17.721  1.00  0.00           H  
ATOM   3126  HD3 ARG   217      42.808  57.319  18.674  1.00  0.00           H  
ATOM   3127  NE  ARG   217      41.831  55.501  19.078  1.00  0.00           N  
ATOM   3128  HE  ARG   217      41.464  54.873  18.377  1.00  0.00           H  
ATOM   3129  CZ  ARG   217      42.279  54.911  20.182  1.00  0.00           C  
ATOM   3130  NH1 ARG   217      42.766  55.619  21.173  1.00  0.00           N  
ATOM   3131 HH11 ARG   217      42.805  56.626  21.103  1.00  0.00           H  
ATOM   3132 HH12 ARG   217      43.102  55.157  22.006  1.00  0.00           H  
ATOM   3133  NH2 ARG   217      42.241  53.604  20.305  1.00  0.00           N  
ATOM   3134 HH21 ARG   217      41.870  53.037  19.556  1.00  0.00           H  
ATOM   3135 HH22 ARG   217      42.583  53.166  21.148  1.00  0.00           H  
ATOM   3136  C   ARG   217      38.215  59.317  19.955  1.00  0.00           C  
ATOM   3137  O   ARG   217      38.727  60.427  20.064  1.00  0.00           O  
ATOM   3138  N   ASP   218      37.207  59.037  19.140  1.00  0.00           N  
ATOM   3139  H   ASP   218      36.735  58.151  19.255  1.00  0.00           H  
ATOM   3140  CA  ASP   218      36.739  59.931  18.088  1.00  0.00           C  
ATOM   3141  HA  ASP   218      37.494  60.701  17.929  1.00  0.00           H  
ATOM   3142  CB  ASP   218      36.574  59.133  16.779  1.00  0.00           C  
ATOM   3143  HB2 ASP   218      36.222  59.817  16.007  1.00  0.00           H  
ATOM   3144  HB3 ASP   218      35.816  58.366  16.934  1.00  0.00           H  
ATOM   3145  CG  ASP   218      37.861  58.454  16.266  1.00  0.00           C  
ATOM   3146  OD1 ASP   218      38.961  58.785  16.773  1.00  0.00           O  
ATOM   3147  OD2 ASP   218      37.714  57.620  15.344  1.00  0.00           O  
ATOM   3148  C   ASP   218      35.423  60.618  18.493  1.00  0.00           C  
ATOM   3149  O   ASP   218      34.918  61.466  17.760  1.00  0.00           O  
ATOM   3150  N   ASN   219      34.860  60.276  19.661  1.00  0.00           N  
ATOM   3151  H   ASN   219      35.299  59.543  20.199  1.00  0.00           H  
ATOM   3152  CA  ASN   219      33.650  60.895  20.208  1.00  0.00           C  
ATOM   3153  HA  ASN   219      32.840  60.780  19.488  1.00  0.00           H  
ATOM   3154  CB  ASN   219      33.245  60.208  21.526  1.00  0.00           C  
ATOM   3155  HB2 ASN   219      34.084  60.267  22.220  1.00  0.00           H  
ATOM   3156  HB3 ASN   219      33.027  59.159  21.324  1.00  0.00           H  
ATOM   3157  CG  ASN   219      32.027  60.846  22.183  1.00  0.00           C  
ATOM   3158  OD1 ASN   219      31.466  61.830  21.716  1.00  0.00           O  
ATOM   3159  ND2 ASN   219      31.567  60.285  23.279  1.00  0.00           N  
ATOM   3160 HD21 ASN   219      32.024  59.468  23.659  1.00  0.00           H  
ATOM   3161 HD22 ASN   219      30.756  60.670  23.742  1.00  0.00           H  
ATOM   3162  C   ASN   219      33.900  62.396  20.438  1.00  0.00           C  
ATOM   3163  O   ASN   219      34.640  62.733  21.365  1.00  0.00           O  
ATOM   3164  N   PRO   220      33.270  63.323  19.681  1.00  0.00           N  
ATOM   3165  CD  PRO   220      32.330  63.081  18.592  1.00  0.00           C  
ATOM   3166  HD2 PRO   220      32.621  62.197  18.025  1.00  0.00           H  
ATOM   3167  HD3 PRO   220      31.321  62.959  18.986  1.00  0.00           H  
ATOM   3168  CG  PRO   220      32.405  64.324  17.717  1.00  0.00           C  
ATOM   3169  HG2 PRO   220      31.469  64.486  17.183  1.00  0.00           H  
ATOM   3170  HG3 PRO   220      33.237  64.250  17.017  1.00  0.00           H  
ATOM   3171  CB  PRO   220      32.658  65.431  18.733  1.00  0.00           C  
ATOM   3172  HB2 PRO   220      31.719  65.794  19.150  1.00  0.00           H  
ATOM   3173  HB3 PRO   220      33.208  66.250  18.270  1.00  0.00           H  
ATOM   3174  CA  PRO   220      33.512  64.762  19.818  1.00  0.00           C  
ATOM   3175  HA  PRO   220      34.563  64.962  19.611  1.00  0.00           H  
ATOM   3176  C   PRO   220      33.154  65.363  21.188  1.00  0.00           C  
ATOM   3177  O   PRO   220      33.321  66.564  21.371  1.00  0.00           O  
ATOM   3178  N   GLN   221      32.596  64.576  22.109  1.00  0.00           N  
ATOM   3179  H   GLN   221      32.512  63.594  21.887  1.00  0.00           H  
ATOM   3180  CA  GLN   221      32.096  65.009  23.409  1.00  0.00           C  
ATOM   3181  HA  GLN   221      32.318  66.070  23.520  1.00  0.00           H  
ATOM   3182  CB  GLN   221      30.564  64.837  23.428  1.00  0.00           C  
ATOM   3183  HB2 GLN   221      30.341  63.772  23.370  1.00  0.00           H  
ATOM   3184  HB3 GLN   221      30.183  65.220  24.375  1.00  0.00           H  
ATOM   3185  CG  GLN   221      29.822  65.545  22.279  1.00  0.00           C  
ATOM   3186  HG2 GLN   221      28.749  65.439  22.442  1.00  0.00           H  
ATOM   3187  HG3 GLN   221      30.085  65.060  21.339  1.00  0.00           H  
ATOM   3188  CD  GLN   221      30.153  67.033  22.176  1.00  0.00           C  
ATOM   3189  OE1 GLN   221      30.243  67.743  23.162  1.00  0.00           O  
ATOM   3190  NE2 GLN   221      30.309  67.556  20.975  1.00  0.00           N  
ATOM   3191 HE21 GLN   221      30.222  66.973  20.155  1.00  0.00           H  
ATOM   3192 HE22 GLN   221      30.515  68.540  20.875  1.00  0.00           H  
ATOM   3193  C   GLN   221      32.777  64.253  24.574  1.00  0.00           C  
ATOM   3194  O   GLN   221      32.315  64.347  25.713  1.00  0.00           O  
ATOM   3195  N   PHE   222      33.850  63.496  24.312  1.00  0.00           N  
ATOM   3196  H   PHE   222      34.111  63.351  23.347  1.00  0.00           H  
ATOM   3197  CA  PHE   222      34.666  62.866  25.357  1.00  0.00           C  
ATOM   3198  HA  PHE   222      34.061  62.765  26.258  1.00  0.00           H  
ATOM   3199  CB  PHE   222      35.086  61.465  24.887  1.00  0.00           C  
ATOM   3200  HB2 PHE   222      34.185  60.878  24.711  1.00  0.00           H  
ATOM   3201  HB3 PHE   222      35.631  61.560  23.948  1.00  0.00           H  
ATOM   3202  CG  PHE   222      35.957  60.718  25.882  1.00  0.00           C  
ATOM   3203  CD1 PHE   222      35.387  60.163  27.046  1.00  0.00           C  
ATOM   3204  HD1 PHE   222      34.324  60.247  27.215  1.00  0.00           H  
ATOM   3205  CE1 PHE   222      36.195  59.500  27.989  1.00  0.00           C  
ATOM   3206  HE1 PHE   222      35.753  59.085  28.883  1.00  0.00           H  
ATOM   3207  CZ  PHE   222      37.580  59.379  27.765  1.00  0.00           C  
ATOM   3208  HZ  PHE   222      38.202  58.863  28.482  1.00  0.00           H  
ATOM   3209  CE2 PHE   222      38.152  59.933  26.603  1.00  0.00           C  
ATOM   3210  HE2 PHE   222      39.213  59.835  26.427  1.00  0.00           H  
ATOM   3211  CD2 PHE   222      37.346  60.614  25.670  1.00  0.00           C  
ATOM   3212  HD2 PHE   222      37.793  61.057  24.792  1.00  0.00           H  
ATOM   3213  C   PHE   222      35.895  63.736  25.683  1.00  0.00           C  
ATOM   3214  O   PHE   222      36.378  64.467  24.823  1.00  0.00           O  
ATOM   3215  N   GLU   223      36.412  63.628  26.907  1.00  0.00           N  
ATOM   3216  H   GLU   223      35.909  63.049  27.564  1.00  0.00           H  
ATOM   3217  CA  GLU   223      37.637  64.265  27.393  1.00  0.00           C  
ATOM   3218  HA  GLU   223      38.354  64.353  26.577  1.00  0.00           H  
ATOM   3219  CB  GLU   223      37.247  65.667  27.893  1.00  0.00           C  
ATOM   3220  HB2 GLU   223      37.018  66.274  27.017  1.00  0.00           H  
ATOM   3221  HB3 GLU   223      36.338  65.573  28.487  1.00  0.00           H  
ATOM   3222  CG  GLU   223      38.281  66.432  28.724  1.00  0.00           C  
ATOM   3223  HG2 GLU   223      38.538  65.818  29.587  1.00  0.00           H  
ATOM   3224  HG3 GLU   223      37.822  67.354  29.081  1.00  0.00           H  
ATOM   3225  CD  GLU   223      39.583  66.789  27.993  1.00  0.00           C  
ATOM   3226  OE1 GLU   223      39.887  68.003  27.931  1.00  0.00           O  
ATOM   3227  OE2 GLU   223      40.292  65.842  27.583  1.00  0.00           O  
ATOM   3228  C   GLU   223      38.223  63.369  28.505  1.00  0.00           C  
ATOM   3229  O   GLU   223      37.465  62.657  29.172  1.00  0.00           O  
ATOM   3230  N   LEU   224      39.547  63.382  28.706  1.00  0.00           N  
ATOM   3231  H   LEU   224      40.092  64.040  28.167  1.00  0.00           H  
ATOM   3232  CA  LEU   224      40.269  62.517  29.646  1.00  0.00           C  
ATOM   3233  HA  LEU   224      39.540  62.100  30.340  1.00  0.00           H  
ATOM   3234  CB  LEU   224      40.923  61.345  28.892  1.00  0.00           C  
ATOM   3235  HB2 LEU   224      40.277  61.065  28.060  1.00  0.00           H  
ATOM   3236  HB3 LEU   224      41.884  61.674  28.496  1.00  0.00           H  
ATOM   3237  CG  LEU   224      41.148  60.101  29.777  1.00  0.00           C  
ATOM   3238  HG  LEU   224      40.187  59.816  30.204  1.00  0.00           H  
ATOM   3239  CD1 LEU   224      41.632  58.946  28.893  1.00  0.00           C  
ATOM   3240 HD11 LEU   224      41.795  58.061  29.508  1.00  0.00           H  
ATOM   3241 HD12 LEU   224      42.566  59.227  28.407  1.00  0.00           H  
ATOM   3242 HD13 LEU   224      40.880  58.729  28.135  1.00  0.00           H  
ATOM   3243  CD2 LEU   224      42.139  60.301  30.936  1.00  0.00           C  
ATOM   3244 HD21 LEU   224      42.546  59.336  31.238  1.00  0.00           H  
ATOM   3245 HD22 LEU   224      42.951  60.952  30.611  1.00  0.00           H  
ATOM   3246 HD23 LEU   224      41.623  60.758  31.780  1.00  0.00           H  
ATOM   3247  C   LEU   224      41.279  63.329  30.462  1.00  0.00           C  
ATOM   3248  O   LEU   224      42.457  63.457  30.121  1.00  0.00           O  
ATOM   3249  N   PHE   225      40.809  63.871  31.573  1.00  0.00           N  
ATOM   3250  H   PHE   225      39.834  63.734  31.799  1.00  0.00           H  
ATOM   3251  CA  PHE   225      41.623  64.651  32.480  1.00  0.00           C  
ATOM   3252  HA  PHE   225      42.264  65.304  31.888  1.00  0.00           H  
ATOM   3253  CB  PHE   225      40.708  65.524  33.334  1.00  0.00           C  
ATOM   3254  HB2 PHE   225      40.001  64.871  33.847  1.00  0.00           H  
ATOM   3255  HB3 PHE   225      41.315  66.032  34.083  1.00  0.00           H  
ATOM   3256  CG  PHE   225      39.916  66.565  32.571  1.00  0.00           C  
ATOM   3257  CD1 PHE   225      40.587  67.542  31.807  1.00  0.00           C  
ATOM   3258  HD1 PHE   225      41.664  67.519  31.729  1.00  0.00           H  
ATOM   3259  CE1 PHE   225      39.858  68.545  31.147  1.00  0.00           C  
ATOM   3260  HE1 PHE   225      40.372  69.283  30.549  1.00  0.00           H  
ATOM   3261  CZ  PHE   225      38.458  68.586  31.266  1.00  0.00           C  
ATOM   3262  HZ  PHE   225      37.900  69.374  30.782  1.00  0.00           H  
ATOM   3263  CE2 PHE   225      37.779  67.604  32.014  1.00  0.00           C  
ATOM   3264  HE2 PHE   225      36.703  67.634  32.097  1.00  0.00           H  
ATOM   3265  CD2 PHE   225      38.508  66.584  32.653  1.00  0.00           C  
ATOM   3266  HD2 PHE   225      37.989  65.815  33.206  1.00  0.00           H  
ATOM   3267  C   PHE   225      42.518  63.762  33.353  1.00  0.00           C  
ATOM   3268  O   PHE   225      42.125  63.334  34.433  1.00  0.00           O  
ATOM   3269  N   ASP   226      43.740  63.513  32.901  1.00  0.00           N  
ATOM   3270  H   ASP   226      43.945  63.739  31.938  1.00  0.00           H  
ATOM   3271  CA  ASP   226      44.813  62.929  33.716  1.00  0.00           C  
ATOM   3272  HA  ASP   226      44.418  62.033  34.195  1.00  0.00           H  
ATOM   3273  CB  ASP   226      45.954  62.500  32.786  1.00  0.00           C  
ATOM   3274  HB2 ASP   226      46.583  61.794  33.328  1.00  0.00           H  
ATOM   3275  HB3 ASP   226      45.524  61.988  31.925  1.00  0.00           H  
ATOM   3276  CG  ASP   226      46.843  63.631  32.281  1.00  0.00           C  
ATOM   3277  OD1 ASP   226      48.003  63.306  31.930  1.00  0.00           O  
ATOM   3278  OD2 ASP   226      46.376  64.792  32.222  1.00  0.00           O  
ATOM   3279  C   ASP   226      45.285  63.893  34.831  1.00  0.00           C  
ATOM   3280  O   ASP   226      44.871  65.050  34.867  1.00  0.00           O  
ATOM   3281  N   GLU   227      46.130  63.434  35.756  1.00  0.00           N  
ATOM   3282  H   GLU   227      46.554  62.534  35.582  1.00  0.00           H  
ATOM   3283  CA  GLU   227      46.505  64.120  37.015  1.00  0.00           C  
ATOM   3284  HA  GLU   227      46.760  63.332  37.724  1.00  0.00           H  
ATOM   3285  CB  GLU   227      47.777  64.968  36.844  1.00  0.00           C  
ATOM   3286  HB2 GLU   227      47.680  65.572  35.942  1.00  0.00           H  
ATOM   3287  HB3 GLU   227      47.884  65.627  37.705  1.00  0.00           H  
ATOM   3288  CG  GLU   227      49.031  64.092  36.723  1.00  0.00           C  
ATOM   3289  HG2 GLU   227      49.063  63.401  37.565  1.00  0.00           H  
ATOM   3290  HG3 GLU   227      48.981  63.523  35.795  1.00  0.00           H  
ATOM   3291  CD  GLU   227      50.307  64.939  36.725  1.00  0.00           C  
ATOM   3292  OE1 GLU   227      51.002  64.917  35.682  1.00  0.00           O  
ATOM   3293  OE2 GLU   227      50.528  65.656  37.721  1.00  0.00           O  
ATOM   3294  C   GLU   227      45.347  64.916  37.659  1.00  0.00           C  
ATOM   3295  O   GLU   227      45.492  66.068  38.072  1.00  0.00           O  
ATOM   3296  N   SER   228      44.184  64.284  37.769  1.00  0.00           N  
ATOM   3297  H   SER   228      44.146  63.321  37.466  1.00  0.00           H  
ATOM   3298  CA  SER   228      42.957  64.873  38.293  1.00  0.00           C  
ATOM   3299  HA  SER   228      43.186  65.859  38.697  1.00  0.00           H  
ATOM   3300  CB  SER   228      41.963  65.031  37.155  1.00  0.00           C  
ATOM   3301  HB2 SER   228      41.040  65.476  37.528  1.00  0.00           H  
ATOM   3302  HB3 SER   228      41.751  64.057  36.713  1.00  0.00           H  
ATOM   3303  OG  SER   228      42.550  65.880  36.184  1.00  0.00           O  
ATOM   3304  HG  SER   228      42.398  66.797  36.426  1.00  0.00           H  
ATOM   3305  C   SER   228      42.396  64.006  39.409  1.00  0.00           C  
ATOM   3306  O   SER   228      41.737  63.000  39.158  1.00  0.00           O  
ATOM   3307  N   LEU   229      42.696  64.375  40.651  1.00  0.00           N  
ATOM   3308  H   LEU   229      43.342  65.139  40.790  1.00  0.00           H  
ATOM   3309  CA  LEU   229      42.127  63.717  41.816  1.00  0.00           C  
ATOM   3310  HA  LEU   229      42.196  62.636  41.690  1.00  0.00           H  
ATOM   3311  CB  LEU   229      42.885  64.131  43.089  1.00  0.00           C  
ATOM   3312  HB2 LEU   229      42.931  65.219  43.126  1.00  0.00           H  
ATOM   3313  HB3 LEU   229      43.900  63.737  43.038  1.00  0.00           H  
ATOM   3314  CG  LEU   229      42.217  63.623  44.388  1.00  0.00           C  
ATOM   3315  HG  LEU   229      41.187  63.978  44.416  1.00  0.00           H  
ATOM   3316  CD1 LEU   229      42.217  62.096  44.500  1.00  0.00           C  
ATOM   3317 HD11 LEU   229      41.681  61.669  43.653  1.00  0.00           H  
ATOM   3318 HD12 LEU   229      43.244  61.732  44.500  1.00  0.00           H  
ATOM   3319 HD13 LEU   229      41.727  61.800  45.427  1.00  0.00           H  
ATOM   3320  CD2 LEU   229      42.969  64.205  45.577  1.00  0.00           C  
ATOM   3321 HD21 LEU   229      42.511  63.857  46.503  1.00  0.00           H  
ATOM   3322 HD22 LEU   229      42.925  65.293  45.537  1.00  0.00           H  
ATOM   3323 HD23 LEU   229      44.009  63.882  45.542  1.00  0.00           H  
ATOM   3324  C   LEU   229      40.669  64.117  41.939  1.00  0.00           C  
ATOM   3325  O   LEU   229      40.384  65.237  42.360  1.00  0.00           O  
ATOM   3326  N   VAL   230      39.746  63.211  41.657  1.00  0.00           N  
ATOM   3327  H   VAL   230      39.978  62.404  41.095  1.00  0.00           H  
ATOM   3328  CA  VAL   230      38.393  63.390  42.165  1.00  0.00           C  
ATOM   3329  HA  VAL   230      38.076  64.410  41.950  1.00  0.00           H  
ATOM   3330  CB  VAL   230      37.404  62.426  41.504  1.00  0.00           C  
ATOM   3331  HB  VAL   230      37.692  61.398  41.724  1.00  0.00           H  
ATOM   3332  CG1 VAL   230      36.002  62.699  42.064  1.00  0.00           C  
ATOM   3333 HG11 VAL   230      35.287  62.019  41.602  1.00  0.00           H  
ATOM   3334 HG12 VAL   230      35.718  63.728  41.845  1.00  0.00           H  
ATOM   3335 HG13 VAL   230      36.005  62.544  43.143  1.00  0.00           H  
ATOM   3336  CG2 VAL   230      37.414  62.652  39.982  1.00  0.00           C  
ATOM   3337 HG21 VAL   230      36.711  61.967  39.508  1.00  0.00           H  
ATOM   3338 HG22 VAL   230      38.416  62.469  39.594  1.00  0.00           H  
ATOM   3339 HG23 VAL   230      37.122  63.680  39.765  1.00  0.00           H  
ATOM   3340  C   VAL   230      38.462  63.215  43.676  1.00  0.00           C  
ATOM   3341  O   VAL   230      38.870  62.164  44.162  1.00  0.00           O  
ATOM   3342  N   THR   231      38.165  64.279  44.410  1.00  0.00           N  
ATOM   3343  H   THR   231      37.920  65.131  43.925  1.00  0.00           H  
ATOM   3344  CA  THR   231      38.167  64.305  45.871  1.00  0.00           C  
ATOM   3345  HA  THR   231      39.025  63.733  46.224  1.00  0.00           H  
ATOM   3346  CB  THR   231      38.300  65.750  46.389  1.00  0.00           C  
ATOM   3347  HB  THR   231      38.350  65.717  47.477  1.00  0.00           H  
ATOM   3348  CG2 THR   231      39.570  66.444  45.872  1.00  0.00           C  
ATOM   3349 HG21 THR   231      39.616  67.459  46.266  1.00  0.00           H  
ATOM   3350 HG22 THR   231      39.547  66.478  44.783  1.00  0.00           H  
ATOM   3351 HG23 THR   231      40.448  65.887  46.200  1.00  0.00           H  
ATOM   3352  OG1 THR   231      37.182  66.532  46.024  1.00  0.00           O  
ATOM   3353  HG1 THR   231      36.664  66.063  45.366  1.00  0.00           H  
ATOM   3354  C   THR   231      36.895  63.661  46.428  1.00  0.00           C  
ATOM   3355  O   THR   231      36.960  62.967  47.441  1.00  0.00           O  
ATOM   3356  N   ARG   232      35.749  63.852  45.757  1.00  0.00           N  
ATOM   3357  H   ARG   232      35.758  64.513  44.993  1.00  0.00           H  
ATOM   3358  CA  ARG   232      34.486  63.171  46.053  1.00  0.00           C  
ATOM   3359  HA  ARG   232      34.703  62.125  46.268  1.00  0.00           H  
ATOM   3360  CB  ARG   232      33.807  63.791  47.293  1.00  0.00           C  
ATOM   3361  HB2 ARG   232      32.887  63.242  47.491  1.00  0.00           H  
ATOM   3362  HB3 ARG   232      34.473  63.680  48.149  1.00  0.00           H  
ATOM   3363  CG  ARG   232      33.458  65.277  47.130  1.00  0.00           C  
ATOM   3364  HG2 ARG   232      34.370  65.870  47.193  1.00  0.00           H  
ATOM   3365  HG3 ARG   232      32.991  65.434  46.158  1.00  0.00           H  
ATOM   3366  CD  ARG   232      32.492  65.716  48.234  1.00  0.00           C  
ATOM   3367  HD2 ARG   232      31.561  65.157  48.142  1.00  0.00           H  
ATOM   3368  HD3 ARG   232      32.940  65.516  49.207  1.00  0.00           H  
ATOM   3369  NE  ARG   232      32.211  67.155  48.111  1.00  0.00           N  
ATOM   3370  HE  ARG   232      33.021  67.740  47.962  1.00  0.00           H  
ATOM   3371  CZ  ARG   232      31.053  67.797  48.167  1.00  0.00           C  
ATOM   3372  NH1 ARG   232      29.929  67.168  48.458  1.00  0.00           N  
ATOM   3373 HH11 ARG   232      29.940  66.176  48.649  1.00  0.00           H  
ATOM   3374 HH12 ARG   232      29.058  67.679  48.490  1.00  0.00           H  
ATOM   3375  NH2 ARG   232      31.026  69.087  47.914  1.00  0.00           N  
ATOM   3376 HH21 ARG   232      31.880  69.575  47.686  1.00  0.00           H  
ATOM   3377 HH22 ARG   232      30.151  69.590  47.948  1.00  0.00           H  
ATOM   3378  C   ARG   232      33.540  63.229  44.855  1.00  0.00           C  
ATOM   3379  O   ARG   232      33.694  64.061  43.958  1.00  0.00           O  
ATOM   3380  N   VAL   233      32.513  62.397  44.897  1.00  0.00           N  
ATOM   3381  H   VAL   233      32.596  61.582  45.487  1.00  0.00           H  
ATOM   3382  CA  VAL   233      31.270  62.569  44.155  1.00  0.00           C  
ATOM   3383  HA  VAL   233      31.494  62.806  43.115  1.00  0.00           H  
ATOM   3384  CB  VAL   233      30.453  61.254  44.226  1.00  0.00           C  
ATOM   3385  HB  VAL   233      30.262  61.026  45.275  1.00  0.00           H  
ATOM   3386  CG1 VAL   233      29.105  61.381  43.509  1.00  0.00           C  
ATOM   3387 HG11 VAL   233      28.543  62.213  43.935  1.00  0.00           H  
ATOM   3388 HG12 VAL   233      28.539  60.458  43.635  1.00  0.00           H  
ATOM   3389 HG13 VAL   233      29.274  61.562  42.447  1.00  0.00           H  
ATOM   3390  CG2 VAL   233      31.230  60.072  43.608  1.00  0.00           C  
ATOM   3391 HG21 VAL   233      32.193  59.968  44.108  1.00  0.00           H  
ATOM   3392 HG22 VAL   233      31.391  60.259  42.546  1.00  0.00           H  
ATOM   3393 HG23 VAL   233      30.655  59.154  43.733  1.00  0.00           H  
ATOM   3394  C   VAL   233      30.514  63.741  44.801  1.00  0.00           C  
ATOM   3395  O   VAL   233      30.420  63.819  46.027  1.00  0.00           O  
ATOM   3396  N   LEU   234      29.985  64.658  43.995  1.00  0.00           N  
ATOM   3397  H   LEU   234      30.297  64.697  43.035  1.00  0.00           H  
ATOM   3398  CA  LEU   234      28.973  65.610  44.441  1.00  0.00           C  
ATOM   3399  HA  LEU   234      29.247  66.008  45.418  1.00  0.00           H  
ATOM   3400  CB  LEU   234      28.797  66.765  43.438  1.00  0.00           C  
ATOM   3401  HB2 LEU   234      27.943  67.362  43.759  1.00  0.00           H  
ATOM   3402  HB3 LEU   234      28.572  66.341  42.459  1.00  0.00           H  
ATOM   3403  CG  LEU   234      30.003  67.703  43.295  1.00  0.00           C  
ATOM   3404  HG  LEU   234      30.886  67.107  43.066  1.00  0.00           H  
ATOM   3405  CD1 LEU   234      29.761  68.687  42.147  1.00  0.00           C  
ATOM   3406 HD11 LEU   234      29.584  68.134  41.225  1.00  0.00           H  
ATOM   3407 HD12 LEU   234      30.636  69.325  42.025  1.00  0.00           H  
ATOM   3408 HD13 LEU   234      28.891  69.303  42.374  1.00  0.00           H  
ATOM   3409  CD2 LEU   234      30.252  68.475  44.592  1.00  0.00           C  
ATOM   3410 HD21 LEU   234      30.424  67.772  45.407  1.00  0.00           H  
ATOM   3411 HD22 LEU   234      31.128  69.113  44.472  1.00  0.00           H  
ATOM   3412 HD23 LEU   234      29.382  69.091  44.821  1.00  0.00           H  
ATOM   3413  C   LEU   234      27.653  64.860  44.542  1.00  0.00           C  
ATOM   3414  O   LEU   234      27.231  64.219  43.581  1.00  0.00           O  
ATOM   3415  N   VAL   235      26.989  64.976  45.682  1.00  0.00           N  
ATOM   3416  H   VAL   235      27.428  65.482  46.438  1.00  0.00           H  
ATOM   3417  CA  VAL   235      25.663  64.418  45.912  1.00  0.00           C  
ATOM   3418  HA  VAL   235      25.257  64.058  44.967  1.00  0.00           H  
ATOM   3419  CB  VAL   235      25.705  63.253  46.922  1.00  0.00           C  
ATOM   3420  HB  VAL   235      26.055  63.635  47.881  1.00  0.00           H  
ATOM   3421  CG1 VAL   235      24.292  62.675  47.108  1.00  0.00           C  
ATOM   3422 HG11 VAL   235      23.616  63.465  47.434  1.00  0.00           H  
ATOM   3423 HG12 VAL   235      23.940  62.264  46.162  1.00  0.00           H  
ATOM   3424 HG13 VAL   235      24.318  61.886  47.860  1.00  0.00           H  
ATOM   3425  CG2 VAL   235      26.652  62.131  46.462  1.00  0.00           C  
ATOM   3426 HG21 VAL   235      27.656  62.534  46.328  1.00  0.00           H  
ATOM   3427 HG22 VAL   235      26.297  61.721  45.517  1.00  0.00           H  
ATOM   3428 HG23 VAL   235      26.674  61.343  47.215  1.00  0.00           H  
ATOM   3429  C   VAL   235      24.809  65.565  46.415  1.00  0.00           C  
ATOM   3430  O   VAL   235      25.166  66.170  47.425  1.00  0.00           O  
ATOM   3431  N   GLU   236      23.751  65.915  45.697  1.00  0.00           N  
ATOM   3432  H   GLU   236      23.567  65.414  44.839  1.00  0.00           H  
ATOM   3433  CA  GLU   236      22.839  66.987  46.083  1.00  0.00           C  
ATOM   3434  HA  GLU   236      22.857  67.081  47.169  1.00  0.00           H  
ATOM   3435  CB  GLU   236      23.303  68.317  45.471  1.00  0.00           C  
ATOM   3436  HB2 GLU   236      24.358  68.465  45.701  1.00  0.00           H  
ATOM   3437  HB3 GLU   236      23.175  68.277  44.389  1.00  0.00           H  
ATOM   3438  CG  GLU   236      22.499  69.497  46.031  1.00  0.00           C  
ATOM   3439  HG2 GLU   236      22.235  69.289  47.068  1.00  0.00           H  
ATOM   3440  HG3 GLU   236      21.588  69.621  45.446  1.00  0.00           H  
ATOM   3441  CD  GLU   236      23.317  70.788  45.971  1.00  0.00           C  
ATOM   3442  OE1 GLU   236      23.296  71.437  44.904  1.00  0.00           O  
ATOM   3443  OE2 GLU   236      23.964  71.089  47.000  1.00  0.00           O  
ATOM   3444  C   GLU   236      21.427  66.585  45.654  1.00  0.00           C  
ATOM   3445  O   GLU   236      21.273  65.817  44.709  1.00  0.00           O  
ATOM   3446  N   ASP   237      20.422  66.990  46.433  1.00  0.00           N  
ATOM   3447  H   ASP   237      20.585  67.787  47.032  1.00  0.00           H  
ATOM   3448  CA  ASP   237      19.091  66.357  46.481  1.00  0.00           C  
ATOM   3449  HA  ASP   237      18.688  66.561  47.473  1.00  0.00           H  
ATOM   3450  CB  ASP   237      18.125  67.002  45.479  1.00  0.00           C  
ATOM   3451  HB2 ASP   237      18.215  68.087  45.541  1.00  0.00           H  
ATOM   3452  HB3 ASP   237      18.381  66.676  44.471  1.00  0.00           H  
ATOM   3453  CG  ASP   237      16.678  66.596  45.792  1.00  0.00           C  
ATOM   3454  OD1 ASP   237      16.315  66.678  46.992  1.00  0.00           O  
ATOM   3455  OD2 ASP   237      15.946  66.277  44.830  1.00  0.00           O  
ATOM   3456  C   ASP   237      19.175  64.822  46.350  1.00  0.00           C  
ATOM   3457  O   ASP   237      18.527  64.189  45.520  1.00  0.00           O  
ATOM   3458  N   GLY   238      20.088  64.222  47.125  1.00  0.00           N  
ATOM   3459  H   GLY   238      20.633  64.811  47.738  1.00  0.00           H  
ATOM   3460  CA  GLY   238      20.364  62.780  47.159  1.00  0.00           C  
ATOM   3461  HA2 GLY   238      21.068  62.592  47.970  1.00  0.00           H  
ATOM   3462  HA3 GLY   238      19.434  62.256  47.381  1.00  0.00           H  
ATOM   3463  C   GLY   238      20.958  62.190  45.870  1.00  0.00           C  
ATOM   3464  O   GLY   238      21.385  61.042  45.876  1.00  0.00           O  
ATOM   3465  N   THR   239      21.016  62.949  44.785  1.00  0.00           N  
ATOM   3466  H   THR   239      20.868  63.941  44.903  1.00  0.00           H  
ATOM   3467  CA  THR   239      21.277  62.464  43.434  1.00  0.00           C  
ATOM   3468  HA  THR   239      21.107  61.388  43.404  1.00  0.00           H  
ATOM   3469  CB  THR   239      20.264  63.160  42.502  1.00  0.00           C  
ATOM   3470  HB  THR   239      20.431  64.237  42.536  1.00  0.00           H  
ATOM   3471  CG2 THR   239      20.340  62.688  41.045  1.00  0.00           C  
ATOM   3472 HG21 THR   239      19.383  62.866  40.554  1.00  0.00           H  
ATOM   3473 HG22 THR   239      21.123  63.240  40.525  1.00  0.00           H  
ATOM   3474 HG23 THR   239      20.568  61.622  41.020  1.00  0.00           H  
ATOM   3475  OG1 THR   239      18.955  62.880  42.966  1.00  0.00           O  
ATOM   3476  HG1 THR   239      18.957  62.839  43.925  1.00  0.00           H  
ATOM   3477  C   THR   239      22.735  62.751  43.057  1.00  0.00           C  
ATOM   3478  O   THR   239      23.370  63.630  43.638  1.00  0.00           O  
ATOM   3479  N   ALA   240      23.286  62.000  42.103  1.00  0.00           N  
ATOM   3480  H   ALA   240      22.702  61.294  41.678  1.00  0.00           H  
ATOM   3481  CA  ALA   240      24.663  62.108  41.617  1.00  0.00           C  
ATOM   3482  HA  ALA   240      25.332  62.099  42.477  1.00  0.00           H  
ATOM   3483  CB  ALA   240      24.959  60.878  40.765  1.00  0.00           C  
ATOM   3484  HB1 ALA   240      25.981  60.933  40.389  1.00  0.00           H  
ATOM   3485  HB2 ALA   240      24.843  59.980  41.371  1.00  0.00           H  
ATOM   3486  HB3 ALA   240      24.265  60.842  39.926  1.00  0.00           H  
ATOM   3487  C   ALA   240      24.908  63.404  40.827  1.00  0.00           C  
ATOM   3488  O   ALA   240      24.960  63.410  39.599  1.00  0.00           O  
ATOM   3489  N   ALA   241      25.070  64.503  41.549  1.00  0.00           N  
ATOM   3490  H   ALA   241      25.144  64.391  42.550  1.00  0.00           H  
ATOM   3491  CA  ALA   241      25.151  65.858  41.024  1.00  0.00           C  
ATOM   3492  HA  ALA   241      24.353  65.985  40.293  1.00  0.00           H  
ATOM   3493  CB  ALA   241      24.888  66.821  42.187  1.00  0.00           C  
ATOM   3494  HB1 ALA   241      24.941  67.849  41.828  1.00  0.00           H  
ATOM   3495  HB2 ALA   241      25.639  66.668  42.962  1.00  0.00           H  
ATOM   3496  HB3 ALA   241      23.897  66.631  42.599  1.00  0.00           H  
ATOM   3497  C   ALA   241      26.487  66.192  40.335  1.00  0.00           C  
ATOM   3498  O   ALA   241      26.654  67.319  39.877  1.00  0.00           O  
ATOM   3499  N   GLY   242      27.454  65.268  40.262  1.00  0.00           N  
ATOM   3500  H   GLY   242      27.279  64.359  40.666  1.00  0.00           H  
ATOM   3501  CA  GLY   242      28.754  65.507  39.626  1.00  0.00           C  
ATOM   3502  HA2 GLY   242      28.777  64.979  38.673  1.00  0.00           H  
ATOM   3503  HA3 GLY   242      28.865  66.575  39.440  1.00  0.00           H  
ATOM   3504  C   GLY   242      29.922  65.032  40.470  1.00  0.00           C  
ATOM   3505  O   GLY   242      29.808  64.071  41.226  1.00  0.00           O  
ATOM   3506  N   VAL   243      31.062  65.693  40.331  1.00  0.00           N  
ATOM   3507  H   VAL   243      31.074  66.473  39.689  1.00  0.00           H  
ATOM   3508  CA  VAL   243      32.305  65.380  41.036  1.00  0.00           C  
ATOM   3509  HA  VAL   243      32.060  64.804  41.928  1.00  0.00           H  
ATOM   3510  CB  VAL   243      33.234  64.529  40.143  1.00  0.00           C  
ATOM   3511  HB  VAL   243      34.200  64.467  40.645  1.00  0.00           H  
ATOM   3512  CG1 VAL   243      32.709  63.094  39.979  1.00  0.00           C  
ATOM   3513 HG11 VAL   243      32.537  62.655  40.962  1.00  0.00           H  
ATOM   3514 HG12 VAL   243      33.444  62.498  39.438  1.00  0.00           H  
ATOM   3515 HG13 VAL   243      31.773  63.111  39.420  1.00  0.00           H  
ATOM   3516  CG2 VAL   243      33.476  65.148  38.760  1.00  0.00           C  
ATOM   3517 HG21 VAL   243      33.848  66.166  38.877  1.00  0.00           H  
ATOM   3518 HG22 VAL   243      32.540  65.166  38.201  1.00  0.00           H  
ATOM   3519 HG23 VAL   243      34.211  64.552  38.219  1.00  0.00           H  
ATOM   3520  C   VAL   243      32.990  66.676  41.469  1.00  0.00           C  
ATOM   3521  O   VAL   243      32.688  67.748  40.951  1.00  0.00           O  
ATOM   3522  N   GLU   244      33.900  66.588  42.428  1.00  0.00           N  
ATOM   3523  H   GLU   244      34.088  65.673  42.813  1.00  0.00           H  
ATOM   3524  CA  GLU   244      34.651  67.718  42.968  1.00  0.00           C  
ATOM   3525  HA  GLU   244      34.485  68.596  42.343  1.00  0.00           H  
ATOM   3526  CB  GLU   244      34.145  67.999  44.387  1.00  0.00           C  
ATOM   3527  HB2 GLU   244      33.055  67.968  44.377  1.00  0.00           H  
ATOM   3528  HB3 GLU   244      34.511  67.216  45.051  1.00  0.00           H  
ATOM   3529  CG  GLU   244      34.586  69.359  44.937  1.00  0.00           C  
ATOM   3530  HG2 GLU   244      35.637  69.313  45.221  1.00  0.00           H  
ATOM   3531  HG3 GLU   244      34.448  70.123  44.172  1.00  0.00           H  
ATOM   3532  CD  GLU   244      33.738  69.708  46.168  1.00  0.00           C  
ATOM   3533  OE1 GLU   244      32.759  70.470  46.008  1.00  0.00           O  
ATOM   3534  OE2 GLU   244      33.987  69.107  47.231  1.00  0.00           O  
ATOM   3535  C   GLU   244      36.123  67.327  42.911  1.00  0.00           C  
ATOM   3536  O   GLU   244      36.484  66.259  43.405  1.00  0.00           O  
ATOM   3537  N   VAL   245      36.936  68.076  42.173  1.00  0.00           N  
ATOM   3538  H   VAL   245      36.712  69.053  42.049  1.00  0.00           H  
ATOM   3539  CA  VAL   245      38.143  67.548  41.532  1.00  0.00           C  
ATOM   3540  HA  VAL   245      38.421  66.619  42.029  1.00  0.00           H  
ATOM   3541  CB  VAL   245      37.878  67.247  40.039  1.00  0.00           C  
ATOM   3542  HB  VAL   245      37.831  68.197  39.506  1.00  0.00           H  
ATOM   3543  CG1 VAL   245      39.042  66.430  39.455  1.00  0.00           C  
ATOM   3544 HG11 VAL   245      39.979  66.960  39.625  1.00  0.00           H  
ATOM   3545 HG12 VAL   245      38.890  66.295  38.384  1.00  0.00           H  
ATOM   3546 HG13 VAL   245      39.082  65.455  39.942  1.00  0.00           H  
ATOM   3547  CG2 VAL   245      36.556  66.501  39.800  1.00  0.00           C  
ATOM   3548 HG21 VAL   245      36.523  66.139  38.772  1.00  0.00           H  
ATOM   3549 HG22 VAL   245      36.487  65.656  40.485  1.00  0.00           H  
ATOM   3550 HG23 VAL   245      35.720  67.178  39.974  1.00  0.00           H  
ATOM   3551  C   VAL   245      39.298  68.532  41.664  1.00  0.00           C  
ATOM   3552  O   VAL   245      39.198  69.668  41.202  1.00  0.00           O  
ATOM   3553  N   GLN   246      40.391  68.092  42.277  1.00  0.00           N  
ATOM   3554  H   GLN   246      40.346  67.191  42.732  1.00  0.00           H  
ATOM   3555  CA  GLN   246      41.647  68.820  42.337  1.00  0.00           C  
ATOM   3556  HA  GLN   246      41.432  69.888  42.313  1.00  0.00           H  
ATOM   3557  CB  GLN   246      42.369  68.495  43.646  1.00  0.00           C  
ATOM   3558  HB2 GLN   246      41.743  68.798  44.485  1.00  0.00           H  
ATOM   3559  HB3 GLN   246      42.549  67.421  43.701  1.00  0.00           H  
ATOM   3560  CG  GLN   246      43.708  69.237  43.724  1.00  0.00           C  
ATOM   3561  HG2 GLN   246      44.397  68.813  42.993  1.00  0.00           H  
ATOM   3562  HG3 GLN   246      43.549  70.292  43.501  1.00  0.00           H  
ATOM   3563  CD  GLN   246      44.307  69.102  45.112  1.00  0.00           C  
ATOM   3564  OE1 GLN   246      44.693  68.013  45.524  1.00  0.00           O  
ATOM   3565  NE2 GLN   246      44.416  70.185  45.852  1.00  0.00           N  
ATOM   3566 HE21 GLN   246      44.099  71.075  45.495  1.00  0.00           H  
ATOM   3567 HE22 GLN   246      44.817  70.126  46.777  1.00  0.00           H  
ATOM   3568  C   GLN   246      42.508  68.468  41.125  1.00  0.00           C  
ATOM   3569  O   GLN   246      42.892  67.310  40.938  1.00  0.00           O  
ATOM   3570  N   ASP   247      42.844  69.477  40.334  1.00  0.00           N  
ATOM   3571  H   ASP   247      42.336  70.345  40.427  1.00  0.00           H  
ATOM   3572  CA  ASP   247      43.904  69.404  39.339  1.00  0.00           C  
ATOM   3573  HA  ASP   247      43.762  68.513  38.727  1.00  0.00           H  
ATOM   3574  CB  ASP   247      43.836  70.645  38.447  1.00  0.00           C  
ATOM   3575  HB2 ASP   247      42.924  70.603  37.852  1.00  0.00           H  
ATOM   3576  HB3 ASP   247      43.812  71.535  39.075  1.00  0.00           H  
ATOM   3577  CG  ASP   247      45.034  70.727  37.511  1.00  0.00           C  
ATOM   3578  OD1 ASP   247      45.371  71.862  37.120  1.00  0.00           O  
ATOM   3579  OD2 ASP   247      45.521  69.651  37.100  1.00  0.00           O  
ATOM   3580  C   ASP   247      45.244  69.312  40.057  1.00  0.00           C  
ATOM   3581  O   ASP   247      45.749  70.303  40.575  1.00  0.00           O  
ATOM   3582  N   ARG   248      45.818  68.115  40.166  1.00  0.00           N  
ATOM   3583  H   ARG   248      45.421  67.328  39.673  1.00  0.00           H  
ATOM   3584  CA  ARG   248      47.019  67.918  40.990  1.00  0.00           C  
ATOM   3585  HA  ARG   248      46.815  68.350  41.970  1.00  0.00           H  
ATOM   3586  CB  ARG   248      47.302  66.415  41.201  1.00  0.00           C  
ATOM   3587  HB2 ARG   248      48.247  66.315  41.736  1.00  0.00           H  
ATOM   3588  HB3 ARG   248      47.400  65.937  40.226  1.00  0.00           H  
ATOM   3589  CG  ARG   248      46.207  65.679  42.006  1.00  0.00           C  
ATOM   3590  HG2 ARG   248      45.243  65.900  41.549  1.00  0.00           H  
ATOM   3591  HG3 ARG   248      46.387  64.606  41.936  1.00  0.00           H  
ATOM   3592  CD  ARG   248      46.133  66.070  43.499  1.00  0.00           C  
ATOM   3593  HD2 ARG   248      45.142  65.817  43.876  1.00  0.00           H  
ATOM   3594  HD3 ARG   248      46.280  67.146  43.590  1.00  0.00           H  
ATOM   3595  NE  ARG   248      47.147  65.375  44.330  1.00  0.00           N  
ATOM   3596  HE  ARG   248      47.982  65.051  43.863  1.00  0.00           H  
ATOM   3597  CZ  ARG   248      47.051  65.140  45.644  1.00  0.00           C  
ATOM   3598  NH1 ARG   248      46.064  65.639  46.358  1.00  0.00           N  
ATOM   3599 HH11 ARG   248      45.362  66.215  45.916  1.00  0.00           H  
ATOM   3600 HH12 ARG   248      46.009  65.445  47.348  1.00  0.00           H  
ATOM   3601  NH2 ARG   248      47.950  64.385  46.250  1.00  0.00           N  
ATOM   3602 HH21 ARG   248      48.714  63.987  45.722  1.00  0.00           H  
ATOM   3603 HH22 ARG   248      47.873  64.205  47.241  1.00  0.00           H  
ATOM   3604  C   ARG   248      48.239  68.644  40.417  1.00  0.00           C  
ATOM   3605  O   ARG   248      49.181  68.880  41.166  1.00  0.00           O  
ATOM   3606  N   ARG   249      48.200  69.075  39.153  1.00  0.00           N  
ATOM   3607  H   ARG   249      47.399  68.835  38.586  1.00  0.00           H  
ATOM   3608  CA  ARG   249      49.270  69.883  38.549  1.00  0.00           C  
ATOM   3609  HA  ARG   249      50.223  69.417  38.799  1.00  0.00           H  
ATOM   3610  CB  ARG   249      49.131  69.879  37.022  1.00  0.00           C  
ATOM   3611  HB2 ARG   249      48.110  70.149  36.753  1.00  0.00           H  
ATOM   3612  HB3 ARG   249      49.821  70.607  36.595  1.00  0.00           H  
ATOM   3613  CG  ARG   249      49.450  68.490  36.464  1.00  0.00           C  
ATOM   3614  HG2 ARG   249      50.460  68.209  36.762  1.00  0.00           H  
ATOM   3615  HG3 ARG   249      48.742  67.768  36.871  1.00  0.00           H  
ATOM   3616  CD  ARG   249      49.358  68.481  34.941  1.00  0.00           C  
ATOM   3617  HD2 ARG   249      50.024  69.241  34.533  1.00  0.00           H  
ATOM   3618  HD3 ARG   249      48.333  68.695  34.638  1.00  0.00           H  
ATOM   3619  NE  ARG   249      49.753  67.160  34.432  1.00  0.00           N  
ATOM   3620  HE  ARG   249      50.598  66.772  34.826  1.00  0.00           H  
ATOM   3621  CZ  ARG   249      49.144  66.413  33.524  1.00  0.00           C  
ATOM   3622  NH1 ARG   249      48.122  66.863  32.832  1.00  0.00           N  
ATOM   3623 HH11 ARG   249      47.786  67.804  32.981  1.00  0.00           H  
ATOM   3624 HH12 ARG   249      47.672  66.268  32.151  1.00  0.00           H  
ATOM   3625  NH2 ARG   249      49.563  65.191  33.328  1.00  0.00           N  
ATOM   3626 HH21 ARG   249      50.344  64.833  33.860  1.00  0.00           H  
ATOM   3627 HH22 ARG   249      49.106  64.604  32.645  1.00  0.00           H  
ATOM   3628  C   ARG   249      49.304  71.323  39.058  1.00  0.00           C  
ATOM   3629  O   ARG   249      50.290  72.014  38.821  1.00  0.00           O  
ATOM   3630  N   SER   250      48.258  71.785  39.739  1.00  0.00           N  
ATOM   3631  H   SER   250      47.482  71.160  39.907  1.00  0.00           H  
ATOM   3632  CA  SER   250      48.172  73.154  40.259  1.00  0.00           C  
ATOM   3633  HA  SER   250      49.154  73.618  40.164  1.00  0.00           H  
ATOM   3634  CB  SER   250      47.183  73.941  39.395  1.00  0.00           C  
ATOM   3635  HB2 SER   250      47.051  74.938  39.814  1.00  0.00           H  
ATOM   3636  HB3 SER   250      47.574  74.024  38.381  1.00  0.00           H  
ATOM   3637  OG  SER   250      45.936  73.276  39.365  1.00  0.00           O  
ATOM   3638  HG  SER   250      45.571  73.319  38.478  1.00  0.00           H  
ATOM   3639  C   SER   250      47.757  73.207  41.733  1.00  0.00           C  
ATOM   3640  O   SER   250      48.049  74.181  42.419  1.00  0.00           O  
ATOM   3641  N   GLY   251      47.080  72.171  42.230  1.00  0.00           N  
ATOM   3642  H   GLY   251      47.031  71.331  41.672  1.00  0.00           H  
ATOM   3643  CA  GLY   251      46.406  72.166  43.523  1.00  0.00           C  
ATOM   3644  HA2 GLY   251      47.043  72.667  44.252  1.00  0.00           H  
ATOM   3645  HA3 GLY   251      46.250  71.134  43.838  1.00  0.00           H  
ATOM   3646  C   GLY   251      45.050  72.884  43.477  1.00  0.00           C  
ATOM   3647  O   GLY   251      44.273  72.778  44.430  1.00  0.00           O  
ATOM   3648  N   ASP   252      44.750  73.581  42.384  1.00  0.00           N  
ATOM   3649  H   ASP   252      45.444  73.641  41.652  1.00  0.00           H  
ATOM   3650  CA  ASP   252      43.481  74.262  42.182  1.00  0.00           C  
ATOM   3651  HA  ASP   252      43.268  74.878  43.055  1.00  0.00           H  
ATOM   3652  CB  ASP   252      43.606  75.170  40.952  1.00  0.00           C  
ATOM   3653  HB2 ASP   252      44.544  75.721  41.025  1.00  0.00           H  
ATOM   3654  HB3 ASP   252      43.634  74.547  40.058  1.00  0.00           H  
ATOM   3655  CG  ASP   252      42.463  76.179  40.813  1.00  0.00           C  
ATOM   3656  OD1 ASP   252      42.456  76.866  39.763  1.00  0.00           O  
ATOM   3657  OD2 ASP   252      41.600  76.224  41.713  1.00  0.00           O  
ATOM   3658  C   ASP   252      42.373  73.209  42.035  1.00  0.00           C  
ATOM   3659  O   ASP   252      42.622  72.078  41.605  1.00  0.00           O  
ATOM   3660  N   THR   253      41.165  73.533  42.475  1.00  0.00           N  
ATOM   3661  H   THR   253      40.959  74.509  42.634  1.00  0.00           H  
ATOM   3662  CA  THR   253      40.117  72.551  42.741  1.00  0.00           C  
ATOM   3663  HA  THR   253      40.318  71.661  42.145  1.00  0.00           H  
ATOM   3664  CB  THR   253      40.149  72.161  44.227  1.00  0.00           C  
ATOM   3665  HB  THR   253      39.962  73.050  44.830  1.00  0.00           H  
ATOM   3666  CG2 THR   253      39.107  71.092  44.580  1.00  0.00           C  
ATOM   3667 HG21 THR   253      39.174  70.855  45.642  1.00  0.00           H  
ATOM   3668 HG22 THR   253      39.297  70.193  43.994  1.00  0.00           H  
ATOM   3669 HG23 THR   253      38.109  71.469  44.354  1.00  0.00           H  
ATOM   3670  OG1 THR   253      41.427  71.644  44.553  1.00  0.00           O  
ATOM   3671  HG1 THR   253      42.080  72.346  44.499  1.00  0.00           H  
ATOM   3672  C   THR   253      38.764  73.110  42.333  1.00  0.00           C  
ATOM   3673  O   THR   253      38.433  74.250  42.652  1.00  0.00           O  
ATOM   3674  N   TYR   254      37.988  72.307  41.608  1.00  0.00           N  
ATOM   3675  H   TYR   254      38.251  71.335  41.529  1.00  0.00           H  
ATOM   3676  CA  TYR   254      36.784  72.749  40.923  1.00  0.00           C  
ATOM   3677  HA  TYR   254      36.453  73.698  41.344  1.00  0.00           H  
ATOM   3678  CB  TYR   254      37.058  72.921  39.418  1.00  0.00           C  
ATOM   3679  HB2 TYR   254      36.980  71.940  38.950  1.00  0.00           H  
ATOM   3680  HB3 TYR   254      36.284  73.564  38.999  1.00  0.00           H  
ATOM   3681  CG  TYR   254      38.412  73.504  39.055  1.00  0.00           C  
ATOM   3682  CD1 TYR   254      39.513  72.643  38.864  1.00  0.00           C  
ATOM   3683  HD1 TYR   254      39.383  71.575  38.963  1.00  0.00           H  
ATOM   3684  CE1 TYR   254      40.775  73.166  38.546  1.00  0.00           C  
ATOM   3685  HE1 TYR   254      41.615  72.506  38.386  1.00  0.00           H  
ATOM   3686  CZ  TYR   254      40.935  74.561  38.437  1.00  0.00           C  
ATOM   3687  OH  TYR   254      42.106  75.062  37.974  1.00  0.00           O  
ATOM   3688  HH  TYR   254      42.421  75.745  38.571  1.00  0.00           H  
ATOM   3689  CE2 TYR   254      39.842  75.428  38.648  1.00  0.00           C  
ATOM   3690  HE2 TYR   254      39.976  76.497  38.568  1.00  0.00           H  
ATOM   3691  CD2 TYR   254      38.579  74.898  38.962  1.00  0.00           C  
ATOM   3692  HD2 TYR   254      37.741  75.557  39.131  1.00  0.00           H  
ATOM   3693  C   TYR   254      35.693  71.708  41.099  1.00  0.00           C  
ATOM   3694  O   TYR   254      35.957  70.507  41.031  1.00  0.00           O  
ATOM   3695  N   GLN   255      34.458  72.160  41.241  1.00  0.00           N  
ATOM   3696  H   GLN   255      34.310  73.116  41.530  1.00  0.00           H  
ATOM   3697  CA  GLN   255      33.313  71.306  40.989  1.00  0.00           C  
ATOM   3698  HA  GLN   255      33.467  70.342  41.473  1.00  0.00           H  
ATOM   3699  CB  GLN   255      32.052  71.967  41.559  1.00  0.00           C  
ATOM   3700  HB2 GLN   255      31.998  72.999  41.214  1.00  0.00           H  
ATOM   3701  HB3 GLN   255      31.172  71.424  41.215  1.00  0.00           H  
ATOM   3702  CG  GLN   255      32.097  71.946  43.095  1.00  0.00           C  
ATOM   3703  HG2 GLN   255      32.913  72.588  43.428  1.00  0.00           H  
ATOM   3704  HG3 GLN   255      32.291  70.927  43.429  1.00  0.00           H  
ATOM   3705  CD  GLN   255      30.803  72.435  43.732  1.00  0.00           C  
ATOM   3706  OE1 GLN   255      30.013  73.137  43.122  1.00  0.00           O  
ATOM   3707  NE2 GLN   255      30.573  72.082  44.978  1.00  0.00           N  
ATOM   3708 HE21 GLN   255      31.240  71.505  45.471  1.00  0.00           H  
ATOM   3709 HE22 GLN   255      29.730  72.388  45.442  1.00  0.00           H  
ATOM   3710  C   GLN   255      33.190  71.103  39.480  1.00  0.00           C  
ATOM   3711  O   GLN   255      33.492  72.013  38.707  1.00  0.00           O  
ATOM   3712  N   VAL   256      32.698  69.937  39.077  1.00  0.00           N  
ATOM   3713  H   VAL   256      32.633  69.195  39.759  1.00  0.00           H  
ATOM   3714  CA  VAL   256      32.245  69.651  37.722  1.00  0.00           C  
ATOM   3715  HA  VAL   256      32.080  70.594  37.201  1.00  0.00           H  
ATOM   3716  CB  VAL   256      33.254  68.808  36.914  1.00  0.00           C  
ATOM   3717  HB  VAL   256      33.291  67.806  37.341  1.00  0.00           H  
ATOM   3718  CG1 VAL   256      32.752  68.705  35.460  1.00  0.00           C  
ATOM   3719 HG11 VAL   256      33.454  68.112  34.874  1.00  0.00           H  
ATOM   3720 HG12 VAL   256      31.773  68.226  35.447  1.00  0.00           H  
ATOM   3721 HG13 VAL   256      32.674  69.704  35.031  1.00  0.00           H  
ATOM   3722  CG2 VAL   256      34.669  69.411  36.954  1.00  0.00           C  
ATOM   3723 HG21 VAL   256      35.008  69.476  37.988  1.00  0.00           H  
ATOM   3724 HG22 VAL   256      35.351  68.776  36.388  1.00  0.00           H  
ATOM   3725 HG23 VAL   256      34.652  70.408  36.514  1.00  0.00           H  
ATOM   3726  C   VAL   256      30.912  68.939  37.875  1.00  0.00           C  
ATOM   3727  O   VAL   256      30.869  67.779  38.287  1.00  0.00           O  
ATOM   3728  N   ALA   257      29.820  69.668  37.681  1.00  0.00           N  
ATOM   3729  H   ALA   257      29.915  70.641  37.426  1.00  0.00           H  
ATOM   3730  CA  ALA   257      28.493  69.099  37.827  1.00  0.00           C  
ATOM   3731  HA  ALA   257      28.409  68.669  38.825  1.00  0.00           H  
ATOM   3732  CB  ALA   257      27.441  70.200  37.683  1.00  0.00           C  
ATOM   3733  HB1 ALA   257      27.622  70.976  38.427  1.00  0.00           H  
ATOM   3734  HB2 ALA   257      27.502  70.633  36.684  1.00  0.00           H  
ATOM   3735  HB3 ALA   257      26.448  69.776  37.835  1.00  0.00           H  
ATOM   3736  C   ALA   257      28.273  67.983  36.795  1.00  0.00           C  
ATOM   3737  O   ALA   257      28.896  67.967  35.732  1.00  0.00           O  
ATOM   3738  N   ALA   258      27.352  67.076  37.083  1.00  0.00           N  
ATOM   3739  H   ALA   258      26.957  67.078  38.012  1.00  0.00           H  
ATOM   3740  CA  ALA   258      26.878  66.080  36.140  1.00  0.00           C  
ATOM   3741  HA  ALA   258      26.850  66.533  35.149  1.00  0.00           H  
ATOM   3742  CB  ALA   258      27.831  64.877  36.093  1.00  0.00           C  
ATOM   3743  HB1 ALA   258      27.800  64.426  35.101  1.00  0.00           H  
ATOM   3744  HB2 ALA   258      28.846  65.210  36.309  1.00  0.00           H  
ATOM   3745  HB3 ALA   258      27.524  64.141  36.836  1.00  0.00           H  
ATOM   3746  C   ALA   258      25.462  65.667  36.517  1.00  0.00           C  
ATOM   3747  O   ALA   258      24.935  66.125  37.530  1.00  0.00           O  
ATOM   3748  N   ARG   259      24.855  64.796  35.712  1.00  0.00           N  
ATOM   3749  H   ARG   259      25.302  64.560  34.838  1.00  0.00           H  
ATOM   3750  CA  ARG   259      23.568  64.161  36.031  1.00  0.00           C  
ATOM   3751  HA  ARG   259      23.275  64.522  37.017  1.00  0.00           H  
ATOM   3752  CB  ARG   259      22.475  64.614  35.051  1.00  0.00           C  
ATOM   3753  HB2 ARG   259      21.598  63.985  35.203  1.00  0.00           H  
ATOM   3754  HB3 ARG   259      22.208  65.646  35.279  1.00  0.00           H  
ATOM   3755  CG  ARG   259      22.879  64.527  33.569  1.00  0.00           C  
ATOM   3756  HG2 ARG   259      23.573  65.334  33.332  1.00  0.00           H  
ATOM   3757  HG3 ARG   259      23.357  63.566  33.377  1.00  0.00           H  
ATOM   3758  CD  ARG   259      21.627  64.657  32.702  1.00  0.00           C  
ATOM   3759  HD2 ARG   259      21.072  65.541  33.016  1.00  0.00           H  
ATOM   3760  HD3 ARG   259      21.002  63.775  32.844  1.00  0.00           H  
ATOM   3761  NE  ARG   259      21.960  64.786  31.272  1.00  0.00           N  
ATOM   3762  HE  ARG   259      22.884  65.129  31.052  1.00  0.00           H  
ATOM   3763  CZ  ARG   259      21.174  64.499  30.244  1.00  0.00           C  
ATOM   3764  NH1 ARG   259      20.002  63.927  30.416  1.00  0.00           N  
ATOM   3765 HH11 ARG   259      19.683  63.700  31.347  1.00  0.00           H  
ATOM   3766 HH12 ARG   259      19.422  63.715  29.617  1.00  0.00           H  
ATOM   3767  NH2 ARG   259      21.572  64.781  29.033  1.00  0.00           N  
ATOM   3768 HH21 ARG   259      22.471  65.217  28.886  1.00  0.00           H  
ATOM   3769 HH22 ARG   259      20.981  64.563  28.244  1.00  0.00           H  
ATOM   3770  C   ARG   259      23.677  62.641  36.133  1.00  0.00           C  
ATOM   3771  O   ARG   259      22.742  62.004  36.606  1.00  0.00           O  
ATOM   3772  N   TYR   260      24.823  62.077  35.766  1.00  0.00           N  
ATOM   3773  H   TYR   260      25.467  62.630  35.219  1.00  0.00           H  
ATOM   3774  CA  TYR   260      25.211  60.718  36.100  1.00  0.00           C  
ATOM   3775  HA  TYR   260      24.634  60.378  36.960  1.00  0.00           H  
ATOM   3776  CB  TYR   260      24.970  59.765  34.915  1.00  0.00           C  
ATOM   3777  HB2 TYR   260      25.719  59.978  34.152  1.00  0.00           H  
ATOM   3778  HB3 TYR   260      25.109  58.741  35.261  1.00  0.00           H  
ATOM   3779  CG  TYR   260      23.598  59.875  34.272  1.00  0.00           C  
ATOM   3780  CD1 TYR   260      23.405  60.756  33.188  1.00  0.00           C  
ATOM   3781  HD1 TYR   260      24.245  61.296  32.776  1.00  0.00           H  
ATOM   3782  CE1 TYR   260      22.123  60.932  32.643  1.00  0.00           C  
ATOM   3783  HE1 TYR   260      21.975  61.618  31.822  1.00  0.00           H  
ATOM   3784  CZ  TYR   260      21.029  60.213  33.167  1.00  0.00           C  
ATOM   3785  OH  TYR   260      19.789  60.422  32.646  1.00  0.00           O  
ATOM   3786  HH  TYR   260      19.546  61.344  32.758  1.00  0.00           H  
ATOM   3787  CE2 TYR   260      21.223  59.311  34.241  1.00  0.00           C  
ATOM   3788  HE2 TYR   260      20.388  58.752  34.637  1.00  0.00           H  
ATOM   3789  CD2 TYR   260      22.510  59.145  34.792  1.00  0.00           C  
ATOM   3790  HD2 TYR   260      22.662  58.459  35.612  1.00  0.00           H  
ATOM   3791  C   TYR   260      26.690  60.759  36.468  1.00  0.00           C  
ATOM   3792  O   TYR   260      27.424  61.637  36.002  1.00  0.00           O  
ATOM   3793  N   VAL   261      27.146  59.810  37.273  1.00  0.00           N  
ATOM   3794  H   VAL   261      26.500  59.113  37.614  1.00  0.00           H  
ATOM   3795  CA  VAL   261      28.548  59.730  37.689  1.00  0.00           C  
ATOM   3796  HA  VAL   261      29.163  60.266  36.966  1.00  0.00           H  
ATOM   3797  CB  VAL   261      28.735  60.374  39.085  1.00  0.00           C  
ATOM   3798  HB  VAL   261      28.117  59.827  39.797  1.00  0.00           H  
ATOM   3799  CG1 VAL   261      30.200  60.289  39.556  1.00  0.00           C  
ATOM   3800 HG11 VAL   261      30.380  61.043  40.323  1.00  0.00           H  
ATOM   3801 HG12 VAL   261      30.392  59.298  39.968  1.00  0.00           H  
ATOM   3802 HG13 VAL   261      30.864  60.465  38.710  1.00  0.00           H  
ATOM   3803  CG2 VAL   261      28.316  61.857  39.124  1.00  0.00           C  
ATOM   3804 HG21 VAL   261      27.281  61.951  38.795  1.00  0.00           H  
ATOM   3805 HG22 VAL   261      28.961  62.434  38.462  1.00  0.00           H  
ATOM   3806 HG23 VAL   261      28.410  62.234  40.142  1.00  0.00           H  
ATOM   3807  C   VAL   261      28.938  58.257  37.676  1.00  0.00           C  
ATOM   3808  O   VAL   261      28.098  57.409  37.953  1.00  0.00           O  
ATOM   3809  N   VAL   262      30.190  57.938  37.371  1.00  0.00           N  
ATOM   3810  H   VAL   262      30.829  58.694  37.170  1.00  0.00           H  
ATOM   3811  CA  VAL   262      30.713  56.571  37.304  1.00  0.00           C  
ATOM   3812  HA  VAL   262      30.006  55.876  37.757  1.00  0.00           H  
ATOM   3813  CB  VAL   262      30.969  56.187  35.835  1.00  0.00           C  
ATOM   3814  HB  VAL   262      31.671  56.914  35.426  1.00  0.00           H  
ATOM   3815  CG1 VAL   262      31.624  54.804  35.720  1.00  0.00           C  
ATOM   3816 HG11 VAL   262      32.341  54.672  36.531  1.00  0.00           H  
ATOM   3817 HG12 VAL   262      32.140  54.725  34.763  1.00  0.00           H  
ATOM   3818 HG13 VAL   262      30.857  54.032  35.784  1.00  0.00           H  
ATOM   3819  CG2 VAL   262      29.701  56.237  34.969  1.00  0.00           C  
ATOM   3820 HG21 VAL   262      29.244  57.223  35.049  1.00  0.00           H  
ATOM   3821 HG22 VAL   262      28.996  55.481  35.314  1.00  0.00           H  
ATOM   3822 HG23 VAL   262      29.963  56.041  33.929  1.00  0.00           H  
ATOM   3823  C   VAL   262      32.031  56.542  38.057  1.00  0.00           C  
ATOM   3824  O   VAL   262      32.867  57.408  37.817  1.00  0.00           O  
ATOM   3825  N   VAL   263      32.266  55.539  38.902  1.00  0.00           N  
ATOM   3826  H   VAL   263      31.534  54.865  39.075  1.00  0.00           H  
ATOM   3827  CA  VAL   263      33.554  55.380  39.590  1.00  0.00           C  
ATOM   3828  HA  VAL   263      34.260  56.068  39.124  1.00  0.00           H  
ATOM   3829  CB  VAL   263      33.445  55.770  41.082  1.00  0.00           C  
ATOM   3830  HB  VAL   263      32.841  55.022  41.597  1.00  0.00           H  
ATOM   3831  CG1 VAL   263      34.849  55.790  41.710  1.00  0.00           C  
ATOM   3832 HG11 VAL   263      35.324  54.819  41.569  1.00  0.00           H  
ATOM   3833 HG12 VAL   263      34.767  56.003  42.776  1.00  0.00           H  
ATOM   3834 HG13 VAL   263      35.451  56.562  41.230  1.00  0.00           H  
ATOM   3835  CG2 VAL   263      32.810  57.158  41.303  1.00  0.00           C  
ATOM   3836 HG21 VAL   263      31.811  57.175  40.867  1.00  0.00           H  
ATOM   3837 HG22 VAL   263      32.743  57.361  42.372  1.00  0.00           H  
ATOM   3838 HG23 VAL   263      33.427  57.920  40.826  1.00  0.00           H  
ATOM   3839  C   VAL   263      34.093  53.963  39.386  1.00  0.00           C  
ATOM   3840  O   VAL   263      33.622  53.020  40.017  1.00  0.00           O  
ATOM   3841  N   GLY   264      35.086  53.829  38.504  1.00  0.00           N  
ATOM   3842  H   GLY   264      35.281  54.624  37.912  1.00  0.00           H  
ATOM   3843  CA  GLY   264      35.922  52.639  38.311  1.00  0.00           C  
ATOM   3844  HA2 GLY   264      35.555  51.833  38.946  1.00  0.00           H  
ATOM   3845  HA3 GLY   264      35.873  52.328  37.267  1.00  0.00           H  
ATOM   3846  C   GLY   264      37.372  52.954  38.680  1.00  0.00           C  
ATOM   3847  O   GLY   264      38.312  52.606  37.968  1.00  0.00           O  
ATOM   3848  N   ALA   265      37.536  53.632  39.808  1.00  0.00           N  
ATOM   3849  H   ALA   265      36.693  53.935  40.274  1.00  0.00           H  
ATOM   3850  CA  ALA   265      38.790  53.989  40.451  1.00  0.00           C  
ATOM   3851  HA  ALA   265      39.478  54.366  39.695  1.00  0.00           H  
ATOM   3852  CB  ALA   265      38.471  55.119  41.437  1.00  0.00           C  
ATOM   3853  HB1 ALA   265      39.384  55.424  41.948  1.00  0.00           H  
ATOM   3854  HB2 ALA   265      38.057  55.969  40.894  1.00  0.00           H  
ATOM   3855  HB3 ALA   265      37.745  54.768  42.170  1.00  0.00           H  
ATOM   3856  C   ALA   265      39.435  52.769  41.149  1.00  0.00           C  
ATOM   3857  O   ALA   265      39.787  52.840  42.317  1.00  0.00           O  
ATOM   3858  N   ASP   266      39.560  51.639  40.448  1.00  0.00           N  
ATOM   3859  H   ASP   266      39.344  51.687  39.463  1.00  0.00           H  
ATOM   3860  CA  ASP   266      39.983  50.326  40.974  1.00  0.00           C  
ATOM   3861  HA  ASP   266      39.780  49.617  40.172  1.00  0.00           H  
ATOM   3862  CB  ASP   266      41.508  50.237  41.219  1.00  0.00           C  
ATOM   3863  HB2 ASP   266      41.769  49.184  41.326  1.00  0.00           H  
ATOM   3864  HB3 ASP   266      42.021  50.630  40.341  1.00  0.00           H  
ATOM   3865  CG  ASP   266      42.028  50.980  42.457  1.00  0.00           C  
ATOM   3866  OD1 ASP   266      42.914  51.848  42.274  1.00  0.00           O  
ATOM   3867  OD2 ASP   266      41.613  50.602  43.575  1.00  0.00           O  
ATOM   3868  C   ASP   266      39.151  49.834  42.169  1.00  0.00           C  
ATOM   3869  O   ASP   266      38.205  50.478  42.613  1.00  0.00           O  
ATOM   3870  N   ALA   267      39.414  48.613  42.622  1.00  0.00           N  
ATOM   3871  H   ALA   267      40.212  48.122  42.246  1.00  0.00           H  
ATOM   3872  CA  ALA   267      38.603  47.948  43.638  1.00  0.00           C  
ATOM   3873  HA  ALA   267      37.556  48.005  43.342  1.00  0.00           H  
ATOM   3874  CB  ALA   267      39.018  46.485  43.683  1.00  0.00           C  
ATOM   3875  HB1 ALA   267      38.918  46.048  42.690  1.00  0.00           H  
ATOM   3876  HB2 ALA   267      40.056  46.412  44.009  1.00  0.00           H  
ATOM   3877  HB3 ALA   267      38.379  45.947  44.383  1.00  0.00           H  
ATOM   3878  C   ALA   267      38.750  48.548  45.042  1.00  0.00           C  
ATOM   3879  O   ALA   267      37.966  48.209  45.923  1.00  0.00           O  
ATOM   3880  N   LEU   268      39.747  49.393  45.281  1.00  0.00           N  
ATOM   3881  H   LEU   268      40.287  49.722  44.493  1.00  0.00           H  
ATOM   3882  CA  LEU   268      40.112  49.877  46.610  1.00  0.00           C  
ATOM   3883  HA  LEU   268      39.451  49.408  47.339  1.00  0.00           H  
ATOM   3884  CB  LEU   268      41.560  49.471  46.937  1.00  0.00           C  
ATOM   3885  HB2 LEU   268      41.763  49.771  47.965  1.00  0.00           H  
ATOM   3886  HB3 LEU   268      42.227  50.030  46.281  1.00  0.00           H  
ATOM   3887  CG  LEU   268      41.903  47.968  46.810  1.00  0.00           C  
ATOM   3888  HG  LEU   268      41.750  47.656  45.777  1.00  0.00           H  
ATOM   3889  CD1 LEU   268      43.378  47.767  47.177  1.00  0.00           C  
ATOM   3890 HD11 LEU   268      44.001  48.388  46.533  1.00  0.00           H  
ATOM   3891 HD12 LEU   268      43.535  48.051  48.218  1.00  0.00           H  
ATOM   3892 HD13 LEU   268      43.647  46.719  47.042  1.00  0.00           H  
ATOM   3893  CD2 LEU   268      41.046  47.084  47.730  1.00  0.00           C  
ATOM   3894 HD21 LEU   268      39.993  47.215  47.482  1.00  0.00           H  
ATOM   3895 HD22 LEU   268      41.324  46.039  47.592  1.00  0.00           H  
ATOM   3896 HD23 LEU   268      41.213  47.371  48.768  1.00  0.00           H  
ATOM   3897  C   LEU   268      39.926  51.392  46.697  1.00  0.00           C  
ATOM   3898  O   LEU   268      39.325  51.877  47.657  1.00  0.00           O  
ATOM   3899  N   ARG   269      40.343  52.145  45.675  1.00  0.00           N  
ATOM   3900  H   ARG   269      40.841  51.710  44.912  1.00  0.00           H  
ATOM   3901  CA  ARG   269      40.094  53.589  45.637  1.00  0.00           C  
ATOM   3902  HA  ARG   269      40.273  53.970  46.642  1.00  0.00           H  
ATOM   3903  CB  ARG   269      41.086  54.294  44.708  1.00  0.00           C  
ATOM   3904  HB2 ARG   269      41.520  53.569  44.020  1.00  0.00           H  
ATOM   3905  HB3 ARG   269      40.568  55.068  44.142  1.00  0.00           H  
ATOM   3906  CG  ARG   269      42.199  54.932  45.552  1.00  0.00           C  
ATOM   3907  HG2 ARG   269      41.763  55.746  46.130  1.00  0.00           H  
ATOM   3908  HG3 ARG   269      42.584  54.182  46.243  1.00  0.00           H  
ATOM   3909  CD  ARG   269      43.362  55.492  44.746  1.00  0.00           C  
ATOM   3910  HD2 ARG   269      43.004  56.312  44.124  1.00  0.00           H  
ATOM   3911  HD3 ARG   269      44.127  55.864  45.428  1.00  0.00           H  
ATOM   3912  NE  ARG   269      43.942  54.454  43.888  1.00  0.00           N  
ATOM   3913  HE  ARG   269      43.677  53.500  44.089  1.00  0.00           H  
ATOM   3914  CZ  ARG   269      44.772  54.636  42.883  1.00  0.00           C  
ATOM   3915  NH1 ARG   269      45.249  55.826  42.587  1.00  0.00           N  
ATOM   3916 HH11 ARG   269      44.994  56.626  43.148  1.00  0.00           H  
ATOM   3917 HH12 ARG   269      45.870  55.939  41.798  1.00  0.00           H  
ATOM   3918  NH2 ARG   269      45.075  53.602  42.151  1.00  0.00           N  
ATOM   3919 HH21 ARG   269      44.690  52.695  42.374  1.00  0.00           H  
ATOM   3920 HH22 ARG   269      45.695  53.707  41.360  1.00  0.00           H  
ATOM   3921  C   ARG   269      38.654  53.933  45.280  1.00  0.00           C  
ATOM   3922  O   ARG   269      38.154  54.937  45.769  1.00  0.00           O  
ATOM   3923  N   THR   270      37.930  53.097  44.540  1.00  0.00           N  
ATOM   3924  H   THR   270      38.380  52.314  44.087  1.00  0.00           H  
ATOM   3925  CA  THR   270      36.484  53.299  44.374  1.00  0.00           C  
ATOM   3926  HA  THR   270      36.354  54.274  43.905  1.00  0.00           H  
ATOM   3927  CB  THR   270      35.860  52.266  43.428  1.00  0.00           C  
ATOM   3928  HB  THR   270      36.040  51.267  43.825  1.00  0.00           H  
ATOM   3929  CG2 THR   270      34.363  52.473  43.270  1.00  0.00           C  
ATOM   3930 HG21 THR   270      34.042  52.082  42.304  1.00  0.00           H  
ATOM   3931 HG22 THR   270      33.838  51.947  44.067  1.00  0.00           H  
ATOM   3932 HG23 THR   270      34.136  53.538  43.325  1.00  0.00           H  
ATOM   3933  OG1 THR   270      36.440  52.364  42.158  1.00  0.00           O  
ATOM   3934  HG1 THR   270      37.326  51.996  42.181  1.00  0.00           H  
ATOM   3935  C   THR   270      35.765  53.359  45.731  1.00  0.00           C  
ATOM   3936  O   THR   270      35.126  54.374  46.015  1.00  0.00           O  
ATOM   3937  N   PRO   271      35.835  52.334  46.608  1.00  0.00           N  
ATOM   3938  CD  PRO   271      36.430  51.014  46.442  1.00  0.00           C  
ATOM   3939  HD2 PRO   271      35.866  50.436  45.710  1.00  0.00           H  
ATOM   3940  HD3 PRO   271      37.467  51.111  46.122  1.00  0.00           H  
ATOM   3941  CG  PRO   271      36.367  50.340  47.808  1.00  0.00           C  
ATOM   3942  HG2 PRO   271      37.294  50.495  48.360  1.00  0.00           H  
ATOM   3943  HG3 PRO   271      36.165  49.275  47.697  1.00  0.00           H  
ATOM   3944  CB  PRO   271      35.200  51.032  48.502  1.00  0.00           C  
ATOM   3945  HB2 PRO   271      34.267  50.505  48.303  1.00  0.00           H  
ATOM   3946  HB3 PRO   271      35.379  51.089  49.576  1.00  0.00           H  
ATOM   3947  CA  PRO   271      35.168  52.435  47.895  1.00  0.00           C  
ATOM   3948  HA  PRO   271      34.126  52.702  47.716  1.00  0.00           H  
ATOM   3949  C   PRO   271      35.793  53.525  48.785  1.00  0.00           C  
ATOM   3950  O   PRO   271      35.055  54.181  49.510  1.00  0.00           O  
ATOM   3951  N   GLN   272      37.094  53.819  48.676  1.00  0.00           N  
ATOM   3952  H   GLN   272      37.678  53.240  48.090  1.00  0.00           H  
ATOM   3953  CA  GLN   272      37.703  54.959  49.382  1.00  0.00           C  
ATOM   3954  HA  GLN   272      37.575  54.812  50.454  1.00  0.00           H  
ATOM   3955  CB  GLN   272      39.209  54.991  49.068  1.00  0.00           C  
ATOM   3956  HB2 GLN   272      39.327  55.349  48.045  1.00  0.00           H  
ATOM   3957  HB3 GLN   272      39.590  53.971  49.119  1.00  0.00           H  
ATOM   3958  CG  GLN   272      40.077  55.876  49.977  1.00  0.00           C  
ATOM   3959  HG2 GLN   272      39.753  56.912  49.883  1.00  0.00           H  
ATOM   3960  HG3 GLN   272      39.959  55.554  51.012  1.00  0.00           H  
ATOM   3961  CD  GLN   272      41.558  55.773  49.580  1.00  0.00           C  
ATOM   3962  OE1 GLN   272      41.895  55.272  48.526  1.00  0.00           O  
ATOM   3963  NE2 GLN   272      42.476  56.225  50.401  1.00  0.00           N  
ATOM   3964 HE21 GLN   272      42.206  56.639  51.282  1.00  0.00           H  
ATOM   3965 HE22 GLN   272      43.453  56.159  50.152  1.00  0.00           H  
ATOM   3966  C   GLN   272      37.026  56.282  48.984  1.00  0.00           C  
ATOM   3967  O   GLN   272      36.730  57.111  49.840  1.00  0.00           O  
ATOM   3968  N   LEU   273      36.746  56.481  47.696  1.00  0.00           N  
ATOM   3969  H   LEU   273      36.996  55.759  47.035  1.00  0.00           H  
ATOM   3970  CA  LEU   273      36.097  57.686  47.189  1.00  0.00           C  
ATOM   3971  HA  LEU   273      36.607  58.554  47.606  1.00  0.00           H  
ATOM   3972  CB  LEU   273      36.227  57.734  45.656  1.00  0.00           C  
ATOM   3973  HB2 LEU   273      35.629  56.929  45.230  1.00  0.00           H  
ATOM   3974  HB3 LEU   273      37.271  57.580  45.385  1.00  0.00           H  
ATOM   3975  CG  LEU   273      35.747  59.075  45.059  1.00  0.00           C  
ATOM   3976  HG  LEU   273      34.752  59.300  45.443  1.00  0.00           H  
ATOM   3977  CD1 LEU   273      36.698  60.211  45.440  1.00  0.00           C  
ATOM   3978 HD11 LEU   273      36.750  60.293  46.526  1.00  0.00           H  
ATOM   3979 HD12 LEU   273      36.330  61.148  45.022  1.00  0.00           H  
ATOM   3980 HD13 LEU   273      37.691  60.002  45.043  1.00  0.00           H  
ATOM   3981  CD2 LEU   273      35.682  58.970  43.535  1.00  0.00           C  
ATOM   3982 HD21 LEU   273      35.006  58.162  43.254  1.00  0.00           H  
ATOM   3983 HD22 LEU   273      35.316  59.910  43.122  1.00  0.00           H  
ATOM   3984 HD23 LEU   273      36.678  58.763  43.142  1.00  0.00           H  
ATOM   3985  C   LEU   273      34.626  57.745  47.598  1.00  0.00           C  
ATOM   3986  O   LEU   273      34.124  58.814  47.938  1.00  0.00           O  
ATOM   3987  N   LEU   274      33.920  56.616  47.588  1.00  0.00           N  
ATOM   3988  H   LEU   274      34.340  55.771  47.228  1.00  0.00           H  
ATOM   3989  CA  LEU   274      32.545  56.580  48.090  1.00  0.00           C  
ATOM   3990  HA  LEU   274      31.962  57.311  47.530  1.00  0.00           H  
ATOM   3991  CB  LEU   274      31.913  55.192  47.866  1.00  0.00           C  
ATOM   3992  HB2 LEU   274      32.714  54.457  47.789  1.00  0.00           H  
ATOM   3993  HB3 LEU   274      31.293  54.946  48.728  1.00  0.00           H  
ATOM   3994  CG  LEU   274      31.046  55.107  46.588  1.00  0.00           C  
ATOM   3995  HG  LEU   274      30.292  55.893  46.633  1.00  0.00           H  
ATOM   3996  CD1 LEU   274      31.849  55.283  45.289  1.00  0.00           C  
ATOM   3997 HD11 LEU   274      32.367  56.242  45.308  1.00  0.00           H  
ATOM   3998 HD12 LEU   274      32.579  54.478  45.201  1.00  0.00           H  
ATOM   3999 HD13 LEU   274      31.171  55.253  44.436  1.00  0.00           H  
ATOM   4000  CD2 LEU   274      30.327  53.753  46.539  1.00  0.00           C  
ATOM   4001 HD21 LEU   274      29.752  53.613  47.454  1.00  0.00           H  
ATOM   4002 HD22 LEU   274      31.063  52.954  46.447  1.00  0.00           H  
ATOM   4003 HD23 LEU   274      29.655  53.729  45.681  1.00  0.00           H  
ATOM   4004  C   LEU   274      32.534  56.993  49.568  1.00  0.00           C  
ATOM   4005  O   LEU   274      31.784  57.893  49.940  1.00  0.00           O  
ATOM   4006  N   TRP   275      33.443  56.447  50.378  1.00  0.00           N  
ATOM   4007  H   TRP   275      34.050  55.728  50.011  1.00  0.00           H  
ATOM   4008  CA  TRP   275      33.595  56.846  51.772  1.00  0.00           C  
ATOM   4009  HA  TRP   275      32.653  56.648  52.283  1.00  0.00           H  
ATOM   4010  CB  TRP   275      34.686  55.992  52.442  1.00  0.00           C  
ATOM   4011  HB2 TRP   275      34.510  54.953  52.164  1.00  0.00           H  
ATOM   4012  HB3 TRP   275      35.652  56.294  52.038  1.00  0.00           H  
ATOM   4013  CG  TRP   275      34.763  56.056  53.940  1.00  0.00           C  
ATOM   4014  CD1 TRP   275      35.442  56.977  54.656  1.00  0.00           C  
ATOM   4015  HD1 TRP   275      35.979  57.812  54.230  1.00  0.00           H  
ATOM   4016  NE1 TRP   275      35.357  56.708  56.000  1.00  0.00           N  
ATOM   4017  HE1 TRP   275      35.811  57.253  56.719  1.00  0.00           H  
ATOM   4018  CE2 TRP   275      34.576  55.603  56.242  1.00  0.00           C  
ATOM   4019  CZ2 TRP   275      34.161  54.962  57.419  1.00  0.00           C  
ATOM   4020  HZ2 TRP   275      34.495  55.318  58.382  1.00  0.00           H  
ATOM   4021  CH2 TRP   275      33.304  53.850  57.328  1.00  0.00           C  
ATOM   4022  HH2 TRP   275      32.975  53.346  58.225  1.00  0.00           H  
ATOM   4023  CZ3 TRP   275      32.876  53.395  56.065  1.00  0.00           C  
ATOM   4024  HZ3 TRP   275      32.212  52.546  55.997  1.00  0.00           H  
ATOM   4025  CE3 TRP   275      33.310  54.042  54.890  1.00  0.00           C  
ATOM   4026  HE3 TRP   275      32.981  53.672  53.930  1.00  0.00           H  
ATOM   4027  CD2 TRP   275      34.168  55.166  54.941  1.00  0.00           C  
ATOM   4028  C   TRP   275      33.880  58.350  51.873  1.00  0.00           C  
ATOM   4029  O   TRP   275      33.240  59.039  52.668  1.00  0.00           O  
ATOM   4030  N   ALA   276      34.765  58.892  51.032  1.00  0.00           N  
ATOM   4031  H   ALA   276      35.255  58.280  50.395  1.00  0.00           H  
ATOM   4032  CA  ALA   276      35.065  60.329  50.983  1.00  0.00           C  
ATOM   4033  HA  ALA   276      35.481  60.630  51.945  1.00  0.00           H  
ATOM   4034  CB  ALA   276      36.105  60.614  49.890  1.00  0.00           C  
ATOM   4035  HB1 ALA   276      35.599  60.948  48.984  1.00  0.00           H  
ATOM   4036  HB2 ALA   276      36.667  59.705  49.678  1.00  0.00           H  
ATOM   4037  HB3 ALA   276      36.788  61.392  50.232  1.00  0.00           H  
ATOM   4038  C   ALA   276      33.808  61.164  50.712  1.00  0.00           C  
ATOM   4039  O   ALA   276      33.623  62.228  51.290  1.00  0.00           O  
ATOM   4040  N   SER   277      32.925  60.654  49.860  1.00  0.00           N  
ATOM   4041  H   SER   277      33.136  59.753  49.455  1.00  0.00           H  
ATOM   4042  CA  SER   277      31.674  61.292  49.463  1.00  0.00           C  
ATOM   4043  HA  SER   277      31.866  62.353  49.302  1.00  0.00           H  
ATOM   4044  CB  SER   277      31.208  60.679  48.136  1.00  0.00           C  
ATOM   4045  HB2 SER   277      30.847  59.667  48.318  1.00  0.00           H  
ATOM   4046  HB3 SER   277      30.396  61.281  47.728  1.00  0.00           H  
ATOM   4047  OG  SER   277      32.271  60.631  47.198  1.00  0.00           O  
ATOM   4048  HG  SER   277      32.816  59.859  47.370  1.00  0.00           H  
ATOM   4049  C   SER   277      30.568  61.156  50.522  1.00  0.00           C  
ATOM   4050  O   SER   277      29.457  61.624  50.299  1.00  0.00           O  
ATOM   4051  N   GLY   278      30.835  60.491  51.651  1.00  0.00           N  
ATOM   4052  H   GLY   278      31.781  60.172  51.804  1.00  0.00           H  
ATOM   4053  CA  GLY   278      29.832  60.198  52.680  1.00  0.00           C  
ATOM   4054  HA2 GLY   278      30.348  59.971  53.613  1.00  0.00           H  
ATOM   4055  HA3 GLY   278      29.210  61.081  52.827  1.00  0.00           H  
ATOM   4056  C   GLY   278      28.930  59.010  52.320  1.00  0.00           C  
ATOM   4057  O   GLY   278      28.035  58.661  53.084  1.00  0.00           O  
ATOM   4058  N   ILE   279      29.177  58.368  51.182  1.00  0.00           N  
ATOM   4059  H   ILE   279      29.957  58.691  50.627  1.00  0.00           H  
ATOM   4060  CA  ILE   279      28.414  57.236  50.670  1.00  0.00           C  
ATOM   4061  HA  ILE   279      27.362  57.374  50.918  1.00  0.00           H  
ATOM   4062  CB  ILE   279      28.563  57.145  49.137  1.00  0.00           C  
ATOM   4063  HB  ILE   279      29.615  56.986  48.901  1.00  0.00           H  
ATOM   4064  CG2 ILE   279      27.757  55.941  48.614  1.00  0.00           C  
ATOM   4065 HG21 ILE   279      27.862  55.876  47.531  1.00  0.00           H  
ATOM   4066 HG22 ILE   279      28.134  55.026  49.071  1.00  0.00           H  
ATOM   4067 HG23 ILE   279      26.705  56.069  48.870  1.00  0.00           H  
ATOM   4068  CG1 ILE   279      28.104  58.469  48.470  1.00  0.00           C  
ATOM   4069 HG12 ILE   279      28.619  59.300  48.952  1.00  0.00           H  
ATOM   4070 HG13 ILE   279      27.030  58.586  48.617  1.00  0.00           H  
ATOM   4071  CD1 ILE   279      28.406  58.509  46.975  1.00  0.00           C  
ATOM   4072 HD11 ILE   279      28.064  59.457  46.560  1.00  0.00           H  
ATOM   4073 HD12 ILE   279      29.480  58.411  46.819  1.00  0.00           H  
ATOM   4074 HD13 ILE   279      27.890  57.688  46.478  1.00  0.00           H  
ATOM   4075  C   ILE   279      28.935  55.991  51.379  1.00  0.00           C  
ATOM   4076  O   ILE   279      30.004  55.476  51.047  1.00  0.00           O  
ATOM   4077  N   ARG   280      28.238  55.571  52.430  1.00  0.00           N  
ATOM   4078  H   ARG   280      27.313  55.951  52.570  1.00  0.00           H  
ATOM   4079  CA  ARG   280      28.735  54.589  53.396  1.00  0.00           C  
ATOM   4080  HA  ARG   280      29.539  54.023  52.925  1.00  0.00           H  
ATOM   4081  CB  ARG   280      29.316  55.327  54.626  1.00  0.00           C  
ATOM   4082  HB2 ARG   280      28.524  55.926  55.076  1.00  0.00           H  
ATOM   4083  HB3 ARG   280      29.654  54.588  55.352  1.00  0.00           H  
ATOM   4084  CG  ARG   280      30.494  56.257  54.279  1.00  0.00           C  
ATOM   4085  HG2 ARG   280      31.300  55.662  53.851  1.00  0.00           H  
ATOM   4086  HG3 ARG   280      30.164  56.992  53.545  1.00  0.00           H  
ATOM   4087  CD  ARG   280      31.019  56.986  55.519  1.00  0.00           C  
ATOM   4088  HD2 ARG   280      30.177  57.405  56.070  1.00  0.00           H  
ATOM   4089  HD3 ARG   280      31.547  56.277  56.156  1.00  0.00           H  
ATOM   4090  NE  ARG   280      31.938  58.076  55.139  1.00  0.00           N  
ATOM   4091  HE  ARG   280      31.918  58.366  54.172  1.00  0.00           H  
ATOM   4092  CZ  ARG   280      32.788  58.716  55.933  1.00  0.00           C  
ATOM   4093  NH1 ARG   280      32.873  58.438  57.215  1.00  0.00           N  
ATOM   4094 HH11 ARG   280      33.539  58.928  57.795  1.00  0.00           H  
ATOM   4095 HH12 ARG   280      32.272  57.734  57.620  1.00  0.00           H  
ATOM   4096  NH2 ARG   280      33.597  59.622  55.430  1.00  0.00           N  
ATOM   4097 HH21 ARG   280      33.560  59.841  54.445  1.00  0.00           H  
ATOM   4098 HH22 ARG   280      34.255  60.099  56.029  1.00  0.00           H  
ATOM   4099  C   ARG   280      27.624  53.607  53.794  1.00  0.00           C  
ATOM   4100  O   ARG   280      27.134  53.677  54.921  1.00  0.00           O  
ATOM   4101  N   PRO   281      27.214  52.670  52.919  1.00  0.00           N  
ATOM   4102  CD  PRO   281      27.581  52.532  51.513  1.00  0.00           C  
ATOM   4103  HD2 PRO   281      28.655  52.672  51.386  1.00  0.00           H  
ATOM   4104  HD3 PRO   281      27.036  53.260  50.912  1.00  0.00           H  
ATOM   4105  CG  PRO   281      27.178  51.110  51.109  1.00  0.00           C  
ATOM   4106  HG2 PRO   281      28.036  50.438  51.148  1.00  0.00           H  
ATOM   4107  HG3 PRO   281      26.741  51.109  50.110  1.00  0.00           H  
ATOM   4108  CB  PRO   281      26.127  50.713  52.151  1.00  0.00           C  
ATOM   4109  HB2 PRO   281      26.131  49.636  52.317  1.00  0.00           H  
ATOM   4110  HB3 PRO   281      25.137  51.046  51.839  1.00  0.00           H  
ATOM   4111  CA  PRO   281      26.571  51.462  53.411  1.00  0.00           C  
ATOM   4112  HA  PRO   281      25.716  51.705  54.041  1.00  0.00           H  
ATOM   4113  C   PRO   281      27.635  50.692  54.204  1.00  0.00           C  
ATOM   4114  O   PRO   281      28.816  50.776  53.868  1.00  0.00           O  
ATOM   4115  N   ASP   282      27.270  49.898  55.214  1.00  0.00           N  
ATOM   4116  H   ASP   282      26.307  49.849  55.513  1.00  0.00           H  
ATOM   4117  CA  ASP   282      28.312  49.094  55.881  1.00  0.00           C  
ATOM   4118  HA  ASP   282      29.139  49.766  56.108  1.00  0.00           H  
ATOM   4119  CB  ASP   282      27.847  48.490  57.208  1.00  0.00           C  
ATOM   4120  HB2 ASP   282      27.426  49.277  57.834  1.00  0.00           H  
ATOM   4121  HB3 ASP   282      27.083  47.737  57.014  1.00  0.00           H  
ATOM   4122  CG  ASP   282      29.032  47.837  57.942  1.00  0.00           C  
ATOM   4123  OD1 ASP   282      28.858  46.691  58.414  1.00  0.00           O  
ATOM   4124  OD2 ASP   282      30.117  48.461  57.989  1.00  0.00           O  
ATOM   4125  C   ASP   282      28.857  48.008  54.944  1.00  0.00           C  
ATOM   4126  O   ASP   282      29.979  47.555  55.125  1.00  0.00           O  
ATOM   4127  N   ALA   283      28.133  47.689  53.869  1.00  0.00           N  
ATOM   4128  H   ALA   283      27.177  48.013  53.838  1.00  0.00           H  
ATOM   4129  CA  ALA   283      28.617  46.908  52.736  1.00  0.00           C  
ATOM   4130  HA  ALA   283      28.724  45.865  53.035  1.00  0.00           H  
ATOM   4131  CB  ALA   283      27.599  47.009  51.609  1.00  0.00           C  
ATOM   4132  HB1 ALA   283      27.521  48.046  51.281  1.00  0.00           H  
ATOM   4133  HB2 ALA   283      26.628  46.667  51.966  1.00  0.00           H  
ATOM   4134  HB3 ALA   283      27.919  46.387  50.773  1.00  0.00           H  
ATOM   4135  C   ALA   283      29.939  47.407  52.155  1.00  0.00           C  
ATOM   4136  O   ALA   283      30.637  46.643  51.491  1.00  0.00           O  
ATOM   4137  N   LEU   284      30.259  48.692  52.310  1.00  0.00           N  
ATOM   4138  H   LEU   284      29.717  49.260  52.946  1.00  0.00           H  
ATOM   4139  CA  LEU   284      31.363  49.295  51.591  1.00  0.00           C  
ATOM   4140  HA  LEU   284      31.185  49.152  50.525  1.00  0.00           H  
ATOM   4141  CB  LEU   284      31.413  50.806  51.861  1.00  0.00           C  
ATOM   4142  HB2 LEU   284      30.393  51.185  51.925  1.00  0.00           H  
ATOM   4143  HB3 LEU   284      31.917  50.980  52.812  1.00  0.00           H  
ATOM   4144  CG  LEU   284      32.157  51.571  50.752  1.00  0.00           C  
ATOM   4145  HG  LEU   284      33.068  51.030  50.498  1.00  0.00           H  
ATOM   4146  CD1 LEU   284      31.303  51.735  49.484  1.00  0.00           C  
ATOM   4147 HD11 LEU   284      31.027  50.752  49.102  1.00  0.00           H  
ATOM   4148 HD12 LEU   284      31.876  52.271  48.727  1.00  0.00           H  
ATOM   4149 HD13 LEU   284      30.401  52.298  49.724  1.00  0.00           H  
ATOM   4150  CD2 LEU   284      32.531  52.958  51.269  1.00  0.00           C  
ATOM   4151 HD21 LEU   284      33.138  52.859  52.169  1.00  0.00           H  
ATOM   4152 HD22 LEU   284      33.099  53.489  50.505  1.00  0.00           H  
ATOM   4153 HD23 LEU   284      31.624  53.516  51.501  1.00  0.00           H  
ATOM   4154  C   LEU   284      32.672  48.586  51.948  1.00  0.00           C  
ATOM   4155  O   LEU   284      33.067  48.508  53.115  1.00  0.00           O  
ATOM   4156  N   GLY   285      33.310  48.027  50.926  1.00  0.00           N  
ATOM   4157  H   GLY   285      32.881  48.098  50.015  1.00  0.00           H  
ATOM   4158  CA  GLY   285      34.573  47.324  51.016  1.00  0.00           C  
ATOM   4159  HA2 GLY   285      35.079  47.413  50.055  1.00  0.00           H  
ATOM   4160  HA3 GLY   285      35.186  47.808  51.777  1.00  0.00           H  
ATOM   4161  C   GLY   285      34.458  45.837  51.357  1.00  0.00           C  
ATOM   4162  O   GLY   285      35.472  45.144  51.289  1.00  0.00           O  
ATOM   4163  N   ARG   286      33.276  45.350  51.755  1.00  0.00           N  
ATOM   4164  H   ARG   286      32.466  45.949  51.680  1.00  0.00           H  
ATOM   4165  CA  ARG   286      33.086  43.994  52.296  1.00  0.00           C  
ATOM   4166  HA  ARG   286      33.849  43.840  53.059  1.00  0.00           H  
ATOM   4167  CB  ARG   286      31.714  43.877  52.989  1.00  0.00           C  
ATOM   4168  HB2 ARG   286      30.935  44.191  52.295  1.00  0.00           H  
ATOM   4169  HB3 ARG   286      31.543  42.839  53.275  1.00  0.00           H  
ATOM   4170  CG  ARG   286      31.660  44.759  54.235  1.00  0.00           C  
ATOM   4171  HG2 ARG   286      31.535  45.797  53.928  1.00  0.00           H  
ATOM   4172  HG3 ARG   286      32.596  44.659  54.784  1.00  0.00           H  
ATOM   4173  CD  ARG   286      30.495  44.368  55.154  1.00  0.00           C  
ATOM   4174  HD2 ARG   286      29.558  44.654  54.676  1.00  0.00           H  
ATOM   4175  HD3 ARG   286      30.504  43.288  55.300  1.00  0.00           H  
ATOM   4176  NE  ARG   286      30.582  45.033  56.469  1.00  0.00           N  
ATOM   4177  HE  ARG   286      29.937  45.792  56.636  1.00  0.00           H  
ATOM   4178  CZ  ARG   286      31.419  44.737  57.453  1.00  0.00           C  
ATOM   4179  NH1 ARG   286      32.384  43.874  57.299  1.00  0.00           N  
ATOM   4180 HH11 ARG   286      32.509  43.409  56.411  1.00  0.00           H  
ATOM   4181 HH12 ARG   286      33.007  43.670  58.068  1.00  0.00           H  
ATOM   4182  NH2 ARG   286      31.314  45.304  58.629  1.00  0.00           N  
ATOM   4183 HH21 ARG   286      30.584  45.981  58.800  1.00  0.00           H  
ATOM   4184 HH22 ARG   286      31.963  45.065  59.365  1.00  0.00           H  
ATOM   4185  C   ARG   286      33.266  42.910  51.253  1.00  0.00           C  
ATOM   4186  O   ARG   286      33.232  43.179  50.059  1.00  0.00           O  
ATOM   4187  N   TYR   287      33.400  41.672  51.732  1.00  0.00           N  
ATOM   4188  H   TYR   287      33.410  41.554  52.735  1.00  0.00           H  
ATOM   4189  CA  TYR   287      33.533  40.474  50.904  1.00  0.00           C  
ATOM   4190  HA  TYR   287      33.701  39.636  51.581  1.00  0.00           H  
ATOM   4191  CB  TYR   287      32.202  40.202  50.172  1.00  0.00           C  
ATOM   4192  HB2 TYR   287      32.272  39.237  49.670  1.00  0.00           H  
ATOM   4193  HB3 TYR   287      32.046  40.979  49.424  1.00  0.00           H  
ATOM   4194  CG  TYR   287      31.005  40.174  51.111  1.00  0.00           C  
ATOM   4195  CD1 TYR   287      30.737  39.015  51.859  1.00  0.00           C  
ATOM   4196  HD1 TYR   287      31.354  38.139  51.726  1.00  0.00           H  
ATOM   4197  CE1 TYR   287      29.676  38.984  52.777  1.00  0.00           C  
ATOM   4198  HE1 TYR   287      29.445  38.074  53.310  1.00  0.00           H  
ATOM   4199  CZ  TYR   287      28.914  40.148  52.999  1.00  0.00           C  
ATOM   4200  OH  TYR   287      27.934  40.121  53.935  1.00  0.00           O  
ATOM   4201  HH  TYR   287      27.517  40.984  53.988  1.00  0.00           H  
ATOM   4202  CE2 TYR   287      29.194  41.328  52.273  1.00  0.00           C  
ATOM   4203  HE2 TYR   287      28.623  42.226  52.458  1.00  0.00           H  
ATOM   4204  CD2 TYR   287      30.220  41.329  51.307  1.00  0.00           C  
ATOM   4205  HD2 TYR   287      30.405  42.214  50.717  1.00  0.00           H  
ATOM   4206  C   TYR   287      34.759  40.558  49.982  1.00  0.00           C  
ATOM   4207  O   TYR   287      34.804  39.903  48.938  1.00  0.00           O  
ATOM   4208  N   LEU   288      35.755  41.349  50.395  1.00  0.00           N  
ATOM   4209  H   LEU   288      35.602  41.888  51.236  1.00  0.00           H  
ATOM   4210  CA  LEU   288      37.038  41.496  49.733  1.00  0.00           C  
ATOM   4211  HA  LEU   288      36.897  42.003  48.779  1.00  0.00           H  
ATOM   4212  CB  LEU   288      37.970  42.337  50.627  1.00  0.00           C  
ATOM   4213  HB2 LEU   288      37.614  43.367  50.613  1.00  0.00           H  
ATOM   4214  HB3 LEU   288      37.904  41.961  51.648  1.00  0.00           H  
ATOM   4215  CG  LEU   288      39.452  42.336  50.199  1.00  0.00           C  
ATOM   4216  HG  LEU   288      39.820  41.310  50.217  1.00  0.00           H  
ATOM   4217  CD1 LEU   288      39.697  42.922  48.801  1.00  0.00           C  
ATOM   4218 HD11 LEU   288      39.136  42.349  48.063  1.00  0.00           H  
ATOM   4219 HD12 LEU   288      40.761  42.872  48.568  1.00  0.00           H  
ATOM   4220 HD13 LEU   288      39.368  43.961  48.780  1.00  0.00           H  
ATOM   4221  CD2 LEU   288      40.252  43.162  51.212  1.00  0.00           C  
ATOM   4222 HD21 LEU   288      40.093  42.763  52.214  1.00  0.00           H  
ATOM   4223 HD22 LEU   288      41.312  43.111  50.965  1.00  0.00           H  
ATOM   4224 HD23 LEU   288      39.920  44.200  51.177  1.00  0.00           H  
ATOM   4225  C   LEU   288      37.608  40.107  49.488  1.00  0.00           C  
ATOM   4226  O   LEU   288      37.803  39.358  50.442  1.00  0.00           O  
ATOM   4227  N   ASN   289      37.888  39.773  48.230  1.00  0.00           N  
ATOM   4228  H   ASN   289      37.650  40.421  47.493  1.00  0.00           H  
ATOM   4229  CA  ASN   289      38.524  38.511  47.872  1.00  0.00           C  
ATOM   4230  HA  ASN   289      38.961  38.114  48.788  1.00  0.00           H  
ATOM   4231  CB  ASN   289      37.507  37.467  47.385  1.00  0.00           C  
ATOM   4232  HB2 ASN   289      38.059  36.556  47.155  1.00  0.00           H  
ATOM   4233  HB3 ASN   289      36.825  37.251  48.207  1.00  0.00           H  
ATOM   4234  CG  ASN   289      36.677  37.814  46.165  1.00  0.00           C  
ATOM   4235  OD1 ASN   289      36.894  37.277  45.082  1.00  0.00           O  
ATOM   4236  ND2 ASN   289      35.640  38.610  46.333  1.00  0.00           N  
ATOM   4237 HD21 ASN   289      35.449  39.006  47.242  1.00  0.00           H  
ATOM   4238 HD22 ASN   289      35.036  38.824  45.552  1.00  0.00           H  
ATOM   4239  C   ASN   289      39.676  38.725  46.900  1.00  0.00           C  
ATOM   4240  O   ASN   289      39.468  39.259  45.817  1.00  0.00           O  
ATOM   4241  N   ASP   290      40.880  38.336  47.334  1.00  0.00           N  
ATOM   4242  H   ASP   290      40.948  38.106  48.315  1.00  0.00           H  
ATOM   4243  CA  ASP   290      42.113  38.205  46.549  1.00  0.00           C  
ATOM   4244  HA  ASP   290      42.051  38.823  45.653  1.00  0.00           H  
ATOM   4245  CB  ASP   290      43.312  38.640  47.403  1.00  0.00           C  
ATOM   4246  HB2 ASP   290      43.156  38.282  48.421  1.00  0.00           H  
ATOM   4247  HB3 ASP   290      43.355  39.729  47.417  1.00  0.00           H  
ATOM   4248  CG  ASP   290      44.654  38.103  46.904  1.00  0.00           C  
ATOM   4249  OD1 ASP   290      45.164  38.637  45.895  1.00  0.00           O  
ATOM   4250  OD2 ASP   290      45.222  37.253  47.617  1.00  0.00           O  
ATOM   4251  C   ASP   290      42.276  36.738  46.160  1.00  0.00           C  
ATOM   4252  O   ASP   290      42.067  35.848  46.986  1.00  0.00           O  
ATOM   4253  N   GLN   291      42.625  36.477  44.906  1.00  0.00           N  
ATOM   4254  H   GLN   291      42.855  37.254  44.303  1.00  0.00           H  
ATOM   4255  CA  GLN   291      42.694  35.127  44.350  1.00  0.00           C  
ATOM   4256  HA  GLN   291      41.921  34.521  44.823  1.00  0.00           H  
ATOM   4257  CB  GLN   291      42.410  35.183  42.843  1.00  0.00           C  
ATOM   4258  HB2 GLN   291      42.403  34.165  42.454  1.00  0.00           H  
ATOM   4259  HB3 GLN   291      43.210  35.740  42.355  1.00  0.00           H  
ATOM   4260  CG  GLN   291      41.061  35.847  42.502  1.00  0.00           C  
ATOM   4261  HG2 GLN   291      40.260  35.311  43.011  1.00  0.00           H  
ATOM   4262  HG3 GLN   291      41.074  36.882  42.843  1.00  0.00           H  
ATOM   4263  CD  GLN   291      40.806  35.816  41.001  1.00  0.00           C  
ATOM   4264  OE1 GLN   291      41.666  35.431  40.227  1.00  0.00           O  
ATOM   4265  NE2 GLN   291      39.658  36.257  40.541  1.00  0.00           N  
ATOM   4266 HE21 GLN   291      38.953  36.593  41.181  1.00  0.00           H  
ATOM   4267 HE22 GLN   291      39.480  36.260  39.547  1.00  0.00           H  
ATOM   4268  C   GLN   291      44.063  34.493  44.658  1.00  0.00           C  
ATOM   4269  O   GLN   291      44.883  34.285  43.760  1.00  0.00           O  
ATOM   4270  N   ALA   292      44.326  34.264  45.946  1.00  0.00           N  
ATOM   4271  H   ALA   292      43.562  34.367  46.599  1.00  0.00           H  
ATOM   4272  CA  ALA   292      45.627  33.876  46.494  1.00  0.00           C  
ATOM   4273  HA  ALA   292      46.263  34.761  46.511  1.00  0.00           H  
ATOM   4274  CB  ALA   292      45.445  33.396  47.936  1.00  0.00           C  
ATOM   4275  HB1 ALA   292      46.412  33.106  48.348  1.00  0.00           H  
ATOM   4276  HB2 ALA   292      45.022  34.201  48.536  1.00  0.00           H  
ATOM   4277  HB3 ALA   292      44.772  32.539  47.951  1.00  0.00           H  
ATOM   4278  C   ALA   292      46.318  32.811  45.629  1.00  0.00           C  
ATOM   4279  O   ALA   292      45.755  31.747  45.366  1.00  0.00           O  
ATOM   4280  N   GLN   293      47.523  33.116  45.150  1.00  0.00           N  
ATOM   4281  H   GLN   293      48.002  33.920  45.530  1.00  0.00           H  
ATOM   4282  CA  GLN   293      48.185  32.345  44.103  1.00  0.00           C  
ATOM   4283  HA  GLN   293      47.436  31.740  43.592  1.00  0.00           H  
ATOM   4284  CB  GLN   293      48.784  33.342  43.089  1.00  0.00           C  
ATOM   4285  HB2 GLN   293      48.006  34.047  42.796  1.00  0.00           H  
ATOM   4286  HB3 GLN   293      49.594  33.890  43.571  1.00  0.00           H  
ATOM   4287  CG  GLN   293      49.330  32.662  41.821  1.00  0.00           C  
ATOM   4288  HG2 GLN   293      48.506  32.152  41.322  1.00  0.00           H  
ATOM   4289  HG3 GLN   293      50.074  31.921  42.114  1.00  0.00           H  
ATOM   4290  CD  GLN   293      49.965  33.629  40.833  1.00  0.00           C  
ATOM   4291  OE1 GLN   293      50.299  34.763  41.150  1.00  0.00           O  
ATOM   4292  NE2 GLN   293      50.158  33.187  39.604  1.00  0.00           N  
ATOM   4293 HE21 GLN   293      49.883  32.247  39.356  1.00  0.00           H  
ATOM   4294 HE22 GLN   293      50.581  33.788  38.912  1.00  0.00           H  
ATOM   4295  C   GLN   293      49.246  31.407  44.701  1.00  0.00           C  
ATOM   4296  O   GLN   293      49.891  31.736  45.696  1.00  0.00           O  
ATOM   4297  N   VAL   294      49.500  30.285  44.032  1.00  0.00           N  
ATOM   4298  H   VAL   294      48.820  29.988  43.347  1.00  0.00           H  
ATOM   4299  CA  VAL   294      50.688  29.446  44.210  1.00  0.00           C  
ATOM   4300  HA  VAL   294      51.376  29.966  44.877  1.00  0.00           H  
ATOM   4301  CB  VAL   294      50.290  28.104  44.874  1.00  0.00           C  
ATOM   4302  HB  VAL   294      49.793  28.340  45.815  1.00  0.00           H  
ATOM   4303  CG1 VAL   294      49.312  27.262  44.035  1.00  0.00           C  
ATOM   4304 HG11 VAL   294      48.435  27.861  43.788  1.00  0.00           H  
ATOM   4305 HG12 VAL   294      49.804  26.942  43.116  1.00  0.00           H  
ATOM   4306 HG13 VAL   294      49.004  26.386  44.606  1.00  0.00           H  
ATOM   4307  CG2 VAL   294      51.511  27.235  45.205  1.00  0.00           C  
ATOM   4308 HG21 VAL   294      52.218  27.813  45.800  1.00  0.00           H  
ATOM   4309 HG22 VAL   294      51.191  26.360  45.770  1.00  0.00           H  
ATOM   4310 HG23 VAL   294      51.991  26.915  44.280  1.00  0.00           H  
ATOM   4311  C   VAL   294      51.366  29.295  42.844  1.00  0.00           C  
ATOM   4312  O   VAL   294      50.670  29.259  41.828  1.00  0.00           O  
ATOM   4313  N   VAL   295      52.699  29.251  42.796  1.00  0.00           N  
ATOM   4314  H   VAL   295      53.202  29.288  43.671  1.00  0.00           H  
ATOM   4315  CA  VAL   295      53.488  29.152  41.556  1.00  0.00           C  
ATOM   4316  HA  VAL   295      52.809  28.846  40.760  1.00  0.00           H  
ATOM   4317  CB  VAL   295      54.110  30.508  41.140  1.00  0.00           C  
ATOM   4318  HB  VAL   295      54.666  30.335  40.219  1.00  0.00           H  
ATOM   4319  CG1 VAL   295      53.025  31.547  40.822  1.00  0.00           C  
ATOM   4320 HG11 VAL   295      53.495  32.487  40.534  1.00  0.00           H  
ATOM   4321 HG12 VAL   295      52.405  31.707  41.704  1.00  0.00           H  
ATOM   4322 HG13 VAL   295      52.404  31.185  40.003  1.00  0.00           H  
ATOM   4323  CG2 VAL   295      55.114  31.037  42.179  1.00  0.00           C  
ATOM   4324 HG21 VAL   295      56.029  30.446  42.135  1.00  0.00           H  
ATOM   4325 HG22 VAL   295      55.345  32.080  41.962  1.00  0.00           H  
ATOM   4326 HG23 VAL   295      54.679  30.961  43.176  1.00  0.00           H  
ATOM   4327  C   VAL   295      54.573  28.083  41.668  1.00  0.00           C  
ATOM   4328  O   VAL   295      54.902  27.624  42.766  1.00  0.00           O  
ATOM   4329  N   PHE   296      55.107  27.683  40.517  1.00  0.00           N  
ATOM   4330  H   PHE   296      54.747  28.120  39.681  1.00  0.00           H  
ATOM   4331  CA  PHE   296      56.155  26.684  40.325  1.00  0.00           C  
ATOM   4332  HA  PHE   296      56.917  26.775  41.099  1.00  0.00           H  
ATOM   4333  CB  PHE   296      55.482  25.301  40.389  1.00  0.00           C  
ATOM   4334  HB2 PHE   296      54.761  25.331  41.206  1.00  0.00           H  
ATOM   4335  HB3 PHE   296      54.931  25.153  39.460  1.00  0.00           H  
ATOM   4336  CG  PHE   296      56.359  24.085  40.609  1.00  0.00           C  
ATOM   4337  CD1 PHE   296      57.100  23.954  41.798  1.00  0.00           C  
ATOM   4338  HD1 PHE   296      57.122  24.768  42.508  1.00  0.00           H  
ATOM   4339  CE1 PHE   296      57.812  22.771  42.069  1.00  0.00           C  
ATOM   4340  HE1 PHE   296      58.372  22.675  42.987  1.00  0.00           H  
ATOM   4341  CZ  PHE   296      57.793  21.716  41.143  1.00  0.00           C  
ATOM   4342  HZ  PHE   296      58.335  20.805  41.351  1.00  0.00           H  
ATOM   4343  CE2 PHE   296      57.068  21.846  39.944  1.00  0.00           C  
ATOM   4344  HE2 PHE   296      57.070  21.042  39.223  1.00  0.00           H  
ATOM   4345  CD2 PHE   296      56.339  23.023  39.683  1.00  0.00           C  
ATOM   4346  HD2 PHE   296      55.765  23.111  38.773  1.00  0.00           H  
ATOM   4347  C   PHE   296      56.761  26.953  38.937  1.00  0.00           C  
ATOM   4348  O   PHE   296      56.183  27.725  38.168  1.00  0.00           O  
ATOM   4349  N   ALA   297      57.871  26.322  38.573  1.00  0.00           N  
ATOM   4350  H   ALA   297      58.309  25.697  39.235  1.00  0.00           H  
ATOM   4351  CA  ALA   297      58.488  26.490  37.258  1.00  0.00           C  
ATOM   4352  HA  ALA   297      57.717  26.786  36.547  1.00  0.00           H  
ATOM   4353  CB  ALA   297      59.536  27.606  37.335  1.00  0.00           C  
ATOM   4354  HB1 ALA   297      60.000  27.737  36.358  1.00  0.00           H  
ATOM   4355  HB2 ALA   297      59.054  28.536  37.636  1.00  0.00           H  
ATOM   4356  HB3 ALA   297      60.298  27.339  38.067  1.00  0.00           H  
ATOM   4357  C   ALA   297      59.099  25.171  36.793  1.00  0.00           C  
ATOM   4358  O   ALA   297      59.316  24.269  37.603  1.00  0.00           O  
ATOM   4359  N   SER   298      59.368  25.042  35.496  1.00  0.00           N  
ATOM   4360  H   SER   298      59.208  25.837  34.894  1.00  0.00           H  
ATOM   4361  CA  SER   298      59.881  23.815  34.895  1.00  0.00           C  
ATOM   4362  HA  SER   298      60.564  23.335  35.596  1.00  0.00           H  
ATOM   4363  CB  SER   298      58.692  22.876  34.630  1.00  0.00           C  
ATOM   4364  HB2 SER   298      58.053  22.857  35.513  1.00  0.00           H  
ATOM   4365  HB3 SER   298      58.120  23.255  33.783  1.00  0.00           H  
ATOM   4366  OG  SER   298      59.119  21.563  34.347  1.00  0.00           O  
ATOM   4367  HG  SER   298      58.354  21.001  34.205  1.00  0.00           H  
ATOM   4368  C   SER   298      60.638  24.148  33.610  1.00  0.00           C  
ATOM   4369  O   SER   298      60.419  25.206  33.017  1.00  0.00           O  
ATOM   4370  N   ARG   299      61.513  23.248  33.162  1.00  0.00           N  
ATOM   4371  H   ARG   299      61.714  22.453  33.751  1.00  0.00           H  
ATOM   4372  CA  ARG   299      62.200  23.334  31.879  1.00  0.00           C  
ATOM   4373  HA  ARG   299      61.827  24.218  31.362  1.00  0.00           H  
ATOM   4374  CB  ARG   299      63.718  23.496  32.044  1.00  0.00           C  
ATOM   4375  HB2 ARG   299      64.142  22.588  32.472  1.00  0.00           H  
ATOM   4376  HB3 ARG   299      63.928  24.343  32.697  1.00  0.00           H  
ATOM   4377  CG  ARG   299      64.324  23.750  30.656  1.00  0.00           C  
ATOM   4378  HG2 ARG   299      64.364  22.800  30.123  1.00  0.00           H  
ATOM   4379  HG3 ARG   299      63.669  24.428  30.109  1.00  0.00           H  
ATOM   4380  CD  ARG   299      65.729  24.343  30.678  1.00  0.00           C  
ATOM   4381  HD2 ARG   299      65.754  25.200  31.351  1.00  0.00           H  
ATOM   4382  HD3 ARG   299      66.438  23.589  31.021  1.00  0.00           H  
ATOM   4383  NE  ARG   299      66.089  24.776  29.313  1.00  0.00           N  
ATOM   4384  HE  ARG   299      65.521  24.411  28.562  1.00  0.00           H  
ATOM   4385  CZ  ARG   299      67.077  25.592  28.964  1.00  0.00           C  
ATOM   4386  NH1 ARG   299      67.912  26.075  29.858  1.00  0.00           N  
ATOM   4387 HH11 ARG   299      67.811  25.824  30.831  1.00  0.00           H  
ATOM   4388 HH12 ARG   299      68.654  26.697  29.572  1.00  0.00           H  
ATOM   4389  NH2 ARG   299      67.209  25.925  27.701  1.00  0.00           N  
ATOM   4390 HH21 ARG   299      66.567  25.559  27.012  1.00  0.00           H  
ATOM   4391 HH22 ARG   299      67.952  26.547  27.418  1.00  0.00           H  
ATOM   4392  C   ARG   299      61.833  22.124  31.045  1.00  0.00           C  
ATOM   4393  O   ARG   299      62.144  20.988  31.394  1.00  0.00           O  
ATOM   4394  N   LEU   300      61.115  22.399  29.973  1.00  0.00           N  
ATOM   4395  H   LEU   300      60.846  23.363  29.835  1.00  0.00           H  
ATOM   4396  CA  LEU   300      60.679  21.448  28.979  1.00  0.00           C  
ATOM   4397  HA  LEU   300      60.066  20.682  29.454  1.00  0.00           H  
ATOM   4398  CB  LEU   300      59.848  22.178  27.905  1.00  0.00           C  
ATOM   4399  HB2 LEU   300      60.544  22.722  27.266  1.00  0.00           H  
ATOM   4400  HB3 LEU   300      59.345  21.426  27.296  1.00  0.00           H  
ATOM   4401  CG  LEU   300      58.783  23.188  28.399  1.00  0.00           C  
ATOM   4402  HG  LEU   300      59.268  23.951  29.008  1.00  0.00           H  
ATOM   4403  CD1 LEU   300      58.151  23.847  27.178  1.00  0.00           C  
ATOM   4404 HD11 LEU   300      57.396  24.564  27.501  1.00  0.00           H  
ATOM   4405 HD12 LEU   300      58.921  24.364  26.605  1.00  0.00           H  
ATOM   4406 HD13 LEU   300      57.684  23.085  26.554  1.00  0.00           H  
ATOM   4407  CD2 LEU   300      57.690  22.513  29.218  1.00  0.00           C  
ATOM   4408 HD21 LEU   300      56.966  23.260  29.544  1.00  0.00           H  
ATOM   4409 HD22 LEU   300      58.134  22.033  30.090  1.00  0.00           H  
ATOM   4410 HD23 LEU   300      57.188  21.763  28.606  1.00  0.00           H  
ATOM   4411  C   LEU   300      61.891  20.790  28.314  1.00  0.00           C  
ATOM   4412  O   LEU   300      63.001  21.334  28.307  1.00  0.00           O  
ATOM   4413  N   ARG   301      61.632  19.678  27.638  1.00  0.00           N  
ATOM   4414  H   ARG   301      60.726  19.255  27.782  1.00  0.00           H  
ATOM   4415  CA  ARG   301      62.537  19.008  26.703  1.00  0.00           C  
ATOM   4416  HA  ARG   301      63.421  19.628  26.556  1.00  0.00           H  
ATOM   4417  CB  ARG   301      62.970  17.637  27.282  1.00  0.00           C  
ATOM   4418  HB2 ARG   301      62.088  16.998  27.327  1.00  0.00           H  
ATOM   4419  HB3 ARG   301      63.689  17.185  26.598  1.00  0.00           H  
ATOM   4420  CG  ARG   301      63.597  17.682  28.689  1.00  0.00           C  
ATOM   4421  HG2 ARG   301      62.884  18.140  29.375  1.00  0.00           H  
ATOM   4422  HG3 ARG   301      63.801  16.663  29.018  1.00  0.00           H  
ATOM   4423  CD  ARG   301      64.899  18.487  28.725  1.00  0.00           C  
ATOM   4424  HD2 ARG   301      65.602  18.057  28.012  1.00  0.00           H  
ATOM   4425  HD3 ARG   301      64.690  19.519  28.443  1.00  0.00           H  
ATOM   4426  NE  ARG   301      65.503  18.465  30.067  1.00  0.00           N  
ATOM   4427  HE  ARG   301      65.073  17.861  30.753  1.00  0.00           H  
ATOM   4428  CZ  ARG   301      66.559  19.165  30.459  1.00  0.00           C  
ATOM   4429  NH1 ARG   301      67.127  20.040  29.649  1.00  0.00           N  
ATOM   4430 HH11 ARG   301      66.755  20.185  28.721  1.00  0.00           H  
ATOM   4431 HH12 ARG   301      67.934  20.564  29.957  1.00  0.00           H  
ATOM   4432  NH2 ARG   301      67.068  18.993  31.655  1.00  0.00           N  
ATOM   4433 HH21 ARG   301      66.653  18.326  32.289  1.00  0.00           H  
ATOM   4434 HH22 ARG   301      67.875  19.528  31.942  1.00  0.00           H  
ATOM   4435  C   ARG   301      61.779  18.892  25.377  1.00  0.00           C  
ATOM   4436  O   ARG   301      60.712  19.488  25.248  1.00  0.00           O  
ATOM   4437  N   ASP   302      62.310  18.150  24.409  1.00  0.00           N  
ATOM   4438  H   ASP   302      63.284  17.890  24.477  1.00  0.00           H  
ATOM   4439  CA  ASP   302      61.536  17.691  23.239  1.00  0.00           C  
ATOM   4440  HA  ASP   302      62.192  17.042  22.658  1.00  0.00           H  
ATOM   4441  CB  ASP   302      60.340  16.829  23.698  1.00  0.00           C  
ATOM   4442  HB2 ASP   302      60.070  16.145  22.894  1.00  0.00           H  
ATOM   4443  HB3 ASP   302      59.493  17.481  23.911  1.00  0.00           H  
ATOM   4444  CG  ASP   302      60.671  16.015  24.949  1.00  0.00           C  
ATOM   4445  OD1 ASP   302      60.062  16.329  26.000  1.00  0.00           O  
ATOM   4446  OD2 ASP   302      61.588  15.177  24.870  1.00  0.00           O  
ATOM   4447  C   ASP   302      61.103  18.841  22.309  1.00  0.00           C  
ATOM   4448  O   ASP   302      60.090  18.740  21.618  1.00  0.00           O  
ATOM   4449  N   VAL   303      61.867  19.940  22.320  1.00  0.00           N  
ATOM   4450  H   VAL   303      62.727  19.882  22.847  1.00  0.00           H  
ATOM   4451  CA  VAL   303      61.596  21.225  21.650  1.00  0.00           C  
ATOM   4452  HA  VAL   303      60.551  21.478  21.831  1.00  0.00           H  
ATOM   4453  CB  VAL   303      62.468  22.359  22.264  1.00  0.00           C  
ATOM   4454  HB  VAL   303      63.474  22.279  21.853  1.00  0.00           H  
ATOM   4455  CG1 VAL   303      61.899  23.741  21.887  1.00  0.00           C  
ATOM   4456 HG11 VAL   303      61.816  23.817  20.803  1.00  0.00           H  
ATOM   4457 HG12 VAL   303      62.566  24.521  22.255  1.00  0.00           H  
ATOM   4458 HG13 VAL   303      60.914  23.863  22.337  1.00  0.00           H  
ATOM   4459  CG2 VAL   303      62.567  22.300  23.806  1.00  0.00           C  
ATOM   4460 HG21 VAL   303      62.841  23.282  24.191  1.00  0.00           H  
ATOM   4461 HG22 VAL   303      63.326  21.573  24.094  1.00  0.00           H  
ATOM   4462 HG23 VAL   303      61.604  22.003  24.221  1.00  0.00           H  
ATOM   4463  C   VAL   303      61.794  21.121  20.124  1.00  0.00           C  
ATOM   4464  O   VAL   303      62.681  21.743  19.552  1.00  0.00           O  
ATOM   4465  N   GLN   304      60.983  20.307  19.463  1.00  0.00           N  
ATOM   4466  H   GLN   304      60.321  19.755  19.990  1.00  0.00           H  
ATOM   4467  CA  GLN   304      61.000  20.170  18.013  1.00  0.00           C  
ATOM   4468  HA  GLN   304      62.028  20.056  17.670  1.00  0.00           H  
ATOM   4469  CB  GLN   304      60.184  18.924  17.621  1.00  0.00           C  
ATOM   4470  HB2 GLN   304      60.056  18.920  16.538  1.00  0.00           H  
ATOM   4471  HB3 GLN   304      59.202  18.984  18.091  1.00  0.00           H  
ATOM   4472  CG  GLN   304      60.855  17.607  18.039  1.00  0.00           C  
ATOM   4473  HG2 GLN   304      60.218  16.777  17.733  1.00  0.00           H  
ATOM   4474  HG3 GLN   304      60.962  17.592  19.124  1.00  0.00           H  
ATOM   4475  CD  GLN   304      62.230  17.431  17.402  1.00  0.00           C  
ATOM   4476  OE1 GLN   304      62.432  17.750  16.236  1.00  0.00           O  
ATOM   4477  NE2 GLN   304      63.172  16.901  18.151  1.00  0.00           N  
ATOM   4478 HE21 GLN   304      62.971  16.640  19.106  1.00  0.00           H  
ATOM   4479 HE22 GLN   304      64.097  16.755  17.772  1.00  0.00           H  
ATOM   4480  C   GLN   304      60.370  21.410  17.350  1.00  0.00           C  
ATOM   4481  O   GLN   304      59.448  21.994  17.929  1.00  0.00           O  
ATOM   4482  N   PRO   305      60.705  21.716  16.081  1.00  0.00           N  
ATOM   4483  CD  PRO   305      60.001  22.730  15.318  1.00  0.00           C  
ATOM   4484  HD2 PRO   305      60.004  23.678  15.856  1.00  0.00           H  
ATOM   4485  HD3 PRO   305      58.976  22.411  15.130  1.00  0.00           H  
ATOM   4486  CG  PRO   305      60.755  22.867  13.999  1.00  0.00           C  
ATOM   4487  HG2 PRO   305      61.462  23.696  14.042  1.00  0.00           H  
ATOM   4488  HG3 PRO   305      60.055  23.009  13.176  1.00  0.00           H  
ATOM   4489  CB  PRO   305      61.490  21.535  13.847  1.00  0.00           C  
ATOM   4490  HB2 PRO   305      60.861  20.800  13.345  1.00  0.00           H  
ATOM   4491  HB3 PRO   305      62.422  21.676  13.299  1.00  0.00           H  
ATOM   4492  CA  PRO   305      61.778  21.112  15.288  1.00  0.00           C  
ATOM   4493  HA  PRO   305      61.729  20.026  15.369  1.00  0.00           H  
ATOM   4494  C   PRO   305      63.164  21.603  15.736  1.00  0.00           C  
ATOM   4495  O   PRO   305      63.306  22.736  16.192  1.00  0.00           O  
ATOM   4496  N   GLU   306      64.175  20.754  15.552  1.00  0.00           N  
ATOM   4497  H   GLU   306      63.976  19.863  15.119  1.00  0.00           H  
ATOM   4498  CA  GLU   306      65.561  21.039  15.942  1.00  0.00           C  
ATOM   4499  HA  GLU   306      65.606  21.140  17.026  1.00  0.00           H  
ATOM   4500  CB  GLU   306      66.504  19.892  15.510  1.00  0.00           C  
ATOM   4501  HB2 GLU   306      66.669  19.994  14.437  1.00  0.00           H  
ATOM   4502  HB3 GLU   306      67.460  20.035  16.013  1.00  0.00           H  
ATOM   4503  CG  GLU   306      66.044  18.443  15.767  1.00  0.00           C  
ATOM   4504  HG2 GLU   306      66.741  17.775  15.260  1.00  0.00           H  
ATOM   4505  HG3 GLU   306      65.057  18.311  15.324  1.00  0.00           H  
ATOM   4506  CD  GLU   306      65.974  18.022  17.242  1.00  0.00           C  
ATOM   4507  OE1 GLU   306      65.863  18.901  18.121  1.00  0.00           O  
ATOM   4508  OE2 GLU   306      65.949  16.787  17.459  1.00  0.00           O  
ATOM   4509  C   GLU   306      66.069  22.344  15.302  1.00  0.00           C  
ATOM   4510  O   GLU   306      65.654  22.698  14.196  1.00  0.00           O  
ATOM   4511  N   ASP   307      67.024  23.004  15.970  1.00  0.00           N  
ATOM   4512  H   ASP   307      67.253  22.636  16.882  1.00  0.00           H  
ATOM   4513  CA  ASP   307      67.789  24.201  15.550  1.00  0.00           C  
ATOM   4514  HA  ASP   307      68.325  24.538  16.437  1.00  0.00           H  
ATOM   4515  CB  ASP   307      68.876  23.799  14.527  1.00  0.00           C  
ATOM   4516  HB2 ASP   307      68.416  23.162  13.771  1.00  0.00           H  
ATOM   4517  HB3 ASP   307      69.251  24.701  14.043  1.00  0.00           H  
ATOM   4518  CG  ASP   307      70.064  23.039  15.142  1.00  0.00           C  
ATOM   4519  OD1 ASP   307      70.973  22.698  14.349  1.00  0.00           O  
ATOM   4520  OD2 ASP   307      70.074  22.844  16.380  1.00  0.00           O  
ATOM   4521  C   ASP   307      66.950  25.413  15.078  1.00  0.00           C  
ATOM   4522  O   ASP   307      67.498  26.433  14.651  1.00  0.00           O  
ATOM   4523  N   ALA   308      65.624  25.352  15.168  1.00  0.00           N  
ATOM   4524  H   ALA   308      65.202  24.559  15.630  1.00  0.00           H  
ATOM   4525  CA  ALA   308      64.763  26.387  14.625  1.00  0.00           C  
ATOM   4526  HA  ALA   308      65.056  26.569  13.591  1.00  0.00           H  
ATOM   4527  CB  ALA   308      63.321  25.893  14.634  1.00  0.00           C  
ATOM   4528  HB1 ALA   308      62.669  26.666  14.227  1.00  0.00           H  
ATOM   4529  HB2 ALA   308      63.242  24.993  14.024  1.00  0.00           H  
ATOM   4530  HB3 ALA   308      63.021  25.666  15.657  1.00  0.00           H  
ATOM   4531  C   ALA   308      64.891  27.712  15.406  1.00  0.00           C  
ATOM   4532  O   ALA   308      64.749  27.718  16.633  1.00  0.00           O  
ATOM   4533  N   PRO   309      65.075  28.865  14.731  1.00  0.00           N  
ATOM   4534  CD  PRO   309      65.275  29.026  13.297  1.00  0.00           C  
ATOM   4535  HD2 PRO   309      66.255  28.646  13.007  1.00  0.00           H  
ATOM   4536  HD3 PRO   309      64.494  28.498  12.750  1.00  0.00           H  
ATOM   4537  CG  PRO   309      65.185  30.526  13.020  1.00  0.00           C  
ATOM   4538  HG2 PRO   309      64.174  30.807  12.725  1.00  0.00           H  
ATOM   4539  HG3 PRO   309      65.899  30.813  12.248  1.00  0.00           H  
ATOM   4540  CB  PRO   309      65.560  31.165  14.357  1.00  0.00           C  
ATOM   4541  HB2 PRO   309      65.062  32.126  14.481  1.00  0.00           H  
ATOM   4542  HB3 PRO   309      66.641  31.285  14.431  1.00  0.00           H  
ATOM   4543  CA  PRO   309      65.064  30.156  15.395  1.00  0.00           C  
ATOM   4544  HA  PRO   309      65.752  30.136  16.240  1.00  0.00           H  
ATOM   4545  C   PRO   309      63.648  30.467  15.895  1.00  0.00           C  
ATOM   4546  O   PRO   309      62.743  30.741  15.106  1.00  0.00           O  
ATOM   4547  N   ALA   310      63.450  30.402  17.211  1.00  0.00           N  
ATOM   4548  H   ALA   310      64.220  30.122  17.802  1.00  0.00           H  
ATOM   4549  CA  ALA   310      62.173  30.716  17.835  1.00  0.00           C  
ATOM   4550  HA  ALA   310      61.438  29.978  17.514  1.00  0.00           H  
ATOM   4551  CB  ALA   310      62.318  30.632  19.359  1.00  0.00           C  
ATOM   4552  HB1 ALA   310      62.662  29.636  19.637  1.00  0.00           H  
ATOM   4553  HB2 ALA   310      63.042  31.373  19.696  1.00  0.00           H  
ATOM   4554  HB3 ALA   310      61.353  30.827  19.827  1.00  0.00           H  
ATOM   4555  C   ALA   310      61.689  32.110  17.408  1.00  0.00           C  
ATOM   4556  O   ALA   310      62.446  33.078  17.444  1.00  0.00           O  
ATOM   4557  N   ALA   311      60.410  32.213  17.056  1.00  0.00           N  
ATOM   4558  H   ALA   311      59.863  31.364  17.037  1.00  0.00           H  
ATOM   4559  CA  ALA   311      59.735  33.458  16.695  1.00  0.00           C  
ATOM   4560  HA  ALA   311      60.294  34.299  17.105  1.00  0.00           H  
ATOM   4561  CB  ALA   311      59.699  33.578  15.166  1.00  0.00           C  
ATOM   4562  HB1 ALA   311      59.197  34.504  14.885  1.00  0.00           H  
ATOM   4563  HB2 ALA   311      59.157  32.730  14.748  1.00  0.00           H  
ATOM   4564  HB3 ALA   311      60.718  33.585  14.778  1.00  0.00           H  
ATOM   4565  C   ALA   311      58.325  33.450  17.301  1.00  0.00           C  
ATOM   4566  O   ALA   311      57.955  32.468  17.948  1.00  0.00           O  
ATOM   4567  N   ALA   312      57.548  34.517  17.107  1.00  0.00           N  
ATOM   4568  H   ALA   312      57.926  35.292  16.581  1.00  0.00           H  
ATOM   4569  CA  ALA   312      56.183  34.628  17.611  1.00  0.00           C  
ATOM   4570  HA  ALA   312      55.742  33.632  17.663  1.00  0.00           H  
ATOM   4571  CB  ALA   312      56.224  35.231  19.022  1.00  0.00           C  
ATOM   4572  HB1 ALA   312      56.835  34.602  19.669  1.00  0.00           H  
ATOM   4573  HB2 ALA   312      56.655  36.231  18.977  1.00  0.00           H  
ATOM   4574  HB3 ALA   312      55.212  35.289  19.422  1.00  0.00           H  
ATOM   4575  C   ALA   312      55.330  35.501  16.695  1.00  0.00           C  
ATOM   4576  O   ALA   312      55.869  36.325  15.959  1.00  0.00           O  
ATOM   4577  N   ASN   313      54.006  35.377  16.808  1.00  0.00           N  
ATOM   4578  H   ASN   313      53.657  34.653  17.420  1.00  0.00           H  
ATOM   4579  CA  ASN   313      53.012  36.212  16.110  1.00  0.00           C  
ATOM   4580  HA  ASN   313      53.194  36.134  15.038  1.00  0.00           H  
ATOM   4581  CB  ASN   313      51.615  35.642  16.404  1.00  0.00           C  
ATOM   4582  HB2 ASN   313      50.920  36.470  16.542  1.00  0.00           H  
ATOM   4583  HB3 ASN   313      51.656  35.056  17.322  1.00  0.00           H  
ATOM   4584  CG  ASN   313      51.109  34.762  15.279  1.00  0.00           C  
ATOM   4585  OD1 ASN   313      50.528  35.263  14.328  1.00  0.00           O  
ATOM   4586  ND2 ASN   313      51.343  33.471  15.353  1.00  0.00           N  
ATOM   4587 HD21 ASN   313      51.836  33.092  16.149  1.00  0.00           H  
ATOM   4588 HD22 ASN   313      51.029  32.858  14.614  1.00  0.00           H  
ATOM   4589  C   ASN   313      53.054  37.710  16.501  1.00  0.00           C  
ATOM   4590  O   ASN   313      52.335  38.536  15.936  1.00  0.00           O  
ATOM   4591  N   GLY   314      53.860  38.094  17.486  1.00  0.00           N  
ATOM   4592  H   GLY   314      54.469  37.407  17.906  1.00  0.00           H  
ATOM   4593  CA  GLY   314      53.904  39.458  17.985  1.00  0.00           C  
ATOM   4594  HA2 GLY   314      54.258  40.120  17.195  1.00  0.00           H  
ATOM   4595  HA3 GLY   314      52.904  39.763  18.292  1.00  0.00           H  
ATOM   4596  C   GLY   314      54.843  39.545  19.171  1.00  0.00           C  
ATOM   4597  O   GLY   314      55.665  38.652  19.373  1.00  0.00           O  
ATOM   4598  N   ALA   315      54.709  40.597  19.972  1.00  0.00           N  
ATOM   4599  H   ALA   315      54.069  41.327  19.694  1.00  0.00           H  
ATOM   4600  CA  ALA   315      55.434  40.761  21.233  1.00  0.00           C  
ATOM   4601  HA  ALA   315      56.469  40.456  21.078  1.00  0.00           H  
ATOM   4602  CB  ALA   315      55.417  42.249  21.607  1.00  0.00           C  
ATOM   4603  HB1 ALA   315      55.852  42.833  20.796  1.00  0.00           H  
ATOM   4604  HB2 ALA   315      54.389  42.570  21.774  1.00  0.00           H  
ATOM   4605  HB3 ALA   315      55.998  42.402  22.517  1.00  0.00           H  
ATOM   4606  C   ALA   315      54.819  39.866  22.333  1.00  0.00           C  
ATOM   4607  O   ALA   315      54.400  40.360  23.383  1.00  0.00           O  
ATOM   4608  N   LEU   316      54.722  38.563  22.057  1.00  0.00           N  
ATOM   4609  H   LEU   316      55.293  38.226  21.295  1.00  0.00           H  
ATOM   4610  CA  LEU   316      53.888  37.565  22.727  1.00  0.00           C  
ATOM   4611  HA  LEU   316      53.593  37.928  23.712  1.00  0.00           H  
ATOM   4612  CB  LEU   316      52.626  37.326  21.851  1.00  0.00           C  
ATOM   4613  HB2 LEU   316      52.530  36.251  21.700  1.00  0.00           H  
ATOM   4614  HB3 LEU   316      52.794  37.791  20.880  1.00  0.00           H  
ATOM   4615  CG  LEU   316      51.282  37.840  22.403  1.00  0.00           C  
ATOM   4616  HG  LEU   316      50.522  37.608  21.657  1.00  0.00           H  
ATOM   4617  CD1 LEU   316      50.879  37.112  23.694  1.00  0.00           C  
ATOM   4618 HD11 LEU   316      50.901  36.035  23.526  1.00  0.00           H  
ATOM   4619 HD12 LEU   316      51.578  37.370  24.490  1.00  0.00           H  
ATOM   4620 HD13 LEU   316      49.872  37.414  23.983  1.00  0.00           H  
ATOM   4621  CD2 LEU   316      51.262  39.361  22.603  1.00  0.00           C  
ATOM   4622 HD21 LEU   316      51.551  39.854  21.675  1.00  0.00           H  
ATOM   4623 HD22 LEU   316      50.257  39.677  22.884  1.00  0.00           H  
ATOM   4624 HD23 LEU   316      51.963  39.633  23.392  1.00  0.00           H  
ATOM   4625  C   LEU   316      54.667  36.243  22.867  1.00  0.00           C  
ATOM   4626  O   LEU   316      55.634  36.018  22.143  1.00  0.00           O  
ATOM   4627  N   SER   317      54.201  35.343  23.733  1.00  0.00           N  
ATOM   4628  H   SER   317      53.527  35.647  24.421  1.00  0.00           H  
ATOM   4629  CA  SER   317      54.614  33.936  23.741  1.00  0.00           C  
ATOM   4630  HA  SER   317      55.687  33.872  23.923  1.00  0.00           H  
ATOM   4631  CB  SER   317      53.861  33.208  24.858  1.00  0.00           C  
ATOM   4632  HB2 SER   317      54.016  32.134  24.751  1.00  0.00           H  
ATOM   4633  HB3 SER   317      52.796  33.426  24.774  1.00  0.00           H  
ATOM   4634  OG  SER   317      54.319  33.615  26.128  1.00  0.00           O  
ATOM   4635  HG  SER   317      54.077  34.532  26.277  1.00  0.00           H  
ATOM   4636  C   SER   317      54.281  33.266  22.400  1.00  0.00           C  
ATOM   4637  O   SER   317      53.431  33.759  21.662  1.00  0.00           O  
ATOM   4638  N   GLU   318      54.868  32.095  22.124  1.00  0.00           N  
ATOM   4639  H   GLU   318      55.579  31.750  22.753  1.00  0.00           H  
ATOM   4640  CA  GLU   318      54.523  31.291  20.947  1.00  0.00           C  
ATOM   4641  HA  GLU   318      53.444  31.349  20.803  1.00  0.00           H  
ATOM   4642  CB  GLU   318      55.202  31.877  19.701  1.00  0.00           C  
ATOM   4643  HB2 GLU   318      54.873  32.909  19.576  1.00  0.00           H  
ATOM   4644  HB3 GLU   318      56.282  31.865  19.847  1.00  0.00           H  
ATOM   4645  CG  GLU   318      54.863  31.095  18.425  1.00  0.00           C  
ATOM   4646  HG2 GLU   318      55.429  31.504  17.588  1.00  0.00           H  
ATOM   4647  HG3 GLU   318      55.125  30.046  18.562  1.00  0.00           H  
ATOM   4648  CD  GLU   318      53.379  31.212  18.136  1.00  0.00           C  
ATOM   4649  OE1 GLU   318      52.971  32.279  17.615  1.00  0.00           O  
ATOM   4650  OE2 GLU   318      52.656  30.267  18.521  1.00  0.00           O  
ATOM   4651  C   GLU   318      54.900  29.819  21.117  1.00  0.00           C  
ATOM   4652  O   GLU   318      54.024  28.969  21.225  1.00  0.00           O  
ATOM   4653  N   GLN   319      56.202  29.516  21.083  1.00  0.00           N  
ATOM   4654  H   GLN   319      56.876  30.243  21.275  1.00  0.00           H  
ATOM   4655  CA  GLN   319      56.685  28.170  20.778  1.00  0.00           C  
ATOM   4656  HA  GLN   319      56.291  27.892  19.800  1.00  0.00           H  
ATOM   4657  CB  GLN   319      58.220  28.155  20.683  1.00  0.00           C  
ATOM   4658  HB2 GLN   319      58.547  27.128  20.523  1.00  0.00           H  
ATOM   4659  HB3 GLN   319      58.634  28.513  21.625  1.00  0.00           H  
ATOM   4660  CG  GLN   319      58.767  29.028  19.535  1.00  0.00           C  
ATOM   4661  HG2 GLN   319      58.532  30.071  19.748  1.00  0.00           H  
ATOM   4662  HG3 GLN   319      59.850  28.912  19.488  1.00  0.00           H  
ATOM   4663  CD  GLN   319      58.170  28.661  18.175  1.00  0.00           C  
ATOM   4664  OE1 GLN   319      58.086  27.503  17.806  1.00  0.00           O  
ATOM   4665  NE2 GLN   319      57.729  29.630  17.400  1.00  0.00           N  
ATOM   4666 HE21 GLN   319      57.793  30.590  17.706  1.00  0.00           H  
ATOM   4667 HE22 GLN   319      57.326  29.413  16.500  1.00  0.00           H  
ATOM   4668  C   GLN   319      56.190  27.135  21.786  1.00  0.00           C  
ATOM   4669  O   GLN   319      55.813  26.039  21.386  1.00  0.00           O  
ATOM   4670  N   SER   320      56.137  27.494  23.067  1.00  0.00           N  
ATOM   4671  H   SER   320      56.587  28.358  23.333  1.00  0.00           H  
ATOM   4672  CA  SER   320      55.470  26.719  24.117  1.00  0.00           C  
ATOM   4673  HA  SER   320      55.180  25.759  23.691  1.00  0.00           H  
ATOM   4674  CB  SER   320      56.452  26.451  25.247  1.00  0.00           C  
ATOM   4675  HB2 SER   320      55.906  26.173  26.149  1.00  0.00           H  
ATOM   4676  HB3 SER   320      57.124  25.641  24.963  1.00  0.00           H  
ATOM   4677  OG  SER   320      57.196  27.619  25.486  1.00  0.00           O  
ATOM   4678  HG  SER   320      57.949  27.411  26.044  1.00  0.00           H  
ATOM   4679  C   SER   320      54.197  27.417  24.619  1.00  0.00           C  
ATOM   4680  O   SER   320      53.330  26.760  25.195  1.00  0.00           O  
ATOM   4681  N   GLY   321      54.004  28.694  24.279  1.00  0.00           N  
ATOM   4682  H   GLY   321      54.804  29.235  23.982  1.00  0.00           H  
ATOM   4683  CA  GLY   321      52.702  29.351  24.313  1.00  0.00           C  
ATOM   4684  HA2 GLY   321      52.791  30.320  23.822  1.00  0.00           H  
ATOM   4685  HA3 GLY   321      51.986  28.742  23.761  1.00  0.00           H  
ATOM   4686  C   GLY   321      52.174  29.571  25.730  1.00  0.00           C  
ATOM   4687  O   GLY   321      52.945  29.761  26.673  1.00  0.00           O  
ATOM   4688  N   VAL   322      50.846  29.645  25.849  1.00  0.00           N  
ATOM   4689  H   VAL   322      50.297  29.493  25.015  1.00  0.00           H  
ATOM   4690  CA  VAL   322      50.118  29.929  27.090  1.00  0.00           C  
ATOM   4691  HA  VAL   322      50.747  29.679  27.944  1.00  0.00           H  
ATOM   4692  CB  VAL   322      49.715  31.424  27.168  1.00  0.00           C  
ATOM   4693  HB  VAL   322      48.881  31.577  26.483  1.00  0.00           H  
ATOM   4694  CG1 VAL   322      49.237  31.810  28.576  1.00  0.00           C  
ATOM   4695 HG11 VAL   322      48.442  31.133  28.889  1.00  0.00           H  
ATOM   4696 HG12 VAL   322      50.071  31.739  29.275  1.00  0.00           H  
ATOM   4697 HG13 VAL   322      48.860  32.832  28.564  1.00  0.00           H  
ATOM   4698  CG2 VAL   322      50.834  32.400  26.763  1.00  0.00           C  
ATOM   4699 HG21 VAL   322      50.549  33.415  27.039  1.00  0.00           H  
ATOM   4700 HG22 VAL   322      50.989  32.347  25.685  1.00  0.00           H  
ATOM   4701 HG23 VAL   322      51.756  32.129  27.277  1.00  0.00           H  
ATOM   4702  C   VAL   322      48.868  29.040  27.101  1.00  0.00           C  
ATOM   4703  O   VAL   322      48.091  29.051  26.142  1.00  0.00           O  
ATOM   4704  N   ALA   323      48.669  28.259  28.159  1.00  0.00           N  
ATOM   4705  H   ALA   323      49.356  28.286  28.899  1.00  0.00           H  
ATOM   4706  CA  ALA   323      47.526  27.364  28.327  1.00  0.00           C  
ATOM   4707  HA  ALA   323      46.859  27.484  27.473  1.00  0.00           H  
ATOM   4708  CB  ALA   323      48.021  25.914  28.365  1.00  0.00           C  
ATOM   4709  HB1 ALA   323      48.563  25.690  27.446  1.00  0.00           H  
ATOM   4710  HB2 ALA   323      48.684  25.779  29.220  1.00  0.00           H  
ATOM   4711  HB3 ALA   323      47.168  25.241  28.456  1.00  0.00           H  
ATOM   4712  C   ALA   323      46.758  27.716  29.603  1.00  0.00           C  
ATOM   4713  O   ALA   323      47.327  28.266  30.548  1.00  0.00           O  
ATOM   4714  N   TRP   324      45.476  27.364  29.624  1.00  0.00           N  
ATOM   4715  H   TRP   324      45.131  26.891  28.801  1.00  0.00           H  
ATOM   4716  CA  TRP   324      44.510  27.578  30.691  1.00  0.00           C  
ATOM   4717  HA  TRP   324      44.969  28.156  31.493  1.00  0.00           H  
ATOM   4718  CB  TRP   324      43.303  28.350  30.118  1.00  0.00           C  
ATOM   4719  HB2 TRP   324      42.957  27.807  29.239  1.00  0.00           H  
ATOM   4720  HB3 TRP   324      43.652  29.330  29.794  1.00  0.00           H  
ATOM   4721  CG  TRP   324      42.115  28.553  31.018  1.00  0.00           C  
ATOM   4722  CD1 TRP   324      42.166  28.751  32.348  1.00  0.00           C  
ATOM   4723  HD1 TRP   324      43.078  28.789  32.926  1.00  0.00           H  
ATOM   4724  NE1 TRP   324      40.909  28.898  32.873  1.00  0.00           N  
ATOM   4725  HE1 TRP   324      40.717  29.058  33.852  1.00  0.00           H  
ATOM   4726  CE2 TRP   324      39.945  28.801  31.903  1.00  0.00           C  
ATOM   4727  CZ2 TRP   324      38.543  28.876  31.937  1.00  0.00           C  
ATOM   4728  HZ2 TRP   324      38.022  28.987  32.876  1.00  0.00           H  
ATOM   4729  CH2 TRP   324      37.829  28.804  30.728  1.00  0.00           C  
ATOM   4730  HH2 TRP   324      36.750  28.844  30.732  1.00  0.00           H  
ATOM   4731  CZ3 TRP   324      38.528  28.680  29.512  1.00  0.00           C  
ATOM   4732  HZ3 TRP   324      37.980  28.644  28.582  1.00  0.00           H  
ATOM   4733  CE3 TRP   324      39.937  28.602  29.494  1.00  0.00           C  
ATOM   4734  HE3 TRP   324      40.451  28.517  28.548  1.00  0.00           H  
ATOM   4735  CD2 TRP   324      40.688  28.633  30.689  1.00  0.00           C  
ATOM   4736  C   TRP   324      44.066  26.220  31.224  1.00  0.00           C  
ATOM   4737  O   TRP   324      43.741  25.326  30.442  1.00  0.00           O  
ATOM   4738  N   VAL   325      44.030  26.083  32.546  1.00  0.00           N  
ATOM   4739  H   VAL   325      44.497  26.790  33.095  1.00  0.00           H  
ATOM   4740  CA  VAL   325      43.375  25.001  33.274  1.00  0.00           C  
ATOM   4741  HA  VAL   325      43.111  24.206  32.577  1.00  0.00           H  
ATOM   4742  CB  VAL   325      44.314  24.435  34.363  1.00  0.00           C  
ATOM   4743  HB  VAL   325      44.630  25.252  35.011  1.00  0.00           H  
ATOM   4744  CG1 VAL   325      43.583  23.383  35.215  1.00  0.00           C  
ATOM   4745 HG11 VAL   325      44.305  22.668  35.609  1.00  0.00           H  
ATOM   4746 HG12 VAL   325      43.072  23.877  36.042  1.00  0.00           H  
ATOM   4747 HG13 VAL   325      42.853  22.859  34.598  1.00  0.00           H  
ATOM   4748  CG2 VAL   325      45.563  23.796  33.728  1.00  0.00           C  
ATOM   4749 HG21 VAL   325      46.084  24.538  33.123  1.00  0.00           H  
ATOM   4750 HG22 VAL   325      45.262  22.960  33.097  1.00  0.00           H  
ATOM   4751 HG23 VAL   325      46.227  23.437  34.514  1.00  0.00           H  
ATOM   4752  C   VAL   325      42.093  25.583  33.890  1.00  0.00           C  
ATOM   4753  O   VAL   325      42.186  26.345  34.855  1.00  0.00           O  
ATOM   4754  N   PRO   326      40.904  25.310  33.326  1.00  0.00           N  
ATOM   4755  CD  PRO   326      40.671  24.685  32.033  1.00  0.00           C  
ATOM   4756  HD2 PRO   326      41.340  25.104  31.281  1.00  0.00           H  
ATOM   4757  HD3 PRO   326      40.817  23.607  32.106  1.00  0.00           H  
ATOM   4758  CG  PRO   326      39.217  24.995  31.685  1.00  0.00           C  
ATOM   4759  HG2 PRO   326      38.773  24.185  31.106  1.00  0.00           H  
ATOM   4760  HG3 PRO   326      39.149  25.935  31.138  1.00  0.00           H  
ATOM   4761  CB  PRO   326      38.547  25.122  33.048  1.00  0.00           C  
ATOM   4762  HB2 PRO   326      37.685  25.787  32.997  1.00  0.00           H  
ATOM   4763  HB3 PRO   326      38.250  24.141  33.419  1.00  0.00           H  
ATOM   4764  CA  PRO   326      39.645  25.717  33.933  1.00  0.00           C  
ATOM   4765  HA  PRO   326      39.572  26.804  33.913  1.00  0.00           H  
ATOM   4766  C   PRO   326      39.501  25.229  35.376  1.00  0.00           C  
ATOM   4767  O   PRO   326      39.918  24.115  35.710  1.00  0.00           O  
ATOM   4768  N   TYR   327      38.812  26.032  36.186  1.00  0.00           N  
ATOM   4769  H   TYR   327      38.626  26.974  35.873  1.00  0.00           H  
ATOM   4770  CA  TYR   327      38.311  25.634  37.495  1.00  0.00           C  
ATOM   4771  HA  TYR   327      39.145  25.344  38.134  1.00  0.00           H  
ATOM   4772  CB  TYR   327      37.576  26.843  38.116  1.00  0.00           C  
ATOM   4773  HB2 TYR   327      38.268  27.685  38.119  1.00  0.00           H  
ATOM   4774  HB3 TYR   327      36.733  27.096  37.474  1.00  0.00           H  
ATOM   4775  CG  TYR   327      37.056  26.665  39.539  1.00  0.00           C  
ATOM   4776  CD1 TYR   327      37.649  27.388  40.592  1.00  0.00           C  
ATOM   4777  HD1 TYR   327      38.474  28.056  40.390  1.00  0.00           H  
ATOM   4778  CE1 TYR   327      37.169  27.242  41.905  1.00  0.00           C  
ATOM   4779  HE1 TYR   327      37.606  27.820  42.706  1.00  0.00           H  
ATOM   4780  CZ  TYR   327      36.117  26.341  42.180  1.00  0.00           C  
ATOM   4781  OH  TYR   327      35.705  26.159  43.466  1.00  0.00           O  
ATOM   4782  HH  TYR   327      36.387  25.695  43.958  1.00  0.00           H  
ATOM   4783  CE2 TYR   327      35.505  25.629  41.124  1.00  0.00           C  
ATOM   4784  HE2 TYR   327      34.696  24.943  41.328  1.00  0.00           H  
ATOM   4785  CD2 TYR   327      35.957  25.820  39.805  1.00  0.00           C  
ATOM   4786  HD2 TYR   327      35.459  25.316  38.990  1.00  0.00           H  
ATOM   4787  C   TYR   327      37.362  24.447  37.316  1.00  0.00           C  
ATOM   4788  O   TYR   327      36.523  24.449  36.416  1.00  0.00           O  
ATOM   4789  N   THR   328      37.432  23.465  38.206  1.00  0.00           N  
ATOM   4790  H   THR   328      38.237  23.434  38.816  1.00  0.00           H  
ATOM   4791  CA  THR   328      36.412  22.423  38.358  1.00  0.00           C  
ATOM   4792  HA  THR   328      35.431  22.859  38.171  1.00  0.00           H  
ATOM   4793  CB  THR   328      36.663  21.306  37.335  1.00  0.00           C  
ATOM   4794  HB  THR   328      36.644  21.752  36.341  1.00  0.00           H  
ATOM   4795  CG2 THR   328      38.012  20.612  37.513  1.00  0.00           C  
ATOM   4796 HG21 THR   328      38.124  19.834  36.758  1.00  0.00           H  
ATOM   4797 HG22 THR   328      38.813  21.343  37.403  1.00  0.00           H  
ATOM   4798 HG23 THR   328      38.062  20.164  38.506  1.00  0.00           H  
ATOM   4799  OG1 THR   328      35.634  20.346  37.399  1.00  0.00           O  
ATOM   4800  HG1 THR   328      34.802  20.750  37.141  1.00  0.00           H  
ATOM   4801  C   THR   328      36.470  21.937  39.806  1.00  0.00           C  
ATOM   4802  O   THR   328      37.419  22.262  40.502  1.00  0.00           O  
ATOM   4803  N   ASP   329      35.505  21.184  40.315  1.00  0.00           N  
ATOM   4804  H   ASP   329      34.739  20.876  39.733  1.00  0.00           H  
ATOM   4805  CA  ASP   329      35.558  20.800  41.736  1.00  0.00           C  
ATOM   4806  HA  ASP   329      35.872  21.689  42.283  1.00  0.00           H  
ATOM   4807  CB  ASP   329      34.164  20.445  42.254  1.00  0.00           C  
ATOM   4808  HB2 ASP   329      33.560  20.043  41.441  1.00  0.00           H  
ATOM   4809  HB3 ASP   329      34.246  19.706  43.051  1.00  0.00           H  
ATOM   4810  CG  ASP   329      33.517  21.720  42.798  1.00  0.00           C  
ATOM   4811  OD1 ASP   329      33.189  22.608  41.973  1.00  0.00           O  
ATOM   4812  OD2 ASP   329      33.483  21.874  44.041  1.00  0.00           O  
ATOM   4813  C   ASP   329      36.615  19.721  42.017  1.00  0.00           C  
ATOM   4814  O   ASP   329      37.081  19.595  43.151  1.00  0.00           O  
ATOM   4815  N   GLU   330      37.114  19.051  40.974  1.00  0.00           N  
ATOM   4816  H   GLU   330      36.644  19.143  40.085  1.00  0.00           H  
ATOM   4817  CA  GLU   330      38.304  18.187  41.037  1.00  0.00           C  
ATOM   4818  HA  GLU   330      38.191  17.507  41.882  1.00  0.00           H  
ATOM   4819  CB  GLU   330      38.441  17.346  39.751  1.00  0.00           C  
ATOM   4820  HB2 GLU   330      38.698  18.014  38.929  1.00  0.00           H  
ATOM   4821  HB3 GLU   330      39.250  16.629  39.886  1.00  0.00           H  
ATOM   4822  CG  GLU   330      37.162  16.583  39.375  1.00  0.00           C  
ATOM   4823  HG2 GLU   330      36.456  17.277  38.919  1.00  0.00           H  
ATOM   4824  HG3 GLU   330      37.410  15.801  38.657  1.00  0.00           H  
ATOM   4825  CD  GLU   330      36.510  15.946  40.607  1.00  0.00           C  
ATOM   4826  OE1 GLU   330      35.333  16.282  40.859  1.00  0.00           O  
ATOM   4827  OE2 GLU   330      37.231  15.213  41.322  1.00  0.00           O  
ATOM   4828  C   GLU   330      39.593  19.006  41.242  1.00  0.00           C  
ATOM   4829  O   GLU   330      40.600  18.490  41.732  1.00  0.00           O  
ATOM   4830  N   ALA   331      39.554  20.290  40.903  1.00  0.00           N  
ATOM   4831  H   ALA   331      38.659  20.659  40.617  1.00  0.00           H  
ATOM   4832  CA  ALA   331      40.677  21.216  40.904  1.00  0.00           C  
ATOM   4833  HA  ALA   331      41.364  20.961  41.711  1.00  0.00           H  
ATOM   4834  CB  ALA   331      41.388  21.078  39.556  1.00  0.00           C  
ATOM   4835  HB1 ALA   331      42.238  21.760  39.521  1.00  0.00           H  
ATOM   4836  HB2 ALA   331      41.739  20.053  39.434  1.00  0.00           H  
ATOM   4837  HB3 ALA   331      40.693  21.322  38.752  1.00  0.00           H  
ATOM   4838  C   ALA   331      40.132  22.643  41.116  1.00  0.00           C  
ATOM   4839  O   ALA   331      39.973  23.380  40.138  1.00  0.00           O  
ATOM   4840  N   PRO   332      39.735  23.007  42.358  1.00  0.00           N  
ATOM   4841  CD  PRO   332      39.870  22.192  43.558  1.00  0.00           C  
ATOM   4842  HD2 PRO   332      39.294  21.272  43.459  1.00  0.00           H  
ATOM   4843  HD3 PRO   332      40.920  21.959  43.736  1.00  0.00           H  
ATOM   4844  CG  PRO   332      39.322  23.042  44.700  1.00  0.00           C  
ATOM   4845  HG2 PRO   332      40.091  23.696  45.112  1.00  0.00           H  
ATOM   4846  HG3 PRO   332      38.895  22.411  45.479  1.00  0.00           H  
ATOM   4847  CB  PRO   332      38.232  23.842  43.998  1.00  0.00           C  
ATOM   4848  HB2 PRO   332      37.328  23.247  43.868  1.00  0.00           H  
ATOM   4849  HB3 PRO   332      38.013  24.757  44.549  1.00  0.00           H  
ATOM   4850  CA  PRO   332      38.880  24.169  42.645  1.00  0.00           C  
ATOM   4851  HA  PRO   332      38.099  24.227  41.886  1.00  0.00           H  
ATOM   4852  C   PRO   332      39.664  25.491  42.650  1.00  0.00           C  
ATOM   4853  O   PRO   332      39.571  26.292  43.581  1.00  0.00           O  
ATOM   4854  N   PHE   333      40.432  25.726  41.602  1.00  0.00           N  
ATOM   4855  H   PHE   333      40.407  25.041  40.860  1.00  0.00           H  
ATOM   4856  CA  PHE   333      41.305  26.862  41.407  1.00  0.00           C  
ATOM   4857  HA  PHE   333      40.874  27.742  41.885  1.00  0.00           H  
ATOM   4858  CB  PHE   333      42.680  26.550  42.035  1.00  0.00           C  
ATOM   4859  HB2 PHE   333      42.612  26.736  43.107  1.00  0.00           H  
ATOM   4860  HB3 PHE   333      43.417  27.232  41.611  1.00  0.00           H  
ATOM   4861  CG  PHE   333      43.168  25.124  41.833  1.00  0.00           C  
ATOM   4862  CD1 PHE   333      43.754  24.746  40.610  1.00  0.00           C  
ATOM   4863  HD1 PHE   333      43.876  25.474  39.822  1.00  0.00           H  
ATOM   4864  CE1 PHE   333      44.180  23.421  40.414  1.00  0.00           C  
ATOM   4865  HE1 PHE   333      44.625  23.132  39.473  1.00  0.00           H  
ATOM   4866  CZ  PHE   333      44.028  22.470  41.440  1.00  0.00           C  
ATOM   4867  HZ  PHE   333      44.374  21.457  41.294  1.00  0.00           H  
ATOM   4868  CE2 PHE   333      43.426  22.840  42.654  1.00  0.00           C  
ATOM   4869  HE2 PHE   333      43.291  22.106  43.435  1.00  0.00           H  
ATOM   4870  CD2 PHE   333      42.998  24.165  42.855  1.00  0.00           C  
ATOM   4871  HD2 PHE   333      42.540  24.448  43.791  1.00  0.00           H  
ATOM   4872  C   PHE   333      41.406  27.094  39.900  1.00  0.00           C  
ATOM   4873  O   PHE   333      41.294  26.157  39.113  1.00  0.00           O  
ATOM   4874  N   HIE   334      41.602  28.335  39.487  1.00  0.00           N  
ATOM   4875  H   HIE   334      41.478  29.094  40.142  1.00  0.00           H  
ATOM   4876  CA  HIE   334      41.993  28.644  38.110  1.00  0.00           C  
ATOM   4877  HA  HIE   334      41.391  28.056  37.417  1.00  0.00           H  
ATOM   4878  CB  HIE   334      41.728  30.137  37.886  1.00  0.00           C  
ATOM   4879  HB2 HIE   334      40.648  30.277  37.848  1.00  0.00           H  
ATOM   4880  HB3 HIE   334      42.110  30.683  38.749  1.00  0.00           H  
ATOM   4881  CG  HIE   334      42.310  30.758  36.643  1.00  0.00           C  
ATOM   4882  ND1 HIE   334      42.118  30.297  35.343  1.00  0.00           N  
ATOM   4883  CE1 HIE   334      42.770  31.174  34.558  1.00  0.00           C  
ATOM   4884  HE1 HIE   334      42.821  31.112  33.481  1.00  0.00           H  
ATOM   4885  NE2 HIE   334      43.347  32.134  35.291  1.00  0.00           N  
ATOM   4886  HE2 HIE   334      43.902  32.899  34.935  1.00  0.00           H  
ATOM   4887  CD2 HIE   334      43.054  31.899  36.608  1.00  0.00           C  
ATOM   4888  HD2 HIE   334      43.354  32.500  37.453  1.00  0.00           H  
ATOM   4889  C   HIE   334      43.469  28.272  37.955  1.00  0.00           C  
ATOM   4890  O   HIE   334      44.178  28.158  38.960  1.00  0.00           O  
ATOM   4891  N   GLY   335      43.966  28.116  36.732  1.00  0.00           N  
ATOM   4892  H   GLY   335      43.350  28.197  35.936  1.00  0.00           H  
ATOM   4893  CA  GLY   335      45.371  27.832  36.514  1.00  0.00           C  
ATOM   4894  HA2 GLY   335      45.953  28.393  37.245  1.00  0.00           H  
ATOM   4895  HA3 GLY   335      45.542  26.767  36.673  1.00  0.00           H  
ATOM   4896  C   GLY   335      45.859  28.202  35.130  1.00  0.00           C  
ATOM   4897  O   GLY   335      45.087  28.223  34.175  1.00  0.00           O  
ATOM   4898  N   GLN   336      47.160  28.430  35.008  1.00  0.00           N  
ATOM   4899  H   GLN   336      47.727  28.405  35.843  1.00  0.00           H  
ATOM   4900  CA  GLN   336      47.816  28.713  33.745  1.00  0.00           C  
ATOM   4901  HA  GLN   336      47.268  28.199  32.955  1.00  0.00           H  
ATOM   4902  CB  GLN   336      47.762  30.223  33.461  1.00  0.00           C  
ATOM   4903  HB2 GLN   336      48.107  30.391  32.441  1.00  0.00           H  
ATOM   4904  HB3 GLN   336      46.727  30.556  33.538  1.00  0.00           H  
ATOM   4905  CG  GLN   336      48.624  31.073  34.408  1.00  0.00           C  
ATOM   4906  HG2 GLN   336      49.672  30.969  34.126  1.00  0.00           H  
ATOM   4907  HG3 GLN   336      48.491  30.718  35.430  1.00  0.00           H  
ATOM   4908  CD  GLN   336      48.231  32.546  34.333  1.00  0.00           C  
ATOM   4909  OE1 GLN   336      47.105  32.921  34.627  1.00  0.00           O  
ATOM   4910  NE2 GLN   336      49.147  33.420  33.970  1.00  0.00           N  
ATOM   4911 HE21 GLN   336      50.079  33.108  33.739  1.00  0.00           H  
ATOM   4912 HE22 GLN   336      48.917  34.402  33.923  1.00  0.00           H  
ATOM   4913  C   GLN   336      49.246  28.178  33.758  1.00  0.00           C  
ATOM   4914  O   GLN   336      49.879  28.088  34.813  1.00  0.00           O  
ATOM   4915  N   ILE   337      49.742  27.810  32.582  1.00  0.00           N  
ATOM   4916  H   ILE   337      49.146  27.915  31.774  1.00  0.00           H  
ATOM   4917  CA  ILE   337      51.080  27.265  32.362  1.00  0.00           C  
ATOM   4918  HA  ILE   337      51.735  27.572  33.177  1.00  0.00           H  
ATOM   4919  CB  ILE   337      51.046  25.717  32.282  1.00  0.00           C  
ATOM   4920  HB  ILE   337      50.308  25.425  31.535  1.00  0.00           H  
ATOM   4921  CG2 ILE   337      52.430  25.196  31.833  1.00  0.00           C  
ATOM   4922 HG21 ILE   337      52.578  24.184  32.210  1.00  0.00           H  
ATOM   4923 HG22 ILE   337      52.479  25.188  30.744  1.00  0.00           H  
ATOM   4924 HG23 ILE   337      53.209  25.848  32.228  1.00  0.00           H  
ATOM   4925  CG1 ILE   337      50.661  25.064  33.637  1.00  0.00           C  
ATOM   4926 HG12 ILE   337      51.213  24.129  33.734  1.00  0.00           H  
ATOM   4927 HG13 ILE   337      50.964  25.732  34.443  1.00  0.00           H  
ATOM   4928  CD1 ILE   337      49.164  24.755  33.792  1.00  0.00           C  
ATOM   4929 HD11 ILE   337      48.985  24.301  34.767  1.00  0.00           H  
ATOM   4930 HD12 ILE   337      48.853  24.065  33.008  1.00  0.00           H  
ATOM   4931 HD13 ILE   337      48.592  25.679  33.711  1.00  0.00           H  
ATOM   4932  C   ILE   337      51.563  27.890  31.062  1.00  0.00           C  
ATOM   4933  O   ILE   337      50.792  27.948  30.101  1.00  0.00           O  
ATOM   4934  N   MET   338      52.760  28.472  31.063  1.00  0.00           N  
ATOM   4935  H   MET   338      53.415  28.254  31.801  1.00  0.00           H  
ATOM   4936  CA  MET   338      53.148  29.419  30.022  1.00  0.00           C  
ATOM   4937  HA  MET   338      52.800  29.052  29.056  1.00  0.00           H
[truncated: 3,789,677 more chars]
