# Supplementary material for: Mechanistic insights into glycoside 3-oxidases involved in C-glycoside metabolism in soil microorganisms
Source: Nat Commun. 2023 Nov 14;14:7289. doi: 10.1038/s41467-023-42000-3 (PMC10646112; doi:10.1038/s41467-023-42000-3)
Supplement: Supplementary file 5 — Supplementary Data 1 [file 41467_2023_42000_MOESM5_ESM.zip › SuppInfo-MD-files/cMDs-for-MMPBSA/mang_end_1.pdb]

CRYST1   82.034   80.920   75.269  90.00  90.00  90.00               1
ATOM      1  N   ARG     1      40.949  25.323  24.285  1.00  0.00           N  
ATOM      2  H1  ARG     1      40.170  24.700  24.121  1.00  0.00           H  
ATOM      3  H2  ARG     1      41.456  25.468  23.424  1.00  0.00           H  
ATOM      4  H3  ARG     1      41.450  24.788  24.980  1.00  0.00           H  
ATOM      5  CA  ARG     1      40.512  26.613  24.816  1.00  0.00           C  
ATOM      6  HA  ARG     1      39.903  27.068  24.034  1.00  0.00           H  
ATOM      7  CB  ARG     1      39.634  26.530  26.079  1.00  0.00           C  
ATOM      8  HB2 ARG     1      38.836  25.857  25.768  1.00  0.00           H  
ATOM      9  HB3 ARG     1      40.241  26.103  26.878  1.00  0.00           H  
ATOM     10  CG  ARG     1      39.004  27.875  26.479  1.00  0.00           C  
ATOM     11  HG2 ARG     1      38.446  28.255  25.623  1.00  0.00           H  
ATOM     12  HG3 ARG     1      39.863  28.477  26.775  1.00  0.00           H  
ATOM     13  CD  ARG     1      38.050  27.825  27.667  1.00  0.00           C  
ATOM     14  HD2 ARG     1      37.373  26.983  27.524  1.00  0.00           H  
ATOM     15  HD3 ARG     1      38.635  27.685  28.576  1.00  0.00           H  
ATOM     16  NE  ARG     1      37.302  29.044  27.791  1.00  0.00           N  
ATOM     17  HE  ARG     1      37.301  29.697  27.020  1.00  0.00           H  
ATOM     18  CZ  ARG     1      36.675  29.381  28.895  1.00  0.00           C  
ATOM     19  NH1 ARG     1      36.728  28.706  30.028  1.00  0.00           N  
ATOM     20 HH11 ARG     1      37.210  27.837  30.208  1.00  0.00           H  
ATOM     21 HH12 ARG     1      36.375  29.090  30.892  1.00  0.00           H  
ATOM     22  NH2 ARG     1      35.949  30.497  28.876  1.00  0.00           N  
ATOM     23 HH21 ARG     1      35.917  31.056  28.035  1.00  0.00           H  
ATOM     24 HH22 ARG     1      35.400  30.813  29.662  1.00  0.00           H  
ATOM     25  C   ARG     1      41.639  27.675  24.994  1.00  0.00           C  
ATOM     26  O   ARG     1      41.623  28.736  24.408  1.00  0.00           O  
ATOM     27  N   TYR     2      42.607  27.381  25.894  1.00  0.00           N  
ATOM     28  H   TYR     2      42.657  26.430  26.232  1.00  0.00           H  
ATOM     29  CA  TYR     2      43.685  28.247  26.309  1.00  0.00           C  
ATOM     30  HA  TYR     2      43.266  29.252  26.324  1.00  0.00           H  
ATOM     31  CB  TYR     2      44.131  28.007  27.756  1.00  0.00           C  
ATOM     32  HB2 TYR     2      44.740  28.883  27.979  1.00  0.00           H  
ATOM     33  HB3 TYR     2      44.799  27.161  27.918  1.00  0.00           H  
ATOM     34  CG  TYR     2      43.021  27.887  28.734  1.00  0.00           C  
ATOM     35  CD1 TYR     2      41.918  28.785  28.773  1.00  0.00           C  
ATOM     36  HD1 TYR     2      41.998  29.608  28.079  1.00  0.00           H  
ATOM     37  CE1 TYR     2      40.867  28.741  29.706  1.00  0.00           C  
ATOM     38  HE1 TYR     2      40.110  29.511  29.680  1.00  0.00           H  
ATOM     39  CZ  TYR     2      40.887  27.706  30.613  1.00  0.00           C  
ATOM     40  OH  TYR     2      39.930  27.571  31.582  1.00  0.00           O  
ATOM     41  HH  TYR     2      39.480  28.415  31.674  1.00  0.00           H  
ATOM     42  CE2 TYR     2      41.895  26.724  30.583  1.00  0.00           C  
ATOM     43  HE2 TYR     2      41.812  25.837  31.193  1.00  0.00           H  
ATOM     44  CD2 TYR     2      42.930  26.814  29.594  1.00  0.00           C  
ATOM     45  HD2 TYR     2      43.529  25.929  29.442  1.00  0.00           H  
ATOM     46  C   TYR     2      44.884  28.097  25.336  1.00  0.00           C  
ATOM     47  O   TYR     2      45.278  26.952  25.100  1.00  0.00           O  
ATOM     48  N   PRO     3      45.403  29.140  24.675  1.00  0.00           N  
ATOM     49  CD  PRO     3      45.126  30.556  24.929  1.00  0.00           C  
ATOM     50  HD2 PRO     3      44.414  30.810  24.145  1.00  0.00           H  
ATOM     51  HD3 PRO     3      44.807  30.811  25.940  1.00  0.00           H  
ATOM     52  CG  PRO     3      46.420  31.254  24.579  1.00  0.00           C  
ATOM     53  HG2 PRO     3      47.048  31.195  25.468  1.00  0.00           H  
ATOM     54  HG3 PRO     3      46.226  32.278  24.259  1.00  0.00           H  
ATOM     55  CB  PRO     3      46.978  30.422  23.346  1.00  0.00           C  
ATOM     56  HB2 PRO     3      46.327  30.707  22.520  1.00  0.00           H  
ATOM     57  HB3 PRO     3      47.992  30.746  23.112  1.00  0.00           H  
ATOM     58  CA  PRO     3      46.662  29.015  23.836  1.00  0.00           C  
ATOM     59  HA  PRO     3      46.459  28.413  22.950  1.00  0.00           H  
ATOM     60  C   PRO     3      47.789  28.361  24.673  1.00  0.00           C  
ATOM     61  O   PRO     3      47.874  28.486  25.926  1.00  0.00           O  
ATOM     62  N   ALA     4      48.777  27.772  23.935  1.00  0.00           N  
ATOM     63  H   ALA     4      48.654  27.580  22.952  1.00  0.00           H  
ATOM     64  CA  ALA     4      50.005  27.252  24.590  1.00  0.00           C  
ATOM     65  HA  ALA     4      49.794  26.381  25.210  1.00  0.00           H  
ATOM     66  CB  ALA     4      50.853  26.739  23.379  1.00  0.00           C  
ATOM     67  HB1 ALA     4      50.207  26.006  22.895  1.00  0.00           H  
ATOM     68  HB2 ALA     4      51.781  26.265  23.699  1.00  0.00           H  
ATOM     69  HB3 ALA     4      51.074  27.497  22.628  1.00  0.00           H  
ATOM     70  C   ALA     4      50.810  28.253  25.322  1.00  0.00           C  
ATOM     71  O   ALA     4      51.314  27.918  26.454  1.00  0.00           O  
ATOM     72  N   ALA     5      50.955  29.435  24.769  1.00  0.00           N  
ATOM     73  H   ALA     5      50.331  29.705  24.022  1.00  0.00           H  
ATOM     74  CA  ALA     5      51.651  30.574  25.393  1.00  0.00           C  
ATOM     75  HA  ALA     5      51.633  30.495  26.480  1.00  0.00           H  
ATOM     76  CB  ALA     5      53.197  30.591  25.127  1.00  0.00           C  
ATOM     77  HB1 ALA     5      53.574  31.400  25.752  1.00  0.00           H  
ATOM     78  HB2 ALA     5      53.432  30.932  24.119  1.00  0.00           H  
ATOM     79  HB3 ALA     5      53.747  29.664  25.288  1.00  0.00           H  
ATOM     80  C   ALA     5      51.095  31.947  25.002  1.00  0.00           C  
ATOM     81  O   ALA     5      50.246  32.115  24.101  1.00  0.00           O  
ATOM     82  N   VAL     6      51.492  32.971  25.727  1.00  0.00           N  
ATOM     83  H   VAL     6      52.221  32.747  26.388  1.00  0.00           H  
ATOM     84  CA  VAL     6      51.073  34.408  25.760  1.00  0.00           C  
ATOM     85  HA  VAL     6      50.764  34.712  24.760  1.00  0.00           H  
ATOM     86  CB  VAL     6      49.891  34.686  26.734  1.00  0.00           C  
ATOM     87  HB  VAL     6      49.649  35.749  26.728  1.00  0.00           H  
ATOM     88  CG1 VAL     6      48.625  33.889  26.270  1.00  0.00           C  
ATOM     89 HG11 VAL     6      48.395  34.211  25.254  1.00  0.00           H  
ATOM     90 HG12 VAL     6      48.766  32.810  26.334  1.00  0.00           H  
ATOM     91 HG13 VAL     6      47.738  34.141  26.851  1.00  0.00           H  
ATOM     92  CG2 VAL     6      50.231  34.385  28.149  1.00  0.00           C  
ATOM     93 HG21 VAL     6      50.658  33.392  28.286  1.00  0.00           H  
ATOM     94 HG22 VAL     6      51.080  35.039  28.353  1.00  0.00           H  
ATOM     95 HG23 VAL     6      49.463  34.701  28.855  1.00  0.00           H  
ATOM     96  C   VAL     6      52.298  35.329  26.122  1.00  0.00           C  
ATOM     97  O   VAL     6      53.271  34.751  26.641  1.00  0.00           O  
ATOM     98  N   ASP     7      52.265  36.629  25.896  1.00  0.00           N  
ATOM     99  H   ASP     7      51.501  37.084  25.417  1.00  0.00           H  
ATOM    100  CA  ASP     7      53.185  37.454  26.654  1.00  0.00           C  
ATOM    101  HA  ASP     7      54.088  36.885  26.873  1.00  0.00           H  
ATOM    102  CB  ASP     7      53.528  38.736  25.850  1.00  0.00           C  
ATOM    103  HB2 ASP     7      54.354  39.225  26.367  1.00  0.00           H  
ATOM    104  HB3 ASP     7      52.675  39.407  25.751  1.00  0.00           H  
ATOM    105  CG  ASP     7      53.942  38.317  24.472  1.00  0.00           C  
ATOM    106  OD1 ASP     7      54.946  37.602  24.360  1.00  0.00           O  
ATOM    107  OD2 ASP     7      53.251  38.592  23.485  1.00  0.00           O  
ATOM    108  C   ASP     7      52.714  37.784  28.155  1.00  0.00           C  
ATOM    109  O   ASP     7      53.599  37.674  29.021  1.00  0.00           O  
ATOM    110  N   VAL     8      51.463  38.028  28.459  1.00  0.00           N  
ATOM    111  H   VAL     8      50.738  37.941  27.762  1.00  0.00           H  
ATOM    112  CA  VAL     8      51.082  38.457  29.810  1.00  0.00           C  
ATOM    113  HA  VAL     8      51.876  38.253  30.528  1.00  0.00           H  
ATOM    114  CB  VAL     8      50.778  40.028  29.925  1.00  0.00           C  
ATOM    115  HB  VAL     8      49.884  40.186  29.321  1.00  0.00           H  
ATOM    116  CG1 VAL     8      50.398  40.376  31.401  1.00  0.00           C  
ATOM    117 HG11 VAL     8      50.272  41.458  31.457  1.00  0.00           H  
ATOM    118 HG12 VAL     8      51.208  40.135  32.090  1.00  0.00           H  
ATOM    119 HG13 VAL     8      49.441  39.941  31.688  1.00  0.00           H  
ATOM    120  CG2 VAL     8      51.893  41.033  29.413  1.00  0.00           C  
ATOM    121 HG21 VAL     8      52.813  40.906  29.984  1.00  0.00           H  
ATOM    122 HG22 VAL     8      52.042  40.899  28.341  1.00  0.00           H  
ATOM    123 HG23 VAL     8      51.619  42.066  29.627  1.00  0.00           H  
ATOM    124  C   VAL     8      49.879  37.635  30.240  1.00  0.00           C  
ATOM    125  O   VAL     8      48.860  37.718  29.584  1.00  0.00           O  
ATOM    126  N   ALA     9      50.009  36.843  31.318  1.00  0.00           N  
ATOM    127  H   ALA     9      50.798  36.871  31.948  1.00  0.00           H  
ATOM    128  CA  ALA     9      48.864  36.147  31.908  1.00  0.00           C  
ATOM    129  HA  ALA     9      48.030  36.042  31.213  1.00  0.00           H  
ATOM    130  CB  ALA     9      49.343  34.762  32.400  1.00  0.00           C  
ATOM    131  HB1 ALA     9      49.765  34.249  31.536  1.00  0.00           H  
ATOM    132  HB2 ALA     9      50.188  34.908  33.073  1.00  0.00           H  
ATOM    133  HB3 ALA     9      48.508  34.175  32.781  1.00  0.00           H  
ATOM    134  C   ALA     9      48.360  36.933  33.100  1.00  0.00           C  
ATOM    135  O   ALA     9      49.027  36.931  34.143  1.00  0.00           O  
ATOM    136  N   ILE    10      47.162  37.529  33.023  1.00  0.00           N  
ATOM    137  H   ILE    10      46.688  37.509  32.131  1.00  0.00           H  
ATOM    138  CA  ILE    10      46.488  38.120  34.161  1.00  0.00           C  
ATOM    139  HA  ILE    10      47.161  38.518  34.920  1.00  0.00           H  
ATOM    140  CB  ILE    10      45.663  39.358  33.652  1.00  0.00           C  
ATOM    141  HB  ILE    10      44.909  39.021  32.941  1.00  0.00           H  
ATOM    142  CG2 ILE    10      45.020  40.182  34.866  1.00  0.00           C  
ATOM    143 HG21 ILE    10      45.848  40.488  35.506  1.00  0.00           H  
ATOM    144 HG22 ILE    10      44.531  41.084  34.497  1.00  0.00           H  
ATOM    145 HG23 ILE    10      44.189  39.605  35.271  1.00  0.00           H  
ATOM    146  CG1 ILE    10      46.608  40.342  32.820  1.00  0.00           C  
ATOM    147 HG12 ILE    10      47.055  39.807  31.982  1.00  0.00           H  
ATOM    148 HG13 ILE    10      47.468  40.617  33.431  1.00  0.00           H  
ATOM    149  CD1 ILE    10      45.923  41.537  32.162  1.00  0.00           C  
ATOM    150 HD11 ILE    10      45.038  41.236  31.601  1.00  0.00           H  
ATOM    151 HD12 ILE    10      46.679  42.098  31.613  1.00  0.00           H  
ATOM    152 HD13 ILE    10      45.522  42.292  32.839  1.00  0.00           H  
ATOM    153  C   ILE    10      45.657  37.065  34.876  1.00  0.00           C  
ATOM    154  O   ILE    10      45.001  36.214  34.316  1.00  0.00           O  
ATOM    155  N   VAL    11      45.451  37.252  36.207  1.00  0.00           N  
ATOM    156  H   VAL    11      45.947  38.013  36.648  1.00  0.00           H  
ATOM    157  CA  VAL    11      44.579  36.362  36.945  1.00  0.00           C  
ATOM    158  HA  VAL    11      43.989  35.616  36.413  1.00  0.00           H  
ATOM    159  CB  VAL    11      45.314  35.547  38.018  1.00  0.00           C  
ATOM    160  HB  VAL    11      45.627  36.146  38.873  1.00  0.00           H  
ATOM    161  CG1 VAL    11      44.412  34.390  38.523  1.00  0.00           C  
ATOM    162 HG11 VAL    11      43.559  34.807  39.057  1.00  0.00           H  
ATOM    163 HG12 VAL    11      43.958  33.803  37.725  1.00  0.00           H  
ATOM    164 HG13 VAL    11      44.915  33.719  39.220  1.00  0.00           H  
ATOM    165  CG2 VAL    11      46.530  34.704  37.460  1.00  0.00           C  
ATOM    166 HG21 VAL    11      47.290  35.431  37.174  1.00  0.00           H  
ATOM    167 HG22 VAL    11      46.125  34.272  36.545  1.00  0.00           H  
ATOM    168 HG23 VAL    11      46.926  33.975  38.167  1.00  0.00           H  
ATOM    169  C   VAL    11      43.560  37.207  37.683  1.00  0.00           C  
ATOM    170  O   VAL    11      43.968  38.148  38.364  1.00  0.00           O  
ATOM    171  N   GLY    12      42.353  36.834  37.528  1.00  0.00           N  
ATOM    172  H   GLY    12      42.239  36.041  36.912  1.00  0.00           H  
ATOM    173  CA  GLY    12      41.127  37.621  37.856  1.00  0.00           C  
ATOM    174  HA2 GLY    12      40.295  36.925  37.963  1.00  0.00           H  
ATOM    175  HA3 GLY    12      41.291  38.146  38.797  1.00  0.00           H  
ATOM    176  C   GLY    12      40.761  38.740  36.892  1.00  0.00           C  
ATOM    177  O   GLY    12      41.572  39.344  36.223  1.00  0.00           O  
ATOM    178  N   SER    13      39.603  39.324  37.007  1.00  0.00           N  
ATOM    179  H   SER    13      38.875  38.843  37.516  1.00  0.00           H  
ATOM    180  CA  SER    13      39.055  40.391  36.040  1.00  0.00           C  
ATOM    181  HA  SER    13      39.693  40.613  35.186  1.00  0.00           H  
ATOM    182  CB  SER    13      37.780  39.772  35.473  1.00  0.00           C  
ATOM    183  HB2 SER    13      37.917  38.793  35.014  1.00  0.00           H  
ATOM    184  HB3 SER    13      37.496  40.400  34.629  1.00  0.00           H  
ATOM    185  OG  SER    13      36.754  39.745  36.444  1.00  0.00           O  
ATOM    186  HG  SER    13      36.609  38.893  36.862  1.00  0.00           H  
ATOM    187  C   SER    13      38.718  41.755  36.775  1.00  0.00           C  
ATOM    188  O   SER    13      37.960  42.550  36.232  1.00  0.00           O  
ATOM    189  N   GLY    14      39.052  41.861  38.056  1.00  0.00           N  
ATOM    190  H   GLY    14      39.639  41.182  38.519  1.00  0.00           H  
ATOM    191  CA  GLY    14      38.619  42.949  38.929  1.00  0.00           C  
ATOM    192  HA2 GLY    14      37.540  43.070  39.030  1.00  0.00           H  
ATOM    193  HA3 GLY    14      38.815  42.690  39.969  1.00  0.00           H  
ATOM    194  C   GLY    14      39.126  44.341  38.562  1.00  0.00           C  
ATOM    195  O   GLY    14      39.839  44.508  37.555  1.00  0.00           O  
ATOM    196  N   PRO    15      38.828  45.364  39.310  1.00  0.00           N  
ATOM    197  CD  PRO    15      37.983  45.410  40.479  1.00  0.00           C  
ATOM    198  HD2 PRO    15      36.984  45.000  40.327  1.00  0.00           H  
ATOM    199  HD3 PRO    15      38.312  44.605  41.137  1.00  0.00           H  
ATOM    200  CG  PRO    15      38.087  46.783  41.096  1.00  0.00           C  
ATOM    201  HG2 PRO    15      37.215  47.205  41.597  1.00  0.00           H  
ATOM    202  HG3 PRO    15      38.907  46.841  41.811  1.00  0.00           H  
ATOM    203  CB  PRO    15      38.318  47.700  39.881  1.00  0.00           C  
ATOM    204  HB2 PRO    15      38.870  48.552  40.279  1.00  0.00           H  
ATOM    205  HB3 PRO    15      37.406  48.052  39.401  1.00  0.00           H  
ATOM    206  CA  PRO    15      38.978  46.785  38.840  1.00  0.00           C  
ATOM    207  HA  PRO    15      38.595  47.085  37.865  1.00  0.00           H  
ATOM    208  C   PRO    15      40.426  47.125  38.770  1.00  0.00           C  
ATOM    209  O   PRO    15      41.021  47.905  37.974  1.00  0.00           O  
ATOM    210  N   THR    16      41.170  46.548  39.726  1.00  0.00           N  
ATOM    211  H   THR    16      40.645  46.111  40.469  1.00  0.00           H  
ATOM    212  CA  THR    16      42.644  46.728  39.884  1.00  0.00           C  
ATOM    213  HA  THR    16      42.932  47.776  39.797  1.00  0.00           H  
ATOM    214  CB  THR    16      43.132  46.297  41.336  1.00  0.00           C  
ATOM    215  HB  THR    16      44.124  46.737  41.433  1.00  0.00           H  
ATOM    216  CG2 THR    16      42.197  46.887  42.357  1.00  0.00           C  
ATOM    217 HG21 THR    16      42.255  47.969  42.247  1.00  0.00           H  
ATOM    218 HG22 THR    16      42.623  46.819  43.358  1.00  0.00           H  
ATOM    219 HG23 THR    16      41.205  46.436  42.367  1.00  0.00           H  
ATOM    220  OG1 THR    16      43.182  44.902  41.519  1.00  0.00           O  
ATOM    221  HG1 THR    16      42.299  44.630  41.783  1.00  0.00           H  
ATOM    222  C   THR    16      43.554  46.032  38.819  1.00  0.00           C  
ATOM    223  O   THR    16      44.298  46.724  38.054  1.00  0.00           O  
ATOM    224  N   ALA    17      43.419  44.714  38.677  1.00  0.00           N  
ATOM    225  H   ALA    17      42.803  44.241  39.323  1.00  0.00           H  
ATOM    226  CA  ALA    17      43.780  43.871  37.475  1.00  0.00           C  
ATOM    227  HA  ALA    17      44.866  43.910  37.568  1.00  0.00           H  
ATOM    228  CB  ALA    17      43.166  42.468  37.732  1.00  0.00           C  
ATOM    229  HB1 ALA    17      43.720  41.665  37.245  1.00  0.00           H  
ATOM    230  HB2 ALA    17      43.075  42.291  38.804  1.00  0.00           H  
ATOM    231  HB3 ALA    17      42.199  42.331  37.247  1.00  0.00           H  
ATOM    232  C   ALA    17      43.319  44.530  36.155  1.00  0.00           C  
ATOM    233  O   ALA    17      44.098  44.550  35.191  1.00  0.00           O  
ATOM    234  N   SER    18      42.164  45.092  36.081  1.00  0.00           N  
ATOM    235  H   SER    18      41.561  45.129  36.890  1.00  0.00           H  
ATOM    236  CA  SER    18      41.660  45.752  34.877  1.00  0.00           C  
ATOM    237  HA  SER    18      41.666  45.051  34.042  1.00  0.00           H  
ATOM    238  CB  SER    18      40.106  46.149  35.043  1.00  0.00           C  
ATOM    239  HB2 SER    18      39.843  46.743  34.167  1.00  0.00           H  
ATOM    240  HB3 SER    18      39.932  46.670  35.985  1.00  0.00           H  
ATOM    241  OG  SER    18      39.341  44.923  34.876  1.00  0.00           O  
ATOM    242  HG  SER    18      39.211  44.541  35.747  1.00  0.00           H  
ATOM    243  C   SER    18      42.459  46.957  34.449  1.00  0.00           C  
ATOM    244  O   SER    18      42.532  47.159  33.273  1.00  0.00           O  
ATOM    245  N   ALA    19      43.156  47.645  35.351  1.00  0.00           N  
ATOM    246  H   ALA    19      43.102  47.375  36.323  1.00  0.00           H  
ATOM    247  CA  ALA    19      44.141  48.664  34.849  1.00  0.00           C  
ATOM    248  HA  ALA    19      43.586  49.374  34.236  1.00  0.00           H  
ATOM    249  CB  ALA    19      44.724  49.366  36.045  1.00  0.00           C  
ATOM    250  HB1 ALA    19      45.233  48.706  36.747  1.00  0.00           H  
ATOM    251  HB2 ALA    19      45.518  50.005  35.660  1.00  0.00           H  
ATOM    252  HB3 ALA    19      44.012  50.033  36.531  1.00  0.00           H  
ATOM    253  C   ALA    19      45.235  48.125  33.974  1.00  0.00           C  
ATOM    254  O   ALA    19      45.504  48.626  32.905  1.00  0.00           O  
ATOM    255  N   TYR    20      45.897  46.992  34.378  1.00  0.00           N  
ATOM    256  H   TYR    20      45.602  46.478  35.196  1.00  0.00           H  
ATOM    257  CA  TYR    20      46.835  46.353  33.443  1.00  0.00           C  
ATOM    258  HA  TYR    20      47.655  47.060  33.313  1.00  0.00           H  
ATOM    259  CB  TYR    20      47.467  45.026  34.029  1.00  0.00           C  
ATOM    260  HB2 TYR    20      48.184  44.588  33.335  1.00  0.00           H  
ATOM    261  HB3 TYR    20      46.696  44.275  34.203  1.00  0.00           H  
ATOM    262  CG  TYR    20      48.308  45.373  35.279  1.00  0.00           C  
ATOM    263  CD1 TYR    20      47.763  45.612  36.584  1.00  0.00           C  
ATOM    264  HD1 TYR    20      46.697  45.630  36.754  1.00  0.00           H  
ATOM    265  CE1 TYR    20      48.616  45.781  37.660  1.00  0.00           C  
ATOM    266  HE1 TYR    20      48.141  45.846  38.629  1.00  0.00           H  
ATOM    267  CZ  TYR    20      50.052  45.850  37.499  1.00  0.00           C  
ATOM    268  OH  TYR    20      50.885  46.060  38.547  1.00  0.00           O  
ATOM    269  HH  TYR    20      50.535  45.874  39.421  1.00  0.00           H  
ATOM    270  CE2 TYR    20      50.538  45.556  36.246  1.00  0.00           C  
ATOM    271  HE2 TYR    20      51.605  45.404  36.176  1.00  0.00           H  
ATOM    272  CD2 TYR    20      49.673  45.363  35.144  1.00  0.00           C  
ATOM    273  HD2 TYR    20      50.068  45.079  34.180  1.00  0.00           H  
ATOM    274  C   TYR    20      46.222  46.047  32.100  1.00  0.00           C  
ATOM    275  O   TYR    20      46.786  46.408  31.106  1.00  0.00           O  
ATOM    276  N   ALA    21      45.037  45.329  32.023  1.00  0.00           N  
ATOM    277  H   ALA    21      44.634  44.980  32.882  1.00  0.00           H  
ATOM    278  CA  ALA    21      44.392  45.085  30.678  1.00  0.00           C  
ATOM    279  HA  ALA    21      45.079  44.356  30.247  1.00  0.00           H  
ATOM    280  CB  ALA    21      43.057  44.359  30.823  1.00  0.00           C  
ATOM    281  HB1 ALA    21      42.363  44.967  31.403  1.00  0.00           H  
ATOM    282  HB2 ALA    21      42.664  44.118  29.835  1.00  0.00           H  
ATOM    283  HB3 ALA    21      43.136  43.374  31.281  1.00  0.00           H  
ATOM    284  C   ALA    21      44.328  46.308  29.768  1.00  0.00           C  
ATOM    285  O   ALA    21      44.474  46.199  28.557  1.00  0.00           O  
ATOM    286  N   ARG    22      43.984  47.429  30.394  1.00  0.00           N  
ATOM    287  H   ARG    22      43.814  47.398  31.389  1.00  0.00           H  
ATOM    288  CA  ARG    22      43.703  48.682  29.768  1.00  0.00           C  
ATOM    289  HA  ARG    22      43.032  48.491  28.930  1.00  0.00           H  
ATOM    290  CB  ARG    22      42.808  49.495  30.700  1.00  0.00           C  
ATOM    291  HB2 ARG    22      43.088  49.367  31.745  1.00  0.00           H  
ATOM    292  HB3 ARG    22      41.857  48.973  30.589  1.00  0.00           H  
ATOM    293  CG  ARG    22      42.732  50.989  30.476  1.00  0.00           C  
ATOM    294  HG2 ARG    22      42.307  51.446  31.369  1.00  0.00           H  
ATOM    295  HG3 ARG    22      43.733  51.421  30.476  1.00  0.00           H  
ATOM    296  CD  ARG    22      41.929  51.433  29.266  1.00  0.00           C  
ATOM    297  HD2 ARG    22      42.479  51.113  28.382  1.00  0.00           H  
ATOM    298  HD3 ARG    22      40.977  50.903  29.300  1.00  0.00           H  
ATOM    299  NE  ARG    22      41.894  52.951  29.251  1.00  0.00           N  
ATOM    300  HE  ARG    22      42.633  53.516  28.857  1.00  0.00           H  
ATOM    301  CZ  ARG    22      40.833  53.629  29.560  1.00  0.00           C  
ATOM    302  NH1 ARG    22      39.884  53.163  30.251  1.00  0.00           N  
ATOM    303 HH11 ARG    22      39.952  52.209  30.575  1.00  0.00           H  
ATOM    304 HH12 ARG    22      39.112  53.721  30.586  1.00  0.00           H  
ATOM    305  NH2 ARG    22      40.740  54.859  29.249  1.00  0.00           N  
ATOM    306 HH21 ARG    22      41.618  55.217  28.900  1.00  0.00           H  
ATOM    307 HH22 ARG    22      39.959  55.435  29.531  1.00  0.00           H  
ATOM    308  C   ARG    22      44.950  49.402  29.284  1.00  0.00           C  
ATOM    309  O   ARG    22      44.988  49.782  28.105  1.00  0.00           O  
ATOM    310  N   ILE    23      45.954  49.498  30.158  1.00  0.00           N  
ATOM    311  H   ILE    23      45.658  49.299  31.103  1.00  0.00           H  
ATOM    312  CA  ILE    23      47.213  50.164  29.898  1.00  0.00           C  
ATOM    313  HA  ILE    23      47.060  51.146  29.451  1.00  0.00           H  
ATOM    314  CB  ILE    23      47.959  50.368  31.266  1.00  0.00           C  
ATOM    315  HB  ILE    23      48.079  49.356  31.651  1.00  0.00           H  
ATOM    316  CG2 ILE    23      49.417  50.887  31.087  1.00  0.00           C  
ATOM    317 HG21 ILE    23      49.452  51.681  30.342  1.00  0.00           H  
ATOM    318 HG22 ILE    23      50.032  51.297  31.888  1.00  0.00           H  
ATOM    319 HG23 ILE    23      50.038  50.097  30.664  1.00  0.00           H  
ATOM    320  CG1 ILE    23      47.181  51.294  32.266  1.00  0.00           C  
ATOM    321 HG12 ILE    23      47.801  51.361  33.160  1.00  0.00           H  
ATOM    322 HG13 ILE    23      46.163  51.051  32.570  1.00  0.00           H  
ATOM    323  CD1 ILE    23      47.031  52.728  31.764  1.00  0.00           C  
ATOM    324 HD11 ILE    23      47.948  53.145  31.346  1.00  0.00           H  
ATOM    325 HD12 ILE    23      46.214  52.800  31.046  1.00  0.00           H  
ATOM    326 HD13 ILE    23      46.815  53.319  32.654  1.00  0.00           H  
ATOM    327  C   ILE    23      48.014  49.228  28.942  1.00  0.00           C  
ATOM    328  O   ILE    23      48.695  49.687  28.031  1.00  0.00           O  
ATOM    329  N   LEU    24      47.900  47.903  29.037  1.00  0.00           N  
ATOM    330  H   LEU    24      47.192  47.541  29.660  1.00  0.00           H  
ATOM    331  CA  LEU    24      48.586  47.072  28.035  1.00  0.00           C  
ATOM    332  HA  LEU    24      49.624  47.364  27.880  1.00  0.00           H  
ATOM    333  CB  LEU    24      48.739  45.592  28.487  1.00  0.00           C  
ATOM    334  HB2 LEU    24      49.056  44.923  27.686  1.00  0.00           H  
ATOM    335  HB3 LEU    24      47.722  45.224  28.620  1.00  0.00           H  
ATOM    336  CG  LEU    24      49.646  45.268  29.636  1.00  0.00           C  
ATOM    337  HG  LEU    24      49.659  46.026  30.419  1.00  0.00           H  
ATOM    338  CD1 LEU    24      49.083  44.053  30.385  1.00  0.00           C  
ATOM    339 HD11 LEU    24      49.794  43.875  31.192  1.00  0.00           H  
ATOM    340 HD12 LEU    24      48.072  44.192  30.767  1.00  0.00           H  
ATOM    341 HD13 LEU    24      49.046  43.202  29.705  1.00  0.00           H  
ATOM    342  CD2 LEU    24      51.061  44.982  29.319  1.00  0.00           C  
ATOM    343 HD21 LEU    24      51.568  44.855  30.275  1.00  0.00           H  
ATOM    344 HD22 LEU    24      51.213  44.061  28.755  1.00  0.00           H  
ATOM    345 HD23 LEU    24      51.413  45.845  28.754  1.00  0.00           H  
ATOM    346  C   LEU    24      47.888  47.252  26.694  1.00  0.00           C  
ATOM    347  O   LEU    24      48.476  47.398  25.661  1.00  0.00           O  
ATOM    348  N   SER    25      46.548  47.508  26.775  1.00  0.00           N  
ATOM    349  H   SER    25      45.982  47.298  27.585  1.00  0.00           H  
ATOM    350  CA  SER    25      45.845  47.755  25.535  1.00  0.00           C  
ATOM    351  HA  SER    25      46.062  47.052  24.731  1.00  0.00           H  
ATOM    352  CB  SER    25      44.318  47.532  25.603  1.00  0.00           C  
ATOM    353  HB2 SER    25      43.950  47.899  24.645  1.00  0.00           H  
ATOM    354  HB3 SER    25      43.917  48.030  26.486  1.00  0.00           H  
ATOM    355  OG  SER    25      44.076  46.143  25.776  1.00  0.00           O  
ATOM    356  HG  SER    25      44.230  45.920  26.697  1.00  0.00           H  
ATOM    357  C   SER    25      46.137  49.164  24.989  1.00  0.00           C  
ATOM    358  O   SER    25      46.259  49.323  23.775  1.00  0.00           O  
ATOM    359  N   GLU    26      46.444  50.181  25.785  1.00  0.00           N  
ATOM    360  H   GLU    26      46.308  50.070  26.780  1.00  0.00           H  
ATOM    361  CA  GLU    26      46.933  51.561  25.382  1.00  0.00           C  
ATOM    362  HA  GLU    26      46.439  51.878  24.463  1.00  0.00           H  
ATOM    363  CB  GLU    26      46.610  52.619  26.467  1.00  0.00           C  
ATOM    364  HB2 GLU    26      47.106  53.564  26.247  1.00  0.00           H  
ATOM    365  HB3 GLU    26      47.095  52.354  27.406  1.00  0.00           H  
ATOM    366  CG  GLU    26      45.156  52.909  26.604  1.00  0.00           C  
ATOM    367  HG2 GLU    26      44.877  53.477  25.716  1.00  0.00           H  
ATOM    368  HG3 GLU    26      44.529  52.023  26.698  1.00  0.00           H  
ATOM    369  CD  GLU    26      44.828  53.706  27.843  1.00  0.00           C  
ATOM    370  OE1 GLU    26      43.702  54.320  27.838  1.00  0.00           O  
ATOM    371  OE2 GLU    26      45.583  53.845  28.832  1.00  0.00           O  
ATOM    372  C   GLU    26      48.412  51.638  25.022  1.00  0.00           C  
ATOM    373  O   GLU    26      48.860  52.355  24.093  1.00  0.00           O  
ATOM    374  N   GLU    27      49.279  50.951  25.730  1.00  0.00           N  
ATOM    375  H   GLU    27      49.016  50.359  26.505  1.00  0.00           H  
ATOM    376  CA  GLU    27      50.762  51.119  25.627  1.00  0.00           C  
ATOM    377  HA  GLU    27      50.974  52.015  25.045  1.00  0.00           H  
ATOM    378  CB  GLU    27      51.251  51.354  27.085  1.00  0.00           C  
ATOM    379  HB2 GLU    27      52.314  51.571  27.195  1.00  0.00           H  
ATOM    380  HB3 GLU    27      51.285  50.408  27.626  1.00  0.00           H  
ATOM    381  CG  GLU    27      50.623  52.455  27.959  1.00  0.00           C  
ATOM    382  HG2 GLU    27      51.171  52.425  28.900  1.00  0.00           H  
ATOM    383  HG3 GLU    27      49.568  52.310  28.191  1.00  0.00           H  
ATOM    384  CD  GLU    27      50.613  53.842  27.344  1.00  0.00           C  
ATOM    385  OE1 GLU    27      49.760  54.679  27.740  1.00  0.00           O  
ATOM    386  OE2 GLU    27      51.421  54.222  26.415  1.00  0.00           O  
ATOM    387  C   GLU    27      51.526  49.944  24.992  1.00  0.00           C  
ATOM    388  O   GLU    27      52.595  50.126  24.547  1.00  0.00           O  
ATOM    389  N   ALA    28      50.878  48.786  25.069  1.00  0.00           N  
ATOM    390  H   ALA    28      49.954  48.633  25.448  1.00  0.00           H  
ATOM    391  CA  ALA    28      51.554  47.512  24.663  1.00  0.00           C  
ATOM    392  HA  ALA    28      52.481  47.740  24.137  1.00  0.00           H  
ATOM    393  CB  ALA    28      51.951  46.780  25.893  1.00  0.00           C  
ATOM    394  HB1 ALA    28      52.442  47.454  26.594  1.00  0.00           H  
ATOM    395  HB2 ALA    28      52.583  45.915  25.694  1.00  0.00           H  
ATOM    396  HB3 ALA    28      51.115  46.263  26.363  1.00  0.00           H  
ATOM    397  C   ALA    28      50.751  46.587  23.616  1.00  0.00           C  
ATOM    398  O   ALA    28      50.470  45.391  23.981  1.00  0.00           O  
ATOM    399  N   PRO    29      50.218  47.108  22.500  1.00  0.00           N  
ATOM    400  CD  PRO    29      50.492  48.510  21.967  1.00  0.00           C  
ATOM    401  HD2 PRO    29      51.524  48.853  22.036  1.00  0.00           H  
ATOM    402  HD3 PRO    29      49.883  49.217  22.531  1.00  0.00           H  
ATOM    403  CG  PRO    29      50.140  48.504  20.559  1.00  0.00           C  
ATOM    404  HG2 PRO    29      50.957  48.084  19.972  1.00  0.00           H  
ATOM    405  HG3 PRO    29      49.718  49.492  20.374  1.00  0.00           H  
ATOM    406  CB  PRO    29      48.989  47.536  20.542  1.00  0.00           C  
ATOM    407  HB2 PRO    29      48.846  47.080  19.562  1.00  0.00           H  
ATOM    408  HB3 PRO    29      48.082  47.967  20.966  1.00  0.00           H  
ATOM    409  CA  PRO    29      49.403  46.387  21.482  1.00  0.00           C  
ATOM    410  HA  PRO    29      48.513  45.863  21.828  1.00  0.00           H  
ATOM    411  C   PRO    29      50.309  45.363  20.714  1.00  0.00           C  
ATOM    412  O   PRO    29      49.790  44.538  19.999  1.00  0.00           O  
ATOM    413  N   GLY    30      51.613  45.374  21.017  1.00  0.00           N  
ATOM    414  H   GLY    30      51.897  46.087  21.673  1.00  0.00           H  
ATOM    415  CA  GLY    30      52.604  44.347  20.586  1.00  0.00           C  
ATOM    416  HA2 GLY    30      53.619  44.742  20.618  1.00  0.00           H  
ATOM    417  HA3 GLY    30      52.333  43.984  19.594  1.00  0.00           H  
ATOM    418  C   GLY    30      52.630  43.265  21.696  1.00  0.00           C  
ATOM    419  O   GLY    30      53.227  42.219  21.433  1.00  0.00           O  
ATOM    420  N   ALA    31      51.879  43.380  22.796  1.00  0.00           N  
ATOM    421  H   ALA    31      51.262  44.153  23.002  1.00  0.00           H  
ATOM    422  CA  ALA    31      51.710  42.246  23.656  1.00  0.00           C  
ATOM    423  HA  ALA    31      52.539  41.540  23.604  1.00  0.00           H  
ATOM    424  CB  ALA    31      51.730  42.619  25.188  1.00  0.00           C  
ATOM    425  HB1 ALA    31      50.862  43.265  25.318  1.00  0.00           H  
ATOM    426  HB2 ALA    31      52.599  43.211  25.476  1.00  0.00           H  
ATOM    427  HB3 ALA    31      51.694  41.761  25.860  1.00  0.00           H  
ATOM    428  C   ALA    31      50.520  41.353  23.347  1.00  0.00           C  
ATOM    429  O   ALA    31      49.423  41.869  23.203  1.00  0.00           O  
ATOM    430  N   THR    32      50.770  39.987  23.442  1.00  0.00           N  
ATOM    431  H   THR    32      51.696  39.625  23.619  1.00  0.00           H  
ATOM    432  CA  THR    32      49.587  39.023  23.562  1.00  0.00           C  
ATOM    433  HA  THR    32      48.687  39.390  23.067  1.00  0.00           H  
ATOM    434  CB  THR    32      49.782  37.690  22.808  1.00  0.00           C  
ATOM    435  HB  THR    32      48.965  36.980  22.935  1.00  0.00           H  
ATOM    436  CG2 THR    32      49.964  38.005  21.264  1.00  0.00           C  
ATOM    437 HG21 THR    32      49.774  37.058  20.760  1.00  0.00           H  
ATOM    438 HG22 THR    32      50.989  38.339  21.102  1.00  0.00           H  
ATOM    439 HG23 THR    32      49.245  38.689  20.813  1.00  0.00           H  
ATOM    440  OG1 THR    32      50.980  37.002  23.258  1.00  0.00           O  
ATOM    441  HG1 THR    32      51.728  37.457  22.865  1.00  0.00           H  
ATOM    442  C   THR    32      49.316  38.719  25.038  1.00  0.00           C  
ATOM    443  O   THR    32      50.261  38.718  25.858  1.00  0.00           O  
ATOM    444  N   ILE    33      48.064  38.653  25.395  1.00  0.00           N  
ATOM    445  H   ILE    33      47.382  38.700  24.651  1.00  0.00           H  
ATOM    446  CA  ILE    33      47.616  38.866  26.765  1.00  0.00           C  
ATOM    447  HA  ILE    33      48.430  38.656  27.459  1.00  0.00           H  
ATOM    448  CB  ILE    33      47.121  40.306  27.007  1.00  0.00           C  
ATOM    449  HB  ILE    33      46.277  40.547  26.359  1.00  0.00           H  
ATOM    450  CG2 ILE    33      46.744  40.601  28.503  1.00  0.00           C  
ATOM    451 HG21 ILE    33      46.026  39.847  28.822  1.00  0.00           H  
ATOM    452 HG22 ILE    33      46.258  41.573  28.585  1.00  0.00           H  
ATOM    453 HG23 ILE    33      47.656  40.585  29.101  1.00  0.00           H  
ATOM    454  CG1 ILE    33      48.219  41.311  26.672  1.00  0.00           C  
ATOM    455 HG12 ILE    33      48.979  41.245  27.450  1.00  0.00           H  
ATOM    456 HG13 ILE    33      48.722  41.091  25.730  1.00  0.00           H  
ATOM    457  CD1 ILE    33      47.723  42.753  26.455  1.00  0.00           C  
ATOM    458 HD11 ILE    33      47.005  42.740  25.636  1.00  0.00           H  
ATOM    459 HD12 ILE    33      47.273  43.189  27.347  1.00  0.00           H  
ATOM    460 HD13 ILE    33      48.603  43.339  26.192  1.00  0.00           H  
ATOM    461  C   ILE    33      46.455  37.957  27.005  1.00  0.00           C  
ATOM    462  O   ILE    33      45.470  37.991  26.274  1.00  0.00           O  
ATOM    463  N   ALA    34      46.602  37.027  27.917  1.00  0.00           N  
ATOM    464  H   ALA    34      47.498  36.820  28.335  1.00  0.00           H  
ATOM    465  CA  ALA    34      45.436  36.256  28.409  1.00  0.00           C  
ATOM    466  HA  ALA    34      44.579  36.405  27.752  1.00  0.00           H  
ATOM    467  CB  ALA    34      45.713  34.713  28.377  1.00  0.00           C  
ATOM    468  HB1 ALA    34      45.683  34.349  27.350  1.00  0.00           H  
ATOM    469  HB2 ALA    34      46.629  34.531  28.939  1.00  0.00           H  
ATOM    470  HB3 ALA    34      45.045  34.095  28.976  1.00  0.00           H  
ATOM    471  C   ALA    34      45.020  36.618  29.764  1.00  0.00           C  
ATOM    472  O   ALA    34      45.860  36.877  30.625  1.00  0.00           O  
ATOM    473  N   MET    35      43.676  36.729  30.009  1.00  0.00           N  
ATOM    474  H   MET    35      43.057  36.608  29.220  1.00  0.00           H  
ATOM    475  CA  MET    35      43.096  37.191  31.254  1.00  0.00           C  
ATOM    476  HA  MET    35      43.874  37.210  32.018  1.00  0.00           H  
ATOM    477  CB  MET    35      42.608  38.625  31.208  1.00  0.00           C  
ATOM    478  HB2 MET    35      43.427  39.341  31.136  1.00  0.00           H  
ATOM    479  HB3 MET    35      42.011  38.766  30.308  1.00  0.00           H  
ATOM    480  CG  MET    35      41.648  39.026  32.362  1.00  0.00           C  
ATOM    481  HG2 MET    35      41.004  38.179  32.600  1.00  0.00           H  
ATOM    482  HG3 MET    35      42.256  39.075  33.265  1.00  0.00           H  
ATOM    483  SD  MET    35      40.779  40.635  32.071  1.00  0.00           S  
ATOM    484  CE  MET    35      41.895  41.737  33.089  1.00  0.00           C  
ATOM    485  HE1 MET    35      42.907  41.711  32.685  1.00  0.00           H  
ATOM    486  HE2 MET    35      41.529  42.757  32.973  1.00  0.00           H  
ATOM    487  HE3 MET    35      42.031  41.524  34.149  1.00  0.00           H  
ATOM    488  C   MET    35      42.158  36.103  31.708  1.00  0.00           C  
ATOM    489  O   MET    35      41.243  35.766  30.908  1.00  0.00           O  
ATOM    490  N   PHE    36      42.385  35.425  32.815  1.00  0.00           N  
ATOM    491  H   PHE    36      43.173  35.762  33.351  1.00  0.00           H  
ATOM    492  CA  PHE    36      41.596  34.262  33.327  1.00  0.00           C  
ATOM    493  HA  PHE    36      40.964  33.905  32.513  1.00  0.00           H  
ATOM    494  CB  PHE    36      42.586  33.124  33.669  1.00  0.00           C  
ATOM    495  HB2 PHE    36      43.116  33.427  34.572  1.00  0.00           H  
ATOM    496  HB3 PHE    36      41.963  32.269  33.931  1.00  0.00           H  
ATOM    497  CG  PHE    36      43.577  32.694  32.574  1.00  0.00           C  
ATOM    498  CD1 PHE    36      43.182  31.769  31.604  1.00  0.00           C  
ATOM    499  HD1 PHE    36      42.156  31.433  31.581  1.00  0.00           H  
ATOM    500  CE1 PHE    36      44.046  31.407  30.504  1.00  0.00           C  
ATOM    501  HE1 PHE    36      43.705  30.692  29.770  1.00  0.00           H  
ATOM    502  CZ  PHE    36      45.377  31.954  30.516  1.00  0.00           C  
ATOM    503  HZ  PHE    36      46.097  31.645  29.773  1.00  0.00           H  
ATOM    504  CE2 PHE    36      45.818  32.697  31.599  1.00  0.00           C  
ATOM    505  HE2 PHE    36      46.835  33.060  31.582  1.00  0.00           H  
ATOM    506  CD2 PHE    36      44.921  33.129  32.613  1.00  0.00           C  
ATOM    507  HD2 PHE    36      45.166  33.835  33.392  1.00  0.00           H  
ATOM    508  C   PHE    36      40.868  34.678  34.573  1.00  0.00           C  
ATOM    509  O   PHE    36      41.496  35.180  35.508  1.00  0.00           O  
ATOM    510  N   GLU    37      39.567  34.414  34.617  1.00  0.00           N  
ATOM    511  H   GLU    37      39.217  33.834  33.868  1.00  0.00           H  
ATOM    512  CA  GLU    37      38.679  34.686  35.723  1.00  0.00           C  
ATOM    513  HA  GLU    37      39.163  34.949  36.664  1.00  0.00           H  
ATOM    514  CB  GLU    37      37.601  35.765  35.392  1.00  0.00           C  
ATOM    515  HB2 GLU    37      37.201  35.583  34.395  1.00  0.00           H  
ATOM    516  HB3 GLU    37      38.279  36.597  35.206  1.00  0.00           H  
ATOM    517  CG  GLU    37      36.481  35.988  36.298  1.00  0.00           C  
ATOM    518  HG2 GLU    37      35.908  36.828  35.907  1.00  0.00           H  
ATOM    519  HG3 GLU    37      35.901  35.065  36.335  1.00  0.00           H  
ATOM    520  CD  GLU    37      37.014  36.284  37.741  1.00  0.00           C  
ATOM    521  OE1 GLU    37      37.638  37.304  37.973  1.00  0.00           O  
ATOM    522  OE2 GLU    37      36.804  35.473  38.637  1.00  0.00           O  
ATOM    523  C   GLU    37      38.041  33.330  36.131  1.00  0.00           C  
ATOM    524  O   GLU    37      37.329  32.739  35.325  1.00  0.00           O  
ATOM    525  N   VAL    38      38.135  32.926  37.358  1.00  0.00           N  
ATOM    526  H   VAL    38      38.714  33.512  37.942  1.00  0.00           H  
ATOM    527  CA  VAL    38      37.473  31.707  37.904  1.00  0.00           C  
ATOM    528  HA  VAL    38      37.875  30.881  37.318  1.00  0.00           H  
ATOM    529  CB  VAL    38      38.013  31.380  39.356  1.00  0.00           C  
ATOM    530  HB  VAL    38      39.100  31.379  39.281  1.00  0.00           H  
ATOM    531  CG1 VAL    38      37.667  32.336  40.537  1.00  0.00           C  
ATOM    532 HG11 VAL    38      37.725  33.364  40.182  1.00  0.00           H  
ATOM    533 HG12 VAL    38      38.356  32.145  41.360  1.00  0.00           H  
ATOM    534 HG13 VAL    38      36.610  32.103  40.669  1.00  0.00           H  
ATOM    535  CG2 VAL    38      37.693  30.004  39.895  1.00  0.00           C  
ATOM    536 HG21 VAL    38      36.659  29.863  39.580  1.00  0.00           H  
ATOM    537 HG22 VAL    38      37.818  29.867  40.969  1.00  0.00           H  
ATOM    538 HG23 VAL    38      38.296  29.245  39.399  1.00  0.00           H  
ATOM    539  C   VAL    38      35.895  31.836  37.861  1.00  0.00           C  
ATOM    540  O   VAL    38      35.258  30.799  37.904  1.00  0.00           O  
ATOM    541  N   GLY    39      35.324  33.031  37.784  1.00  0.00           N  
ATOM    542  H   GLY    39      35.965  33.801  37.910  1.00  0.00           H  
ATOM    543  CA  GLY    39      33.916  33.310  37.895  1.00  0.00           C  
ATOM    544  HA2 GLY    39      33.485  32.499  38.483  1.00  0.00           H  
ATOM    545  HA3 GLY    39      33.631  34.183  38.482  1.00  0.00           H  
ATOM    546  C   GLY    39      33.167  33.310  36.573  1.00  0.00           C  
ATOM    547  O   GLY    39      33.818  33.431  35.542  1.00  0.00           O  
ATOM    548  N   PRO    40      31.829  33.226  36.604  1.00  0.00           N  
ATOM    549  CD  PRO    40      31.056  32.910  37.791  1.00  0.00           C  
ATOM    550  HD2 PRO    40      31.154  31.880  38.134  1.00  0.00           H  
ATOM    551  HD3 PRO    40      31.259  33.574  38.631  1.00  0.00           H  
ATOM    552  CG  PRO    40      29.561  33.096  37.367  1.00  0.00           C  
ATOM    553  HG2 PRO    40      29.249  34.123  37.555  1.00  0.00           H  
ATOM    554  HG3 PRO    40      28.827  32.431  37.821  1.00  0.00           H  
ATOM    555  CB  PRO    40      29.539  32.879  35.788  1.00  0.00           C  
ATOM    556  HB2 PRO    40      29.515  31.806  35.599  1.00  0.00           H  
ATOM    557  HB3 PRO    40      28.811  33.558  35.343  1.00  0.00           H  
ATOM    558  CA  PRO    40      30.942  33.408  35.457  1.00  0.00           C  
ATOM    559  HA  PRO    40      31.265  32.885  34.557  1.00  0.00           H  
ATOM    560  C   PRO    40      30.851  34.896  34.937  1.00  0.00           C  
ATOM    561  O   PRO    40      31.181  35.796  35.685  1.00  0.00           O  
ATOM    562  N   THR    41      30.519  35.084  33.670  1.00  0.00           N  
ATOM    563  H   THR    41      30.181  34.264  33.186  1.00  0.00           H  
ATOM    564  CA  THR    41      30.268  36.390  33.176  1.00  0.00           C  
ATOM    565  HA  THR    41      30.931  37.063  33.720  1.00  0.00           H  
ATOM    566  CB  THR    41      30.425  36.486  31.631  1.00  0.00           C  
ATOM    567  HB  THR    41      29.619  35.967  31.112  1.00  0.00           H  
ATOM    568  CG2 THR    41      30.489  37.882  31.095  1.00  0.00           C  
ATOM    569 HG21 THR    41      31.108  38.573  31.667  1.00  0.00           H  
ATOM    570 HG22 THR    41      30.860  37.861  30.071  1.00  0.00           H  
ATOM    571 HG23 THR    41      29.463  38.243  31.018  1.00  0.00           H  
ATOM    572  OG1 THR    41      31.627  35.904  31.266  1.00  0.00           O  
ATOM    573  HG1 THR    41      31.580  34.998  30.953  1.00  0.00           H  
ATOM    574  C   THR    41      28.886  36.785  33.504  1.00  0.00           C  
ATOM    575  O   THR    41      27.946  36.029  33.182  1.00  0.00           O  
ATOM    576  N   VAL    42      28.706  37.933  34.134  1.00  0.00           N  
ATOM    577  H   VAL    42      29.482  38.530  34.382  1.00  0.00           H  
ATOM    578  CA  VAL    42      27.395  38.401  34.675  1.00  0.00           C  
ATOM    579  HA  VAL    42      26.613  37.677  34.446  1.00  0.00           H  
ATOM    580  CB  VAL    42      27.456  38.522  36.213  1.00  0.00           C  
ATOM    581  HB  VAL    42      26.429  38.598  36.571  1.00  0.00           H  
ATOM    582  CG1 VAL    42      27.920  37.219  36.867  1.00  0.00           C  
ATOM    583 HG11 VAL    42      27.716  37.115  37.932  1.00  0.00           H  
ATOM    584 HG12 VAL    42      28.957  37.146  36.537  1.00  0.00           H  
ATOM    585 HG13 VAL    42      27.438  36.378  36.369  1.00  0.00           H  
ATOM    586  CG2 VAL    42      28.301  39.658  36.720  1.00  0.00           C  
ATOM    587 HG21 VAL    42      27.882  40.651  36.555  1.00  0.00           H  
ATOM    588 HG22 VAL    42      28.421  39.533  37.796  1.00  0.00           H  
ATOM    589 HG23 VAL    42      29.195  39.523  36.111  1.00  0.00           H  
ATOM    590  C   VAL    42      26.828  39.768  34.165  1.00  0.00           C  
ATOM    591  O   VAL    42      25.679  40.042  34.510  1.00  0.00           O  
ATOM    592  N   SER    43      27.502  40.442  33.263  1.00  0.00           N  
ATOM    593  H   SER    43      28.389  40.077  32.947  1.00  0.00           H  
ATOM    594  CA  SER    43      27.038  41.777  32.729  1.00  0.00           C  
ATOM    595  HA  SER    43      25.949  41.822  32.699  1.00  0.00           H  
ATOM    596  CB  SER    43      27.529  42.919  33.640  1.00  0.00           C  
ATOM    597  HB2 SER    43      26.842  42.893  34.486  1.00  0.00           H  
ATOM    598  HB3 SER    43      27.576  43.834  33.049  1.00  0.00           H  
ATOM    599  OG  SER    43      28.829  42.832  34.087  1.00  0.00           O  
ATOM    600  HG  SER    43      28.984  43.620  34.613  1.00  0.00           H  
ATOM    601  C   SER    43      27.423  41.978  31.244  1.00  0.00           C  
ATOM    602  O   SER    43      28.388  41.397  30.785  1.00  0.00           O  
ATOM    603  N   ASN    44      26.575  42.698  30.483  1.00  0.00           N  
ATOM    604  H   ASN    44      25.735  43.118  30.854  1.00  0.00           H  
ATOM    605  CA  ASN    44      26.798  43.214  29.145  1.00  0.00           C  
ATOM    606  HA  ASN    44      27.690  42.827  28.652  1.00  0.00           H  
ATOM    607  CB  ASN    44      25.602  42.725  28.270  1.00  0.00           C  
ATOM    608  HB2 ASN    44      25.632  43.261  27.322  1.00  0.00           H  
ATOM    609  HB3 ASN    44      24.689  43.030  28.781  1.00  0.00           H  
ATOM    610  CG  ASN    44      25.617  41.233  28.022  1.00  0.00           C  
ATOM    611  OD1 ASN    44      26.264  40.636  27.154  1.00  0.00           O  
ATOM    612  ND2 ASN    44      24.909  40.595  28.906  1.00  0.00           N  
ATOM    613 HD21 ASN    44      24.363  41.082  29.602  1.00  0.00           H  
ATOM    614 HD22 ASN    44      24.884  39.586  28.921  1.00  0.00           H  
ATOM    615  C   ASN    44      26.996  44.774  29.329  1.00  0.00           C  
ATOM    616  O   ASN    44      25.995  45.414  29.673  1.00  0.00           O  
ATOM    617  N   PRO    45      28.111  45.468  28.967  1.00  0.00           N  
ATOM    618  CD  PRO    45      28.240  46.916  29.150  1.00  0.00           C  
ATOM    619  HD2 PRO    45      28.264  47.170  30.210  1.00  0.00           H  
ATOM    620  HD3 PRO    45      27.329  47.330  28.719  1.00  0.00           H  
ATOM    621  CG  PRO    45      29.318  47.425  28.247  1.00  0.00           C  
ATOM    622  HG2 PRO    45      28.820  47.449  27.278  1.00  0.00           H  
ATOM    623  HG3 PRO    45      29.753  48.367  28.580  1.00  0.00           H  
ATOM    624  CB  PRO    45      30.284  46.253  28.251  1.00  0.00           C  
ATOM    625  HB2 PRO    45      30.805  46.099  27.306  1.00  0.00           H  
ATOM    626  HB3 PRO    45      30.894  46.320  29.151  1.00  0.00           H  
ATOM    627  CA  PRO    45      29.444  44.985  28.597  1.00  0.00           C  
ATOM    628  HA  PRO    45      29.258  44.295  27.775  1.00  0.00           H  
ATOM    629  C   PRO    45      30.083  44.054  29.654  1.00  0.00           C  
ATOM    630  O   PRO    45      29.627  44.054  30.818  1.00  0.00           O  
ATOM    631  N   PRO    46      31.175  43.274  29.310  1.00  0.00           N  
ATOM    632  CD  PRO    46      31.871  43.312  28.074  1.00  0.00           C  
ATOM    633  HD2 PRO    46      32.583  44.136  28.026  1.00  0.00           H  
ATOM    634  HD3 PRO    46      31.227  43.326  27.195  1.00  0.00           H  
ATOM    635  CG  PRO    46      32.692  42.051  27.951  1.00  0.00           C  
ATOM    636  HG2 PRO    46      32.073  41.192  27.692  1.00  0.00           H  
ATOM    637  HG3 PRO    46      33.438  42.105  27.158  1.00  0.00           H  
ATOM    638  CB  PRO    46      33.128  41.880  29.361  1.00  0.00           C  
ATOM    639  HB2 PRO    46      34.018  42.504  29.444  1.00  0.00           H  
ATOM    640  HB3 PRO    46      33.310  40.834  29.607  1.00  0.00           H  
ATOM    641  CA  PRO    46      31.965  42.471  30.237  1.00  0.00           C  
ATOM    642  HA  PRO    46      31.368  41.659  30.653  1.00  0.00           H  
ATOM    643  C   PRO    46      32.529  43.284  31.424  1.00  0.00           C  
ATOM    644  O   PRO    46      33.202  44.234  31.180  1.00  0.00           O  
ATOM    645  N   GLY    47      32.207  42.834  32.622  1.00  0.00           N  
ATOM    646  H   GLY    47      31.354  42.295  32.662  1.00  0.00           H  
ATOM    647  CA  GLY    47      32.746  43.509  33.833  1.00  0.00           C  
ATOM    648  HA2 GLY    47      32.829  42.802  34.658  1.00  0.00           H  
ATOM    649  HA3 GLY    47      33.715  43.916  33.543  1.00  0.00           H  
ATOM    650  C   GLY    47      31.954  44.757  34.315  1.00  0.00           C  
ATOM    651  O   GLY    47      32.294  45.360  35.332  1.00  0.00           O  
ATOM    652  N   ALA    48      30.828  45.075  33.699  1.00  0.00           N  
ATOM    653  H   ALA    48      30.539  44.486  32.931  1.00  0.00           H  
ATOM    654  CA  ALA    48      29.982  46.190  34.116  1.00  0.00           C  
ATOM    655  HA  ALA    48      30.611  47.073  34.226  1.00  0.00           H  
ATOM    656  CB  ALA    48      29.033  46.496  32.921  1.00  0.00           C  
ATOM    657  HB1 ALA    48      28.328  47.325  32.963  1.00  0.00           H  
ATOM    658  HB2 ALA    48      28.449  45.596  32.732  1.00  0.00           H  
ATOM    659  HB3 ALA    48      29.605  46.733  32.023  1.00  0.00           H  
ATOM    660  C   ALA    48      29.217  45.942  35.352  1.00  0.00           C  
ATOM    661  O   ALA    48      28.995  44.824  35.837  1.00  0.00           O  
ATOM    662  N   HIE    49      28.688  47.035  35.950  1.00  0.00           N  
ATOM    663  H   HIE    49      28.953  47.947  35.608  1.00  0.00           H  
ATOM    664  CA  HIE    49      27.865  46.997  37.139  1.00  0.00           C  
ATOM    665  HA  HIE    49      28.304  46.322  37.874  1.00  0.00           H  
ATOM    666  CB  HIE    49      27.851  48.394  37.804  1.00  0.00           C  
ATOM    667  HB2 HIE    49      28.883  48.744  37.792  1.00  0.00           H  
ATOM    668  HB3 HIE    49      27.166  49.030  37.243  1.00  0.00           H  
ATOM    669  CG  HIE    49      27.549  48.385  39.252  1.00  0.00           C  
ATOM    670  ND1 HIE    49      26.369  47.866  39.847  1.00  0.00           N  
ATOM    671  CE1 HIE    49      26.559  47.919  41.175  1.00  0.00           C  
ATOM    672  HE1 HIE    49      25.891  47.560  41.944  1.00  0.00           H  
ATOM    673  NE2 HIE    49      27.740  48.502  41.465  1.00  0.00           N  
ATOM    674  HE2 HIE    49      28.110  48.599  42.400  1.00  0.00           H  
ATOM    675  CD2 HIE    49      28.353  48.753  40.292  1.00  0.00           C  
ATOM    676  HD2 HIE    49      29.374  49.087  40.187  1.00  0.00           H  
ATOM    677  C   HIE    49      26.409  46.400  36.913  1.00  0.00           C  
ATOM    678  O   HIE    49      25.551  46.947  36.195  1.00  0.00           O  
ATOM    679  N   VAL    50      26.182  45.351  37.670  1.00  0.00           N  
ATOM    680  H   VAL    50      26.774  45.240  38.481  1.00  0.00           H  
ATOM    681  CA  VAL    50      24.855  44.696  37.634  1.00  0.00           C  
ATOM    682  HA  VAL    50      24.733  44.417  36.587  1.00  0.00           H  
ATOM    683  CB  VAL    50      24.711  43.492  38.586  1.00  0.00           C  
ATOM    684  HB  VAL    50      23.748  43.047  38.337  1.00  0.00           H  
ATOM    685  CG1 VAL    50      25.815  42.477  38.480  1.00  0.00           C  
ATOM    686 HG11 VAL    50      26.728  42.925  38.871  1.00  0.00           H  
ATOM    687 HG12 VAL    50      25.839  42.197  37.427  1.00  0.00           H  
ATOM    688 HG13 VAL    50      25.650  41.611  39.122  1.00  0.00           H  
ATOM    689  CG2 VAL    50      24.604  43.901  40.020  1.00  0.00           C  
ATOM    690 HG21 VAL    50      25.427  44.504  40.404  1.00  0.00           H  
ATOM    691 HG22 VAL    50      23.658  44.412  40.197  1.00  0.00           H  
ATOM    692 HG23 VAL    50      24.523  43.038  40.681  1.00  0.00           H  
ATOM    693  C   VAL    50      23.721  45.694  37.902  1.00  0.00           C  
ATOM    694  O   VAL    50      22.669  45.600  37.267  1.00  0.00           O  
ATOM    695  N   LYS    51      23.818  46.700  38.779  1.00  0.00           N  
ATOM    696  H   LYS    51      24.641  46.747  39.362  1.00  0.00           H  
ATOM    697  CA  LYS    51      22.804  47.732  39.032  1.00  0.00           C  
ATOM    698  HA  LYS    51      21.936  47.089  39.179  1.00  0.00           H  
ATOM    699  CB  LYS    51      23.123  48.509  40.278  1.00  0.00           C  
ATOM    700  HB2 LYS    51      23.598  47.823  40.979  1.00  0.00           H  
ATOM    701  HB3 LYS    51      23.796  49.340  40.067  1.00  0.00           H  
ATOM    702  CG  LYS    51      21.905  49.026  40.924  1.00  0.00           C  
ATOM    703  HG2 LYS    51      21.267  49.637  40.286  1.00  0.00           H  
ATOM    704  HG3 LYS    51      21.331  48.127  41.151  1.00  0.00           H  
ATOM    705  CD  LYS    51      22.200  49.725  42.297  1.00  0.00           C  
ATOM    706  HD2 LYS    51      21.303  49.983  42.860  1.00  0.00           H  
ATOM    707  HD3 LYS    51      22.697  49.002  42.943  1.00  0.00           H  
ATOM    708  CE  LYS    51      23.104  50.997  42.135  1.00  0.00           C  
ATOM    709  HE2 LYS    51      22.978  51.466  43.110  1.00  0.00           H  
ATOM    710  HE3 LYS    51      24.146  50.683  42.082  1.00  0.00           H  
ATOM    711  NZ  LYS    51      22.629  51.949  41.101  1.00  0.00           N  
ATOM    712  HZ1 LYS    51      22.803  51.638  40.157  1.00  0.00           H  
ATOM    713  HZ2 LYS    51      21.639  52.131  41.183  1.00  0.00           H  
ATOM    714  HZ3 LYS    51      23.036  52.872  41.150  1.00  0.00           H  
ATOM    715  C   LYS    51      22.416  48.599  37.797  1.00  0.00           C  
ATOM    716  O   LYS    51      21.551  49.488  37.903  1.00  0.00           O  
ATOM    717  N   ASN    52      23.074  48.448  36.673  1.00  0.00           N  
ATOM    718  H   ASN    52      23.858  47.812  36.625  1.00  0.00           H  
ATOM    719  CA  ASN    52      22.850  49.064  35.382  1.00  0.00           C  
ATOM    720  HA  ASN    52      22.317  49.986  35.616  1.00  0.00           H  
ATOM    721  CB  ASN    52      24.202  49.440  34.721  1.00  0.00           C  
ATOM    722  HB2 ASN    52      24.040  50.084  33.856  1.00  0.00           H  
ATOM    723  HB3 ASN    52      24.810  48.659  34.265  1.00  0.00           H  
ATOM    724  CG  ASN    52      25.142  50.226  35.598  1.00  0.00           C  
ATOM    725  OD1 ASN    52      24.789  50.509  36.713  1.00  0.00           O  
ATOM    726  ND2 ASN    52      26.340  50.474  35.104  1.00  0.00           N  
ATOM    727 HD21 ASN    52      26.556  50.210  34.154  1.00  0.00           H  
ATOM    728 HD22 ASN    52      26.957  50.992  35.713  1.00  0.00           H  
ATOM    729  C   ASN    52      21.961  48.217  34.435  1.00  0.00           C  
ATOM    730  O   ASN    52      21.509  48.713  33.447  1.00  0.00           O  
ATOM    731  N   ILE    53      21.806  46.903  34.778  1.00  0.00           N  
ATOM    732  H   ILE    53      22.334  46.651  35.601  1.00  0.00           H  
ATOM    733  CA  ILE    53      20.794  46.061  34.228  1.00  0.00           C  
ATOM    734  HA  ILE    53      20.995  45.986  33.159  1.00  0.00           H  
ATOM    735  CB  ILE    53      20.873  44.630  34.812  1.00  0.00           C  
ATOM    736  HB  ILE    53      20.763  44.673  35.895  1.00  0.00           H  
ATOM    737  CG2 ILE    53      19.806  43.725  34.196  1.00  0.00           C  
ATOM    738 HG21 ILE    53      19.900  42.678  34.483  1.00  0.00           H  
ATOM    739 HG22 ILE    53      19.763  43.718  33.107  1.00  0.00           H  
ATOM    740 HG23 ILE    53      18.839  44.110  34.520  1.00  0.00           H  
ATOM    741  CG1 ILE    53      22.317  44.008  34.572  1.00  0.00           C  
ATOM    742 HG12 ILE    53      22.462  44.030  33.492  1.00  0.00           H  
ATOM    743 HG13 ILE    53      23.114  44.619  34.997  1.00  0.00           H  
ATOM    744  CD1 ILE    53      22.560  42.598  35.071  1.00  0.00           C  
ATOM    745 HD11 ILE    53      21.926  41.938  34.479  1.00  0.00           H  
ATOM    746 HD12 ILE    53      22.448  42.475  36.148  1.00  0.00           H  
ATOM    747 HD13 ILE    53      23.599  42.371  34.834  1.00  0.00           H  
ATOM    748  C   ILE    53      19.422  46.660  34.481  1.00  0.00           C  
ATOM    749  O   ILE    53      19.140  47.119  35.599  1.00  0.00           O  
ATOM    750  N   GLU    54      18.492  46.743  33.471  1.00  0.00           N  
ATOM    751  H   GLU    54      18.877  46.599  32.548  1.00  0.00           H  
ATOM    752  CA  GLU    54      17.113  47.251  33.557  1.00  0.00           C  
ATOM    753  HA  GLU    54      17.150  48.175  34.134  1.00  0.00           H  
ATOM    754  CB  GLU    54      16.576  47.552  32.167  1.00  0.00           C  
ATOM    755  HB2 GLU    54      15.688  48.178  32.252  1.00  0.00           H  
ATOM    756  HB3 GLU    54      17.375  48.175  31.767  1.00  0.00           H  
ATOM    757  CG  GLU    54      16.492  46.380  31.183  1.00  0.00           C  
ATOM    758  HG2 GLU    54      17.295  45.666  31.364  1.00  0.00           H  
ATOM    759  HG3 GLU    54      15.534  45.879  31.320  1.00  0.00           H  
ATOM    760  CD  GLU    54      16.524  46.796  29.735  1.00  0.00           C  
ATOM    761  OE1 GLU    54      17.625  47.043  29.250  1.00  0.00           O  
ATOM    762  OE2 GLU    54      15.460  46.920  29.144  1.00  0.00           O  
ATOM    763  C   GLU    54      16.315  46.263  34.429  1.00  0.00           C  
ATOM    764  O   GLU    54      15.617  46.677  35.395  1.00  0.00           O  
ATOM    765  N   ASP    55      16.285  44.957  33.996  1.00  0.00           N  
ATOM    766  H   ASP    55      16.832  44.729  33.178  1.00  0.00           H  
ATOM    767  CA  ASP    55      15.443  43.932  34.583  1.00  0.00           C  
ATOM    768  HA  ASP    55      14.406  44.263  34.649  1.00  0.00           H  
ATOM    769  CB  ASP    55      15.409  42.663  33.733  1.00  0.00           C  
ATOM    770  HB2 ASP    55      15.020  42.868  32.736  1.00  0.00           H  
ATOM    771  HB3 ASP    55      16.447  42.426  33.497  1.00  0.00           H  
ATOM    772  CG  ASP    55      14.734  41.492  34.430  1.00  0.00           C  
ATOM    773  OD1 ASP    55      15.064  40.361  34.095  1.00  0.00           O  
ATOM    774  OD2 ASP    55      13.696  41.691  35.167  1.00  0.00           O  
ATOM    775  C   ASP    55      15.967  43.516  36.028  1.00  0.00           C  
ATOM    776  O   ASP    55      17.031  42.866  36.144  1.00  0.00           O  
ATOM    777  N   PRO    56      15.184  43.815  37.086  1.00  0.00           N  
ATOM    778  CD  PRO    56      13.847  44.465  37.041  1.00  0.00           C  
ATOM    779  HD2 PRO    56      13.059  44.172  36.348  1.00  0.00           H  
ATOM    780  HD3 PRO    56      13.894  45.536  36.844  1.00  0.00           H  
ATOM    781  CG  PRO    56      13.303  44.281  38.434  1.00  0.00           C  
ATOM    782  HG2 PRO    56      12.706  45.122  38.788  1.00  0.00           H  
ATOM    783  HG3 PRO    56      12.621  43.432  38.482  1.00  0.00           H  
ATOM    784  CB  PRO    56      14.547  44.140  39.327  1.00  0.00           C  
ATOM    785  HB2 PRO    56      14.203  43.631  40.228  1.00  0.00           H  
ATOM    786  HB3 PRO    56      14.888  45.153  39.542  1.00  0.00           H  
ATOM    787  CA  PRO    56      15.550  43.439  38.398  1.00  0.00           C  
ATOM    788  HA  PRO    56      16.554  43.823  38.577  1.00  0.00           H  
ATOM    789  C   PRO    56      15.568  41.973  38.641  1.00  0.00           C  
ATOM    790  O   PRO    56      16.181  41.515  39.651  1.00  0.00           O  
ATOM    791  N   ASP    57      14.978  41.135  37.836  1.00  0.00           N  
ATOM    792  H   ASP    57      14.480  41.442  37.013  1.00  0.00           H  
ATOM    793  CA  ASP    57      14.975  39.627  38.062  1.00  0.00           C  
ATOM    794  HA  ASP    57      15.039  39.592  39.149  1.00  0.00           H  
ATOM    795  CB  ASP    57      13.798  38.855  37.471  1.00  0.00           C  
ATOM    796  HB2 ASP    57      14.081  37.805  37.549  1.00  0.00           H  
ATOM    797  HB3 ASP    57      13.726  39.090  36.409  1.00  0.00           H  
ATOM    798  CG  ASP    57      12.470  39.111  38.152  1.00  0.00           C  
ATOM    799  OD1 ASP    57      12.508  39.672  39.262  1.00  0.00           O  
ATOM    800  OD2 ASP    57      11.437  38.716  37.622  1.00  0.00           O  
ATOM    801  C   ASP    57      16.333  39.065  37.524  1.00  0.00           C  
ATOM    802  O   ASP    57      17.026  38.313  38.245  1.00  0.00           O  
ATOM    803  N   SER    58      16.756  39.506  36.331  1.00  0.00           N  
ATOM    804  H   SER    58      16.092  40.032  35.781  1.00  0.00           H  
ATOM    805  CA  SER    58      18.113  39.255  35.757  1.00  0.00           C  
ATOM    806  HA  SER    58      18.371  38.199  35.669  1.00  0.00           H  
ATOM    807  CB  SER    58      18.235  39.853  34.337  1.00  0.00           C  
ATOM    808  HB2 SER    58      18.190  40.935  34.461  1.00  0.00           H  
ATOM    809  HB3 SER    58      17.383  39.564  33.721  1.00  0.00           H  
ATOM    810  OG  SER    58      19.442  39.312  33.625  1.00  0.00           O  
ATOM    811  HG  SER    58      19.212  39.423  32.699  1.00  0.00           H  
ATOM    812  C   SER    58      19.203  39.756  36.700  1.00  0.00           C  
ATOM    813  O   SER    58      20.116  38.998  36.997  1.00  0.00           O  
ATOM    814  N   ARG    59      19.043  40.984  37.201  1.00  0.00           N  
ATOM    815  H   ARG    59      18.230  41.473  36.854  1.00  0.00           H  
ATOM    816  CA  ARG    59      20.040  41.587  38.053  1.00  0.00           C  
ATOM    817  HA  ARG    59      21.036  41.556  37.612  1.00  0.00           H  
ATOM    818  CB  ARG    59      19.613  43.036  38.302  1.00  0.00           C  
ATOM    819  HB2 ARG    59      19.444  43.539  37.350  1.00  0.00           H  
ATOM    820  HB3 ARG    59      18.594  43.066  38.688  1.00  0.00           H  
ATOM    821  CG  ARG    59      20.562  43.882  39.139  1.00  0.00           C  
ATOM    822  HG2 ARG    59      21.624  43.723  38.949  1.00  0.00           H  
ATOM    823  HG3 ARG    59      20.319  44.932  38.979  1.00  0.00           H  
ATOM    824  CD  ARG    59      20.348  43.840  40.711  1.00  0.00           C  
ATOM    825  HD2 ARG    59      20.614  42.907  41.208  1.00  0.00           H  
ATOM    826  HD3 ARG    59      21.091  44.487  41.179  1.00  0.00           H  
ATOM    827  NE  ARG    59      19.032  44.359  41.059  1.00  0.00           N  
ATOM    828  HE  ARG    59      18.567  45.104  40.561  1.00  0.00           H  
ATOM    829  CZ  ARG    59      18.063  43.777  41.823  1.00  0.00           C  
ATOM    830  NH1 ARG    59      18.207  42.601  42.366  1.00  0.00           N  
ATOM    831 HH11 ARG    59      19.118  42.165  42.358  1.00  0.00           H  
ATOM    832 HH12 ARG    59      17.540  42.235  43.030  1.00  0.00           H  
ATOM    833  NH2 ARG    59      16.922  44.326  41.929  1.00  0.00           N  
ATOM    834 HH21 ARG    59      16.838  45.299  41.671  1.00  0.00           H  
ATOM    835 HH22 ARG    59      16.250  43.868  42.529  1.00  0.00           H  
ATOM    836  C   ARG    59      20.288  40.799  39.339  1.00  0.00           C  
ATOM    837  O   ARG    59      21.415  40.613  39.771  1.00  0.00           O  
ATOM    838  N   SER    60      19.197  40.330  40.024  1.00  0.00           N  
ATOM    839  H   SER    60      18.287  40.663  39.742  1.00  0.00           H  
ATOM    840  CA  SER    60      19.241  39.419  41.175  1.00  0.00           C  
ATOM    841  HA  SER    60      19.807  39.906  41.968  1.00  0.00           H  
ATOM    842  CB  SER    60      17.819  39.262  41.736  1.00  0.00           C  
ATOM    843  HB2 SER    60      17.400  40.250  41.930  1.00  0.00           H  
ATOM    844  HB3 SER    60      17.283  38.732  40.950  1.00  0.00           H  
ATOM    845  OG  SER    60      17.813  38.466  42.943  1.00  0.00           O  
ATOM    846  HG  SER    60      17.031  37.910  42.947  1.00  0.00           H  
ATOM    847  C   SER    60      20.006  38.088  40.824  1.00  0.00           C  
ATOM    848  O   SER    60      20.885  37.642  41.577  1.00  0.00           O  
ATOM    849  N   LEU    61      19.717  37.526  39.617  1.00  0.00           N  
ATOM    850  H   LEU    61      19.044  37.973  39.011  1.00  0.00           H  
ATOM    851  CA  LEU    61      20.371  36.323  39.106  1.00  0.00           C  
ATOM    852  HA  LEU    61      20.352  35.531  39.855  1.00  0.00           H  
ATOM    853  CB  LEU    61      19.442  35.873  37.897  1.00  0.00           C  
ATOM    854  HB2 LEU    61      18.443  35.677  38.285  1.00  0.00           H  
ATOM    855  HB3 LEU    61      19.190  36.654  37.180  1.00  0.00           H  
ATOM    856  CG  LEU    61      19.909  34.565  37.238  1.00  0.00           C  
ATOM    857  HG  LEU    61      20.309  33.846  37.954  1.00  0.00           H  
ATOM    858  CD1 LEU    61      18.596  33.894  36.602  1.00  0.00           C  
ATOM    859 HD11 LEU    61      18.099  34.528  35.868  1.00  0.00           H  
ATOM    860 HD12 LEU    61      17.909  33.552  37.376  1.00  0.00           H  
ATOM    861 HD13 LEU    61      18.930  33.011  36.058  1.00  0.00           H  
ATOM    862  CD2 LEU    61      20.889  34.641  36.045  1.00  0.00           C  
ATOM    863 HD21 LEU    61      21.660  35.277  36.481  1.00  0.00           H  
ATOM    864 HD22 LEU    61      20.456  35.154  35.186  1.00  0.00           H  
ATOM    865 HD23 LEU    61      21.305  33.679  35.745  1.00  0.00           H  
ATOM    866  C   LEU    61      21.904  36.552  38.787  1.00  0.00           C  
ATOM    867  O   LEU    61      22.779  35.767  39.149  1.00  0.00           O  
ATOM    868  N   ALA    62      22.277  37.717  38.236  1.00  0.00           N  
ATOM    869  H   ALA    62      21.572  38.420  38.064  1.00  0.00           H  
ATOM    870  CA  ALA    62      23.687  38.131  38.029  1.00  0.00           C  
ATOM    871  HA  ALA    62      24.206  37.433  37.372  1.00  0.00           H  
ATOM    872  CB  ALA    62      23.685  39.421  37.152  1.00  0.00           C  
ATOM    873  HB1 ALA    62      23.282  40.205  37.793  1.00  0.00           H  
ATOM    874  HB2 ALA    62      23.081  39.199  36.272  1.00  0.00           H  
ATOM    875  HB3 ALA    62      24.686  39.801  36.951  1.00  0.00           H  
ATOM    876  C   ALA    62      24.446  38.410  39.340  1.00  0.00           C  
ATOM    877  O   ALA    62      25.676  38.232  39.389  1.00  0.00           O  
ATOM    878  N   GLN    63      23.784  38.863  40.427  1.00  0.00           N  
ATOM    879  H   GLN    63      22.808  39.102  40.317  1.00  0.00           H  
ATOM    880  CA  GLN    63      24.358  38.928  41.785  1.00  0.00           C  
ATOM    881  HA  GLN    63      25.353  39.356  41.666  1.00  0.00           H  
ATOM    882  CB  GLN    63      23.374  39.663  42.748  1.00  0.00           C  
ATOM    883  HB2 GLN    63      22.395  39.184  42.765  1.00  0.00           H  
ATOM    884  HB3 GLN    63      23.782  39.573  43.755  1.00  0.00           H  
ATOM    885  CG  GLN    63      23.194  41.208  42.419  1.00  0.00           C  
ATOM    886  HG2 GLN    63      23.063  41.391  41.353  1.00  0.00           H  
ATOM    887  HG3 GLN    63      24.164  41.663  42.621  1.00  0.00           H  
ATOM    888  CD  GLN    63      22.116  41.888  43.258  1.00  0.00           C  
ATOM    889  OE1 GLN    63      20.971  41.486  43.268  1.00  0.00           O  
ATOM    890  NE2 GLN    63      22.455  42.921  43.951  1.00  0.00           N  
ATOM    891 HE21 GLN    63      23.410  43.223  43.822  1.00  0.00           H  
ATOM    892 HE22 GLN    63      21.772  43.584  44.291  1.00  0.00           H  
ATOM    893  C   GLN    63      24.552  37.482  42.353  1.00  0.00           C  
ATOM    894  O   GLN    63      25.559  37.188  43.011  1.00  0.00           O  
ATOM    895  N   ARG    64      23.494  36.648  42.185  1.00  0.00           N  
ATOM    896  H   ARG    64      22.653  36.978  41.734  1.00  0.00           H  
ATOM    897  CA  ARG    64      23.444  35.285  42.670  1.00  0.00           C  
ATOM    898  HA  ARG    64      23.664  35.400  43.731  1.00  0.00           H  
ATOM    899  CB  ARG    64      22.047  34.603  42.470  1.00  0.00           C  
ATOM    900  HB2 ARG    64      21.359  35.324  42.911  1.00  0.00           H  
ATOM    901  HB3 ARG    64      21.800  34.491  41.414  1.00  0.00           H  
ATOM    902  CG  ARG    64      21.653  33.317  43.167  1.00  0.00           C  
ATOM    903  HG2 ARG    64      21.552  33.445  44.245  1.00  0.00           H  
ATOM    904  HG3 ARG    64      22.465  32.594  43.099  1.00  0.00           H  
ATOM    905  CD  ARG    64      20.317  32.667  42.642  1.00  0.00           C  
ATOM    906  HD2 ARG    64      20.505  32.178  41.686  1.00  0.00           H  
ATOM    907  HD3 ARG    64      19.994  31.950  43.398  1.00  0.00           H  
ATOM    908  NE  ARG    64      19.312  33.695  42.508  1.00  0.00           N  
ATOM    909  HE  ARG    64      18.900  34.056  43.356  1.00  0.00           H  
ATOM    910  CZ  ARG    64      18.596  34.069  41.504  1.00  0.00           C  
ATOM    911  NH1 ARG    64      17.619  34.978  41.734  1.00  0.00           N  
ATOM    912 HH11 ARG    64      17.545  35.263  42.700  1.00  0.00           H  
ATOM    913 HH12 ARG    64      17.081  35.329  40.954  1.00  0.00           H  
ATOM    914  NH2 ARG    64      18.751  33.627  40.253  1.00  0.00           N  
ATOM    915 HH21 ARG    64      19.599  33.116  40.056  1.00  0.00           H  
ATOM    916 HH22 ARG    64      17.954  33.693  39.636  1.00  0.00           H  
ATOM    917  C   ARG    64      24.534  34.416  42.025  1.00  0.00           C  
ATOM    918  O   ARG    64      25.192  33.694  42.802  1.00  0.00           O  
ATOM    919  N   ALA    65      24.733  34.622  40.718  1.00  0.00           N  
ATOM    920  H   ALA    65      24.029  35.039  40.126  1.00  0.00           H  
ATOM    921  CA  ALA    65      25.737  33.961  39.963  1.00  0.00           C  
ATOM    922  HA  ALA    65      25.715  32.873  40.022  1.00  0.00           H  
ATOM    923  CB  ALA    65      25.442  34.516  38.530  1.00  0.00           C  
ATOM    924  HB1 ALA    65      24.436  34.329  38.154  1.00  0.00           H  
ATOM    925  HB2 ALA    65      26.274  34.179  37.912  1.00  0.00           H  
ATOM    926  HB3 ALA    65      25.500  35.603  38.465  1.00  0.00           H  
ATOM    927  C   ALA    65      27.107  34.431  40.436  1.00  0.00           C  
ATOM    928  O   ALA    65      28.027  33.634  40.183  1.00  0.00           O  
ATOM    929  N   SER    66      27.248  35.623  41.043  1.00  0.00           N  
ATOM    930  H   SER    66      26.435  36.187  41.242  1.00  0.00           H  
ATOM    931  CA  SER    66      28.494  36.193  41.708  1.00  0.00           C  
ATOM    932  HA  SER    66      29.329  35.857  41.094  1.00  0.00           H  
ATOM    933  CB  SER    66      28.551  37.712  41.789  1.00  0.00           C  
ATOM    934  HB2 SER    66      27.850  38.120  42.516  1.00  0.00           H  
ATOM    935  HB3 SER    66      29.559  37.998  42.089  1.00  0.00           H  
ATOM    936  OG  SER    66      28.215  38.252  40.535  1.00  0.00           O  
ATOM    937  HG  SER    66      27.325  38.034  40.249  1.00  0.00           H  
ATOM    938  C   SER    66      28.702  35.573  43.114  1.00  0.00           C  
ATOM    939  O   SER    66      29.800  35.777  43.591  1.00  0.00           O  
ATOM    940  N   GLU    67      27.848  34.795  43.792  1.00  0.00           N  
ATOM    941  H   GLU    67      26.983  34.522  43.347  1.00  0.00           H  
ATOM    942  CA  GLU    67      28.121  34.294  45.137  1.00  0.00           C  
ATOM    943  HA  GLU    67      28.478  35.165  45.687  1.00  0.00           H  
ATOM    944  CB  GLU    67      26.729  33.952  45.764  1.00  0.00           C  
ATOM    945  HB2 GLU    67      26.245  33.150  45.207  1.00  0.00           H  
ATOM    946  HB3 GLU    67      26.890  33.668  46.804  1.00  0.00           H  
ATOM    947  CG  GLU    67      25.760  35.113  45.736  1.00  0.00           C  
ATOM    948  HG2 GLU    67      25.503  35.309  44.695  1.00  0.00           H  
ATOM    949  HG3 GLU    67      26.226  35.960  46.240  1.00  0.00           H  
ATOM    950  CD  GLU    67      24.526  34.693  46.551  1.00  0.00           C  
ATOM    951  OE1 GLU    67      23.532  35.448  46.566  1.00  0.00           O  
ATOM    952  OE2 GLU    67      24.438  33.756  47.381  1.00  0.00           O  
ATOM    953  C   GLU    67      29.139  33.096  45.282  1.00  0.00           C  
ATOM    954  O   GLU    67      29.159  32.466  46.330  1.00  0.00           O  
ATOM    955  N   GLY    68      30.043  32.823  44.338  1.00  0.00           N  
ATOM    956  H   GLY    68      30.058  33.461  43.555  1.00  0.00           H  
ATOM    957  CA  GLY    68      31.143  31.905  44.292  1.00  0.00           C  
ATOM    958  HA2 GLY    68      31.596  31.831  43.303  1.00  0.00           H  
ATOM    959  HA3 GLY    68      31.926  32.181  44.998  1.00  0.00           H  
ATOM    960  C   GLY    68      30.918  30.460  44.677  1.00  0.00           C  
ATOM    961  O   GLY    68      30.311  29.739  43.849  1.00  0.00           O  
ATOM    962  N   PRO    69      31.488  29.952  45.778  1.00  0.00           N  
ATOM    963  CD  PRO    69      32.132  30.657  46.895  1.00  0.00           C  
ATOM    964  HD2 PRO    69      31.630  31.588  47.157  1.00  0.00           H  
ATOM    965  HD3 PRO    69      33.178  30.930  46.757  1.00  0.00           H  
ATOM    966  CG  PRO    69      32.139  29.620  47.989  1.00  0.00           C  
ATOM    967  HG2 PRO    69      32.995  29.731  48.655  1.00  0.00           H  
ATOM    968  HG3 PRO    69      31.258  29.667  48.630  1.00  0.00           H  
ATOM    969  CB  PRO    69      32.127  28.258  47.361  1.00  0.00           C  
ATOM    970  HB2 PRO    69      31.590  27.507  47.939  1.00  0.00           H  
ATOM    971  HB3 PRO    69      33.132  27.879  47.174  1.00  0.00           H  
ATOM    972  CA  PRO    69      31.306  28.536  46.109  1.00  0.00           C  
ATOM    973  HA  PRO    69      31.673  28.002  45.232  1.00  0.00           H  
ATOM    974  C   PRO    69      29.851  28.028  46.354  1.00  0.00           C  
ATOM    975  O   PRO    69      29.690  26.809  46.435  1.00  0.00           O  
ATOM    976  N   GLY    70      28.888  28.916  46.379  1.00  0.00           N  
ATOM    977  H   GLY    70      29.143  29.891  46.318  1.00  0.00           H  
ATOM    978  CA  GLY    70      27.421  28.708  46.519  1.00  0.00           C  
ATOM    979  HA2 GLY    70      27.110  29.305  47.376  1.00  0.00           H  
ATOM    980  HA3 GLY    70      27.209  27.640  46.464  1.00  0.00           H  
ATOM    981  C   GLY    70      26.466  29.217  45.381  1.00  0.00           C  
ATOM    982  O   GLY    70      25.237  29.361  45.496  1.00  0.00           O  
ATOM    983  N   ALA    71      27.096  29.737  44.290  1.00  0.00           N  
ATOM    984  H   ALA    71      28.057  29.522  44.068  1.00  0.00           H  
ATOM    985  CA  ALA    71      26.412  30.533  43.202  1.00  0.00           C  
ATOM    986  HA  ALA    71      26.090  31.428  43.735  1.00  0.00           H  
ATOM    987  CB  ALA    71      27.479  31.036  42.232  1.00  0.00           C  
ATOM    988  HB1 ALA    71      27.928  30.207  41.685  1.00  0.00           H  
ATOM    989  HB2 ALA    71      28.278  31.523  42.791  1.00  0.00           H  
ATOM    990  HB3 ALA    71      26.953  31.718  41.565  1.00  0.00           H  
ATOM    991  C   ALA    71      25.253  29.794  42.477  1.00  0.00           C  
ATOM    992  O   ALA    71      25.312  28.584  42.093  1.00  0.00           O  
ATOM    993  N   GLY    72      24.131  30.442  42.353  1.00  0.00           N  
ATOM    994  H   GLY    72      23.934  31.254  42.920  1.00  0.00           H  
ATOM    995  CA  GLY    72      23.179  29.933  41.394  1.00  0.00           C  
ATOM    996  HA2 GLY    72      23.002  28.863  41.509  1.00  0.00           H  
ATOM    997  HA3 GLY    72      22.169  30.303  41.571  1.00  0.00           H  
ATOM    998  C   GLY    72      23.670  30.110  39.911  1.00  0.00           C  
ATOM    999  O   GLY    72      24.491  30.943  39.560  1.00  0.00           O  
ATOM   1000  N   ALA    73      23.169  29.298  38.953  1.00  0.00           N  
ATOM   1001  H   ALA    73      22.529  28.584  39.271  1.00  0.00           H  
ATOM   1002  CA  ALA    73      23.651  29.363  37.620  1.00  0.00           C  
ATOM   1003  HA  ALA    73      24.711  29.126  37.707  1.00  0.00           H  
ATOM   1004  CB  ALA    73      22.926  28.274  36.849  1.00  0.00           C  
ATOM   1005  HB1 ALA    73      23.324  28.362  35.838  1.00  0.00           H  
ATOM   1006  HB2 ALA    73      23.044  27.264  37.242  1.00  0.00           H  
ATOM   1007  HB3 ALA    73      21.872  28.551  36.841  1.00  0.00           H  
ATOM   1008  C   ALA    73      23.389  30.719  36.886  1.00  0.00           C  
ATOM   1009  O   ALA    73      22.310  31.273  36.900  1.00  0.00           O  
ATOM   1010  N   ALA    74      24.408  31.175  36.065  1.00  0.00           N  
ATOM   1011  H   ALA    74      25.264  30.645  36.146  1.00  0.00           H  
ATOM   1012  CA  ALA    74      24.466  32.450  35.347  1.00  0.00           C  
ATOM   1013  HA  ALA    74      24.186  33.257  36.024  1.00  0.00           H  
ATOM   1014  CB  ALA    74      25.847  32.778  34.855  1.00  0.00           C  
ATOM   1015  HB1 ALA    74      26.386  33.093  35.748  1.00  0.00           H  
ATOM   1016  HB2 ALA    74      26.250  31.935  34.293  1.00  0.00           H  
ATOM   1017  HB3 ALA    74      25.737  33.652  34.212  1.00  0.00           H  
ATOM   1018  C   ALA    74      23.526  32.451  34.103  1.00  0.00           C  
ATOM   1019  O   ALA    74      23.163  33.504  33.540  1.00  0.00           O  
ATOM   1020  N   THR    75      23.175  31.201  33.688  1.00  0.00           N  
ATOM   1021  H   THR    75      23.607  30.399  34.123  1.00  0.00           H  
ATOM   1022  CA  THR    75      22.365  30.936  32.507  1.00  0.00           C  
ATOM   1023  HA  THR    75      22.322  31.855  31.923  1.00  0.00           H  
ATOM   1024  CB  THR    75      22.896  29.793  31.600  1.00  0.00           C  
ATOM   1025  HB  THR    75      22.139  29.589  30.842  1.00  0.00           H  
ATOM   1026  CG2 THR    75      24.230  30.261  30.919  1.00  0.00           C  
ATOM   1027 HG21 THR    75      24.922  30.733  31.616  1.00  0.00           H  
ATOM   1028 HG22 THR    75      23.964  30.999  30.162  1.00  0.00           H  
ATOM   1029 HG23 THR    75      24.817  29.433  30.521  1.00  0.00           H  
ATOM   1030  OG1 THR    75      23.219  28.623  32.401  1.00  0.00           O  
ATOM   1031  HG1 THR    75      23.941  28.807  33.006  1.00  0.00           H  
ATOM   1032  C   THR    75      20.878  30.626  32.841  1.00  0.00           C  
ATOM   1033  O   THR    75      20.185  30.671  31.828  1.00  0.00           O  
ATOM   1034  N   VAL    76      20.465  30.319  34.076  1.00  0.00           N  
ATOM   1035  H   VAL    76      21.079  30.450  34.867  1.00  0.00           H  
ATOM   1036  CA  VAL    76      19.222  29.763  34.265  1.00  0.00           C  
ATOM   1037  HA  VAL    76      18.447  30.111  33.582  1.00  0.00           H  
ATOM   1038  CB  VAL    76      19.319  28.228  34.012  1.00  0.00           C  
ATOM   1039  HB  VAL    76      20.253  27.934  34.491  1.00  0.00           H  
ATOM   1040  CG1 VAL    76      18.154  27.437  34.617  1.00  0.00           C  
ATOM   1041 HG11 VAL    76      17.241  27.736  34.104  1.00  0.00           H  
ATOM   1042 HG12 VAL    76      18.359  26.382  34.432  1.00  0.00           H  
ATOM   1043 HG13 VAL    76      17.923  27.524  35.679  1.00  0.00           H  
ATOM   1044  CG2 VAL    76      19.441  27.795  32.507  1.00  0.00           C  
ATOM   1045 HG21 VAL    76      19.310  26.720  32.382  1.00  0.00           H  
ATOM   1046 HG22 VAL    76      18.700  28.197  31.816  1.00  0.00           H  
ATOM   1047 HG23 VAL    76      20.391  28.087  32.060  1.00  0.00           H  
ATOM   1048  C   VAL    76      18.792  30.063  35.732  1.00  0.00           C  
ATOM   1049  O   VAL    76      19.661  29.915  36.562  1.00  0.00           O  
ATOM   1050  N   ASN    77      17.575  30.421  35.984  1.00  0.00           N  
ATOM   1051  H   ASN    77      16.915  30.316  35.227  1.00  0.00           H  
ATOM   1052  CA  ASN    77      17.050  30.790  37.232  1.00  0.00           C  
ATOM   1053  HA  ASN    77      17.765  31.438  37.739  1.00  0.00           H  
ATOM   1054  CB  ASN    77      15.815  31.647  37.108  1.00  0.00           C  
ATOM   1055  HB2 ASN    77      15.448  32.030  38.060  1.00  0.00           H  
ATOM   1056  HB3 ASN    77      16.065  32.449  36.413  1.00  0.00           H  
ATOM   1057  CG  ASN    77      14.584  30.906  36.470  1.00  0.00           C  
ATOM   1058  OD1 ASN    77      14.594  29.667  36.173  1.00  0.00           O  
ATOM   1059  ND2 ASN    77      13.517  31.614  36.350  1.00  0.00           N  
ATOM   1060 HD21 ASN    77      13.529  32.579  36.647  1.00  0.00           H  
ATOM   1061 HD22 ASN    77      12.691  31.188  35.955  1.00  0.00           H  
ATOM   1062  C   ASN    77      16.869  29.651  38.288  1.00  0.00           C  
ATOM   1063  O   ASN    77      15.883  29.757  39.063  1.00  0.00           O  
ATOM   1064  N   SER    78      17.770  28.690  38.291  1.00  0.00           N  
ATOM   1065  H   SER    78      18.596  28.859  37.736  1.00  0.00           H  
ATOM   1066  CA  SER    78      17.855  27.686  39.329  1.00  0.00           C  
ATOM   1067  HA  SER    78      16.824  27.479  39.617  1.00  0.00           H  
ATOM   1068  CB  SER    78      18.432  26.391  38.668  1.00  0.00           C  
ATOM   1069  HB2 SER    78      18.412  25.512  39.313  1.00  0.00           H  
ATOM   1070  HB3 SER    78      17.806  26.003  37.864  1.00  0.00           H  
ATOM   1071  OG  SER    78      19.745  26.552  38.178  1.00  0.00           O  
ATOM   1072  HG  SER    78      20.294  26.715  38.948  1.00  0.00           H  
ATOM   1073  C   SER    78      18.601  28.202  40.563  1.00  0.00           C  
ATOM   1074  O   SER    78      19.349  29.121  40.458  1.00  0.00           O  
ATOM   1075  N   PRO    79      18.469  27.566  41.779  1.00  0.00           N  
ATOM   1076  CD  PRO    79      17.988  26.249  42.039  1.00  0.00           C  
ATOM   1077  HD2 PRO    79      17.403  25.885  41.195  1.00  0.00           H  
ATOM   1078  HD3 PRO    79      18.870  25.643  42.246  1.00  0.00           H  
ATOM   1079  CG  PRO    79      17.219  26.389  43.380  1.00  0.00           C  
ATOM   1080  HG2 PRO    79      17.316  25.462  43.944  1.00  0.00           H  
ATOM   1081  HG3 PRO    79      16.167  26.637  43.239  1.00  0.00           H  
ATOM   1082  CB  PRO    79      18.023  27.448  44.128  1.00  0.00           C  
ATOM   1083  HB2 PRO    79      17.420  28.136  44.721  1.00  0.00           H  
ATOM   1084  HB3 PRO    79      18.714  26.998  44.841  1.00  0.00           H  
ATOM   1085  CA  PRO    79      18.759  28.291  43.043  1.00  0.00           C  
ATOM   1086  HA  PRO    79      18.445  29.334  42.997  1.00  0.00           H  
ATOM   1087  C   PRO    79      20.301  28.482  43.340  1.00  0.00           C  
ATOM   1088  O   PRO    79      21.156  27.801  42.821  1.00  0.00           O  
ATOM   1089  N   GLY    80      20.579  29.387  44.250  1.00  0.00           N  
ATOM   1090  H   GLY    80      19.766  29.818  44.666  1.00  0.00           H  
ATOM   1091  CA  GLY    80      21.820  29.437  45.059  1.00  0.00           C  
ATOM   1092  HA2 GLY    80      22.581  28.797  44.611  1.00  0.00           H  
ATOM   1093  HA3 GLY    80      22.184  30.458  45.163  1.00  0.00           H  
ATOM   1094  C   GLY    80      21.757  28.810  46.461  1.00  0.00           C  
ATOM   1095  O   GLY    80      20.697  28.316  46.856  1.00  0.00           O  
ATOM   1096  N   ALA    81      22.868  28.768  47.199  1.00  0.00           N  
ATOM   1097  H   ALA    81      23.743  29.074  46.800  1.00  0.00           H  
ATOM   1098  CA  ALA    81      22.924  28.339  48.607  1.00  0.00           C  
ATOM   1099  HA  ALA    81      22.443  27.362  48.665  1.00  0.00           H  
ATOM   1100  CB  ALA    81      24.409  28.119  48.946  1.00  0.00           C  
ATOM   1101  HB1 ALA    81      24.869  27.346  48.331  1.00  0.00           H  
ATOM   1102  HB2 ALA    81      24.563  27.723  49.950  1.00  0.00           H  
ATOM   1103  HB3 ALA    81      25.087  28.971  48.887  1.00  0.00           H  
ATOM   1104  C   ALA    81      22.155  29.328  49.559  1.00  0.00           C  
ATOM   1105  O   ALA    81      22.244  30.545  49.492  1.00  0.00           O  
ATOM   1106  N   VAL    82      21.361  28.809  50.466  1.00  0.00           N  
ATOM   1107  H   VAL    82      21.633  27.880  50.755  1.00  0.00           H  
ATOM   1108  CA  VAL    82      20.510  29.534  51.450  1.00  0.00           C  
ATOM   1109  HA  VAL    82      19.739  30.146  50.982  1.00  0.00           H  
ATOM   1110  CB  VAL    82      19.674  28.478  52.226  1.00  0.00           C  
ATOM   1111  HB  VAL    82      20.384  27.756  52.629  1.00  0.00           H  
ATOM   1112  CG1 VAL    82      18.931  28.989  53.494  1.00  0.00           C  
ATOM   1113 HG11 VAL    82      18.254  29.811  53.260  1.00  0.00           H  
ATOM   1114 HG12 VAL    82      19.652  29.250  54.269  1.00  0.00           H  
ATOM   1115 HG13 VAL    82      18.315  28.204  53.933  1.00  0.00           H  
ATOM   1116  CG2 VAL    82      18.746  27.680  51.392  1.00  0.00           C  
ATOM   1117 HG21 VAL    82      17.818  28.251  51.352  1.00  0.00           H  
ATOM   1118 HG22 VAL    82      19.141  27.481  50.396  1.00  0.00           H  
ATOM   1119 HG23 VAL    82      18.451  26.772  51.918  1.00  0.00           H  
ATOM   1120  C   VAL    82      21.452  30.302  52.389  1.00  0.00           C  
ATOM   1121  O   VAL    82      22.514  29.852  52.770  1.00  0.00           O  
ATOM   1122  N   LYS    83      21.056  31.502  52.801  1.00  0.00           N  
ATOM   1123  H   LYS    83      20.167  31.889  52.519  1.00  0.00           H  
ATOM   1124  CA  LYS    83      21.762  32.306  53.821  1.00  0.00           C  
ATOM   1125  HA  LYS    83      22.737  31.883  54.061  1.00  0.00           H  
ATOM   1126  CB  LYS    83      21.989  33.632  53.227  1.00  0.00           C  
ATOM   1127  HB2 LYS    83      21.067  34.074  52.851  1.00  0.00           H  
ATOM   1128  HB3 LYS    83      22.492  34.200  54.010  1.00  0.00           H  
ATOM   1129  CG  LYS    83      23.107  33.603  52.093  1.00  0.00           C  
ATOM   1130  HG2 LYS    83      23.996  33.069  52.427  1.00  0.00           H  
ATOM   1131  HG3 LYS    83      22.711  33.006  51.272  1.00  0.00           H  
ATOM   1132  CD  LYS    83      23.488  35.034  51.632  1.00  0.00           C  
ATOM   1133  HD2 LYS    83      22.683  35.758  51.754  1.00  0.00           H  
ATOM   1134  HD3 LYS    83      24.151  35.402  52.415  1.00  0.00           H  
ATOM   1135  CE  LYS    83      24.066  35.135  50.204  1.00  0.00           C  
ATOM   1136  HE2 LYS    83      24.657  34.220  50.161  1.00  0.00           H  
ATOM   1137  HE3 LYS    83      24.846  35.896  50.190  1.00  0.00           H  
ATOM   1138  NZ  LYS    83      22.929  35.272  49.228  1.00  0.00           N  
ATOM   1139  HZ1 LYS    83      22.222  34.607  49.505  1.00  0.00           H  
ATOM   1140  HZ2 LYS    83      23.196  35.045  48.280  1.00  0.00           H  
ATOM   1141  HZ3 LYS    83      22.571  36.213  49.302  1.00  0.00           H  
ATOM   1142  C   LYS    83      20.989  32.434  55.088  1.00  0.00           C  
ATOM   1143  O   LYS    83      19.819  32.037  55.160  1.00  0.00           O  
ATOM   1144  N   SER    84      21.690  32.896  56.113  1.00  0.00           N  
ATOM   1145  H   SER    84      22.674  33.086  55.994  1.00  0.00           H  
ATOM   1146  CA  SER    84      21.274  33.042  57.488  1.00  0.00           C  
ATOM   1147  HA  SER    84      20.191  33.139  57.567  1.00  0.00           H  
ATOM   1148  CB  SER    84      21.657  31.771  58.192  1.00  0.00           C  
ATOM   1149  HB2 SER    84      22.734  31.656  58.074  1.00  0.00           H  
ATOM   1150  HB3 SER    84      21.241  30.935  57.630  1.00  0.00           H  
ATOM   1151  OG  SER    84      21.172  31.812  59.543  1.00  0.00           O  
ATOM   1152  HG  SER    84      21.856  32.236  60.066  1.00  0.00           H  
ATOM   1153  C   SER    84      21.724  34.298  58.155  1.00  0.00           C  
ATOM   1154  O   SER    84      22.854  34.776  57.983  1.00  0.00           O  
ATOM   1155  N   GLY    85      20.843  34.951  58.944  1.00  0.00           N  
ATOM   1156  H   GLY    85      19.959  34.463  58.914  1.00  0.00           H  
ATOM   1157  CA  GLY    85      20.922  36.276  59.448  1.00  0.00           C  
ATOM   1158  HA2 GLY    85      19.919  36.650  59.652  1.00  0.00           H  
ATOM   1159  HA3 GLY    85      21.320  36.938  58.679  1.00  0.00           H  
ATOM   1160  C   GLY    85      21.825  36.507  60.753  1.00  0.00           C  
ATOM   1161  O   GLY    85      21.731  37.603  61.328  1.00  0.00           O  
ATOM   1162  N   GLU    86      22.586  35.598  61.404  1.00  0.00           N  
ATOM   1163  H   GLU    86      22.451  34.637  61.124  1.00  0.00           H  
ATOM   1164  CA  GLU    86      23.474  35.907  62.579  1.00  0.00           C  
ATOM   1165  HA  GLU    86      22.902  36.413  63.357  1.00  0.00           H  
ATOM   1166  CB  GLU    86      24.019  34.576  63.107  1.00  0.00           C  
ATOM   1167  HB2 GLU    86      24.653  34.894  63.934  1.00  0.00           H  
ATOM   1168  HB3 GLU    86      23.320  33.872  63.558  1.00  0.00           H  
ATOM   1169  CG  GLU    86      24.979  33.797  62.135  1.00  0.00           C  
ATOM   1170  HG2 GLU    86      25.671  33.228  62.756  1.00  0.00           H  
ATOM   1171  HG3 GLU    86      25.588  34.434  61.493  1.00  0.00           H  
ATOM   1172  CD  GLU    86      24.211  32.948  61.127  1.00  0.00           C  
ATOM   1173  OE1 GLU    86      24.932  32.187  60.375  1.00  0.00           O  
ATOM   1174  OE2 GLU    86      22.997  32.860  61.073  1.00  0.00           O  
ATOM   1175  C   GLU    86      24.569  36.864  62.129  1.00  0.00           C  
ATOM   1176  O   GLU    86      25.006  37.604  62.974  1.00  0.00           O  
ATOM   1177  N   ARG    87      24.864  36.997  60.832  1.00  0.00           N  
ATOM   1178  H   ARG    87      24.420  36.333  60.213  1.00  0.00           H  
ATOM   1179  CA  ARG    87      25.740  38.076  60.146  1.00  0.00           C  
ATOM   1180  HA  ARG    87      25.661  38.961  60.778  1.00  0.00           H  
ATOM   1181  CB  ARG    87      27.310  37.768  60.185  1.00  0.00           C  
ATOM   1182  HB2 ARG    87      27.912  38.553  59.726  1.00  0.00           H  
ATOM   1183  HB3 ARG    87      27.740  37.689  61.184  1.00  0.00           H  
ATOM   1184  CG  ARG    87      27.618  36.397  59.522  1.00  0.00           C  
ATOM   1185  HG2 ARG    87      27.261  36.361  58.492  1.00  0.00           H  
ATOM   1186  HG3 ARG    87      27.072  35.675  60.130  1.00  0.00           H  
ATOM   1187  CD  ARG    87      29.114  36.180  59.529  1.00  0.00           C  
ATOM   1188  HD2 ARG    87      29.713  36.911  58.986  1.00  0.00           H  
ATOM   1189  HD3 ARG    87      29.459  36.282  60.558  1.00  0.00           H  
ATOM   1190  NE  ARG    87      29.459  34.746  59.038  1.00  0.00           N  
ATOM   1191  HE  ARG    87      28.610  34.206  58.953  1.00  0.00           H  
ATOM   1192  CZ  ARG    87      30.601  34.349  58.449  1.00  0.00           C  
ATOM   1193  NH1 ARG    87      31.707  35.030  58.496  1.00  0.00           N  
ATOM   1194 HH11 ARG    87      31.730  35.852  59.083  1.00  0.00           H  
ATOM   1195 HH12 ARG    87      32.503  34.589  58.056  1.00  0.00           H  
ATOM   1196  NH2 ARG    87      30.626  33.175  57.968  1.00  0.00           N  
ATOM   1197 HH21 ARG    87      29.781  32.758  57.604  1.00  0.00           H  
ATOM   1198 HH22 ARG    87      31.538  32.968  57.586  1.00  0.00           H  
ATOM   1199  C   ARG    87      25.146  38.246  58.727  1.00  0.00           C  
ATOM   1200  O   ARG    87      24.667  37.259  58.080  1.00  0.00           O  
ATOM   1201  N   ARG    88      25.110  39.429  58.175  1.00  0.00           N  
ATOM   1202  H   ARG    88      25.573  40.176  58.672  1.00  0.00           H  
ATOM   1203  CA  ARG    88      24.482  39.817  56.849  1.00  0.00           C  
ATOM   1204  HA  ARG    88      23.812  39.021  56.523  1.00  0.00           H  
ATOM   1205  CB  ARG    88      23.816  41.254  57.027  1.00  0.00           C  
ATOM   1206  HB2 ARG    88      24.480  41.922  57.576  1.00  0.00           H  
ATOM   1207  HB3 ARG    88      23.611  41.594  56.012  1.00  0.00           H  
ATOM   1208  CG  ARG    88      22.393  41.336  57.647  1.00  0.00           C  
ATOM   1209  HG2 ARG    88      21.819  40.682  56.991  1.00  0.00           H  
ATOM   1210  HG3 ARG    88      21.992  42.349  57.679  1.00  0.00           H  
ATOM   1211  CD  ARG    88      22.306  40.769  59.052  1.00  0.00           C  
ATOM   1212  HD2 ARG    88      21.277  40.953  59.360  1.00  0.00           H  
ATOM   1213  HD3 ARG    88      22.481  39.697  58.966  1.00  0.00           H  
ATOM   1214  NE  ARG    88      23.165  41.500  60.021  1.00  0.00           N  
ATOM   1215  HE  ARG    88      23.523  42.408  59.763  1.00  0.00           H  
ATOM   1216  CZ  ARG    88      23.560  41.096  61.166  1.00  0.00           C  
ATOM   1217  NH1 ARG    88      24.210  41.938  61.874  1.00  0.00           N  
ATOM   1218 HH11 ARG    88      24.265  42.884  61.525  1.00  0.00           H  
ATOM   1219 HH12 ARG    88      24.331  41.787  62.866  1.00  0.00           H  
ATOM   1220  NH2 ARG    88      23.176  39.959  61.715  1.00  0.00           N  
ATOM   1221 HH21 ARG    88      22.587  39.295  61.233  1.00  0.00           H  
ATOM   1222 HH22 ARG    88      23.515  39.809  62.655  1.00  0.00           H  
ATOM   1223  C   ARG    88      25.613  39.915  55.779  1.00  0.00           C  
ATOM   1224  O   ARG    88      26.592  40.619  55.996  1.00  0.00           O  
ATOM   1225  N   ALA    89      25.424  39.235  54.576  1.00  0.00           N  
ATOM   1226  H   ALA    89      24.672  38.562  54.553  1.00  0.00           H  
ATOM   1227  CA  ALA    89      26.165  39.430  53.370  1.00  0.00           C  
ATOM   1228  HA  ALA    89      27.228  39.590  53.552  1.00  0.00           H  
ATOM   1229  CB  ALA    89      26.066  38.214  52.500  1.00  0.00           C  
ATOM   1230  HB1 ALA    89      26.336  37.343  53.097  1.00  0.00           H  
ATOM   1231  HB2 ALA    89      25.030  38.055  52.198  1.00  0.00           H  
ATOM   1232  HB3 ALA    89      26.682  38.380  51.616  1.00  0.00           H  
ATOM   1233  C   ALA    89      25.620  40.658  52.556  1.00  0.00           C  
ATOM   1234  O   ALA    89      24.424  40.810  52.306  1.00  0.00           O  
ATOM   1235  N   ARG    90      26.429  41.646  52.120  1.00  0.00           N  
ATOM   1236  H   ARG    90      27.406  41.446  52.282  1.00  0.00           H  
ATOM   1237  CA  ARG    90      26.066  42.719  51.107  1.00  0.00           C  
ATOM   1238  HA  ARG    90      25.255  43.315  51.525  1.00  0.00           H  
ATOM   1239  CB  ARG    90      27.198  43.759  50.880  1.00  0.00           C  
ATOM   1240  HB2 ARG    90      28.150  43.351  50.540  1.00  0.00           H  
ATOM   1241  HB3 ARG    90      26.781  44.445  50.143  1.00  0.00           H  
ATOM   1242  CG  ARG    90      27.499  44.591  52.118  1.00  0.00           C  
ATOM   1243  HG2 ARG    90      28.038  43.963  52.828  1.00  0.00           H  
ATOM   1244  HG3 ARG    90      26.577  44.994  52.536  1.00  0.00           H  
ATOM   1245  CD  ARG    90      28.392  45.789  51.612  1.00  0.00           C  
ATOM   1246  HD2 ARG    90      29.126  45.369  50.925  1.00  0.00           H  
ATOM   1247  HD3 ARG    90      27.713  46.404  51.021  1.00  0.00           H  
ATOM   1248  NE  ARG    90      29.043  46.537  52.707  1.00  0.00           N  
ATOM   1249  HE  ARG    90      28.950  46.152  53.636  1.00  0.00           H  
ATOM   1250  CZ  ARG    90      30.068  47.348  52.482  1.00  0.00           C  
ATOM   1251  NH1 ARG    90      30.237  48.108  51.465  1.00  0.00           N  
ATOM   1252 HH11 ARG    90      29.394  48.271  50.933  1.00  0.00           H  
ATOM   1253 HH12 ARG    90      30.945  48.826  51.527  1.00  0.00           H  
ATOM   1254  NH2 ARG    90      30.994  47.456  53.355  1.00  0.00           N  
ATOM   1255 HH21 ARG    90      30.981  46.815  54.136  1.00  0.00           H  
ATOM   1256 HH22 ARG    90      31.810  48.050  53.318  1.00  0.00           H  
ATOM   1257  C   ARG    90      25.649  41.999  49.766  1.00  0.00           C  
ATOM   1258  O   ARG    90      26.226  40.963  49.488  1.00  0.00           O  
ATOM   1259  N   PRO    91      24.645  42.474  49.055  1.00  0.00           N  
ATOM   1260  CD  PRO    91      23.698  43.594  49.337  1.00  0.00           C  
ATOM   1261  HD2 PRO    91      23.985  44.535  48.868  1.00  0.00           H  
ATOM   1262  HD3 PRO    91      23.530  43.667  50.412  1.00  0.00           H  
ATOM   1263  CG  PRO    91      22.447  43.130  48.619  1.00  0.00           C  
ATOM   1264  HG2 PRO    91      21.885  42.363  49.152  1.00  0.00           H  
ATOM   1265  HG3 PRO    91      21.771  43.971  48.465  1.00  0.00           H  
ATOM   1266  CB  PRO    91      22.968  42.633  47.274  1.00  0.00           C  
ATOM   1267  HB2 PRO    91      23.322  43.453  46.651  1.00  0.00           H  
ATOM   1268  HB3 PRO    91      22.258  42.032  46.706  1.00  0.00           H  
ATOM   1269  CA  PRO    91      24.168  41.824  47.824  1.00  0.00           C  
ATOM   1270  HA  PRO    91      23.876  40.811  48.103  1.00  0.00           H  
ATOM   1271  C   PRO    91      25.194  41.755  46.672  1.00  0.00           C  
ATOM   1272  O   PRO    91      25.850  42.701  46.331  1.00  0.00           O  
ATOM   1273  N   GLY    92      25.230  40.538  46.065  1.00  0.00           N  
ATOM   1274  H   GLY    92      24.558  39.809  46.255  1.00  0.00           H  
ATOM   1275  CA  GLY    92      26.304  40.189  45.114  1.00  0.00           C  
ATOM   1276  HA2 GLY    92      25.926  39.447  44.411  1.00  0.00           H  
ATOM   1277  HA3 GLY    92      26.549  40.997  44.424  1.00  0.00           H  
ATOM   1278  C   GLY    92      27.591  39.615  45.725  1.00  0.00           C  
ATOM   1279  O   GLY    92      28.602  39.647  45.063  1.00  0.00           O  
ATOM   1280  N   THR    93      27.559  39.110  46.945  1.00  0.00           N  
ATOM   1281  H   THR    93      26.693  39.103  47.464  1.00  0.00           H  
ATOM   1282  CA  THR    93      28.750  38.658  47.644  1.00  0.00           C  
ATOM   1283  HA  THR    93      29.490  38.431  46.876  1.00  0.00           H  
ATOM   1284  CB  THR    93      29.375  39.685  48.637  1.00  0.00           C  
ATOM   1285  HB  THR    93      30.283  39.272  49.076  1.00  0.00           H  
ATOM   1286  CG2 THR    93      29.587  41.143  48.052  1.00  0.00           C  
ATOM   1287 HG21 THR    93      30.470  41.167  47.415  1.00  0.00           H  
ATOM   1288 HG22 THR    93      29.688  41.896  48.833  1.00  0.00           H  
ATOM   1289 HG23 THR    93      28.737  41.513  47.478  1.00  0.00           H  
ATOM   1290  OG1 THR    93      28.673  39.761  49.818  1.00  0.00           O  
ATOM   1291  HG1 THR    93      27.966  40.378  49.616  1.00  0.00           H  
ATOM   1292  C   THR    93      28.502  37.419  48.447  1.00  0.00           C  
ATOM   1293  O   THR    93      27.329  37.178  48.859  1.00  0.00           O  
ATOM   1294  N   TYR    94      29.551  36.612  48.803  1.00  0.00           N  
ATOM   1295  H   TYR    94      30.514  36.813  48.573  1.00  0.00           H  
ATOM   1296  CA  TYR    94      29.566  35.527  49.723  1.00  0.00           C  
ATOM   1297  HA  TYR    94      28.573  35.446  50.164  1.00  0.00           H  
ATOM   1298  CB  TYR    94      29.900  34.193  49.085  1.00  0.00           C  
ATOM   1299  HB2 TYR    94      29.843  33.467  49.897  1.00  0.00           H  
ATOM   1300  HB3 TYR    94      29.136  34.009  48.330  1.00  0.00           H  
ATOM   1301  CG  TYR    94      31.248  34.140  48.308  1.00  0.00           C  
ATOM   1302  CD1 TYR    94      32.384  33.804  49.032  1.00  0.00           C  
ATOM   1303  HD1 TYR    94      32.315  33.447  50.049  1.00  0.00           H  
ATOM   1304  CE1 TYR    94      33.580  33.722  48.337  1.00  0.00           C  
ATOM   1305  HE1 TYR    94      34.480  33.416  48.850  1.00  0.00           H  
ATOM   1306  CZ  TYR    94      33.693  34.222  47.030  1.00  0.00           C  
ATOM   1307  OH  TYR    94      34.922  34.246  46.448  1.00  0.00           O  
ATOM   1308  HH  TYR    94      35.612  33.852  46.987  1.00  0.00           H  
ATOM   1309  CE2 TYR    94      32.562  34.758  46.432  1.00  0.00           C  
ATOM   1310  HE2 TYR    94      32.719  35.137  45.433  1.00  0.00           H  
ATOM   1311  CD2 TYR    94      31.316  34.710  47.040  1.00  0.00           C  
ATOM   1312  HD2 TYR    94      30.477  35.191  46.559  1.00  0.00           H  
ATOM   1313  C   TYR    94      30.558  35.821  50.849  1.00  0.00           C  
ATOM   1314  O   TYR    94      31.588  36.521  50.733  1.00  0.00           O  
ATOM   1315  N   LEU    95      30.157  35.399  52.024  1.00  0.00           N  
ATOM   1316  H   LEU    95      29.241  34.997  52.163  1.00  0.00           H  
ATOM   1317  CA  LEU    95      30.912  35.552  53.288  1.00  0.00           C  
ATOM   1318  HA  LEU    95      31.163  36.607  53.395  1.00  0.00           H  
ATOM   1319  CB  LEU    95      30.040  35.257  54.497  1.00  0.00           C  
ATOM   1320  HB2 LEU    95      30.655  35.133  55.388  1.00  0.00           H  
ATOM   1321  HB3 LEU    95      29.544  34.289  54.416  1.00  0.00           H  
ATOM   1322  CG  LEU    95      28.959  36.288  54.772  1.00  0.00           C  
ATOM   1323  HG  LEU    95      28.634  36.760  53.845  1.00  0.00           H  
ATOM   1324  CD1 LEU    95      27.660  35.864  55.533  1.00  0.00           C  
ATOM   1325 HD11 LEU    95      27.099  36.768  55.771  1.00  0.00           H  
ATOM   1326 HD12 LEU    95      27.888  35.290  56.432  1.00  0.00           H  
ATOM   1327 HD13 LEU    95      27.096  35.302  54.789  1.00  0.00           H  
ATOM   1328  CD2 LEU    95      29.598  37.446  55.547  1.00  0.00           C  
ATOM   1329 HD21 LEU    95      28.781  38.147  55.719  1.00  0.00           H  
ATOM   1330 HD22 LEU    95      30.221  37.172  56.398  1.00  0.00           H  
ATOM   1331 HD23 LEU    95      30.200  38.001  54.826  1.00  0.00           H  
ATOM   1332  C   LEU    95      32.106  34.672  53.356  1.00  0.00           C  
ATOM   1333  O   LEU    95      32.049  33.566  52.888  1.00  0.00           O  
ATOM   1334  N   LEU    96      33.169  35.000  54.091  1.00  0.00           N  
ATOM   1335  H   LEU    96      33.182  35.927  54.493  1.00  0.00           H  
ATOM   1336  CA  LEU    96      34.208  34.114  54.531  1.00  0.00           C  
ATOM   1337  HA  LEU    96      34.514  33.652  53.593  1.00  0.00           H  
ATOM   1338  CB  LEU    96      35.406  34.970  54.980  1.00  0.00           C  
ATOM   1339  HB2 LEU    96      35.694  35.763  54.289  1.00  0.00           H  
ATOM   1340  HB3 LEU    96      35.013  35.556  55.810  1.00  0.00           H  
ATOM   1341  CG  LEU    96      36.668  34.261  55.490  1.00  0.00           C  
ATOM   1342  HG  LEU    96      36.378  33.421  56.121  1.00  0.00           H  
ATOM   1343  CD1 LEU    96      37.425  33.673  54.336  1.00  0.00           C  
ATOM   1344 HD11 LEU    96      38.318  33.126  54.639  1.00  0.00           H  
ATOM   1345 HD12 LEU    96      36.779  32.969  53.810  1.00  0.00           H  
ATOM   1346 HD13 LEU    96      37.604  34.428  53.570  1.00  0.00           H  
ATOM   1347  CD2 LEU    96      37.620  35.195  56.182  1.00  0.00           C  
ATOM   1348 HD21 LEU    96      38.529  34.668  56.470  1.00  0.00           H  
ATOM   1349 HD22 LEU    96      37.825  35.925  55.399  1.00  0.00           H  
ATOM   1350 HD23 LEU    96      37.158  35.623  57.072  1.00  0.00           H  
ATOM   1351  C   LEU    96      33.725  33.138  55.615  1.00  0.00           C  
ATOM   1352  O   LEU    96      33.099  33.629  56.592  1.00  0.00           O  
ATOM   1353  N   GLN    97      33.811  31.812  55.440  1.00  0.00           N  
ATOM   1354  H   GLN    97      34.481  31.354  54.838  1.00  0.00           H  
ATOM   1355  CA  GLN    97      33.030  30.938  56.284  1.00  0.00           C  
ATOM   1356  HA  GLN    97      32.136  31.433  56.664  1.00  0.00           H  
ATOM   1357  CB  GLN    97      32.560  29.724  55.440  1.00  0.00           C  
ATOM   1358  HB2 GLN    97      33.394  29.235  54.936  1.00  0.00           H  
ATOM   1359  HB3 GLN    97      32.097  29.011  56.122  1.00  0.00           H  
ATOM   1360  CG  GLN    97      31.576  30.122  54.354  1.00  0.00           C  
ATOM   1361  HG2 GLN    97      31.977  30.943  53.759  1.00  0.00           H  
ATOM   1362  HG3 GLN    97      31.419  29.282  53.677  1.00  0.00           H  
ATOM   1363  CD  GLN    97      30.219  30.708  54.765  1.00  0.00           C  
ATOM   1364  OE1 GLN    97      29.894  30.684  55.906  1.00  0.00           O  
ATOM   1365  NE2 GLN    97      29.370  31.166  53.940  1.00  0.00           N  
ATOM   1366 HE21 GLN    97      29.678  31.216  52.979  1.00  0.00           H  
ATOM   1367 HE22 GLN    97      28.491  31.490  54.316  1.00  0.00           H  
ATOM   1368  C   GLN    97      33.807  30.295  57.449  1.00  0.00           C  
ATOM   1369  O   GLN    97      33.148  29.866  58.407  1.00  0.00           O  
ATOM   1370  N   ASP    98      35.085  30.203  57.353  1.00  0.00           N  
ATOM   1371  H   ASP    98      35.583  30.637  56.589  1.00  0.00           H  
ATOM   1372  CA  ASP    98      35.999  29.682  58.378  1.00  0.00           C  
ATOM   1373  HA  ASP    98      35.615  29.930  59.368  1.00  0.00           H  
ATOM   1374  CB  ASP    98      36.197  28.170  58.259  1.00  0.00           C  
ATOM   1375  HB2 ASP    98      37.164  27.898  58.683  1.00  0.00           H  
ATOM   1376  HB3 ASP    98      36.259  27.947  57.194  1.00  0.00           H  
ATOM   1377  CG  ASP    98      35.204  27.196  58.870  1.00  0.00           C  
ATOM   1378  OD1 ASP    98      34.693  27.505  60.005  1.00  0.00           O  
ATOM   1379  OD2 ASP    98      34.886  26.118  58.340  1.00  0.00           O  
ATOM   1380  C   ASP    98      37.400  30.312  58.201  1.00  0.00           C  
ATOM   1381  O   ASP    98      37.780  30.841  57.177  1.00  0.00           O  
ATOM   1382  N   GLY    99      38.175  30.325  59.281  1.00  0.00           N  
ATOM   1383  H   GLY    99      37.841  29.830  60.095  1.00  0.00           H  
ATOM   1384  CA  GLY    99      39.365  31.162  59.447  1.00  0.00           C  
ATOM   1385  HA2 GLY    99      39.957  30.931  60.332  1.00  0.00           H  
ATOM   1386  HA3 GLY    99      40.058  30.914  58.644  1.00  0.00           H  
ATOM   1387  C   GLY    99      39.159  32.710  59.577  1.00  0.00           C  
ATOM   1388  O   GLY    99      40.094  33.386  59.935  1.00  0.00           O  
ATOM   1389  N   TYR   100      37.960  33.208  59.508  1.00  0.00           N  
ATOM   1390  H   TYR   100      37.209  32.552  59.349  1.00  0.00           H  
ATOM   1391  CA  TYR   100      37.524  34.601  59.835  1.00  0.00           C  
ATOM   1392  HA  TYR   100      38.114  35.230  59.169  1.00  0.00           H  
ATOM   1393  CB  TYR   100      36.157  34.939  59.481  1.00  0.00           C  
ATOM   1394  HB2 TYR   100      35.948  34.747  58.429  1.00  0.00           H  
ATOM   1395  HB3 TYR   100      35.874  35.973  59.679  1.00  0.00           H  
ATOM   1396  CG  TYR   100      35.102  34.159  60.279  1.00  0.00           C  
ATOM   1397  CD1 TYR   100      34.801  34.513  61.602  1.00  0.00           C  
ATOM   1398  HD1 TYR   100      35.430  35.158  62.197  1.00  0.00           H  
ATOM   1399  CE1 TYR   100      33.729  33.871  62.343  1.00  0.00           C  
ATOM   1400  HE1 TYR   100      33.620  34.058  63.401  1.00  0.00           H  
ATOM   1401  CZ  TYR   100      32.992  32.883  61.675  1.00  0.00           C  
ATOM   1402  OH  TYR   100      32.024  32.178  62.306  1.00  0.00           O  
ATOM   1403  HH  TYR   100      31.576  31.640  61.649  1.00  0.00           H  
ATOM   1404  CE2 TYR   100      33.382  32.509  60.344  1.00  0.00           C  
ATOM   1405  HE2 TYR   100      32.825  31.703  59.890  1.00  0.00           H  
ATOM   1406  CD2 TYR   100      34.373  33.200  59.608  1.00  0.00           C  
ATOM   1407  HD2 TYR   100      34.608  32.863  58.609  1.00  0.00           H  
ATOM   1408  C   TYR   100      37.932  35.145  61.249  1.00  0.00           C  
ATOM   1409  O   TYR   100      38.251  36.357  61.392  1.00  0.00           O  
ATOM   1410  N   ALA   101      38.182  34.251  62.202  1.00  0.00           N  
ATOM   1411  H   ALA   101      37.812  33.321  62.062  1.00  0.00           H  
ATOM   1412  CA  ALA   101      38.724  34.555  63.476  1.00  0.00           C  
ATOM   1413  HA  ALA   101      39.419  35.393  63.428  1.00  0.00           H  
ATOM   1414  CB  ALA   101      37.629  35.016  64.388  1.00  0.00           C  
ATOM   1415  HB1 ALA   101      38.059  35.304  65.347  1.00  0.00           H  
ATOM   1416  HB2 ALA   101      37.030  34.137  64.628  1.00  0.00           H  
ATOM   1417  HB3 ALA   101      37.023  35.808  63.949  1.00  0.00           H  
ATOM   1418  C   ALA   101      39.575  33.455  64.056  1.00  0.00           C  
ATOM   1419  O   ALA   101      39.004  32.423  64.383  1.00  0.00           O  
ATOM   1420  N   PHE   102      40.891  33.551  64.111  1.00  0.00           N  
ATOM   1421  H   PHE   102      41.259  34.354  63.620  1.00  0.00           H  
ATOM   1422  CA  PHE   102      41.793  32.624  64.808  1.00  0.00           C  
ATOM   1423  HA  PHE   102      41.518  31.598  64.564  1.00  0.00           H  
ATOM   1424  CB  PHE   102      43.228  33.027  64.418  1.00  0.00           C  
ATOM   1425  HB2 PHE   102      43.511  34.025  64.752  1.00  0.00           H  
ATOM   1426  HB3 PHE   102      43.430  32.964  63.348  1.00  0.00           H  
ATOM   1427  CG  PHE   102      44.257  32.185  65.112  1.00  0.00           C  
ATOM   1428  CD1 PHE   102      44.506  30.880  64.636  1.00  0.00           C  
ATOM   1429  HD1 PHE   102      43.832  30.471  63.898  1.00  0.00           H  
ATOM   1430  CE1 PHE   102      45.572  30.098  65.034  1.00  0.00           C  
ATOM   1431  HE1 PHE   102      45.732  29.100  64.652  1.00  0.00           H  
ATOM   1432  CZ  PHE   102      46.425  30.578  66.007  1.00  0.00           C  
ATOM   1433  HZ  PHE   102      47.332  30.032  66.222  1.00  0.00           H  
ATOM   1434  CE2 PHE   102      46.227  31.908  66.416  1.00  0.00           C  
ATOM   1435  HE2 PHE   102      47.027  32.383  66.964  1.00  0.00           H  
ATOM   1436  CD2 PHE   102      45.144  32.675  66.049  1.00  0.00           C  
ATOM   1437  HD2 PHE   102      45.100  33.728  66.285  1.00  0.00           H  
ATOM   1438  C   PHE   102      41.568  32.857  66.342  1.00  0.00           C  
ATOM   1439  O   PHE   102      41.447  34.028  66.772  1.00  0.00           O  
ATOM   1440  N   PRO   103      41.567  31.798  67.207  1.00  0.00           N  
ATOM   1441  CD  PRO   103      41.641  30.442  66.754  1.00  0.00           C  
ATOM   1442  HD2 PRO   103      42.629  30.034  66.537  1.00  0.00           H  
ATOM   1443  HD3 PRO   103      40.952  30.335  65.916  1.00  0.00           H  
ATOM   1444  CG  PRO   103      41.035  29.677  67.932  1.00  0.00           C  
ATOM   1445  HG2 PRO   103      39.947  29.745  67.907  1.00  0.00           H  
ATOM   1446  HG3 PRO   103      41.297  28.619  67.961  1.00  0.00           H  
ATOM   1447  CB  PRO   103      41.440  30.515  69.156  1.00  0.00           C  
ATOM   1448  HB2 PRO   103      42.501  30.299  69.285  1.00  0.00           H  
ATOM   1449  HB3 PRO   103      40.713  30.339  69.948  1.00  0.00           H  
ATOM   1450  CA  PRO   103      41.278  31.914  68.679  1.00  0.00           C  
ATOM   1451  HA  PRO   103      40.305  32.378  68.842  1.00  0.00           H  
ATOM   1452  C   PRO   103      42.257  32.883  69.446  1.00  0.00           C  
ATOM   1453  O   PRO   103      43.465  32.920  69.194  1.00  0.00           O  
ATOM   1454  N   GLY   104      41.684  33.791  70.210  1.00  0.00           N  
ATOM   1455  H   GLY   104      40.688  33.688  70.343  1.00  0.00           H  
ATOM   1456  CA  GLY   104      42.430  34.841  70.871  1.00  0.00           C  
ATOM   1457  HA2 GLY   104      43.487  34.584  70.942  1.00  0.00           H  
ATOM   1458  HA3 GLY   104      42.110  35.054  71.891  1.00  0.00           H  
ATOM   1459  C   GLY   104      42.325  36.158  70.014  1.00  0.00           C  
ATOM   1460  O   GLY   104      42.545  37.238  70.638  1.00  0.00           O  
ATOM   1461  N   GLU   105      41.934  36.198  68.759  1.00  0.00           N  
ATOM   1462  H   GLU   105      41.889  35.271  68.359  1.00  0.00           H  
ATOM   1463  CA  GLU   105      41.918  37.394  67.843  1.00  0.00           C  
ATOM   1464  HA  GLU   105      42.673  38.053  68.272  1.00  0.00           H  
ATOM   1465  CB  GLU   105      42.472  37.006  66.462  1.00  0.00           C  
ATOM   1466  HB2 GLU   105      42.634  37.878  65.829  1.00  0.00           H  
ATOM   1467  HB3 GLU   105      41.746  36.476  65.845  1.00  0.00           H  
ATOM   1468  CG  GLU   105      43.746  36.056  66.531  1.00  0.00           C  
ATOM   1469  HG2 GLU   105      43.447  35.127  67.018  1.00  0.00           H  
ATOM   1470  HG3 GLU   105      44.114  35.774  65.545  1.00  0.00           H  
ATOM   1471  CD  GLU   105      44.942  36.715  67.347  1.00  0.00           C  
ATOM   1472  OE1 GLU   105      45.006  37.955  67.550  1.00  0.00           O  
ATOM   1473  OE2 GLU   105      45.938  36.016  67.648  1.00  0.00           O  
ATOM   1474  C   GLU   105      40.564  38.072  67.671  1.00  0.00           C  
ATOM   1475  O   GLU   105      39.526  37.397  67.823  1.00  0.00           O  
ATOM   1476  N   ASP   106      40.516  39.331  67.412  1.00  0.00           N  
ATOM   1477  H   ASP   106      41.403  39.813  67.419  1.00  0.00           H  
ATOM   1478  CA  ASP   106      39.267  40.073  67.068  1.00  0.00           C  
ATOM   1479  HA  ASP   106      38.496  39.913  67.821  1.00  0.00           H  
ATOM   1480  CB  ASP   106      39.567  41.531  66.933  1.00  0.00           C  
ATOM   1481  HB2 ASP   106      40.407  41.748  66.274  1.00  0.00           H  
ATOM   1482  HB3 ASP   106      38.623  41.996  66.646  1.00  0.00           H  
ATOM   1483  CG  ASP   106      39.816  42.145  68.358  1.00  0.00           C  
ATOM   1484  OD1 ASP   106      39.415  41.538  69.353  1.00  0.00           O  
ATOM   1485  OD2 ASP   106      40.570  43.162  68.534  1.00  0.00           O  
ATOM   1486  C   ASP   106      38.740  39.590  65.694  1.00  0.00           C  
ATOM   1487  O   ASP   106      37.514  39.435  65.577  1.00  0.00           O  
ATOM   1488  N   GLY   107      39.681  39.252  64.792  1.00  0.00           N  
ATOM   1489  H   GLY   107      40.633  39.558  64.936  1.00  0.00           H  
ATOM   1490  CA  GLY   107      39.434  38.749  63.474  1.00  0.00           C  
ATOM   1491  HA2 GLY   107      40.399  38.459  63.058  1.00  0.00           H  
ATOM   1492  HA3 GLY   107      38.798  37.881  63.646  1.00  0.00           H  
ATOM   1493  C   GLY   107      38.616  39.758  62.671  1.00  0.00           C  
ATOM   1494  O   GLY   107      38.622  40.981  62.924  1.00  0.00           O  
ATOM   1495  N   MET   108      38.095  39.212  61.590  1.00  0.00           N  
ATOM   1496  H   MET   108      38.346  38.257  61.379  1.00  0.00           H  
ATOM   1497  CA  MET   108      37.181  40.027  60.691  1.00  0.00           C  
ATOM   1498  HA  MET   108      36.964  40.943  61.242  1.00  0.00           H  
ATOM   1499  CB  MET   108      37.966  40.368  59.377  1.00  0.00           C  
ATOM   1500  HB2 MET   108      38.370  39.526  58.815  1.00  0.00           H  
ATOM   1501  HB3 MET   108      37.191  40.877  58.804  1.00  0.00           H  
ATOM   1502  CG  MET   108      39.168  41.205  59.537  1.00  0.00           C  
ATOM   1503  HG2 MET   108      39.911  40.806  60.228  1.00  0.00           H  
ATOM   1504  HG3 MET   108      38.838  42.143  59.985  1.00  0.00           H  
ATOM   1505  SD  MET   108      40.137  41.583  58.110  1.00  0.00           S  
ATOM   1506  CE  MET   108      41.374  42.713  58.832  1.00  0.00           C  
ATOM   1507  HE1 MET   108      42.076  42.922  58.025  1.00  0.00           H  
ATOM   1508  HE2 MET   108      40.872  43.586  59.248  1.00  0.00           H  
ATOM   1509  HE3 MET   108      41.812  42.100  59.620  1.00  0.00           H  
ATOM   1510  C   MET   108      35.762  39.365  60.376  1.00  0.00           C  
ATOM   1511  O   MET   108      35.538  39.052  59.198  1.00  0.00           O  
ATOM   1512  N   PRO   109      34.867  39.229  61.381  1.00  0.00           N  
ATOM   1513  CD  PRO   109      35.071  39.739  62.737  1.00  0.00           C  
ATOM   1514  HD2 PRO   109      35.991  39.268  63.086  1.00  0.00           H  
ATOM   1515  HD3 PRO   109      35.116  40.816  62.895  1.00  0.00           H  
ATOM   1516  CG  PRO   109      33.977  39.133  63.577  1.00  0.00           C  
ATOM   1517  HG2 PRO   109      34.293  38.160  63.955  1.00  0.00           H  
ATOM   1518  HG3 PRO   109      33.626  39.749  64.405  1.00  0.00           H  
ATOM   1519  CB  PRO   109      32.908  38.878  62.636  1.00  0.00           C  
ATOM   1520  HB2 PRO   109      32.342  39.763  62.344  1.00  0.00           H  
ATOM   1521  HB3 PRO   109      32.266  38.086  63.021  1.00  0.00           H  
ATOM   1522  CA  PRO   109      33.628  38.471  61.338  1.00  0.00           C  
ATOM   1523  HA  PRO   109      33.873  37.410  61.365  1.00  0.00           H  
ATOM   1524  C   PRO   109      32.706  38.665  60.091  1.00  0.00           C  
ATOM   1525  O   PRO   109      31.851  37.821  59.805  1.00  0.00           O  
ATOM   1526  N   VAL   110      32.869  39.761  59.370  1.00  0.00           N  
ATOM   1527  H   VAL   110      33.580  40.392  59.710  1.00  0.00           H  
ATOM   1528  CA  VAL   110      32.040  40.175  58.205  1.00  0.00           C  
ATOM   1529  HA  VAL   110      31.384  39.362  57.892  1.00  0.00           H  
ATOM   1530  CB  VAL   110      31.031  41.270  58.643  1.00  0.00           C  
ATOM   1531  HB  VAL   110      31.566  42.197  58.433  1.00  0.00           H  
ATOM   1532  CG1 VAL   110      29.795  41.387  57.755  1.00  0.00           C  
ATOM   1533 HG11 VAL   110      29.343  42.320  58.092  1.00  0.00           H  
ATOM   1534 HG12 VAL   110      29.187  40.503  57.946  1.00  0.00           H  
ATOM   1535 HG13 VAL   110      29.953  41.605  56.699  1.00  0.00           H  
ATOM   1536  CG2 VAL   110      30.479  41.059  60.091  1.00  0.00           C  
ATOM   1537 HG21 VAL   110      31.274  41.290  60.800  1.00  0.00           H  
ATOM   1538 HG22 VAL   110      29.664  41.750  60.304  1.00  0.00           H  
ATOM   1539 HG23 VAL   110      30.095  40.056  60.279  1.00  0.00           H  
ATOM   1540  C   VAL   110      32.816  40.542  56.931  1.00  0.00           C  
ATOM   1541  O   VAL   110      32.234  41.093  55.999  1.00  0.00           O  
ATOM   1542  N   ALA   111      34.017  40.030  56.882  1.00  0.00           N  
ATOM   1543  H   ALA   111      34.267  39.488  57.697  1.00  0.00           H  
ATOM   1544  CA  ALA   111      34.826  39.995  55.556  1.00  0.00           C  
ATOM   1545  HA  ALA   111      34.898  40.999  55.135  1.00  0.00           H  
ATOM   1546  CB  ALA   111      36.205  39.439  55.836  1.00  0.00           C  
ATOM   1547  HB1 ALA   111      36.674  39.387  54.853  1.00  0.00           H  
ATOM   1548  HB2 ALA   111      36.782  40.091  56.492  1.00  0.00           H  
ATOM   1549  HB3 ALA   111      36.200  38.460  56.315  1.00  0.00           H  
ATOM   1550  C   ALA   111      34.116  39.040  54.569  1.00  0.00           C  
ATOM   1551  O   ALA   111      33.965  37.839  54.767  1.00  0.00           O  
ATOM   1552  N   ALA   112      33.589  39.636  53.516  1.00  0.00           N  
ATOM   1553  H   ALA   112      33.782  40.622  53.412  1.00  0.00           H  
ATOM   1554  CA  ALA   112      32.939  38.959  52.355  1.00  0.00           C  
ATOM   1555  HA  ALA   112      33.009  37.873  52.412  1.00  0.00           H  
ATOM   1556  CB  ALA   112      31.428  39.363  52.256  1.00  0.00           C  
ATOM   1557  HB1 ALA   112      30.949  38.905  53.122  1.00  0.00           H  
ATOM   1558  HB2 ALA   112      31.323  40.436  52.411  1.00  0.00           H  
ATOM   1559  HB3 ALA   112      30.976  39.154  51.286  1.00  0.00           H  
ATOM   1560  C   ALA   112      33.673  39.320  51.003  1.00  0.00           C  
ATOM   1561  O   ALA   112      34.675  40.123  51.072  1.00  0.00           O  
ATOM   1562  N   MET   113      33.162  38.920  49.815  1.00  0.00           N  
ATOM   1563  H   MET   113      32.420  38.236  49.805  1.00  0.00           H  
ATOM   1564  CA  MET   113      33.682  39.227  48.491  1.00  0.00           C  
ATOM   1565  HA  MET   113      33.574  40.304  48.359  1.00  0.00           H  
ATOM   1566  CB  MET   113      35.187  38.812  48.383  1.00  0.00           C  
ATOM   1567  HB2 MET   113      35.817  39.364  49.080  1.00  0.00           H  
ATOM   1568  HB3 MET   113      35.518  39.020  47.365  1.00  0.00           H  
ATOM   1569  CG  MET   113      35.323  37.317  48.684  1.00  0.00           C  
ATOM   1570  HG2 MET   113      34.357  36.820  48.592  1.00  0.00           H  
ATOM   1571  HG3 MET   113      36.048  36.861  48.010  1.00  0.00           H  
ATOM   1572  SD  MET   113      35.970  36.836  50.307  1.00  0.00           S  
ATOM   1573  CE  MET   113      37.629  37.643  50.300  1.00  0.00           C  
ATOM   1574  HE1 MET   113      37.954  37.844  49.279  1.00  0.00           H  
ATOM   1575  HE2 MET   113      38.384  36.969  50.703  1.00  0.00           H  
ATOM   1576  HE3 MET   113      37.521  38.560  50.879  1.00  0.00           H  
ATOM   1577  C   MET   113      32.783  38.669  47.316  1.00  0.00           C  
ATOM   1578  O   MET   113      31.814  38.042  47.610  1.00  0.00           O  
ATOM   1579  N   SER   114      33.164  38.816  46.064  1.00  0.00           N  
ATOM   1580  H   SER   114      34.097  39.168  45.906  1.00  0.00           H  
ATOM   1581  CA  SER   114      32.355  38.318  44.863  1.00  0.00           C  
ATOM   1582  HA  SER   114      31.581  37.605  45.148  1.00  0.00           H  
ATOM   1583  CB  SER   114      31.795  39.485  44.035  1.00  0.00           C  
ATOM   1584  HB2 SER   114      32.562  40.024  43.479  1.00  0.00           H  
ATOM   1585  HB3 SER   114      31.038  39.187  43.309  1.00  0.00           H  
ATOM   1586  OG  SER   114      31.180  40.375  44.962  1.00  0.00           O  
ATOM   1587  HG  SER   114      30.224  40.292  44.955  1.00  0.00           H  
ATOM   1588  C   SER   114      33.339  37.489  43.980  1.00  0.00           C  
ATOM   1589  O   SER   114      34.562  37.739  43.940  1.00  0.00           O  
ATOM   1590  N   SER   115      32.781  36.602  43.164  1.00  0.00           N  
ATOM   1591  H   SER   115      31.795  36.426  43.294  1.00  0.00           H  
ATOM   1592  CA  SER   115      33.571  35.959  42.071  1.00  0.00           C  
ATOM   1593  HA  SER   115      34.459  36.511  41.764  1.00  0.00           H  
ATOM   1594  CB  SER   115      34.013  34.589  42.491  1.00  0.00           C  
ATOM   1595  HB2 SER   115      34.799  34.689  43.240  1.00  0.00           H  
ATOM   1596  HB3 SER   115      33.215  34.045  42.997  1.00  0.00           H  
ATOM   1597  OG  SER   115      34.351  33.743  41.473  1.00  0.00           O  
ATOM   1598  HG  SER   115      35.224  34.001  41.171  1.00  0.00           H  
ATOM   1599  C   SER   115      32.703  35.933  40.773  1.00  0.00           C  
ATOM   1600  O   SER   115      31.762  35.118  40.597  1.00  0.00           O  
ATOM   1601  N   ASN   116      33.080  36.849  39.824  1.00  0.00           N  
ATOM   1602  H   ASN   116      33.991  37.268  39.943  1.00  0.00           H  
ATOM   1603  CA  ASN   116      32.424  37.084  38.551  1.00  0.00           C  
ATOM   1604  HA  ASN   116      32.059  36.167  38.088  1.00  0.00           H  
ATOM   1605  CB  ASN   116      31.125  37.945  38.836  1.00  0.00           C  
ATOM   1606  HB2 ASN   116      30.617  38.166  37.897  1.00  0.00           H  
ATOM   1607  HB3 ASN   116      30.468  37.449  39.550  1.00  0.00           H  
ATOM   1608  CG  ASN   116      31.448  39.190  39.656  1.00  0.00           C  
ATOM   1609  OD1 ASN   116      31.614  39.208  40.895  1.00  0.00           O  
ATOM   1610  ND2 ASN   116      31.496  40.309  38.939  1.00  0.00           N  
ATOM   1611 HD21 ASN   116      31.299  40.288  37.949  1.00  0.00           H  
ATOM   1612 HD22 ASN   116      31.719  41.112  39.508  1.00  0.00           H  
ATOM   1613  C   ASN   116      33.447  37.785  37.558  1.00  0.00           C  
ATOM   1614  O   ASN   116      34.432  38.435  37.956  1.00  0.00           O  
ATOM   1615  N   VAL   117      33.110  37.777  36.302  1.00  0.00           N  
ATOM   1616  H   VAL   117      32.364  37.210  35.926  1.00  0.00           H  
ATOM   1617  CA  VAL   117      33.686  38.751  35.411  1.00  0.00           C  
ATOM   1618  HA  VAL   117      34.776  38.724  35.418  1.00  0.00           H  
ATOM   1619  CB  VAL   117      33.407  38.470  33.949  1.00  0.00           C  
ATOM   1620  HB  VAL   117      32.331  38.430  33.779  1.00  0.00           H  
ATOM   1621  CG1 VAL   117      34.076  39.503  33.027  1.00  0.00           C  
ATOM   1622 HG11 VAL   117      35.159  39.518  33.151  1.00  0.00           H  
ATOM   1623 HG12 VAL   117      33.738  40.514  33.253  1.00  0.00           H  
ATOM   1624 HG13 VAL   117      33.878  39.377  31.963  1.00  0.00           H  
ATOM   1625  CG2 VAL   117      34.040  37.080  33.582  1.00  0.00           C  
ATOM   1626 HG21 VAL   117      33.500  36.226  33.990  1.00  0.00           H  
ATOM   1627 HG22 VAL   117      34.016  37.014  32.494  1.00  0.00           H  
ATOM   1628 HG23 VAL   117      35.073  37.037  33.926  1.00  0.00           H  
ATOM   1629  C   VAL   117      33.305  40.160  35.921  1.00  0.00           C  
ATOM   1630  O   VAL   117      32.117  40.460  35.977  1.00  0.00           O  
ATOM   1631  N   GLY   118      34.267  41.079  36.112  1.00  0.00           N  
ATOM   1632  H   GLY   118      35.241  40.886  35.929  1.00  0.00           H  
ATOM   1633  CA  GLY   118      34.029  42.394  36.786  1.00  0.00           C  
ATOM   1634  HA2 GLY   118      32.987  42.548  37.069  1.00  0.00           H  
ATOM   1635  HA3 GLY   118      34.380  43.243  36.201  1.00  0.00           H  
ATOM   1636  C   GLY   118      34.762  42.505  38.122  1.00  0.00           C  
ATOM   1637  O   GLY   118      35.142  43.632  38.514  1.00  0.00           O  
ATOM   1638  N   GLY   119      34.845  41.409  38.860  1.00  0.00           N  
ATOM   1639  H   GLY   119      34.405  40.568  38.515  1.00  0.00           H  
ATOM   1640  CA  GLY   119      35.214  41.509  40.337  1.00  0.00           C  
ATOM   1641  HA2 GLY   119      35.950  42.297  40.498  1.00  0.00           H  
ATOM   1642  HA3 GLY   119      35.547  40.587  40.814  1.00  0.00           H  
ATOM   1643  C   GLY   119      34.073  41.986  41.208  1.00  0.00           C  
ATOM   1644  O   GLY   119      32.941  42.057  40.746  1.00  0.00           O  
ATOM   1645  N   MET   120      34.347  42.381  42.436  1.00  0.00           N  
ATOM   1646  H   MET   120      35.315  42.365  42.723  1.00  0.00           H  
ATOM   1647  CA  MET   120      33.428  43.073  43.333  1.00  0.00           C  
ATOM   1648  HA  MET   120      32.664  42.358  43.639  1.00  0.00           H  
ATOM   1649  CB  MET   120      34.192  43.421  44.634  1.00  0.00           C  
ATOM   1650  HB2 MET   120      35.191  43.816  44.456  1.00  0.00           H  
ATOM   1651  HB3 MET   120      33.721  44.282  45.108  1.00  0.00           H  
ATOM   1652  CG  MET   120      34.276  42.180  45.555  1.00  0.00           C  
ATOM   1653  HG2 MET   120      33.279  41.764  45.701  1.00  0.00           H  
ATOM   1654  HG3 MET   120      34.976  41.526  45.035  1.00  0.00           H  
ATOM   1655  SD  MET   120      35.098  42.522  47.202  1.00  0.00           S  
ATOM   1656  CE  MET   120      36.836  42.723  46.776  1.00  0.00           C  
ATOM   1657  HE1 MET   120      37.342  41.765  46.893  1.00  0.00           H  
ATOM   1658  HE2 MET   120      37.410  43.425  47.381  1.00  0.00           H  
ATOM   1659  HE3 MET   120      36.972  43.053  45.746  1.00  0.00           H  
ATOM   1660  C   MET   120      32.934  44.348  42.775  1.00  0.00           C  
ATOM   1661  O   MET   120      31.816  44.813  43.108  1.00  0.00           O  
ATOM   1662  N   ALA   121      33.612  44.956  41.797  1.00  0.00           N  
ATOM   1663  H   ALA   121      34.556  44.618  41.676  1.00  0.00           H  
ATOM   1664  CA  ALA   121      33.214  46.189  41.124  1.00  0.00           C  
ATOM   1665  HA  ALA   121      33.069  46.971  41.869  1.00  0.00           H  
ATOM   1666  CB  ALA   121      34.398  46.517  40.271  1.00  0.00           C  
ATOM   1667  HB1 ALA   121      34.325  45.966  39.333  1.00  0.00           H  
ATOM   1668  HB2 ALA   121      35.288  46.199  40.814  1.00  0.00           H  
ATOM   1669  HB3 ALA   121      34.441  47.583  40.047  1.00  0.00           H  
ATOM   1670  C   ALA   121      31.911  46.160  40.260  1.00  0.00           C  
ATOM   1671  O   ALA   121      31.340  47.212  39.851  1.00  0.00           O  
ATOM   1672  N   ALA   122      31.440  44.928  39.902  1.00  0.00           N  
ATOM   1673  H   ALA   122      31.995  44.120  40.146  1.00  0.00           H  
ATOM   1674  CA  ALA   122      30.098  44.803  39.354  1.00  0.00           C  
ATOM   1675  HA  ALA   122      29.978  45.350  38.419  1.00  0.00           H  
ATOM   1676  CB  ALA   122      30.103  43.352  38.770  1.00  0.00           C  
ATOM   1677  HB1 ALA   122      29.276  43.350  38.060  1.00  0.00           H  
ATOM   1678  HB2 ALA   122      31.093  43.045  38.434  1.00  0.00           H  
ATOM   1679  HB3 ALA   122      29.891  42.556  39.484  1.00  0.00           H  
ATOM   1680  C   ALA   122      28.951  44.929  40.430  1.00  0.00           C  
ATOM   1681  O   ALA   122      27.802  45.031  40.087  1.00  0.00           O  
ATOM   1682  N   HIE   123      29.333  45.067  41.730  1.00  0.00           N  
ATOM   1683  H   HIE   123      30.318  45.189  41.913  1.00  0.00           H  
ATOM   1684  CA  HIE   123      28.439  45.027  42.915  1.00  0.00           C  
ATOM   1685  HA  HIE   123      27.428  45.058  42.509  1.00  0.00           H  
ATOM   1686  CB  HIE   123      28.627  43.678  43.666  1.00  0.00           C  
ATOM   1687  HB2 HIE   123      29.589  43.687  44.180  1.00  0.00           H  
ATOM   1688  HB3 HIE   123      27.851  43.652  44.431  1.00  0.00           H  
ATOM   1689  CG  HIE   123      28.542  42.474  42.771  1.00  0.00           C  
ATOM   1690  ND1 HIE   123      27.399  42.226  42.096  1.00  0.00           N  
ATOM   1691  CE1 HIE   123      27.670  41.129  41.324  1.00  0.00           C  
ATOM   1692  HE1 HIE   123      27.083  40.643  40.559  1.00  0.00           H  
ATOM   1693  NE2 HIE   123      28.957  40.764  41.526  1.00  0.00           N  
ATOM   1694  HE2 HIE   123      29.365  39.979  41.039  1.00  0.00           H  
ATOM   1695  CD2 HIE   123      29.554  41.650  42.335  1.00  0.00           C  
ATOM   1696  HD2 HIE   123      30.585  41.669  42.655  1.00  0.00           H  
ATOM   1697  C   HIE   123      28.607  46.219  43.945  1.00  0.00           C  
ATOM   1698  O   HIE   123      27.729  46.382  44.823  1.00  0.00           O  
ATOM   1699  N   TRP   124      29.706  47.034  43.819  1.00  0.00           N  
ATOM   1700  H   TRP   124      30.342  46.889  43.049  1.00  0.00           H  
ATOM   1701  CA  TRP   124      30.161  48.115  44.727  1.00  0.00           C  
ATOM   1702  HA  TRP   124      30.066  47.690  45.726  1.00  0.00           H  
ATOM   1703  CB  TRP   124      31.628  48.359  44.558  1.00  0.00           C  
ATOM   1704  HB2 TRP   124      31.929  48.992  45.393  1.00  0.00           H  
ATOM   1705  HB3 TRP   124      32.171  47.420  44.669  1.00  0.00           H  
ATOM   1706  CG  TRP   124      32.041  49.190  43.359  1.00  0.00           C  
ATOM   1707  CD1 TRP   124      31.440  49.249  42.153  1.00  0.00           C  
ATOM   1708  HD1 TRP   124      30.506  48.737  41.978  1.00  0.00           H  
ATOM   1709  NE1 TRP   124      32.110  50.119  41.320  1.00  0.00           N  
ATOM   1710  HE1 TRP   124      31.819  50.176  40.354  1.00  0.00           H  
ATOM   1711  CE2 TRP   124      33.264  50.516  41.931  1.00  0.00           C  
ATOM   1712  CZ2 TRP   124      34.303  51.287  41.438  1.00  0.00           C  
ATOM   1713  HZ2 TRP   124      34.282  51.678  40.431  1.00  0.00           H  
ATOM   1714  CH2 TRP   124      35.317  51.715  42.314  1.00  0.00           C  
ATOM   1715  HH2 TRP   124      36.088  52.351  41.904  1.00  0.00           H  
ATOM   1716  CZ3 TRP   124      35.334  51.223  43.603  1.00  0.00           C  
ATOM   1717  HZ3 TRP   124      36.130  51.443  44.300  1.00  0.00           H  
ATOM   1718  CE3 TRP   124      34.238  50.475  44.111  1.00  0.00           C  
ATOM   1719  HE3 TRP   124      34.221  50.108  45.126  1.00  0.00           H  
ATOM   1720  CD2 TRP   124      33.193  50.028  43.296  1.00  0.00           C  
ATOM   1721  C   TRP   124      29.288  49.428  44.804  1.00  0.00           C  
ATOM   1722  O   TRP   124      28.601  49.754  43.811  1.00  0.00           O  
ATOM   1723  N   THR   125      29.253  50.228  45.877  1.00  0.00           N  
ATOM   1724  H   THR   125      29.569  49.845  46.756  1.00  0.00           H  
ATOM   1725  CA  THR   125      28.659  51.590  45.965  1.00  0.00           C  
ATOM   1726  HA  THR   125      27.773  51.553  45.331  1.00  0.00           H  
ATOM   1727  CB  THR   125      28.248  51.943  47.424  1.00  0.00           C  
ATOM   1728  HB  THR   125      28.272  53.004  47.674  1.00  0.00           H  
ATOM   1729  CG2 THR   125      26.841  51.356  47.646  1.00  0.00           C  
ATOM   1730 HG21 THR   125      26.884  50.270  47.562  1.00  0.00           H  
ATOM   1731 HG22 THR   125      26.436  51.456  48.653  1.00  0.00           H  
ATOM   1732 HG23 THR   125      26.196  51.809  46.893  1.00  0.00           H  
ATOM   1733  OG1 THR   125      29.046  51.293  48.372  1.00  0.00           O  
ATOM   1734  HG1 THR   125      29.730  51.829  48.781  1.00  0.00           H  
ATOM   1735  C   THR   125      29.581  52.688  45.397  1.00  0.00           C  
ATOM   1736  O   THR   125      29.288  53.897  45.405  1.00  0.00           O  
ATOM   1737  N   ALA   126      30.729  52.299  44.744  1.00  0.00           N  
ATOM   1738  H   ALA   126      31.024  51.341  44.869  1.00  0.00           H  
ATOM   1739  CA  ALA   126      31.487  53.145  43.730  1.00  0.00           C  
ATOM   1740  HA  ALA   126      32.432  52.634  43.543  1.00  0.00           H  
ATOM   1741  CB  ALA   126      30.725  53.270  42.332  1.00  0.00           C  
ATOM   1742  HB1 ALA   126      30.432  52.278  41.989  1.00  0.00           H  
ATOM   1743  HB2 ALA   126      31.378  53.668  41.556  1.00  0.00           H  
ATOM   1744  HB3 ALA   126      29.807  53.849  42.435  1.00  0.00           H  
ATOM   1745  C   ALA   126      31.993  54.608  44.130  1.00  0.00           C  
ATOM   1746  O   ALA   126      32.345  55.442  43.252  1.00  0.00           O  
ATOM   1747  N   ALA   127      32.095  54.932  45.424  1.00  0.00           N  
ATOM   1748  H   ALA   127      31.783  54.316  46.160  1.00  0.00           H  
ATOM   1749  CA  ALA   127      32.575  56.279  45.883  1.00  0.00           C  
ATOM   1750  HA  ALA   127      32.315  56.982  45.091  1.00  0.00           H  
ATOM   1751  CB  ALA   127      31.801  56.554  47.190  1.00  0.00           C  
ATOM   1752  HB1 ALA   127      32.140  57.501  47.609  1.00  0.00           H  
ATOM   1753  HB2 ALA   127      31.936  55.721  47.880  1.00  0.00           H  
ATOM   1754  HB3 ALA   127      30.751  56.627  46.905  1.00  0.00           H  
ATOM   1755  C   ALA   127      34.140  56.271  46.141  1.00  0.00           C  
ATOM   1756  O   ALA   127      34.590  55.367  46.920  1.00  0.00           O  
ATOM   1757  N   CYS   128      34.889  57.140  45.562  1.00  0.00           N  
ATOM   1758  H   CYS   128      34.442  57.863  45.018  1.00  0.00           H  
ATOM   1759  CA  CYS   128      36.395  56.997  45.364  1.00  0.00           C  
ATOM   1760  HA  CYS   128      36.788  56.159  45.939  1.00  0.00           H  
ATOM   1761  CB  CYS   128      36.741  56.545  43.914  1.00  0.00           C  
ATOM   1762  HB2 CYS   128      36.347  57.225  43.159  1.00  0.00           H  
ATOM   1763  HB3 CYS   128      37.830  56.519  43.860  1.00  0.00           H  
ATOM   1764  SG  CYS   128      35.980  54.928  43.743  1.00  0.00           S  
ATOM   1765  HG  CYS   128      34.800  55.454  43.402  1.00  0.00           H  
ATOM   1766  C   CYS   128      37.210  58.256  45.826  1.00  0.00           C  
ATOM   1767  O   CYS   128      37.755  58.971  44.935  1.00  0.00           O  
ATOM   1768  N   PRO   129      37.220  58.550  47.122  1.00  0.00           N  
ATOM   1769  CD  PRO   129      36.470  57.892  48.211  1.00  0.00           C  
ATOM   1770  HD2 PRO   129      35.391  58.038  48.254  1.00  0.00           H  
ATOM   1771  HD3 PRO   129      36.722  56.843  48.049  1.00  0.00           H  
ATOM   1772  CG  PRO   129      36.989  58.480  49.500  1.00  0.00           C  
ATOM   1773  HG2 PRO   129      37.799  57.789  49.736  1.00  0.00           H  
ATOM   1774  HG3 PRO   129      36.157  58.435  50.203  1.00  0.00           H  
ATOM   1775  CB  PRO   129      37.406  59.918  49.088  1.00  0.00           C  
ATOM   1776  HB2 PRO   129      36.505  60.531  49.122  1.00  0.00           H  
ATOM   1777  HB3 PRO   129      38.138  60.323  49.786  1.00  0.00           H  
ATOM   1778  CA  PRO   129      37.853  59.794  47.660  1.00  0.00           C  
ATOM   1779  HA  PRO   129      37.551  60.723  47.176  1.00  0.00           H  
ATOM   1780  C   PRO   129      39.412  59.631  47.586  1.00  0.00           C  
ATOM   1781  O   PRO   129      39.988  58.647  47.885  1.00  0.00           O  
ATOM   1782  N   ARG   130      40.010  60.721  47.090  1.00  0.00           N  
ATOM   1783  H   ARG   130      39.395  61.466  46.795  1.00  0.00           H  
ATOM   1784  CA  ARG   130      41.550  60.856  47.015  1.00  0.00           C  
ATOM   1785  HA  ARG   130      41.808  59.853  46.675  1.00  0.00           H  
ATOM   1786  CB  ARG   130      42.056  61.812  45.971  1.00  0.00           C  
ATOM   1787  HB2 ARG   130      41.661  61.626  44.972  1.00  0.00           H  
ATOM   1788  HB3 ARG   130      41.694  62.811  46.213  1.00  0.00           H  
ATOM   1789  CG  ARG   130      43.565  61.902  45.796  1.00  0.00           C  
ATOM   1790  HG2 ARG   130      44.158  62.179  46.667  1.00  0.00           H  
ATOM   1791  HG3 ARG   130      43.840  60.874  45.556  1.00  0.00           H  
ATOM   1792  CD  ARG   130      44.105  62.716  44.641  1.00  0.00           C  
ATOM   1793  HD2 ARG   130      44.018  63.792  44.793  1.00  0.00           H  
ATOM   1794  HD3 ARG   130      45.180  62.681  44.822  1.00  0.00           H  
ATOM   1795  NE  ARG   130      43.650  62.310  43.282  1.00  0.00           N  
ATOM   1796  HE  ARG   130      42.703  62.025  43.076  1.00  0.00           H  
ATOM   1797  CZ  ARG   130      44.233  62.689  42.152  1.00  0.00           C  
ATOM   1798  NH1 ARG   130      45.478  63.101  42.031  1.00  0.00           N  
ATOM   1799 HH11 ARG   130      45.995  63.372  42.856  1.00  0.00           H  
ATOM   1800 HH12 ARG   130      45.782  63.306  41.090  1.00  0.00           H  
ATOM   1801  NH2 ARG   130      43.522  62.528  41.094  1.00  0.00           N  
ATOM   1802 HH21 ARG   130      42.583  62.175  41.205  1.00  0.00           H  
ATOM   1803 HH22 ARG   130      43.989  62.631  40.204  1.00  0.00           H  
ATOM   1804  C   ARG   130      42.153  61.150  48.403  1.00  0.00           C  
ATOM   1805  O   ARG   130      41.599  62.050  49.031  1.00  0.00           O  
ATOM   1806  N   PRO   131      42.972  60.282  48.950  1.00  0.00           N  
ATOM   1807  CD  PRO   131      43.589  59.122  48.390  1.00  0.00           C  
ATOM   1808  HD2 PRO   131      43.842  59.293  47.343  1.00  0.00           H  
ATOM   1809  HD3 PRO   131      42.954  58.239  48.446  1.00  0.00           H  
ATOM   1810  CG  PRO   131      44.896  58.979  49.172  1.00  0.00           C  
ATOM   1811  HG2 PRO   131      45.117  57.912  49.197  1.00  0.00           H  
ATOM   1812  HG3 PRO   131      45.721  59.506  48.691  1.00  0.00           H  
ATOM   1813  CB  PRO   131      44.610  59.428  50.577  1.00  0.00           C  
ATOM   1814  HB2 PRO   131      45.512  59.823  51.044  1.00  0.00           H  
ATOM   1815  HB3 PRO   131      44.033  58.726  51.179  1.00  0.00           H  
ATOM   1816  CA  PRO   131      43.640  60.648  50.245  1.00  0.00           C  
ATOM   1817  HA  PRO   131      42.876  60.736  51.018  1.00  0.00           H  
ATOM   1818  C   PRO   131      44.459  61.958  50.178  1.00  0.00           C  
ATOM   1819  O   PRO   131      45.048  62.366  49.113  1.00  0.00           O  
ATOM   1820  N   GLY   132      44.630  62.668  51.325  1.00  0.00           N  
ATOM   1821  H   GLY   132      44.182  62.312  52.158  1.00  0.00           H  
ATOM   1822  CA  GLY   132      45.421  63.899  51.430  1.00  0.00           C  
ATOM   1823  HA2 GLY   132      45.260  64.468  52.346  1.00  0.00           H  
ATOM   1824  HA3 GLY   132      45.124  64.544  50.603  1.00  0.00           H  
ATOM   1825  C   GLY   132      46.920  63.688  51.325  1.00  0.00           C  
ATOM   1826  O   GLY   132      47.346  62.772  52.023  1.00  0.00           O  
ATOM   1827  N   GLY   133      47.614  64.480  50.601  1.00  0.00           N  
ATOM   1828  H   GLY   133      47.138  65.171  50.038  1.00  0.00           H  
ATOM   1829  CA  GLY   133      49.039  64.453  50.152  1.00  0.00           C  
ATOM   1830  HA2 GLY   133      49.143  65.468  49.769  1.00  0.00           H  
ATOM   1831  HA3 GLY   133      49.252  63.874  49.254  1.00  0.00           H  
ATOM   1832  C   GLY   133      50.076  64.028  51.209  1.00  0.00           C  
ATOM   1833  O   GLY   133      51.072  63.419  50.881  1.00  0.00           O  
ATOM   1834  N   LYS   134      49.889  64.493  52.442  1.00  0.00           N  
ATOM   1835  H   LYS   134      49.004  64.943  52.628  1.00  0.00           H  
ATOM   1836  CA  LYS   134      50.775  64.194  53.599  1.00  0.00           C  
ATOM   1837  HA  LYS   134      51.843  64.330  53.428  1.00  0.00           H  
ATOM   1838  CB  LYS   134      50.414  65.262  54.576  1.00  0.00           C  
ATOM   1839  HB2 LYS   134      50.715  66.215  54.140  1.00  0.00           H  
ATOM   1840  HB3 LYS   134      49.339  65.304  54.748  1.00  0.00           H  
ATOM   1841  CG  LYS   134      51.139  65.080  55.893  1.00  0.00           C  
ATOM   1842  HG2 LYS   134      50.598  64.222  56.292  1.00  0.00           H  
ATOM   1843  HG3 LYS   134      52.181  64.847  55.677  1.00  0.00           H  
ATOM   1844  CD  LYS   134      50.861  66.240  56.907  1.00  0.00           C  
ATOM   1845  HD2 LYS   134      49.821  66.566  56.922  1.00  0.00           H  
ATOM   1846  HD3 LYS   134      51.514  67.100  56.759  1.00  0.00           H  
ATOM   1847  CE  LYS   134      51.217  65.710  58.316  1.00  0.00           C  
ATOM   1848  HE2 LYS   134      52.146  65.141  58.264  1.00  0.00           H  
ATOM   1849  HE3 LYS   134      51.365  66.563  58.978  1.00  0.00           H  
ATOM   1850  NZ  LYS   134      50.134  64.935  58.858  1.00  0.00           N  
ATOM   1851  HZ1 LYS   134      49.840  64.184  58.250  1.00  0.00           H  
ATOM   1852  HZ2 LYS   134      49.349  65.545  59.041  1.00  0.00           H  
ATOM   1853  HZ3 LYS   134      50.412  64.550  59.749  1.00  0.00           H  
ATOM   1854  C   LYS   134      50.608  62.748  54.075  1.00  0.00           C  
ATOM   1855  O   LYS   134      51.499  62.193  54.693  1.00  0.00           O  
ATOM   1856  N   GLU   135      49.490  62.067  53.700  1.00  0.00           N  
ATOM   1857  H   GLU   135      48.704  62.555  53.295  1.00  0.00           H  
ATOM   1858  CA  GLU   135      49.169  60.647  54.081  1.00  0.00           C  
ATOM   1859  HA  GLU   135      49.867  60.265  54.827  1.00  0.00           H  
ATOM   1860  CB  GLU   135      47.812  60.727  54.784  1.00  0.00           C  
ATOM   1861  HB2 GLU   135      46.989  60.863  54.083  1.00  0.00           H  
ATOM   1862  HB3 GLU   135      47.573  59.727  55.145  1.00  0.00           H  
ATOM   1863  CG  GLU   135      47.666  61.721  55.940  1.00  0.00           C  
ATOM   1864  HG2 GLU   135      46.698  61.613  56.430  1.00  0.00           H  
ATOM   1865  HG3 GLU   135      47.676  62.679  55.421  1.00  0.00           H  
ATOM   1866  CD  GLU   135      48.829  61.740  56.992  1.00  0.00           C  
ATOM   1867  OE1 GLU   135      48.836  62.730  57.786  1.00  0.00           O  
ATOM   1868  OE2 GLU   135      49.634  60.762  57.037  1.00  0.00           O  
ATOM   1869  C   GLU   135      49.231  59.654  52.898  1.00  0.00           C  
ATOM   1870  O   GLU   135      48.351  58.793  52.821  1.00  0.00           O  
ATOM   1871  N   ARG   136      50.242  59.779  52.008  1.00  0.00           N  
ATOM   1872  H   ARG   136      50.818  60.609  52.028  1.00  0.00           H  
ATOM   1873  CA  ARG   136      50.299  58.846  50.851  1.00  0.00           C  
ATOM   1874  HA  ARG   136      49.494  58.111  50.879  1.00  0.00           H  
ATOM   1875  CB  ARG   136      50.130  59.689  49.547  1.00  0.00           C  
ATOM   1876  HB2 ARG   136      50.968  60.371  49.403  1.00  0.00           H  
ATOM   1877  HB3 ARG   136      50.179  58.963  48.736  1.00  0.00           H  
ATOM   1878  CG  ARG   136      48.872  60.529  49.400  1.00  0.00           C  
ATOM   1879  HG2 ARG   136      48.807  61.229  50.233  1.00  0.00           H  
ATOM   1880  HG3 ARG   136      48.056  59.807  49.436  1.00  0.00           H  
ATOM   1881  CD  ARG   136      48.921  61.270  48.056  1.00  0.00           C  
ATOM   1882  HD2 ARG   136      49.742  61.977  48.183  1.00  0.00           H  
ATOM   1883  HD3 ARG   136      49.162  60.471  47.356  1.00  0.00           H  
ATOM   1884  NE  ARG   136      47.731  62.047  47.777  1.00  0.00           N  
ATOM   1885  HE  ARG   136      47.062  62.085  48.533  1.00  0.00           H  
ATOM   1886  CZ  ARG   136      47.613  62.933  46.835  1.00  0.00           C  
ATOM   1887  NH1 ARG   136      48.500  63.163  45.923  1.00  0.00           N  
ATOM   1888 HH11 ARG   136      49.366  62.646  45.976  1.00  0.00           H  
ATOM   1889 HH12 ARG   136      48.294  63.947  45.321  1.00  0.00           H  
ATOM   1890  NH2 ARG   136      46.527  63.740  46.872  1.00  0.00           N  
ATOM   1891 HH21 ARG   136      45.888  63.547  47.630  1.00  0.00           H  
ATOM   1892 HH22 ARG   136      46.619  64.675  46.501  1.00  0.00           H  
ATOM   1893  C   ARG   136      51.627  58.117  50.884  1.00  0.00           C  
ATOM   1894  O   ARG   136      52.261  58.051  51.926  1.00  0.00           O  
ATOM   1895  N   ILE   137      51.967  57.484  49.733  1.00  0.00           N  
ATOM   1896  H   ILE   137      51.381  57.529  48.911  1.00  0.00           H  
ATOM   1897  CA  ILE   137      53.280  56.897  49.494  1.00  0.00           C  
ATOM   1898  HA  ILE   137      53.689  56.360  50.350  1.00  0.00           H  
ATOM   1899  CB  ILE   137      53.295  55.870  48.316  1.00  0.00           C  
ATOM   1900  HB  ILE   137      53.195  56.173  47.274  1.00  0.00           H  
ATOM   1901  CG2 ILE   137      54.656  55.140  48.455  1.00  0.00           C  
ATOM   1902 HG21 ILE   137      54.691  54.616  49.410  1.00  0.00           H  
ATOM   1903 HG22 ILE   137      55.558  55.720  48.262  1.00  0.00           H  
ATOM   1904 HG23 ILE   137      54.516  54.335  47.734  1.00  0.00           H  
ATOM   1905  CG1 ILE   137      52.139  54.892  48.548  1.00  0.00           C  
ATOM   1906 HG12 ILE   137      52.014  54.746  49.621  1.00  0.00           H  
ATOM   1907 HG13 ILE   137      52.428  53.914  48.163  1.00  0.00           H  
ATOM   1908  CD1 ILE   137      50.746  55.189  47.873  1.00  0.00           C  
ATOM   1909 HD11 ILE   137      50.753  55.448  46.814  1.00  0.00           H  
ATOM   1910 HD12 ILE   137      50.161  55.872  48.489  1.00  0.00           H  
ATOM   1911 HD13 ILE   137      50.307  54.193  47.927  1.00  0.00           H  
ATOM   1912  C   ILE   137      54.216  57.992  49.179  1.00  0.00           C  
ATOM   1913  O   ILE   137      54.019  58.668  48.165  1.00  0.00           O  
ATOM   1914  N   PRO   138      55.362  58.223  49.899  1.00  0.00           N  
ATOM   1915  CD  PRO   138      55.762  57.596  51.227  1.00  0.00           C  
ATOM   1916  HD2 PRO   138      54.894  57.656  51.883  1.00  0.00           H  
ATOM   1917  HD3 PRO   138      56.007  56.541  51.110  1.00  0.00           H  
ATOM   1918  CG  PRO   138      56.902  58.372  51.865  1.00  0.00           C  
ATOM   1919  HG2 PRO   138      56.691  58.675  52.890  1.00  0.00           H  
ATOM   1920  HG3 PRO   138      57.763  57.703  51.856  1.00  0.00           H  
ATOM   1921  CB  PRO   138      57.105  59.463  50.787  1.00  0.00           C  
ATOM   1922  HB2 PRO   138      56.758  60.416  51.189  1.00  0.00           H  
ATOM   1923  HB3 PRO   138      58.174  59.531  50.586  1.00  0.00           H  
ATOM   1924  CA  PRO   138      56.360  59.190  49.522  1.00  0.00           C  
ATOM   1925  HA  PRO   138      55.953  60.187  49.351  1.00  0.00           H  
ATOM   1926  C   PRO   138      57.183  58.734  48.422  1.00  0.00           C  
ATOM   1927  O   PRO   138      57.403  59.494  47.455  1.00  0.00           O  
ATOM   1928  N   PHE   139      57.568  57.467  48.399  1.00  0.00           N  
ATOM   1929  H   PHE   139      57.189  56.859  49.111  1.00  0.00           H  
ATOM   1930  CA  PHE   139      58.506  56.869  47.475  1.00  0.00           C  
ATOM   1931  HA  PHE   139      59.237  57.627  47.193  1.00  0.00           H  
ATOM   1932  CB  PHE   139      59.176  55.704  48.269  1.00  0.00           C  
ATOM   1933  HB2 PHE   139      59.987  55.240  47.708  1.00  0.00           H  
ATOM   1934  HB3 PHE   139      59.731  56.153  49.093  1.00  0.00           H  
ATOM   1935  CG  PHE   139      58.319  54.589  48.853  1.00  0.00           C  
ATOM   1936  CD1 PHE   139      57.851  54.629  50.173  1.00  0.00           C  
ATOM   1937  HD1 PHE   139      58.192  55.381  50.869  1.00  0.00           H  
ATOM   1938  CE1 PHE   139      57.095  53.564  50.673  1.00  0.00           C  
ATOM   1939  HE1 PHE   139      56.691  53.626  51.673  1.00  0.00           H  
ATOM   1940  CZ  PHE   139      56.741  52.473  49.829  1.00  0.00           C  
ATOM   1941  HZ  PHE   139      56.136  51.658  50.200  1.00  0.00           H  
ATOM   1942  CE2 PHE   139      57.253  52.480  48.504  1.00  0.00           C  
ATOM   1943  HE2 PHE   139      57.039  51.647  47.851  1.00  0.00           H  
ATOM   1944  CD2 PHE   139      58.031  53.491  48.000  1.00  0.00           C  
ATOM   1945  HD2 PHE   139      58.401  53.408  46.989  1.00  0.00           H  
ATOM   1946  C   PHE   139      57.875  56.443  46.112  1.00  0.00           C  
ATOM   1947  O   PHE   139      58.235  55.413  45.508  1.00  0.00           O  
ATOM   1948  N   LEU   140      56.933  57.275  45.544  1.00  0.00           N  
ATOM   1949  H   LEU   140      56.702  58.060  46.135  1.00  0.00           H  
ATOM   1950  CA  LEU   140      56.382  57.267  44.151  1.00  0.00           C  
ATOM   1951  HA  LEU   140      56.947  56.697  43.414  1.00  0.00           H  
ATOM   1952  CB  LEU   140      54.920  56.609  44.069  1.00  0.00           C  
ATOM   1953  HB2 LEU   140      54.251  56.983  44.844  1.00  0.00           H  
ATOM   1954  HB3 LEU   140      54.469  56.879  43.114  1.00  0.00           H  
ATOM   1955  CG  LEU   140      54.926  55.138  44.241  1.00  0.00           C  
ATOM   1956  HG  LEU   140      55.495  54.929  45.147  1.00  0.00           H  
ATOM   1957  CD1 LEU   140      53.506  54.507  44.552  1.00  0.00           C  
ATOM   1958 HD11 LEU   140      52.998  54.255  43.621  1.00  0.00           H  
ATOM   1959 HD12 LEU   140      53.003  55.201  45.226  1.00  0.00           H  
ATOM   1960 HD13 LEU   140      53.612  53.551  45.065  1.00  0.00           H  
ATOM   1961  CD2 LEU   140      55.628  54.274  43.243  1.00  0.00           C  
ATOM   1962 HD21 LEU   140      55.046  54.419  42.333  1.00  0.00           H  
ATOM   1963 HD22 LEU   140      56.693  54.500  43.210  1.00  0.00           H  
ATOM   1964 HD23 LEU   140      55.431  53.229  43.483  1.00  0.00           H  
ATOM   1965  C   LEU   140      56.306  58.675  43.649  1.00  0.00           C  
ATOM   1966  O   LEU   140      55.265  59.353  43.832  1.00  0.00           O  
ATOM   1967  N   PRO   141      57.404  59.178  42.963  1.00  0.00           N  
ATOM   1968  CD  PRO   141      58.768  58.522  42.893  1.00  0.00           C  
ATOM   1969  HD2 PRO   141      58.682  57.753  42.125  1.00  0.00           H  
ATOM   1970  HD3 PRO   141      59.165  58.186  43.851  1.00  0.00           H  
ATOM   1971  CG  PRO   141      59.662  59.652  42.337  1.00  0.00           C  
ATOM   1972  HG2 PRO   141      60.515  59.906  42.967  1.00  0.00           H  
ATOM   1973  HG3 PRO   141      60.103  59.227  41.436  1.00  0.00           H  
ATOM   1974  CB  PRO   141      58.804  60.798  41.871  1.00  0.00           C  
ATOM   1975  HB2 PRO   141      58.645  60.837  40.793  1.00  0.00           H  
ATOM   1976  HB3 PRO   141      59.205  61.778  42.129  1.00  0.00           H  
ATOM   1977  CA  PRO   141      57.497  60.627  42.677  1.00  0.00           C  
ATOM   1978  HA  PRO   141      57.532  61.263  43.562  1.00  0.00           H  
ATOM   1979  C   PRO   141      56.406  61.264  41.751  1.00  0.00           C  
ATOM   1980  O   PRO   141      56.200  62.503  41.728  1.00  0.00           O  
ATOM   1981  N   ASP   142      55.737  60.372  41.036  1.00  0.00           N  
ATOM   1982  H   ASP   142      56.072  59.420  40.995  1.00  0.00           H  
ATOM   1983  CA  ASP   142      54.721  60.652  39.971  1.00  0.00           C  
ATOM   1984  HA  ASP   142      54.686  61.729  39.807  1.00  0.00           H  
ATOM   1985  CB  ASP   142      54.913  59.905  38.665  1.00  0.00           C  
ATOM   1986  HB2 ASP   142      54.882  58.842  38.906  1.00  0.00           H  
ATOM   1987  HB3 ASP   142      54.106  60.124  37.966  1.00  0.00           H  
ATOM   1988  CG  ASP   142      56.242  60.145  37.934  1.00  0.00           C  
ATOM   1989  OD1 ASP   142      56.781  59.408  37.081  1.00  0.00           O  
ATOM   1990  OD2 ASP   142      56.765  61.256  38.098  1.00  0.00           O  
ATOM   1991  C   ASP   142      53.305  60.423  40.450  1.00  0.00           C  
ATOM   1992  O   ASP   142      52.364  60.571  39.703  1.00  0.00           O  
ATOM   1993  N   LEU   143      53.116  60.024  41.725  1.00  0.00           N  
ATOM   1994  H   LEU   143      53.943  59.972  42.304  1.00  0.00           H  
ATOM   1995  CA  LEU   143      51.875  59.617  42.368  1.00  0.00           C  
ATOM   1996  HA  LEU   143      51.599  58.637  41.978  1.00  0.00           H  
ATOM   1997  CB  LEU   143      52.100  59.405  43.867  1.00  0.00           C  
ATOM   1998  HB2 LEU   143      52.305  60.405  44.247  1.00  0.00           H  
ATOM   1999  HB3 LEU   143      53.002  58.804  43.980  1.00  0.00           H  
ATOM   2000  CG  LEU   143      50.836  58.722  44.592  1.00  0.00           C  
ATOM   2001  HG  LEU   143      49.996  59.383  44.377  1.00  0.00           H  
ATOM   2002  CD1 LEU   143      50.433  57.301  44.046  1.00  0.00           C  
ATOM   2003 HD11 LEU   143      49.647  56.840  44.643  1.00  0.00           H  
ATOM   2004 HD12 LEU   143      50.035  57.337  43.032  1.00  0.00           H  
ATOM   2005 HD13 LEU   143      51.373  56.751  44.005  1.00  0.00           H  
ATOM   2006  CD2 LEU   143      50.918  58.563  46.079  1.00  0.00           C  
ATOM   2007 HD21 LEU   143      51.046  59.551  46.521  1.00  0.00           H  
ATOM   2008 HD22 LEU   143      49.999  58.195  46.535  1.00  0.00           H  
ATOM   2009 HD23 LEU   143      51.784  57.932  46.282  1.00  0.00           H  
ATOM   2010  C   LEU   143      50.639  60.517  42.094  1.00  0.00           C  
ATOM   2011  O   LEU   143      49.579  59.922  41.877  1.00  0.00           O  
ATOM   2012  N   GLU   144      50.750  61.876  42.063  1.00  0.00           N  
ATOM   2013  H   GLU   144      51.668  62.283  41.955  1.00  0.00           H  
ATOM   2014  CA  GLU   144      49.608  62.666  41.685  1.00  0.00           C  
ATOM   2015  HA  GLU   144      48.833  62.396  42.403  1.00  0.00           H  
ATOM   2016  CB  GLU   144      49.903  64.250  41.792  1.00  0.00           C  
ATOM   2017  HB2 GLU   144      50.521  64.305  42.688  1.00  0.00           H  
ATOM   2018  HB3 GLU   144      50.472  64.558  40.914  1.00  0.00           H  
ATOM   2019  CG  GLU   144      48.656  65.118  41.859  1.00  0.00           C  
ATOM   2020  HG2 GLU   144      48.999  66.133  41.659  1.00  0.00           H  
ATOM   2021  HG3 GLU   144      47.983  64.709  41.105  1.00  0.00           H  
ATOM   2022  CD  GLU   144      47.997  65.170  43.250  1.00  0.00           C  
ATOM   2023  OE1 GLU   144      47.232  64.283  43.761  1.00  0.00           O  
ATOM   2024  OE2 GLU   144      48.086  66.269  43.870  1.00  0.00           O  
ATOM   2025  C   GLU   144      49.148  62.418  40.259  1.00  0.00           C  
ATOM   2026  O   GLU   144      47.939  62.404  40.018  1.00  0.00           O  
ATOM   2027  N   GLU   145      50.038  62.272  39.255  1.00  0.00           N  
ATOM   2028  H   GLU   145      51.024  62.410  39.425  1.00  0.00           H  
ATOM   2029  CA  GLU   145      49.677  61.944  37.838  1.00  0.00           C  
ATOM   2030  HA  GLU   145      48.852  62.606  37.575  1.00  0.00           H  
ATOM   2031  CB  GLU   145      50.834  62.194  36.797  1.00  0.00           C  
ATOM   2032  HB2 GLU   145      51.773  62.289  37.343  1.00  0.00           H  
ATOM   2033  HB3 GLU   145      50.890  61.390  36.064  1.00  0.00           H  
ATOM   2034  CG  GLU   145      50.717  63.477  35.977  1.00  0.00           C  
ATOM   2035  HG2 GLU   145      50.857  64.202  36.778  1.00  0.00           H  
ATOM   2036  HG3 GLU   145      51.634  63.508  35.389  1.00  0.00           H  
ATOM   2037  CD  GLU   145      49.451  63.559  35.200  1.00  0.00           C  
ATOM   2038  OE1 GLU   145      49.144  62.748  34.297  1.00  0.00           O  
ATOM   2039  OE2 GLU   145      48.641  64.368  35.495  1.00  0.00           O  
ATOM   2040  C   GLU   145      49.196  60.524  37.948  1.00  0.00           C  
ATOM   2041  O   GLU   145      48.142  60.292  37.311  1.00  0.00           O  
ATOM   2042  N   LEU   146      49.787  59.533  38.687  1.00  0.00           N  
ATOM   2043  H   LEU   146      50.593  59.821  39.223  1.00  0.00           H  
ATOM   2044  CA  LEU   146      49.289  58.165  38.782  1.00  0.00           C  
ATOM   2045  HA  LEU   146      49.336  57.801  37.756  1.00  0.00           H  
ATOM   2046  CB  LEU   146      50.228  57.261  39.567  1.00  0.00           C  
ATOM   2047  HB2 LEU   146      49.711  56.304  39.507  1.00  0.00           H  
ATOM   2048  HB3 LEU   146      50.235  57.767  40.533  1.00  0.00           H  
ATOM   2049  CG  LEU   146      51.642  57.240  39.029  1.00  0.00           C  
ATOM   2050  HG  LEU   146      52.076  58.239  39.075  1.00  0.00           H  
ATOM   2051  CD1 LEU   146      52.376  56.346  40.016  1.00  0.00           C  
ATOM   2052 HD11 LEU   146      52.549  56.951  40.906  1.00  0.00           H  
ATOM   2053 HD12 LEU   146      53.359  56.058  39.643  1.00  0.00           H  
ATOM   2054 HD13 LEU   146      51.749  55.472  40.191  1.00  0.00           H  
ATOM   2055  CD2 LEU   146      51.716  56.529  37.656  1.00  0.00           C  
ATOM   2056 HD21 LEU   146      51.415  57.127  36.796  1.00  0.00           H  
ATOM   2057 HD22 LEU   146      52.719  56.142  37.474  1.00  0.00           H  
ATOM   2058 HD23 LEU   146      51.048  55.667  37.643  1.00  0.00           H  
ATOM   2059  C   LEU   146      47.889  57.970  39.330  1.00  0.00           C  
ATOM   2060  O   LEU   146      47.120  57.206  38.770  1.00  0.00           O  
ATOM   2061  N   LEU   147      47.505  58.905  40.190  1.00  0.00           N  
ATOM   2062  H   LEU   147      48.178  59.578  40.526  1.00  0.00           H  
ATOM   2063  CA  LEU   147      46.142  58.943  40.692  1.00  0.00           C  
ATOM   2064  HA  LEU   147      45.704  57.967  40.906  1.00  0.00           H  
ATOM   2065  CB  LEU   147      46.081  59.635  42.042  1.00  0.00           C  
ATOM   2066  HB2 LEU   147      46.650  60.554  41.905  1.00  0.00           H  
ATOM   2067  HB3 LEU   147      45.048  59.862  42.303  1.00  0.00           H  
ATOM   2068  CG  LEU   147      46.696  58.791  43.183  1.00  0.00           C  
ATOM   2069  HG  LEU   147      47.524  58.195  42.799  1.00  0.00           H  
ATOM   2070  CD1 LEU   147      47.099  59.693  44.367  1.00  0.00           C  
ATOM   2071 HD11 LEU   147      46.168  60.180  44.660  1.00  0.00           H  
ATOM   2072 HD12 LEU   147      47.746  60.442  43.910  1.00  0.00           H  
ATOM   2073 HD13 LEU   147      47.571  59.160  45.192  1.00  0.00           H  
ATOM   2074  CD2 LEU   147      45.637  57.915  43.818  1.00  0.00           C  
ATOM   2075 HD21 LEU   147      46.104  57.149  44.437  1.00  0.00           H  
ATOM   2076 HD22 LEU   147      44.833  58.488  44.280  1.00  0.00           H  
ATOM   2077 HD23 LEU   147      45.094  57.305  43.096  1.00  0.00           H  
ATOM   2078  C   LEU   147      45.207  59.618  39.651  1.00  0.00           C  
ATOM   2079  O   LEU   147      44.058  59.183  39.527  1.00  0.00           O  
ATOM   2080  N   ASN   148      45.701  60.631  38.889  1.00  0.00           N  
ATOM   2081  H   ASN   148      46.552  61.130  39.105  1.00  0.00           H  
ATOM   2082  CA  ASN   148      44.939  61.028  37.672  1.00  0.00           C  
ATOM   2083  HA  ASN   148      43.974  61.462  37.934  1.00  0.00           H  
ATOM   2084  CB  ASN   148      45.599  62.290  37.023  1.00  0.00           C  
ATOM   2085  HB2 ASN   148      46.594  62.042  36.652  1.00  0.00           H  
ATOM   2086  HB3 ASN   148      45.007  62.637  36.175  1.00  0.00           H  
ATOM   2087  CG  ASN   148      45.837  63.426  37.988  1.00  0.00           C  
ATOM   2088  OD1 ASN   148      45.013  63.550  38.816  1.00  0.00           O  
ATOM   2089  ND2 ASN   148      46.911  64.208  37.913  1.00  0.00           N  
ATOM   2090 HD21 ASN   148      47.314  64.108  36.992  1.00  0.00           H  
ATOM   2091 HD22 ASN   148      47.086  64.931  38.596  1.00  0.00           H  
ATOM   2092  C   ASN   148      44.639  59.905  36.648  1.00  0.00           C  
ATOM   2093  O   ASN   148      43.613  59.887  36.001  1.00  0.00           O  
ATOM   2094  N   ASP   149      45.474  58.910  36.485  1.00  0.00           N  
ATOM   2095  H   ASP   149      46.383  58.949  36.924  1.00  0.00           H  
ATOM   2096  CA  ASP   149      45.266  57.743  35.590  1.00  0.00           C  
ATOM   2097  HA  ASP   149      44.849  58.060  34.634  1.00  0.00           H  
ATOM   2098  CB  ASP   149      46.539  56.982  35.270  1.00  0.00           C  
ATOM   2099  HB2 ASP   149      46.299  56.005  35.691  1.00  0.00           H  
ATOM   2100  HB3 ASP   149      47.392  57.282  35.879  1.00  0.00           H  
ATOM   2101  CG  ASP   149      46.930  56.810  33.804  1.00  0.00           C  
ATOM   2102  OD1 ASP   149      48.109  56.622  33.543  1.00  0.00           O  
ATOM   2103  OD2 ASP   149      46.089  57.020  32.861  1.00  0.00           O  
ATOM   2104  C   ASP   149      44.167  56.814  36.157  1.00  0.00           C  
ATOM   2105  O   ASP   149      43.374  56.191  35.389  1.00  0.00           O  
ATOM   2106  N   ALA   150      43.989  56.712  37.502  1.00  0.00           N  
ATOM   2107  H   ALA   150      44.747  57.056  38.074  1.00  0.00           H  
ATOM   2108  CA  ALA   150      42.978  55.992  38.284  1.00  0.00           C  
ATOM   2109  HA  ALA   150      42.878  55.003  37.837  1.00  0.00           H  
ATOM   2110  CB  ALA   150      43.600  55.888  39.681  1.00  0.00           C  
ATOM   2111  HB1 ALA   150      43.165  55.060  40.241  1.00  0.00           H  
ATOM   2112  HB2 ALA   150      43.649  56.838  40.212  1.00  0.00           H  
ATOM   2113  HB3 ALA   150      44.607  55.487  39.563  1.00  0.00           H  
ATOM   2114  C   ALA   150      41.622  56.660  38.247  1.00  0.00           C  
ATOM   2115  O   ALA   150      40.664  56.002  37.845  1.00  0.00           O  
ATOM   2116  N   ASP   151      41.560  58.030  38.332  1.00  0.00           N  
ATOM   2117  H   ASP   151      42.361  58.550  38.659  1.00  0.00           H  
ATOM   2118  CA  ASP   151      40.474  59.021  38.067  1.00  0.00           C  
ATOM   2119  HA  ASP   151      39.558  58.781  38.608  1.00  0.00           H  
ATOM   2120  CB  ASP   151      41.053  60.343  38.526  1.00  0.00           C  
ATOM   2121  HB2 ASP   151      41.267  60.286  39.593  1.00  0.00           H  
ATOM   2122  HB3 ASP   151      42.002  60.513  38.017  1.00  0.00           H  
ATOM   2123  CG  ASP   151      40.151  61.530  38.419  1.00  0.00           C  
ATOM   2124  OD1 ASP   151      40.509  62.542  39.059  1.00  0.00           O  
ATOM   2125  OD2 ASP   151      39.142  61.462  37.752  1.00  0.00           O  
ATOM   2126  C   ASP   151      39.936  58.893  36.602  1.00  0.00           C  
ATOM   2127  O   ASP   151      38.752  58.437  36.435  1.00  0.00           O  
ATOM   2128  N   ARG   152      40.787  58.919  35.562  1.00  0.00           N  
ATOM   2129  H   ARG   152      41.783  58.988  35.713  1.00  0.00           H  
ATOM   2130  CA  ARG   152      40.578  58.427  34.173  1.00  0.00           C  
ATOM   2131  HA  ARG   152      39.925  59.169  33.712  1.00  0.00           H  
ATOM   2132  CB  ARG   152      41.890  58.527  33.320  1.00  0.00           C  
ATOM   2133  HB2 ARG   152      42.484  59.391  33.617  1.00  0.00           H  
ATOM   2134  HB3 ARG   152      42.495  57.641  33.512  1.00  0.00           H  
ATOM   2135  CG  ARG   152      41.636  58.707  31.847  1.00  0.00           C  
ATOM   2136  HG2 ARG   152      40.994  59.586  31.789  1.00  0.00           H  
ATOM   2137  HG3 ARG   152      41.164  57.809  31.449  1.00  0.00           H  
ATOM   2138  CD  ARG   152      43.006  58.981  31.116  1.00  0.00           C  
ATOM   2139  HD2 ARG   152      42.841  59.219  30.065  1.00  0.00           H  
ATOM   2140  HD3 ARG   152      43.473  59.893  31.488  1.00  0.00           H  
ATOM   2141  NE  ARG   152      43.907  57.773  31.205  1.00  0.00           N  
ATOM   2142  HE  ARG   152      44.646  57.775  31.894  1.00  0.00           H  
ATOM   2143  CZ  ARG   152      44.057  56.799  30.382  1.00  0.00           C  
ATOM   2144  NH1 ARG   152      43.392  56.648  29.261  1.00  0.00           N  
ATOM   2145 HH11 ARG   152      42.655  57.325  29.126  1.00  0.00           H  
ATOM   2146 HH12 ARG   152      43.589  55.853  28.670  1.00  0.00           H  
ATOM   2147  NH2 ARG   152      45.023  55.930  30.556  1.00  0.00           N  
ATOM   2148 HH21 ARG   152      45.596  55.969  31.387  1.00  0.00           H  
ATOM   2149 HH22 ARG   152      45.192  55.216  29.862  1.00  0.00           H  
ATOM   2150  C   ARG   152      39.968  57.028  33.966  1.00  0.00           C  
ATOM   2151  O   ARG   152      39.168  56.834  33.009  1.00  0.00           O  
ATOM   2152  N   LEU   153      40.380  56.104  34.750  1.00  0.00           N  
ATOM   2153  H   LEU   153      40.995  56.371  35.505  1.00  0.00           H  
ATOM   2154  CA  LEU   153      40.033  54.653  34.634  1.00  0.00           C  
ATOM   2155  HA  LEU   153      39.918  54.347  33.593  1.00  0.00           H  
ATOM   2156  CB  LEU   153      41.252  53.837  35.097  1.00  0.00           C  
ATOM   2157  HB2 LEU   153      41.923  54.337  35.795  1.00  0.00           H  
ATOM   2158  HB3 LEU   153      40.927  53.073  35.804  1.00  0.00           H  
ATOM   2159  CG  LEU   153      41.981  53.173  33.948  1.00  0.00           C  
ATOM   2160  HG  LEU   153      41.163  52.741  33.372  1.00  0.00           H  
ATOM   2161  CD1 LEU   153      42.597  54.276  33.017  1.00  0.00           C  
ATOM   2162 HD11 LEU   153      43.519  54.565  33.521  1.00  0.00           H  
ATOM   2163 HD12 LEU   153      42.021  55.196  32.912  1.00  0.00           H  
ATOM   2164 HD13 LEU   153      42.817  53.742  32.092  1.00  0.00           H  
ATOM   2165  CD2 LEU   153      43.074  52.172  34.410  1.00  0.00           C  
ATOM   2166 HD21 LEU   153      43.726  51.843  33.600  1.00  0.00           H  
ATOM   2167 HD22 LEU   153      42.696  51.331  34.991  1.00  0.00           H  
ATOM   2168 HD23 LEU   153      43.761  52.755  35.024  1.00  0.00           H  
ATOM   2169  C   LEU   153      38.753  54.365  35.374  1.00  0.00           C  
ATOM   2170  O   LEU   153      38.046  53.559  34.857  1.00  0.00           O  
ATOM   2171  N   LEU   154      38.486  54.902  36.557  1.00  0.00           N  
ATOM   2172  H   LEU   154      39.075  55.626  36.944  1.00  0.00           H  
ATOM   2173  CA  LEU   154      37.205  54.716  37.292  1.00  0.00           C  
ATOM   2174  HA  LEU   154      36.905  53.679  37.144  1.00  0.00           H  
ATOM   2175  CB  LEU   154      37.490  54.927  38.746  1.00  0.00           C  
ATOM   2176  HB2 LEU   154      36.613  55.191  39.337  1.00  0.00           H  
ATOM   2177  HB3 LEU   154      38.226  55.729  38.806  1.00  0.00           H  
ATOM   2178  CG  LEU   154      38.224  53.780  39.465  1.00  0.00           C  
ATOM   2179  HG  LEU   154      39.147  53.543  38.936  1.00  0.00           H  
ATOM   2180  CD1 LEU   154      38.781  54.059  40.910  1.00  0.00           C  
ATOM   2181 HD11 LEU   154      39.773  54.509  40.916  1.00  0.00           H  
ATOM   2182 HD12 LEU   154      38.757  53.046  41.312  1.00  0.00           H  
ATOM   2183 HD13 LEU   154      38.046  54.697  41.401  1.00  0.00           H  
ATOM   2184  CD2 LEU   154      37.398  52.409  39.466  1.00  0.00           C  
ATOM   2185 HD21 LEU   154      37.936  51.691  40.086  1.00  0.00           H  
ATOM   2186 HD22 LEU   154      36.390  52.644  39.807  1.00  0.00           H  
ATOM   2187 HD23 LEU   154      37.378  52.038  38.442  1.00  0.00           H  
ATOM   2188  C   LEU   154      36.091  55.544  36.772  1.00  0.00           C  
ATOM   2189  O   LEU   154      34.900  55.244  36.921  1.00  0.00           O  
ATOM   2190  N   GLY   155      36.468  56.754  36.247  1.00  0.00           N  
ATOM   2191  H   GLY   155      37.451  56.972  36.166  1.00  0.00           H  
ATOM   2192  CA  GLY   155      35.448  57.656  35.637  1.00  0.00           C  
ATOM   2193  HA2 GLY   155      35.789  57.883  34.626  1.00  0.00           H  
ATOM   2194  HA3 GLY   155      34.485  57.181  35.450  1.00  0.00           H  
ATOM   2195  C   GLY   155      35.172  58.949  36.354  1.00  0.00           C  
ATOM   2196  O   GLY   155      34.204  59.669  36.037  1.00  0.00           O  
ATOM   2197  N   VAL   156      36.017  59.226  37.411  1.00  0.00           N  
ATOM   2198  H   VAL   156      36.807  58.612  37.545  1.00  0.00           H  
ATOM   2199  CA  VAL   156      35.467  59.826  38.658  1.00  0.00           C  
ATOM   2200  HA  VAL   156      34.575  59.233  38.860  1.00  0.00           H  
ATOM   2201  CB  VAL   156      36.495  59.676  39.799  1.00  0.00           C  
ATOM   2202  HB  VAL   156      37.376  60.307  39.681  1.00  0.00           H  
ATOM   2203  CG1 VAL   156      36.010  60.090  41.177  1.00  0.00           C  
ATOM   2204 HG11 VAL   156      35.163  59.454  41.436  1.00  0.00           H  
ATOM   2205 HG12 VAL   156      36.822  59.922  41.884  1.00  0.00           H  
ATOM   2206 HG13 VAL   156      35.647  61.116  41.244  1.00  0.00           H  
ATOM   2207  CG2 VAL   156      36.988  58.151  39.913  1.00  0.00           C  
ATOM   2208 HG21 VAL   156      37.459  57.997  38.942  1.00  0.00           H  
ATOM   2209 HG22 VAL   156      36.139  57.483  40.051  1.00  0.00           H  
ATOM   2210 HG23 VAL   156      37.858  57.987  40.548  1.00  0.00           H  
ATOM   2211  C   VAL   156      35.133  61.301  38.489  1.00  0.00           C  
ATOM   2212  O   VAL   156      35.869  61.963  37.774  1.00  0.00           O  
ATOM   2213  N   THR   157      34.044  61.768  39.074  1.00  0.00           N  
ATOM   2214  H   THR   157      33.402  61.087  39.453  1.00  0.00           H  
ATOM   2215  CA  THR   157      33.636  63.145  39.056  1.00  0.00           C  
ATOM   2216  HA  THR   157      34.557  63.725  39.097  1.00  0.00           H  
ATOM   2217  CB  THR   157      32.858  63.562  37.763  1.00  0.00           C  
ATOM   2218  HB  THR   157      33.441  63.572  36.842  1.00  0.00           H  
ATOM   2219  CG2 THR   157      31.590  62.718  37.511  1.00  0.00           C  
ATOM   2220 HG21 THR   157      31.174  62.410  38.470  1.00  0.00           H  
ATOM   2221 HG22 THR   157      30.816  63.269  36.976  1.00  0.00           H  
ATOM   2222 HG23 THR   157      31.920  61.810  37.006  1.00  0.00           H  
ATOM   2223  OG1 THR   157      32.497  64.880  37.941  1.00  0.00           O  
ATOM   2224  HG1 THR   157      33.040  65.382  37.329  1.00  0.00           H  
ATOM   2225  C   THR   157      32.871  63.595  40.315  1.00  0.00           C  
ATOM   2226  O   THR   157      31.987  62.955  40.804  1.00  0.00           O  
ATOM   2227  N   THR   158      33.165  64.832  40.771  1.00  0.00           N  
ATOM   2228  H   THR   158      33.981  65.337  40.457  1.00  0.00           H  
ATOM   2229  CA  THR   158      32.359  65.406  41.784  1.00  0.00           C  
ATOM   2230  HA  THR   158      32.209  64.589  42.489  1.00  0.00           H  
ATOM   2231  CB  THR   158      33.132  66.518  42.534  1.00  0.00           C  
ATOM   2232  HB  THR   158      32.328  67.126  42.949  1.00  0.00           H  
ATOM   2233  CG2 THR   158      34.116  65.996  43.591  1.00  0.00           C  
ATOM   2234 HG21 THR   158      34.968  65.479  43.149  1.00  0.00           H  
ATOM   2235 HG22 THR   158      34.682  66.836  43.995  1.00  0.00           H  
ATOM   2236 HG23 THR   158      33.591  65.405  44.341  1.00  0.00           H  
ATOM   2237  OG1 THR   158      33.888  67.239  41.668  1.00  0.00           O  
ATOM   2238  HG1 THR   158      34.655  66.727  41.400  1.00  0.00           H  
ATOM   2239  C   THR   158      31.025  65.936  41.234  1.00  0.00           C  
ATOM   2240  O   THR   158      30.108  66.039  42.081  1.00  0.00           O  
ATOM   2241  N   HID   159      30.890  66.140  39.919  1.00  0.00           N  
ATOM   2242  H   HID   159      31.645  65.961  39.273  1.00  0.00           H  
ATOM   2243  CA  HID   159      29.577  66.517  39.356  1.00  0.00           C  
ATOM   2244  HA  HID   159      29.277  67.438  39.856  1.00  0.00           H  
ATOM   2245  CB  HID   159      29.819  66.688  37.788  1.00  0.00           C  
ATOM   2246  HB2 HID   159      30.167  65.699  37.492  1.00  0.00           H  
ATOM   2247  HB3 HID   159      28.863  66.796  37.274  1.00  0.00           H  
ATOM   2248  CG  HID   159      30.756  67.803  37.566  1.00  0.00           C  
ATOM   2249  ND1 HID   159      30.700  69.066  38.166  1.00  0.00           N  
ATOM   2250  HD1 HID   159      29.964  69.467  38.729  1.00  0.00           H  
ATOM   2251  CE1 HID   159      31.666  69.780  37.625  1.00  0.00           C  
ATOM   2252  HE1 HID   159      31.795  70.845  37.748  1.00  0.00           H  
ATOM   2253  NE2 HID   159      32.401  69.057  36.811  1.00  0.00           N  
ATOM   2254  CD2 HID   159      31.830  67.762  36.809  1.00  0.00           C  
ATOM   2255  HD2 HID   159      32.166  66.979  36.145  1.00  0.00           H  
ATOM   2256  C   HID   159      28.491  65.437  39.585  1.00  0.00           C  
ATOM   2257  O   HID   159      27.357  65.760  39.194  1.00  0.00           O  
ATOM   2258  N   ALA   160      28.854  64.157  39.971  1.00  0.00           N  
ATOM   2259  H   ALA   160      29.799  63.856  40.161  1.00  0.00           H  
ATOM   2260  CA  ALA   160      27.851  63.135  40.442  1.00  0.00           C  
ATOM   2261  HA  ALA   160      27.183  62.881  39.619  1.00  0.00           H  
ATOM   2262  CB  ALA   160      28.565  61.950  40.935  1.00  0.00           C  
ATOM   2263  HB1 ALA   160      27.926  61.073  41.041  1.00  0.00           H  
ATOM   2264  HB2 ALA   160      29.325  61.631  40.222  1.00  0.00           H  
ATOM   2265  HB3 ALA   160      29.092  62.074  41.882  1.00  0.00           H  
ATOM   2266  C   ALA   160      26.860  63.730  41.437  1.00  0.00           C  
ATOM   2267  O   ALA   160      25.657  63.526  41.269  1.00  0.00           O  
ATOM   2268  N   PHE   161      27.333  64.596  42.341  1.00  0.00           N  
ATOM   2269  H   PHE   161      28.294  64.904  42.300  1.00  0.00           H  
ATOM   2270  CA  PHE   161      26.502  65.266  43.377  1.00  0.00           C  
ATOM   2271  HA  PHE   161      25.467  64.959  43.221  1.00  0.00           H  
ATOM   2272  CB  PHE   161      26.904  64.607  44.714  1.00  0.00           C  
ATOM   2273  HB2 PHE   161      26.165  65.033  45.392  1.00  0.00           H  
ATOM   2274  HB3 PHE   161      27.877  64.982  45.032  1.00  0.00           H  
ATOM   2275  CG  PHE   161      26.788  63.081  44.795  1.00  0.00           C  
ATOM   2276  CD1 PHE   161      25.552  62.522  45.049  1.00  0.00           C  
ATOM   2277  HD1 PHE   161      24.675  63.149  45.122  1.00  0.00           H  
ATOM   2278  CE1 PHE   161      25.517  61.158  45.160  1.00  0.00           C  
ATOM   2279  HE1 PHE   161      24.590  60.609  45.237  1.00  0.00           H  
ATOM   2280  CZ  PHE   161      26.715  60.427  45.139  1.00  0.00           C  
ATOM   2281  HZ  PHE   161      26.611  59.358  45.256  1.00  0.00           H  
ATOM   2282  CE2 PHE   161      27.933  60.992  44.868  1.00  0.00           C  
ATOM   2283  HE2 PHE   161      28.805  60.371  44.726  1.00  0.00           H  
ATOM   2284  CD2 PHE   161      27.958  62.374  44.677  1.00  0.00           C  
ATOM   2285  HD2 PHE   161      28.930  62.823  44.534  1.00  0.00           H  
ATOM   2286  C   PHE   161      26.614  66.857  43.441  1.00  0.00           C  
ATOM   2287  O   PHE   161      25.710  67.492  44.034  1.00  0.00           O  
ATOM   2288  N   ASP   162      27.634  67.490  42.964  1.00  0.00           N  
ATOM   2289  H   ASP   162      28.325  66.977  42.435  1.00  0.00           H  
ATOM   2290  CA  ASP   162      27.855  68.910  43.022  1.00  0.00           C  
ATOM   2291  HA  ASP   162      27.860  69.177  44.079  1.00  0.00           H  
ATOM   2292  CB  ASP   162      29.201  69.299  42.452  1.00  0.00           C  
ATOM   2293  HB2 ASP   162      29.236  69.011  41.402  1.00  0.00           H  
ATOM   2294  HB3 ASP   162      29.976  68.734  42.971  1.00  0.00           H  
ATOM   2295  CG  ASP   162      29.502  70.787  42.588  1.00  0.00           C  
ATOM   2296  OD1 ASP   162      30.237  71.365  41.735  1.00  0.00           O  
ATOM   2297  OD2 ASP   162      29.064  71.385  43.581  1.00  0.00           O  
ATOM   2298  C   ASP   162      26.717  69.712  42.358  1.00  0.00           C  
ATOM   2299  O   ASP   162      26.497  69.675  41.123  1.00  0.00           O  
ATOM   2300  N   GLY   163      26.129  70.656  43.153  1.00  0.00           N  
ATOM   2301  H   GLY   163      26.395  70.711  44.125  1.00  0.00           H  
ATOM   2302  CA  GLY   163      25.128  71.517  42.521  1.00  0.00           C  
ATOM   2303  HA2 GLY   163      25.441  71.631  41.483  1.00  0.00           H  
ATOM   2304  HA3 GLY   163      25.069  72.508  42.969  1.00  0.00           H  
ATOM   2305  C   GLY   163      23.678  70.979  42.794  1.00  0.00           C  
ATOM   2306  O   GLY   163      22.709  71.724  42.515  1.00  0.00           O  
ATOM   2307  N   ALA   164      23.508  69.729  43.295  1.00  0.00           N  
ATOM   2308  H   ALA   164      24.251  69.103  43.574  1.00  0.00           H  
ATOM   2309  CA  ALA   164      22.202  69.142  43.624  1.00  0.00           C  
ATOM   2310  HA  ALA   164      21.561  69.419  42.787  1.00  0.00           H  
ATOM   2311  CB  ALA   164      22.206  67.599  43.594  1.00  0.00           C  
ATOM   2312  HB1 ALA   164      22.483  67.241  42.602  1.00  0.00           H  
ATOM   2313  HB2 ALA   164      21.216  67.287  43.929  1.00  0.00           H  
ATOM   2314  HB3 ALA   164      22.973  67.270  44.294  1.00  0.00           H  
ATOM   2315  C   ALA   164      21.729  69.792  44.850  1.00  0.00           C  
ATOM   2316  O   ALA   164      22.373  69.657  45.858  1.00  0.00           O  
ATOM   2317  N   PRO   165      20.581  70.529  44.788  1.00  0.00           N  
ATOM   2318  CD  PRO   165      19.600  70.686  43.731  1.00  0.00           C  
ATOM   2319  HD2 PRO   165      20.071  70.723  42.749  1.00  0.00           H  
ATOM   2320  HD3 PRO   165      18.893  69.859  43.807  1.00  0.00           H  
ATOM   2321  CG  PRO   165      18.956  72.051  44.012  1.00  0.00           C  
ATOM   2322  HG2 PRO   165      17.905  72.052  43.723  1.00  0.00           H  
ATOM   2323  HG3 PRO   165      19.569  72.823  43.547  1.00  0.00           H  
ATOM   2324  CB  PRO   165      18.998  72.196  45.487  1.00  0.00           C  
ATOM   2325  HB2 PRO   165      18.131  71.631  45.830  1.00  0.00           H  
ATOM   2326  HB3 PRO   165      18.925  73.211  45.879  1.00  0.00           H  
ATOM   2327  CA  PRO   165      20.263  71.474  45.877  1.00  0.00           C  
ATOM   2328  HA  PRO   165      21.176  72.068  45.925  1.00  0.00           H  
ATOM   2329  C   PRO   165      20.151  70.903  47.234  1.00  0.00           C  
ATOM   2330  O   PRO   165      20.642  71.500  48.141  1.00  0.00           O  
ATOM   2331  N   PHE   166      19.605  69.660  47.449  1.00  0.00           N  
ATOM   2332  H   PHE   166      19.177  69.198  46.659  1.00  0.00           H  
ATOM   2333  CA  PHE   166      19.603  68.907  48.646  1.00  0.00           C  
ATOM   2334  HA  PHE   166      19.212  69.506  49.469  1.00  0.00           H  
ATOM   2335  CB  PHE   166      18.640  67.694  48.588  1.00  0.00           C  
ATOM   2336  HB2 PHE   166      18.976  67.048  47.777  1.00  0.00           H  
ATOM   2337  HB3 PHE   166      18.567  67.242  49.577  1.00  0.00           H  
ATOM   2338  CG  PHE   166      17.212  67.998  48.258  1.00  0.00           C  
ATOM   2339  CD1 PHE   166      16.528  69.009  48.951  1.00  0.00           C  
ATOM   2340  HD1 PHE   166      17.121  69.547  49.675  1.00  0.00           H  
ATOM   2341  CE1 PHE   166      15.112  69.221  48.809  1.00  0.00           C  
ATOM   2342  HE1 PHE   166      14.607  69.974  49.396  1.00  0.00           H  
ATOM   2343  CZ  PHE   166      14.393  68.366  47.938  1.00  0.00           C  
ATOM   2344  HZ  PHE   166      13.314  68.348  47.973  1.00  0.00           H  
ATOM   2345  CE2 PHE   166      15.074  67.342  47.218  1.00  0.00           C  
ATOM   2346  HE2 PHE   166      14.433  66.757  46.575  1.00  0.00           H  
ATOM   2347  CD2 PHE   166      16.486  67.179  47.375  1.00  0.00           C  
ATOM   2348  HD2 PHE   166      16.971  66.405  46.797  1.00  0.00           H  
ATOM   2349  C   PHE   166      20.968  68.414  49.036  1.00  0.00           C  
ATOM   2350  O   PHE   166      21.222  68.169  50.216  1.00  0.00           O  
ATOM   2351  N   SER   167      21.860  68.066  48.050  1.00  0.00           N  
ATOM   2352  H   SER   167      21.619  68.277  47.092  1.00  0.00           H  
ATOM   2353  CA  SER   167      23.241  67.615  48.472  1.00  0.00           C  
ATOM   2354  HA  SER   167      23.132  66.888  49.277  1.00  0.00           H  
ATOM   2355  CB  SER   167      23.887  66.791  47.433  1.00  0.00           C  
ATOM   2356  HB2 SER   167      24.068  67.398  46.546  1.00  0.00           H  
ATOM   2357  HB3 SER   167      23.118  66.125  47.042  1.00  0.00           H  
ATOM   2358  OG  SER   167      25.062  66.179  47.911  1.00  0.00           O  
ATOM   2359  HG  SER   167      25.766  66.828  47.984  1.00  0.00           H  
ATOM   2360  C   SER   167      24.037  68.822  48.961  1.00  0.00           C  
ATOM   2361  O   SER   167      24.681  68.828  49.984  1.00  0.00           O  
ATOM   2362  N   ASP   168      24.079  69.919  48.253  1.00  0.00           N  
ATOM   2363  H   ASP   168      23.671  69.859  47.331  1.00  0.00           H  
ATOM   2364  CA  ASP   168      24.584  71.181  48.676  1.00  0.00           C  
ATOM   2365  HA  ASP   168      25.651  71.100  48.880  1.00  0.00           H  
ATOM   2366  CB  ASP   168      24.462  72.194  47.494  1.00  0.00           C  
ATOM   2367  HB2 ASP   168      23.399  72.269  47.263  1.00  0.00           H  
ATOM   2368  HB3 ASP   168      24.699  73.159  47.940  1.00  0.00           H  
ATOM   2369  CG  ASP   168      25.345  71.970  46.219  1.00  0.00           C  
ATOM   2370  OD1 ASP   168      26.082  70.913  46.239  1.00  0.00           O  
ATOM   2371  OD2 ASP   168      25.377  72.880  45.385  1.00  0.00           O  
ATOM   2372  C   ASP   168      23.868  71.862  49.908  1.00  0.00           C  
ATOM   2373  O   ASP   168      24.467  72.689  50.592  1.00  0.00           O  
ATOM   2374  N   LEU   169      22.611  71.498  50.179  1.00  0.00           N  
ATOM   2375  H   LEU   169      22.163  70.880  49.517  1.00  0.00           H  
ATOM   2376  CA  LEU   169      21.913  71.725  51.508  1.00  0.00           C  
ATOM   2377  HA  LEU   169      22.117  72.756  51.796  1.00  0.00           H  
ATOM   2378  CB  LEU   169      20.374  71.519  51.449  1.00  0.00           C  
ATOM   2379  HB2 LEU   169      19.969  72.064  50.597  1.00  0.00           H  
ATOM   2380  HB3 LEU   169      20.141  70.470  51.265  1.00  0.00           H  
ATOM   2381  CG  LEU   169      19.596  71.938  52.702  1.00  0.00           C  
ATOM   2382  HG  LEU   169      19.824  71.207  53.479  1.00  0.00           H  
ATOM   2383  CD1 LEU   169      19.987  73.347  53.295  1.00  0.00           C  
ATOM   2384 HD11 LEU   169      20.778  73.288  54.043  1.00  0.00           H  
ATOM   2385 HD12 LEU   169      20.254  74.047  52.503  1.00  0.00           H  
ATOM   2386 HD13 LEU   169      19.130  73.873  53.716  1.00  0.00           H  
ATOM   2387  CD2 LEU   169      18.120  71.824  52.431  1.00  0.00           C  
ATOM   2388 HD21 LEU   169      17.774  72.398  51.572  1.00  0.00           H  
ATOM   2389 HD22 LEU   169      17.509  72.090  53.293  1.00  0.00           H  
ATOM   2390 HD23 LEU   169      17.854  70.777  52.288  1.00  0.00           H  
ATOM   2391  C   LEU   169      22.702  70.976  52.632  1.00  0.00           C  
ATOM   2392  O   LEU   169      22.853  71.604  53.668  1.00  0.00           O  
ATOM   2393  N   VAL   170      23.081  69.695  52.426  1.00  0.00           N  
ATOM   2394  H   VAL   170      22.843  69.277  51.538  1.00  0.00           H  
ATOM   2395  CA  VAL   170      23.854  68.871  53.320  1.00  0.00           C  
ATOM   2396  HA  VAL   170      23.362  69.066  54.273  1.00  0.00           H  
ATOM   2397  CB  VAL   170      23.761  67.360  52.988  1.00  0.00           C  
ATOM   2398  HB  VAL   170      24.070  67.164  51.962  1.00  0.00           H  
ATOM   2399  CG1 VAL   170      24.750  66.520  53.898  1.00  0.00           C  
ATOM   2400 HG11 VAL   170      24.473  66.768  54.922  1.00  0.00           H  
ATOM   2401 HG12 VAL   170      24.770  65.464  53.629  1.00  0.00           H  
ATOM   2402 HG13 VAL   170      25.774  66.859  53.738  1.00  0.00           H  
ATOM   2403  CG2 VAL   170      22.347  66.774  53.324  1.00  0.00           C  
ATOM   2404 HG21 VAL   170      22.390  65.686  53.273  1.00  0.00           H  
ATOM   2405 HG22 VAL   170      21.628  67.179  52.613  1.00  0.00           H  
ATOM   2406 HG23 VAL   170      22.011  67.174  54.281  1.00  0.00           H  
ATOM   2407  C   VAL   170      25.261  69.346  53.474  1.00  0.00           C  
ATOM   2408  O   VAL   170      25.806  69.378  54.590  1.00  0.00           O  
ATOM   2409  N   ARG   171      25.859  69.926  52.393  1.00  0.00           N  
ATOM   2410  H   ARG   171      25.347  69.764  51.538  1.00  0.00           H  
ATOM   2411  CA  ARG   171      27.093  70.688  52.550  1.00  0.00           C  
ATOM   2412  HA  ARG   171      27.817  70.112  53.127  1.00  0.00           H  
ATOM   2413  CB  ARG   171      27.558  71.077  51.150  1.00  0.00           C  
ATOM   2414  HB2 ARG   171      26.605  71.396  50.727  1.00  0.00           H  
ATOM   2415  HB3 ARG   171      28.323  71.849  51.072  1.00  0.00           H  
ATOM   2416  CG  ARG   171      28.177  69.864  50.322  1.00  0.00           C  
ATOM   2417  HG2 ARG   171      27.480  69.040  50.476  1.00  0.00           H  
ATOM   2418  HG3 ARG   171      29.071  69.451  50.790  1.00  0.00           H  
ATOM   2419  CD  ARG   171      28.354  70.133  48.847  1.00  0.00           C  
ATOM   2420  HD2 ARG   171      28.771  69.206  48.455  1.00  0.00           H  
ATOM   2421  HD3 ARG   171      27.341  70.262  48.465  1.00  0.00           H  
ATOM   2422  NE  ARG   171      29.228  71.249  48.504  1.00  0.00           N  
ATOM   2423  HE  ARG   171      29.787  71.652  49.242  1.00  0.00           H  
ATOM   2424  CZ  ARG   171      29.438  71.658  47.269  1.00  0.00           C  
ATOM   2425  NH1 ARG   171      30.490  72.382  47.007  1.00  0.00           N  
ATOM   2426 HH11 ARG   171      30.970  72.862  47.755  1.00  0.00           H  
ATOM   2427 HH12 ARG   171      30.681  72.671  46.058  1.00  0.00           H  
ATOM   2428  NH2 ARG   171      28.743  71.254  46.253  1.00  0.00           N  
ATOM   2429 HH21 ARG   171      27.754  71.083  46.368  1.00  0.00           H  
ATOM   2430 HH22 ARG   171      28.941  71.562  45.312  1.00  0.00           H  
ATOM   2431  C   ARG   171      26.896  72.000  53.360  1.00  0.00           C  
ATOM   2432  O   ARG   171      27.740  72.259  54.249  1.00  0.00           O  
ATOM   2433  N   GLU   172      25.892  72.745  53.114  1.00  0.00           N  
ATOM   2434  H   GLU   172      25.220  72.573  52.380  1.00  0.00           H  
ATOM   2435  CA  GLU   172      25.526  73.934  53.904  1.00  0.00           C  
ATOM   2436  HA  GLU   172      26.447  74.519  53.921  1.00  0.00           H  
ATOM   2437  CB  GLU   172      24.436  74.718  53.165  1.00  0.00           C  
ATOM   2438  HB2 GLU   172      24.938  75.067  52.263  1.00  0.00           H  
ATOM   2439  HB3 GLU   172      23.623  74.069  52.841  1.00  0.00           H  
ATOM   2440  CG  GLU   172      23.893  75.908  53.957  1.00  0.00           C  
ATOM   2441  HG2 GLU   172      23.225  75.457  54.691  1.00  0.00           H  
ATOM   2442  HG3 GLU   172      23.331  76.535  53.265  1.00  0.00           H  
ATOM   2443  CD  GLU   172      24.800  76.808  54.835  1.00  0.00           C  
ATOM   2444  OE1 GLU   172      24.408  77.475  55.819  1.00  0.00           O  
ATOM   2445  OE2 GLU   172      25.934  77.045  54.436  1.00  0.00           O  
ATOM   2446  C   GLU   172      25.333  73.601  55.471  1.00  0.00           C  
ATOM   2447  O   GLU   172      25.946  74.292  56.293  1.00  0.00           O  
ATOM   2448  N   ARG   173      24.633  72.538  55.856  1.00  0.00           N  
ATOM   2449  H   ARG   173      24.124  72.122  55.089  1.00  0.00           H  
ATOM   2450  CA  ARG   173      24.370  72.241  57.303  1.00  0.00           C  
ATOM   2451  HA  ARG   173      24.259  73.181  57.844  1.00  0.00           H  
ATOM   2452  CB  ARG   173      22.886  71.658  57.370  1.00  0.00           C  
ATOM   2453  HB2 ARG   173      22.872  70.790  56.711  1.00  0.00           H  
ATOM   2454  HB3 ARG   173      22.754  71.484  58.438  1.00  0.00           H  
ATOM   2455  CG  ARG   173      21.781  72.662  56.912  1.00  0.00           C  
ATOM   2456  HG2 ARG   173      21.886  72.738  55.830  1.00  0.00           H  
ATOM   2457  HG3 ARG   173      21.982  73.627  57.377  1.00  0.00           H  
ATOM   2458  CD  ARG   173      20.393  72.113  57.252  1.00  0.00           C  
ATOM   2459  HD2 ARG   173      20.299  71.153  56.744  1.00  0.00           H  
ATOM   2460  HD3 ARG   173      20.305  72.009  58.334  1.00  0.00           H  
ATOM   2461  NE  ARG   173      19.254  73.014  56.903  1.00  0.00           N  
ATOM   2462  HE  ARG   173      19.546  73.980  56.854  1.00  0.00           H  
ATOM   2463  CZ  ARG   173      18.044  72.804  56.386  1.00  0.00           C  
ATOM   2464  NH1 ARG   173      17.561  71.646  56.238  1.00  0.00           N  
ATOM   2465 HH11 ARG   173      18.008  70.858  56.684  1.00  0.00           H  
ATOM   2466 HH12 ARG   173      16.686  71.611  55.735  1.00  0.00           H  
ATOM   2467  NH2 ARG   173      17.361  73.843  56.071  1.00  0.00           N  
ATOM   2468 HH21 ARG   173      17.568  74.706  56.552  1.00  0.00           H  
ATOM   2469 HH22 ARG   173      16.415  73.604  55.810  1.00  0.00           H  
ATOM   2470  C   ARG   173      25.439  71.549  58.051  1.00  0.00           C  
ATOM   2471  O   ARG   173      25.332  71.385  59.276  1.00  0.00           O  
ATOM   2472  N   LEU   174      26.425  71.020  57.312  1.00  0.00           N  
ATOM   2473  H   LEU   174      26.350  71.041  56.305  1.00  0.00           H  
ATOM   2474  CA  LEU   174      27.757  70.591  57.896  1.00  0.00           C  
ATOM   2475  HA  LEU   174      27.702  70.272  58.937  1.00  0.00           H  
ATOM   2476  CB  LEU   174      28.257  69.338  57.228  1.00  0.00           C  
ATOM   2477  HB2 LEU   174      29.290  69.134  57.510  1.00  0.00           H  
ATOM   2478  HB3 LEU   174      28.338  69.600  56.173  1.00  0.00           H  
ATOM   2479  CG  LEU   174      27.512  67.971  57.429  1.00  0.00           C  
ATOM   2480  HG  LEU   174      26.471  68.150  57.161  1.00  0.00           H  
ATOM   2481  CD1 LEU   174      28.100  66.864  56.637  1.00  0.00           C  
ATOM   2482 HD11 LEU   174      29.075  66.648  57.074  1.00  0.00           H  
ATOM   2483 HD12 LEU   174      27.517  65.972  56.863  1.00  0.00           H  
ATOM   2484 HD13 LEU   174      28.194  67.048  55.566  1.00  0.00           H  
ATOM   2485  CD2 LEU   174      27.470  67.717  58.940  1.00  0.00           C  
ATOM   2486 HD21 LEU   174      28.481  67.656  59.342  1.00  0.00           H  
ATOM   2487 HD22 LEU   174      26.950  68.545  59.423  1.00  0.00           H  
ATOM   2488 HD23 LEU   174      26.994  66.753  59.119  1.00  0.00           H  
ATOM   2489  C   LEU   174      28.836  71.676  57.737  1.00  0.00           C  
ATOM   2490  O   LEU   174      29.865  71.591  58.442  1.00  0.00           O  
ATOM   2491  N   ALA   175      28.616  72.699  56.886  1.00  0.00           N  
ATOM   2492  H   ALA   175      27.822  72.738  56.263  1.00  0.00           H  
ATOM   2493  CA  ALA   175      29.667  73.658  56.545  1.00  0.00           C  
ATOM   2494  HA  ALA   175      30.378  73.081  55.954  1.00  0.00           H  
ATOM   2495  CB  ALA   175      29.080  74.759  55.635  1.00  0.00           C  
ATOM   2496  HB1 ALA   175      28.752  74.402  54.658  1.00  0.00           H  
ATOM   2497  HB2 ALA   175      28.244  75.343  56.020  1.00  0.00           H  
ATOM   2498  HB3 ALA   175      29.928  75.435  55.532  1.00  0.00           H  
ATOM   2499  C   ALA   175      30.384  74.228  57.753  1.00  0.00           C  
ATOM   2500  O   ALA   175      31.621  74.024  57.964  1.00  0.00           O  
ATOM   2501  N   ALA   176      29.615  74.909  58.581  1.00  0.00           N  
ATOM   2502  H   ALA   176      28.644  75.052  58.344  1.00  0.00           H  
ATOM   2503  CA  ALA   176      30.261  75.722  59.626  1.00  0.00           C  
ATOM   2504  HA  ALA   176      30.927  76.354  59.037  1.00  0.00           H  
ATOM   2505  CB  ALA   176      29.274  76.645  60.301  1.00  0.00           C  
ATOM   2506  HB1 ALA   176      28.538  76.129  60.917  1.00  0.00           H  
ATOM   2507  HB2 ALA   176      28.693  77.101  59.500  1.00  0.00           H  
ATOM   2508  HB3 ALA   176      29.818  77.301  60.981  1.00  0.00           H  
ATOM   2509  C   ALA   176      31.009  74.822  60.619  1.00  0.00           C  
ATOM   2510  O   ALA   176      32.097  75.155  61.099  1.00  0.00           O  
ATOM   2511  N   VAL   177      30.488  73.622  60.991  1.00  0.00           N  
ATOM   2512  H   VAL   177      29.720  73.255  60.448  1.00  0.00           H  
ATOM   2513  CA  VAL   177      31.036  72.814  62.097  1.00  0.00           C  
ATOM   2514  HA  VAL   177      31.379  73.441  62.921  1.00  0.00           H  
ATOM   2515  CB  VAL   177      30.031  71.913  62.840  1.00  0.00           C  
ATOM   2516  HB  VAL   177      30.634  71.259  63.470  1.00  0.00           H  
ATOM   2517  CG1 VAL   177      28.975  72.637  63.741  1.00  0.00           C  
ATOM   2518 HG11 VAL   177      29.348  73.272  64.545  1.00  0.00           H  
ATOM   2519 HG12 VAL   177      28.329  71.847  64.124  1.00  0.00           H  
ATOM   2520 HG13 VAL   177      28.395  73.377  63.189  1.00  0.00           H  
ATOM   2521  CG2 VAL   177      29.341  71.017  61.890  1.00  0.00           C  
ATOM   2522 HG21 VAL   177      28.549  70.375  62.275  1.00  0.00           H  
ATOM   2523 HG22 VAL   177      30.117  70.422  61.407  1.00  0.00           H  
ATOM   2524 HG23 VAL   177      28.789  71.607  61.159  1.00  0.00           H  
ATOM   2525  C   VAL   177      32.316  72.067  61.588  1.00  0.00           C  
ATOM   2526  O   VAL   177      33.292  71.941  62.352  1.00  0.00           O  
ATOM   2527  N   VAL   178      32.276  71.707  60.361  1.00  0.00           N  
ATOM   2528  H   VAL   178      31.562  72.111  59.771  1.00  0.00           H  
ATOM   2529  CA  VAL   178      33.484  71.093  59.640  1.00  0.00           C  
ATOM   2530  HA  VAL   178      33.973  70.506  60.418  1.00  0.00           H  
ATOM   2531  CB  VAL   178      33.155  70.260  58.332  1.00  0.00           C  
ATOM   2532  HB  VAL   178      32.552  70.940  57.730  1.00  0.00           H  
ATOM   2533  CG1 VAL   178      34.310  69.861  57.452  1.00  0.00           C  
ATOM   2534 HG11 VAL   178      33.976  69.022  56.841  1.00  0.00           H  
ATOM   2535 HG12 VAL   178      34.582  70.682  56.789  1.00  0.00           H  
ATOM   2536 HG13 VAL   178      35.110  69.570  58.133  1.00  0.00           H  
ATOM   2537  CG2 VAL   178      32.278  69.096  58.533  1.00  0.00           C  
ATOM   2538 HG21 VAL   178      31.819  68.755  57.606  1.00  0.00           H  
ATOM   2539 HG22 VAL   178      31.451  69.254  59.226  1.00  0.00           H  
ATOM   2540 HG23 VAL   178      32.943  68.320  58.913  1.00  0.00           H  
ATOM   2541  C   VAL   178      34.656  72.125  59.354  1.00  0.00           C  
ATOM   2542  O   VAL   178      35.784  71.689  59.289  1.00  0.00           O  
ATOM   2543  N   ASP   179      34.260  73.387  59.060  1.00  0.00           N  
ATOM   2544  H   ASP   179      33.269  73.478  58.883  1.00  0.00           H  
ATOM   2545  CA  ASP   179      35.211  74.524  58.772  1.00  0.00           C  
ATOM   2546  HA  ASP   179      35.880  74.091  58.027  1.00  0.00           H  
ATOM   2547  CB  ASP   179      34.373  75.583  58.237  1.00  0.00           C  
ATOM   2548  HB2 ASP   179      33.829  75.206  57.372  1.00  0.00           H  
ATOM   2549  HB3 ASP   179      33.678  75.941  58.996  1.00  0.00           H  
ATOM   2550  CG  ASP   179      35.129  76.912  57.866  1.00  0.00           C  
ATOM   2551  OD1 ASP   179      34.470  77.949  57.977  1.00  0.00           O  
ATOM   2552  OD2 ASP   179      36.337  76.893  57.479  1.00  0.00           O  
ATOM   2553  C   ASP   179      36.051  74.865  59.981  1.00  0.00           C  
ATOM   2554  O   ASP   179      37.262  75.131  59.881  1.00  0.00           O  
ATOM   2555  N   GLN   180      35.460  74.823  61.142  1.00  0.00           N  
ATOM   2556  H   GLN   180      34.465  74.649  61.106  1.00  0.00           H  
ATOM   2557  CA  GLN   180      36.083  75.083  62.433  1.00  0.00           C  
ATOM   2558  HA  GLN   180      36.434  76.114  62.442  1.00  0.00           H  
ATOM   2559  CB  GLN   180      35.242  74.782  63.626  1.00  0.00           C  
ATOM   2560  HB2 GLN   180      35.953  74.773  64.452  1.00  0.00           H  
ATOM   2561  HB3 GLN   180      34.833  73.785  63.462  1.00  0.00           H  
ATOM   2562  CG  GLN   180      34.102  75.748  63.890  1.00  0.00           C  
ATOM   2563  HG2 GLN   180      34.609  76.612  64.320  1.00  0.00           H  
ATOM   2564  HG3 GLN   180      33.576  75.918  62.950  1.00  0.00           H  
ATOM   2565  CD  GLN   180      33.052  75.281  64.946  1.00  0.00           C  
ATOM   2566  OE1 GLN   180      32.826  74.123  65.145  1.00  0.00           O  
ATOM   2567  NE2 GLN   180      32.362  76.176  65.598  1.00  0.00           N  
ATOM   2568 HE21 GLN   180      32.511  77.149  65.372  1.00  0.00           H  
ATOM   2569 HE22 GLN   180      31.703  75.784  66.255  1.00  0.00           H  
ATOM   2570  C   GLN   180      37.347  74.241  62.708  1.00  0.00           C  
ATOM   2571  O   GLN   180      37.287  72.997  62.753  1.00  0.00           O  
ATOM   2572  N   GLY   181      38.492  74.930  62.889  1.00  0.00           N  
ATOM   2573  H   GLY   181      38.593  75.898  62.618  1.00  0.00           H  
ATOM   2574  CA  GLY   181      39.784  74.360  63.205  1.00  0.00           C  
ATOM   2575  HA2 GLY   181      39.647  73.457  63.800  1.00  0.00           H  
ATOM   2576  HA3 GLY   181      40.381  75.048  63.804  1.00  0.00           H  
ATOM   2577  C   GLY   181      40.656  73.886  62.028  1.00  0.00           C  
ATOM   2578  O   GLY   181      41.791  73.537  62.253  1.00  0.00           O  
ATOM   2579  N   ARG   182      40.048  73.852  60.837  1.00  0.00           N  
ATOM   2580  H   ARG   182      39.121  74.242  60.748  1.00  0.00           H  
ATOM   2581  CA  ARG   182      40.657  73.312  59.622  1.00  0.00           C  
ATOM   2582  HA  ARG   182      41.467  72.616  59.840  1.00  0.00           H  
ATOM   2583  CB  ARG   182      39.532  72.576  58.795  1.00  0.00           C  
ATOM   2584  HB2 ARG   182      38.737  73.270  58.522  1.00  0.00           H  
ATOM   2585  HB3 ARG   182      40.128  72.233  57.950  1.00  0.00           H  
ATOM   2586  CG  ARG   182      39.121  71.303  59.394  1.00  0.00           C  
ATOM   2587  HG2 ARG   182      38.528  71.586  60.264  1.00  0.00           H  
ATOM   2588  HG3 ARG   182      40.072  70.909  59.752  1.00  0.00           H  
ATOM   2589  CD  ARG   182      38.483  70.332  58.463  1.00  0.00           C  
ATOM   2590  HD2 ARG   182      39.252  69.969  57.780  1.00  0.00           H  
ATOM   2591  HD3 ARG   182      37.639  70.782  57.939  1.00  0.00           H  
ATOM   2592  NE  ARG   182      37.879  69.260  59.119  1.00  0.00           N  
ATOM   2593  HE  ARG   182      37.342  69.539  59.927  1.00  0.00           H  
ATOM   2594  CZ  ARG   182      37.898  68.048  58.672  1.00  0.00           C  
ATOM   2595  NH1 ARG   182      37.555  67.103  59.492  1.00  0.00           N  
ATOM   2596 HH11 ARG   182      37.334  67.425  60.424  1.00  0.00           H  
ATOM   2597 HH12 ARG   182      37.627  66.115  59.292  1.00  0.00           H  
ATOM   2598  NH2 ARG   182      38.356  67.684  57.516  1.00  0.00           N  
ATOM   2599 HH21 ARG   182      38.398  68.365  56.770  1.00  0.00           H  
ATOM   2600 HH22 ARG   182      38.622  66.717  57.402  1.00  0.00           H  
ATOM   2601  C   ARG   182      41.308  74.445  58.812  1.00  0.00           C  
ATOM   2602  O   ARG   182      41.007  75.609  59.172  1.00  0.00           O  
ATOM   2603  N   THR   183      41.900  74.155  57.638  1.00  0.00           N  
ATOM   2604  H   THR   183      42.273  73.224  57.517  1.00  0.00           H  
ATOM   2605  CA  THR   183      42.081  75.151  56.476  1.00  0.00           C  
ATOM   2606  HA  THR   183      41.877  76.180  56.770  1.00  0.00           H  
ATOM   2607  CB  THR   183      43.502  75.052  55.944  1.00  0.00           C  
ATOM   2608  HB  THR   183      43.605  75.872  55.232  1.00  0.00           H  
ATOM   2609  CG2 THR   183      44.518  75.191  57.054  1.00  0.00           C  
ATOM   2610 HG21 THR   183      44.570  74.407  57.809  1.00  0.00           H  
ATOM   2611 HG22 THR   183      44.260  76.093  57.608  1.00  0.00           H  
ATOM   2612 HG23 THR   183      45.501  75.387  56.626  1.00  0.00           H  
ATOM   2613  OG1 THR   183      43.862  73.833  55.274  1.00  0.00           O  
ATOM   2614  HG1 THR   183      44.229  74.111  54.431  1.00  0.00           H  
ATOM   2615  C   THR   183      41.079  74.828  55.386  1.00  0.00           C  
ATOM   2616  O   THR   183      40.595  73.687  55.305  1.00  0.00           O  
ATOM   2617  N   PRO   184      40.735  75.760  54.461  1.00  0.00           N  
ATOM   2618  CD  PRO   184      41.347  77.084  54.357  1.00  0.00           C  
ATOM   2619  HD2 PRO   184      41.378  77.589  55.323  1.00  0.00           H  
ATOM   2620  HD3 PRO   184      42.341  76.921  53.940  1.00  0.00           H  
ATOM   2621  CG  PRO   184      40.301  77.871  53.554  1.00  0.00           C  
ATOM   2622  HG2 PRO   184      40.860  78.662  53.054  1.00  0.00           H  
ATOM   2623  HG3 PRO   184      39.606  78.336  54.253  1.00  0.00           H  
ATOM   2624  CB  PRO   184      39.699  76.851  52.547  1.00  0.00           C  
ATOM   2625  HB2 PRO   184      40.321  76.756  51.657  1.00  0.00           H  
ATOM   2626  HB3 PRO   184      38.664  77.141  52.365  1.00  0.00           H  
ATOM   2627  CA  PRO   184      39.594  75.593  53.435  1.00  0.00           C  
ATOM   2628  HA  PRO   184      38.592  75.667  53.856  1.00  0.00           H  
ATOM   2629  C   PRO   184      39.685  74.363  52.536  1.00  0.00           C  
ATOM   2630  O   PRO   184      38.626  73.883  52.003  1.00  0.00           O  
ATOM   2631  N   ALA   185      40.879  73.748  52.309  1.00  0.00           N  
ATOM   2632  H   ALA   185      41.690  74.335  52.444  1.00  0.00           H  
ATOM   2633  CA  ALA   185      41.086  72.540  51.582  1.00  0.00           C  
ATOM   2634  HA  ALA   185      40.687  72.578  50.569  1.00  0.00           H  
ATOM   2635  CB  ALA   185      42.615  72.525  51.377  1.00  0.00           C  
ATOM   2636  HB1 ALA   185      43.016  71.614  50.933  1.00  0.00           H  
ATOM   2637  HB2 ALA   185      43.076  73.367  50.861  1.00  0.00           H  
ATOM   2638  HB3 ALA   185      43.142  72.611  52.328  1.00  0.00           H  
ATOM   2639  C   ALA   185      40.521  71.230  52.235  1.00  0.00           C  
ATOM   2640  O   ALA   185      40.514  70.269  51.490  1.00  0.00           O  
ATOM   2641  N   PHE   186      40.301  71.240  53.605  1.00  0.00           N  
ATOM   2642  H   PHE   186      40.338  72.131  54.080  1.00  0.00           H  
ATOM   2643  CA  PHE   186      39.774  70.145  54.327  1.00  0.00           C  
ATOM   2644  HA  PHE   186      39.838  69.217  53.758  1.00  0.00           H  
ATOM   2645  CB  PHE   186      40.798  69.896  55.403  1.00  0.00           C  
ATOM   2646  HB2 PHE   186      40.903  70.821  55.969  1.00  0.00           H  
ATOM   2647  HB3 PHE   186      40.473  69.027  55.976  1.00  0.00           H  
ATOM   2648  CG  PHE   186      42.218  69.475  54.978  1.00  0.00           C  
ATOM   2649  CD1 PHE   186      42.585  68.165  54.607  1.00  0.00           C  
ATOM   2650  HD1 PHE   186      41.870  67.370  54.759  1.00  0.00           H  
ATOM   2651  CE1 PHE   186      43.920  67.768  54.398  1.00  0.00           C  
ATOM   2652  HE1 PHE   186      44.253  66.745  54.312  1.00  0.00           H  
ATOM   2653  CZ  PHE   186      44.874  68.825  54.305  1.00  0.00           C  
ATOM   2654  HZ  PHE   186      45.848  68.550  53.926  1.00  0.00           H  
ATOM   2655  CE2 PHE   186      44.543  70.164  54.580  1.00  0.00           C  
ATOM   2656  HE2 PHE   186      45.358  70.860  54.446  1.00  0.00           H  
ATOM   2657  CD2 PHE   186      43.234  70.451  54.912  1.00  0.00           C  
ATOM   2658  HD2 PHE   186      42.903  71.465  55.084  1.00  0.00           H  
ATOM   2659  C   PHE   186      38.310  70.281  54.741  1.00  0.00           C  
ATOM   2660  O   PHE   186      37.780  69.462  55.443  1.00  0.00           O  
ATOM   2661  N   ARG   187      37.585  71.305  54.220  1.00  0.00           N  
ATOM   2662  H   ARG   187      38.061  72.051  53.732  1.00  0.00           H  
ATOM   2663  CA  ARG   187      36.112  71.466  54.276  1.00  0.00           C  
ATOM   2664  HA  ARG   187      35.950  71.512  55.353  1.00  0.00           H  
ATOM   2665  CB  ARG   187      35.687  72.825  53.753  1.00  0.00           C  
ATOM   2666  HB2 ARG   187      36.170  72.923  52.781  1.00  0.00           H  
ATOM   2667  HB3 ARG   187      34.616  72.860  53.556  1.00  0.00           H  
ATOM   2668  CG  ARG   187      36.071  73.956  54.646  1.00  0.00           C  
ATOM   2669  HG2 ARG   187      35.549  73.889  55.600  1.00  0.00           H  
ATOM   2670  HG3 ARG   187      37.156  73.928  54.749  1.00  0.00           H  
ATOM   2671  CD  ARG   187      35.645  75.279  53.981  1.00  0.00           C  
ATOM   2672  HD2 ARG   187      34.576  75.255  53.769  1.00  0.00           H  
ATOM   2673  HD3 ARG   187      36.125  75.373  53.007  1.00  0.00           H  
ATOM   2674  NE  ARG   187      35.916  76.464  54.812  1.00  0.00           N  
ATOM   2675  HE  ARG   187      36.228  76.391  55.769  1.00  0.00           H  
ATOM   2676  CZ  ARG   187      35.994  77.693  54.414  1.00  0.00           C  
ATOM   2677  NH1 ARG   187      35.903  78.005  53.133  1.00  0.00           N  
ATOM   2678 HH11 ARG   187      35.586  77.243  52.551  1.00  0.00           H  
ATOM   2679 HH12 ARG   187      35.806  78.952  52.796  1.00  0.00           H  
ATOM   2680  NH2 ARG   187      36.311  78.600  55.292  1.00  0.00           N  
ATOM   2681 HH21 ARG   187      36.338  78.294  56.254  1.00  0.00           H  
ATOM   2682 HH22 ARG   187      36.697  79.463  54.937  1.00  0.00           H  
ATOM   2683  C   ARG   187      35.327  70.307  53.628  1.00  0.00           C  
ATOM   2684  O   ARG   187      35.857  69.602  52.733  1.00  0.00           O  
ATOM   2685  N   VAL   188      34.009  70.258  53.969  1.00  0.00           N  
ATOM   2686  H   VAL   188      33.673  70.959  54.615  1.00  0.00           H  
ATOM   2687  CA  VAL   188      33.109  69.167  53.529  1.00  0.00           C  
ATOM   2688  HA  VAL   188      33.492  68.159  53.688  1.00  0.00           H  
ATOM   2689  CB  VAL   188      31.735  69.299  54.208  1.00  0.00           C  
ATOM   2690  HB  VAL   188      31.864  69.527  55.266  1.00  0.00           H  
ATOM   2691  CG1 VAL   188      30.859  70.426  53.719  1.00  0.00           C  
ATOM   2692 HG11 VAL   188      29.986  70.490  54.368  1.00  0.00           H  
ATOM   2693 HG12 VAL   188      30.428  70.355  52.720  1.00  0.00           H  
ATOM   2694 HG13 VAL   188      31.383  71.377  53.819  1.00  0.00           H  
ATOM   2695  CG2 VAL   188      30.903  68.025  54.114  1.00  0.00           C  
ATOM   2696 HG21 VAL   188      30.789  67.755  53.064  1.00  0.00           H  
ATOM   2697 HG22 VAL   188      29.874  68.070  54.471  1.00  0.00           H  
ATOM   2698 HG23 VAL   188      31.399  67.188  54.606  1.00  0.00           H  
ATOM   2699  C   VAL   188      32.944  69.351  52.008  1.00  0.00           C  
ATOM   2700  O   VAL   188      32.605  70.432  51.503  1.00  0.00           O  
ATOM   2701  N   GLN   189      33.265  68.264  51.245  1.00  0.00           N  
ATOM   2702  H   GLN   189      33.461  67.418  51.760  1.00  0.00           H  
ATOM   2703  CA  GLN   189      33.129  68.097  49.806  1.00  0.00           C  
ATOM   2704  HA  GLN   189      33.224  69.095  49.378  1.00  0.00           H  
ATOM   2705  CB  GLN   189      34.207  67.251  49.176  1.00  0.00           C  
ATOM   2706  HB2 GLN   189      34.101  67.270  48.092  1.00  0.00           H  
ATOM   2707  HB3 GLN   189      34.089  66.255  49.601  1.00  0.00           H  
ATOM   2708  CG  GLN   189      35.612  67.773  49.543  1.00  0.00           C  
ATOM   2709  HG2 GLN   189      35.818  67.557  50.592  1.00  0.00           H  
ATOM   2710  HG3 GLN   189      36.295  67.215  48.902  1.00  0.00           H  
ATOM   2711  CD  GLN   189      35.796  69.202  49.171  1.00  0.00           C  
ATOM   2712  OE1 GLN   189      35.511  69.537  48.028  1.00  0.00           O  
ATOM   2713  NE2 GLN   189      36.267  70.104  50.033  1.00  0.00           N  
ATOM   2714 HE21 GLN   189      36.295  69.856  51.012  1.00  0.00           H  
ATOM   2715 HE22 GLN   189      36.427  71.048  49.712  1.00  0.00           H  
ATOM   2716  C   GLN   189      31.769  67.357  49.523  1.00  0.00           C  
ATOM   2717  O   GLN   189      31.251  66.718  50.406  1.00  0.00           O  
ATOM   2718  N   PRO   190      31.250  67.499  48.218  1.00  0.00           N  
ATOM   2719  CD  PRO   190      31.598  68.571  47.265  1.00  0.00           C  
ATOM   2720  HD2 PRO   190      31.145  69.515  47.567  1.00  0.00           H  
ATOM   2721  HD3 PRO   190      32.647  68.865  47.226  1.00  0.00           H  
ATOM   2722  CG  PRO   190      31.111  68.187  45.864  1.00  0.00           C  
ATOM   2723  HG2 PRO   190      31.969  67.953  45.235  1.00  0.00           H  
ATOM   2724  HG3 PRO   190      30.377  68.898  45.485  1.00  0.00           H  
ATOM   2725  CB  PRO   190      30.193  66.954  46.139  1.00  0.00           C  
ATOM   2726  HB2 PRO   190      29.242  67.478  46.233  1.00  0.00           H  
ATOM   2727  HB3 PRO   190      30.139  66.214  45.340  1.00  0.00           H  
ATOM   2728  CA  PRO   190      30.607  66.408  47.480  1.00  0.00           C  
ATOM   2729  HA  PRO   190      29.722  66.022  47.986  1.00  0.00           H  
ATOM   2730  C   PRO   190      31.556  65.233  47.405  1.00  0.00           C  
ATOM   2731  O   PRO   190      32.717  65.394  47.039  1.00  0.00           O  
ATOM   2732  N   MET   191      31.098  64.009  47.769  1.00  0.00           N  
ATOM   2733  H   MET   191      30.137  63.990  48.078  1.00  0.00           H  
ATOM   2734  CA  MET   191      31.881  62.835  47.523  1.00  0.00           C  
ATOM   2735  HA  MET   191      32.864  63.028  47.952  1.00  0.00           H  
ATOM   2736  CB  MET   191      31.262  61.622  48.281  1.00  0.00           C  
ATOM   2737  HB2 MET   191      31.119  61.849  49.337  1.00  0.00           H  
ATOM   2738  HB3 MET   191      30.236  61.522  47.928  1.00  0.00           H  
ATOM   2739  CG  MET   191      32.038  60.305  48.052  1.00  0.00           C  
ATOM   2740  HG2 MET   191      31.295  59.508  48.032  1.00  0.00           H  
ATOM   2741  HG3 MET   191      32.560  60.341  47.095  1.00  0.00           H  
ATOM   2742  SD  MET   191      33.266  59.825  49.280  1.00  0.00           S  
ATOM   2743  CE  MET   191      32.302  59.006  50.585  1.00  0.00           C  
ATOM   2744  HE1 MET   191      32.894  58.781  51.472  1.00  0.00           H  
ATOM   2745  HE2 MET   191      31.999  58.043  50.175  1.00  0.00           H  
ATOM   2746  HE3 MET   191      31.495  59.653  50.932  1.00  0.00           H  
ATOM   2747  C   MET   191      32.095  62.482  46.049  1.00  0.00           C  
ATOM   2748  O   MET   191      31.116  62.411  45.304  1.00  0.00           O  
ATOM   2749  N   PRO   192      33.313  62.394  45.493  1.00  0.00           N  
ATOM   2750  CD  PRO   192      34.591  62.575  46.057  1.00  0.00           C  
ATOM   2751  HD2 PRO   192      34.575  63.398  46.772  1.00  0.00           H  
ATOM   2752  HD3 PRO   192      34.910  61.587  46.391  1.00  0.00           H  
ATOM   2753  CG  PRO   192      35.542  62.999  45.000  1.00  0.00           C  
ATOM   2754  HG2 PRO   192      36.571  62.842  45.325  1.00  0.00           H  
ATOM   2755  HG3 PRO   192      35.400  64.061  44.796  1.00  0.00           H  
ATOM   2756  CB  PRO   192      35.035  61.964  43.868  1.00  0.00           C  
ATOM   2757  HB2 PRO   192      35.449  60.957  43.918  1.00  0.00           H  
ATOM   2758  HB3 PRO   192      35.150  62.418  42.884  1.00  0.00           H  
ATOM   2759  CA  PRO   192      33.504  61.950  44.131  1.00  0.00           C  
ATOM   2760  HA  PRO   192      33.046  62.653  43.435  1.00  0.00           H  
ATOM   2761  C   PRO   192      33.007  60.512  43.963  1.00  0.00           C  
ATOM   2762  O   PRO   192      33.321  59.618  44.721  1.00  0.00           O  
ATOM   2763  N   LEU   193      32.213  60.366  42.915  1.00  0.00           N  
ATOM   2764  H   LEU   193      32.132  61.180  42.321  1.00  0.00           H  
ATOM   2765  CA  LEU   193      31.686  59.076  42.526  1.00  0.00           C  
ATOM   2766  HA  LEU   193      31.781  58.329  43.315  1.00  0.00           H  
ATOM   2767  CB  LEU   193      30.211  59.152  42.278  1.00  0.00           C  
ATOM   2768  HB2 LEU   193      29.746  59.847  42.976  1.00  0.00           H  
ATOM   2769  HB3 LEU   193      30.089  59.571  41.279  1.00  0.00           H  
ATOM   2770  CG  LEU   193      29.510  57.807  42.276  1.00  0.00           C  
ATOM   2771  HG  LEU   193      29.856  57.127  41.498  1.00  0.00           H  
ATOM   2772  CD1 LEU   193      29.547  57.051  43.620  1.00  0.00           C  
ATOM   2773 HD11 LEU   193      29.258  57.716  44.434  1.00  0.00           H  
ATOM   2774 HD12 LEU   193      30.539  56.716  43.925  1.00  0.00           H  
ATOM   2775 HD13 LEU   193      28.976  56.125  43.557  1.00  0.00           H  
ATOM   2776  CD2 LEU   193      28.003  58.193  42.074  1.00  0.00           C  
ATOM   2777 HD21 LEU   193      27.451  58.624  42.910  1.00  0.00           H  
ATOM   2778 HD22 LEU   193      27.632  57.229  41.726  1.00  0.00           H  
ATOM   2779 HD23 LEU   193      27.927  58.853  41.210  1.00  0.00           H  
ATOM   2780  C   LEU   193      32.386  58.607  41.219  1.00  0.00           C  
ATOM   2781  O   LEU   193      32.672  59.425  40.321  1.00  0.00           O  
ATOM   2782  N   ALA   194      32.652  57.265  41.137  1.00  0.00           N  
ATOM   2783  H   ALA   194      32.131  56.742  41.826  1.00  0.00           H  
ATOM   2784  CA  ALA   194      33.048  56.580  39.927  1.00  0.00           C  
ATOM   2785  HA  ALA   194      33.769  57.251  39.459  1.00  0.00           H  
ATOM   2786  CB  ALA   194      33.829  55.345  40.225  1.00  0.00           C  
ATOM   2787  HB1 ALA   194      34.406  55.142  39.323  1.00  0.00           H  
ATOM   2788  HB2 ALA   194      34.623  55.536  40.946  1.00  0.00           H  
ATOM   2789  HB3 ALA   194      33.111  54.568  40.489  1.00  0.00           H  
ATOM   2790  C   ALA   194      31.917  56.311  38.943  1.00  0.00           C  
ATOM   2791  O   ALA   194      30.910  55.656  39.236  1.00  0.00           O  
ATOM   2792  N   VAL   195      31.905  56.857  37.740  1.00  0.00           N  
ATOM   2793  H   VAL   195      32.707  57.327  37.344  1.00  0.00           H  
ATOM   2794  CA  VAL   195      30.661  56.944  36.917  1.00  0.00           C  
ATOM   2795  HA  VAL   195      30.139  56.010  37.124  1.00  0.00           H  
ATOM   2796  CB  VAL   195      29.630  58.062  37.351  1.00  0.00           C  
ATOM   2797  HB  VAL   195      28.900  57.936  36.552  1.00  0.00           H  
ATOM   2798  CG1 VAL   195      28.869  57.936  38.698  1.00  0.00           C  
ATOM   2799 HG11 VAL   195      28.093  58.679  38.883  1.00  0.00           H  
ATOM   2800 HG12 VAL   195      29.595  58.030  39.506  1.00  0.00           H  
ATOM   2801 HG13 VAL   195      28.534  56.909  38.846  1.00  0.00           H  
ATOM   2802  CG2 VAL   195      30.414  59.399  37.219  1.00  0.00           C  
ATOM   2803 HG21 VAL   195      31.373  59.410  37.737  1.00  0.00           H  
ATOM   2804 HG22 VAL   195      30.653  59.551  36.166  1.00  0.00           H  
ATOM   2805 HG23 VAL   195      29.820  60.236  37.586  1.00  0.00           H  
ATOM   2806  C   VAL   195      30.954  57.100  35.442  1.00  0.00           C  
ATOM   2807  O   VAL   195      32.073  57.506  35.082  1.00  0.00           O  
ATOM   2808  N   HIE   196      30.026  56.680  34.533  1.00  0.00           N  
ATOM   2809  H   HIE   196      29.123  56.345  34.836  1.00  0.00           H  
ATOM   2810  CA  HIE   196      30.307  57.063  33.103  1.00  0.00           C  
ATOM   2811  HA  HIE   196      30.901  57.974  33.175  1.00  0.00           H  
ATOM   2812  CB  HIE   196      31.112  55.859  32.490  1.00  0.00           C  
ATOM   2813  HB2 HIE   196      32.021  55.898  33.090  1.00  0.00           H  
ATOM   2814  HB3 HIE   196      30.576  54.915  32.583  1.00  0.00           H  
ATOM   2815  CG  HIE   196      31.499  56.153  31.070  1.00  0.00           C  
ATOM   2816  ND1 HIE   196      32.691  56.859  30.659  1.00  0.00           N  
ATOM   2817  CE1 HIE   196      32.759  56.781  29.324  1.00  0.00           C  
ATOM   2818  HE1 HIE   196      33.429  57.329  28.678  1.00  0.00           H  
ATOM   2819  NE2 HIE   196      31.772  55.991  28.858  1.00  0.00           N  
ATOM   2820  HE2 HIE   196      31.760  55.733  27.882  1.00  0.00           H  
ATOM   2821  CD2 HIE   196      31.014  55.572  29.920  1.00  0.00           C  
ATOM   2822  HD2 HIE   196      30.265  54.796  29.870  1.00  0.00           H  
ATOM   2823  C   HIE   196      28.976  57.237  32.345  1.00  0.00           C  
ATOM   2824  O   HIE   196      27.891  56.901  32.873  1.00  0.00           O  
ATOM   2825  N   ARG   197      29.070  57.747  31.071  1.00  0.00           N  
ATOM   2826  H   ARG   197      29.997  57.831  30.680  1.00  0.00           H  
ATOM   2827  CA  ARG   197      27.891  58.001  30.230  1.00  0.00           C  
ATOM   2828  HA  ARG   197      27.154  58.465  30.886  1.00  0.00           H  
ATOM   2829  CB  ARG   197      28.236  59.022  29.077  1.00  0.00           C  
ATOM   2830  HB2 ARG   197      28.783  59.902  29.416  1.00  0.00           H  
ATOM   2831  HB3 ARG   197      28.875  58.534  28.341  1.00  0.00           H  
ATOM   2832  CG  ARG   197      27.000  59.373  28.305  1.00  0.00           C  
ATOM   2833  HG2 ARG   197      26.539  58.514  27.816  1.00  0.00           H  
ATOM   2834  HG3 ARG   197      26.293  59.793  29.020  1.00  0.00           H  
ATOM   2835  CD  ARG   197      27.155  60.410  27.152  1.00  0.00           C  
ATOM   2836  HD2 ARG   197      27.738  61.227  27.578  1.00  0.00           H  
ATOM   2837  HD3 ARG   197      27.619  59.876  26.323  1.00  0.00           H  
ATOM   2838  NE  ARG   197      25.843  60.900  26.686  1.00  0.00           N  
ATOM   2839  HE  ARG   197      24.990  60.366  26.602  1.00  0.00           H  
ATOM   2840  CZ  ARG   197      25.695  62.107  26.180  1.00  0.00           C  
ATOM   2841  NH1 ARG   197      24.562  62.561  26.014  1.00  0.00           N  
ATOM   2842 HH11 ARG   197      23.813  61.906  25.840  1.00  0.00           H  
ATOM   2843 HH12 ARG   197      24.471  63.508  25.675  1.00  0.00           H  
ATOM   2844  NH2 ARG   197      26.734  62.967  26.061  1.00  0.00           N  
ATOM   2845 HH21 ARG   197      27.695  62.661  26.117  1.00  0.00           H  
ATOM   2846 HH22 ARG   197      26.662  63.951  25.849  1.00  0.00           H  
ATOM   2847  C   ARG   197      27.353  56.720  29.686  1.00  0.00           C  
ATOM   2848  O   ARG   197      28.024  55.958  29.006  1.00  0.00           O  
ATOM   2849  N   ARG   198      26.034  56.538  29.774  1.00  0.00           N  
ATOM   2850  H   ARG   198      25.520  57.307  30.177  1.00  0.00           H  
ATOM   2851  CA  ARG   198      25.185  55.482  29.165  1.00  0.00           C  
ATOM   2852  HA  ARG   198      25.724  54.978  28.363  1.00  0.00           H  
ATOM   2853  CB  ARG   198      24.839  54.322  30.192  1.00  0.00           C  
ATOM   2854  HB2 ARG   198      24.185  54.780  30.935  1.00  0.00           H  
ATOM   2855  HB3 ARG   198      24.280  53.509  29.728  1.00  0.00           H  
ATOM   2856  CG  ARG   198      26.017  53.732  30.911  1.00  0.00           C  
ATOM   2857  HG2 ARG   198      26.596  54.619  31.170  1.00  0.00           H  
ATOM   2858  HG3 ARG   198      25.653  53.117  31.734  1.00  0.00           H  
ATOM   2859  CD  ARG   198      27.201  52.966  30.238  1.00  0.00           C  
ATOM   2860  HD2 ARG   198      26.875  51.983  29.897  1.00  0.00           H  
ATOM   2861  HD3 ARG   198      27.561  53.574  29.408  1.00  0.00           H  
ATOM   2862  NE  ARG   198      28.215  52.784  31.244  1.00  0.00           N  
ATOM   2863  HE  ARG   198      28.164  53.294  32.114  1.00  0.00           H  
ATOM   2864  CZ  ARG   198      29.077  51.787  31.253  1.00  0.00           C  
ATOM   2865  NH1 ARG   198      29.720  51.491  32.324  1.00  0.00           N  
ATOM   2866 HH11 ARG   198      29.501  52.100  33.100  1.00  0.00           H  
ATOM   2867 HH12 ARG   198      30.156  50.585  32.428  1.00  0.00           H  
ATOM   2868  NH2 ARG   198      29.192  50.941  30.235  1.00  0.00           N  
ATOM   2869 HH21 ARG   198      28.677  51.114  29.384  1.00  0.00           H  
ATOM   2870 HH22 ARG   198      29.852  50.198  30.413  1.00  0.00           H  
ATOM   2871  C   ARG   198      23.921  56.152  28.655  1.00  0.00           C  
ATOM   2872  O   ARG   198      23.765  57.315  28.877  1.00  0.00           O  
ATOM   2873  N   GLN   199      23.034  55.446  27.946  1.00  0.00           N  
ATOM   2874  H   GLN   199      23.170  54.461  27.766  1.00  0.00           H  
ATOM   2875  CA  GLN   199      21.719  56.081  27.433  1.00  0.00           C  
ATOM   2876  HA  GLN   199      21.908  57.059  26.990  1.00  0.00           H  
ATOM   2877  CB  GLN   199      21.069  55.200  26.342  1.00  0.00           C  
ATOM   2878  HB2 GLN   199      21.775  54.944  25.552  1.00  0.00           H  
ATOM   2879  HB3 GLN   199      20.769  54.219  26.708  1.00  0.00           H  
ATOM   2880  CG  GLN   199      19.866  55.937  25.743  1.00  0.00           C  
ATOM   2881  HG2 GLN   199      19.443  55.298  24.968  1.00  0.00           H  
ATOM   2882  HG3 GLN   199      19.078  56.069  26.485  1.00  0.00           H  
ATOM   2883  CD  GLN   199      20.195  57.260  25.087  1.00  0.00           C  
ATOM   2884  OE1 GLN   199      21.181  57.365  24.339  1.00  0.00           O  
ATOM   2885  NE2 GLN   199      19.460  58.322  25.456  1.00  0.00           N  
ATOM   2886 HE21 GLN   199      18.753  58.233  26.172  1.00  0.00           H  
ATOM   2887 HE22 GLN   199      19.617  59.213  25.007  1.00  0.00           H  
ATOM   2888  C   GLN   199      20.670  56.431  28.540  1.00  0.00           C  
ATOM   2889  O   GLN   199      19.873  57.334  28.406  1.00  0.00           O  
ATOM   2890  N   ASP   200      20.806  55.848  29.705  1.00  0.00           N  
ATOM   2891  H   ASP   200      21.490  55.106  29.668  1.00  0.00           H  
ATOM   2892  CA  ASP   200      20.117  56.034  30.926  1.00  0.00           C  
ATOM   2893  HA  ASP   200      19.061  56.163  30.688  1.00  0.00           H  
ATOM   2894  CB  ASP   200      20.432  54.885  31.888  1.00  0.00           C  
ATOM   2895  HB2 ASP   200      19.967  55.206  32.821  1.00  0.00           H  
ATOM   2896  HB3 ASP   200      21.509  54.819  32.044  1.00  0.00           H  
ATOM   2897  CG  ASP   200      19.815  53.544  31.426  1.00  0.00           C  
ATOM   2898  OD1 ASP   200      20.473  52.491  31.485  1.00  0.00           O  
ATOM   2899  OD2 ASP   200      18.711  53.522  30.912  1.00  0.00           O  
ATOM   2900  C   ASP   200      20.624  57.302  31.605  1.00  0.00           C  
ATOM   2901  O   ASP   200      20.002  57.671  32.611  1.00  0.00           O  
ATOM   2902  N   GLY   201      21.720  57.929  31.186  1.00  0.00           N  
ATOM   2903  H   GLY   201      21.910  57.802  30.202  1.00  0.00           H  
ATOM   2904  CA  GLY   201      22.354  59.178  31.835  1.00  0.00           C  
ATOM   2905  HA2 GLY   201      21.944  60.074  31.370  1.00  0.00           H  
ATOM   2906  HA3 GLY   201      22.130  59.199  32.902  1.00  0.00           H  
ATOM   2907  C   GLY   201      23.847  59.338  31.711  1.00  0.00           C  
ATOM   2908  O   GLY   201      24.619  58.462  31.346  1.00  0.00           O  
ATOM   2909  N   ALA   202      24.319  60.568  32.123  1.00  0.00           N  
ATOM   2910  H   ALA   202      23.685  61.305  32.399  1.00  0.00           H  
ATOM   2911  CA  ALA   202      25.693  60.890  32.211  1.00  0.00           C  
ATOM   2912  HA  ALA   202      26.231  60.582  31.315  1.00  0.00           H  
ATOM   2913  CB  ALA   202      25.767  62.393  32.251  1.00  0.00           C  
ATOM   2914  HB1 ALA   202      25.133  62.935  31.550  1.00  0.00           H  
ATOM   2915  HB2 ALA   202      26.790  62.691  32.021  1.00  0.00           H  
ATOM   2916  HB3 ALA   202      25.514  62.685  33.270  1.00  0.00           H  
ATOM   2917  C   ALA   202      26.447  60.308  33.405  1.00  0.00           C  
ATOM   2918  O   ALA   202      27.686  60.280  33.265  1.00  0.00           O  
ATOM   2919  N   LEU   203      25.843  59.907  34.559  1.00  0.00           N  
ATOM   2920  H   LEU   203      24.836  59.976  34.517  1.00  0.00           H  
ATOM   2921  CA  LEU   203      26.371  59.675  35.907  1.00  0.00           C  
ATOM   2922  HA  LEU   203      27.459  59.666  35.958  1.00  0.00           H  
ATOM   2923  CB  LEU   203      25.950  60.761  36.847  1.00  0.00           C  
ATOM   2924  HB2 LEU   203      24.906  60.499  37.022  1.00  0.00           H  
ATOM   2925  HB3 LEU   203      26.545  60.694  37.757  1.00  0.00           H  
ATOM   2926  CG  LEU   203      26.029  62.187  36.391  1.00  0.00           C  
ATOM   2927  HG  LEU   203      25.559  62.210  35.408  1.00  0.00           H  
ATOM   2928  CD1 LEU   203      25.256  63.135  37.234  1.00  0.00           C  
ATOM   2929 HD11 LEU   203      24.212  62.832  37.158  1.00  0.00           H  
ATOM   2930 HD12 LEU   203      25.430  64.134  36.834  1.00  0.00           H  
ATOM   2931 HD13 LEU   203      25.520  62.943  38.274  1.00  0.00           H  
ATOM   2932  CD2 LEU   203      27.467  62.722  36.333  1.00  0.00           C  
ATOM   2933 HD21 LEU   203      27.832  62.914  37.341  1.00  0.00           H  
ATOM   2934 HD22 LEU   203      28.150  62.041  35.826  1.00  0.00           H  
ATOM   2935 HD23 LEU   203      27.445  63.653  35.766  1.00  0.00           H  
ATOM   2936  C   LEU   203      26.160  58.245  36.394  1.00  0.00           C  
ATOM   2937  O   LEU   203      25.909  58.005  37.581  1.00  0.00           O  
ATOM   2938  N   VAL   204      26.141  57.259  35.503  1.00  0.00           N  
ATOM   2939  H   VAL   204      26.464  57.450  34.565  1.00  0.00           H  
ATOM   2940  CA  VAL   204      25.816  55.916  35.779  1.00  0.00           C  
ATOM   2941  HA  VAL   204      24.989  55.931  36.489  1.00  0.00           H  
ATOM   2942  CB  VAL   204      25.298  55.073  34.562  1.00  0.00           C  
ATOM   2943  HB  VAL   204      26.017  55.128  33.745  1.00  0.00           H  
ATOM   2944  CG1 VAL   204      25.151  53.585  34.966  1.00  0.00           C  
ATOM   2945 HG11 VAL   204      24.686  52.946  34.215  1.00  0.00           H  
ATOM   2946 HG12 VAL   204      26.118  53.136  35.193  1.00  0.00           H  
ATOM   2947 HG13 VAL   204      24.561  53.740  35.869  1.00  0.00           H  
ATOM   2948  CG2 VAL   204      23.958  55.689  34.110  1.00  0.00           C  
ATOM   2949 HG21 VAL   204      23.424  55.155  33.323  1.00  0.00           H  
ATOM   2950 HG22 VAL   204      24.101  56.733  33.830  1.00  0.00           H  
ATOM   2951 HG23 VAL   204      23.178  55.653  34.870  1.00  0.00           H  
ATOM   2952  C   VAL   204      26.958  55.148  36.460  1.00  0.00           C  
ATOM   2953  O   VAL   204      28.107  55.383  36.043  1.00  0.00           O  
ATOM   2954  N   TRP   205      26.741  54.334  37.520  1.00  0.00           N  
ATOM   2955  H   TRP   205      25.790  54.174  37.820  1.00  0.00           H  
ATOM   2956  CA  TRP   205      27.926  53.722  38.282  1.00  0.00           C  
ATOM   2957  HA  TRP   205      28.480  54.635  38.499  1.00  0.00           H  
ATOM   2958  CB  TRP   205      27.705  52.920  39.578  1.00  0.00           C  
ATOM   2959  HB2 TRP   205      27.112  52.023  39.397  1.00  0.00           H  
ATOM   2960  HB3 TRP   205      28.662  52.737  40.066  1.00  0.00           H  
ATOM   2961  CG  TRP   205      26.917  53.592  40.671  1.00  0.00           C  
ATOM   2962  CD1 TRP   205      26.531  54.884  40.702  1.00  0.00           C  
ATOM   2963  HD1 TRP   205      26.708  55.549  39.869  1.00  0.00           H  
ATOM   2964  NE1 TRP   205      25.742  55.172  41.781  1.00  0.00           N  
ATOM   2965  HE1 TRP   205      25.378  56.096  41.966  1.00  0.00           H  
ATOM   2966  CE2 TRP   205      25.650  54.078  42.563  1.00  0.00           C  
ATOM   2967  CZ2 TRP   205      24.964  53.872  43.747  1.00  0.00           C  
ATOM   2968  HZ2 TRP   205      24.284  54.663  44.028  1.00  0.00           H  
ATOM   2969  CH2 TRP   205      25.050  52.619  44.333  1.00  0.00           C  
ATOM   2970  HH2 TRP   205      24.400  52.346  45.151  1.00  0.00           H  
ATOM   2971  CZ3 TRP   205      25.909  51.615  43.785  1.00  0.00           C  
ATOM   2972  HZ3 TRP   205      25.972  50.626  44.215  1.00  0.00           H  
ATOM   2973  CE3 TRP   205      26.577  51.883  42.619  1.00  0.00           C  
ATOM   2974  HE3 TRP   205      27.115  51.060  42.172  1.00  0.00           H  
ATOM   2975  CD2 TRP   205      26.446  53.076  41.938  1.00  0.00           C  
ATOM   2976  C   TRP   205      28.827  52.857  37.379  1.00  0.00           C  
ATOM   2977  O   TRP   205      28.373  52.081  36.509  1.00  0.00           O  
ATOM   2978  N   SER   206      30.134  52.990  37.494  1.00  0.00           N  
ATOM   2979  H   SER   206      30.456  53.656  38.181  1.00  0.00           H  
ATOM   2980  CA  SER   206      31.144  52.226  36.814  1.00  0.00           C  
ATOM   2981  HA  SER   206      30.921  52.086  35.756  1.00  0.00           H  
ATOM   2982  CB  SER   206      32.474  52.929  36.981  1.00  0.00           C  
ATOM   2983  HB2 SER   206      32.580  52.998  38.064  1.00  0.00           H  
ATOM   2984  HB3 SER   206      33.334  52.432  36.532  1.00  0.00           H  
ATOM   2985  OG  SER   206      32.470  54.263  36.545  1.00  0.00           O  
ATOM   2986  HG  SER   206      33.351  54.644  36.577  1.00  0.00           H  
ATOM   2987  C   SER   206      31.304  50.794  37.517  1.00  0.00           C  
ATOM   2988  O   SER   206      31.807  50.737  38.619  1.00  0.00           O  
ATOM   2989  N   GLY   207      30.988  49.729  36.837  1.00  0.00           N  
ATOM   2990  H   GLY   207      30.648  49.953  35.913  1.00  0.00           H  
ATOM   2991  CA  GLY   207      31.692  48.466  36.919  1.00  0.00           C  
ATOM   2992  HA2 GLY   207      31.936  48.216  37.952  1.00  0.00           H  
ATOM   2993  HA3 GLY   207      31.126  47.627  36.515  1.00  0.00           H  
ATOM   2994  C   GLY   207      33.064  48.580  36.279  1.00  0.00           C  
ATOM   2995  O   GLY   207      33.506  49.659  35.846  1.00  0.00           O  
ATOM   2996  N   SER   208      33.875  47.503  36.200  1.00  0.00           N  
ATOM   2997  H   SER   208      33.547  46.607  36.533  1.00  0.00           H  
ATOM   2998  CA  SER   208      35.250  47.450  35.602  1.00  0.00           C  
ATOM   2999  HA  SER   208      35.771  48.278  36.084  1.00  0.00           H  
ATOM   3000  CB  SER   208      35.950  46.189  36.001  1.00  0.00           C  
ATOM   3001  HB2 SER   208      35.375  45.323  35.673  1.00  0.00           H  
ATOM   3002  HB3 SER   208      36.937  46.054  35.560  1.00  0.00           H  
ATOM   3003  OG  SER   208      36.083  46.006  37.368  1.00  0.00           O  
ATOM   3004  HG  SER   208      35.796  45.148  37.687  1.00  0.00           H  
ATOM   3005  C   SER   208      35.245  47.620  34.091  1.00  0.00           C  
ATOM   3006  O   SER   208      36.318  47.617  33.476  1.00  0.00           O  
ATOM   3007  N   ASP   209      34.100  47.634  33.391  1.00  0.00           N  
ATOM   3008  H   ASP   209      33.250  47.380  33.873  1.00  0.00           H  
ATOM   3009  CA  ASP   209      34.056  47.879  31.986  1.00  0.00           C  
ATOM   3010  HA  ASP   209      34.658  47.152  31.440  1.00  0.00           H  
ATOM   3011  CB  ASP   209      32.600  47.668  31.456  1.00  0.00           C  
ATOM   3012  HB2 ASP   209      32.094  46.801  31.881  1.00  0.00           H  
ATOM   3013  HB3 ASP   209      32.657  47.433  30.393  1.00  0.00           H  
ATOM   3014  CG  ASP   209      31.751  48.858  31.846  1.00  0.00           C  
ATOM   3015  OD1 ASP   209      31.298  48.997  33.022  1.00  0.00           O  
ATOM   3016  OD2 ASP   209      31.473  49.613  30.893  1.00  0.00           O  
ATOM   3017  C   ASP   209      34.514  49.335  31.717  1.00  0.00           C  
ATOM   3018  O   ASP   209      35.021  49.577  30.667  1.00  0.00           O  
ATOM   3019  N   VAL   210      34.440  50.281  32.655  1.00  0.00           N  
ATOM   3020  H   VAL   210      33.993  49.933  33.492  1.00  0.00           H  
ATOM   3021  CA  VAL   210      34.936  51.671  32.578  1.00  0.00           C  
ATOM   3022  HA  VAL   210      34.739  52.115  31.602  1.00  0.00           H  
ATOM   3023  CB  VAL   210      34.219  52.619  33.555  1.00  0.00           C  
ATOM   3024  HB  VAL   210      34.452  52.142  34.507  1.00  0.00           H  
ATOM   3025  CG1 VAL   210      34.707  54.083  33.406  1.00  0.00           C  
ATOM   3026 HG11 VAL   210      35.583  54.356  33.994  1.00  0.00           H  
ATOM   3027 HG12 VAL   210      33.945  54.779  33.757  1.00  0.00           H  
ATOM   3028 HG13 VAL   210      34.910  54.351  32.369  1.00  0.00           H  
ATOM   3029  CG2 VAL   210      32.735  52.512  33.266  1.00  0.00           C  
ATOM   3030 HG21 VAL   210      32.545  52.745  32.218  1.00  0.00           H  
ATOM   3031 HG22 VAL   210      32.276  53.332  33.816  1.00  0.00           H  
ATOM   3032 HG23 VAL   210      32.349  51.537  33.565  1.00  0.00           H  
ATOM   3033  C   VAL   210      36.470  51.642  32.710  1.00  0.00           C  
ATOM   3034  O   VAL   210      37.055  52.328  31.883  1.00  0.00           O  
ATOM   3035  N   VAL   211      37.033  50.803  33.571  1.00  0.00           N  
ATOM   3036  H   VAL   211      36.444  50.242  34.169  1.00  0.00           H  
ATOM   3037  CA  VAL   211      38.457  50.555  33.728  1.00  0.00           C  
ATOM   3038  HA  VAL   211      39.033  51.470  33.867  1.00  0.00           H  
ATOM   3039  CB  VAL   211      38.837  49.654  34.902  1.00  0.00           C  
ATOM   3040  HB  VAL   211      38.621  48.597  34.747  1.00  0.00           H  
ATOM   3041  CG1 VAL   211      40.356  49.666  35.078  1.00  0.00           C  
ATOM   3042 HG11 VAL   211      40.676  50.674  35.344  1.00  0.00           H  
ATOM   3043 HG12 VAL   211      40.636  48.957  35.858  1.00  0.00           H  
ATOM   3044 HG13 VAL   211      40.846  49.357  34.154  1.00  0.00           H  
ATOM   3045  CG2 VAL   211      38.199  50.153  36.181  1.00  0.00           C  
ATOM   3046 HG21 VAL   211      38.547  49.537  37.011  1.00  0.00           H  
ATOM   3047 HG22 VAL   211      38.439  51.197  36.383  1.00  0.00           H  
ATOM   3048 HG23 VAL   211      37.126  49.961  36.177  1.00  0.00           H  
ATOM   3049  C   VAL   211      38.935  49.981  32.399  1.00  0.00           C  
ATOM   3050  O   VAL   211      39.916  50.537  31.876  1.00  0.00           O  
ATOM   3051  N   MET   212      38.375  48.851  31.941  1.00  0.00           N  
ATOM   3052  H   MET   212      37.546  48.634  32.474  1.00  0.00           H  
ATOM   3053  CA  MET   212      38.718  48.093  30.771  1.00  0.00           C  
ATOM   3054  HA  MET   212      39.760  47.775  30.775  1.00  0.00           H  
ATOM   3055  CB  MET   212      37.816  46.890  30.504  1.00  0.00           C  
ATOM   3056  HB2 MET   212      37.905  46.610  29.454  1.00  0.00           H  
ATOM   3057  HB3 MET   212      36.800  47.260  30.635  1.00  0.00           H  
ATOM   3058  CG  MET   212      38.174  45.666  31.386  1.00  0.00           C  
ATOM   3059  HG2 MET   212      39.251  45.504  31.347  1.00  0.00           H  
ATOM   3060  HG3 MET   212      38.060  45.860  32.453  1.00  0.00           H  
ATOM   3061  SD  MET   212      37.215  44.121  30.903  1.00  0.00           S  
ATOM   3062  CE  MET   212      38.401  42.855  31.638  1.00  0.00           C  
ATOM   3063  HE1 MET   212      39.049  42.588  30.804  1.00  0.00           H  
ATOM   3064  HE2 MET   212      37.826  41.985  31.955  1.00  0.00           H  
ATOM   3065  HE3 MET   212      39.042  43.282  32.409  1.00  0.00           H  
ATOM   3066  C   MET   212      38.580  49.011  29.524  1.00  0.00           C  
ATOM   3067  O   MET   212      39.496  49.075  28.719  1.00  0.00           O  
ATOM   3068  N   GLY   213      37.526  49.754  29.355  1.00  0.00           N  
ATOM   3069  H   GLY   213      36.708  49.627  29.935  1.00  0.00           H  
ATOM   3070  CA  GLY   213      37.198  50.688  28.284  1.00  0.00           C  
ATOM   3071  HA2 GLY   213      37.969  51.448  28.411  1.00  0.00           H  
ATOM   3072  HA3 GLY   213      36.249  51.156  28.545  1.00  0.00           H  
ATOM   3073  C   GLY   213      37.269  50.276  26.823  1.00  0.00           C  
ATOM   3074  O   GLY   213      37.555  49.121  26.399  1.00  0.00           O  
ATOM   3075  N   GLU   214      37.075  51.216  25.928  1.00  0.00           N  
ATOM   3076  H   GLU   214      37.032  52.130  26.355  1.00  0.00           H  
ATOM   3077  CA  GLU   214      37.180  51.104  24.525  1.00  0.00           C  
ATOM   3078  HA  GLU   214      36.683  50.202  24.168  1.00  0.00           H  
ATOM   3079  CB  GLU   214      36.463  52.229  23.850  1.00  0.00           C  
ATOM   3080  HB2 GLU   214      36.529  52.012  22.784  1.00  0.00           H  
ATOM   3081  HB3 GLU   214      36.938  53.181  24.089  1.00  0.00           H  
ATOM   3082  CG  GLU   214      34.976  52.364  24.227  1.00  0.00           C  
ATOM   3083  HG2 GLU   214      34.949  52.548  25.302  1.00  0.00           H  
ATOM   3084  HG3 GLU   214      34.526  53.182  23.664  1.00  0.00           H  
ATOM   3085  CD  GLU   214      34.113  51.083  23.903  1.00  0.00           C  
ATOM   3086  OE1 GLU   214      34.324  50.397  22.918  1.00  0.00           O  
ATOM   3087  OE2 GLU   214      33.258  50.798  24.784  1.00  0.00           O  
ATOM   3088  C   GLU   214      38.563  50.885  23.951  1.00  0.00           C  
ATOM   3089  O   GLU   214      38.653  50.534  22.736  1.00  0.00           O  
ATOM   3090  N   ALA   215      39.615  50.933  24.812  1.00  0.00           N  
ATOM   3091  H   ALA   215      39.454  51.351  25.718  1.00  0.00           H  
ATOM   3092  CA  ALA   215      40.961  50.432  24.591  1.00  0.00           C  
ATOM   3093  HA  ALA   215      41.498  50.929  23.784  1.00  0.00           H  
ATOM   3094  CB  ALA   215      41.812  50.823  25.812  1.00  0.00           C  
ATOM   3095  HB1 ALA   215      41.281  50.439  26.684  1.00  0.00           H  
ATOM   3096  HB2 ALA   215      41.817  51.900  25.980  1.00  0.00           H  
ATOM   3097  HB3 ALA   215      42.822  50.414  25.837  1.00  0.00           H  
ATOM   3098  C   ALA   215      40.997  48.883  24.465  1.00  0.00           C  
ATOM   3099  O   ALA   215      41.510  48.256  23.516  1.00  0.00           O  
ATOM   3100  N   THR   216      40.464  48.188  25.485  1.00  0.00           N  
ATOM   3101  H   THR   216      40.020  48.778  26.173  1.00  0.00           H  
ATOM   3102  CA  THR   216      40.597  46.684  25.690  1.00  0.00           C  
ATOM   3103  HA  THR   216      41.553  46.285  25.351  1.00  0.00           H  
ATOM   3104  CB  THR   216      40.397  46.315  27.191  1.00  0.00           C  
ATOM   3105  HB  THR   216      39.488  46.722  27.633  1.00  0.00           H  
ATOM   3106  CG2 THR   216      40.589  44.871  27.573  1.00  0.00           C  
ATOM   3107 HG21 THR   216      39.751  44.231  27.298  1.00  0.00           H  
ATOM   3108 HG22 THR   216      41.434  44.439  27.037  1.00  0.00           H  
ATOM   3109 HG23 THR   216      40.865  44.797  28.625  1.00  0.00           H  
ATOM   3110  OG1 THR   216      41.376  47.053  27.975  1.00  0.00           O  
ATOM   3111  HG1 THR   216      40.918  47.825  28.315  1.00  0.00           H  
ATOM   3112  C   THR   216      39.620  45.942  24.862  1.00  0.00           C  
ATOM   3113  O   THR   216      39.999  44.921  24.335  1.00  0.00           O  
ATOM   3114  N   ARG   217      38.393  46.448  24.807  1.00  0.00           N  
ATOM   3115  H   ARG   217      38.178  47.091  25.556  1.00  0.00           H  
ATOM   3116  CA  ARG   217      37.339  45.935  23.915  1.00  0.00           C  
ATOM   3117  HA  ARG   217      37.115  44.920  24.242  1.00  0.00           H  
ATOM   3118  CB  ARG   217      36.056  46.744  24.158  1.00  0.00           C  
ATOM   3119  HB2 ARG   217      36.245  47.817  24.116  1.00  0.00           H  
ATOM   3120  HB3 ARG   217      35.398  46.471  23.333  1.00  0.00           H  
ATOM   3121  CG  ARG   217      35.340  46.333  25.523  1.00  0.00           C  
ATOM   3122  HG2 ARG   217      35.271  45.248  25.451  1.00  0.00           H  
ATOM   3123  HG3 ARG   217      35.919  46.584  26.411  1.00  0.00           H  
ATOM   3124  CD  ARG   217      33.917  46.909  25.706  1.00  0.00           C  
ATOM   3125  HD2 ARG   217      33.377  46.640  24.798  1.00  0.00           H  
ATOM   3126  HD3 ARG   217      33.518  46.285  26.505  1.00  0.00           H  
ATOM   3127  NE  ARG   217      34.016  48.305  26.003  1.00  0.00           N  
ATOM   3128  HE  ARG   217      33.775  49.002  25.313  1.00  0.00           H  
ATOM   3129  CZ  ARG   217      34.206  48.906  27.201  1.00  0.00           C  
ATOM   3130  NH1 ARG   217      34.357  48.331  28.360  1.00  0.00           N  
ATOM   3131 HH11 ARG   217      34.197  47.336  28.437  1.00  0.00           H  
ATOM   3132 HH12 ARG   217      34.530  48.944  29.144  1.00  0.00           H  
ATOM   3133  NH2 ARG   217      33.957  50.171  27.293  1.00  0.00           N  
ATOM   3134 HH21 ARG   217      33.568  50.674  26.508  1.00  0.00           H  
ATOM   3135 HH22 ARG   217      33.805  50.540  28.221  1.00  0.00           H  
ATOM   3136  C   ARG   217      37.710  45.966  22.452  1.00  0.00           C  
ATOM   3137  O   ARG   217      37.208  45.141  21.659  1.00  0.00           O  
ATOM   3138  N   ASP   218      38.641  46.812  22.065  1.00  0.00           N  
ATOM   3139  H   ASP   218      38.854  47.641  22.602  1.00  0.00           H  
ATOM   3140  CA  ASP   218      39.250  46.791  20.738  1.00  0.00           C  
ATOM   3141  HA  ASP   218      38.483  46.645  19.977  1.00  0.00           H  
ATOM   3142  CB  ASP   218      39.695  48.196  20.513  1.00  0.00           C  
ATOM   3143  HB2 ASP   218      40.354  48.479  21.333  1.00  0.00           H  
ATOM   3144  HB3 ASP   218      38.840  48.861  20.631  1.00  0.00           H  
ATOM   3145  CG  ASP   218      40.399  48.494  19.248  1.00  0.00           C  
ATOM   3146  OD1 ASP   218      41.497  49.131  19.332  1.00  0.00           O  
ATOM   3147  OD2 ASP   218      39.900  48.119  18.203  1.00  0.00           O  
ATOM   3148  C   ASP   218      40.438  45.829  20.517  1.00  0.00           C  
ATOM   3149  O   ASP   218      40.450  45.162  19.482  1.00  0.00           O  
ATOM   3150  N   ASN   219      41.250  45.481  21.566  1.00  0.00           N  
ATOM   3151  H   ASN   219      41.033  45.810  22.496  1.00  0.00           H  
ATOM   3152  CA  ASN   219      42.621  45.086  21.238  1.00  0.00           C  
ATOM   3153  HA  ASN   219      43.031  45.775  20.500  1.00  0.00           H  
ATOM   3154  CB  ASN   219      43.401  45.214  22.536  1.00  0.00           C  
ATOM   3155  HB2 ASN   219      42.881  44.658  23.316  1.00  0.00           H  
ATOM   3156  HB3 ASN   219      43.263  46.215  22.945  1.00  0.00           H  
ATOM   3157  CG  ASN   219      44.844  44.770  22.426  1.00  0.00           C  
ATOM   3158  OD1 ASN   219      45.304  44.428  21.338  1.00  0.00           O  
ATOM   3159  ND2 ASN   219      45.433  44.690  23.566  1.00  0.00           N  
ATOM   3160 HD21 ASN   219      44.884  44.909  24.385  1.00  0.00           H  
ATOM   3161 HD22 ASN   219      46.387  44.365  23.631  1.00  0.00           H  
ATOM   3162  C   ASN   219      42.650  43.605  20.679  1.00  0.00           C  
ATOM   3163  O   ASN   219      42.363  42.660  21.369  1.00  0.00           O  
ATOM   3164  N   PRO   220      42.996  43.340  19.393  1.00  0.00           N  
ATOM   3165  CD  PRO   220      43.302  44.298  18.344  1.00  0.00           C  
ATOM   3166  HD2 PRO   220      42.659  45.178  18.323  1.00  0.00           H  
ATOM   3167  HD3 PRO   220      44.376  44.484  18.356  1.00  0.00           H  
ATOM   3168  CG  PRO   220      42.950  43.592  17.036  1.00  0.00           C  
ATOM   3169  HG2 PRO   220      41.884  43.566  16.810  1.00  0.00           H  
ATOM   3170  HG3 PRO   220      43.435  43.917  16.116  1.00  0.00           H  
ATOM   3171  CB  PRO   220      43.507  42.229  17.358  1.00  0.00           C  
ATOM   3172  HB2 PRO   220      44.590  42.331  17.289  1.00  0.00           H  
ATOM   3173  HB3 PRO   220      43.113  41.457  16.697  1.00  0.00           H  
ATOM   3174  CA  PRO   220      43.063  41.982  18.814  1.00  0.00           C  
ATOM   3175  HA  PRO   220      42.052  41.574  18.791  1.00  0.00           H  
ATOM   3176  C   PRO   220      44.063  40.969  19.449  1.00  0.00           C  
ATOM   3177  O   PRO   220      43.759  39.802  19.320  1.00  0.00           O  
ATOM   3178  N   GLN   221      45.156  41.397  20.077  1.00  0.00           N  
ATOM   3179  H   GLN   221      45.244  42.400  20.158  1.00  0.00           H  
ATOM   3180  CA  GLN   221      46.022  40.513  20.930  1.00  0.00           C  
ATOM   3181  HA  GLN   221      46.192  39.548  20.452  1.00  0.00           H  
ATOM   3182  CB  GLN   221      47.464  41.120  20.847  1.00  0.00           C  
ATOM   3183  HB2 GLN   221      47.404  42.019  21.460  1.00  0.00           H  
ATOM   3184  HB3 GLN   221      48.265  40.535  21.299  1.00  0.00           H  
ATOM   3185  CG  GLN   221      47.949  41.511  19.454  1.00  0.00           C  
ATOM   3186  HG2 GLN   221      47.326  42.278  18.993  1.00  0.00           H  
ATOM   3187  HG3 GLN   221      48.879  42.040  19.662  1.00  0.00           H  
ATOM   3188  CD  GLN   221      48.206  40.385  18.430  1.00  0.00           C  
ATOM   3189  OE1 GLN   221      47.759  39.224  18.533  1.00  0.00           O  
ATOM   3190  NE2 GLN   221      48.745  40.771  17.320  1.00  0.00           N  
ATOM   3191 HE21 GLN   221      49.061  41.726  17.222  1.00  0.00           H  
ATOM   3192 HE22 GLN   221      48.693  40.092  16.575  1.00  0.00           H  
ATOM   3193  C   GLN   221      45.608  40.394  22.337  1.00  0.00           C  
ATOM   3194  O   GLN   221      46.290  39.656  23.043  1.00  0.00           O  
ATOM   3195  N   PHE   222      44.498  40.952  22.800  1.00  0.00           N  
ATOM   3196  H   PHE   222      43.912  41.507  22.193  1.00  0.00           H  
ATOM   3197  CA  PHE   222      43.901  40.526  24.095  1.00  0.00           C  
ATOM   3198  HA  PHE   222      44.679  40.274  24.816  1.00  0.00           H  
ATOM   3199  CB  PHE   222      43.169  41.762  24.654  1.00  0.00           C  
ATOM   3200  HB2 PHE   222      43.838  42.622  24.687  1.00  0.00           H  
ATOM   3201  HB3 PHE   222      42.285  41.954  24.046  1.00  0.00           H  
ATOM   3202  CG  PHE   222      42.647  41.629  26.068  1.00  0.00           C  
ATOM   3203  CD1 PHE   222      43.481  41.722  27.192  1.00  0.00           C  
ATOM   3204  HD1 PHE   222      44.525  41.951  27.037  1.00  0.00           H  
ATOM   3205  CE1 PHE   222      43.001  41.514  28.486  1.00  0.00           C  
ATOM   3206  HE1 PHE   222      43.750  41.554  29.263  1.00  0.00           H  
ATOM   3207  CZ  PHE   222      41.627  41.450  28.711  1.00  0.00           C  
ATOM   3208  HZ  PHE   222      41.195  41.468  29.700  1.00  0.00           H  
ATOM   3209  CE2 PHE   222      40.787  41.269  27.588  1.00  0.00           C  
ATOM   3210  HE2 PHE   222      39.716  41.258  27.731  1.00  0.00           H  
ATOM   3211  CD2 PHE   222      41.302  41.319  26.275  1.00  0.00           C  
ATOM   3212  HD2 PHE   222      40.607  41.285  25.449  1.00  0.00           H  
ATOM   3213  C   PHE   222      42.993  39.290  24.046  1.00  0.00           C  
ATOM   3214  O   PHE   222      42.341  39.037  23.022  1.00  0.00           O  
ATOM   3215  N   GLU   223      42.948  38.564  25.188  1.00  0.00           N  
ATOM   3216  H   GLU   223      43.354  38.914  26.044  1.00  0.00           H  
ATOM   3217  CA  GLU   223      42.002  37.473  25.249  1.00  0.00           C  
ATOM   3218  HA  GLU   223      41.241  37.651  24.490  1.00  0.00           H  
ATOM   3219  CB  GLU   223      42.600  36.112  25.022  1.00  0.00           C  
ATOM   3220  HB2 GLU   223      43.130  36.087  24.070  1.00  0.00           H  
ATOM   3221  HB3 GLU   223      43.323  35.891  25.808  1.00  0.00           H  
ATOM   3222  CG  GLU   223      41.506  35.032  24.981  1.00  0.00           C  
ATOM   3223  HG2 GLU   223      41.909  34.034  24.809  1.00  0.00           H  
ATOM   3224  HG3 GLU   223      41.043  34.879  25.956  1.00  0.00           H  
ATOM   3225  CD  GLU   223      40.511  35.250  23.807  1.00  0.00           C  
ATOM   3226  OE1 GLU   223      40.937  34.985  22.644  1.00  0.00           O  
ATOM   3227  OE2 GLU   223      39.377  35.685  24.070  1.00  0.00           O  
ATOM   3228  C   GLU   223      41.406  37.429  26.713  1.00  0.00           C  
ATOM   3229  O   GLU   223      42.130  37.398  27.677  1.00  0.00           O  
ATOM   3230  N   LEU   224      40.111  37.166  26.881  1.00  0.00           N  
ATOM   3231  H   LEU   224      39.555  36.950  26.066  1.00  0.00           H  
ATOM   3232  CA  LEU   224      39.427  36.989  28.223  1.00  0.00           C  
ATOM   3233  HA  LEU   224      40.286  36.907  28.888  1.00  0.00           H  
ATOM   3234  CB  LEU   224      38.565  38.165  28.516  1.00  0.00           C  
ATOM   3235  HB2 LEU   224      39.022  39.084  28.148  1.00  0.00           H  
ATOM   3236  HB3 LEU   224      37.615  38.158  27.981  1.00  0.00           H  
ATOM   3237  CG  LEU   224      38.411  38.440  30.058  1.00  0.00           C  
ATOM   3238  HG  LEU   224      39.412  38.655  30.430  1.00  0.00           H  
ATOM   3239  CD1 LEU   224      37.422  39.560  30.192  1.00  0.00           C  
ATOM   3240 HD11 LEU   224      36.441  39.185  29.901  1.00  0.00           H  
ATOM   3241 HD12 LEU   224      37.663  40.421  29.568  1.00  0.00           H  
ATOM   3242 HD13 LEU   224      37.458  39.930  31.217  1.00  0.00           H  
ATOM   3243  CD2 LEU   224      37.736  37.375  31.048  1.00  0.00           C  
ATOM   3244 HD21 LEU   224      37.490  37.859  31.993  1.00  0.00           H  
ATOM   3245 HD22 LEU   224      38.421  36.552  31.250  1.00  0.00           H  
ATOM   3246 HD23 LEU   224      36.847  36.993  30.545  1.00  0.00           H  
ATOM   3247  C   LEU   224      38.801  35.587  28.375  1.00  0.00           C  
ATOM   3248  O   LEU   224      38.122  35.138  27.435  1.00  0.00           O  
ATOM   3249  N   PHE   225      39.004  34.801  29.457  1.00  0.00           N  
ATOM   3250  H   PHE   225      39.564  35.201  30.196  1.00  0.00           H  
ATOM   3251  CA  PHE   225      38.446  33.483  29.696  1.00  0.00           C  
ATOM   3252  HA  PHE   225      37.767  33.071  28.949  1.00  0.00           H  
ATOM   3253  CB  PHE   225      39.646  32.546  29.903  1.00  0.00           C  
ATOM   3254  HB2 PHE   225      40.258  32.929  30.720  1.00  0.00           H  
ATOM   3255  HB3 PHE   225      39.248  31.583  30.221  1.00  0.00           H  
ATOM   3256  CG  PHE   225      40.441  32.191  28.672  1.00  0.00           C  
ATOM   3257  CD1 PHE   225      39.877  31.618  27.485  1.00  0.00           C  
ATOM   3258  HD1 PHE   225      38.810  31.456  27.436  1.00  0.00           H  
ATOM   3259  CE1 PHE   225      40.686  31.389  26.390  1.00  0.00           C  
ATOM   3260  HE1 PHE   225      40.253  30.975  25.491  1.00  0.00           H  
ATOM   3261  CZ  PHE   225      41.981  31.801  26.362  1.00  0.00           C  
ATOM   3262  HZ  PHE   225      42.616  31.803  25.489  1.00  0.00           H  
ATOM   3263  CE2 PHE   225      42.653  32.229  27.533  1.00  0.00           C  
ATOM   3264  HE2 PHE   225      43.665  32.599  27.459  1.00  0.00           H  
ATOM   3265  CD2 PHE   225      41.849  32.502  28.625  1.00  0.00           C  
ATOM   3266  HD2 PHE   225      42.226  32.928  29.543  1.00  0.00           H  
ATOM   3267  C   PHE   225      37.715  33.500  31.039  1.00  0.00           C  
ATOM   3268  O   PHE   225      38.325  33.705  32.109  1.00  0.00           O  
ATOM   3269  N   ASP   226      36.396  33.342  31.023  1.00  0.00           N  
ATOM   3270  H   ASP   226      36.005  32.965  30.171  1.00  0.00           H  
ATOM   3271  CA  ASP   226      35.532  33.088  32.147  1.00  0.00           C  
ATOM   3272  HA  ASP   226      35.910  33.643  33.005  1.00  0.00           H  
ATOM   3273  CB  ASP   226      34.111  33.714  31.876  1.00  0.00           C  
ATOM   3274  HB2 ASP   226      33.533  33.760  32.799  1.00  0.00           H  
ATOM   3275  HB3 ASP   226      34.268  34.725  31.500  1.00  0.00           H  
ATOM   3276  CG  ASP   226      33.367  32.921  30.754  1.00  0.00           C  
ATOM   3277  OD1 ASP   226      33.907  31.987  30.092  1.00  0.00           O  
ATOM   3278  OD2 ASP   226      32.158  33.178  30.500  1.00  0.00           O  
ATOM   3279  C   ASP   226      35.463  31.656  32.658  1.00  0.00           C  
ATOM   3280  O   ASP   226      35.849  30.794  31.898  1.00  0.00           O  
ATOM   3281  N   GLU   227      34.971  31.425  33.817  1.00  0.00           N  
ATOM   3282  H   GLU   227      34.799  32.264  34.353  1.00  0.00           H  
ATOM   3283  CA  GLU   227      34.925  30.145  34.593  1.00  0.00           C  
ATOM   3284  HA  GLU   227      34.928  30.393  35.654  1.00  0.00           H  
ATOM   3285  CB  GLU   227      33.633  29.324  34.264  1.00  0.00           C  
ATOM   3286  HB2 GLU   227      33.777  28.313  34.644  1.00  0.00           H  
ATOM   3287  HB3 GLU   227      33.584  29.238  33.179  1.00  0.00           H  
ATOM   3288  CG  GLU   227      32.338  29.877  34.896  1.00  0.00           C  
ATOM   3289  HG2 GLU   227      32.362  29.883  35.986  1.00  0.00           H  
ATOM   3290  HG3 GLU   227      32.285  30.911  34.557  1.00  0.00           H  
ATOM   3291  CD  GLU   227      31.188  29.098  34.446  1.00  0.00           C  
ATOM   3292  OE1 GLU   227      30.631  29.265  33.310  1.00  0.00           O  
ATOM   3293  OE2 GLU   227      30.933  28.066  35.088  1.00  0.00           O  
ATOM   3294  C   GLU   227      36.215  29.259  34.449  1.00  0.00           C  
ATOM   3295  O   GLU   227      36.234  28.088  34.097  1.00  0.00           O  
ATOM   3296  N   SER   228      37.325  29.877  34.690  1.00  0.00           N  
ATOM   3297  H   SER   228      37.209  30.855  34.916  1.00  0.00           H  
ATOM   3298  CA  SER   228      38.664  29.402  34.440  1.00  0.00           C  
ATOM   3299  HA  SER   228      38.752  28.325  34.298  1.00  0.00           H  
ATOM   3300  CB  SER   228      39.175  30.176  33.266  1.00  0.00           C  
ATOM   3301  HB2 SER   228      39.164  31.247  33.471  1.00  0.00           H  
ATOM   3302  HB3 SER   228      40.231  29.920  33.184  1.00  0.00           H  
ATOM   3303  OG  SER   228      38.663  29.907  32.025  1.00  0.00           O  
ATOM   3304  HG  SER   228      37.813  30.346  31.939  1.00  0.00           H  
ATOM   3305  C   SER   228      39.598  29.613  35.697  1.00  0.00           C  
ATOM   3306  O   SER   228      40.018  30.745  35.998  1.00  0.00           O  
ATOM   3307  N   LEU   229      39.633  28.510  36.462  1.00  0.00           N  
ATOM   3308  H   LEU   229      39.224  27.694  36.029  1.00  0.00           H  
ATOM   3309  CA  LEU   229      40.348  28.346  37.781  1.00  0.00           C  
ATOM   3310  HA  LEU   229      40.056  29.225  38.357  1.00  0.00           H  
ATOM   3311  CB  LEU   229      39.919  27.038  38.424  1.00  0.00           C  
ATOM   3312  HB2 LEU   229      38.867  27.158  38.684  1.00  0.00           H  
ATOM   3313  HB3 LEU   229      40.104  26.218  37.730  1.00  0.00           H  
ATOM   3314  CG  LEU   229      40.623  26.498  39.692  1.00  0.00           C  
ATOM   3315  HG  LEU   229      41.700  26.593  39.550  1.00  0.00           H  
ATOM   3316  CD1 LEU   229      40.236  27.516  40.896  1.00  0.00           C  
ATOM   3317 HD11 LEU   229      40.577  28.541  40.745  1.00  0.00           H  
ATOM   3318 HD12 LEU   229      39.158  27.554  41.052  1.00  0.00           H  
ATOM   3319 HD13 LEU   229      40.823  27.115  41.722  1.00  0.00           H  
ATOM   3320  CD2 LEU   229      40.187  25.062  40.005  1.00  0.00           C  
ATOM   3321 HD21 LEU   229      39.109  24.946  39.888  1.00  0.00           H  
ATOM   3322 HD22 LEU   229      40.463  24.798  41.026  1.00  0.00           H  
ATOM   3323 HD23 LEU   229      40.735  24.353  39.383  1.00  0.00           H  
ATOM   3324  C   LEU   229      41.776  28.311  37.429  1.00  0.00           C  
ATOM   3325  O   LEU   229      42.294  27.351  36.897  1.00  0.00           O  
ATOM   3326  N   VAL   230      42.498  29.376  37.754  1.00  0.00           N  
ATOM   3327  H   VAL   230      41.954  30.165  38.072  1.00  0.00           H  
ATOM   3328  CA  VAL   230      44.015  29.394  37.821  1.00  0.00           C  
ATOM   3329  HA  VAL   230      44.473  28.781  37.044  1.00  0.00           H  
ATOM   3330  CB  VAL   230      44.597  30.812  37.554  1.00  0.00           C  
ATOM   3331  HB  VAL   230      44.355  31.464  38.393  1.00  0.00           H  
ATOM   3332  CG1 VAL   230      46.113  30.630  37.433  1.00  0.00           C  
ATOM   3333 HG11 VAL   230      46.300  30.018  36.551  1.00  0.00           H  
ATOM   3334 HG12 VAL   230      46.614  31.597  37.376  1.00  0.00           H  
ATOM   3335 HG13 VAL   230      46.440  30.007  38.266  1.00  0.00           H  
ATOM   3336  CG2 VAL   230      44.038  31.434  36.318  1.00  0.00           C  
ATOM   3337 HG21 VAL   230      43.074  31.809  36.661  1.00  0.00           H  
ATOM   3338 HG22 VAL   230      44.639  32.220  35.860  1.00  0.00           H  
ATOM   3339 HG23 VAL   230      43.725  30.755  35.524  1.00  0.00           H  
ATOM   3340  C   VAL   230      44.450  28.828  39.141  1.00  0.00           C  
ATOM   3341  O   VAL   230      44.150  29.383  40.178  1.00  0.00           O  
ATOM   3342  N   THR   231      45.021  27.612  39.087  1.00  0.00           N  
ATOM   3343  H   THR   231      45.219  27.199  38.187  1.00  0.00           H  
ATOM   3344  CA  THR   231      45.417  26.871  40.252  1.00  0.00           C  
ATOM   3345  HA  THR   231      44.720  27.024  41.076  1.00  0.00           H  
ATOM   3346  CB  THR   231      45.569  25.339  39.851  1.00  0.00           C  
ATOM   3347  HB  THR   231      45.861  24.870  40.790  1.00  0.00           H  
ATOM   3348  CG2 THR   231      44.338  24.684  39.314  1.00  0.00           C  
ATOM   3349 HG21 THR   231      44.397  23.606  39.167  1.00  0.00           H  
ATOM   3350 HG22 THR   231      43.508  24.695  40.021  1.00  0.00           H  
ATOM   3351 HG23 THR   231      44.060  25.323  38.476  1.00  0.00           H  
ATOM   3352  OG1 THR   231      46.643  25.199  38.963  1.00  0.00           O  
ATOM   3353  HG1 THR   231      46.341  25.688  38.194  1.00  0.00           H  
ATOM   3354  C   THR   231      46.760  27.402  40.818  1.00  0.00           C  
ATOM   3355  O   THR   231      46.976  27.438  42.028  1.00  0.00           O  
ATOM   3356  N   ARG   232      47.675  27.856  39.940  1.00  0.00           N  
ATOM   3357  H   ARG   232      47.405  27.817  38.968  1.00  0.00           H  
ATOM   3358  CA  ARG   232      48.914  28.367  40.383  1.00  0.00           C  
ATOM   3359  HA  ARG   232      48.736  28.946  41.289  1.00  0.00           H  
ATOM   3360  CB  ARG   232      49.920  27.228  40.843  1.00  0.00           C  
ATOM   3361  HB2 ARG   232      50.902  27.686  40.955  1.00  0.00           H  
ATOM   3362  HB3 ARG   232      49.614  26.810  41.802  1.00  0.00           H  
ATOM   3363  CG  ARG   232      50.149  26.049  39.900  1.00  0.00           C  
ATOM   3364  HG2 ARG   232      49.274  25.418  39.740  1.00  0.00           H  
ATOM   3365  HG3 ARG   232      50.457  26.472  38.944  1.00  0.00           H  
ATOM   3366  CD  ARG   232      51.156  25.015  40.336  1.00  0.00           C  
ATOM   3367  HD2 ARG   232      52.136  25.491  40.297  1.00  0.00           H  
ATOM   3368  HD3 ARG   232      50.963  24.551  41.303  1.00  0.00           H  
ATOM   3369  NE  ARG   232      51.223  23.848  39.485  1.00  0.00           N  
ATOM   3370  HE  ARG   232      50.436  23.502  38.955  1.00  0.00           H  
ATOM   3371  CZ  ARG   232      52.319  23.171  39.179  1.00  0.00           C  
ATOM   3372  NH1 ARG   232      53.413  23.286  39.840  1.00  0.00           N  
ATOM   3373 HH11 ARG   232      53.589  23.895  40.626  1.00  0.00           H  
ATOM   3374 HH12 ARG   232      54.182  22.760  39.450  1.00  0.00           H  
ATOM   3375  NH2 ARG   232      52.275  22.379  38.180  1.00  0.00           N  
ATOM   3376 HH21 ARG   232      51.438  22.214  37.639  1.00  0.00           H  
ATOM   3377 HH22 ARG   232      53.161  21.989  37.892  1.00  0.00           H  
ATOM   3378  C   ARG   232      49.574  29.238  39.331  1.00  0.00           C  
ATOM   3379  O   ARG   232      49.259  29.116  38.139  1.00  0.00           O  
ATOM   3380  N   VAL   233      50.508  30.033  39.768  1.00  0.00           N  
ATOM   3381  H   VAL   233      50.499  30.181  40.767  1.00  0.00           H  
ATOM   3382  CA  VAL   233      51.512  30.821  39.026  1.00  0.00           C  
ATOM   3383  HA  VAL   233      51.164  31.153  38.048  1.00  0.00           H  
ATOM   3384  CB  VAL   233      52.011  32.091  39.754  1.00  0.00           C  
ATOM   3385  HB  VAL   233      52.144  31.849  40.809  1.00  0.00           H  
ATOM   3386  CG1 VAL   233      53.305  32.700  39.172  1.00  0.00           C  
ATOM   3387 HG11 VAL   233      53.586  33.544  39.802  1.00  0.00           H  
ATOM   3388 HG12 VAL   233      53.061  33.047  38.168  1.00  0.00           H  
ATOM   3389 HG13 VAL   233      54.082  31.937  39.127  1.00  0.00           H  
ATOM   3390  CG2 VAL   233      50.922  33.120  39.645  1.00  0.00           C  
ATOM   3391 HG21 VAL   233      50.097  32.816  40.290  1.00  0.00           H  
ATOM   3392 HG22 VAL   233      50.602  33.233  38.609  1.00  0.00           H  
ATOM   3393 HG23 VAL   233      51.199  34.092  40.054  1.00  0.00           H  
ATOM   3394  C   VAL   233      52.659  29.824  38.941  1.00  0.00           C  
ATOM   3395  O   VAL   233      53.202  29.381  39.989  1.00  0.00           O  
ATOM   3396  N   LEU   234      53.269  29.713  37.788  1.00  0.00           N  
ATOM   3397  H   LEU   234      52.936  30.192  36.964  1.00  0.00           H  
ATOM   3398  CA  LEU   234      54.437  28.848  37.529  1.00  0.00           C  
ATOM   3399  HA  LEU   234      54.488  28.084  38.304  1.00  0.00           H  
ATOM   3400  CB  LEU   234      54.243  28.017  36.297  1.00  0.00           C  
ATOM   3401  HB2 LEU   234      54.120  28.590  35.378  1.00  0.00           H  
ATOM   3402  HB3 LEU   234      55.114  27.430  36.003  1.00  0.00           H  
ATOM   3403  CG  LEU   234      52.964  27.094  36.199  1.00  0.00           C  
ATOM   3404  HG  LEU   234      52.088  27.550  36.662  1.00  0.00           H  
ATOM   3405  CD1 LEU   234      52.606  26.706  34.766  1.00  0.00           C  
ATOM   3406 HD11 LEU   234      53.490  26.258  34.313  1.00  0.00           H  
ATOM   3407 HD12 LEU   234      52.441  27.648  34.243  1.00  0.00           H  
ATOM   3408 HD13 LEU   234      51.662  26.171  34.660  1.00  0.00           H  
ATOM   3409  CD2 LEU   234      53.111  25.789  36.992  1.00  0.00           C  
ATOM   3410 HD21 LEU   234      53.859  25.201  36.461  1.00  0.00           H  
ATOM   3411 HD22 LEU   234      53.480  26.051  37.983  1.00  0.00           H  
ATOM   3412 HD23 LEU   234      52.172  25.268  37.182  1.00  0.00           H  
ATOM   3413  C   LEU   234      55.726  29.646  37.497  1.00  0.00           C  
ATOM   3414  O   LEU   234      55.688  30.841  37.200  1.00  0.00           O  
ATOM   3415  N   VAL   235      56.874  29.025  37.752  1.00  0.00           N  
ATOM   3416  H   VAL   235      56.855  28.029  37.917  1.00  0.00           H  
ATOM   3417  CA  VAL   235      58.131  29.718  37.946  1.00  0.00           C  
ATOM   3418  HA  VAL   235      58.215  30.657  37.399  1.00  0.00           H  
ATOM   3419  CB  VAL   235      58.483  29.857  39.491  1.00  0.00           C  
ATOM   3420  HB  VAL   235      59.077  28.981  39.749  1.00  0.00           H  
ATOM   3421  CG1 VAL   235      59.354  31.106  39.648  1.00  0.00           C  
ATOM   3422 HG11 VAL   235      58.834  31.995  39.292  1.00  0.00           H  
ATOM   3423 HG12 VAL   235      60.351  31.091  39.207  1.00  0.00           H  
ATOM   3424 HG13 VAL   235      59.502  31.293  40.712  1.00  0.00           H  
ATOM   3425  CG2 VAL   235      57.190  30.033  40.417  1.00  0.00           C  
ATOM   3426 HG21 VAL   235      56.633  29.104  40.298  1.00  0.00           H  
ATOM   3427 HG22 VAL   235      57.420  30.143  41.477  1.00  0.00           H  
ATOM   3428 HG23 VAL   235      56.595  30.886  40.090  1.00  0.00           H  
ATOM   3429  C   VAL   235      59.187  28.879  37.266  1.00  0.00           C  
ATOM   3430  O   VAL   235      59.018  27.684  36.974  1.00  0.00           O  
ATOM   3431  N   GLU   236      60.272  29.580  36.801  1.00  0.00           N  
ATOM   3432  H   GLU   236      60.313  30.585  36.892  1.00  0.00           H  
ATOM   3433  CA  GLU   236      61.529  29.035  36.357  1.00  0.00           C  
ATOM   3434  HA  GLU   236      61.675  28.057  36.816  1.00  0.00           H  
ATOM   3435  CB  GLU   236      61.428  28.592  34.828  1.00  0.00           C  
ATOM   3436  HB2 GLU   236      61.246  29.420  34.143  1.00  0.00           H  
ATOM   3437  HB3 GLU   236      60.732  27.770  34.658  1.00  0.00           H  
ATOM   3438  CG  GLU   236      62.774  28.154  34.163  1.00  0.00           C  
ATOM   3439  HG2 GLU   236      63.533  28.929  34.061  1.00  0.00           H  
ATOM   3440  HG3 GLU   236      63.092  27.402  34.886  1.00  0.00           H  
ATOM   3441  CD  GLU   236      62.581  27.402  32.845  1.00  0.00           C  
ATOM   3442  OE1 GLU   236      62.298  28.136  31.838  1.00  0.00           O  
ATOM   3443  OE2 GLU   236      62.377  26.139  32.807  1.00  0.00           O  
ATOM   3444  C   GLU   236      62.728  29.923  36.659  1.00  0.00           C  
ATOM   3445  O   GLU   236      62.791  31.109  36.342  1.00  0.00           O  
ATOM   3446  N   ASP   237      63.734  29.385  37.382  1.00  0.00           N  
ATOM   3447  H   ASP   237      63.714  28.389  37.545  1.00  0.00           H  
ATOM   3448  CA  ASP   237      64.924  29.985  38.017  1.00  0.00           C  
ATOM   3449  HA  ASP   237      65.269  29.213  38.705  1.00  0.00           H  
ATOM   3450  CB  ASP   237      66.188  30.027  37.058  1.00  0.00           C  
ATOM   3451  HB2 ASP   237      65.916  30.692  36.238  1.00  0.00           H  
ATOM   3452  HB3 ASP   237      67.118  30.430  37.458  1.00  0.00           H  
ATOM   3453  CG  ASP   237      66.573  28.705  36.485  1.00  0.00           C  
ATOM   3454  OD1 ASP   237      66.287  27.651  37.022  1.00  0.00           O  
ATOM   3455  OD2 ASP   237      67.281  28.752  35.458  1.00  0.00           O  
ATOM   3456  C   ASP   237      64.653  31.255  38.772  1.00  0.00           C  
ATOM   3457  O   ASP   237      65.345  32.216  38.587  1.00  0.00           O  
ATOM   3458  N   GLY   238      63.564  31.358  39.567  1.00  0.00           N  
ATOM   3459  H   GLY   238      62.988  30.558  39.788  1.00  0.00           H  
ATOM   3460  CA  GLY   238      63.209  32.629  40.207  1.00  0.00           C  
ATOM   3461  HA2 GLY   238      62.599  32.513  41.103  1.00  0.00           H  
ATOM   3462  HA3 GLY   238      64.117  33.063  40.626  1.00  0.00           H  
ATOM   3463  C   GLY   238      62.569  33.639  39.307  1.00  0.00           C  
ATOM   3464  O   GLY   238      62.450  34.769  39.699  1.00  0.00           O  
ATOM   3465  N   THR   239      62.102  33.298  38.143  1.00  0.00           N  
ATOM   3466  H   THR   239      62.195  32.332  37.862  1.00  0.00           H  
ATOM   3467  CA  THR   239      61.416  34.279  37.156  1.00  0.00           C  
ATOM   3468  HA  THR   239      61.325  35.209  37.716  1.00  0.00           H  
ATOM   3469  CB  THR   239      62.237  34.509  35.857  1.00  0.00           C  
ATOM   3470  HB  THR   239      61.634  35.052  35.129  1.00  0.00           H  
ATOM   3471  CG2 THR   239      63.539  35.222  36.251  1.00  0.00           C  
ATOM   3472 HG21 THR   239      63.289  36.044  36.922  1.00  0.00           H  
ATOM   3473 HG22 THR   239      64.273  34.568  36.722  1.00  0.00           H  
ATOM   3474 HG23 THR   239      63.981  35.626  35.340  1.00  0.00           H  
ATOM   3475  OG1 THR   239      62.641  33.377  35.092  1.00  0.00           O  
ATOM   3476  HG1 THR   239      62.534  32.583  35.621  1.00  0.00           H  
ATOM   3477  C   THR   239      60.154  33.709  36.627  1.00  0.00           C  
ATOM   3478  O   THR   239      59.998  32.498  36.556  1.00  0.00           O  
ATOM   3479  N   ALA   240      59.231  34.542  36.263  1.00  0.00           N  
ATOM   3480  H   ALA   240      59.355  35.541  36.343  1.00  0.00           H  
ATOM   3481  CA  ALA   240      57.813  34.138  36.135  1.00  0.00           C  
ATOM   3482  HA  ALA   240      57.655  33.452  36.968  1.00  0.00           H  
ATOM   3483  CB  ALA   240      56.955  35.353  36.245  1.00  0.00           C  
ATOM   3484  HB1 ALA   240      55.892  35.111  36.260  1.00  0.00           H  
ATOM   3485  HB2 ALA   240      57.188  36.072  35.460  1.00  0.00           H  
ATOM   3486  HB3 ALA   240      57.046  35.733  37.263  1.00  0.00           H  
ATOM   3487  C   ALA   240      57.649  33.330  34.847  1.00  0.00           C  
ATOM   3488  O   ALA   240      58.272  33.616  33.831  1.00  0.00           O  
ATOM   3489  N   ALA   241      56.949  32.186  34.890  1.00  0.00           N  
ATOM   3490  H   ALA   241      56.647  31.802  35.773  1.00  0.00           H  
ATOM   3491  CA  ALA   241      56.886  31.335  33.738  1.00  0.00           C  
ATOM   3492  HA  ALA   241      57.516  31.593  32.887  1.00  0.00           H  
ATOM   3493  CB  ALA   241      57.437  29.960  34.111  1.00  0.00           C  
ATOM   3494  HB1 ALA   241      56.948  29.528  34.984  1.00  0.00           H  
ATOM   3495  HB2 ALA   241      57.265  29.253  33.299  1.00  0.00           H  
ATOM   3496  HB3 ALA   241      58.513  30.068  34.249  1.00  0.00           H  
ATOM   3497  C   ALA   241      55.490  31.255  33.119  1.00  0.00           C  
ATOM   3498  O   ALA   241      55.395  30.581  32.079  1.00  0.00           O  
ATOM   3499  N   GLY   242      54.452  31.938  33.617  1.00  0.00           N  
ATOM   3500  H   GLY   242      54.652  32.187  34.575  1.00  0.00           H  
ATOM   3501  CA  GLY   242      53.029  31.721  33.235  1.00  0.00           C  
ATOM   3502  HA2 GLY   242      52.487  32.626  32.960  1.00  0.00           H  
ATOM   3503  HA3 GLY   242      53.091  31.142  32.314  1.00  0.00           H  
ATOM   3504  C   GLY   242      52.273  31.030  34.361  1.00  0.00           C  
ATOM   3505  O   GLY   242      52.538  31.242  35.507  1.00  0.00           O  
ATOM   3506  N   VAL   243      51.217  30.247  33.979  1.00  0.00           N  
ATOM   3507  H   VAL   243      51.166  30.042  32.992  1.00  0.00           H  
ATOM   3508  CA  VAL   243      50.088  29.830  34.790  1.00  0.00           C  
ATOM   3509  HA  VAL   243      50.397  29.777  35.835  1.00  0.00           H  
ATOM   3510  CB  VAL   243      48.885  30.780  34.731  1.00  0.00           C  
ATOM   3511  HB  VAL   243      48.098  30.377  35.369  1.00  0.00           H  
ATOM   3512  CG1 VAL   243      49.216  32.160  35.265  1.00  0.00           C  
ATOM   3513 HG11 VAL   243      48.372  32.801  35.519  1.00  0.00           H  
ATOM   3514 HG12 VAL   243      50.051  32.713  34.835  1.00  0.00           H  
ATOM   3515 HG13 VAL   243      49.651  31.893  36.228  1.00  0.00           H  
ATOM   3516  CG2 VAL   243      48.360  30.963  33.315  1.00  0.00           C  
ATOM   3517 HG21 VAL   243      49.118  31.369  32.647  1.00  0.00           H  
ATOM   3518 HG22 VAL   243      47.466  31.586  33.351  1.00  0.00           H  
ATOM   3519 HG23 VAL   243      47.893  30.035  32.983  1.00  0.00           H  
ATOM   3520  C   VAL   243      49.700  28.381  34.412  1.00  0.00           C  
ATOM   3521  O   VAL   243      49.901  27.879  33.318  1.00  0.00           O  
ATOM   3522  N   GLU   244      49.035  27.701  35.358  1.00  0.00           N  
ATOM   3523  H   GLU   244      48.833  28.211  36.206  1.00  0.00           H  
ATOM   3524  CA  GLU   244      48.387  26.347  35.262  1.00  0.00           C  
ATOM   3525  HA  GLU   244      48.521  25.922  34.268  1.00  0.00           H  
ATOM   3526  CB  GLU   244      49.109  25.426  36.213  1.00  0.00           C  
ATOM   3527  HB2 GLU   244      48.902  25.674  37.254  1.00  0.00           H  
ATOM   3528  HB3 GLU   244      50.166  25.403  35.947  1.00  0.00           H  
ATOM   3529  CG  GLU   244      48.457  24.035  36.044  1.00  0.00           C  
ATOM   3530  HG2 GLU   244      47.442  23.938  36.432  1.00  0.00           H  
ATOM   3531  HG3 GLU   244      48.427  23.756  34.991  1.00  0.00           H  
ATOM   3532  CD  GLU   244      49.357  22.964  36.699  1.00  0.00           C  
ATOM   3533  OE1 GLU   244      49.158  22.715  37.889  1.00  0.00           O  
ATOM   3534  OE2 GLU   244      50.265  22.405  36.007  1.00  0.00           O  
ATOM   3535  C   GLU   244      46.874  26.426  35.619  1.00  0.00           C  
ATOM   3536  O   GLU   244      46.488  26.868  36.716  1.00  0.00           O  
ATOM   3537  N   VAL   245      46.019  26.204  34.614  1.00  0.00           N  
ATOM   3538  H   VAL   245      46.360  25.856  33.730  1.00  0.00           H  
ATOM   3539  CA  VAL   245      44.513  26.601  34.626  1.00  0.00           C  
ATOM   3540  HA  VAL   245      44.115  26.934  35.585  1.00  0.00           H  
ATOM   3541  CB  VAL   245      44.154  27.698  33.560  1.00  0.00           C  
ATOM   3542  HB  VAL   245      44.128  27.201  32.590  1.00  0.00           H  
ATOM   3543  CG1 VAL   245      42.764  28.226  33.823  1.00  0.00           C  
ATOM   3544 HG11 VAL   245      42.747  28.878  34.697  1.00  0.00           H  
ATOM   3545 HG12 VAL   245      42.486  28.779  32.926  1.00  0.00           H  
ATOM   3546 HG13 VAL   245      42.026  27.438  33.977  1.00  0.00           H  
ATOM   3547  CG2 VAL   245      45.093  28.874  33.465  1.00  0.00           C  
ATOM   3548 HG21 VAL   245      44.611  29.683  32.915  1.00  0.00           H  
ATOM   3549 HG22 VAL   245      46.042  28.530  33.054  1.00  0.00           H  
ATOM   3550 HG23 VAL   245      45.280  29.188  34.491  1.00  0.00           H  
ATOM   3551  C   VAL   245      43.614  25.374  34.365  1.00  0.00           C  
ATOM   3552  O   VAL   245      43.710  24.769  33.338  1.00  0.00           O  
ATOM   3553  N   GLN   246      42.602  25.067  35.220  1.00  0.00           N  
ATOM   3554  H   GLN   246      42.560  25.654  36.041  1.00  0.00           H  
ATOM   3555  CA  GLN   246      41.471  24.087  35.068  1.00  0.00           C  
ATOM   3556  HA  GLN   246      41.805  23.296  34.396  1.00  0.00           H  
ATOM   3557  CB  GLN   246      41.330  23.461  36.395  1.00  0.00           C  
ATOM   3558  HB2 GLN   246      42.303  23.146  36.773  1.00  0.00           H  
ATOM   3559  HB3 GLN   246      40.920  24.141  37.142  1.00  0.00           H  
ATOM   3560  CG  GLN   246      40.407  22.194  36.339  1.00  0.00           C  
ATOM   3561  HG2 GLN   246      40.738  21.520  35.550  1.00  0.00           H  
ATOM   3562  HG3 GLN   246      39.438  22.549  35.987  1.00  0.00           H  
ATOM   3563  CD  GLN   246      40.254  21.424  37.608  1.00  0.00           C  
ATOM   3564  OE1 GLN   246      40.945  21.686  38.589  1.00  0.00           O  
ATOM   3565  NE2 GLN   246      39.563  20.321  37.646  1.00  0.00           N  
ATOM   3566 HE21 GLN   246      39.038  19.953  36.866  1.00  0.00           H  
ATOM   3567 HE22 GLN   246      39.570  19.752  38.481  1.00  0.00           H  
ATOM   3568  C   GLN   246      40.240  24.765  34.548  1.00  0.00           C  
ATOM   3569  O   GLN   246      39.674  25.736  35.178  1.00  0.00           O  
ATOM   3570  N   ASP   247      39.707  24.212  33.486  1.00  0.00           N  
ATOM   3571  H   ASP   247      40.012  23.346  33.066  1.00  0.00           H  
ATOM   3572  CA  ASP   247      38.605  24.797  32.703  1.00  0.00           C  
ATOM   3573  HA  ASP   247      38.587  25.883  32.802  1.00  0.00           H  
ATOM   3574  CB  ASP   247      38.771  24.498  31.215  1.00  0.00           C  
ATOM   3575  HB2 ASP   247      38.844  23.422  31.054  1.00  0.00           H  
ATOM   3576  HB3 ASP   247      39.599  24.982  30.697  1.00  0.00           H  
ATOM   3577  CG  ASP   247      37.558  24.996  30.467  1.00  0.00           C  
ATOM   3578  OD1 ASP   247      37.353  26.199  30.437  1.00  0.00           O  
ATOM   3579  OD2 ASP   247      36.768  24.168  29.903  1.00  0.00           O  
ATOM   3580  C   ASP   247      37.290  24.108  33.262  1.00  0.00           C  
ATOM   3581  O   ASP   247      37.059  22.942  33.034  1.00  0.00           O  
ATOM   3582  N   ARG   248      36.620  24.780  34.207  1.00  0.00           N  
ATOM   3583  H   ARG   248      37.096  25.660  34.342  1.00  0.00           H  
ATOM   3584  CA  ARG   248      35.541  24.314  35.078  1.00  0.00           C  
ATOM   3585  HA  ARG   248      36.001  23.537  35.688  1.00  0.00           H  
ATOM   3586  CB  ARG   248      35.005  25.574  35.869  1.00  0.00           C  
ATOM   3587  HB2 ARG   248      34.673  26.420  35.267  1.00  0.00           H  
ATOM   3588  HB3 ARG   248      34.068  25.309  36.358  1.00  0.00           H  
ATOM   3589  CG  ARG   248      36.040  26.162  36.899  1.00  0.00           C  
ATOM   3590  HG2 ARG   248      36.440  25.365  37.525  1.00  0.00           H  
ATOM   3591  HG3 ARG   248      36.832  26.625  36.309  1.00  0.00           H  
ATOM   3592  CD  ARG   248      35.501  27.363  37.678  1.00  0.00           C  
ATOM   3593  HD2 ARG   248      36.240  27.686  38.412  1.00  0.00           H  
ATOM   3594  HD3 ARG   248      35.282  28.130  36.935  1.00  0.00           H  
ATOM   3595  NE  ARG   248      34.318  27.090  38.494  1.00  0.00           N  
ATOM   3596  HE  ARG   248      34.049  26.118  38.552  1.00  0.00           H  
ATOM   3597  CZ  ARG   248      33.500  27.877  39.148  1.00  0.00           C  
ATOM   3598  NH1 ARG   248      33.612  29.148  39.224  1.00  0.00           N  
ATOM   3599 HH11 ARG   248      34.373  29.536  38.685  1.00  0.00           H  
ATOM   3600 HH12 ARG   248      33.073  29.672  39.898  1.00  0.00           H  
ATOM   3601  NH2 ARG   248      32.543  27.308  39.755  1.00  0.00           N  
ATOM   3602 HH21 ARG   248      32.497  26.301  39.822  1.00  0.00           H  
ATOM   3603 HH22 ARG   248      31.761  27.791  40.173  1.00  0.00           H  
ATOM   3604  C   ARG   248      34.412  23.486  34.461  1.00  0.00           C  
ATOM   3605  O   ARG   248      34.012  22.516  35.077  1.00  0.00           O  
ATOM   3606  N   ARG   249      34.017  23.866  33.272  1.00  0.00           N  
ATOM   3607  H   ARG   249      34.405  24.673  32.806  1.00  0.00           H  
ATOM   3608  CA  ARG   249      32.888  23.265  32.490  1.00  0.00           C  
ATOM   3609  HA  ARG   249      32.162  23.153  33.295  1.00  0.00           H  
ATOM   3610  CB  ARG   249      32.454  24.277  31.414  1.00  0.00           C  
ATOM   3611  HB2 ARG   249      31.630  23.802  30.881  1.00  0.00           H  
ATOM   3612  HB3 ARG   249      33.294  24.553  30.777  1.00  0.00           H  
ATOM   3613  CG  ARG   249      31.941  25.628  31.867  1.00  0.00           C  
ATOM   3614  HG2 ARG   249      30.911  25.415  32.153  1.00  0.00           H  
ATOM   3615  HG3 ARG   249      32.558  26.014  32.678  1.00  0.00           H  
ATOM   3616  CD  ARG   249      31.968  26.584  30.686  1.00  0.00           C  
ATOM   3617  HD2 ARG   249      31.152  26.306  30.019  1.00  0.00           H  
ATOM   3618  HD3 ARG   249      32.916  26.539  30.152  1.00  0.00           H  
ATOM   3619  NE  ARG   249      31.676  28.002  31.113  1.00  0.00           N  
ATOM   3620  HE  ARG   249      31.178  28.050  31.990  1.00  0.00           H  
ATOM   3621  CZ  ARG   249      32.225  29.041  30.545  1.00  0.00           C  
ATOM   3622  NH1 ARG   249      32.963  29.131  29.441  1.00  0.00           N  
ATOM   3623 HH11 ARG   249      33.011  28.316  28.846  1.00  0.00           H  
ATOM   3624 HH12 ARG   249      33.410  30.001  29.190  1.00  0.00           H  
ATOM   3625  NH2 ARG   249      32.058  30.247  31.096  1.00  0.00           N  
ATOM   3626 HH21 ARG   249      31.539  30.200  31.961  1.00  0.00           H  
ATOM   3627 HH22 ARG   249      32.524  31.051  30.699  1.00  0.00           H  
ATOM   3628  C   ARG   249      33.175  21.861  31.992  1.00  0.00           C  
ATOM   3629  O   ARG   249      32.352  21.001  32.120  1.00  0.00           O  
ATOM   3630  N   SER   250      34.394  21.742  31.495  1.00  0.00           N  
ATOM   3631  H   SER   250      34.951  22.576  31.613  1.00  0.00           H  
ATOM   3632  CA  SER   250      35.031  20.520  30.907  1.00  0.00           C  
ATOM   3633  HA  SER   250      34.279  19.849  30.493  1.00  0.00           H  
ATOM   3634  CB  SER   250      35.885  20.963  29.722  1.00  0.00           C  
ATOM   3635  HB2 SER   250      36.139  20.049  29.186  1.00  0.00           H  
ATOM   3636  HB3 SER   250      35.355  21.702  29.121  1.00  0.00           H  
ATOM   3637  OG  SER   250      37.096  21.518  30.156  1.00  0.00           O  
ATOM   3638  HG  SER   250      37.027  22.475  30.119  1.00  0.00           H  
ATOM   3639  C   SER   250      35.815  19.700  31.905  1.00  0.00           C  
ATOM   3640  O   SER   250      35.559  18.515  31.961  1.00  0.00           O  
ATOM   3641  N   GLY   251      36.418  20.343  32.867  1.00  0.00           N  
ATOM   3642  H   GLY   251      36.585  21.338  32.824  1.00  0.00           H  
ATOM   3643  CA  GLY   251      37.240  19.742  33.947  1.00  0.00           C  
ATOM   3644  HA2 GLY   251      37.173  20.340  34.856  1.00  0.00           H  
ATOM   3645  HA3 GLY   251      36.908  18.738  34.210  1.00  0.00           H  
ATOM   3646  C   GLY   251      38.770  19.710  33.716  1.00  0.00           C  
ATOM   3647  O   GLY   251      39.551  19.571  34.688  1.00  0.00           O  
ATOM   3648  N   ASP   252      39.180  19.815  32.476  1.00  0.00           N  
ATOM   3649  H   ASP   252      38.446  19.907  31.789  1.00  0.00           H  
ATOM   3650  CA  ASP   252      40.573  19.601  32.008  1.00  0.00           C  
ATOM   3651  HA  ASP   252      40.880  18.595  32.295  1.00  0.00           H  
ATOM   3652  CB  ASP   252      40.450  19.553  30.485  1.00  0.00           C  
ATOM   3653  HB2 ASP   252      40.165  20.512  30.052  1.00  0.00           H  
ATOM   3654  HB3 ASP   252      41.458  19.343  30.127  1.00  0.00           H  
ATOM   3655  CG  ASP   252      39.508  18.473  29.941  1.00  0.00           C  
ATOM   3656  OD1 ASP   252      39.166  18.600  28.747  1.00  0.00           O  
ATOM   3657  OD2 ASP   252      39.208  17.457  30.662  1.00  0.00           O  
ATOM   3658  C   ASP   252      41.434  20.733  32.548  1.00  0.00           C  
ATOM   3659  O   ASP   252      40.916  21.798  32.634  1.00  0.00           O  
ATOM   3660  N   THR   253      42.759  20.481  32.840  1.00  0.00           N  
ATOM   3661  H   THR   253      43.020  19.516  32.982  1.00  0.00           H  
ATOM   3662  CA  THR   253      43.733  21.494  33.206  1.00  0.00           C  
ATOM   3663  HA  THR   253      43.302  22.483  33.363  1.00  0.00           H  
ATOM   3664  CB  THR   253      44.419  21.042  34.498  1.00  0.00           C  
ATOM   3665  HB  THR   253      44.843  20.051  34.339  1.00  0.00           H  
ATOM   3666  CG2 THR   253      45.405  22.074  35.068  1.00  0.00           C  
ATOM   3667 HG21 THR   253      44.948  23.047  34.885  1.00  0.00           H  
ATOM   3668 HG22 THR   253      46.334  21.974  34.507  1.00  0.00           H  
ATOM   3669 HG23 THR   253      45.522  21.863  36.131  1.00  0.00           H  
ATOM   3670  OG1 THR   253      43.425  20.920  35.550  1.00  0.00           O  
ATOM   3671  HG1 THR   253      43.033  20.100  35.241  1.00  0.00           H  
ATOM   3672  C   THR   253      44.751  21.598  32.105  1.00  0.00           C  
ATOM   3673  O   THR   253      45.162  20.542  31.573  1.00  0.00           O  
ATOM   3674  N   TYR   254      45.144  22.872  31.710  1.00  0.00           N  
ATOM   3675  H   TYR   254      44.889  23.665  32.280  1.00  0.00           H  
ATOM   3676  CA  TYR   254      46.151  23.151  30.713  1.00  0.00           C  
ATOM   3677  HA  TYR   254      46.579  22.208  30.372  1.00  0.00           H  
ATOM   3678  CB  TYR   254      45.570  23.708  29.411  1.00  0.00           C  
ATOM   3679  HB2 TYR   254      46.317  23.962  28.659  1.00  0.00           H  
ATOM   3680  HB3 TYR   254      45.232  24.720  29.638  1.00  0.00           H  
ATOM   3681  CG  TYR   254      44.497  22.891  28.879  1.00  0.00           C  
ATOM   3682  CD1 TYR   254      44.852  21.784  28.055  1.00  0.00           C  
ATOM   3683  HD1 TYR   254      45.860  21.705  27.676  1.00  0.00           H  
ATOM   3684  CE1 TYR   254      43.817  21.006  27.438  1.00  0.00           C  
ATOM   3685  HE1 TYR   254      43.965  20.305  26.630  1.00  0.00           H  
ATOM   3686  CZ  TYR   254      42.485  21.285  27.781  1.00  0.00           C  
ATOM   3687  OH  TYR   254      41.444  20.554  27.261  1.00  0.00           O  
ATOM   3688  HH  TYR   254      40.649  20.632  27.793  1.00  0.00           H  
ATOM   3689  CE2 TYR   254      42.128  22.314  28.642  1.00  0.00           C  
ATOM   3690  HE2 TYR   254      41.121  22.494  28.989  1.00  0.00           H  
ATOM   3691  CD2 TYR   254      43.151  23.119  29.193  1.00  0.00           C  
ATOM   3692  HD2 TYR   254      42.899  23.773  30.015  1.00  0.00           H  
ATOM   3693  C   TYR   254      47.174  24.108  31.366  1.00  0.00           C  
ATOM   3694  O   TYR   254      46.736  24.894  32.219  1.00  0.00           O  
ATOM   3695  N   GLN   255      48.404  24.141  30.905  1.00  0.00           N  
ATOM   3696  H   GLN   255      48.691  23.453  30.224  1.00  0.00           H  
ATOM   3697  CA  GLN   255      49.456  25.098  31.265  1.00  0.00           C  
ATOM   3698  HA  GLN   255      49.118  25.658  32.137  1.00  0.00           H  
ATOM   3699  CB  GLN   255      50.787  24.495  31.518  1.00  0.00           C  
ATOM   3700  HB2 GLN   255      51.144  23.960  30.638  1.00  0.00           H  
ATOM   3701  HB3 GLN   255      51.490  25.321  31.617  1.00  0.00           H  
ATOM   3702  CG  GLN   255      50.864  23.576  32.714  1.00  0.00           C  
ATOM   3703  HG2 GLN   255      50.430  23.991  33.623  1.00  0.00           H  
ATOM   3704  HG3 GLN   255      50.214  22.715  32.559  1.00  0.00           H  
ATOM   3705  CD  GLN   255      52.336  23.221  33.177  1.00  0.00           C  
ATOM   3706  OE1 GLN   255      53.268  23.458  32.433  1.00  0.00           O  
ATOM   3707  NE2 GLN   255      52.532  22.508  34.266  1.00  0.00           N  
ATOM   3708 HE21 GLN   255      51.756  22.418  34.907  1.00  0.00           H  
ATOM   3709 HE22 GLN   255      53.484  22.320  34.544  1.00  0.00           H  
ATOM   3710  C   GLN   255      49.554  26.180  30.144  1.00  0.00           C  
ATOM   3711  O   GLN   255      49.578  25.847  28.999  1.00  0.00           O  
ATOM   3712  N   VAL   256      49.777  27.481  30.471  1.00  0.00           N  
ATOM   3713  H   VAL   256      49.861  27.661  31.461  1.00  0.00           H  
ATOM   3714  CA  VAL   256      49.913  28.595  29.525  1.00  0.00           C  
ATOM   3715  HA  VAL   256      49.959  28.314  28.473  1.00  0.00           H  
ATOM   3716  CB  VAL   256      48.703  29.582  29.578  1.00  0.00           C  
ATOM   3717  HB  VAL   256      48.652  29.997  30.585  1.00  0.00           H  
ATOM   3718  CG1 VAL   256      48.940  30.656  28.561  1.00  0.00           C  
ATOM   3719 HG11 VAL   256      48.034  31.238  28.391  1.00  0.00           H  
ATOM   3720 HG12 VAL   256      49.733  31.350  28.840  1.00  0.00           H  
ATOM   3721 HG13 VAL   256      49.096  30.259  27.558  1.00  0.00           H  
ATOM   3722  CG2 VAL   256      47.452  28.784  29.372  1.00  0.00           C  
ATOM   3723 HG21 VAL   256      47.287  28.356  30.361  1.00  0.00           H  
ATOM   3724 HG22 VAL   256      47.658  28.060  28.584  1.00  0.00           H  
ATOM   3725 HG23 VAL   256      46.654  29.476  29.104  1.00  0.00           H  
ATOM   3726  C   VAL   256      51.147  29.348  29.947  1.00  0.00           C  
ATOM   3727  O   VAL   256      51.271  29.897  31.055  1.00  0.00           O  
ATOM   3728  N   ALA   257      52.129  29.328  29.054  1.00  0.00           N  
ATOM   3729  H   ALA   257      52.017  28.775  28.216  1.00  0.00           H  
ATOM   3730  CA  ALA   257      53.376  30.018  29.457  1.00  0.00           C  
ATOM   3731  HA  ALA   257      53.416  29.996  30.546  1.00  0.00           H  
ATOM   3732  CB  ALA   257      54.581  29.323  28.849  1.00  0.00           C  
ATOM   3733  HB1 ALA   257      55.571  29.607  29.205  1.00  0.00           H  
ATOM   3734  HB2 ALA   257      54.596  29.587  27.792  1.00  0.00           H  
ATOM   3735  HB3 ALA   257      54.523  28.235  28.872  1.00  0.00           H  
ATOM   3736  C   ALA   257      53.299  31.533  29.125  1.00  0.00           C  
ATOM   3737  O   ALA   257      52.748  31.914  28.116  1.00  0.00           O  
ATOM   3738  N   ALA   258      54.094  32.343  29.877  1.00  0.00           N  
ATOM   3739  H   ALA   258      54.678  31.968  30.611  1.00  0.00           H  
ATOM   3740  CA  ALA   258      53.941  33.800  29.855  1.00  0.00           C  
ATOM   3741  HA  ALA   258      53.661  33.984  28.818  1.00  0.00           H  
ATOM   3742  CB  ALA   258      52.829  34.201  30.707  1.00  0.00           C  
ATOM   3743  HB1 ALA   258      52.613  35.249  30.499  1.00  0.00           H  
ATOM   3744  HB2 ALA   258      51.879  33.749  30.421  1.00  0.00           H  
ATOM   3745  HB3 ALA   258      53.106  34.019  31.745  1.00  0.00           H  
ATOM   3746  C   ALA   258      55.329  34.442  30.135  1.00  0.00           C  
ATOM   3747  O   ALA   258      56.134  33.867  30.861  1.00  0.00           O  
ATOM   3748  N   ARG   259      55.552  35.648  29.552  1.00  0.00           N  
ATOM   3749  H   ARG   259      54.911  36.021  28.866  1.00  0.00           H  
ATOM   3750  CA  ARG   259      56.728  36.486  29.874  1.00  0.00           C  
ATOM   3751  HA  ARG   259      57.522  35.875  30.303  1.00  0.00           H  
ATOM   3752  CB  ARG   259      57.212  37.349  28.661  1.00  0.00           C  
ATOM   3753  HB2 ARG   259      56.402  37.983  28.299  1.00  0.00           H  
ATOM   3754  HB3 ARG   259      58.101  37.940  28.881  1.00  0.00           H  
ATOM   3755  CG  ARG   259      57.503  36.503  27.464  1.00  0.00           C  
ATOM   3756  HG2 ARG   259      58.418  35.960  27.699  1.00  0.00           H  
ATOM   3757  HG3 ARG   259      56.761  35.720  27.304  1.00  0.00           H  
ATOM   3758  CD  ARG   259      57.763  37.217  26.166  1.00  0.00           C  
ATOM   3759  HD2 ARG   259      57.136  38.094  26.005  1.00  0.00           H  
ATOM   3760  HD3 ARG   259      57.572  36.471  25.395  1.00  0.00           H  
ATOM   3761  NE  ARG   259      59.194  37.589  26.044  1.00  0.00           N  
ATOM   3762  HE  ARG   259      59.782  37.432  26.850  1.00  0.00           H  
ATOM   3763  CZ  ARG   259      59.686  38.047  24.940  1.00  0.00           C  
ATOM   3764  NH1 ARG   259      58.985  38.038  23.816  1.00  0.00           N  
ATOM   3765 HH11 ARG   259      58.071  37.607  23.822  1.00  0.00           H  
ATOM   3766 HH12 ARG   259      59.425  38.068  22.908  1.00  0.00           H  
ATOM   3767  NH2 ARG   259      60.871  38.504  24.877  1.00  0.00           N  
ATOM   3768 HH21 ARG   259      61.367  38.760  25.719  1.00  0.00           H  
ATOM   3769 HH22 ARG   259      61.247  38.720  23.965  1.00  0.00           H  
ATOM   3770  C   ARG   259      56.560  37.447  31.095  1.00  0.00           C  
ATOM   3771  O   ARG   259      57.500  37.863  31.677  1.00  0.00           O  
ATOM   3772  N   TYR   260      55.255  37.657  31.361  1.00  0.00           N  
ATOM   3773  H   TYR   260      54.574  37.196  30.776  1.00  0.00           H  
ATOM   3774  CA  TYR   260      54.786  38.309  32.484  1.00  0.00           C  
ATOM   3775  HA  TYR   260      55.552  38.261  33.258  1.00  0.00           H  
ATOM   3776  CB  TYR   260      54.601  39.824  32.121  1.00  0.00           C  
ATOM   3777  HB2 TYR   260      53.772  39.909  31.417  1.00  0.00           H  
ATOM   3778  HB3 TYR   260      54.225  40.370  32.985  1.00  0.00           H  
ATOM   3779  CG  TYR   260      55.840  40.524  31.508  1.00  0.00           C  
ATOM   3780  CD1 TYR   260      55.987  40.567  30.113  1.00  0.00           C  
ATOM   3781  HD1 TYR   260      55.184  40.131  29.537  1.00  0.00           H  
ATOM   3782  CE1 TYR   260      57.165  40.993  29.485  1.00  0.00           C  
ATOM   3783  HE1 TYR   260      57.214  40.968  28.407  1.00  0.00           H  
ATOM   3784  CZ  TYR   260      58.229  41.493  30.293  1.00  0.00           C  
ATOM   3785  OH  TYR   260      59.404  41.870  29.782  1.00  0.00           O  
ATOM   3786  HH  TYR   260      59.594  41.534  28.902  1.00  0.00           H  
ATOM   3787  CE2 TYR   260      58.070  41.467  31.709  1.00  0.00           C  
ATOM   3788  HE2 TYR   260      58.896  41.788  32.326  1.00  0.00           H  
ATOM   3789  CD2 TYR   260      56.859  41.108  32.286  1.00  0.00           C  
ATOM   3790  HD2 TYR   260      56.729  41.061  33.357  1.00  0.00           H  
ATOM   3791  C   TYR   260      53.473  37.655  32.992  1.00  0.00           C  
ATOM   3792  O   TYR   260      52.706  37.024  32.309  1.00  0.00           O  
ATOM   3793  N   VAL   261      53.259  37.901  34.260  1.00  0.00           N  
ATOM   3794  H   VAL   261      54.054  38.292  34.745  1.00  0.00           H  
ATOM   3795  CA  VAL   261      52.160  37.469  35.050  1.00  0.00           C  
ATOM   3796  HA  VAL   261      51.343  37.246  34.363  1.00  0.00           H  
ATOM   3797  CB  VAL   261      52.607  36.259  35.882  1.00  0.00           C  
ATOM   3798  HB  VAL   261      53.408  36.611  36.533  1.00  0.00           H  
ATOM   3799  CG1 VAL   261      51.630  35.650  36.873  1.00  0.00           C  
ATOM   3800 HG11 VAL   261      51.235  36.407  37.551  1.00  0.00           H  
ATOM   3801 HG12 VAL   261      52.194  34.933  37.470  1.00  0.00           H  
ATOM   3802 HG13 VAL   261      50.855  34.980  36.501  1.00  0.00           H  
ATOM   3803  CG2 VAL   261      53.017  35.104  34.955  1.00  0.00           C  
ATOM   3804 HG21 VAL   261      53.423  34.311  35.582  1.00  0.00           H  
ATOM   3805 HG22 VAL   261      52.254  34.667  34.311  1.00  0.00           H  
ATOM   3806 HG23 VAL   261      53.837  35.423  34.312  1.00  0.00           H  
ATOM   3807  C   VAL   261      51.607  38.584  35.873  1.00  0.00           C  
ATOM   3808  O   VAL   261      52.392  39.310  36.391  1.00  0.00           O  
ATOM   3809  N   VAL   262      50.266  38.787  36.015  1.00  0.00           N  
ATOM   3810  H   VAL   262      49.594  38.156  35.602  1.00  0.00           H  
ATOM   3811  CA  VAL   262      49.686  39.835  36.856  1.00  0.00           C  
ATOM   3812  HA  VAL   262      50.495  40.312  37.409  1.00  0.00           H  
ATOM   3813  CB  VAL   262      48.960  41.027  36.033  1.00  0.00           C  
ATOM   3814  HB  VAL   262      48.073  40.610  35.558  1.00  0.00           H  
ATOM   3815  CG1 VAL   262      48.472  42.120  36.939  1.00  0.00           C  
ATOM   3816 HG11 VAL   262      47.809  41.735  37.714  1.00  0.00           H  
ATOM   3817 HG12 VAL   262      47.825  42.775  36.355  1.00  0.00           H  
ATOM   3818 HG13 VAL   262      49.333  42.629  37.373  1.00  0.00           H  
ATOM   3819  CG2 VAL   262      49.969  41.607  34.974  1.00  0.00           C  
ATOM   3820 HG21 VAL   262      50.651  40.842  34.603  1.00  0.00           H  
ATOM   3821 HG22 VAL   262      50.735  42.275  35.368  1.00  0.00           H  
ATOM   3822 HG23 VAL   262      49.439  42.123  34.174  1.00  0.00           H  
ATOM   3823  C   VAL   262      48.619  39.216  37.681  1.00  0.00           C  
ATOM   3824  O   VAL   262      47.857  38.364  37.232  1.00  0.00           O  
ATOM   3825  N   VAL   263      48.530  39.579  39.010  1.00  0.00           N  
ATOM   3826  H   VAL   263      49.334  40.119  39.296  1.00  0.00           H  
ATOM   3827  CA  VAL   263      47.735  38.904  40.058  1.00  0.00           C  
ATOM   3828  HA  VAL   263      46.976  38.258  39.617  1.00  0.00           H  
ATOM   3829  CB  VAL   263      48.505  38.008  41.012  1.00  0.00           C  
ATOM   3830  HB  VAL   263      49.302  38.620  41.435  1.00  0.00           H  
ATOM   3831  CG1 VAL   263      47.671  37.300  42.071  1.00  0.00           C  
ATOM   3832 HG11 VAL   263      46.770  36.830  41.675  1.00  0.00           H  
ATOM   3833 HG12 VAL   263      48.309  36.520  42.486  1.00  0.00           H  
ATOM   3834 HG13 VAL   263      47.459  37.965  42.908  1.00  0.00           H  
ATOM   3835  CG2 VAL   263      49.207  36.931  40.154  1.00  0.00           C  
ATOM   3836 HG21 VAL   263      49.727  36.247  40.825  1.00  0.00           H  
ATOM   3837 HG22 VAL   263      49.907  37.389  39.455  1.00  0.00           H  
ATOM   3838 HG23 VAL   263      48.460  36.451  39.522  1.00  0.00           H  
ATOM   3839  C   VAL   263      46.979  39.910  40.913  1.00  0.00           C  
ATOM   3840  O   VAL   263      47.621  40.756  41.521  1.00  0.00           O  
ATOM   3841  N   GLY   264      45.634  39.949  41.006  1.00  0.00           N  
ATOM   3842  H   GLY   264      45.111  39.251  40.497  1.00  0.00           H  
ATOM   3843  CA  GLY   264      44.846  40.744  41.937  1.00  0.00           C  
ATOM   3844  HA2 GLY   264      45.552  40.807  42.766  1.00  0.00           H  
ATOM   3845  HA3 GLY   264      44.733  41.757  41.552  1.00  0.00           H  
ATOM   3846  C   GLY   264      43.502  40.204  42.292  1.00  0.00           C  
ATOM   3847  O   GLY   264      42.763  39.685  41.417  1.00  0.00           O  
ATOM   3848  N   ALA   265      43.206  40.359  43.571  1.00  0.00           N  
ATOM   3849  H   ALA   265      43.913  40.748  44.179  1.00  0.00           H  
ATOM   3850  CA  ALA   265      41.923  40.073  44.209  1.00  0.00           C  
ATOM   3851  HA  ALA   265      41.179  40.687  43.702  1.00  0.00           H  
ATOM   3852  CB  ALA   265      41.562  38.603  44.100  1.00  0.00           C  
ATOM   3853  HB1 ALA   265      41.375  38.483  43.033  1.00  0.00           H  
ATOM   3854  HB2 ALA   265      40.636  38.347  44.614  1.00  0.00           H  
ATOM   3855  HB3 ALA   265      42.357  37.969  44.491  1.00  0.00           H  
ATOM   3856  C   ALA   265      42.062  40.581  45.679  1.00  0.00           C  
ATOM   3857  O   ALA   265      42.391  39.900  46.642  1.00  0.00           O  
ATOM   3858  N   ASP   266      41.729  41.840  45.946  1.00  0.00           N  
ATOM   3859  H   ASP   266      41.421  42.251  45.077  1.00  0.00           H  
ATOM   3860  CA  ASP   266      41.605  42.519  47.229  1.00  0.00           C  
ATOM   3861  HA  ASP   266      41.545  43.579  46.982  1.00  0.00           H  
ATOM   3862  CB  ASP   266      40.286  42.127  47.994  1.00  0.00           C  
ATOM   3863  HB2 ASP   266      40.269  42.755  48.885  1.00  0.00           H  
ATOM   3864  HB3 ASP   266      39.457  42.411  47.345  1.00  0.00           H  
ATOM   3865  CG  ASP   266      40.042  40.686  48.343  1.00  0.00           C  
ATOM   3866  OD1 ASP   266      40.515  40.255  49.424  1.00  0.00           O  
ATOM   3867  OD2 ASP   266      39.327  40.021  47.587  1.00  0.00           O  
ATOM   3868  C   ASP   266      42.916  42.418  48.081  1.00  0.00           C  
ATOM   3869  O   ASP   266      44.031  42.829  47.715  1.00  0.00           O  
ATOM   3870  N   ALA   267      42.851  41.905  49.305  1.00  0.00           N  
ATOM   3871  H   ALA   267      41.938  41.586  49.598  1.00  0.00           H  
ATOM   3872  CA  ALA   267      43.927  41.697  50.259  1.00  0.00           C  
ATOM   3873  HA  ALA   267      44.827  41.729  49.645  1.00  0.00           H  
ATOM   3874  CB  ALA   267      43.894  42.861  51.256  1.00  0.00           C  
ATOM   3875  HB1 ALA   267      42.912  43.057  51.688  1.00  0.00           H  
ATOM   3876  HB2 ALA   267      44.601  42.761  52.079  1.00  0.00           H  
ATOM   3877  HB3 ALA   267      44.162  43.750  50.686  1.00  0.00           H  
ATOM   3878  C   ALA   267      43.799  40.310  50.981  1.00  0.00           C  
ATOM   3879  O   ALA   267      44.803  39.840  51.538  1.00  0.00           O  
ATOM   3880  N   LEU   268      42.626  39.737  51.237  1.00  0.00           N  
ATOM   3881  H   LEU   268      41.891  40.238  50.757  1.00  0.00           H  
ATOM   3882  CA  LEU   268      42.486  38.329  51.730  1.00  0.00           C  
ATOM   3883  HA  LEU   268      43.253  38.194  52.492  1.00  0.00           H  
ATOM   3884  CB  LEU   268      41.183  38.047  52.460  1.00  0.00           C  
ATOM   3885  HB2 LEU   268      41.158  37.036  52.866  1.00  0.00           H  
ATOM   3886  HB3 LEU   268      40.357  38.037  51.750  1.00  0.00           H  
ATOM   3887  CG  LEU   268      40.787  38.989  53.539  1.00  0.00           C  
ATOM   3888  HG  LEU   268      40.536  39.918  53.027  1.00  0.00           H  
ATOM   3889  CD1 LEU   268      39.604  38.492  54.362  1.00  0.00           C  
ATOM   3890 HD11 LEU   268      39.765  37.553  54.891  1.00  0.00           H  
ATOM   3891 HD12 LEU   268      38.823  38.367  53.611  1.00  0.00           H  
ATOM   3892 HD13 LEU   268      39.188  39.223  55.056  1.00  0.00           H  
ATOM   3893  CD2 LEU   268      41.832  39.336  54.510  1.00  0.00           C  
ATOM   3894 HD21 LEU   268      42.190  38.388  54.912  1.00  0.00           H  
ATOM   3895 HD22 LEU   268      41.485  40.021  55.284  1.00  0.00           H  
ATOM   3896 HD23 LEU   268      42.537  39.895  53.895  1.00  0.00           H  
ATOM   3897  C   LEU   268      42.904  37.406  50.571  1.00  0.00           C  
ATOM   3898  O   LEU   268      43.670  36.438  50.776  1.00  0.00           O  
ATOM   3899  N   ARG   269      42.475  37.644  49.307  1.00  0.00           N  
ATOM   3900  H   ARG   269      41.833  38.393  49.086  1.00  0.00           H  
ATOM   3901  CA  ARG   269      42.705  36.680  48.154  1.00  0.00           C  
ATOM   3902  HA  ARG   269      42.872  35.667  48.520  1.00  0.00           H  
ATOM   3903  CB  ARG   269      41.563  36.744  47.135  1.00  0.00           C  
ATOM   3904  HB2 ARG   269      41.899  36.112  46.313  1.00  0.00           H  
ATOM   3905  HB3 ARG   269      41.333  37.768  46.840  1.00  0.00           H  
ATOM   3906  CG  ARG   269      40.225  36.099  47.702  1.00  0.00           C  
ATOM   3907  HG2 ARG   269      40.304  35.091  48.108  1.00  0.00           H  
ATOM   3908  HG3 ARG   269      39.914  36.668  48.578  1.00  0.00           H  
ATOM   3909  CD  ARG   269      39.173  36.253  46.530  1.00  0.00           C  
ATOM   3910  HD2 ARG   269      39.574  36.002  45.548  1.00  0.00           H  
ATOM   3911  HD3 ARG   269      38.340  35.591  46.766  1.00  0.00           H  
ATOM   3912  NE  ARG   269      38.687  37.623  46.468  1.00  0.00           N  
ATOM   3913  HE  ARG   269      39.112  38.311  47.073  1.00  0.00           H  
ATOM   3914  CZ  ARG   269      37.764  38.056  45.581  1.00  0.00           C  
ATOM   3915  NH1 ARG   269      37.169  37.249  44.761  1.00  0.00           N  
ATOM   3916 HH11 ARG   269      37.338  36.267  44.929  1.00  0.00           H  
ATOM   3917 HH12 ARG   269      36.299  37.638  44.427  1.00  0.00           H  
ATOM   3918  NH2 ARG   269      37.503  39.331  45.641  1.00  0.00           N  
ATOM   3919 HH21 ARG   269      38.048  39.901  46.271  1.00  0.00           H  
ATOM   3920 HH22 ARG   269      37.130  39.846  44.856  1.00  0.00           H  
ATOM   3921  C   ARG   269      44.007  37.012  47.310  1.00  0.00           C  
ATOM   3922  O   ARG   269      44.737  36.091  46.919  1.00  0.00           O  
ATOM   3923  N   THR   270      44.508  38.300  47.148  1.00  0.00           N  
ATOM   3924  H   THR   270      43.890  39.095  47.229  1.00  0.00           H  
ATOM   3925  CA  THR   270      45.851  38.598  46.562  1.00  0.00           C  
ATOM   3926  HA  THR   270      45.861  38.330  45.505  1.00  0.00           H  
ATOM   3927  CB  THR   270      46.114  40.140  46.602  1.00  0.00           C  
ATOM   3928  HB  THR   270      46.253  40.452  47.637  1.00  0.00           H  
ATOM   3929  CG2 THR   270      47.423  40.633  45.872  1.00  0.00           C  
ATOM   3930 HG21 THR   270      47.410  40.230  44.859  1.00  0.00           H  
ATOM   3931 HG22 THR   270      48.377  40.358  46.321  1.00  0.00           H  
ATOM   3932 HG23 THR   270      47.303  41.715  45.927  1.00  0.00           H  
ATOM   3933  OG1 THR   270      44.992  40.745  45.974  1.00  0.00           O  
ATOM   3934  HG1 THR   270      44.587  41.453  46.479  1.00  0.00           H  
ATOM   3935  C   THR   270      47.081  37.791  47.013  1.00  0.00           C  
ATOM   3936  O   THR   270      47.908  37.448  46.181  1.00  0.00           O  
ATOM   3937  N   PRO   271      47.425  37.653  48.303  1.00  0.00           N  
ATOM   3938  CD  PRO   271      46.560  37.980  49.417  1.00  0.00           C  
ATOM   3939  HD2 PRO   271      45.569  37.566  49.233  1.00  0.00           H  
ATOM   3940  HD3 PRO   271      46.419  39.061  49.434  1.00  0.00           H  
ATOM   3941  CG  PRO   271      47.181  37.468  50.745  1.00  0.00           C  
ATOM   3942  HG2 PRO   271      47.314  38.207  51.536  1.00  0.00           H  
ATOM   3943  HG3 PRO   271      46.708  36.576  51.154  1.00  0.00           H  
ATOM   3944  CB  PRO   271      48.590  37.128  50.269  1.00  0.00           C  
ATOM   3945  HB2 PRO   271      49.151  36.458  50.921  1.00  0.00           H  
ATOM   3946  HB3 PRO   271      49.176  38.044  50.205  1.00  0.00           H  
ATOM   3947  CA  PRO   271      48.372  36.649  48.803  1.00  0.00           C  
ATOM   3948  HA  PRO   271      49.263  36.769  48.187  1.00  0.00           H  
ATOM   3949  C   PRO   271      48.101  35.128  48.676  1.00  0.00           C  
ATOM   3950  O   PRO   271      48.982  34.238  48.921  1.00  0.00           O  
ATOM   3951  N   GLN   272      46.896  34.773  48.277  1.00  0.00           N  
ATOM   3952  H   GLN   272      46.195  35.469  48.065  1.00  0.00           H  
ATOM   3953  CA  GLN   272      46.499  33.346  48.307  1.00  0.00           C  
ATOM   3954  HA  GLN   272      46.880  32.898  49.225  1.00  0.00           H  
ATOM   3955  CB  GLN   272      44.971  33.203  48.376  1.00  0.00           C  
ATOM   3956  HB2 GLN   272      44.576  33.593  47.438  1.00  0.00           H  
ATOM   3957  HB3 GLN   272      44.693  33.814  49.235  1.00  0.00           H  
ATOM   3958  CG  GLN   272      44.432  31.761  48.607  1.00  0.00           C  
ATOM   3959  HG2 GLN   272      44.642  31.085  47.778  1.00  0.00           H  
ATOM   3960  HG3 GLN   272      44.890  31.283  49.473  1.00  0.00           H  
ATOM   3961  CD  GLN   272      42.852  31.823  48.625  1.00  0.00           C  
ATOM   3962  OE1 GLN   272      42.175  32.831  48.285  1.00  0.00           O  
ATOM   3963  NE2 GLN   272      42.263  30.745  49.018  1.00  0.00           N  
ATOM   3964 HE21 GLN   272      42.883  30.016  49.340  1.00  0.00           H  
ATOM   3965 HE22 GLN   272      41.261  30.728  49.151  1.00  0.00           H  
ATOM   3966  C   GLN   272      47.022  32.571  47.087  1.00  0.00           C  
ATOM   3967  O   GLN   272      47.503  31.452  47.270  1.00  0.00           O  
ATOM   3968  N   LEU   273      47.013  33.186  45.901  1.00  0.00           N  
ATOM   3969  H   LEU   273      46.370  33.959  45.799  1.00  0.00           H  
ATOM   3970  CA  LEU   273      47.627  32.539  44.724  1.00  0.00           C  
ATOM   3971  HA  LEU   273      47.332  31.498  44.597  1.00  0.00           H  
ATOM   3972  CB  LEU   273      47.137  33.275  43.473  1.00  0.00           C  
ATOM   3973  HB2 LEU   273      46.054  33.338  43.581  1.00  0.00           H  
ATOM   3974  HB3 LEU   273      47.534  34.290  43.440  1.00  0.00           H  
ATOM   3975  CG  LEU   273      47.518  32.532  42.154  1.00  0.00           C  
ATOM   3976  HG  LEU   273      48.607  32.516  42.190  1.00  0.00           H  
ATOM   3977  CD1 LEU   273      47.064  31.061  42.049  1.00  0.00           C  
ATOM   3978 HD11 LEU   273      47.398  30.629  41.106  1.00  0.00           H  
ATOM   3979 HD12 LEU   273      45.980  30.959  42.110  1.00  0.00           H  
ATOM   3980 HD13 LEU   273      47.545  30.510  42.857  1.00  0.00           H  
ATOM   3981  CD2 LEU   273      47.100  33.330  40.902  1.00  0.00           C  
ATOM   3982 HD21 LEU   273      46.014  33.420  40.921  1.00  0.00           H  
ATOM   3983 HD22 LEU   273      47.592  34.298  40.999  1.00  0.00           H  
ATOM   3984 HD23 LEU   273      47.472  32.922  39.962  1.00  0.00           H  
ATOM   3985  C   LEU   273      49.176  32.559  44.808  1.00  0.00           C  
ATOM   3986  O   LEU   273      49.833  31.617  44.453  1.00  0.00           O  
ATOM   3987  N   LEU   274      49.759  33.602  45.469  1.00  0.00           N  
ATOM   3988  H   LEU   274      49.153  34.324  45.831  1.00  0.00           H  
ATOM   3989  CA  LEU   274      51.190  33.545  45.878  1.00  0.00           C  
ATOM   3990  HA  LEU   274      51.857  33.295  45.053  1.00  0.00           H  
ATOM   3991  CB  LEU   274      51.588  34.982  46.319  1.00  0.00           C  
ATOM   3992  HB2 LEU   274      51.266  35.227  47.331  1.00  0.00           H  
ATOM   3993  HB3 LEU   274      52.675  34.936  46.388  1.00  0.00           H  
ATOM   3994  CG  LEU   274      51.263  36.175  45.414  1.00  0.00           C  
ATOM   3995  HG  LEU   274      50.239  36.175  45.042  1.00  0.00           H  
ATOM   3996  CD1 LEU   274      51.515  37.511  46.030  1.00  0.00           C  
ATOM   3997 HD11 LEU   274      50.683  37.821  46.662  1.00  0.00           H  
ATOM   3998 HD12 LEU   274      52.399  37.483  46.667  1.00  0.00           H  
ATOM   3999 HD13 LEU   274      51.527  38.311  45.290  1.00  0.00           H  
ATOM   4000  CD2 LEU   274      52.135  36.098  44.190  1.00  0.00           C  
ATOM   4001 HD21 LEU   274      53.202  36.171  44.399  1.00  0.00           H  
ATOM   4002 HD22 LEU   274      51.914  36.916  43.505  1.00  0.00           H  
ATOM   4003 HD23 LEU   274      51.910  35.137  43.728  1.00  0.00           H  
ATOM   4004  C   LEU   274      51.521  32.462  46.868  1.00  0.00           C  
ATOM   4005  O   LEU   274      52.471  31.636  46.676  1.00  0.00           O  
ATOM   4006  N   TRP   275      50.676  32.245  47.861  1.00  0.00           N  
ATOM   4007  H   TRP   275      49.915  32.883  48.050  1.00  0.00           H  
ATOM   4008  CA  TRP   275      50.745  31.027  48.671  1.00  0.00           C  
ATOM   4009  HA  TRP   275      51.721  30.954  49.151  1.00  0.00           H  
ATOM   4010  CB  TRP   275      49.759  31.105  49.818  1.00  0.00           C  
ATOM   4011  HB2 TRP   275      49.842  32.120  50.207  1.00  0.00           H  
ATOM   4012  HB3 TRP   275      48.719  30.907  49.558  1.00  0.00           H  
ATOM   4013  CG  TRP   275      50.274  30.263  50.959  1.00  0.00           C  
ATOM   4014  CD1 TRP   275      49.818  29.019  51.160  1.00  0.00           C  
ATOM   4015  HD1 TRP   275      48.995  28.529  50.661  1.00  0.00           H  
ATOM   4016  NE1 TRP   275      50.455  28.455  52.270  1.00  0.00           N  
ATOM   4017  HE1 TRP   275      50.342  27.476  52.495  1.00  0.00           H  
ATOM   4018  CE2 TRP   275      51.359  29.328  52.779  1.00  0.00           C  
ATOM   4019  CZ2 TRP   275      52.308  29.264  53.804  1.00  0.00           C  
ATOM   4020  HZ2 TRP   275      52.342  28.381  54.425  1.00  0.00           H  
ATOM   4021  CH2 TRP   275      52.949  30.419  54.203  1.00  0.00           C  
ATOM   4022  HH2 TRP   275      53.658  30.376  55.016  1.00  0.00           H  
ATOM   4023  CZ3 TRP   275      52.932  31.568  53.428  1.00  0.00           C  
ATOM   4024  HZ3 TRP   275      53.467  32.469  53.690  1.00  0.00           H  
ATOM   4025  CE3 TRP   275      51.991  31.649  52.391  1.00  0.00           C  
ATOM   4026  HE3 TRP   275      51.842  32.482  51.720  1.00  0.00           H  
ATOM   4027  CD2 TRP   275      51.274  30.539  51.986  1.00  0.00           C  
ATOM   4028  C   TRP   275      50.554  29.748  47.894  1.00  0.00           C  
ATOM   4029  O   TRP   275      51.472  28.930  47.925  1.00  0.00           O  
ATOM   4030  N   ALA   276      49.488  29.581  47.122  1.00  0.00           N  
ATOM   4031  H   ALA   276      48.733  30.247  47.032  1.00  0.00           H  
ATOM   4032  CA  ALA   276      49.266  28.321  46.386  1.00  0.00           C  
ATOM   4033  HA  ALA   276      49.432  27.572  47.160  1.00  0.00           H  
ATOM   4034  CB  ALA   276      47.878  28.187  45.952  1.00  0.00           C  
ATOM   4035  HB1 ALA   276      47.173  28.590  46.679  1.00  0.00           H  
ATOM   4036  HB2 ALA   276      47.668  28.717  45.023  1.00  0.00           H  
ATOM   4037  HB3 ALA   276      47.656  27.131  45.793  1.00  0.00           H  
ATOM   4038  C   ALA   276      50.206  27.985  45.242  1.00  0.00           C  
ATOM   4039  O   ALA   276      50.503  26.833  44.856  1.00  0.00           O  
ATOM   4040  N   SER   277      50.931  28.980  44.707  1.00  0.00           N  
ATOM   4041  H   SER   277      50.669  29.947  44.834  1.00  0.00           H  
ATOM   4042  CA  SER   277      52.050  28.865  43.805  1.00  0.00           C  
ATOM   4043  HA  SER   277      51.775  28.064  43.119  1.00  0.00           H  
ATOM   4044  CB  SER   277      52.288  30.197  43.002  1.00  0.00           C  
ATOM   4045  HB2 SER   277      53.147  30.184  42.331  1.00  0.00           H  
ATOM   4046  HB3 SER   277      52.382  30.987  43.747  1.00  0.00           H  
ATOM   4047  OG  SER   277      51.086  30.445  42.404  1.00  0.00           O  
ATOM   4048  HG  SER   277      50.593  30.851  43.121  1.00  0.00           H  
ATOM   4049  C   SER   277      53.381  28.539  44.493  1.00  0.00           C  
ATOM   4050  O   SER   277      54.409  28.443  43.815  1.00  0.00           O  
ATOM   4051  N   GLY   278      53.458  28.591  45.780  1.00  0.00           N  
ATOM   4052  H   GLY   278      52.580  28.702  46.267  1.00  0.00           H  
ATOM   4053  CA  GLY   278      54.667  28.326  46.609  1.00  0.00           C  
ATOM   4054  HA2 GLY   278      54.247  28.028  47.569  1.00  0.00           H  
ATOM   4055  HA3 GLY   278      55.318  27.565  46.180  1.00  0.00           H  
ATOM   4056  C   GLY   278      55.615  29.572  46.766  1.00  0.00           C  
ATOM   4057  O   GLY   278      56.721  29.380  47.195  1.00  0.00           O  
ATOM   4058  N   ILE   279      55.163  30.798  46.328  1.00  0.00           N  
ATOM   4059  H   ILE   279      54.169  30.864  46.159  1.00  0.00           H  
ATOM   4060  CA  ILE   279      55.875  32.090  46.480  1.00  0.00           C  
ATOM   4061  HA  ILE   279      56.949  31.918  46.413  1.00  0.00           H  
ATOM   4062  CB  ILE   279      55.513  33.011  45.326  1.00  0.00           C  
ATOM   4063  HB  ILE   279      54.440  33.204  45.361  1.00  0.00           H  
ATOM   4064  CG2 ILE   279      56.184  34.405  45.417  1.00  0.00           C  
ATOM   4065 HG21 ILE   279      57.247  34.340  45.651  1.00  0.00           H  
ATOM   4066 HG22 ILE   279      56.104  34.955  44.479  1.00  0.00           H  
ATOM   4067 HG23 ILE   279      55.745  35.010  46.211  1.00  0.00           H  
ATOM   4068  CG1 ILE   279      56.044  32.452  43.990  1.00  0.00           C  
ATOM   4069 HG12 ILE   279      56.038  31.362  44.022  1.00  0.00           H  
ATOM   4070 HG13 ILE   279      57.122  32.614  44.024  1.00  0.00           H  
ATOM   4071  CD1 ILE   279      55.276  32.774  42.729  1.00  0.00           C  
ATOM   4072 HD11 ILE   279      54.243  32.429  42.686  1.00  0.00           H  
ATOM   4073 HD12 ILE   279      55.482  33.813  42.470  1.00  0.00           H  
ATOM   4074 HD13 ILE   279      55.746  32.185  41.941  1.00  0.00           H  
ATOM   4075  C   ILE   279      55.561  32.744  47.815  1.00  0.00           C  
ATOM   4076  O   ILE   279      54.501  33.441  47.998  1.00  0.00           O  
ATOM   4077  N   ARG   280      56.448  32.601  48.803  1.00  0.00           N  
ATOM   4078  H   ARG   280      57.282  32.117  48.502  1.00  0.00           H  
ATOM   4079  CA  ARG   280      56.093  32.635  50.233  1.00  0.00           C  
ATOM   4080  HA  ARG   280      55.111  33.098  50.329  1.00  0.00           H  
ATOM   4081  CB  ARG   280      55.903  31.266  50.873  1.00  0.00           C  
ATOM   4082  HB2 ARG   280      56.748  30.585  50.775  1.00  0.00           H  
ATOM   4083  HB3 ARG   280      55.654  31.438  51.920  1.00  0.00           H  
ATOM   4084  CG  ARG   280      54.692  30.542  50.260  1.00  0.00           C  
ATOM   4085  HG2 ARG   280      53.844  31.221  50.179  1.00  0.00           H  
ATOM   4086  HG3 ARG   280      55.067  30.446  49.241  1.00  0.00           H  
ATOM   4087  CD  ARG   280      54.488  29.195  50.887  1.00  0.00           C  
ATOM   4088  HD2 ARG   280      53.938  29.364  51.812  1.00  0.00           H  
ATOM   4089  HD3 ARG   280      55.492  28.773  50.935  1.00  0.00           H  
ATOM   4090  NE  ARG   280      53.498  28.401  50.123  1.00  0.00           N  
ATOM   4091  HE  ARG   280      52.905  28.879  49.459  1.00  0.00           H  
ATOM   4092  CZ  ARG   280      53.034  27.268  50.506  1.00  0.00           C  
ATOM   4093  NH1 ARG   280      53.602  26.440  51.350  1.00  0.00           N  
ATOM   4094 HH11 ARG   280      52.931  25.776  51.710  1.00  0.00           H  
ATOM   4095 HH12 ARG   280      54.352  26.773  51.938  1.00  0.00           H  
ATOM   4096  NH2 ARG   280      51.992  26.825  49.938  1.00  0.00           N  
ATOM   4097 HH21 ARG   280      51.528  27.335  49.200  1.00  0.00           H  
ATOM   4098 HH22 ARG   280      51.399  26.246  50.515  1.00  0.00           H  
ATOM   4099  C   ARG   280      57.135  33.516  51.019  1.00  0.00           C  
ATOM   4100  O   ARG   280      57.864  32.964  51.860  1.00  0.00           O  
ATOM   4101  N   PRO   281      57.345  34.817  50.740  1.00  0.00           N  
ATOM   4102  CD  PRO   281      56.695  35.543  49.668  1.00  0.00           C  
ATOM   4103  HD2 PRO   281      57.026  35.245  48.672  1.00  0.00           H  
ATOM   4104  HD3 PRO   281      55.632  35.320  49.759  1.00  0.00           H  
ATOM   4105  CG  PRO   281      57.107  37.051  49.823  1.00  0.00           C  
ATOM   4106  HG2 PRO   281      57.542  37.491  48.925  1.00  0.00           H  
ATOM   4107  HG3 PRO   281      56.307  37.694  50.190  1.00  0.00           H  
ATOM   4108  CB  PRO   281      58.273  37.051  50.811  1.00  0.00           C  
ATOM   4109  HB2 PRO   281      58.293  37.894  51.502  1.00  0.00           H  
ATOM   4110  HB3 PRO   281      59.203  37.191  50.260  1.00  0.00           H  
ATOM   4111  CA  PRO   281      58.141  35.735  51.566  1.00  0.00           C  
ATOM   4112  HA  PRO   281      59.154  35.333  51.552  1.00  0.00           H  
ATOM   4113  C   PRO   281      57.580  35.872  52.991  1.00  0.00           C  
ATOM   4114  O   PRO   281      56.371  35.809  53.103  1.00  0.00           O  
ATOM   4115  N   ASP   282      58.366  35.998  54.046  1.00  0.00           N  
ATOM   4116  H   ASP   282      59.359  35.895  53.898  1.00  0.00           H  
ATOM   4117  CA  ASP   282      57.909  36.314  55.425  1.00  0.00           C  
ATOM   4118  HA  ASP   282      57.268  35.535  55.840  1.00  0.00           H  
ATOM   4119  CB  ASP   282      59.104  36.362  56.373  1.00  0.00           C  
ATOM   4120  HB2 ASP   282      59.878  36.996  55.941  1.00  0.00           H  
ATOM   4121  HB3 ASP   282      59.679  35.438  56.329  1.00  0.00           H  
ATOM   4122  CG  ASP   282      58.700  36.810  57.816  1.00  0.00           C  
ATOM   4123  OD1 ASP   282      57.668  36.340  58.297  1.00  0.00           O  
ATOM   4124  OD2 ASP   282      59.323  37.645  58.413  1.00  0.00           O  
ATOM   4125  C   ASP   282      57.091  37.590  55.513  1.00  0.00           C  
ATOM   4126  O   ASP   282      56.155  37.606  56.309  1.00  0.00           O  
ATOM   4127  N   ALA   283      57.286  38.606  54.645  1.00  0.00           N  
ATOM   4128  H   ALA   283      58.116  38.596  54.069  1.00  0.00           H  
ATOM   4129  CA  ALA   283      56.482  39.862  54.560  1.00  0.00           C  
ATOM   4130  HA  ALA   283      56.372  40.271  55.564  1.00  0.00           H  
ATOM   4131  CB  ALA   283      57.240  40.855  53.634  1.00  0.00           C  
ATOM   4132  HB1 ALA   283      57.610  40.381  52.725  1.00  0.00           H  
ATOM   4133  HB2 ALA   283      56.567  41.650  53.314  1.00  0.00           H  
ATOM   4134  HB3 ALA   283      58.099  41.231  54.191  1.00  0.00           H  
ATOM   4135  C   ALA   283      55.053  39.505  54.096  1.00  0.00           C  
ATOM   4136  O   ALA   283      54.265  40.448  54.184  1.00  0.00           O  
ATOM   4137  N   LEU   284      54.788  38.364  53.557  1.00  0.00           N  
ATOM   4138  H   LEU   284      55.481  37.629  53.574  1.00  0.00           H  
ATOM   4139  CA  LEU   284      53.536  38.031  52.831  1.00  0.00           C  
ATOM   4140  HA  LEU   284      53.187  38.794  52.136  1.00  0.00           H  
ATOM   4141  CB  LEU   284      53.729  36.824  51.971  1.00  0.00           C  
ATOM   4142  HB2 LEU   284      54.069  35.987  52.581  1.00  0.00           H  
ATOM   4143  HB3 LEU   284      54.481  37.026  51.208  1.00  0.00           H  
ATOM   4144  CG  LEU   284      52.392  36.441  51.279  1.00  0.00           C  
ATOM   4145  HG  LEU   284      51.546  36.748  51.893  1.00  0.00           H  
ATOM   4146  CD1 LEU   284      52.303  37.284  49.975  1.00  0.00           C  
ATOM   4147 HD11 LEU   284      52.260  38.349  50.204  1.00  0.00           H  
ATOM   4148 HD12 LEU   284      51.404  36.986  49.435  1.00  0.00           H  
ATOM   4149 HD13 LEU   284      53.162  37.008  49.364  1.00  0.00           H  
ATOM   4150  CD2 LEU   284      52.271  35.026  50.852  1.00  0.00           C  
ATOM   4151 HD21 LEU   284      52.081  34.548  51.813  1.00  0.00           H  
ATOM   4152 HD22 LEU   284      51.398  34.919  50.209  1.00  0.00           H  
ATOM   4153 HD23 LEU   284      53.179  34.692  50.350  1.00  0.00           H  
ATOM   4154  C   LEU   284      52.430  37.780  53.918  1.00  0.00           C  
ATOM   4155  O   LEU   284      52.631  36.928  54.775  1.00  0.00           O  
ATOM   4156  N   GLY   285      51.263  38.453  53.741  1.00  0.00           N  
ATOM   4157  H   GLY   285      51.184  39.111  52.979  1.00  0.00           H  
ATOM   4158  CA  GLY   285      50.080  38.343  54.572  1.00  0.00           C  
ATOM   4159  HA2 GLY   285      50.028  37.345  55.009  1.00  0.00           H  
ATOM   4160  HA3 GLY   285      49.212  38.511  53.935  1.00  0.00           H  
ATOM   4161  C   GLY   285      50.089  39.230  55.804  1.00  0.00           C  
ATOM   4162  O   GLY   285      49.024  39.617  56.267  1.00  0.00           O  
ATOM   4163  N   ARG   286      51.281  39.686  56.193  1.00  0.00           N  
ATOM   4164  H   ARG   286      52.045  39.495  55.561  1.00  0.00           H  
ATOM   4165  CA  ARG   286      51.544  40.733  57.175  1.00  0.00           C  
ATOM   4166  HA  ARG   286      51.054  40.390  58.086  1.00  0.00           H  
ATOM   4167  CB  ARG   286      53.091  40.977  57.355  1.00  0.00           C  
ATOM   4168  HB2 ARG   286      53.311  41.802  58.033  1.00  0.00           H  
ATOM   4169  HB3 ARG   286      53.488  41.192  56.363  1.00  0.00           H  
ATOM   4170  CG  ARG   286      53.734  39.647  57.806  1.00  0.00           C  
ATOM   4171  HG2 ARG   286      53.149  39.107  58.550  1.00  0.00           H  
ATOM   4172  HG3 ARG   286      53.816  38.950  56.971  1.00  0.00           H  
ATOM   4173  CD  ARG   286      55.087  40.026  58.398  1.00  0.00           C  
ATOM   4174  HD2 ARG   286      55.783  40.483  57.695  1.00  0.00           H  
ATOM   4175  HD3 ARG   286      54.925  40.652  59.276  1.00  0.00           H  
ATOM   4176  NE  ARG   286      55.721  38.776  58.869  1.00  0.00           N  
ATOM   4177  HE  ARG   286      56.353  38.298  58.243  1.00  0.00           H  
ATOM   4178  CZ  ARG   286      55.614  38.252  60.051  1.00  0.00           C  
ATOM   4179  NH1 ARG   286      54.810  38.691  60.972  1.00  0.00           N  
ATOM   4180 HH11 ARG   286      54.423  39.622  61.022  1.00  0.00           H  
ATOM   4181 HH12 ARG   286      54.776  38.168  61.835  1.00  0.00           H  
ATOM   4182  NH2 ARG   286      56.142  37.145  60.365  1.00  0.00           N  
ATOM   4183 HH21 ARG   286      56.672  36.634  59.674  1.00  0.00           H  
ATOM   4184 HH22 ARG   286      56.130  36.792  61.311  1.00  0.00           H  
ATOM   4185  C   ARG   286      50.827  42.075  56.920  1.00  0.00           C  
ATOM   4186  O   ARG   286      50.494  42.376  55.773  1.00  0.00           O  
ATOM   4187  N   TYR   287      50.828  42.975  57.891  1.00  0.00           N  
ATOM   4188  H   TYR   287      51.321  42.707  58.730  1.00  0.00           H  
ATOM   4189  CA  TYR   287      50.218  44.344  57.777  1.00  0.00           C  
ATOM   4190  HA  TYR   287      50.129  44.814  58.757  1.00  0.00           H  
ATOM   4191  CB  TYR   287      51.078  45.312  56.896  1.00  0.00           C  
ATOM   4192  HB2 TYR   287      50.641  45.309  55.898  1.00  0.00           H  
ATOM   4193  HB3 TYR   287      51.131  46.331  57.281  1.00  0.00           H  
ATOM   4194  CG  TYR   287      52.532  44.915  56.966  1.00  0.00           C  
ATOM   4195  CD1 TYR   287      53.263  45.089  58.168  1.00  0.00           C  
ATOM   4196  HD1 TYR   287      52.914  45.516  59.097  1.00  0.00           H  
ATOM   4197  CE1 TYR   287      54.632  44.704  58.201  1.00  0.00           C  
ATOM   4198  HE1 TYR   287      55.200  44.975  59.078  1.00  0.00           H  
ATOM   4199  CZ  TYR   287      55.176  44.012  57.127  1.00  0.00           C  
ATOM   4200  OH  TYR   287      56.400  43.546  57.262  1.00  0.00           O  
ATOM   4201  HH  TYR   287      56.951  44.091  57.828  1.00  0.00           H  
ATOM   4202  CE2 TYR   287      54.458  43.824  55.972  1.00  0.00           C  
ATOM   4203  HE2 TYR   287      54.909  43.248  55.177  1.00  0.00           H  
ATOM   4204  CD2 TYR   287      53.175  44.283  55.893  1.00  0.00           C  
ATOM   4205  HD2 TYR   287      52.590  44.090  55.006  1.00  0.00           H  
ATOM   4206  C   TYR   287      48.771  44.374  57.230  1.00  0.00           C  
ATOM   4207  O   TYR   287      48.342  45.384  56.749  1.00  0.00           O  
ATOM   4208  N   LEU   288      48.042  43.306  57.369  1.00  0.00           N  
ATOM   4209  H   LEU   288      48.486  42.573  57.905  1.00  0.00           H  
ATOM   4210  CA  LEU   288      46.615  43.186  57.056  1.00  0.00           C  
ATOM   4211  HA  LEU   288      46.424  43.269  55.986  1.00  0.00           H  
ATOM   4212  CB  LEU   288      46.110  41.786  57.477  1.00  0.00           C  
ATOM   4213  HB2 LEU   288      46.501  40.992  56.841  1.00  0.00           H  
ATOM   4214  HB3 LEU   288      46.239  41.534  58.529  1.00  0.00           H  
ATOM   4215  CG  LEU   288      44.513  41.845  57.276  1.00  0.00           C  
ATOM   4216  HG  LEU   288      44.145  42.600  57.971  1.00  0.00           H  
ATOM   4217  CD1 LEU   288      43.963  42.215  55.885  1.00  0.00           C  
ATOM   4218 HD11 LEU   288      42.939  42.589  55.854  1.00  0.00           H  
ATOM   4219 HD12 LEU   288      44.653  42.833  55.309  1.00  0.00           H  
ATOM   4220 HD13 LEU   288      43.975  41.273  55.337  1.00  0.00           H  
ATOM   4221  CD2 LEU   288      43.926  40.487  57.583  1.00  0.00           C  
ATOM   4222 HD21 LEU   288      44.008  40.178  58.625  1.00  0.00           H  
ATOM   4223 HD22 LEU   288      42.877  40.476  57.285  1.00  0.00           H  
ATOM   4224 HD23 LEU   288      44.402  39.719  56.974  1.00  0.00           H  
ATOM   4225  C   LEU   288      45.935  44.303  57.902  1.00  0.00           C  
ATOM   4226  O   LEU   288      46.013  44.338  59.140  1.00  0.00           O  
ATOM   4227  N   ASN   289      45.195  45.138  57.223  1.00  0.00           N  
ATOM   4228  H   ASN   289      45.213  45.122  56.214  1.00  0.00           H  
ATOM   4229  CA  ASN   289      44.497  46.279  57.812  1.00  0.00           C  
ATOM   4230  HA  ASN   289      44.240  45.912  58.806  1.00  0.00           H  
ATOM   4231  CB  ASN   289      45.472  47.421  57.883  1.00  0.00           C  
ATOM   4232  HB2 ASN   289      45.080  48.160  58.582  1.00  0.00           H  
ATOM   4233  HB3 ASN   289      46.452  47.129  58.260  1.00  0.00           H  
ATOM   4234  CG  ASN   289      45.768  48.224  56.590  1.00  0.00           C  
ATOM   4235  OD1 ASN   289      45.111  49.179  56.248  1.00  0.00           O  
ATOM   4236  ND2 ASN   289      46.800  47.810  55.882  1.00  0.00           N  
ATOM   4237 HD21 ASN   289      47.341  47.040  56.249  1.00  0.00           H  
ATOM   4238 HD22 ASN   289      47.066  48.497  55.191  1.00  0.00           H  
ATOM   4239  C   ASN   289      43.176  46.581  57.109  1.00  0.00           C  
ATOM   4240  O   ASN   289      43.178  46.583  55.892  1.00  0.00           O  
ATOM   4241  N   ASP   290      42.118  46.924  57.836  1.00  0.00           N  
ATOM   4242  H   ASP   290      42.282  47.081  58.820  1.00  0.00           H  
ATOM   4243  CA  ASP   290      40.759  47.368  57.401  1.00  0.00           C  
ATOM   4244  HA  ASP   290      40.871  47.450  56.320  1.00  0.00           H  
ATOM   4245  CB  ASP   290      39.726  46.246  57.752  1.00  0.00           C  
ATOM   4246  HB2 ASP   290      38.894  46.409  57.067  1.00  0.00           H  
ATOM   4247  HB3 ASP   290      40.046  45.247  57.454  1.00  0.00           H  
ATOM   4248  CG  ASP   290      39.136  46.172  59.147  1.00  0.00           C  
ATOM   4249  OD1 ASP   290      38.097  45.582  59.319  1.00  0.00           O  
ATOM   4250  OD2 ASP   290      39.802  46.640  60.065  1.00  0.00           O  
ATOM   4251  C   ASP   290      40.461  48.733  57.968  1.00  0.00           C  
ATOM   4252  O   ASP   290      40.954  49.211  58.990  1.00  0.00           O  
ATOM   4253  N   GLN   291      39.440  49.440  57.414  1.00  0.00           N  
ATOM   4254  H   GLN   291      39.400  49.206  56.432  1.00  0.00           H  
ATOM   4255  CA  GLN   291      38.818  50.642  57.962  1.00  0.00           C  
ATOM   4256  HA  GLN   291      39.613  51.296  58.321  1.00  0.00           H  
ATOM   4257  CB  GLN   291      38.120  51.428  56.843  1.00  0.00           C  
ATOM   4258  HB2 GLN   291      37.586  50.746  56.181  1.00  0.00           H  
ATOM   4259  HB3 GLN   291      37.555  52.286  57.209  1.00  0.00           H  
ATOM   4260  CG  GLN   291      39.309  51.988  55.948  1.00  0.00           C  
ATOM   4261  HG2 GLN   291      39.908  51.160  55.569  1.00  0.00           H  
ATOM   4262  HG3 GLN   291      39.841  52.643  56.638  1.00  0.00           H  
ATOM   4263  CD  GLN   291      38.905  52.934  54.797  1.00  0.00           C  
ATOM   4264  OE1 GLN   291      37.731  53.177  54.576  1.00  0.00           O  
ATOM   4265  NE2 GLN   291      39.802  53.253  53.890  1.00  0.00           N  
ATOM   4266 HE21 GLN   291      40.788  53.221  54.107  1.00  0.00           H  
ATOM   4267 HE22 GLN   291      39.432  53.730  53.081  1.00  0.00           H  
ATOM   4268  C   GLN   291      38.013  50.175  59.130  1.00  0.00           C  
ATOM   4269  O   GLN   291      37.005  49.418  58.914  1.00  0.00           O  
ATOM   4270  N   ALA   292      38.189  50.620  60.384  1.00  0.00           N  
ATOM   4271  H   ALA   292      38.945  51.289  60.380  1.00  0.00           H  
ATOM   4272  CA  ALA   292      37.248  50.524  61.483  1.00  0.00           C  
ATOM   4273  HA  ALA   292      36.771  49.550  61.384  1.00  0.00           H  
ATOM   4274  CB  ALA   292      37.955  50.578  62.858  1.00  0.00           C  
ATOM   4275  HB1 ALA   292      38.574  51.433  63.130  1.00  0.00           H  
ATOM   4276  HB2 ALA   292      38.639  49.742  63.002  1.00  0.00           H  
ATOM   4277  HB3 ALA   292      37.267  50.397  63.684  1.00  0.00           H  
ATOM   4278  C   ALA   292      36.096  51.538  61.295  1.00  0.00           C  
ATOM   4279  O   ALA   292      36.343  52.582  60.582  1.00  0.00           O  
ATOM   4280  N   GLN   293      34.933  51.339  61.878  1.00  0.00           N  
ATOM   4281  H   GLN   293      34.857  50.505  62.444  1.00  0.00           H  
ATOM   4282  CA  GLN   293      33.671  51.988  61.496  1.00  0.00           C  
ATOM   4283  HA  GLN   293      33.954  52.927  61.019  1.00  0.00           H  
ATOM   4284  CB  GLN   293      32.887  51.137  60.462  1.00  0.00           C  
ATOM   4285  HB2 GLN   293      32.586  50.224  60.974  1.00  0.00           H  
ATOM   4286  HB3 GLN   293      31.912  51.607  60.335  1.00  0.00           H  
ATOM   4287  CG  GLN   293      33.527  50.939  59.075  1.00  0.00           C  
ATOM   4288  HG2 GLN   293      34.374  50.304  59.337  1.00  0.00           H  
ATOM   4289  HG3 GLN   293      33.749  51.937  58.699  1.00  0.00           H  
ATOM   4290  CD  GLN   293      32.480  50.238  58.107  1.00  0.00           C  
ATOM   4291  OE1 GLN   293      31.919  50.750  57.108  1.00  0.00           O  
ATOM   4292  NE2 GLN   293      32.208  48.994  58.420  1.00  0.00           N  
ATOM   4293 HE21 GLN   293      32.746  48.525  59.134  1.00  0.00           H  
ATOM   4294 HE22 GLN   293      31.529  48.466  57.891  1.00  0.00           H  
ATOM   4295  C   GLN   293      32.691  52.252  62.605  1.00  0.00           C  
ATOM   4296  O   GLN   293      32.221  51.276  63.261  1.00  0.00           O  
ATOM   4297  N   VAL   294      32.338  53.558  62.892  1.00  0.00           N  
ATOM   4298  H   VAL   294      32.845  54.299  62.429  1.00  0.00           H  
ATOM   4299  CA  VAL   294      31.122  54.037  63.581  1.00  0.00           C  
ATOM   4300  HA  VAL   294      30.794  53.191  64.185  1.00  0.00           H  
ATOM   4301  CB  VAL   294      31.441  55.132  64.628  1.00  0.00           C  
ATOM   4302  HB  VAL   294      30.480  55.591  64.863  1.00  0.00           H  
ATOM   4303  CG1 VAL   294      31.998  54.495  65.877  1.00  0.00           C  
ATOM   4304 HG11 VAL   294      32.336  55.258  66.578  1.00  0.00           H  
ATOM   4305 HG12 VAL   294      31.318  53.800  66.368  1.00  0.00           H  
ATOM   4306 HG13 VAL   294      32.971  54.020  65.747  1.00  0.00           H  
ATOM   4307  CG2 VAL   294      32.361  56.167  64.127  1.00  0.00           C  
ATOM   4308 HG21 VAL   294      32.091  56.551  63.144  1.00  0.00           H  
ATOM   4309 HG22 VAL   294      33.354  55.746  63.966  1.00  0.00           H  
ATOM   4310 HG23 VAL   294      32.633  56.963  64.820  1.00  0.00           H  
ATOM   4311  C   VAL   294      30.122  54.562  62.596  1.00  0.00           C  
ATOM   4312  O   VAL   294      30.506  55.254  61.621  1.00  0.00           O  
ATOM   4313  N   VAL   295      28.851  54.309  62.892  1.00  0.00           N  
ATOM   4314  H   VAL   295      28.646  53.676  63.652  1.00  0.00           H  
ATOM   4315  CA  VAL   295      27.639  54.693  62.076  1.00  0.00           C  
ATOM   4316  HA  VAL   295      28.005  55.353  61.290  1.00  0.00           H  
ATOM   4317  CB  VAL   295      27.015  53.464  61.266  1.00  0.00           C  
ATOM   4318  HB  VAL   295      26.096  53.806  60.790  1.00  0.00           H  
ATOM   4319  CG1 VAL   295      28.001  53.079  60.214  1.00  0.00           C  
ATOM   4320 HG11 VAL   295      27.439  52.417  59.555  1.00  0.00           H  
ATOM   4321 HG12 VAL   295      28.821  52.563  60.714  1.00  0.00           H  
ATOM   4322 HG13 VAL   295      28.478  53.817  59.570  1.00  0.00           H  
ATOM   4323  CG2 VAL   295      26.701  52.268  62.173  1.00  0.00           C  
ATOM   4324 HG21 VAL   295      25.886  52.616  62.807  1.00  0.00           H  
ATOM   4325 HG22 VAL   295      26.540  51.302  61.695  1.00  0.00           H  
ATOM   4326 HG23 VAL   295      27.577  52.002  62.765  1.00  0.00           H  
ATOM   4327  C   VAL   295      26.544  55.300  62.987  1.00  0.00           C  
ATOM   4328  O   VAL   295      26.267  54.869  64.141  1.00  0.00           O  
ATOM   4329  N   PHE   296      25.830  56.295  62.435  1.00  0.00           N  
ATOM   4330  H   PHE   296      26.088  56.544  61.491  1.00  0.00           H  
ATOM   4331  CA  PHE   296      24.791  57.079  63.079  1.00  0.00           C  
ATOM   4332  HA  PHE   296      24.346  56.395  63.803  1.00  0.00           H  
ATOM   4333  CB  PHE   296      25.527  58.279  63.825  1.00  0.00           C  
ATOM   4334  HB2 PHE   296      26.365  57.820  64.351  1.00  0.00           H  
ATOM   4335  HB3 PHE   296      26.006  59.058  63.231  1.00  0.00           H  
ATOM   4336  CG  PHE   296      24.651  58.778  64.956  1.00  0.00           C  
ATOM   4337  CD1 PHE   296      24.237  57.875  65.934  1.00  0.00           C  
ATOM   4338  HD1 PHE   296      24.471  56.824  65.851  1.00  0.00           H  
ATOM   4339  CE1 PHE   296      23.565  58.269  67.129  1.00  0.00           C  
ATOM   4340  HE1 PHE   296      23.286  57.578  67.911  1.00  0.00           H  
ATOM   4341  CZ  PHE   296      23.222  59.595  67.339  1.00  0.00           C  
ATOM   4342  HZ  PHE   296      22.663  60.021  68.158  1.00  0.00           H  
ATOM   4343  CE2 PHE   296      23.595  60.564  66.364  1.00  0.00           C  
ATOM   4344  HE2 PHE   296      23.374  61.610  66.519  1.00  0.00           H  
ATOM   4345  CD2 PHE   296      24.426  60.153  65.253  1.00  0.00           C  
ATOM   4346  HD2 PHE   296      24.846  60.853  64.546  1.00  0.00           H  
ATOM   4347  C   PHE   296      23.710  57.564  62.078  1.00  0.00           C  
ATOM   4348  O   PHE   296      23.937  57.465  60.897  1.00  0.00           O  
ATOM   4349  N   ALA   297      22.589  57.989  62.656  1.00  0.00           N  
ATOM   4350  H   ALA   297      22.500  58.073  63.659  1.00  0.00           H  
ATOM   4351  CA  ALA   297      21.543  58.472  61.799  1.00  0.00           C  
ATOM   4352  HA  ALA   297      21.941  58.776  60.830  1.00  0.00           H  
ATOM   4353  CB  ALA   297      20.498  57.435  61.388  1.00  0.00           C  
ATOM   4354  HB1 ALA   297      21.052  56.506  61.260  1.00  0.00           H  
ATOM   4355  HB2 ALA   297      19.941  57.809  60.529  1.00  0.00           H  
ATOM   4356  HB3 ALA   297      19.781  57.379  62.208  1.00  0.00           H  
ATOM   4357  C   ALA   297      20.951  59.852  62.219  1.00  0.00           C  
ATOM   4358  O   ALA   297      21.160  60.261  63.359  1.00  0.00           O  
ATOM   4359  N   SER   298      20.447  60.649  61.285  1.00  0.00           N  
ATOM   4360  H   SER   298      20.300  60.246  60.371  1.00  0.00           H  
ATOM   4361  CA  SER   298      19.826  61.975  61.522  1.00  0.00           C  
ATOM   4362  HA  SER   298      19.214  62.066  62.419  1.00  0.00           H  
ATOM   4363  CB  SER   298      21.010  62.903  61.639  1.00  0.00           C  
ATOM   4364  HB2 SER   298      21.387  62.778  62.654  1.00  0.00           H  
ATOM   4365  HB3 SER   298      21.707  62.781  60.810  1.00  0.00           H  
ATOM   4366  OG  SER   298      20.682  64.282  61.535  1.00  0.00           O  
ATOM   4367  HG  SER   298      21.184  64.786  62.180  1.00  0.00           H  
ATOM   4368  C   SER   298      18.793  62.243  60.443  1.00  0.00           C  
ATOM   4369  O   SER   298      18.569  61.303  59.742  1.00  0.00           O  
ATOM   4370  N   ARG   299      18.069  63.391  60.351  1.00  0.00           N  
ATOM   4371  H   ARG   299      18.291  64.013  61.115  1.00  0.00           H  
ATOM   4372  CA  ARG   299      17.115  63.718  59.305  1.00  0.00           C  
ATOM   4373  HA  ARG   299      17.467  63.202  58.412  1.00  0.00           H  
ATOM   4374  CB  ARG   299      15.741  63.062  59.617  1.00  0.00           C  
ATOM   4375  HB2 ARG   299      15.197  63.205  58.683  1.00  0.00           H  
ATOM   4376  HB3 ARG   299      15.932  62.018  59.864  1.00  0.00           H  
ATOM   4377  CG  ARG   299      14.986  63.643  60.834  1.00  0.00           C  
ATOM   4378  HG2 ARG   299      15.545  63.724  61.767  1.00  0.00           H  
ATOM   4379  HG3 ARG   299      14.762  64.693  60.646  1.00  0.00           H  
ATOM   4380  CD  ARG   299      13.738  62.843  61.266  1.00  0.00           C  
ATOM   4381  HD2 ARG   299      13.386  63.190  62.238  1.00  0.00           H  
ATOM   4382  HD3 ARG   299      14.017  61.790  61.287  1.00  0.00           H  
ATOM   4383  NE  ARG   299      12.621  63.069  60.295  1.00  0.00           N  
ATOM   4384  HE  ARG   299      12.744  63.477  59.379  1.00  0.00           H  
ATOM   4385  CZ  ARG   299      11.336  62.722  60.461  1.00  0.00           C  
ATOM   4386  NH1 ARG   299      10.972  61.972  61.425  1.00  0.00           N  
ATOM   4387 HH11 ARG   299      11.561  61.823  62.232  1.00  0.00           H  
ATOM   4388 HH12 ARG   299       9.981  61.970  61.617  1.00  0.00           H  
ATOM   4389  NH2 ARG   299      10.434  63.122  59.577  1.00  0.00           N  
ATOM   4390 HH21 ARG   299      10.739  63.476  58.681  1.00  0.00           H  
ATOM   4391 HH22 ARG   299       9.449  63.091  59.800  1.00  0.00           H  
ATOM   4392  C   ARG   299      16.983  65.269  59.113  1.00  0.00           C  
ATOM   4393  O   ARG   299      16.956  65.985  60.108  1.00  0.00           O  
ATOM   4394  N   LEU   300      16.716  65.681  57.899  1.00  0.00           N  
ATOM   4395  H   LEU   300      16.540  65.008  57.168  1.00  0.00           H  
ATOM   4396  CA  LEU   300      16.474  67.106  57.664  1.00  0.00           C  
ATOM   4397  HA  LEU   300      17.328  67.664  58.050  1.00  0.00           H  
ATOM   4398  CB  LEU   300      16.228  67.344  56.134  1.00  0.00           C  
ATOM   4399  HB2 LEU   300      15.349  66.761  55.857  1.00  0.00           H  
ATOM   4400  HB3 LEU   300      16.036  68.395  55.919  1.00  0.00           H  
ATOM   4401  CG  LEU   300      17.449  66.940  55.314  1.00  0.00           C  
ATOM   4402  HG  LEU   300      17.841  65.978  55.646  1.00  0.00           H  
ATOM   4403  CD1 LEU   300      17.063  66.637  53.879  1.00  0.00           C  
ATOM   4404 HD11 LEU   300      17.949  66.218  53.402  1.00  0.00           H  
ATOM   4405 HD12 LEU   300      16.724  67.563  53.414  1.00  0.00           H  
ATOM   4406 HD13 LEU   300      16.299  65.860  53.900  1.00  0.00           H  
ATOM   4407  CD2 LEU   300      18.508  68.021  55.312  1.00  0.00           C  
ATOM   4408 HD21 LEU   300      19.466  67.689  54.912  1.00  0.00           H  
ATOM   4409 HD22 LEU   300      18.499  68.522  56.280  1.00  0.00           H  
ATOM   4410 HD23 LEU   300      18.303  68.792  54.569  1.00  0.00           H  
ATOM   4411  C   LEU   300      15.266  67.657  58.385  1.00  0.00           C  
ATOM   4412  O   LEU   300      14.159  67.070  58.316  1.00  0.00           O  
ATOM   4413  N   ARG   301      15.418  68.722  59.121  1.00  0.00           N  
ATOM   4414  H   ARG   301      16.356  69.096  59.083  1.00  0.00           H  
ATOM   4415  CA  ARG   301      14.486  69.295  59.974  1.00  0.00           C  
ATOM   4416  HA  ARG   301      14.063  68.450  60.517  1.00  0.00           H  
ATOM   4417  CB  ARG   301      15.171  70.208  61.028  1.00  0.00           C  
ATOM   4418  HB2 ARG   301      14.351  70.658  61.588  1.00  0.00           H  
ATOM   4419  HB3 ARG   301      15.819  70.953  60.565  1.00  0.00           H  
ATOM   4420  CG  ARG   301      16.067  69.426  62.059  1.00  0.00           C  
ATOM   4421  HG2 ARG   301      15.431  68.768  62.651  1.00  0.00           H  
ATOM   4422  HG3 ARG   301      16.798  68.857  61.486  1.00  0.00           H  
ATOM   4423  CD  ARG   301      16.919  70.415  62.951  1.00  0.00           C  
ATOM   4424  HD2 ARG   301      16.127  71.100  63.253  1.00  0.00           H  
ATOM   4425  HD3 ARG   301      17.604  71.142  62.515  1.00  0.00           H  
ATOM   4426  NE  ARG   301      17.604  69.833  64.167  1.00  0.00           N  
ATOM   4427  HE  ARG   301      16.997  69.262  64.738  1.00  0.00           H  
ATOM   4428  CZ  ARG   301      18.935  69.863  64.403  1.00  0.00           C  
ATOM   4429  NH1 ARG   301      19.783  70.462  63.592  1.00  0.00           N  
ATOM   4430 HH11 ARG   301      19.466  71.119  62.894  1.00  0.00           H  
ATOM   4431 HH12 ARG   301      20.767  70.388  63.806  1.00  0.00           H  
ATOM   4432  NH2 ARG   301      19.465  69.352  65.476  1.00  0.00           N  
ATOM   4433 HH21 ARG   301      18.858  68.717  65.976  1.00  0.00           H  
ATOM   4434 HH22 ARG   301      20.460  69.177  65.478  1.00  0.00           H  
ATOM   4435  C   ARG   301      13.331  70.067  59.259  1.00  0.00           C  
ATOM   4436  O   ARG   301      12.339  70.416  59.949  1.00  0.00           O  
ATOM   4437  N   ASP   302      13.307  70.239  57.919  1.00  0.00           N  
ATOM   4438  H   ASP   302      14.124  69.904  57.430  1.00  0.00           H  
ATOM   4439  CA  ASP   302      12.268  70.976  57.232  1.00  0.00           C  
ATOM   4440  HA  ASP   302      12.078  71.910  57.762  1.00  0.00           H  
ATOM   4441  CB  ASP   302      12.839  71.432  55.863  1.00  0.00           C  
ATOM   4442  HB2 ASP   302      12.819  70.604  55.154  1.00  0.00           H  
ATOM   4443  HB3 ASP   302      12.084  72.101  55.450  1.00  0.00           H  
ATOM   4444  CG  ASP   302      14.152  72.252  55.902  1.00  0.00           C  
ATOM   4445  OD1 ASP   302      15.074  71.949  55.098  1.00  0.00           O  
ATOM   4446  OD2 ASP   302      14.240  73.245  56.670  1.00  0.00           O  
ATOM   4447  C   ASP   302      11.040  70.147  57.098  1.00  0.00           C  
ATOM   4448  O   ASP   302      10.981  68.967  57.248  1.00  0.00           O  
ATOM   4449  N   VAL   303       9.916  70.819  56.741  1.00  0.00           N  
ATOM   4450  H   VAL   303       9.902  71.829  56.752  1.00  0.00           H  
ATOM   4451  CA  VAL   303       8.601  70.190  56.560  1.00  0.00           C  
ATOM   4452  HA  VAL   303       8.521  69.310  57.198  1.00  0.00           H  
ATOM   4453  CB  VAL   303       7.450  71.150  56.878  1.00  0.00           C  
ATOM   4454  HB  VAL   303       7.527  72.024  56.231  1.00  0.00           H  
ATOM   4455  CG1 VAL   303       6.046  70.559  56.657  1.00  0.00           C  
ATOM   4456 HG11 VAL   303       5.883  70.447  55.585  1.00  0.00           H  
ATOM   4457 HG12 VAL   303       5.901  69.578  57.110  1.00  0.00           H  
ATOM   4458 HG13 VAL   303       5.208  71.144  57.038  1.00  0.00           H  
ATOM   4459  CG2 VAL   303       7.585  71.568  58.353  1.00  0.00           C  
ATOM   4460 HG21 VAL   303       8.559  72.019  58.540  1.00  0.00           H  
ATOM   4461 HG22 VAL   303       7.654  70.613  58.875  1.00  0.00           H  
ATOM   4462 HG23 VAL   303       6.789  72.205  58.739  1.00  0.00           H  
ATOM   4463  C   VAL   303       8.383  69.838  55.043  1.00  0.00           C  
ATOM   4464  O   VAL   303       8.491  70.744  54.222  1.00  0.00           O  
ATOM   4465  N   GLN   304       8.100  68.585  54.657  1.00  0.00           N  
ATOM   4466  H   GLN   304       8.105  67.825  55.323  1.00  0.00           H  
ATOM   4467  CA  GLN   304       8.036  68.187  53.175  1.00  0.00           C  
ATOM   4468  HA  GLN   304       8.778  68.764  52.623  1.00  0.00           H  
ATOM   4469  CB  GLN   304       8.341  66.638  53.045  1.00  0.00           C  
ATOM   4470  HB2 GLN   304       7.608  66.081  53.628  1.00  0.00           H  
ATOM   4471  HB3 GLN   304       8.290  66.360  51.993  1.00  0.00           H  
ATOM   4472  CG  GLN   304       9.683  66.279  53.688  1.00  0.00           C  
ATOM   4473  HG2 GLN   304       9.659  66.645  54.714  1.00  0.00           H  
ATOM   4474  HG3 GLN   304       9.815  65.199  53.619  1.00  0.00           H  
ATOM   4475  CD  GLN   304      10.860  66.884  52.911  1.00  0.00           C  
ATOM   4476  OE1 GLN   304      10.849  67.205  51.693  1.00  0.00           O  
ATOM   4477  NE2 GLN   304      12.049  67.124  53.482  1.00  0.00           N  
ATOM   4478 HE21 GLN   304      12.144  66.832  54.444  1.00  0.00           H  
ATOM   4479 HE22 GLN   304      12.847  67.490  52.982  1.00  0.00           H  
ATOM   4480  C   GLN   304       6.626  68.583  52.627  1.00  0.00           C  
ATOM   4481  O   GLN   304       5.712  68.487  53.483  1.00  0.00           O  
ATOM   4482  N   PRO   305       6.362  68.914  51.397  1.00  0.00           N  
ATOM   4483  CD  PRO   305       7.323  69.135  50.308  1.00  0.00           C  
ATOM   4484  HD2 PRO   305       7.932  70.021  50.485  1.00  0.00           H  
ATOM   4485  HD3 PRO   305       7.916  68.247  50.088  1.00  0.00           H  
ATOM   4486  CG  PRO   305       6.420  69.449  49.080  1.00  0.00           C  
ATOM   4487  HG2 PRO   305       6.182  68.561  48.493  1.00  0.00           H  
ATOM   4488  HG3 PRO   305       6.986  70.189  48.514  1.00  0.00           H  
ATOM   4489  CB  PRO   305       5.187  70.102  49.602  1.00  0.00           C  
ATOM   4490  HB2 PRO   305       4.326  69.888  48.969  1.00  0.00           H  
ATOM   4491  HB3 PRO   305       5.325  71.151  49.864  1.00  0.00           H  
ATOM   4492  CA  PRO   305       5.051  69.322  50.987  1.00  0.00           C  
ATOM   4493  HA  PRO   305       4.665  70.082  51.668  1.00  0.00           H  
ATOM   4494  C   PRO   305       4.044  68.163  50.880  1.00  0.00           C  
ATOM   4495  O   PRO   305       4.455  67.039  50.561  1.00  0.00           O  
ATOM   4496  N   GLU   306       2.730  68.505  51.043  1.00  0.00           N  
ATOM   4497  H   GLU   306       2.540  69.489  51.167  1.00  0.00           H  
ATOM   4498  CA  GLU   306       1.586  67.587  50.922  1.00  0.00           C  
ATOM   4499  HA  GLU   306       1.589  66.712  51.571  1.00  0.00           H  
ATOM   4500  CB  GLU   306       0.199  68.081  51.223  1.00  0.00           C  
ATOM   4501  HB2 GLU   306      -0.411  67.178  51.186  1.00  0.00           H  
ATOM   4502  HB3 GLU   306      -0.236  68.726  50.459  1.00  0.00           H  
ATOM   4503  CG  GLU   306       0.048  68.564  52.647  1.00  0.00           C  
ATOM   4504  HG2 GLU   306      -0.939  68.999  52.809  1.00  0.00           H  
ATOM   4505  HG3 GLU   306       0.774  69.319  52.947  1.00  0.00           H  
ATOM   4506  CD  GLU   306       0.196  67.355  53.648  1.00  0.00           C  
ATOM   4507  OE1 GLU   306      -0.878  66.960  54.162  1.00  0.00           O  
ATOM   4508  OE2 GLU   306       1.325  66.934  54.117  1.00  0.00           O  
ATOM   4509  C   GLU   306       1.501  66.896  49.524  1.00  0.00           C  
ATOM   4510  O   GLU   306       0.963  65.754  49.347  1.00  0.00           O  
ATOM   4511  N   ASP   307       2.202  67.400  48.519  1.00  0.00           N  
ATOM   4512  H   ASP   307       2.740  68.232  48.715  1.00  0.00           H  
ATOM   4513  CA  ASP   307       2.286  66.878  47.120  1.00  0.00           C  
ATOM   4514  HA  ASP   307       1.288  66.757  46.700  1.00  0.00           H  
ATOM   4515  CB  ASP   307       3.079  67.920  46.252  1.00  0.00           C  
ATOM   4516  HB2 ASP   307       4.105  68.038  46.600  1.00  0.00           H  
ATOM   4517  HB3 ASP   307       3.158  67.527  45.239  1.00  0.00           H  
ATOM   4518  CG  ASP   307       2.452  69.291  46.229  1.00  0.00           C  
ATOM   4519  OD1 ASP   307       1.302  69.390  46.668  1.00  0.00           O  
ATOM   4520  OD2 ASP   307       2.971  70.254  45.615  1.00  0.00           O  
ATOM   4521  C   ASP   307       3.033  65.538  47.040  1.00  0.00           C  
ATOM   4522  O   ASP   307       3.442  65.165  45.951  1.00  0.00           O  
ATOM   4523  N   ALA   308       3.305  64.841  48.127  1.00  0.00           N  
ATOM   4524  H   ALA   308       2.959  65.246  48.985  1.00  0.00           H  
ATOM   4525  CA  ALA   308       4.077  63.603  48.095  1.00  0.00           C  
ATOM   4526  HA  ALA   308       5.089  63.808  47.744  1.00  0.00           H  
ATOM   4527  CB  ALA   308       4.180  63.191  49.574  1.00  0.00           C  
ATOM   4528  HB1 ALA   308       4.736  62.255  49.627  1.00  0.00           H  
ATOM   4529  HB2 ALA   308       4.617  63.982  50.184  1.00  0.00           H  
ATOM   4530  HB3 ALA   308       3.195  63.041  50.016  1.00  0.00           H  
ATOM   4531  C   ALA   308       3.459  62.519  47.066  1.00  0.00           C  
ATOM   4532  O   ALA   308       4.200  61.970  46.310  1.00  0.00           O  
ATOM   4533  N   PRO   309       2.079  62.421  46.900  1.00  0.00           N  
ATOM   4534  CD  PRO   309       1.069  62.901  47.850  1.00  0.00           C  
ATOM   4535  HD2 PRO   309       1.367  62.774  48.891  1.00  0.00           H  
ATOM   4536  HD3 PRO   309       0.947  63.935  47.527  1.00  0.00           H  
ATOM   4537  CG  PRO   309      -0.169  62.017  47.512  1.00  0.00           C  
ATOM   4538  HG2 PRO   309      -0.981  62.672  47.829  1.00  0.00           H  
ATOM   4539  HG3 PRO   309      -0.195  60.999  47.901  1.00  0.00           H  
ATOM   4540  CB  PRO   309      -0.038  61.951  45.978  1.00  0.00           C  
ATOM   4541  HB2 PRO   309      -0.570  61.082  45.591  1.00  0.00           H  
ATOM   4542  HB3 PRO   309      -0.418  62.911  45.626  1.00  0.00           H  
ATOM   4543  CA  PRO   309       1.443  61.784  45.778  1.00  0.00           C  
ATOM   4544  HA  PRO   309       1.705  60.726  45.780  1.00  0.00           H  
ATOM   4545  C   PRO   309       1.885  62.204  44.443  1.00  0.00           C  
ATOM   4546  O   PRO   309       1.940  61.361  43.567  1.00  0.00           O  
ATOM   4547  N   ALA   310       2.032  63.528  44.196  1.00  0.00           N  
ATOM   4548  H   ALA   310       2.231  64.096  45.007  1.00  0.00           H  
ATOM   4549  CA  ALA   310       2.192  64.077  42.871  1.00  0.00           C  
ATOM   4550  HA  ALA   310       1.444  63.561  42.269  1.00  0.00           H  
ATOM   4551  CB  ALA   310       1.686  65.553  42.826  1.00  0.00           C  
ATOM   4552  HB1 ALA   310       1.712  65.878  41.786  1.00  0.00           H  
ATOM   4553  HB2 ALA   310       0.721  65.774  43.283  1.00  0.00           H  
ATOM   4554  HB3 ALA   310       2.388  66.120  43.437  1.00  0.00           H  
ATOM   4555  C   ALA   310       3.606  63.987  42.381  1.00  0.00           C  
ATOM   4556  O   ALA   310       3.810  63.877  41.216  1.00  0.00           O  
ATOM   4557  N   ALA   311       4.629  63.854  43.258  1.00  0.00           N  
ATOM   4558  H   ALA   311       4.407  64.114  44.209  1.00  0.00           H  
ATOM   4559  CA  ALA   311       6.041  63.584  43.002  1.00  0.00           C  
ATOM   4560  HA  ALA   311       6.236  63.914  41.982  1.00  0.00           H  
ATOM   4561  CB  ALA   311       6.932  64.329  44.019  1.00  0.00           C  
ATOM   4562  HB1 ALA   311       6.752  65.400  43.931  1.00  0.00           H  
ATOM   4563  HB2 ALA   311       6.665  63.895  44.983  1.00  0.00           H  
ATOM   4564  HB3 ALA   311       7.979  64.096  43.823  1.00  0.00           H  
ATOM   4565  C   ALA   311       6.209  62.061  42.901  1.00  0.00           C  
ATOM   4566  O   ALA   311       7.228  61.508  43.313  1.00  0.00           O  
ATOM   4567  N   ALA   312       5.191  61.330  42.329  1.00  0.00           N  
ATOM   4568  H   ALA   312       4.428  61.849  41.919  1.00  0.00           H  
ATOM   4569  CA  ALA   312       5.115  59.903  42.299  1.00  0.00           C  
ATOM   4570  HA  ALA   312       4.090  59.586  42.108  1.00  0.00           H  
ATOM   4571  CB  ALA   312       6.040  59.319  41.183  1.00  0.00           C  
ATOM   4572  HB1 ALA   312       6.032  58.231  41.248  1.00  0.00           H  
ATOM   4573  HB2 ALA   312       5.634  59.698  40.245  1.00  0.00           H  
ATOM   4574  HB3 ALA   312       7.081  59.636  41.248  1.00  0.00           H  
ATOM   4575  C   ALA   312       5.407  59.296  43.683  1.00  0.00           C  
ATOM   4576  O   ALA   312       6.395  58.585  43.918  1.00  0.00           O  
ATOM   4577  N   ASN   313       4.560  59.596  44.675  1.00  0.00           N  
ATOM   4578  H   ASN   313       3.749  60.171  44.498  1.00  0.00           H  
ATOM   4579  CA  ASN   313       4.640  59.070  46.030  1.00  0.00           C  
ATOM   4580  HA  ASN   313       4.083  59.778  46.645  1.00  0.00           H  
ATOM   4581  CB  ASN   313       3.935  57.690  46.267  1.00  0.00           C  
ATOM   4582  HB2 ASN   313       4.084  57.464  47.323  1.00  0.00           H  
ATOM   4583  HB3 ASN   313       4.282  56.925  45.573  1.00  0.00           H  
ATOM   4584  CG  ASN   313       2.447  57.707  45.993  1.00  0.00           C  
ATOM   4585  OD1 ASN   313       1.993  57.651  44.822  1.00  0.00           O  
ATOM   4586  ND2 ASN   313       1.532  57.805  46.969  1.00  0.00           N  
ATOM   4587 HD21 ASN   313       1.721  58.100  47.916  1.00  0.00           H  
ATOM   4588 HD22 ASN   313       0.568  57.933  46.697  1.00  0.00           H  
ATOM   4589  C   ASN   313       6.046  59.152  46.643  1.00  0.00           C  
ATOM   4590  O   ASN   313       6.386  58.405  47.532  1.00  0.00           O  
ATOM   4591  N   GLY   314       6.815  60.149  46.210  1.00  0.00           N  
ATOM   4592  H   GLY   314       6.495  60.754  45.468  1.00  0.00           H  
ATOM   4593  CA  GLY   314       8.053  60.538  46.897  1.00  0.00           C  
ATOM   4594  HA2 GLY   314       7.987  61.610  47.082  1.00  0.00           H  
ATOM   4595  HA3 GLY   314       8.273  59.911  47.762  1.00  0.00           H  
ATOM   4596  C   GLY   314       9.303  60.298  45.972  1.00  0.00           C  
ATOM   4597  O   GLY   314      10.315  60.895  46.115  1.00  0.00           O  
ATOM   4598  N   ALA   315       9.156  59.431  44.922  1.00  0.00           N  
ATOM   4599  H   ALA   315       8.244  59.002  44.854  1.00  0.00           H  
ATOM   4600  CA  ALA   315      10.243  58.908  44.083  1.00  0.00           C  
ATOM   4601  HA  ALA   315      11.102  58.666  44.709  1.00  0.00           H  
ATOM   4602  CB  ALA   315       9.831  57.671  43.256  1.00  0.00           C  
ATOM   4603  HB1 ALA   315      10.613  57.408  42.544  1.00  0.00           H  
ATOM   4604  HB2 ALA   315       9.552  56.863  43.932  1.00  0.00           H  
ATOM   4605  HB3 ALA   315       8.875  57.964  42.822  1.00  0.00           H  
ATOM   4606  C   ALA   315      10.935  59.965  43.142  1.00  0.00           C  
ATOM   4607  O   ALA   315      12.141  59.734  42.766  1.00  0.00           O  
ATOM   4608  N   LEU   316      10.336  61.108  42.915  1.00  0.00           N  
ATOM   4609  H   LEU   316       9.363  61.247  43.147  1.00  0.00           H  
ATOM   4610  CA  LEU   316      11.021  62.262  42.240  1.00  0.00           C  
ATOM   4611  HA  LEU   316      11.710  62.002  41.436  1.00  0.00           H  
ATOM   4612  CB  LEU   316       9.968  63.089  41.501  1.00  0.00           C  
ATOM   4613  HB2 LEU   316      10.505  63.860  40.949  1.00  0.00           H  
ATOM   4614  HB3 LEU   316       9.244  63.592  42.142  1.00  0.00           H  
ATOM   4615  CG  LEU   316       9.094  62.331  40.414  1.00  0.00           C  
ATOM   4616  HG  LEU   316       8.289  61.855  40.972  1.00  0.00           H  
ATOM   4617  CD1 LEU   316       8.404  63.196  39.430  1.00  0.00           C  
ATOM   4618 HD11 LEU   316       7.963  63.967  40.061  1.00  0.00           H  
ATOM   4619 HD12 LEU   316       7.745  62.745  38.688  1.00  0.00           H  
ATOM   4620 HD13 LEU   316       9.144  63.597  38.737  1.00  0.00           H  
ATOM   4621  CD2 LEU   316       9.829  61.257  39.604  1.00  0.00           C  
ATOM   4622 HD21 LEU   316      10.277  60.514  40.263  1.00  0.00           H  
ATOM   4623 HD22 LEU   316       9.163  60.795  38.875  1.00  0.00           H  
ATOM   4624 HD23 LEU   316      10.588  61.810  39.050  1.00  0.00           H  
ATOM   4625  C   LEU   316      11.861  63.123  43.233  1.00  0.00           C  
ATOM   4626  O   LEU   316      12.734  63.860  42.708  1.00  0.00           O  
ATOM   4627  N   SER   317      11.677  62.907  44.564  1.00  0.00           N  
ATOM   4628  H   SER   317      10.839  62.367  44.730  1.00  0.00           H  
ATOM   4629  CA  SER   317      12.317  63.590  45.718  1.00  0.00           C  
ATOM   4630  HA  SER   317      12.661  64.586  45.438  1.00  0.00           H  
ATOM   4631  CB  SER   317      11.175  63.998  46.719  1.00  0.00           C  
ATOM   4632  HB2 SER   317      10.647  63.159  47.171  1.00  0.00           H  
ATOM   4633  HB3 SER   317      11.655  64.598  47.493  1.00  0.00           H  
ATOM   4634  OG  SER   317      10.190  64.778  45.996  1.00  0.00           O  
ATOM   4635  HG  SER   317       9.401  64.935  46.519  1.00  0.00           H  
ATOM   4636  C   SER   317      13.364  62.693  46.411  1.00  0.00           C  
ATOM   4637  O   SER   317      14.191  63.185  47.134  1.00  0.00           O  
ATOM   4638  N   GLU   318      13.410  61.423  45.995  1.00  0.00           N  
ATOM   4639  H   GLU   318      12.642  61.100  45.424  1.00  0.00           H  
ATOM   4640  CA  GLU   318      14.404  60.401  46.382  1.00  0.00           C  
ATOM   4641  HA  GLU   318      14.453  60.406  47.471  1.00  0.00           H  
ATOM   4642  CB  GLU   318      13.811  59.079  45.940  1.00  0.00           C  
ATOM   4643  HB2 GLU   318      13.720  59.167  44.857  1.00  0.00           H  
ATOM   4644  HB3 GLU   318      12.781  59.147  46.289  1.00  0.00           H  
ATOM   4645  CG  GLU   318      14.301  57.711  46.408  1.00  0.00           C  
ATOM   4646  HG2 GLU   318      14.955  57.899  47.260  1.00  0.00           H  
ATOM   4647  HG3 GLU   318      13.480  57.079  46.746  1.00  0.00           H  
ATOM   4648  CD  GLU   318      15.148  56.980  45.332  1.00  0.00           C  
ATOM   4649  OE1 GLU   318      14.578  56.713  44.255  1.00  0.00           O  
ATOM   4650  OE2 GLU   318      16.331  56.761  45.518  1.00  0.00           O  
ATOM   4651  C   GLU   318      15.786  60.738  45.732  1.00  0.00           C  
ATOM   4652  O   GLU   318      16.598  59.890  45.360  1.00  0.00           O  
ATOM   4653  N   GLN   319      16.139  61.978  45.525  1.00  0.00           N  
ATOM   4654  H   GLN   319      15.451  62.628  45.877  1.00  0.00           H  
ATOM   4655  CA  GLN   319      17.204  62.509  44.718  1.00  0.00           C  
ATOM   4656  HA  GLN   319      17.125  61.948  43.787  1.00  0.00           H  
ATOM   4657  CB  GLN   319      17.124  64.059  44.565  1.00  0.00           C  
ATOM   4658  HB2 GLN   319      17.946  64.453  43.967  1.00  0.00           H  
ATOM   4659  HB3 GLN   319      17.257  64.428  45.582  1.00  0.00           H  
ATOM   4660  CG  GLN   319      15.729  64.387  43.909  1.00  0.00           C  
ATOM   4661  HG2 GLN   319      14.901  64.194  44.591  1.00  0.00           H  
ATOM   4662  HG3 GLN   319      15.584  63.701  43.075  1.00  0.00           H  
ATOM   4663  CD  GLN   319      15.578  65.786  43.327  1.00  0.00           C  
ATOM   4664  OE1 GLN   319      16.379  66.683  43.471  1.00  0.00           O  
ATOM   4665  NE2 GLN   319      14.435  66.174  42.704  1.00  0.00           N  
ATOM   4666 HE21 GLN   319      13.642  65.560  42.585  1.00  0.00           H  
ATOM   4667 HE22 GLN   319      14.317  67.140  42.437  1.00  0.00           H  
ATOM   4668  C   GLN   319      18.545  62.181  45.302  1.00  0.00           C  
ATOM   4669  O   GLN   319      18.635  62.295  46.535  1.00  0.00           O  
ATOM   4670  N   SER   320      19.542  61.784  44.544  1.00  0.00           N  
ATOM   4671  H   SER   320      19.390  61.735  43.547  1.00  0.00           H  
ATOM   4672  CA  SER   320      20.884  61.410  45.093  1.00  0.00           C  
ATOM   4673  HA  SER   320      20.784  60.715  45.927  1.00  0.00           H  
ATOM   4674  CB  SER   320      21.788  60.733  44.064  1.00  0.00           C  
ATOM   4675  HB2 SER   320      22.174  61.374  43.271  1.00  0.00           H  
ATOM   4676  HB3 SER   320      22.631  60.360  44.645  1.00  0.00           H  
ATOM   4677  OG  SER   320      21.235  59.575  43.573  1.00  0.00           O  
ATOM   4678  HG  SER   320      21.261  58.998  44.339  1.00  0.00           H  
ATOM   4679  C   SER   320      21.700  62.615  45.682  1.00  0.00           C  
ATOM   4680  O   SER   320      21.728  63.758  45.163  1.00  0.00           O  
ATOM   4681  N   GLY   321      22.388  62.385  46.853  1.00  0.00           N  
ATOM   4682  H   GLY   321      22.323  61.410  47.109  1.00  0.00           H  
ATOM   4683  CA  GLY   321      23.286  63.255  47.609  1.00  0.00           C  
ATOM   4684  HA2 GLY   321      23.898  63.929  47.009  1.00  0.00           H  
ATOM   4685  HA3 GLY   321      22.631  63.875  48.220  1.00  0.00           H  
ATOM   4686  C   GLY   321      24.145  62.534  48.638  1.00  0.00           C  
ATOM   4687  O   GLY   321      23.628  62.024  49.618  1.00  0.00           O  
ATOM   4688  N   VAL   322      25.461  62.556  48.451  1.00  0.00           N  
ATOM   4689  H   VAL   322      25.864  63.017  47.648  1.00  0.00           H  
ATOM   4690  CA  VAL   322      26.459  61.961  49.382  1.00  0.00           C  
ATOM   4691  HA  VAL   322      25.925  61.736  50.306  1.00  0.00           H  
ATOM   4692  CB  VAL   322      27.004  60.703  48.721  1.00  0.00           C  
ATOM   4693  HB  VAL   322      27.452  61.021  47.780  1.00  0.00           H  
ATOM   4694  CG1 VAL   322      28.134  60.008  49.492  1.00  0.00           C  
ATOM   4695 HG11 VAL   322      27.712  59.546  50.385  1.00  0.00           H  
ATOM   4696 HG12 VAL   322      28.874  60.698  49.896  1.00  0.00           H  
ATOM   4697 HG13 VAL   322      28.655  59.266  48.887  1.00  0.00           H  
ATOM   4698  CG2 VAL   322      25.903  59.592  48.394  1.00  0.00           C  
ATOM   4699 HG21 VAL   322      25.436  59.196  49.296  1.00  0.00           H  
ATOM   4700 HG22 VAL   322      26.283  58.720  47.862  1.00  0.00           H  
ATOM   4701 HG23 VAL   322      25.124  60.008  47.755  1.00  0.00           H  
ATOM   4702  C   VAL   322      27.543  63.033  49.612  1.00  0.00           C  
ATOM   4703  O   VAL   322      28.049  63.612  48.677  1.00  0.00           O  
ATOM   4704  N   ALA   323      27.917  63.302  50.860  1.00  0.00           N  
ATOM   4705  H   ALA   323      27.661  62.680  51.613  1.00  0.00           H  
ATOM   4706  CA  ALA   323      28.851  64.376  51.279  1.00  0.00           C  
ATOM   4707  HA  ALA   323      29.121  64.982  50.415  1.00  0.00           H  
ATOM   4708  CB  ALA   323      28.055  65.346  52.279  1.00  0.00           C  
ATOM   4709  HB1 ALA   323      28.791  66.013  52.728  1.00  0.00           H  
ATOM   4710  HB2 ALA   323      27.427  66.019  51.693  1.00  0.00           H  
ATOM   4711  HB3 ALA   323      27.512  64.736  53.000  1.00  0.00           H  
ATOM   4712  C   ALA   323      30.144  63.715  51.883  1.00  0.00           C  
ATOM   4713  O   ALA   323      30.006  62.587  52.409  1.00  0.00           O  
ATOM   4714  N   TRP   324      31.342  64.347  51.796  1.00  0.00           N  
ATOM   4715  H   TRP   324      31.279  65.284  51.424  1.00  0.00           H  
ATOM   4716  CA  TRP   324      32.613  63.819  52.182  1.00  0.00           C  
ATOM   4717  HA  TRP   324      32.384  62.868  52.663  1.00  0.00           H  
ATOM   4718  CB  TRP   324      33.359  63.457  50.916  1.00  0.00           C  
ATOM   4719  HB2 TRP   324      32.939  62.515  50.562  1.00  0.00           H  
ATOM   4720  HB3 TRP   324      33.317  64.289  50.214  1.00  0.00           H  
ATOM   4721  CG  TRP   324      34.745  63.058  51.153  1.00  0.00           C  
ATOM   4722  CD1 TRP   324      35.211  62.331  52.161  1.00  0.00           C  
ATOM   4723  HD1 TRP   324      34.695  61.891  53.002  1.00  0.00           H  
ATOM   4724  NE1 TRP   324      36.603  62.144  51.972  1.00  0.00           N  
ATOM   4725  HE1 TRP   324      37.136  61.451  52.478  1.00  0.00           H  
ATOM   4726  CE2 TRP   324      37.025  62.794  50.864  1.00  0.00           C  
ATOM   4727  CZ2 TRP   324      38.293  62.920  50.281  1.00  0.00           C  
ATOM   4728  HZ2 TRP   324      39.217  62.460  50.600  1.00  0.00           H  
ATOM   4729  CH2 TRP   324      38.390  63.683  49.080  1.00  0.00           C  
ATOM   4730  HH2 TRP   324      39.340  63.714  48.566  1.00  0.00           H  
ATOM   4731  CZ3 TRP   324      37.312  64.324  48.468  1.00  0.00           C  
ATOM   4732  HZ3 TRP   324      37.408  64.875  47.544  1.00  0.00           H  
ATOM   4733  CE3 TRP   324      35.993  64.116  49.017  1.00  0.00           C  
ATOM   4734  HE3 TRP   324      35.123  64.498  48.505  1.00  0.00           H  
ATOM   4735  CD2 TRP   324      35.868  63.413  50.244  1.00  0.00           C  
ATOM   4736  C   TRP   324      33.365  64.746  53.101  1.00  0.00           C  
ATOM   4737  O   TRP   324      33.444  65.955  52.835  1.00  0.00           O  
ATOM   4738  N   VAL   325      33.891  64.173  54.247  1.00  0.00           N  
ATOM   4739  H   VAL   325      33.627  63.210  54.400  1.00  0.00           H  
ATOM   4740  CA  VAL   325      34.786  64.898  55.184  1.00  0.00           C  
ATOM   4741  HA  VAL   325      34.825  65.933  54.844  1.00  0.00           H  
ATOM   4742  CB  VAL   325      34.404  64.733  56.686  1.00  0.00           C  
ATOM   4743  HB  VAL   325      34.357  63.693  57.012  1.00  0.00           H  
ATOM   4744  CG1 VAL   325      35.407  65.421  57.562  1.00  0.00           C  
ATOM   4745 HG11 VAL   325      35.630  66.388  57.113  1.00  0.00           H  
ATOM   4746 HG12 VAL   325      35.092  65.431  58.606  1.00  0.00           H  
ATOM   4747 HG13 VAL   325      36.240  64.718  57.553  1.00  0.00           H  
ATOM   4748  CG2 VAL   325      33.103  65.523  56.800  1.00  0.00           C  
ATOM   4749 HG21 VAL   325      32.729  65.674  57.812  1.00  0.00           H  
ATOM   4750 HG22 VAL   325      32.314  64.857  56.450  1.00  0.00           H  
ATOM   4751 HG23 VAL   325      33.192  66.488  56.301  1.00  0.00           H  
ATOM   4752  C   VAL   325      36.178  64.174  54.890  1.00  0.00           C  
ATOM   4753  O   VAL   325      36.396  63.021  55.272  1.00  0.00           O  
ATOM   4754  N   PRO   326      37.136  64.844  54.178  1.00  0.00           N  
ATOM   4755  CD  PRO   326      36.898  66.086  53.481  1.00  0.00           C  
ATOM   4756  HD2 PRO   326      36.281  65.970  52.590  1.00  0.00           H  
ATOM   4757  HD3 PRO   326      36.345  66.808  54.083  1.00  0.00           H  
ATOM   4758  CG  PRO   326      38.310  66.544  53.038  1.00  0.00           C  
ATOM   4759  HG2 PRO   326      38.810  67.253  53.696  1.00  0.00           H  
ATOM   4760  HG3 PRO   326      38.350  67.038  52.067  1.00  0.00           H  
ATOM   4761  CB  PRO   326      39.251  65.320  53.109  1.00  0.00           C  
ATOM   4762  HB2 PRO   326      40.233  65.466  53.559  1.00  0.00           H  
ATOM   4763  HB3 PRO   326      39.376  64.807  52.156  1.00  0.00           H  
ATOM   4764  CA  PRO   326      38.532  64.406  54.080  1.00  0.00           C  
ATOM   4765  HA  PRO   326      38.457  63.378  53.725  1.00  0.00           H  
ATOM   4766  C   PRO   326      39.173  64.430  55.465  1.00  0.00           C  
ATOM   4767  O   PRO   326      38.885  65.296  56.299  1.00  0.00           O  
ATOM   4768  N   TYR   327      40.044  63.409  55.704  1.00  0.00           N  
ATOM   4769  H   TYR   327      40.257  62.761  54.959  1.00  0.00           H  
ATOM   4770  CA  TYR   327      40.974  63.288  56.821  1.00  0.00           C  
ATOM   4771  HA  TYR   327      40.472  63.182  57.782  1.00  0.00           H  
ATOM   4772  CB  TYR   327      41.725  62.006  56.591  1.00  0.00           C  
ATOM   4773  HB2 TYR   327      40.991  61.216  56.745  1.00  0.00           H  
ATOM   4774  HB3 TYR   327      42.054  62.105  55.556  1.00  0.00           H  
ATOM   4775  CG  TYR   327      42.908  61.645  57.564  1.00  0.00           C  
ATOM   4776  CD1 TYR   327      44.068  62.406  57.732  1.00  0.00           C  
ATOM   4777  HD1 TYR   327      44.208  63.335  57.199  1.00  0.00           H  
ATOM   4778  CE1 TYR   327      45.040  62.017  58.645  1.00  0.00           C  
ATOM   4779  HE1 TYR   327      45.981  62.545  58.680  1.00  0.00           H  
ATOM   4780  CZ  TYR   327      44.997  60.806  59.272  1.00  0.00           C  
ATOM   4781  OH  TYR   327      46.093  60.368  59.995  1.00  0.00           O  
ATOM   4782  HH  TYR   327      46.346  59.464  59.794  1.00  0.00           H  
ATOM   4783  CE2 TYR   327      43.939  59.963  59.007  1.00  0.00           C  
ATOM   4784  HE2 TYR   327      43.808  59.002  59.483  1.00  0.00           H  
ATOM   4785  CD2 TYR   327      42.876  60.353  58.158  1.00  0.00           C  
ATOM   4786  HD2 TYR   327      42.029  59.726  57.925  1.00  0.00           H  
ATOM   4787  C   TYR   327      41.814  64.580  56.945  1.00  0.00           C  
ATOM   4788  O   TYR   327      42.230  65.167  55.960  1.00  0.00           O  
ATOM   4789  N   THR   328      42.099  65.044  58.130  1.00  0.00           N  
ATOM   4790  H   THR   328      41.617  64.592  58.893  1.00  0.00           H  
ATOM   4791  CA  THR   328      43.114  66.082  58.398  1.00  0.00           C  
ATOM   4792  HA  THR   328      43.956  65.966  57.715  1.00  0.00           H  
ATOM   4793  CB  THR   328      42.511  67.487  58.329  1.00  0.00           C  
ATOM   4794  HB  THR   328      41.970  67.562  57.385  1.00  0.00           H  
ATOM   4795  CG2 THR   328      41.429  67.760  59.383  1.00  0.00           C  
ATOM   4796 HG21 THR   328      40.740  66.929  59.529  1.00  0.00           H  
ATOM   4797 HG22 THR   328      41.801  67.854  60.403  1.00  0.00           H  
ATOM   4798 HG23 THR   328      40.730  68.562  59.145  1.00  0.00           H  
ATOM   4799  OG1 THR   328      43.576  68.373  58.463  1.00  0.00           O  
ATOM   4800  HG1 THR   328      44.215  68.130  57.789  1.00  0.00           H  
ATOM   4801  C   THR   328      43.740  65.927  59.795  1.00  0.00           C  
ATOM   4802  O   THR   328      43.126  65.202  60.615  1.00  0.00           O  
ATOM   4803  N   ASP   329      44.812  66.622  60.168  1.00  0.00           N  
ATOM   4804  H   ASP   329      45.265  67.264  59.534  1.00  0.00           H  
ATOM   4805  CA  ASP   329      45.407  66.536  61.494  1.00  0.00           C  
ATOM   4806  HA  ASP   329      45.654  65.490  61.674  1.00  0.00           H  
ATOM   4807  CB  ASP   329      46.781  67.177  61.452  1.00  0.00           C  
ATOM   4808  HB2 ASP   329      47.135  67.143  62.482  1.00  0.00           H  
ATOM   4809  HB3 ASP   329      46.664  68.239  61.234  1.00  0.00           H  
ATOM   4810  CG  ASP   329      47.823  66.524  60.552  1.00  0.00           C  
ATOM   4811  OD1 ASP   329      48.885  67.160  60.249  1.00  0.00           O  
ATOM   4812  OD2 ASP   329      47.666  65.363  60.110  1.00  0.00           O  
ATOM   4813  C   ASP   329      44.612  66.990  62.760  1.00  0.00           C  
ATOM   4814  O   ASP   329      44.885  66.661  63.891  1.00  0.00           O  
ATOM   4815  N   GLU   330      43.587  67.815  62.477  1.00  0.00           N  
ATOM   4816  H   GLU   330      43.597  68.139  61.521  1.00  0.00           H  
ATOM   4817  CA  GLU   330      42.470  68.189  63.385  1.00  0.00           C  
ATOM   4818  HA  GLU   330      42.870  68.357  64.385  1.00  0.00           H  
ATOM   4819  CB  GLU   330      41.931  69.469  62.903  1.00  0.00           C  
ATOM   4820  HB2 GLU   330      41.250  69.286  62.072  1.00  0.00           H  
ATOM   4821  HB3 GLU   330      42.725  70.091  62.492  1.00  0.00           H  
ATOM   4822  CG  GLU   330      41.147  70.253  64.046  1.00  0.00           C  
ATOM   4823  HG2 GLU   330      40.755  71.080  63.454  1.00  0.00           H  
ATOM   4824  HG3 GLU   330      40.281  69.672  64.366  1.00  0.00           H  
ATOM   4825  CD  GLU   330      42.193  70.646  65.088  1.00  0.00           C  
ATOM   4826  OE1 GLU   330      41.933  70.385  66.341  1.00  0.00           O  
ATOM   4827  OE2 GLU   330      43.241  71.224  64.727  1.00  0.00           O  
ATOM   4828  C   GLU   330      41.391  67.089  63.670  1.00  0.00           C  
ATOM   4829  O   GLU   330      40.874  67.018  64.748  1.00  0.00           O  
ATOM   4830  N   ALA   331      41.194  66.203  62.712  1.00  0.00           N  
ATOM   4831  H   ALA   331      41.827  66.307  61.932  1.00  0.00           H  
ATOM   4832  CA  ALA   331      40.332  65.035  62.872  1.00  0.00           C  
ATOM   4833  HA  ALA   331      40.136  64.768  63.911  1.00  0.00           H  
ATOM   4834  CB  ALA   331      38.977  65.556  62.354  1.00  0.00           C  
ATOM   4835  HB1 ALA   331      39.100  66.041  61.386  1.00  0.00           H  
ATOM   4836  HB2 ALA   331      38.617  66.278  63.087  1.00  0.00           H  
ATOM   4837  HB3 ALA   331      38.222  64.775  62.266  1.00  0.00           H  
ATOM   4838  C   ALA   331      40.927  63.932  62.031  1.00  0.00           C  
ATOM   4839  O   ALA   331      40.513  63.814  60.885  1.00  0.00           O  
ATOM   4840  N   PRO   332      41.834  63.080  62.547  1.00  0.00           N  
ATOM   4841  CD  PRO   332      42.489  63.204  63.869  1.00  0.00           C  
ATOM   4842  HD2 PRO   332      42.883  64.204  64.052  1.00  0.00           H  
ATOM   4843  HD3 PRO   332      41.794  63.023  64.689  1.00  0.00           H  
ATOM   4844  CG  PRO   332      43.677  62.232  63.799  1.00  0.00           C  
ATOM   4845  HG2 PRO   332      43.345  61.316  64.287  1.00  0.00           H  
ATOM   4846  HG3 PRO   332      44.583  62.644  64.243  1.00  0.00           H  
ATOM   4847  CB  PRO   332      43.948  62.014  62.345  1.00  0.00           C  
ATOM   4848  HB2 PRO   332      44.597  62.755  61.877  1.00  0.00           H  
ATOM   4849  HB3 PRO   332      44.363  61.025  62.152  1.00  0.00           H  
ATOM   4850  CA  PRO   332      42.600  62.169  61.678  1.00  0.00           C  
ATOM   4851  HA  PRO   332      42.730  62.564  60.670  1.00  0.00           H  
ATOM   4852  C   PRO   332      41.831  60.855  61.409  1.00  0.00           C  
ATOM   4853  O   PRO   332      42.310  59.792  61.810  1.00  0.00           O  
ATOM   4854  N   PHE   333      40.684  61.057  60.692  1.00  0.00           N  
ATOM   4855  H   PHE   333      40.578  61.963  60.260  1.00  0.00           H  
ATOM   4856  CA  PHE   333      39.726  60.032  60.281  1.00  0.00           C  
ATOM   4857  HA  PHE   333      40.227  59.108  59.994  1.00  0.00           H  
ATOM   4858  CB  PHE   333      38.779  59.568  61.405  1.00  0.00           C  
ATOM   4859  HB2 PHE   333      37.922  59.074  60.947  1.00  0.00           H  
ATOM   4860  HB3 PHE   333      39.292  58.738  61.890  1.00  0.00           H  
ATOM   4861  CG  PHE   333      38.318  60.679  62.268  1.00  0.00           C  
ATOM   4862  CD1 PHE   333      39.078  60.995  63.442  1.00  0.00           C  
ATOM   4863  HD1 PHE   333      40.017  60.491  63.618  1.00  0.00           H  
ATOM   4864  CE1 PHE   333      38.755  62.056  64.226  1.00  0.00           C  
ATOM   4865  HE1 PHE   333      39.366  62.390  65.051  1.00  0.00           H  
ATOM   4866  CZ  PHE   333      37.512  62.655  64.049  1.00  0.00           C  
ATOM   4867  HZ  PHE   333      37.115  63.369  64.756  1.00  0.00           H  
ATOM   4868  CE2 PHE   333      36.735  62.390  62.917  1.00  0.00           C  
ATOM   4869  HE2 PHE   333      35.910  63.054  62.706  1.00  0.00           H  
ATOM   4870  CD2 PHE   333      37.170  61.424  61.956  1.00  0.00           C  
ATOM   4871  HD2 PHE   333      36.695  61.339  60.990  1.00  0.00           H  
ATOM   4872  C   PHE   333      38.888  60.535  59.080  1.00  0.00           C  
ATOM   4873  O   PHE   333      38.733  61.737  58.961  1.00  0.00           O  
ATOM   4874  N   HIE   334      38.516  59.632  58.147  1.00  0.00           N  
ATOM   4875  H   HIE   334      38.826  58.676  58.251  1.00  0.00           H  
ATOM   4876  CA  HIE   334      37.551  59.888  57.003  1.00  0.00           C  
ATOM   4877  HA  HIE   334      37.710  60.889  56.603  1.00  0.00           H  
ATOM   4878  CB  HIE   334      37.831  58.837  55.889  1.00  0.00           C  
ATOM   4879  HB2 HIE   334      38.844  59.000  55.523  1.00  0.00           H  
ATOM   4880  HB3 HIE   334      37.868  57.912  56.464  1.00  0.00           H  
ATOM   4881  CG  HIE   334      36.894  58.655  54.760  1.00  0.00           C  
ATOM   4882  ND1 HIE   334      36.285  59.673  54.075  1.00  0.00           N  
ATOM   4883  CE1 HIE   334      35.561  59.065  53.113  1.00  0.00           C  
ATOM   4884  HE1 HIE   334      34.888  59.548  52.419  1.00  0.00           H  
ATOM   4885  NE2 HIE   334      35.665  57.709  53.192  1.00  0.00           N  
ATOM   4886  HE2 HIE   334      35.227  56.997  52.625  1.00  0.00           H  
ATOM   4887  CD2 HIE   334      36.497  57.418  54.273  1.00  0.00           C  
ATOM   4888  HD2 HIE   334      36.672  56.466  54.751  1.00  0.00           H  
ATOM   4889  C   HIE   334      36.085  59.862  57.443  1.00  0.00           C  
ATOM   4890  O   HIE   334      35.797  59.271  58.496  1.00  0.00           O  
ATOM   4891  N   GLY   335      35.146  60.491  56.715  1.00  0.00           N  
ATOM   4892  H   GLY   335      35.354  60.885  55.809  1.00  0.00           H  
ATOM   4893  CA  GLY   335      33.758  60.405  56.993  1.00  0.00           C  
ATOM   4894  HA2 GLY   335      33.495  59.446  57.440  1.00  0.00           H  
ATOM   4895  HA3 GLY   335      33.507  61.090  57.802  1.00  0.00           H  
ATOM   4896  C   GLY   335      32.862  60.521  55.709  1.00  0.00           C  
ATOM   4897  O   GLY   335      33.218  61.277  54.740  1.00  0.00           O  
ATOM   4898  N   GLN   336      31.676  59.886  55.767  1.00  0.00           N  
ATOM   4899  H   GLN   336      31.389  59.428  56.620  1.00  0.00           H  
ATOM   4900  CA  GLN   336      30.591  59.989  54.825  1.00  0.00           C  
ATOM   4901  HA  GLN   336      30.789  60.821  54.148  1.00  0.00           H  
ATOM   4902  CB  GLN   336      30.584  58.723  53.958  1.00  0.00           C  
ATOM   4903  HB2 GLN   336      31.564  58.252  53.886  1.00  0.00           H  
ATOM   4904  HB3 GLN   336      30.232  58.921  52.945  1.00  0.00           H  
ATOM   4905  CG  GLN   336      29.734  57.533  54.533  1.00  0.00           C  
ATOM   4906  HG2 GLN   336      30.022  57.153  55.513  1.00  0.00           H  
ATOM   4907  HG3 GLN   336      28.726  57.908  54.710  1.00  0.00           H  
ATOM   4908  CD  GLN   336      29.603  56.319  53.600  1.00  0.00           C  
ATOM   4909  OE1 GLN   336      30.305  56.236  52.632  1.00  0.00           O  
ATOM   4910  NE2 GLN   336      28.825  55.332  53.914  1.00  0.00           N  
ATOM   4911 HE21 GLN   336      28.367  55.244  54.810  1.00  0.00           H  
ATOM   4912 HE22 GLN   336      28.853  54.511  53.326  1.00  0.00           H  
ATOM   4913  C   GLN   336      29.231  60.386  55.467  1.00  0.00           C  
ATOM   4914  O   GLN   336      28.894  60.016  56.602  1.00  0.00           O  
ATOM   4915  N   ILE   337      28.375  61.157  54.750  1.00  0.00           N  
ATOM   4916  H   ILE   337      28.700  61.647  53.929  1.00  0.00           H  
ATOM   4917  CA  ILE   337      26.990  61.583  55.209  1.00  0.00           C  
ATOM   4918  HA  ILE   337      26.574  60.836  55.885  1.00  0.00           H  
ATOM   4919  CB  ILE   337      27.037  62.977  55.854  1.00  0.00           C  
ATOM   4920  HB  ILE   337      27.582  63.681  55.226  1.00  0.00           H  
ATOM   4921  CG2 ILE   337      25.580  63.478  56.119  1.00  0.00           C  
ATOM   4922 HG21 ILE   337      25.631  64.389  56.716  1.00  0.00           H  
ATOM   4923 HG22 ILE   337      25.073  62.702  56.691  1.00  0.00           H  
ATOM   4924 HG23 ILE   337      25.081  63.754  55.190  1.00  0.00           H  
ATOM   4925  CG1 ILE   337      27.764  63.073  57.154  1.00  0.00           C  
ATOM   4926 HG12 ILE   337      27.256  63.828  57.754  1.00  0.00           H  
ATOM   4927 HG13 ILE   337      27.747  62.147  57.729  1.00  0.00           H  
ATOM   4928  CD1 ILE   337      29.289  63.479  57.111  1.00  0.00           C  
ATOM   4929 HD11 ILE   337      29.775  63.114  58.016  1.00  0.00           H  
ATOM   4930 HD12 ILE   337      29.304  64.535  56.844  1.00  0.00           H  
ATOM   4931 HD13 ILE   337      29.688  62.967  56.236  1.00  0.00           H  
ATOM   4932  C   ILE   337      26.111  61.644  53.893  1.00  0.00           C  
ATOM   4933  O   ILE   337      26.457  62.205  52.905  1.00  0.00           O  
ATOM   4934  N   MET   338      24.840  61.083  53.947  1.00  0.00           N  
ATOM   4935  H   MET   338      24.636  60.651  54.837  1.00  0.00           H  
ATOM   4936  CA  MET   338      24.027  60.784  52.727  1.00  0.00           C  
ATOM   4937  HA  MET   338      24.177  61.634  52.062  1.00  0.00           H
[truncated: 4,062,521 more chars]
