# Supplementary material for: Mechanistic insights into glycoside 3-oxidases involved in C-glycoside metabolism in soil microorganisms
Source: Nat Commun. 2023 Nov 14;14:7289. doi: 10.1038/s41467-023-42000-3 (PMC10646112; doi:10.1038/s41467-023-42000-3)
Supplement: Supplementary file 5 — Supplementary Data 1 [file 41467_2023_42000_MOESM5_ESM.zip › SuppInfo-MD-files/cMDs-for-MMPBSA/mang_end_10.pdb]

CRYST1   82.011   80.897   75.249  90.00  90.00  90.00               1
ATOM      1  N   ARG     1      28.924  46.745  16.161  1.00  0.00           N  
ATOM      2  H1  ARG     1      28.014  46.625  15.739  1.00  0.00           H  
ATOM      3  H2  ARG     1      29.408  47.388  15.551  1.00  0.00           H  
ATOM      4  H3  ARG     1      29.393  45.853  16.090  1.00  0.00           H  
ATOM      5  CA  ARG     1      28.665  47.146  17.522  1.00  0.00           C  
ATOM      6  HA  ARG     1      28.107  48.082  17.528  1.00  0.00           H  
ATOM      7  CB  ARG     1      27.732  46.148  18.274  1.00  0.00           C  
ATOM      8  HB2 ARG     1      26.833  46.072  17.662  1.00  0.00           H  
ATOM      9  HB3 ARG     1      28.278  45.205  18.263  1.00  0.00           H  
ATOM     10  CG  ARG     1      27.381  46.573  19.644  1.00  0.00           C  
ATOM     11  HG2 ARG     1      26.868  47.522  19.485  1.00  0.00           H  
ATOM     12  HG3 ARG     1      28.231  46.774  20.296  1.00  0.00           H  
ATOM     13  CD  ARG     1      26.529  45.572  20.429  1.00  0.00           C  
ATOM     14  HD2 ARG     1      25.753  45.175  19.775  1.00  0.00           H  
ATOM     15  HD3 ARG     1      27.187  44.796  20.819  1.00  0.00           H  
ATOM     16  NE  ARG     1      25.903  46.229  21.551  1.00  0.00           N  
ATOM     17  HE  ARG     1      26.085  47.221  21.599  1.00  0.00           H  
ATOM     18  CZ  ARG     1      25.481  45.649  22.617  1.00  0.00           C  
ATOM     19  NH1 ARG     1      25.058  44.371  22.665  1.00  0.00           N  
ATOM     20 HH11 ARG     1      25.034  43.758  21.862  1.00  0.00           H  
ATOM     21 HH12 ARG     1      24.745  43.991  23.547  1.00  0.00           H  
ATOM     22  NH2 ARG     1      25.240  46.408  23.631  1.00  0.00           N  
ATOM     23 HH21 ARG     1      25.592  47.355  23.661  1.00  0.00           H  
ATOM     24 HH22 ARG     1      25.053  45.875  24.468  1.00  0.00           H  
ATOM     25  C   ARG     1      30.000  47.437  18.173  1.00  0.00           C  
ATOM     26  O   ARG     1      30.227  48.567  18.615  1.00  0.00           O  
ATOM     27  N   TYR     2      30.815  46.378  18.332  1.00  0.00           N  
ATOM     28  H   TYR     2      30.644  45.488  17.886  1.00  0.00           H  
ATOM     29  CA  TYR     2      32.012  46.357  19.143  1.00  0.00           C  
ATOM     30  HA  TYR     2      31.784  46.975  20.012  1.00  0.00           H  
ATOM     31  CB  TYR     2      32.211  44.884  19.575  1.00  0.00           C  
ATOM     32  HB2 TYR     2      33.041  44.928  20.281  1.00  0.00           H  
ATOM     33  HB3 TYR     2      32.314  44.262  18.686  1.00  0.00           H  
ATOM     34  CG  TYR     2      31.089  44.286  20.329  1.00  0.00           C  
ATOM     35  CD1 TYR     2      30.558  44.786  21.503  1.00  0.00           C  
ATOM     36  HD1 TYR     2      31.032  45.655  21.936  1.00  0.00           H  
ATOM     37  CE1 TYR     2      29.445  44.276  22.168  1.00  0.00           C  
ATOM     38  HE1 TYR     2      29.115  44.630  23.134  1.00  0.00           H  
ATOM     39  CZ  TYR     2      28.834  43.182  21.605  1.00  0.00           C  
ATOM     40  OH  TYR     2      27.767  42.600  22.245  1.00  0.00           O  
ATOM     41  HH  TYR     2      27.816  42.768  23.189  1.00  0.00           H  
ATOM     42  CE2 TYR     2      29.207  42.680  20.322  1.00  0.00           C  
ATOM     43  HE2 TYR     2      28.686  41.859  19.851  1.00  0.00           H  
ATOM     44  CD2 TYR     2      30.341  43.276  19.668  1.00  0.00           C  
ATOM     45  HD2 TYR     2      30.673  42.854  18.731  1.00  0.00           H  
ATOM     46  C   TYR     2      33.219  47.097  18.604  1.00  0.00           C  
ATOM     47  O   TYR     2      33.470  47.176  17.403  1.00  0.00           O  
ATOM     48  N   PRO     3      34.171  47.472  19.474  1.00  0.00           N  
ATOM     49  CD  PRO     3      34.132  47.499  20.953  1.00  0.00           C  
ATOM     50  HD2 PRO     3      33.542  48.321  21.358  1.00  0.00           H  
ATOM     51  HD3 PRO     3      33.667  46.632  21.423  1.00  0.00           H  
ATOM     52  CG  PRO     3      35.588  47.679  21.389  1.00  0.00           C  
ATOM     53  HG2 PRO     3      36.007  46.674  21.452  1.00  0.00           H  
ATOM     54  HG3 PRO     3      35.787  48.265  22.286  1.00  0.00           H  
ATOM     55  CB  PRO     3      36.261  48.430  20.270  1.00  0.00           C  
ATOM     56  HB2 PRO     3      35.987  49.474  20.422  1.00  0.00           H  
ATOM     57  HB3 PRO     3      37.329  48.211  20.304  1.00  0.00           H  
ATOM     58  CA  PRO     3      35.547  47.836  18.999  1.00  0.00           C  
ATOM     59  HA  PRO     3      35.405  48.667  18.309  1.00  0.00           H  
ATOM     60  C   PRO     3      36.331  46.641  18.449  1.00  0.00           C  
ATOM     61  O   PRO     3      36.024  45.519  18.811  1.00  0.00           O  
ATOM     62  N   ALA     4      37.183  46.878  17.478  1.00  0.00           N  
ATOM     63  H   ALA     4      37.231  47.787  17.041  1.00  0.00           H  
ATOM     64  CA  ALA     4      38.221  45.966  17.034  1.00  0.00           C  
ATOM     65  HA  ALA     4      37.697  45.087  16.661  1.00  0.00           H  
ATOM     66  CB  ALA     4      38.989  46.413  15.735  1.00  0.00           C  
ATOM     67  HB1 ALA     4      38.259  46.841  15.049  1.00  0.00           H  
ATOM     68  HB2 ALA     4      39.422  45.533  15.257  1.00  0.00           H  
ATOM     69  HB3 ALA     4      39.676  47.213  16.011  1.00  0.00           H  
ATOM     70  C   ALA     4      39.258  45.470  18.034  1.00  0.00           C  
ATOM     71  O   ALA     4      39.418  44.251  18.191  1.00  0.00           O  
ATOM     72  N   ALA     5      39.806  46.273  18.923  1.00  0.00           N  
ATOM     73  H   ALA     5      39.579  47.257  18.916  1.00  0.00           H  
ATOM     74  CA  ALA     5      40.750  45.788  19.984  1.00  0.00           C  
ATOM     75  HA  ALA     5      40.543  44.794  20.380  1.00  0.00           H  
ATOM     76  CB  ALA     5      42.104  45.801  19.421  1.00  0.00           C  
ATOM     77  HB1 ALA     5      42.343  46.787  19.024  1.00  0.00           H  
ATOM     78  HB2 ALA     5      42.227  45.034  18.657  1.00  0.00           H  
ATOM     79  HB3 ALA     5      42.901  45.547  20.120  1.00  0.00           H  
ATOM     80  C   ALA     5      40.588  46.711  21.236  1.00  0.00           C  
ATOM     81  O   ALA     5      40.108  47.822  21.199  1.00  0.00           O  
ATOM     82  N   VAL     6      41.117  46.227  22.383  1.00  0.00           N  
ATOM     83  H   VAL     6      41.489  45.295  22.276  1.00  0.00           H  
ATOM     84  CA  VAL     6      40.883  46.877  23.723  1.00  0.00           C  
ATOM     85  HA  VAL     6      41.004  47.939  23.513  1.00  0.00           H  
ATOM     86  CB  VAL     6      39.420  46.610  24.265  1.00  0.00           C  
ATOM     87  HB  VAL     6      38.790  46.531  23.379  1.00  0.00           H  
ATOM     88  CG1 VAL     6      39.057  45.292  24.966  1.00  0.00           C  
ATOM     89 HG11 VAL     6      39.022  44.454  24.271  1.00  0.00           H  
ATOM     90 HG12 VAL     6      39.858  45.001  25.645  1.00  0.00           H  
ATOM     91 HG13 VAL     6      38.122  45.385  25.520  1.00  0.00           H  
ATOM     92  CG2 VAL     6      38.971  47.830  25.083  1.00  0.00           C  
ATOM     93 HG21 VAL     6      37.899  47.853  25.279  1.00  0.00           H  
ATOM     94 HG22 VAL     6      39.404  47.784  26.082  1.00  0.00           H  
ATOM     95 HG23 VAL     6      39.332  48.796  24.729  1.00  0.00           H  
ATOM     96  C   VAL     6      41.991  46.391  24.710  1.00  0.00           C  
ATOM     97  O   VAL     6      42.752  45.448  24.443  1.00  0.00           O  
ATOM     98  N   ASP     7      42.233  47.164  25.750  1.00  0.00           N  
ATOM     99  H   ASP     7      41.504  47.792  26.056  1.00  0.00           H  
ATOM    100  CA  ASP     7      43.327  46.758  26.689  1.00  0.00           C  
ATOM    101  HA  ASP     7      44.036  46.209  26.069  1.00  0.00           H  
ATOM    102  CB  ASP     7      44.020  47.910  27.395  1.00  0.00           C  
ATOM    103  HB2 ASP     7      44.804  47.455  28.000  1.00  0.00           H  
ATOM    104  HB3 ASP     7      43.261  48.321  28.060  1.00  0.00           H  
ATOM    105  CG  ASP     7      44.536  48.880  26.429  1.00  0.00           C  
ATOM    106  OD1 ASP     7      44.175  50.073  26.696  1.00  0.00           O  
ATOM    107  OD2 ASP     7      45.304  48.570  25.518  1.00  0.00           O  
ATOM    108  C   ASP     7      42.836  45.667  27.651  1.00  0.00           C  
ATOM    109  O   ASP     7      43.496  44.614  27.903  1.00  0.00           O  
ATOM    110  N   VAL     8      41.741  45.931  28.323  1.00  0.00           N  
ATOM    111  H   VAL     8      41.238  46.767  28.061  1.00  0.00           H  
ATOM    112  CA  VAL     8      41.173  45.030  29.316  1.00  0.00           C  
ATOM    113  HA  VAL     8      41.774  44.125  29.227  1.00  0.00           H  
ATOM    114  CB  VAL     8      41.277  45.535  30.781  1.00  0.00           C  
ATOM    115  HB  VAL     8      40.426  46.211  30.856  1.00  0.00           H  
ATOM    116  CG1 VAL     8      41.035  44.382  31.796  1.00  0.00           C  
ATOM    117 HG11 VAL     8      41.886  43.702  31.835  1.00  0.00           H  
ATOM    118 HG12 VAL     8      40.141  43.806  31.558  1.00  0.00           H  
ATOM    119 HG13 VAL     8      41.058  44.741  32.825  1.00  0.00           H  
ATOM    120  CG2 VAL     8      42.568  46.217  31.183  1.00  0.00           C  
ATOM    121 HG21 VAL     8      42.424  46.685  32.157  1.00  0.00           H  
ATOM    122 HG22 VAL     8      43.401  45.514  31.189  1.00  0.00           H  
ATOM    123 HG23 VAL     8      42.775  47.094  30.569  1.00  0.00           H  
ATOM    124  C   VAL     8      39.726  44.658  28.994  1.00  0.00           C  
ATOM    125  O   VAL     8      38.894  45.521  28.795  1.00  0.00           O  
ATOM    126  N   ALA     9      39.439  43.344  28.910  1.00  0.00           N  
ATOM    127  H   ALA     9      40.210  42.705  29.042  1.00  0.00           H  
ATOM    128  CA  ALA     9      38.019  42.939  28.779  1.00  0.00           C  
ATOM    129  HA  ALA     9      37.419  43.779  28.428  1.00  0.00           H  
ATOM    130  CB  ALA     9      37.973  41.835  27.705  1.00  0.00           C  
ATOM    131  HB1 ALA     9      38.251  42.135  26.694  1.00  0.00           H  
ATOM    132  HB2 ALA     9      38.707  41.096  28.027  1.00  0.00           H  
ATOM    133  HB3 ALA     9      37.005  41.335  27.690  1.00  0.00           H  
ATOM    134  C   ALA     9      37.487  42.317  30.097  1.00  0.00           C  
ATOM    135  O   ALA     9      38.131  41.341  30.639  1.00  0.00           O  
ATOM    136  N   ILE    10      36.466  42.938  30.643  1.00  0.00           N  
ATOM    137  H   ILE    10      36.099  43.780  30.221  1.00  0.00           H  
ATOM    138  CA  ILE    10      35.734  42.538  31.844  1.00  0.00           C  
ATOM    139  HA  ILE    10      36.249  41.722  32.352  1.00  0.00           H  
ATOM    140  CB  ILE    10      35.413  43.728  32.812  1.00  0.00           C  
ATOM    141  HB  ILE    10      34.784  44.440  32.278  1.00  0.00           H  
ATOM    142  CG2 ILE    10      34.612  43.272  34.050  1.00  0.00           C  
ATOM    143 HG21 ILE    10      35.056  42.401  34.532  1.00  0.00           H  
ATOM    144 HG22 ILE    10      34.570  44.064  34.798  1.00  0.00           H  
ATOM    145 HG23 ILE    10      33.577  43.134  33.737  1.00  0.00           H  
ATOM    146  CG1 ILE    10      36.755  44.374  33.329  1.00  0.00           C  
ATOM    147 HG12 ILE    10      37.578  43.660  33.290  1.00  0.00           H  
ATOM    148 HG13 ILE    10      36.725  44.725  34.360  1.00  0.00           H  
ATOM    149  CD1 ILE    10      37.103  45.621  32.654  1.00  0.00           C  
ATOM    150 HD11 ILE    10      37.873  46.084  33.271  1.00  0.00           H  
ATOM    151 HD12 ILE    10      36.203  46.227  32.545  1.00  0.00           H  
ATOM    152 HD13 ILE    10      37.282  45.323  31.621  1.00  0.00           H  
ATOM    153  C   ILE    10      34.413  41.823  31.437  1.00  0.00           C  
ATOM    154  O   ILE    10      33.750  42.415  30.573  1.00  0.00           O  
ATOM    155  N   VAL    11      34.112  40.693  32.117  1.00  0.00           N  
ATOM    156  H   VAL    11      34.839  40.374  32.742  1.00  0.00           H  
ATOM    157  CA  VAL    11      32.825  39.894  31.875  1.00  0.00           C  
ATOM    158  HA  VAL    11      32.275  40.331  31.042  1.00  0.00           H  
ATOM    159  CB  VAL    11      33.169  38.417  31.489  1.00  0.00           C  
ATOM    160  HB  VAL    11      33.693  37.919  32.305  1.00  0.00           H  
ATOM    161  CG1 VAL    11      31.826  37.587  31.343  1.00  0.00           C  
ATOM    162 HG11 VAL    11      31.210  37.629  32.241  1.00  0.00           H  
ATOM    163 HG12 VAL    11      31.300  37.842  30.423  1.00  0.00           H  
ATOM    164 HG13 VAL    11      32.119  36.543  31.235  1.00  0.00           H  
ATOM    165  CG2 VAL    11      34.090  38.222  30.282  1.00  0.00           C  
ATOM    166 HG21 VAL    11      33.994  37.202  29.910  1.00  0.00           H  
ATOM    167 HG22 VAL    11      35.082  38.629  30.482  1.00  0.00           H  
ATOM    168 HG23 VAL    11      33.811  38.877  29.457  1.00  0.00           H  
ATOM    169  C   VAL    11      31.936  40.020  33.138  1.00  0.00           C  
ATOM    170  O   VAL    11      32.228  39.616  34.267  1.00  0.00           O  
ATOM    171  N   GLY    12      30.693  40.406  32.945  1.00  0.00           N  
ATOM    172  H   GLY    12      30.475  40.569  31.973  1.00  0.00           H  
ATOM    173  CA  GLY    12      29.735  40.735  33.953  1.00  0.00           C  
ATOM    174  HA2 GLY    12      28.725  40.560  33.581  1.00  0.00           H  
ATOM    175  HA3 GLY    12      29.810  40.010  34.764  1.00  0.00           H  
ATOM    176  C   GLY    12      29.919  42.150  34.514  1.00  0.00           C  
ATOM    177  O   GLY    12      31.016  42.775  34.374  1.00  0.00           O  
ATOM    178  N   SER    13      28.862  42.550  35.149  1.00  0.00           N  
ATOM    179  H   SER    13      27.994  42.041  35.072  1.00  0.00           H  
ATOM    180  CA  SER    13      28.711  43.866  35.798  1.00  0.00           C  
ATOM    181  HA  SER    13      29.660  44.391  35.700  1.00  0.00           H  
ATOM    182  CB  SER    13      27.646  44.651  34.965  1.00  0.00           C  
ATOM    183  HB2 SER    13      27.859  44.532  33.903  1.00  0.00           H  
ATOM    184  HB3 SER    13      27.782  45.701  35.224  1.00  0.00           H  
ATOM    185  OG  SER    13      26.340  44.212  35.260  1.00  0.00           O  
ATOM    186  HG  SER    13      26.240  43.390  34.774  1.00  0.00           H  
ATOM    187  C   SER    13      28.221  43.682  37.283  1.00  0.00           C  
ATOM    188  O   SER    13      27.932  44.658  38.029  1.00  0.00           O  
ATOM    189  N   GLY    14      28.374  42.469  37.866  1.00  0.00           N  
ATOM    190  H   GLY    14      28.825  41.784  37.276  1.00  0.00           H  
ATOM    191  CA  GLY    14      28.393  42.093  39.326  1.00  0.00           C  
ATOM    192  HA2 GLY    14      27.411  42.203  39.788  1.00  0.00           H  
ATOM    193  HA3 GLY    14      28.768  41.070  39.299  1.00  0.00           H  
ATOM    194  C   GLY    14      29.357  42.999  40.179  1.00  0.00           C  
ATOM    195  O   GLY    14      30.239  43.594  39.595  1.00  0.00           O  
ATOM    196  N   PRO    15      29.171  42.974  41.519  1.00  0.00           N  
ATOM    197  CD  PRO    15      28.160  42.211  42.317  1.00  0.00           C  
ATOM    198  HD2 PRO    15      27.196  42.714  42.238  1.00  0.00           H  
ATOM    199  HD3 PRO    15      28.011  41.154  42.097  1.00  0.00           H  
ATOM    200  CG  PRO    15      28.702  42.176  43.787  1.00  0.00           C  
ATOM    201  HG2 PRO    15      27.873  42.278  44.488  1.00  0.00           H  
ATOM    202  HG3 PRO    15      29.226  41.224  43.869  1.00  0.00           H  
ATOM    203  CB  PRO    15      29.514  43.391  43.871  1.00  0.00           C  
ATOM    204  HB2 PRO    15      30.281  43.256  44.635  1.00  0.00           H  
ATOM    205  HB3 PRO    15      28.951  44.285  44.137  1.00  0.00           H  
ATOM    206  CA  PRO    15      30.043  43.676  42.471  1.00  0.00           C  
ATOM    207  HA  PRO    15      29.982  44.744  42.260  1.00  0.00           H  
ATOM    208  C   PRO    15      31.540  43.406  42.285  1.00  0.00           C  
ATOM    209  O   PRO    15      32.283  44.345  42.384  1.00  0.00           O  
ATOM    210  N   THR    16      32.008  42.194  41.966  1.00  0.00           N  
ATOM    211  H   THR    16      31.323  41.455  41.888  1.00  0.00           H  
ATOM    212  CA  THR    16      33.455  41.777  41.794  1.00  0.00           C  
ATOM    213  HA  THR    16      34.004  42.064  42.691  1.00  0.00           H  
ATOM    214  CB  THR    16      33.579  40.183  41.728  1.00  0.00           C  
ATOM    215  HB  THR    16      34.639  40.004  41.545  1.00  0.00           H  
ATOM    216  CG2 THR    16      33.131  39.564  43.046  1.00  0.00           C  
ATOM    217 HG21 THR    16      33.315  38.490  43.056  1.00  0.00           H  
ATOM    218 HG22 THR    16      32.073  39.773  43.208  1.00  0.00           H  
ATOM    219 HG23 THR    16      33.641  40.116  43.836  1.00  0.00           H  
ATOM    220  OG1 THR    16      32.851  39.694  40.597  1.00  0.00           O  
ATOM    221  HG1 THR    16      31.947  39.542  40.882  1.00  0.00           H  
ATOM    222  C   THR    16      34.028  42.400  40.516  1.00  0.00           C  
ATOM    223  O   THR    16      35.017  43.058  40.483  1.00  0.00           O  
ATOM    224  N   ALA    17      33.367  42.124  39.386  1.00  0.00           N  
ATOM    225  H   ALA    17      32.624  41.456  39.535  1.00  0.00           H  
ATOM    226  CA  ALA    17      33.608  42.611  38.023  1.00  0.00           C  
ATOM    227  HA  ALA    17      34.553  42.279  37.592  1.00  0.00           H  
ATOM    228  CB  ALA    17      32.494  42.041  37.225  1.00  0.00           C  
ATOM    229  HB1 ALA    17      31.475  42.416  37.319  1.00  0.00           H  
ATOM    230  HB2 ALA    17      32.722  42.251  36.180  1.00  0.00           H  
ATOM    231  HB3 ALA    17      32.493  40.951  37.239  1.00  0.00           H  
ATOM    232  C   ALA    17      33.599  44.181  38.003  1.00  0.00           C  
ATOM    233  O   ALA    17      34.601  44.803  37.518  1.00  0.00           O  
ATOM    234  N   SER    18      32.602  44.893  38.566  1.00  0.00           N  
ATOM    235  H   SER    18      31.790  44.412  38.926  1.00  0.00           H  
ATOM    236  CA  SER    18      32.620  46.352  38.714  1.00  0.00           C  
ATOM    237  HA  SER    18      32.544  46.862  37.754  1.00  0.00           H  
ATOM    238  CB  SER    18      31.309  46.730  39.411  1.00  0.00           C  
ATOM    239  HB2 SER    18      31.333  47.798  39.629  1.00  0.00           H  
ATOM    240  HB3 SER    18      31.323  46.134  40.323  1.00  0.00           H  
ATOM    241  OG  SER    18      30.144  46.472  38.649  1.00  0.00           O  
ATOM    242  HG  SER    18      29.839  45.578  38.816  1.00  0.00           H  
ATOM    243  C   SER    18      33.798  46.895  39.543  1.00  0.00           C  
ATOM    244  O   SER    18      34.258  48.037  39.368  1.00  0.00           O  
ATOM    245  N   ALA    19      34.316  46.061  40.481  1.00  0.00           N  
ATOM    246  H   ALA    19      33.815  45.212  40.698  1.00  0.00           H  
ATOM    247  CA  ALA    19      35.509  46.460  41.205  1.00  0.00           C  
ATOM    248  HA  ALA    19      35.358  47.486  41.539  1.00  0.00           H  
ATOM    249  CB  ALA    19      35.786  45.555  42.386  1.00  0.00           C  
ATOM    250  HB1 ALA    19      36.401  46.113  43.092  1.00  0.00           H  
ATOM    251  HB2 ALA    19      34.823  45.313  42.836  1.00  0.00           H  
ATOM    252  HB3 ALA    19      36.365  44.715  42.005  1.00  0.00           H  
ATOM    253  C   ALA    19      36.816  46.423  40.356  1.00  0.00           C  
ATOM    254  O   ALA    19      37.536  47.357  40.273  1.00  0.00           O  
ATOM    255  N   TYR    20      36.916  45.402  39.429  1.00  0.00           N  
ATOM    256  H   TYR    20      36.201  44.695  39.333  1.00  0.00           H  
ATOM    257  CA  TYR    20      37.966  45.496  38.333  1.00  0.00           C  
ATOM    258  HA  TYR    20      38.870  45.544  38.941  1.00  0.00           H  
ATOM    259  CB  TYR    20      38.043  44.237  37.472  1.00  0.00           C  
ATOM    260  HB2 TYR    20      38.557  44.444  36.533  1.00  0.00           H  
ATOM    261  HB3 TYR    20      37.032  43.909  37.230  1.00  0.00           H  
ATOM    262  CG  TYR    20      38.717  43.059  38.153  1.00  0.00           C  
ATOM    263  CD1 TYR    20      37.863  42.102  38.824  1.00  0.00           C  
ATOM    264  HD1 TYR    20      36.794  42.249  38.774  1.00  0.00           H  
ATOM    265  CE1 TYR    20      38.447  40.991  39.450  1.00  0.00           C  
ATOM    266  HE1 TYR    20      37.879  40.162  39.847  1.00  0.00           H  
ATOM    267  CZ  TYR    20      39.888  40.840  39.360  1.00  0.00           C  
ATOM    268  OH  TYR    20      40.546  39.771  39.915  1.00  0.00           O  
ATOM    269  HH  TYR    20      39.984  38.994  39.956  1.00  0.00           H  
ATOM    270  CE2 TYR    20      40.723  41.814  38.753  1.00  0.00           C  
ATOM    271  HE2 TYR    20      41.766  41.588  38.588  1.00  0.00           H  
ATOM    272  CD2 TYR    20      40.134  42.926  38.139  1.00  0.00           C  
ATOM    273  HD2 TYR    20      40.732  43.633  37.584  1.00  0.00           H  
ATOM    274  C   TYR    20      37.795  46.780  37.549  1.00  0.00           C  
ATOM    275  O   TYR    20      38.781  47.509  37.388  1.00  0.00           O  
ATOM    276  N   ALA    21      36.580  47.138  37.176  1.00  0.00           N  
ATOM    277  H   ALA    21      35.779  46.586  37.445  1.00  0.00           H  
ATOM    278  CA  ALA    21      36.425  48.368  36.436  1.00  0.00           C  
ATOM    279  HA  ALA    21      36.986  48.328  35.502  1.00  0.00           H  
ATOM    280  CB  ALA    21      34.970  48.451  36.004  1.00  0.00           C  
ATOM    281  HB1 ALA    21      34.265  48.440  36.836  1.00  0.00           H  
ATOM    282  HB2 ALA    21      34.875  49.289  35.315  1.00  0.00           H  
ATOM    283  HB3 ALA    21      34.915  47.513  35.451  1.00  0.00           H  
ATOM    284  C   ALA    21      36.790  49.596  37.229  1.00  0.00           C  
ATOM    285  O   ALA    21      37.518  50.439  36.701  1.00  0.00           O  
ATOM    286  N   ARG    22      36.398  49.759  38.496  1.00  0.00           N  
ATOM    287  H   ARG    22      35.649  49.125  38.732  1.00  0.00           H  
ATOM    288  CA  ARG    22      36.671  50.905  39.351  1.00  0.00           C  
ATOM    289  HA  ARG    22      36.352  51.793  38.805  1.00  0.00           H  
ATOM    290  CB  ARG    22      35.811  50.764  40.543  1.00  0.00           C  
ATOM    291  HB2 ARG    22      35.923  49.756  40.943  1.00  0.00           H  
ATOM    292  HB3 ARG    22      34.787  50.851  40.178  1.00  0.00           H  
ATOM    293  CG  ARG    22      36.243  51.574  41.807  1.00  0.00           C  
ATOM    294  HG2 ARG    22      35.596  51.243  42.620  1.00  0.00           H  
ATOM    295  HG3 ARG    22      37.275  51.362  42.086  1.00  0.00           H  
ATOM    296  CD  ARG    22      35.900  53.037  41.677  1.00  0.00           C  
ATOM    297  HD2 ARG    22      36.542  53.320  40.843  1.00  0.00           H  
ATOM    298  HD3 ARG    22      34.833  53.002  41.458  1.00  0.00           H  
ATOM    299  NE  ARG    22      36.273  53.772  42.889  1.00  0.00           N  
ATOM    300  HE  ARG    22      37.162  54.252  42.892  1.00  0.00           H  
ATOM    301  CZ  ARG    22      35.518  54.036  43.891  1.00  0.00           C  
ATOM    302  NH1 ARG    22      34.329  53.570  43.987  1.00  0.00           N  
ATOM    303 HH11 ARG    22      33.960  52.987  43.249  1.00  0.00           H  
ATOM    304 HH12 ARG    22      33.712  53.977  44.675  1.00  0.00           H  
ATOM    305  NH2 ARG    22      36.002  54.802  44.782  1.00  0.00           N  
ATOM    306 HH21 ARG    22      36.977  55.050  44.691  1.00  0.00           H  
ATOM    307 HH22 ARG    22      35.569  54.831  45.694  1.00  0.00           H  
ATOM    308  C   ARG    22      38.146  51.022  39.581  1.00  0.00           C  
ATOM    309  O   ARG    22      38.772  52.017  39.242  1.00  0.00           O  
ATOM    310  N   ILE    23      38.798  49.931  40.115  1.00  0.00           N  
ATOM    311  H   ILE    23      38.279  49.066  40.167  1.00  0.00           H  
ATOM    312  CA  ILE    23      40.187  49.972  40.537  1.00  0.00           C  
ATOM    313  HA  ILE    23      40.322  50.887  41.114  1.00  0.00           H  
ATOM    314  CB  ILE    23      40.555  48.820  41.407  1.00  0.00           C  
ATOM    315  HB  ILE    23      40.299  47.912  40.861  1.00  0.00           H  
ATOM    316  CG2 ILE    23      42.048  48.843  41.719  1.00  0.00           C  
ATOM    317 HG21 ILE    23      42.401  49.783  42.143  1.00  0.00           H  
ATOM    318 HG22 ILE    23      42.379  48.066  42.409  1.00  0.00           H  
ATOM    319 HG23 ILE    23      42.595  48.737  40.782  1.00  0.00           H  
ATOM    320  CG1 ILE    23      39.692  48.819  42.673  1.00  0.00           C  
ATOM    321 HG12 ILE    23      39.998  47.894  43.161  1.00  0.00           H  
ATOM    322 HG13 ILE    23      38.632  48.727  42.440  1.00  0.00           H  
ATOM    323  CD1 ILE    23      39.904  49.842  43.750  1.00  0.00           C  
ATOM    324 HD11 ILE    23      39.172  49.704  44.545  1.00  0.00           H  
ATOM    325 HD12 ILE    23      40.941  49.770  44.078  1.00  0.00           H  
ATOM    326 HD13 ILE    23      39.691  50.813  43.303  1.00  0.00           H  
ATOM    327  C   ILE    23      41.080  50.246  39.291  1.00  0.00           C  
ATOM    328  O   ILE    23      41.891  51.128  39.429  1.00  0.00           O  
ATOM    329  N   LEU    24      40.855  49.662  38.086  1.00  0.00           N  
ATOM    330  H   LEU    24      40.112  48.996  37.929  1.00  0.00           H  
ATOM    331  CA  LEU    24      41.559  50.079  36.848  1.00  0.00           C  
ATOM    332  HA  LEU    24      42.620  50.011  37.087  1.00  0.00           H  
ATOM    333  CB  LEU    24      41.176  49.192  35.652  1.00  0.00           C  
ATOM    334  HB2 LEU    24      41.526  49.628  34.716  1.00  0.00           H  
ATOM    335  HB3 LEU    24      40.088  49.185  35.593  1.00  0.00           H  
ATOM    336  CG  LEU    24      41.762  47.755  35.731  1.00  0.00           C  
ATOM    337  HG  LEU    24      41.457  47.278  36.662  1.00  0.00           H  
ATOM    338  CD1 LEU    24      41.124  46.915  34.619  1.00  0.00           C  
ATOM    339 HD11 LEU    24      40.934  47.490  33.713  1.00  0.00           H  
ATOM    340 HD12 LEU    24      41.633  45.958  34.502  1.00  0.00           H  
ATOM    341 HD13 LEU    24      40.157  46.731  35.086  1.00  0.00           H  
ATOM    342  CD2 LEU    24      43.255  47.647  35.603  1.00  0.00           C  
ATOM    343 HD21 LEU    24      43.661  46.675  35.883  1.00  0.00           H  
ATOM    344 HD22 LEU    24      43.592  47.875  34.592  1.00  0.00           H  
ATOM    345 HD23 LEU    24      43.699  48.355  36.302  1.00  0.00           H  
ATOM    346  C   LEU    24      41.303  51.567  36.487  1.00  0.00           C  
ATOM    347  O   LEU    24      42.197  52.317  36.378  1.00  0.00           O  
ATOM    348  N   SER    25      40.058  52.124  36.603  1.00  0.00           N  
ATOM    349  H   SER    25      39.313  51.449  36.706  1.00  0.00           H  
ATOM    350  CA  SER    25      39.741  53.547  36.603  1.00  0.00           C  
ATOM    351  HA  SER    25      40.028  53.968  35.640  1.00  0.00           H  
ATOM    352  CB  SER    25      38.197  53.759  36.666  1.00  0.00           C  
ATOM    353  HB2 SER    25      38.018  54.822  36.503  1.00  0.00           H  
ATOM    354  HB3 SER    25      37.748  53.377  37.583  1.00  0.00           H  
ATOM    355  OG  SER    25      37.684  52.960  35.567  1.00  0.00           O  
ATOM    356  HG  SER    25      37.685  52.072  35.931  1.00  0.00           H  
ATOM    357  C   SER    25      40.500  54.449  37.637  1.00  0.00           C  
ATOM    358  O   SER    25      40.716  55.663  37.417  1.00  0.00           O  
ATOM    359  N   GLU    26      40.943  53.980  38.791  1.00  0.00           N  
ATOM    360  H   GLU    26      40.639  53.017  38.818  1.00  0.00           H  
ATOM    361  CA  GLU    26      41.670  54.675  39.868  1.00  0.00           C  
ATOM    362  HA  GLU    26      41.396  55.728  39.941  1.00  0.00           H  
ATOM    363  CB  GLU    26      41.278  54.117  41.246  1.00  0.00           C  
ATOM    364  HB2 GLU    26      41.972  54.617  41.921  1.00  0.00           H  
ATOM    365  HB3 GLU    26      41.481  53.046  41.282  1.00  0.00           H  
ATOM    366  CG  GLU    26      39.814  54.414  41.611  1.00  0.00           C  
ATOM    367  HG2 GLU    26      39.455  55.417  41.378  1.00  0.00           H  
ATOM    368  HG3 GLU    26      39.075  53.824  41.070  1.00  0.00           H  
ATOM    369  CD  GLU    26      39.586  54.317  43.166  1.00  0.00           C  
ATOM    370  OE1 GLU    26      38.694  54.993  43.711  1.00  0.00           O  
ATOM    371  OE2 GLU    26      40.339  53.564  43.876  1.00  0.00           O  
ATOM    372  C   GLU    26      43.186  54.519  39.727  1.00  0.00           C  
ATOM    373  O   GLU    26      43.933  55.509  39.774  1.00  0.00           O  
ATOM    374  N   GLU    27      43.738  53.282  39.501  1.00  0.00           N  
ATOM    375  H   GLU    27      43.041  52.550  39.494  1.00  0.00           H  
ATOM    376  CA  GLU    27      45.224  52.913  39.530  1.00  0.00           C  
ATOM    377  HA  GLU    27      45.761  53.704  40.053  1.00  0.00           H  
ATOM    378  CB  GLU    27      45.387  51.608  40.399  1.00  0.00           C  
ATOM    379  HB2 GLU    27      46.444  51.345  40.437  1.00  0.00           H  
ATOM    380  HB3 GLU    27      44.873  50.791  39.891  1.00  0.00           H  
ATOM    381  CG  GLU    27      44.794  51.707  41.778  1.00  0.00           C  
ATOM    382  HG2 GLU    27      44.990  50.767  42.293  1.00  0.00           H  
ATOM    383  HG3 GLU    27      43.720  51.820  41.628  1.00  0.00           H  
ATOM    384  CD  GLU    27      45.395  52.814  42.669  1.00  0.00           C  
ATOM    385  OE1 GLU    27      44.771  53.069  43.761  1.00  0.00           O  
ATOM    386  OE2 GLU    27      46.477  53.426  42.392  1.00  0.00           O  
ATOM    387  C   GLU    27      45.884  52.704  38.147  1.00  0.00           C  
ATOM    388  O   GLU    27      47.114  52.651  37.984  1.00  0.00           O  
ATOM    389  N   ALA    28      45.114  52.581  37.075  1.00  0.00           N  
ATOM    390  H   ALA    28      44.127  52.410  37.200  1.00  0.00           H  
ATOM    391  CA  ALA    28      45.587  52.786  35.719  1.00  0.00           C  
ATOM    392  HA  ALA    28      46.478  53.412  35.684  1.00  0.00           H  
ATOM    393  CB  ALA    28      46.137  51.432  35.261  1.00  0.00           C  
ATOM    394  HB1 ALA    28      46.968  51.044  35.850  1.00  0.00           H  
ATOM    395  HB2 ALA    28      46.458  51.413  34.219  1.00  0.00           H  
ATOM    396  HB3 ALA    28      45.374  50.654  35.292  1.00  0.00           H  
ATOM    397  C   ALA    28      44.577  53.458  34.656  1.00  0.00           C  
ATOM    398  O   ALA    28      44.040  52.781  33.728  1.00  0.00           O  
ATOM    399  N   PRO    29      44.392  54.808  34.758  1.00  0.00           N  
ATOM    400  CD  PRO    29      44.919  55.615  35.866  1.00  0.00           C  
ATOM    401  HD2 PRO    29      46.007  55.679  35.852  1.00  0.00           H  
ATOM    402  HD3 PRO    29      44.685  55.177  36.836  1.00  0.00           H  
ATOM    403  CG  PRO    29      44.185  56.987  35.797  1.00  0.00           C  
ATOM    404  HG2 PRO    29      44.799  57.829  36.118  1.00  0.00           H  
ATOM    405  HG3 PRO    29      43.274  56.989  36.396  1.00  0.00           H  
ATOM    406  CB  PRO    29      43.708  57.098  34.343  1.00  0.00           C  
ATOM    407  HB2 PRO    29      44.481  57.530  33.706  1.00  0.00           H  
ATOM    408  HB3 PRO    29      42.845  57.763  34.312  1.00  0.00           H  
ATOM    409  CA  PRO    29      43.478  55.587  33.907  1.00  0.00           C  
ATOM    410  HA  PRO    29      42.464  55.264  34.139  1.00  0.00           H  
ATOM    411  C   PRO    29      43.814  55.483  32.455  1.00  0.00           C  
ATOM    412  O   PRO    29      43.048  55.888  31.558  1.00  0.00           O  
ATOM    413  N   GLY    30      44.994  55.111  32.097  1.00  0.00           N  
ATOM    414  H   GLY    30      45.622  54.835  32.837  1.00  0.00           H  
ATOM    415  CA  GLY    30      45.409  55.019  30.756  1.00  0.00           C  
ATOM    416  HA2 GLY    30      46.496  54.981  30.832  1.00  0.00           H  
ATOM    417  HA3 GLY    30      45.081  55.864  30.150  1.00  0.00           H  
ATOM    418  C   GLY    30      45.002  53.682  30.021  1.00  0.00           C  
ATOM    419  O   GLY    30      45.067  53.794  28.765  1.00  0.00           O  
ATOM    420  N   ALA    31      44.685  52.647  30.638  1.00  0.00           N  
ATOM    421  H   ALA    31      44.820  52.646  31.639  1.00  0.00           H  
ATOM    422  CA  ALA    31      44.009  51.482  29.996  1.00  0.00           C  
ATOM    423  HA  ALA    31      44.611  51.213  29.128  1.00  0.00           H  
ATOM    424  CB  ALA    31      43.745  50.295  30.985  1.00  0.00           C  
ATOM    425  HB1 ALA    31      43.060  50.683  31.739  1.00  0.00           H  
ATOM    426  HB2 ALA    31      44.676  50.080  31.510  1.00  0.00           H  
ATOM    427  HB3 ALA    31      43.306  49.427  30.492  1.00  0.00           H  
ATOM    428  C   ALA    31      42.715  51.912  29.356  1.00  0.00           C  
ATOM    429  O   ALA    31      42.002  52.674  29.986  1.00  0.00           O  
ATOM    430  N   THR    32      42.309  51.368  28.196  1.00  0.00           N  
ATOM    431  H   THR    32      42.970  50.689  27.847  1.00  0.00           H  
ATOM    432  CA  THR    32      40.977  51.361  27.545  1.00  0.00           C  
ATOM    433  HA  THR    32      40.230  52.058  27.923  1.00  0.00           H  
ATOM    434  CB  THR    32      41.164  51.576  26.082  1.00  0.00           C  
ATOM    435  HB  THR    32      41.608  50.712  25.588  1.00  0.00           H  
ATOM    436  CG2 THR    32      39.721  51.997  25.537  1.00  0.00           C  
ATOM    437 HG21 THR    32      39.274  52.848  26.051  1.00  0.00           H  
ATOM    438 HG22 THR    32      39.037  51.149  25.527  1.00  0.00           H  
ATOM    439 HG23 THR    32      39.816  52.324  24.502  1.00  0.00           H  
ATOM    440  OG1 THR    32      41.976  52.684  25.904  1.00  0.00           O  
ATOM    441  HG1 THR    32      42.804  52.425  26.315  1.00  0.00           H  
ATOM    442  C   THR    32      40.371  50.030  27.875  1.00  0.00           C  
ATOM    443  O   THR    32      41.012  49.014  27.642  1.00  0.00           O  
ATOM    444  N   ILE    33      39.199  49.989  28.477  1.00  0.00           N  
ATOM    445  H   ILE    33      38.653  50.829  28.607  1.00  0.00           H  
ATOM    446  CA  ILE    33      38.642  48.822  29.198  1.00  0.00           C  
ATOM    447  HA  ILE    33      39.142  47.993  28.697  1.00  0.00           H  
ATOM    448  CB  ILE    33      38.943  48.805  30.732  1.00  0.00           C  
ATOM    449  HB  ILE    33      38.663  47.790  31.014  1.00  0.00           H  
ATOM    450  CG2 ILE    33      40.465  49.123  30.933  1.00  0.00           C  
ATOM    451 HG21 ILE    33      40.800  48.750  31.901  1.00  0.00           H  
ATOM    452 HG22 ILE    33      40.629  50.200  30.968  1.00  0.00           H  
ATOM    453 HG23 ILE    33      41.076  48.570  30.220  1.00  0.00           H  
ATOM    454  CG1 ILE    33      38.109  49.858  31.497  1.00  0.00           C  
ATOM    455 HG12 ILE    33      38.128  50.854  31.054  1.00  0.00           H  
ATOM    456 HG13 ILE    33      37.067  49.540  31.450  1.00  0.00           H  
ATOM    457  CD1 ILE    33      38.399  50.050  32.982  1.00  0.00           C  
ATOM    458 HD11 ILE    33      39.272  50.694  33.085  1.00  0.00           H  
ATOM    459 HD12 ILE    33      37.572  50.528  33.508  1.00  0.00           H  
ATOM    460 HD13 ILE    33      38.558  49.116  33.520  1.00  0.00           H  
ATOM    461  C   ILE    33      37.120  48.806  28.814  1.00  0.00           C  
ATOM    462  O   ILE    33      36.422  49.854  28.657  1.00  0.00           O  
ATOM    463  N   ALA    34      36.583  47.576  28.704  1.00  0.00           N  
ATOM    464  H   ALA    34      37.249  46.817  28.660  1.00  0.00           H  
ATOM    465  CA  ALA    34      35.245  47.216  28.248  1.00  0.00           C  
ATOM    466  HA  ALA    34      34.627  48.098  28.414  1.00  0.00           H  
ATOM    467  CB  ALA    34      35.257  46.910  26.758  1.00  0.00           C  
ATOM    468  HB1 ALA    34      35.586  47.748  26.143  1.00  0.00           H  
ATOM    469  HB2 ALA    34      35.972  46.088  26.742  1.00  0.00           H  
ATOM    470  HB3 ALA    34      34.302  46.451  26.502  1.00  0.00           H  
ATOM    471  C   ALA    34      34.663  46.122  29.143  1.00  0.00           C  
ATOM    472  O   ALA    34      35.249  45.062  29.387  1.00  0.00           O  
ATOM    473  N   MET    35      33.499  46.391  29.655  1.00  0.00           N  
ATOM    474  H   MET    35      33.186  47.350  29.617  1.00  0.00           H  
ATOM    475  CA  MET    35      32.664  45.491  30.383  1.00  0.00           C  
ATOM    476  HA  MET    35      33.185  44.621  30.782  1.00  0.00           H  
ATOM    477  CB  MET    35      32.146  46.188  31.694  1.00  0.00           C  
ATOM    478  HB2 MET    35      33.048  46.501  32.221  1.00  0.00           H  
ATOM    479  HB3 MET    35      31.653  47.120  31.417  1.00  0.00           H  
ATOM    480  CG  MET    35      31.137  45.486  32.586  1.00  0.00           C  
ATOM    481  HG2 MET    35      30.294  45.161  31.977  1.00  0.00           H  
ATOM    482  HG3 MET    35      31.593  44.599  33.025  1.00  0.00           H  
ATOM    483  SD  MET    35      30.630  46.557  33.999  1.00  0.00           S  
ATOM    484  CE  MET    35      31.901  46.062  35.162  1.00  0.00           C  
ATOM    485  HE1 MET    35      31.675  45.057  35.517  1.00  0.00           H  
ATOM    486  HE2 MET    35      32.869  46.065  34.660  1.00  0.00           H  
ATOM    487  HE3 MET    35      31.976  46.840  35.921  1.00  0.00           H  
ATOM    488  C   MET    35      31.470  44.927  29.563  1.00  0.00           C  
ATOM    489  O   MET    35      30.581  45.655  29.166  1.00  0.00           O  
ATOM    490  N   PHE    36      31.551  43.644  29.249  1.00  0.00           N  
ATOM    491  H   PHE    36      32.391  43.174  29.553  1.00  0.00           H  
ATOM    492  CA  PHE    36      30.401  42.924  28.518  1.00  0.00           C  
ATOM    493  HA  PHE    36      29.862  43.673  27.936  1.00  0.00           H  
ATOM    494  CB  PHE    36      30.992  41.950  27.508  1.00  0.00           C  
ATOM    495  HB2 PHE    36      31.592  41.243  28.081  1.00  0.00           H  
ATOM    496  HB3 PHE    36      30.179  41.476  26.956  1.00  0.00           H  
ATOM    497  CG  PHE    36      32.000  42.570  26.553  1.00  0.00           C  
ATOM    498  CD1 PHE    36      31.589  43.352  25.445  1.00  0.00           C  
ATOM    499  HD1 PHE    36      30.542  43.416  25.188  1.00  0.00           H  
ATOM    500  CE1 PHE    36      32.542  44.009  24.683  1.00  0.00           C  
ATOM    501  HE1 PHE    36      32.225  44.534  23.794  1.00  0.00           H  
ATOM    502  CZ  PHE    36      33.932  43.873  25.027  1.00  0.00           C  
ATOM    503  HZ  PHE    36      34.614  44.429  24.401  1.00  0.00           H  
ATOM    504  CE2 PHE    36      34.291  43.180  26.147  1.00  0.00           C  
ATOM    505  HE2 PHE    36      35.327  43.190  26.452  1.00  0.00           H  
ATOM    506  CD2 PHE    36      33.343  42.449  26.893  1.00  0.00           C  
ATOM    507  HD2 PHE    36      33.678  41.843  27.722  1.00  0.00           H  
ATOM    508  C   PHE    36      29.470  42.185  29.470  1.00  0.00           C  
ATOM    509  O   PHE    36      29.939  41.367  30.284  1.00  0.00           O  
ATOM    510  N   GLU    37      28.180  42.504  29.466  1.00  0.00           N  
ATOM    511  H   GLU    37      27.853  43.193  28.804  1.00  0.00           H  
ATOM    512  CA  GLU    37      27.163  42.027  30.480  1.00  0.00           C  
ATOM    513  HA  GLU    37      27.571  41.280  31.161  1.00  0.00           H  
ATOM    514  CB  GLU    37      26.713  43.298  31.232  1.00  0.00           C  
ATOM    515  HB2 GLU    37      26.336  43.991  30.480  1.00  0.00           H  
ATOM    516  HB3 GLU    37      27.526  43.687  31.845  1.00  0.00           H  
ATOM    517  CG  GLU    37      25.554  42.990  32.259  1.00  0.00           C  
ATOM    518  HG2 GLU    37      25.531  43.848  32.931  1.00  0.00           H  
ATOM    519  HG3 GLU    37      24.692  42.817  31.615  1.00  0.00           H  
ATOM    520  CD  GLU    37      25.727  41.740  33.119  1.00  0.00           C  
ATOM    521  OE1 GLU    37      26.373  41.762  34.215  1.00  0.00           O  
ATOM    522  OE2 GLU    37      25.053  40.772  32.821  1.00  0.00           O  
ATOM    523  C   GLU    37      25.996  41.496  29.658  1.00  0.00           C  
ATOM    524  O   GLU    37      25.394  42.185  28.832  1.00  0.00           O  
ATOM    525  N   VAL    38      25.704  40.180  29.744  1.00  0.00           N  
ATOM    526  H   VAL    38      26.182  39.555  30.378  1.00  0.00           H  
ATOM    527  CA  VAL    38      24.694  39.476  29.033  1.00  0.00           C  
ATOM    528  HA  VAL    38      24.744  39.723  27.972  1.00  0.00           H  
ATOM    529  CB  VAL    38      24.875  38.035  29.017  1.00  0.00           C  
ATOM    530  HB  VAL    38      25.865  37.722  28.684  1.00  0.00           H  
ATOM    531  CG1 VAL    38      24.630  37.273  30.349  1.00  0.00           C  
ATOM    532 HG11 VAL    38      25.244  37.728  31.126  1.00  0.00           H  
ATOM    533 HG12 VAL    38      24.909  36.240  30.140  1.00  0.00           H  
ATOM    534 HG13 VAL    38      23.557  37.314  30.539  1.00  0.00           H  
ATOM    535  CG2 VAL    38      23.974  37.383  28.057  1.00  0.00           C  
ATOM    536 HG21 VAL    38      24.131  37.727  27.035  1.00  0.00           H  
ATOM    537 HG22 VAL    38      22.940  37.484  28.385  1.00  0.00           H  
ATOM    538 HG23 VAL    38      24.098  36.301  28.009  1.00  0.00           H  
ATOM    539  C   VAL    38      23.238  39.847  29.521  1.00  0.00           C  
ATOM    540  O   VAL    38      22.197  39.818  28.823  1.00  0.00           O  
ATOM    541  N   GLY    39      23.139  40.375  30.748  1.00  0.00           N  
ATOM    542  H   GLY    39      23.895  40.438  31.415  1.00  0.00           H  
ATOM    543  CA  GLY    39      21.842  40.841  31.236  1.00  0.00           C  
ATOM    544  HA2 GLY    39      21.160  40.020  31.013  1.00  0.00           H  
ATOM    545  HA3 GLY    39      21.879  40.991  32.315  1.00  0.00           H  
ATOM    546  C   GLY    39      21.372  42.080  30.550  1.00  0.00           C  
ATOM    547  O   GLY    39      22.213  42.898  30.068  1.00  0.00           O  
ATOM    548  N   PRO    40      20.080  42.315  30.566  1.00  0.00           N  
ATOM    549  CD  PRO    40      19.012  41.477  30.933  1.00  0.00           C  
ATOM    550  HD2 PRO    40      18.774  40.700  30.206  1.00  0.00           H  
ATOM    551  HD3 PRO    40      19.073  40.977  31.899  1.00  0.00           H  
ATOM    552  CG  PRO    40      17.780  42.356  30.900  1.00  0.00           C  
ATOM    553  HG2 PRO    40      17.667  42.707  31.926  1.00  0.00           H  
ATOM    554  HG3 PRO    40      16.928  41.769  30.559  1.00  0.00           H  
ATOM    555  CB  PRO    40      18.128  43.521  29.983  1.00  0.00           C  
ATOM    556  HB2 PRO    40      17.977  43.188  28.956  1.00  0.00           H  
ATOM    557  HB3 PRO    40      17.546  44.410  30.223  1.00  0.00           H  
ATOM    558  CA  PRO    40      19.581  43.681  30.274  1.00  0.00           C  
ATOM    559  HA  PRO    40      20.102  44.058  29.394  1.00  0.00           H  
ATOM    560  C   PRO    40      19.606  44.704  31.399  1.00  0.00           C  
ATOM    561  O   PRO    40      19.626  44.243  32.525  1.00  0.00           O  
ATOM    562  N   THR    41      19.455  45.957  31.104  1.00  0.00           N  
ATOM    563  H   THR    41      19.376  46.155  30.117  1.00  0.00           H  
ATOM    564  CA  THR    41      18.813  46.839  32.184  1.00  0.00           C  
ATOM    565  HA  THR    41      19.400  46.927  33.099  1.00  0.00           H  
ATOM    566  CB  THR    41      18.672  48.194  31.451  1.00  0.00           C  
ATOM    567  HB  THR    41      18.117  48.114  30.516  1.00  0.00           H  
ATOM    568  CG2 THR    41      17.860  49.090  32.364  1.00  0.00           C  
ATOM    569 HG21 THR    41      18.342  49.237  33.330  1.00  0.00           H  
ATOM    570 HG22 THR    41      17.690  50.088  31.958  1.00  0.00           H  
ATOM    571 HG23 THR    41      16.905  48.598  32.552  1.00  0.00           H  
ATOM    572  OG1 THR    41      19.913  48.796  31.289  1.00  0.00           O  
ATOM    573  HG1 THR    41      20.020  49.051  30.369  1.00  0.00           H  
ATOM    574  C   THR    41      17.408  46.264  32.571  1.00  0.00           C  
ATOM    575  O   THR    41      16.492  46.298  31.723  1.00  0.00           O  
ATOM    576  N   VAL    42      17.192  45.919  33.822  1.00  0.00           N  
ATOM    577  H   VAL    42      17.991  45.873  34.439  1.00  0.00           H  
ATOM    578  CA  VAL    42      15.826  45.642  34.408  1.00  0.00           C  
ATOM    579  HA  VAL    42      15.027  45.485  33.683  1.00  0.00           H  
ATOM    580  CB  VAL    42      15.962  44.453  35.370  1.00  0.00           C  
ATOM    581  HB  VAL    42      14.946  44.347  35.750  1.00  0.00           H  
ATOM    582  CG1 VAL    42      16.275  43.230  34.532  1.00  0.00           C  
ATOM    583 HG11 VAL    42      15.950  42.397  35.156  1.00  0.00           H  
ATOM    584 HG12 VAL    42      17.336  43.221  34.282  1.00  0.00           H  
ATOM    585 HG13 VAL    42      15.652  43.249  33.637  1.00  0.00           H  
ATOM    586  CG2 VAL    42      16.998  44.544  36.534  1.00  0.00           C  
ATOM    587 HG21 VAL    42      17.953  44.594  36.010  1.00  0.00           H  
ATOM    588 HG22 VAL    42      16.735  45.417  37.131  1.00  0.00           H  
ATOM    589 HG23 VAL    42      17.005  43.615  37.104  1.00  0.00           H  
ATOM    590  C   VAL    42      15.240  46.833  35.212  1.00  0.00           C  
ATOM    591  O   VAL    42      14.041  47.093  35.097  1.00  0.00           O  
ATOM    592  N   SER    43      16.136  47.684  35.630  1.00  0.00           N  
ATOM    593  H   SER    43      17.104  47.440  35.475  1.00  0.00           H  
ATOM    594  CA  SER    43      15.715  48.969  36.224  1.00  0.00           C  
ATOM    595  HA  SER    43      14.706  49.225  35.900  1.00  0.00           H  
ATOM    596  CB  SER    43      15.566  48.711  37.702  1.00  0.00           C  
ATOM    597  HB2 SER    43      16.597  48.566  38.027  1.00  0.00           H  
ATOM    598  HB3 SER    43      14.900  47.862  37.860  1.00  0.00           H  
ATOM    599  OG  SER    43      15.170  49.868  38.400  1.00  0.00           O  
ATOM    600  HG  SER    43      15.909  50.099  38.967  1.00  0.00           H  
ATOM    601  C   SER    43      16.557  50.164  35.876  1.00  0.00           C  
ATOM    602  O   SER    43      17.767  49.986  35.826  1.00  0.00           O  
ATOM    603  N   ASN    44      15.979  51.359  35.721  1.00  0.00           N  
ATOM    604  H   ASN    44      14.970  51.399  35.740  1.00  0.00           H  
ATOM    605  CA  ASN    44      16.698  52.662  35.725  1.00  0.00           C  
ATOM    606  HA  ASN    44      17.649  52.549  35.204  1.00  0.00           H  
ATOM    607  CB  ASN    44      15.827  53.584  34.952  1.00  0.00           C  
ATOM    608  HB2 ASN    44      15.020  53.955  35.583  1.00  0.00           H  
ATOM    609  HB3 ASN    44      15.409  53.193  34.024  1.00  0.00           H  
ATOM    610  CG  ASN    44      16.677  54.766  34.522  1.00  0.00           C  
ATOM    611  OD1 ASN    44      17.315  54.756  33.490  1.00  0.00           O  
ATOM    612  ND2 ASN    44      16.740  55.757  35.295  1.00  0.00           N  
ATOM    613 HD21 ASN    44      16.109  55.861  36.077  1.00  0.00           H  
ATOM    614 HD22 ASN    44      17.287  56.536  34.959  1.00  0.00           H  
ATOM    615  C   ASN    44      17.029  53.102  37.200  1.00  0.00           C  
ATOM    616  O   ASN    44      16.109  52.997  38.015  1.00  0.00           O  
ATOM    617  N   PRO    45      18.167  53.672  37.554  1.00  0.00           N  
ATOM    618  CD  PRO    45      18.299  54.428  38.851  1.00  0.00           C  
ATOM    619  HD2 PRO    45      18.715  53.800  39.639  1.00  0.00           H  
ATOM    620  HD3 PRO    45      17.315  54.819  39.109  1.00  0.00           H  
ATOM    621  CG  PRO    45      19.284  55.535  38.504  1.00  0.00           C  
ATOM    622  HG2 PRO    45      18.828  56.392  38.009  1.00  0.00           H  
ATOM    623  HG3 PRO    45      19.876  55.757  39.392  1.00  0.00           H  
ATOM    624  CB  PRO    45      20.242  54.865  37.479  1.00  0.00           C  
ATOM    625  HB2 PRO    45      20.628  55.627  36.802  1.00  0.00           H  
ATOM    626  HB3 PRO    45      21.042  54.383  38.042  1.00  0.00           H  
ATOM    627  CA  PRO    45      19.309  53.938  36.709  1.00  0.00           C  
ATOM    628  HA  PRO    45      18.925  54.411  35.805  1.00  0.00           H  
ATOM    629  C   PRO    45      19.992  52.578  36.473  1.00  0.00           C  
ATOM    630  O   PRO    45      19.974  51.734  37.390  1.00  0.00           O  
ATOM    631  N   PRO    46      20.692  52.327  35.383  1.00  0.00           N  
ATOM    632  CD  PRO    46      20.648  53.155  34.206  1.00  0.00           C  
ATOM    633  HD2 PRO    46      21.432  53.907  34.118  1.00  0.00           H  
ATOM    634  HD3 PRO    46      19.687  53.601  33.947  1.00  0.00           H  
ATOM    635  CG  PRO    46      20.784  52.078  33.071  1.00  0.00           C  
ATOM    636  HG2 PRO    46      19.898  51.448  32.996  1.00  0.00           H  
ATOM    637  HG3 PRO    46      21.149  52.576  32.172  1.00  0.00           H  
ATOM    638  CB  PRO    46      21.868  51.188  33.703  1.00  0.00           C  
ATOM    639  HB2 PRO    46      22.798  51.753  33.750  1.00  0.00           H  
ATOM    640  HB3 PRO    46      21.912  50.265  33.125  1.00  0.00           H  
ATOM    641  CA  PRO    46      21.311  51.017  35.122  1.00  0.00           C  
ATOM    642  HA  PRO    46      20.621  50.176  35.191  1.00  0.00           H  
ATOM    643  C   PRO    46      22.416  50.634  36.143  1.00  0.00           C  
ATOM    644  O   PRO    46      23.348  51.431  36.353  1.00  0.00           O  
ATOM    645  N   GLY    47      22.181  49.577  36.908  1.00  0.00           N  
ATOM    646  H   GLY    47      21.273  49.169  36.737  1.00  0.00           H  
ATOM    647  CA  GLY    47      23.083  48.869  37.838  1.00  0.00           C  
ATOM    648  HA2 GLY    47      22.807  47.827  37.672  1.00  0.00           H  
ATOM    649  HA3 GLY    47      24.121  48.987  37.527  1.00  0.00           H  
ATOM    650  C   GLY    47      22.821  49.034  39.335  1.00  0.00           C  
ATOM    651  O   GLY    47      23.303  48.301  40.176  1.00  0.00           O  
ATOM    652  N   ALA    48      21.878  49.982  39.707  1.00  0.00           N  
ATOM    653  H   ALA    48      21.559  50.567  38.948  1.00  0.00           H  
ATOM    654  CA  ALA    48      21.394  50.240  41.097  1.00  0.00           C  
ATOM    655  HA  ALA    48      22.237  50.092  41.771  1.00  0.00           H  
ATOM    656  CB  ALA    48      20.851  51.675  41.236  1.00  0.00           C  
ATOM    657  HB1 ALA    48      21.580  52.476  41.118  1.00  0.00           H  
ATOM    658  HB2 ALA    48      20.499  51.803  42.260  1.00  0.00           H  
ATOM    659  HB3 ALA    48      20.011  51.751  40.545  1.00  0.00           H  
ATOM    660  C   ALA    48      20.250  49.295  41.585  1.00  0.00           C  
ATOM    661  O   ALA    48      19.557  48.664  40.787  1.00  0.00           O  
ATOM    662  N   HIE    49      19.953  49.262  42.881  1.00  0.00           N  
ATOM    663  H   HIE    49      20.439  49.878  43.517  1.00  0.00           H  
ATOM    664  CA  HIE    49      18.977  48.260  43.332  1.00  0.00           C  
ATOM    665  HA  HIE    49      19.292  47.244  43.098  1.00  0.00           H  
ATOM    666  CB  HIE    49      18.926  48.332  44.842  1.00  0.00           C  
ATOM    667  HB2 HIE    49      19.899  48.618  45.242  1.00  0.00           H  
ATOM    668  HB3 HIE    49      18.250  49.095  45.227  1.00  0.00           H  
ATOM    669  CG  HIE    49      18.426  47.061  45.466  1.00  0.00           C  
ATOM    670  ND1 HIE    49      17.128  46.661  45.331  1.00  0.00           N  
ATOM    671  CE1 HIE    49      16.980  45.524  45.988  1.00  0.00           C  
ATOM    672  HE1 HIE    49      16.047  45.004  46.146  1.00  0.00           H  
ATOM    673  NE2 HIE    49      18.120  45.155  46.556  1.00  0.00           N  
ATOM    674  HE2 HIE    49      18.188  44.413  47.238  1.00  0.00           H  
ATOM    675  CD2 HIE    49      19.038  46.188  46.291  1.00  0.00           C  
ATOM    676  HD2 HIE    49      20.039  46.320  46.674  1.00  0.00           H  
ATOM    677  C   HIE    49      17.532  48.473  42.759  1.00  0.00           C  
ATOM    678  O   HIE    49      17.112  49.617  42.570  1.00  0.00           O  
ATOM    679  N   VAL    50      16.795  47.417  42.412  1.00  0.00           N  
ATOM    680  H   VAL    50      17.236  46.511  42.473  1.00  0.00           H  
ATOM    681  CA  VAL    50      15.401  47.536  41.926  1.00  0.00           C  
ATOM    682  HA  VAL    50      15.261  48.309  41.171  1.00  0.00           H  
ATOM    683  CB  VAL    50      14.813  46.153  41.507  1.00  0.00           C  
ATOM    684  HB  VAL    50      13.781  46.294  41.187  1.00  0.00           H  
ATOM    685  CG1 VAL    50      15.618  45.583  40.309  1.00  0.00           C  
ATOM    686 HG11 VAL    50      16.675  45.512  40.566  1.00  0.00           H  
ATOM    687 HG12 VAL    50      15.582  46.245  39.444  1.00  0.00           H  
ATOM    688 HG13 VAL    50      15.364  44.580  39.965  1.00  0.00           H  
ATOM    689  CG2 VAL    50      14.965  45.005  42.477  1.00  0.00           C  
ATOM    690 HG21 VAL    50      16.014  44.987  42.772  1.00  0.00           H  
ATOM    691 HG22 VAL    50      14.251  45.165  43.285  1.00  0.00           H  
ATOM    692 HG23 VAL    50      14.686  44.109  41.922  1.00  0.00           H  
ATOM    693  C   VAL    50      14.426  48.076  42.979  1.00  0.00           C  
ATOM    694  O   VAL    50      13.290  48.391  42.645  1.00  0.00           O  
ATOM    695  N   LYS    51      14.783  48.363  44.252  1.00  0.00           N  
ATOM    696  H   LYS    51      15.571  47.893  44.675  1.00  0.00           H  
ATOM    697  CA  LYS    51      13.923  49.113  45.170  1.00  0.00           C  
ATOM    698  HA  LYS    51      12.918  48.698  45.239  1.00  0.00           H  
ATOM    699  CB  LYS    51      14.577  48.857  46.594  1.00  0.00           C  
ATOM    700  HB2 LYS    51      15.650  49.040  46.534  1.00  0.00           H  
ATOM    701  HB3 LYS    51      14.162  49.543  47.333  1.00  0.00           H  
ATOM    702  CG  LYS    51      14.350  47.475  47.238  1.00  0.00           C  
ATOM    703  HG2 LYS    51      13.337  47.408  47.637  1.00  0.00           H  
ATOM    704  HG3 LYS    51      14.524  46.615  46.591  1.00  0.00           H  
ATOM    705  CD  LYS    51      15.249  47.260  48.480  1.00  0.00           C  
ATOM    706  HD2 LYS    51      16.273  47.035  48.183  1.00  0.00           H  
ATOM    707  HD3 LYS    51      15.249  48.227  48.984  1.00  0.00           H  
ATOM    708  CE  LYS    51      14.711  46.094  49.424  1.00  0.00           C  
ATOM    709  HE2 LYS    51      13.681  46.251  49.744  1.00  0.00           H  
ATOM    710  HE3 LYS    51      14.763  45.209  48.789  1.00  0.00           H  
ATOM    711  NZ  LYS    51      15.638  46.061  50.579  1.00  0.00           N  
ATOM    712  HZ1 LYS    51      16.597  45.839  50.355  1.00  0.00           H  
ATOM    713  HZ2 LYS    51      15.543  46.998  50.946  1.00  0.00           H  
ATOM    714  HZ3 LYS    51      15.371  45.290  51.174  1.00  0.00           H  
ATOM    715  C   LYS    51      13.787  50.611  44.872  1.00  0.00           C  
ATOM    716  O   LYS    51      12.962  51.240  45.459  1.00  0.00           O  
ATOM    717  N   ASN    52      14.494  51.052  43.877  1.00  0.00           N  
ATOM    718  H   ASN    52      15.253  50.434  43.629  1.00  0.00           H  
ATOM    719  CA  ASN    52      14.227  52.406  43.312  1.00  0.00           C  
ATOM    720  HA  ASN    52      14.322  53.129  44.122  1.00  0.00           H  
ATOM    721  CB  ASN    52      15.333  52.756  42.231  1.00  0.00           C  
ATOM    722  HB2 ASN    52      15.154  52.139  41.350  1.00  0.00           H  
ATOM    723  HB3 ASN    52      16.286  52.419  42.639  1.00  0.00           H  
ATOM    724  CG  ASN    52      15.301  54.193  41.899  1.00  0.00           C  
ATOM    725  OD1 ASN    52      15.156  55.084  42.734  1.00  0.00           O  
ATOM    726  ND2 ASN    52      15.248  54.502  40.612  1.00  0.00           N  
ATOM    727 HD21 ASN    52      15.572  53.871  39.893  1.00  0.00           H  
ATOM    728 HD22 ASN    52      15.208  55.504  40.493  1.00  0.00           H  
ATOM    729  C   ASN    52      12.790  52.435  42.719  1.00  0.00           C  
ATOM    730  O   ASN    52      12.254  53.478  42.492  1.00  0.00           O  
ATOM    731  N   ILE    53      12.151  51.241  42.438  1.00  0.00           N  
ATOM    732  H   ILE    53      12.668  50.396  42.630  1.00  0.00           H  
ATOM    733  CA  ILE    53      10.769  51.206  41.920  1.00  0.00           C  
ATOM    734  HA  ILE    53      10.495  51.986  41.209  1.00  0.00           H  
ATOM    735  CB  ILE    53      10.617  49.872  41.126  1.00  0.00           C  
ATOM    736  HB  ILE    53      10.761  48.978  41.732  1.00  0.00           H  
ATOM    737  CG2 ILE    53       9.159  49.899  40.621  1.00  0.00           C  
ATOM    738 HG21 ILE    53       9.035  50.766  39.972  1.00  0.00           H  
ATOM    739 HG22 ILE    53       8.347  50.021  41.339  1.00  0.00           H  
ATOM    740 HG23 ILE    53       9.025  49.008  40.008  1.00  0.00           H  
ATOM    741  CG1 ILE    53      11.675  49.818  39.936  1.00  0.00           C  
ATOM    742 HG12 ILE    53      11.216  50.392  39.131  1.00  0.00           H  
ATOM    743 HG13 ILE    53      12.657  50.203  40.209  1.00  0.00           H  
ATOM    744  CD1 ILE    53      11.775  48.353  39.461  1.00  0.00           C  
ATOM    745 HD11 ILE    53      10.795  47.931  39.237  1.00  0.00           H  
ATOM    746 HD12 ILE    53      12.269  47.642  40.124  1.00  0.00           H  
ATOM    747 HD13 ILE    53      12.222  48.400  38.468  1.00  0.00           H  
ATOM    748  C   ILE    53       9.889  51.260  43.209  1.00  0.00           C  
ATOM    749  O   ILE    53      10.197  50.560  44.207  1.00  0.00           O  
ATOM    750  N   GLU    54       8.880  52.125  43.120  1.00  0.00           N  
ATOM    751  H   GLU    54       8.761  52.674  42.281  1.00  0.00           H  
ATOM    752  CA  GLU    54       7.964  52.330  44.204  1.00  0.00           C  
ATOM    753  HA  GLU    54       8.479  52.229  45.160  1.00  0.00           H  
ATOM    754  CB  GLU    54       7.524  53.825  44.092  1.00  0.00           C  
ATOM    755  HB2 GLU    54       6.908  53.835  43.193  1.00  0.00           H  
ATOM    756  HB3 GLU    54       6.846  54.086  44.904  1.00  0.00           H  
ATOM    757  CG  GLU    54       8.655  55.004  43.909  1.00  0.00           C  
ATOM    758  HG2 GLU    54       8.315  55.806  44.564  1.00  0.00           H  
ATOM    759  HG3 GLU    54       9.656  54.727  44.241  1.00  0.00           H  
ATOM    760  CD  GLU    54       8.857  55.409  42.444  1.00  0.00           C  
ATOM    761  OE1 GLU    54       8.703  54.498  41.570  1.00  0.00           O  
ATOM    762  OE2 GLU    54       9.243  56.560  42.066  1.00  0.00           O  
ATOM    763  C   GLU    54       6.740  51.385  44.306  1.00  0.00           C  
ATOM    764  O   GLU    54       6.313  51.238  45.444  1.00  0.00           O  
ATOM    765  N   ASP    55       6.267  50.775  43.215  1.00  0.00           N  
ATOM    766  H   ASP    55       6.666  51.065  42.334  1.00  0.00           H  
ATOM    767  CA  ASP    55       5.181  49.853  43.153  1.00  0.00           C  
ATOM    768  HA  ASP    55       4.594  50.036  44.052  1.00  0.00           H  
ATOM    769  CB  ASP    55       4.336  50.384  41.974  1.00  0.00           C  
ATOM    770  HB2 ASP    55       3.798  51.298  42.224  1.00  0.00           H  
ATOM    771  HB3 ASP    55       5.040  50.664  41.190  1.00  0.00           H  
ATOM    772  CG  ASP    55       3.448  49.247  41.418  1.00  0.00           C  
ATOM    773  OD1 ASP    55       3.674  48.888  40.246  1.00  0.00           O  
ATOM    774  OD2 ASP    55       2.560  48.661  42.104  1.00  0.00           O  
ATOM    775  C   ASP    55       5.454  48.354  43.067  1.00  0.00           C  
ATOM    776  O   ASP    55       6.204  47.863  42.195  1.00  0.00           O  
ATOM    777  N   PRO    56       5.010  47.551  44.123  1.00  0.00           N  
ATOM    778  CD  PRO    56       4.177  47.894  45.336  1.00  0.00           C  
ATOM    779  HD2 PRO    56       3.102  47.825  45.172  1.00  0.00           H  
ATOM    780  HD3 PRO    56       4.430  48.881  45.724  1.00  0.00           H  
ATOM    781  CG  PRO    56       4.422  46.794  46.354  1.00  0.00           C  
ATOM    782  HG2 PRO    56       5.312  46.997  46.950  1.00  0.00           H  
ATOM    783  HG3 PRO    56       3.605  46.593  47.047  1.00  0.00           H  
ATOM    784  CB  PRO    56       4.715  45.646  45.505  1.00  0.00           C  
ATOM    785  HB2 PRO    56       3.730  45.235  45.287  1.00  0.00           H  
ATOM    786  HB3 PRO    56       5.343  44.924  46.027  1.00  0.00           H  
ATOM    787  CA  PRO    56       5.453  46.167  44.280  1.00  0.00           C  
ATOM    788  HA  PRO    56       6.529  46.150  44.458  1.00  0.00           H  
ATOM    789  C   PRO    56       5.093  45.289  43.055  1.00  0.00           C  
ATOM    790  O   PRO    56       5.816  44.296  42.882  1.00  0.00           O  
ATOM    791  N   ASP    57       4.180  45.611  42.188  1.00  0.00           N  
ATOM    792  H   ASP    57       3.672  46.468  42.353  1.00  0.00           H  
ATOM    793  CA  ASP    57       4.076  44.911  40.940  1.00  0.00           C  
ATOM    794  HA  ASP    57       4.133  43.835  41.104  1.00  0.00           H  
ATOM    795  CB  ASP    57       2.673  45.256  40.338  1.00  0.00           C  
ATOM    796  HB2 ASP    57       2.713  44.691  39.407  1.00  0.00           H  
ATOM    797  HB3 ASP    57       2.597  46.329  40.167  1.00  0.00           H  
ATOM    798  CG  ASP    57       1.615  44.706  41.206  1.00  0.00           C  
ATOM    799  OD1 ASP    57       0.608  45.409  41.475  1.00  0.00           O  
ATOM    800  OD2 ASP    57       1.611  43.483  41.432  1.00  0.00           O  
ATOM    801  C   ASP    57       5.214  45.214  40.004  1.00  0.00           C  
ATOM    802  O   ASP    57       5.824  44.255  39.552  1.00  0.00           O  
ATOM    803  N   SER    58       5.559  46.430  39.670  1.00  0.00           N  
ATOM    804  H   SER    58       5.053  47.169  40.139  1.00  0.00           H  
ATOM    805  CA  SER    58       6.602  46.685  38.665  1.00  0.00           C  
ATOM    806  HA  SER    58       6.392  46.191  37.717  1.00  0.00           H  
ATOM    807  CB  SER    58       6.554  48.189  38.418  1.00  0.00           C  
ATOM    808  HB2 SER    58       7.346  48.430  37.709  1.00  0.00           H  
ATOM    809  HB3 SER    58       6.759  48.740  39.335  1.00  0.00           H  
ATOM    810  OG  SER    58       5.199  48.632  38.001  1.00  0.00           O  
ATOM    811  HG  SER    58       4.790  48.770  38.859  1.00  0.00           H  
ATOM    812  C   SER    58       7.978  46.289  39.132  1.00  0.00           C  
ATOM    813  O   SER    58       8.731  45.665  38.324  1.00  0.00           O  
ATOM    814  N   ARG    59       8.190  46.374  40.449  1.00  0.00           N  
ATOM    815  H   ARG    59       7.458  46.687  41.071  1.00  0.00           H  
ATOM    816  CA  ARG    59       9.413  45.861  41.136  1.00  0.00           C  
ATOM    817  HA  ARG    59      10.265  46.352  40.665  1.00  0.00           H  
ATOM    818  CB  ARG    59       9.362  46.380  42.604  1.00  0.00           C  
ATOM    819  HB2 ARG    59       9.288  47.467  42.614  1.00  0.00           H  
ATOM    820  HB3 ARG    59       8.526  45.852  43.063  1.00  0.00           H  
ATOM    821  CG  ARG    59      10.653  46.104  43.313  1.00  0.00           C  
ATOM    822  HG2 ARG    59      10.927  45.086  43.590  1.00  0.00           H  
ATOM    823  HG3 ARG    59      11.385  46.570  42.654  1.00  0.00           H  
ATOM    824  CD  ARG    59      10.688  46.864  44.617  1.00  0.00           C  
ATOM    825  HD2 ARG    59      11.613  46.783  45.187  1.00  0.00           H  
ATOM    826  HD3 ARG    59      10.759  47.917  44.344  1.00  0.00           H  
ATOM    827  NE  ARG    59       9.509  46.529  45.477  1.00  0.00           N  
ATOM    828  HE  ARG    59       9.348  45.544  45.631  1.00  0.00           H  
ATOM    829  CZ  ARG    59       8.744  47.374  46.141  1.00  0.00           C  
ATOM    830  NH1 ARG    59       8.797  48.682  46.077  1.00  0.00           N  
ATOM    831 HH11 ARG    59       9.506  49.158  45.538  1.00  0.00           H  
ATOM    832 HH12 ARG    59       8.169  49.298  46.574  1.00  0.00           H  
ATOM    833  NH2 ARG    59       7.860  46.963  47.029  1.00  0.00           N  
ATOM    834 HH21 ARG    59       8.013  46.010  47.326  1.00  0.00           H  
ATOM    835 HH22 ARG    59       7.212  47.550  47.535  1.00  0.00           H  
ATOM    836  C   ARG    59       9.434  44.365  41.044  1.00  0.00           C  
ATOM    837  O   ARG    59      10.550  43.856  40.909  1.00  0.00           O  
ATOM    838  N   SER    60       8.256  43.618  41.036  1.00  0.00           N  
ATOM    839  H   SER    60       7.373  44.015  41.324  1.00  0.00           H  
ATOM    840  CA  SER    60       8.299  42.206  40.791  1.00  0.00           C  
ATOM    841  HA  SER    60       9.090  41.750  41.388  1.00  0.00           H  
ATOM    842  CB  SER    60       7.031  41.563  41.374  1.00  0.00           C  
ATOM    843  HB2 SER    60       6.202  41.948  40.779  1.00  0.00           H  
ATOM    844  HB3 SER    60       7.098  40.496  41.166  1.00  0.00           H  
ATOM    845  OG  SER    60       6.939  41.782  42.789  1.00  0.00           O  
ATOM    846  HG  SER    60       6.468  42.609  42.910  1.00  0.00           H  
ATOM    847  C   SER    60       8.637  41.868  39.360  1.00  0.00           C  
ATOM    848  O   SER    60       9.504  41.022  39.199  1.00  0.00           O  
ATOM    849  N   LEU    61       8.010  42.510  38.371  1.00  0.00           N  
ATOM    850  H   LEU    61       7.265  43.181  38.490  1.00  0.00           H  
ATOM    851  CA  LEU    61       8.333  42.240  36.974  1.00  0.00           C  
ATOM    852  HA  LEU    61       8.049  41.220  36.713  1.00  0.00           H  
ATOM    853  CB  LEU    61       7.508  43.180  36.096  1.00  0.00           C  
ATOM    854  HB2 LEU    61       7.562  44.179  36.529  1.00  0.00           H  
ATOM    855  HB3 LEU    61       8.007  43.253  35.129  1.00  0.00           H  
ATOM    856  CG  LEU    61       6.081  42.723  35.736  1.00  0.00           C  
ATOM    857  HG  LEU    61       6.049  41.700  35.361  1.00  0.00           H  
ATOM    858  CD1 LEU    61       5.070  42.820  36.872  1.00  0.00           C  
ATOM    859 HD11 LEU    61       4.922  43.857  37.173  1.00  0.00           H  
ATOM    860 HD12 LEU    61       5.268  42.186  37.736  1.00  0.00           H  
ATOM    861 HD13 LEU    61       4.111  42.636  36.386  1.00  0.00           H  
ATOM    862  CD2 LEU    61       5.527  43.593  34.603  1.00  0.00           C  
ATOM    863 HD21 LEU    61       4.583  43.189  34.237  1.00  0.00           H  
ATOM    864 HD22 LEU    61       6.256  43.737  33.806  1.00  0.00           H  
ATOM    865 HD23 LEU    61       5.240  44.490  35.151  1.00  0.00           H  
ATOM    866  C   LEU    61       9.874  42.499  36.661  1.00  0.00           C  
ATOM    867  O   LEU    61      10.418  41.871  35.805  1.00  0.00           O  
ATOM    868  N   ALA    62      10.503  43.442  37.362  1.00  0.00           N  
ATOM    869  H   ALA    62       9.941  44.075  37.914  1.00  0.00           H  
ATOM    870  CA  ALA    62      11.938  43.755  37.233  1.00  0.00           C  
ATOM    871  HA  ALA    62      12.115  43.884  36.165  1.00  0.00           H  
ATOM    872  CB  ALA    62      12.222  45.106  37.921  1.00  0.00           C  
ATOM    873  HB1 ALA    62      11.609  45.942  37.583  1.00  0.00           H  
ATOM    874  HB2 ALA    62      13.242  45.385  37.659  1.00  0.00           H  
ATOM    875  HB3 ALA    62      12.244  44.965  39.002  1.00  0.00           H  
ATOM    876  C   ALA    62      12.735  42.580  37.749  1.00  0.00           C  
ATOM    877  O   ALA    62      13.686  42.153  37.082  1.00  0.00           O  
ATOM    878  N   GLN    63      12.284  42.003  38.805  1.00  0.00           N  
ATOM    879  H   GLN    63      11.429  42.322  39.240  1.00  0.00           H  
ATOM    880  CA  GLN    63      12.870  40.771  39.396  1.00  0.00           C  
ATOM    881  HA  GLN    63      13.950  40.919  39.389  1.00  0.00           H  
ATOM    882  CB  GLN    63      12.473  40.665  40.879  1.00  0.00           C  
ATOM    883  HB2 GLN    63      11.383  40.676  40.872  1.00  0.00           H  
ATOM    884  HB3 GLN    63      12.861  39.717  41.251  1.00  0.00           H  
ATOM    885  CG  GLN    63      13.049  41.802  41.723  1.00  0.00           C  
ATOM    886  HG2 GLN    63      12.620  42.772  41.475  1.00  0.00           H  
ATOM    887  HG3 GLN    63      14.105  41.840  41.457  1.00  0.00           H  
ATOM    888  CD  GLN    63      12.974  41.537  43.251  1.00  0.00           C  
ATOM    889  OE1 GLN    63      12.183  40.794  43.721  1.00  0.00           O  
ATOM    890  NE2 GLN    63      13.981  42.056  43.948  1.00  0.00           N  
ATOM    891 HE21 GLN    63      14.627  42.704  43.519  1.00  0.00           H  
ATOM    892 HE22 GLN    63      13.873  41.882  44.937  1.00  0.00           H  
ATOM    893  C   GLN    63      12.626  39.502  38.467  1.00  0.00           C  
ATOM    894  O   GLN    63      13.558  38.733  38.290  1.00  0.00           O  
ATOM    895  N   ARG    64      11.484  39.392  37.808  1.00  0.00           N  
ATOM    896  H   ARG    64      10.805  40.121  37.973  1.00  0.00           H  
ATOM    897  CA  ARG    64      11.169  38.442  36.696  1.00  0.00           C  
ATOM    898  HA  ARG    64      11.336  37.460  37.138  1.00  0.00           H  
ATOM    899  CB  ARG    64       9.603  38.584  36.456  1.00  0.00           C  
ATOM    900  HB2 ARG    64       9.009  38.369  37.344  1.00  0.00           H  
ATOM    901  HB3 ARG    64       9.416  39.581  36.057  1.00  0.00           H  
ATOM    902  CG  ARG    64       9.094  37.829  35.182  1.00  0.00           C  
ATOM    903  HG2 ARG    64       9.677  38.091  34.298  1.00  0.00           H  
ATOM    904  HG3 ARG    64       8.070  38.151  34.994  1.00  0.00           H  
ATOM    905  CD  ARG    64       9.210  36.327  35.291  1.00  0.00           C  
ATOM    906  HD2 ARG    64      10.201  35.930  35.510  1.00  0.00           H  
ATOM    907  HD3 ARG    64       8.467  35.925  35.980  1.00  0.00           H  
ATOM    908  NE  ARG    64       8.883  35.736  33.967  1.00  0.00           N  
ATOM    909  HE  ARG    64       7.995  35.955  33.540  1.00  0.00           H  
ATOM    910  CZ  ARG    64       9.627  35.035  33.187  1.00  0.00           C  
ATOM    911  NH1 ARG    64       9.318  34.808  31.958  1.00  0.00           N  
ATOM    912 HH11 ARG    64       8.412  35.174  31.705  1.00  0.00           H  
ATOM    913 HH12 ARG    64       9.803  34.162  31.351  1.00  0.00           H  
ATOM    914  NH2 ARG    64      10.756  34.558  33.583  1.00  0.00           N  
ATOM    915 HH21 ARG    64      11.033  34.528  34.553  1.00  0.00           H  
ATOM    916 HH22 ARG    64      11.323  34.004  32.957  1.00  0.00           H  
ATOM    917  C   ARG    64      12.000  38.596  35.430  1.00  0.00           C  
ATOM    918  O   ARG    64      12.369  37.603  34.749  1.00  0.00           O  
ATOM    919  N   ALA    65      12.273  39.893  35.091  1.00  0.00           N  
ATOM    920  H   ALA    65      11.803  40.555  35.692  1.00  0.00           H  
ATOM    921  CA  ALA    65      13.217  40.232  34.009  1.00  0.00           C  
ATOM    922  HA  ALA    65      12.990  39.617  33.138  1.00  0.00           H  
ATOM    923  CB  ALA    65      13.128  41.651  33.565  1.00  0.00           C  
ATOM    924  HB1 ALA    65      12.075  41.827  33.347  1.00  0.00           H  
ATOM    925  HB2 ALA    65      13.531  41.819  32.567  1.00  0.00           H  
ATOM    926  HB3 ALA    65      13.390  42.340  34.368  1.00  0.00           H  
ATOM    927  C   ALA    65      14.734  39.879  34.253  1.00  0.00           C  
ATOM    928  O   ALA    65      15.439  39.915  33.331  1.00  0.00           O  
ATOM    929  N   SER    66      15.029  39.501  35.446  1.00  0.00           N  
ATOM    930  H   SER    66      14.270  39.411  36.106  1.00  0.00           H  
ATOM    931  CA  SER    66      16.404  39.118  35.871  1.00  0.00           C  
ATOM    932  HA  SER    66      17.150  39.518  35.184  1.00  0.00           H  
ATOM    933  CB  SER    66      16.681  39.599  37.304  1.00  0.00           C  
ATOM    934  HB2 SER    66      16.016  39.047  37.967  1.00  0.00           H  
ATOM    935  HB3 SER    66      17.674  39.410  37.713  1.00  0.00           H  
ATOM    936  OG  SER    66      16.387  40.991  37.362  1.00  0.00           O  
ATOM    937  HG  SER    66      15.431  41.025  37.449  1.00  0.00           H  
ATOM    938  C   SER    66      16.598  37.581  35.798  1.00  0.00           C  
ATOM    939  O   SER    66      17.663  37.106  36.245  1.00  0.00           O  
ATOM    940  N   GLU    67      15.596  36.893  35.227  1.00  0.00           N  
ATOM    941  H   GLU    67      14.818  37.398  34.829  1.00  0.00           H  
ATOM    942  CA  GLU    67      15.565  35.449  35.298  1.00  0.00           C  
ATOM    943  HA  GLU    67      16.095  35.193  36.215  1.00  0.00           H  
ATOM    944  CB  GLU    67      14.195  34.935  35.473  1.00  0.00           C  
ATOM    945  HB2 GLU    67      13.584  35.399  34.698  1.00  0.00           H  
ATOM    946  HB3 GLU    67      14.161  33.846  35.456  1.00  0.00           H  
ATOM    947  CG  GLU    67      13.605  35.236  36.847  1.00  0.00           C  
ATOM    948  HG2 GLU    67      13.526  36.320  36.929  1.00  0.00           H  
ATOM    949  HG3 GLU    67      14.257  34.905  37.656  1.00  0.00           H  
ATOM    950  CD  GLU    67      12.289  34.565  37.004  1.00  0.00           C  
ATOM    951  OE1 GLU    67      11.778  33.965  36.074  1.00  0.00           O  
ATOM    952  OE2 GLU    67      11.680  34.703  38.110  1.00  0.00           O  
ATOM    953  C   GLU    67      16.308  34.644  34.180  1.00  0.00           C  
ATOM    954  O   GLU    67      15.947  33.563  33.653  1.00  0.00           O  
ATOM    955  N   GLY    68      17.480  35.230  33.851  1.00  0.00           N  
ATOM    956  H   GLY    68      17.897  35.988  34.372  1.00  0.00           H  
ATOM    957  CA  GLY    68      18.404  34.614  32.821  1.00  0.00           C  
ATOM    958  HA2 GLY    68      19.213  35.316  32.622  1.00  0.00           H  
ATOM    959  HA3 GLY    68      18.725  33.642  33.195  1.00  0.00           H  
ATOM    960  C   GLY    68      17.720  34.352  31.474  1.00  0.00           C  
ATOM    961  O   GLY    68      16.914  35.158  30.986  1.00  0.00           O  
ATOM    962  N   PRO    69      18.153  33.269  30.701  1.00  0.00           N  
ATOM    963  CD  PRO    69      19.360  32.572  30.951  1.00  0.00           C  
ATOM    964  HD2 PRO    69      19.135  31.886  31.768  1.00  0.00           H  
ATOM    965  HD3 PRO    69      20.046  33.390  31.172  1.00  0.00           H  
ATOM    966  CG  PRO    69      19.704  31.918  29.635  1.00  0.00           C  
ATOM    967  HG2 PRO    69      20.257  32.599  28.988  1.00  0.00           H  
ATOM    968  HG3 PRO    69      20.096  30.916  29.808  1.00  0.00           H  
ATOM    969  CB  PRO    69      18.389  31.713  28.925  1.00  0.00           C  
ATOM    970  HB2 PRO    69      17.800  30.934  29.408  1.00  0.00           H  
ATOM    971  HB3 PRO    69      18.547  31.665  27.847  1.00  0.00           H  
ATOM    972  CA  PRO    69      17.703  33.027  29.260  1.00  0.00           C  
ATOM    973  HA  PRO    69      18.015  33.912  28.705  1.00  0.00           H  
ATOM    974  C   PRO    69      16.191  32.959  29.085  1.00  0.00           C  
ATOM    975  O   PRO    69      15.587  33.547  28.158  1.00  0.00           O  
ATOM    976  N   GLY    70      15.504  32.422  30.070  1.00  0.00           N  
ATOM    977  H   GLY    70      16.048  31.923  30.760  1.00  0.00           H  
ATOM    978  CA  GLY    70      14.037  32.380  30.220  1.00  0.00           C  
ATOM    979  HA2 GLY    70      13.735  31.485  30.764  1.00  0.00           H  
ATOM    980  HA3 GLY    70      13.604  32.224  29.232  1.00  0.00           H  
ATOM    981  C   GLY    70      13.307  33.611  30.870  1.00  0.00           C  
ATOM    982  O   GLY    70      12.264  33.402  31.514  1.00  0.00           O  
ATOM    983  N   ALA    71      13.868  34.786  30.791  1.00  0.00           N  
ATOM    984  H   ALA    71      14.627  34.840  30.126  1.00  0.00           H  
ATOM    985  CA  ALA    71      13.430  36.016  31.442  1.00  0.00           C  
ATOM    986  HA  ALA    71      13.195  35.737  32.469  1.00  0.00           H  
ATOM    987  CB  ALA    71      14.601  36.932  31.611  1.00  0.00           C  
ATOM    988  HB1 ALA    71      15.366  36.560  32.292  1.00  0.00           H  
ATOM    989  HB2 ALA    71      14.173  37.778  32.147  1.00  0.00           H  
ATOM    990  HB3 ALA    71      15.040  37.216  30.654  1.00  0.00           H  
ATOM    991  C   ALA    71      12.169  36.726  30.879  1.00  0.00           C  
ATOM    992  O   ALA    71      11.904  36.801  29.655  1.00  0.00           O  
ATOM    993  N   GLY    72      11.419  37.363  31.718  1.00  0.00           N  
ATOM    994  H   GLY    72      11.756  37.492  32.661  1.00  0.00           H  
ATOM    995  CA  GLY    72      10.363  38.276  31.379  1.00  0.00           C  
ATOM    996  HA2 GLY    72       9.726  37.738  30.677  1.00  0.00           H  
ATOM    997  HA3 GLY    72       9.776  38.335  32.296  1.00  0.00           H  
ATOM    998  C   GLY    72      10.821  39.676  30.946  1.00  0.00           C  
ATOM    999  O   GLY    72      11.918  40.165  31.129  1.00  0.00           O  
ATOM   1000  N   ALA    73       9.835  40.435  30.350  1.00  0.00           N  
ATOM   1001  H   ALA    73       9.022  39.948  30.003  1.00  0.00           H  
ATOM   1002  CA  ALA    73       9.935  41.893  30.128  1.00  0.00           C  
ATOM   1003  HA  ALA    73      10.936  42.021  29.717  1.00  0.00           H  
ATOM   1004  CB  ALA    73       8.900  42.355  29.044  1.00  0.00           C  
ATOM   1005  HB1 ALA    73       7.906  42.256  29.481  1.00  0.00           H  
ATOM   1006  HB2 ALA    73       9.254  43.347  28.764  1.00  0.00           H  
ATOM   1007  HB3 ALA    73       8.931  41.639  28.222  1.00  0.00           H  
ATOM   1008  C   ALA    73       9.728  42.686  31.481  1.00  0.00           C  
ATOM   1009  O   ALA    73       9.000  42.196  32.358  1.00  0.00           O  
ATOM   1010  N   ALA    74      10.304  43.895  31.635  1.00  0.00           N  
ATOM   1011  H   ALA    74      10.858  44.384  30.946  1.00  0.00           H  
ATOM   1012  CA  ALA    74       9.934  44.689  32.835  1.00  0.00           C  
ATOM   1013  HA  ALA    74      10.165  44.031  33.673  1.00  0.00           H  
ATOM   1014  CB  ALA    74      11.055  45.710  32.985  1.00  0.00           C  
ATOM   1015  HB1 ALA    74      11.119  46.057  34.016  1.00  0.00           H  
ATOM   1016  HB2 ALA    74      12.032  45.264  32.800  1.00  0.00           H  
ATOM   1017  HB3 ALA    74      10.930  46.608  32.379  1.00  0.00           H  
ATOM   1018  C   ALA    74       8.501  45.243  32.862  1.00  0.00           C  
ATOM   1019  O   ALA    74       7.917  45.710  33.852  1.00  0.00           O  
ATOM   1020  N   THR    75       7.876  45.089  31.694  1.00  0.00           N  
ATOM   1021  H   THR    75       8.429  44.691  30.947  1.00  0.00           H  
ATOM   1022  CA  THR    75       6.698  45.833  31.252  1.00  0.00           C  
ATOM   1023  HA  THR    75       6.573  46.716  31.877  1.00  0.00           H  
ATOM   1024  CB  THR    75       6.975  46.355  29.814  1.00  0.00           C  
ATOM   1025  HB  THR    75       6.120  46.944  29.484  1.00  0.00           H  
ATOM   1026  CG2 THR    75       8.255  47.230  29.759  1.00  0.00           C  
ATOM   1027 HG21 THR    75       8.188  47.966  30.560  1.00  0.00           H  
ATOM   1028 HG22 THR    75       8.423  47.670  28.776  1.00  0.00           H  
ATOM   1029 HG23 THR    75       9.122  46.598  29.952  1.00  0.00           H  
ATOM   1030  OG1 THR    75       7.054  45.255  28.868  1.00  0.00           O  
ATOM   1031  HG1 THR    75       7.047  45.571  27.962  1.00  0.00           H  
ATOM   1032  C   THR    75       5.394  45.020  31.263  1.00  0.00           C  
ATOM   1033  O   THR    75       4.348  45.742  31.363  1.00  0.00           O  
ATOM   1034  N   VAL    76       5.357  43.626  31.309  1.00  0.00           N  
ATOM   1035  H   VAL    76       6.236  43.166  31.119  1.00  0.00           H  
ATOM   1036  CA  VAL    76       4.121  42.833  31.358  1.00  0.00           C  
ATOM   1037  HA  VAL    76       3.431  43.410  31.974  1.00  0.00           H  
ATOM   1038  CB  VAL    76       3.589  42.611  29.938  1.00  0.00           C  
ATOM   1039  HB  VAL    76       3.614  43.554  29.393  1.00  0.00           H  
ATOM   1040  CG1 VAL    76       4.285  41.627  28.984  1.00  0.00           C  
ATOM   1041 HG11 VAL    76       5.327  41.858  29.205  1.00  0.00           H  
ATOM   1042 HG12 VAL    76       3.975  40.624  29.277  1.00  0.00           H  
ATOM   1043 HG13 VAL    76       4.092  41.776  27.922  1.00  0.00           H  
ATOM   1044  CG2 VAL    76       2.176  42.018  30.019  1.00  0.00           C  
ATOM   1045 HG21 VAL    76       1.785  42.086  29.004  1.00  0.00           H  
ATOM   1046 HG22 VAL    76       2.208  41.020  30.456  1.00  0.00           H  
ATOM   1047 HG23 VAL    76       1.529  42.586  30.688  1.00  0.00           H  
ATOM   1048  C   VAL    76       4.422  41.524  32.128  1.00  0.00           C  
ATOM   1049  O   VAL    76       5.464  40.872  31.903  1.00  0.00           O  
ATOM   1050  N   ASN    77       3.432  41.097  32.958  1.00  0.00           N  
ATOM   1051  H   ASN    77       2.547  41.574  33.057  1.00  0.00           H  
ATOM   1052  CA  ASN    77       3.611  39.937  33.728  1.00  0.00           C  
ATOM   1053  HA  ASN    77       4.490  40.075  34.357  1.00  0.00           H  
ATOM   1054  CB  ASN    77       2.407  39.819  34.718  1.00  0.00           C  
ATOM   1055  HB2 ASN    77       2.533  38.863  35.227  1.00  0.00           H  
ATOM   1056  HB3 ASN    77       2.399  40.609  35.469  1.00  0.00           H  
ATOM   1057  CG  ASN    77       1.025  39.716  34.100  1.00  0.00           C  
ATOM   1058  OD1 ASN    77       0.618  40.188  33.018  1.00  0.00           O  
ATOM   1059  ND2 ASN    77       0.190  39.031  34.870  1.00  0.00           N  
ATOM   1060 HD21 ASN    77       0.516  38.655  35.749  1.00  0.00           H  
ATOM   1061 HD22 ASN    77      -0.715  38.945  34.431  1.00  0.00           H  
ATOM   1062  C   ASN    77       3.838  38.525  32.969  1.00  0.00           C  
ATOM   1063  O   ASN    77       3.099  38.213  32.022  1.00  0.00           O  
ATOM   1064  N   SER    78       4.781  37.700  33.414  1.00  0.00           N  
ATOM   1065  H   SER    78       5.415  37.842  34.187  1.00  0.00           H  
ATOM   1066  CA  SER    78       4.868  36.362  32.867  1.00  0.00           C  
ATOM   1067  HA  SER    78       3.886  36.062  32.500  1.00  0.00           H  
ATOM   1068  CB  SER    78       5.885  36.342  31.691  1.00  0.00           C  
ATOM   1069  HB2 SER    78       5.984  35.310  31.354  1.00  0.00           H  
ATOM   1070  HB3 SER    78       5.471  36.946  30.884  1.00  0.00           H  
ATOM   1071  OG  SER    78       7.157  36.786  31.970  1.00  0.00           O  
ATOM   1072  HG  SER    78       7.190  37.737  31.839  1.00  0.00           H  
ATOM   1073  C   SER    78       5.414  35.335  33.914  1.00  0.00           C  
ATOM   1074  O   SER    78       6.130  35.768  34.859  1.00  0.00           O  
ATOM   1075  N   PRO    79       5.115  34.029  33.937  1.00  0.00           N  
ATOM   1076  CD  PRO    79       4.459  33.342  32.848  1.00  0.00           C  
ATOM   1077  HD2 PRO    79       3.562  33.901  32.581  1.00  0.00           H  
ATOM   1078  HD3 PRO    79       5.084  32.960  32.040  1.00  0.00           H  
ATOM   1079  CG  PRO    79       3.940  32.042  33.477  1.00  0.00           C  
ATOM   1080  HG2 PRO    79       3.715  31.255  32.757  1.00  0.00           H  
ATOM   1081  HG3 PRO    79       2.988  32.188  33.988  1.00  0.00           H  
ATOM   1082  CB  PRO    79       4.989  31.661  34.518  1.00  0.00           C  
ATOM   1083  HB2 PRO    79       4.671  31.095  35.393  1.00  0.00           H  
ATOM   1084  HB3 PRO    79       5.822  31.121  34.066  1.00  0.00           H  
ATOM   1085  CA  PRO    79       5.489  33.075  34.983  1.00  0.00           C  
ATOM   1086  HA  PRO    79       5.069  33.276  35.968  1.00  0.00           H  
ATOM   1087  C   PRO    79       7.025  32.972  35.118  1.00  0.00           C  
ATOM   1088  O   PRO    79       7.808  32.994  34.170  1.00  0.00           O  
ATOM   1089  N   GLY    80       7.512  32.863  36.374  1.00  0.00           N  
ATOM   1090  H   GLY    80       6.897  33.033  37.156  1.00  0.00           H  
ATOM   1091  CA  GLY    80       8.926  32.665  36.702  1.00  0.00           C  
ATOM   1092  HA2 GLY    80       9.345  33.536  36.199  1.00  0.00           H  
ATOM   1093  HA3 GLY    80       9.062  32.708  37.783  1.00  0.00           H  
ATOM   1094  C   GLY    80       9.554  31.407  36.109  1.00  0.00           C  
ATOM   1095  O   GLY    80       8.909  30.344  35.830  1.00  0.00           O  
ATOM   1096  N   ALA    81      10.878  31.377  35.994  1.00  0.00           N  
ATOM   1097  H   ALA    81      11.406  32.127  36.418  1.00  0.00           H  
ATOM   1098  CA  ALA    81      11.660  30.333  35.370  1.00  0.00           C  
ATOM   1099  HA  ALA    81      11.414  30.126  34.329  1.00  0.00           H  
ATOM   1100  CB  ALA    81      13.096  30.705  35.489  1.00  0.00           C  
ATOM   1101  HB1 ALA    81      13.740  29.941  35.053  1.00  0.00           H  
ATOM   1102  HB2 ALA    81      13.525  30.906  36.471  1.00  0.00           H  
ATOM   1103  HB3 ALA    81      13.229  31.603  34.885  1.00  0.00           H  
ATOM   1104  C   ALA    81      11.608  28.976  36.092  1.00  0.00           C  
ATOM   1105  O   ALA    81      11.293  28.937  37.293  1.00  0.00           O  
ATOM   1106  N   VAL    82      11.850  27.869  35.346  1.00  0.00           N  
ATOM   1107  H   VAL    82      11.973  28.092  34.368  1.00  0.00           H  
ATOM   1108  CA  VAL    82      11.866  26.452  35.737  1.00  0.00           C  
ATOM   1109  HA  VAL    82      11.717  25.822  34.860  1.00  0.00           H  
ATOM   1110  CB  VAL    82      13.217  26.044  36.417  1.00  0.00           C  
ATOM   1111  HB  VAL    82      13.275  26.547  37.382  1.00  0.00           H  
ATOM   1112  CG1 VAL    82      13.292  24.493  36.550  1.00  0.00           C  
ATOM   1113 HG11 VAL    82      12.412  24.176  37.111  1.00  0.00           H  
ATOM   1114 HG12 VAL    82      14.177  24.236  37.132  1.00  0.00           H  
ATOM   1115 HG13 VAL    82      13.320  24.090  35.537  1.00  0.00           H  
ATOM   1116  CG2 VAL    82      14.360  26.499  35.553  1.00  0.00           C  
ATOM   1117 HG21 VAL    82      14.454  27.576  35.412  1.00  0.00           H  
ATOM   1118 HG22 VAL    82      15.319  26.230  35.996  1.00  0.00           H  
ATOM   1119 HG23 VAL    82      14.234  26.047  34.570  1.00  0.00           H  
ATOM   1120  C   VAL    82      10.709  26.121  36.731  1.00  0.00           C  
ATOM   1121  O   VAL    82      10.826  26.063  37.971  1.00  0.00           O  
ATOM   1122  N   LYS    83       9.481  26.161  36.184  1.00  0.00           N  
ATOM   1123  H   LYS    83       9.480  26.364  35.195  1.00  0.00           H  
ATOM   1124  CA  LYS    83       8.174  26.097  36.937  1.00  0.00           C  
ATOM   1125  HA  LYS    83       8.296  26.751  37.801  1.00  0.00           H  
ATOM   1126  CB  LYS    83       7.057  26.739  36.058  1.00  0.00           C  
ATOM   1127  HB2 LYS    83       6.385  27.232  36.760  1.00  0.00           H  
ATOM   1128  HB3 LYS    83       7.533  27.525  35.471  1.00  0.00           H  
ATOM   1129  CG  LYS    83       6.287  25.739  35.174  1.00  0.00           C  
ATOM   1130  HG2 LYS    83       6.793  25.036  34.512  1.00  0.00           H  
ATOM   1131  HG3 LYS    83       5.733  25.195  35.939  1.00  0.00           H  
ATOM   1132  CD  LYS    83       5.262  26.449  34.236  1.00  0.00           C  
ATOM   1133  HD2 LYS    83       4.449  26.934  34.777  1.00  0.00           H  
ATOM   1134  HD3 LYS    83       5.875  27.102  33.615  1.00  0.00           H  
ATOM   1135  CE  LYS    83       4.600  25.379  33.298  1.00  0.00           C  
ATOM   1136  HE2 LYS    83       4.421  24.371  33.671  1.00  0.00           H  
ATOM   1137  HE3 LYS    83       5.259  25.259  32.438  1.00  0.00           H  
ATOM   1138  NZ  LYS    83       3.311  25.779  32.686  1.00  0.00           N  
ATOM   1139  HZ1 LYS    83       2.797  24.970  32.369  1.00  0.00           H  
ATOM   1140  HZ2 LYS    83       3.501  26.472  31.977  1.00  0.00           H  
ATOM   1141  HZ3 LYS    83       2.709  26.222  33.366  1.00  0.00           H  
ATOM   1142  C   LYS    83       7.783  24.780  37.636  1.00  0.00           C  
ATOM   1143  O   LYS    83       6.699  24.718  38.281  1.00  0.00           O  
ATOM   1144  N   SER    84       8.599  23.713  37.501  1.00  0.00           N  
ATOM   1145  H   SER    84       9.347  23.830  36.833  1.00  0.00           H  
ATOM   1146  CA  SER    84       8.115  22.423  38.104  1.00  0.00           C  
ATOM   1147  HA  SER    84       7.058  22.291  37.871  1.00  0.00           H  
ATOM   1148  CB  SER    84       8.969  21.259  37.721  1.00  0.00           C  
ATOM   1149  HB2 SER    84       9.963  21.253  38.168  1.00  0.00           H  
ATOM   1150  HB3 SER    84       9.109  21.296  36.641  1.00  0.00           H  
ATOM   1151  OG  SER    84       8.235  20.113  38.086  1.00  0.00           O  
ATOM   1152  HG  SER    84       8.300  19.963  39.032  1.00  0.00           H  
ATOM   1153  C   SER    84       8.145  22.548  39.647  1.00  0.00           C  
ATOM   1154  O   SER    84       9.052  23.125  40.153  1.00  0.00           O  
ATOM   1155  N   GLY    85       7.027  22.263  40.298  1.00  0.00           N  
ATOM   1156  H   GLY    85       6.345  21.855  39.675  1.00  0.00           H  
ATOM   1157  CA  GLY    85       6.539  22.762  41.612  1.00  0.00           C  
ATOM   1158  HA2 GLY    85       5.453  22.686  41.654  1.00  0.00           H  
ATOM   1159  HA3 GLY    85       6.866  23.790  41.768  1.00  0.00           H  
ATOM   1160  C   GLY    85       7.100  22.151  42.818  1.00  0.00           C  
ATOM   1161  O   GLY    85       6.565  22.336  43.913  1.00  0.00           O  
ATOM   1162  N   GLU    86       8.241  21.391  42.795  1.00  0.00           N  
ATOM   1163  H   GLU    86       8.671  21.381  41.882  1.00  0.00           H  
ATOM   1164  CA  GLU    86       8.934  20.702  43.888  1.00  0.00           C  
ATOM   1165  HA  GLU    86       8.122  20.317  44.504  1.00  0.00           H  
ATOM   1166  CB  GLU    86       9.856  19.478  43.386  1.00  0.00           C  
ATOM   1167  HB2 GLU    86      10.658  19.853  42.748  1.00  0.00           H  
ATOM   1168  HB3 GLU    86      10.370  19.075  44.258  1.00  0.00           H  
ATOM   1169  CG  GLU    86       9.074  18.298  42.639  1.00  0.00           C  
ATOM   1170  HG2 GLU    86       8.192  18.157  43.263  1.00  0.00           H  
ATOM   1171  HG3 GLU    86       9.760  17.453  42.575  1.00  0.00           H  
ATOM   1172  CD  GLU    86       8.495  18.679  41.283  1.00  0.00           C  
ATOM   1173  OE1 GLU    86       7.600  17.936  40.794  1.00  0.00           O  
ATOM   1174  OE2 GLU    86       8.884  19.747  40.677  1.00  0.00           O  
ATOM   1175  C   GLU    86       9.722  21.694  44.682  1.00  0.00           C  
ATOM   1176  O   GLU    86      10.114  21.361  45.788  1.00  0.00           O  
ATOM   1177  N   ARG    87      10.031  22.946  44.230  1.00  0.00           N  
ATOM   1178  H   ARG    87       9.664  23.124  43.306  1.00  0.00           H  
ATOM   1179  CA  ARG    87      11.007  23.882  44.806  1.00  0.00           C  
ATOM   1180  HA  ARG    87      11.203  23.543  45.823  1.00  0.00           H  
ATOM   1181  CB  ARG    87      12.275  23.981  43.924  1.00  0.00           C  
ATOM   1182  HB2 ARG    87      12.173  24.513  42.978  1.00  0.00           H  
ATOM   1183  HB3 ARG    87      13.072  24.534  44.421  1.00  0.00           H  
ATOM   1184  CG  ARG    87      12.841  22.589  43.725  1.00  0.00           C  
ATOM   1185  HG2 ARG    87      12.287  21.942  43.044  1.00  0.00           H  
ATOM   1186  HG3 ARG    87      12.906  21.997  44.637  1.00  0.00           H  
ATOM   1187  CD  ARG    87      14.172  22.778  43.024  1.00  0.00           C  
ATOM   1188  HD2 ARG    87      14.804  23.456  43.598  1.00  0.00           H  
ATOM   1189  HD3 ARG    87      14.680  21.814  42.982  1.00  0.00           H  
ATOM   1190  NE  ARG    87      13.961  23.280  41.654  1.00  0.00           N  
ATOM   1191  HE  ARG    87      13.028  23.437  41.301  1.00  0.00           H  
ATOM   1192  CZ  ARG    87      14.860  23.628  40.800  1.00  0.00           C  
ATOM   1193  NH1 ARG    87      16.117  23.619  41.037  1.00  0.00           N  
ATOM   1194 HH11 ARG    87      16.429  23.514  41.992  1.00  0.00           H  
ATOM   1195 HH12 ARG    87      16.792  23.814  40.311  1.00  0.00           H  
ATOM   1196  NH2 ARG    87      14.573  24.121  39.643  1.00  0.00           N  
ATOM   1197 HH21 ARG    87      13.604  24.280  39.406  1.00  0.00           H  
ATOM   1198 HH22 ARG    87      15.277  24.088  38.919  1.00  0.00           H  
ATOM   1199  C   ARG    87      10.433  25.281  44.897  1.00  0.00           C  
ATOM   1200  O   ARG    87       9.529  25.672  44.112  1.00  0.00           O  
ATOM   1201  N   ARG    88      10.991  26.165  45.743  1.00  0.00           N  
ATOM   1202  H   ARG    88      11.700  25.652  46.246  1.00  0.00           H  
ATOM   1203  CA  ARG    88      10.888  27.625  45.869  1.00  0.00           C  
ATOM   1204  HA  ARG    88      10.202  28.006  45.112  1.00  0.00           H  
ATOM   1205  CB  ARG    88      10.316  28.199  47.185  1.00  0.00           C  
ATOM   1206  HB2 ARG    88      10.684  27.537  47.968  1.00  0.00           H  
ATOM   1207  HB3 ARG    88      10.568  29.256  47.269  1.00  0.00           H  
ATOM   1208  CG  ARG    88       8.752  28.170  47.294  1.00  0.00           C  
ATOM   1209  HG2 ARG    88       8.284  28.565  46.393  1.00  0.00           H  
ATOM   1210  HG3 ARG    88       8.403  28.633  48.217  1.00  0.00           H  
ATOM   1211  CD  ARG    88       8.135  26.804  47.420  1.00  0.00           C  
ATOM   1212  HD2 ARG    88       8.408  26.298  46.494  1.00  0.00           H  
ATOM   1213  HD3 ARG    88       8.526  26.189  48.230  1.00  0.00           H  
ATOM   1214  NE  ARG    88       6.657  26.949  47.473  1.00  0.00           N  
ATOM   1215  HE  ARG    88       6.300  27.893  47.523  1.00  0.00           H  
ATOM   1216  CZ  ARG    88       5.766  25.987  47.807  1.00  0.00           C  
ATOM   1217  NH1 ARG    88       4.553  26.222  48.084  1.00  0.00           N  
ATOM   1218 HH11 ARG    88       4.185  27.126  48.345  1.00  0.00           H  
ATOM   1219 HH12 ARG    88       4.120  25.374  48.421  1.00  0.00           H  
ATOM   1220  NH2 ARG    88       6.145  24.726  47.975  1.00  0.00           N  
ATOM   1221 HH21 ARG    88       7.101  24.552  47.699  1.00  0.00           H  
ATOM   1222 HH22 ARG    88       5.556  24.037  48.418  1.00  0.00           H  
ATOM   1223  C   ARG    88      12.182  28.380  45.542  1.00  0.00           C  
ATOM   1224  O   ARG    88      13.196  28.164  46.171  1.00  0.00           O  
ATOM   1225  N   ALA    89      12.072  29.368  44.611  1.00  0.00           N  
ATOM   1226  H   ALA    89      11.220  29.507  44.087  1.00  0.00           H  
ATOM   1227  CA  ALA    89      13.100  30.391  44.352  1.00  0.00           C  
ATOM   1228  HA  ALA    89      14.089  29.940  44.431  1.00  0.00           H  
ATOM   1229  CB  ALA    89      13.034  30.983  42.938  1.00  0.00           C  
ATOM   1230  HB1 ALA    89      12.059  31.467  42.891  1.00  0.00           H  
ATOM   1231  HB2 ALA    89      13.904  31.638  42.902  1.00  0.00           H  
ATOM   1232  HB3 ALA    89      13.071  30.171  42.211  1.00  0.00           H  
ATOM   1233  C   ALA    89      13.093  31.533  45.353  1.00  0.00           C  
ATOM   1234  O   ALA    89      12.070  31.995  45.783  1.00  0.00           O  
ATOM   1235  N   ARG    90      14.292  32.161  45.642  1.00  0.00           N  
ATOM   1236  H   ARG    90      15.045  31.737  45.119  1.00  0.00           H  
ATOM   1237  CA  ARG    90      14.397  33.490  46.276  1.00  0.00           C  
ATOM   1238  HA  ARG    90      13.655  33.504  47.074  1.00  0.00           H  
ATOM   1239  CB  ARG    90      15.806  33.680  46.914  1.00  0.00           C  
ATOM   1240  HB2 ARG    90      16.512  33.397  46.133  1.00  0.00           H  
ATOM   1241  HB3 ARG    90      16.024  34.737  47.067  1.00  0.00           H  
ATOM   1242  CG  ARG    90      15.945  32.818  48.191  1.00  0.00           C  
ATOM   1243  HG2 ARG    90      15.581  31.822  47.939  1.00  0.00           H  
ATOM   1244  HG3 ARG    90      15.262  33.303  48.888  1.00  0.00           H  
ATOM   1245  CD  ARG    90      17.363  32.629  48.696  1.00  0.00           C  
ATOM   1246  HD2 ARG    90      17.337  31.796  49.398  1.00  0.00           H  
ATOM   1247  HD3 ARG    90      17.914  32.271  47.827  1.00  0.00           H  
ATOM   1248  NE  ARG    90      17.955  33.898  49.191  1.00  0.00           N  
ATOM   1249  HE  ARG    90      17.437  34.753  49.048  1.00  0.00           H  
ATOM   1250  CZ  ARG    90      19.060  34.088  49.882  1.00  0.00           C  
ATOM   1251  NH1 ARG    90      20.117  33.300  49.858  1.00  0.00           N  
ATOM   1252 HH11 ARG    90      20.056  32.348  49.526  1.00  0.00           H  
ATOM   1253 HH12 ARG    90      21.014  33.639  50.177  1.00  0.00           H  
ATOM   1254  NH2 ARG    90      19.226  35.275  50.386  1.00  0.00           N  
ATOM   1255 HH21 ARG    90      18.403  35.796  50.654  1.00  0.00           H  
ATOM   1256 HH22 ARG    90      20.114  35.646  50.692  1.00  0.00           H  
ATOM   1257  C   ARG    90      14.045  34.649  45.294  1.00  0.00           C  
ATOM   1258  O   ARG    90      14.120  34.437  44.107  1.00  0.00           O  
ATOM   1259  N   PRO    91      13.606  35.850  45.748  1.00  0.00           N  
ATOM   1260  CD  PRO    91      13.402  36.302  47.129  1.00  0.00           C  
ATOM   1261  HD2 PRO    91      14.091  35.799  47.808  1.00  0.00           H  
ATOM   1262  HD3 PRO    91      12.345  36.178  47.363  1.00  0.00           H  
ATOM   1263  CG  PRO    91      13.639  37.850  47.120  1.00  0.00           C  
ATOM   1264  HG2 PRO    91      12.945  38.279  47.843  1.00  0.00           H  
ATOM   1265  HG3 PRO    91      14.688  38.101  47.275  1.00  0.00           H  
ATOM   1266  CB  PRO    91      13.129  38.251  45.728  1.00  0.00           C  
ATOM   1267  HB2 PRO    91      13.591  39.150  45.320  1.00  0.00           H  
ATOM   1268  HB3 PRO    91      12.046  38.325  45.626  1.00  0.00           H  
ATOM   1269  CA  PRO    91      13.506  37.035  44.860  1.00  0.00           C  
ATOM   1270  HA  PRO    91      12.705  36.839  44.147  1.00  0.00           H  
ATOM   1271  C   PRO    91      14.712  37.302  43.968  1.00  0.00           C  
ATOM   1272  O   PRO    91      15.843  37.188  44.414  1.00  0.00           O  
ATOM   1273  N   GLY    92      14.528  37.761  42.712  1.00  0.00           N  
ATOM   1274  H   GLY    92      13.563  37.815  42.421  1.00  0.00           H  
ATOM   1275  CA  GLY    92      15.589  38.344  41.898  1.00  0.00           C  
ATOM   1276  HA2 GLY    92      15.206  39.115  41.230  1.00  0.00           H  
ATOM   1277  HA3 GLY    92      16.272  38.737  42.652  1.00  0.00           H  
ATOM   1278  C   GLY    92      16.366  37.266  41.091  1.00  0.00           C  
ATOM   1279  O   GLY    92      17.172  37.567  40.239  1.00  0.00           O  
ATOM   1280  N   THR    93      16.149  35.949  41.399  1.00  0.00           N  
ATOM   1281  H   THR    93      15.470  35.700  42.104  1.00  0.00           H  
ATOM   1282  CA  THR    93      17.018  34.867  40.981  1.00  0.00           C  
ATOM   1283  HA  THR    93      17.525  35.347  40.144  1.00  0.00           H  
ATOM   1284  CB  THR    93      17.859  34.409  42.100  1.00  0.00           C  
ATOM   1285  HB  THR    93      18.499  33.637  41.672  1.00  0.00           H  
ATOM   1286  CG2 THR    93      18.864  35.486  42.560  1.00  0.00           C  
ATOM   1287 HG21 THR    93      18.425  36.352  43.055  1.00  0.00           H  
ATOM   1288 HG22 THR    93      19.487  35.872  41.753  1.00  0.00           H  
ATOM   1289 HG23 THR    93      19.538  35.013  43.275  1.00  0.00           H  
ATOM   1290  OG1 THR    93      17.218  33.918  43.239  1.00  0.00           O  
ATOM   1291  HG1 THR    93      16.577  33.296  42.886  1.00  0.00           H  
ATOM   1292  C   THR    93      16.187  33.624  40.419  1.00  0.00           C  
ATOM   1293  O   THR    93      15.316  33.098  41.064  1.00  0.00           O  
ATOM   1294  N   TYR    94      16.556  33.259  39.141  1.00  0.00           N  
ATOM   1295  H   TYR    94      17.330  33.712  38.678  1.00  0.00           H  
ATOM   1296  CA  TYR    94      16.110  32.071  38.448  1.00  0.00           C  
ATOM   1297  HA  TYR    94      15.050  31.926  38.660  1.00  0.00           H  
ATOM   1298  CB  TYR    94      16.459  32.109  36.954  1.00  0.00           C  
ATOM   1299  HB2 TYR    94      16.177  31.109  36.626  1.00  0.00           H  
ATOM   1300  HB3 TYR    94      15.745  32.756  36.444  1.00  0.00           H  
ATOM   1301  CG  TYR    94      18.002  32.361  36.598  1.00  0.00           C  
ATOM   1302  CD1 TYR    94      18.839  31.247  36.340  1.00  0.00           C  
ATOM   1303  HD1 TYR    94      18.387  30.294  36.570  1.00  0.00           H  
ATOM   1304  CE1 TYR    94      20.099  31.489  35.820  1.00  0.00           C  
ATOM   1305  HE1 TYR    94      20.751  30.695  35.487  1.00  0.00           H  
ATOM   1306  CZ  TYR    94      20.620  32.758  35.715  1.00  0.00           C  
ATOM   1307  OH  TYR    94      21.854  33.010  35.167  1.00  0.00           O  
ATOM   1308  HH  TYR    94      22.276  32.206  34.856  1.00  0.00           H  
ATOM   1309  CE2 TYR    94      19.792  33.877  35.976  1.00  0.00           C  
ATOM   1310  HE2 TYR    94      20.180  34.881  35.884  1.00  0.00           H  
ATOM   1311  CD2 TYR    94      18.528  33.653  36.493  1.00  0.00           C  
ATOM   1312  HD2 TYR    94      17.957  34.525  36.778  1.00  0.00           H  
ATOM   1313  C   TYR    94      16.750  30.834  39.126  1.00  0.00           C  
ATOM   1314  O   TYR    94      17.986  30.840  39.294  1.00  0.00           O  
ATOM   1315  N   LEU    95      16.080  29.728  39.351  1.00  0.00           N  
ATOM   1316  H   LEU    95      15.102  29.775  39.104  1.00  0.00           H  
ATOM   1317  CA  LEU    95      16.691  28.423  39.695  1.00  0.00           C  
ATOM   1318  HA  LEU    95      17.201  28.515  40.654  1.00  0.00           H  
ATOM   1319  CB  LEU    95      15.567  27.461  40.010  1.00  0.00           C  
ATOM   1320  HB2 LEU    95      15.984  26.461  40.127  1.00  0.00           H  
ATOM   1321  HB3 LEU    95      14.957  27.426  39.108  1.00  0.00           H  
ATOM   1322  CG  LEU    95      14.707  27.800  41.222  1.00  0.00           C  
ATOM   1323  HG  LEU    95      14.495  28.868  41.184  1.00  0.00           H  
ATOM   1324  CD1 LEU    95      13.390  27.075  41.323  1.00  0.00           C  
ATOM   1325 HD11 LEU    95      13.026  27.302  42.325  1.00  0.00           H  
ATOM   1326 HD12 LEU    95      13.561  26.008  41.180  1.00  0.00           H  
ATOM   1327 HD13 LEU    95      12.754  27.589  40.602  1.00  0.00           H  
ATOM   1328  CD2 LEU    95      15.483  27.611  42.547  1.00  0.00           C  
ATOM   1329 HD21 LEU    95      14.826  27.765  43.402  1.00  0.00           H  
ATOM   1330 HD22 LEU    95      15.986  26.648  42.642  1.00  0.00           H  
ATOM   1331 HD23 LEU    95      16.233  28.402  42.551  1.00  0.00           H  
ATOM   1332  C   LEU    95      17.575  27.695  38.661  1.00  0.00           C  
ATOM   1333  O   LEU    95      17.312  28.062  37.500  1.00  0.00           O  
ATOM   1334  N   LEU    96      18.439  26.775  39.078  1.00  0.00           N  
ATOM   1335  H   LEU    96      18.511  26.673  40.080  1.00  0.00           H  
ATOM   1336  CA  LEU    96      19.051  25.720  38.245  1.00  0.00           C  
ATOM   1337  HA  LEU    96      19.575  26.248  37.448  1.00  0.00           H  
ATOM   1338  CB  LEU    96      20.060  24.921  39.045  1.00  0.00           C  
ATOM   1339  HB2 LEU    96      19.492  24.501  39.875  1.00  0.00           H  
ATOM   1340  HB3 LEU    96      20.292  24.032  38.458  1.00  0.00           H  
ATOM   1341  CG  LEU    96      21.310  25.507  39.681  1.00  0.00           C  
ATOM   1342  HG  LEU    96      21.111  26.483  40.123  1.00  0.00           H  
ATOM   1343  CD1 LEU    96      21.930  24.395  40.585  1.00  0.00           C  
ATOM   1344 HD11 LEU    96      22.299  23.640  39.891  1.00  0.00           H  
ATOM   1345 HD12 LEU    96      22.647  24.890  41.240  1.00  0.00           H  
ATOM   1346 HD13 LEU    96      21.133  23.861  41.101  1.00  0.00           H  
ATOM   1347  CD2 LEU    96      22.293  25.777  38.536  1.00  0.00           C  
ATOM   1348 HD21 LEU    96      21.825  26.399  37.773  1.00  0.00           H  
ATOM   1349 HD22 LEU    96      23.229  26.188  38.915  1.00  0.00           H  
ATOM   1350 HD23 LEU    96      22.600  24.823  38.108  1.00  0.00           H  
ATOM   1351  C   LEU    96      18.011  24.800  37.673  1.00  0.00           C  
ATOM   1352  O   LEU    96      17.183  24.274  38.391  1.00  0.00           O  
ATOM   1353  N   GLN    97      18.165  24.454  36.393  1.00  0.00           N  
ATOM   1354  H   GLN    97      19.018  24.832  36.004  1.00  0.00           H  
ATOM   1355  CA  GLN    97      17.181  23.755  35.561  1.00  0.00           C  
ATOM   1356  HA  GLN    97      16.245  23.827  36.114  1.00  0.00           H  
ATOM   1357  CB  GLN    97      17.003  24.556  34.192  1.00  0.00           C  
ATOM   1358  HB2 GLN    97      16.759  25.617  34.249  1.00  0.00           H  
ATOM   1359  HB3 GLN    97      17.965  24.591  33.679  1.00  0.00           H  
ATOM   1360  CG  GLN    97      16.044  23.840  33.237  1.00  0.00           C  
ATOM   1361  HG2 GLN    97      16.640  23.016  32.845  1.00  0.00           H  
ATOM   1362  HG3 GLN    97      15.203  23.485  33.833  1.00  0.00           H  
ATOM   1363  CD  GLN    97      15.588  24.711  32.109  1.00  0.00           C  
ATOM   1364  OE1 GLN    97      14.433  24.858  31.767  1.00  0.00           O  
ATOM   1365  NE2 GLN    97      16.508  25.360  31.463  1.00  0.00           N  
ATOM   1366 HE21 GLN    97      17.467  25.454  31.765  1.00  0.00           H  
ATOM   1367 HE22 GLN    97      16.172  25.890  30.671  1.00  0.00           H  
ATOM   1368  C   GLN    97      17.505  22.278  35.377  1.00  0.00           C  
ATOM   1369  O   GLN    97      16.546  21.544  35.349  1.00  0.00           O  
ATOM   1370  N   ASP    98      18.770  21.875  35.309  1.00  0.00           N  
ATOM   1371  H   ASP    98      19.504  22.563  35.224  1.00  0.00           H  
ATOM   1372  CA  ASP    98      19.103  20.469  35.559  1.00  0.00           C  
ATOM   1373  HA  ASP    98      18.486  20.039  36.349  1.00  0.00           H  
ATOM   1374  CB  ASP    98      18.828  19.704  34.205  1.00  0.00           C  
ATOM   1375  HB2 ASP    98      19.664  19.801  33.512  1.00  0.00           H  
ATOM   1376  HB3 ASP    98      17.956  20.080  33.671  1.00  0.00           H  
ATOM   1377  CG  ASP    98      18.448  18.253  34.442  1.00  0.00           C  
ATOM   1378  OD1 ASP    98      18.646  17.780  35.586  1.00  0.00           O  
ATOM   1379  OD2 ASP    98      18.110  17.525  33.499  1.00  0.00           O  
ATOM   1380  C   ASP    98      20.481  20.286  36.092  1.00  0.00           C  
ATOM   1381  O   ASP    98      21.342  21.163  36.068  1.00  0.00           O  
ATOM   1382  N   GLY    99      20.769  19.063  36.518  1.00  0.00           N  
ATOM   1383  H   GLY    99      20.024  18.414  36.310  1.00  0.00           H  
ATOM   1384  CA  GLY    99      22.075  18.533  37.047  1.00  0.00           C  
ATOM   1385  HA2 GLY    99      22.154  17.458  36.886  1.00  0.00           H  
ATOM   1386  HA3 GLY    99      22.820  19.055  36.446  1.00  0.00           H  
ATOM   1387  C   GLY    99      22.327  18.900  38.500  1.00  0.00           C  
ATOM   1388  O   GLY    99      23.470  18.787  38.972  1.00  0.00           O  
ATOM   1389  N   TYR   100      21.304  19.359  39.160  1.00  0.00           N  
ATOM   1390  H   TYR   100      20.435  19.440  38.652  1.00  0.00           H  
ATOM   1391  CA  TYR   100      21.391  19.977  40.494  1.00  0.00           C  
ATOM   1392  HA  TYR   100      22.372  20.434  40.627  1.00  0.00           H  
ATOM   1393  CB  TYR   100      20.415  21.094  40.554  1.00  0.00           C  
ATOM   1394  HB2 TYR   100      20.767  21.786  39.789  1.00  0.00           H  
ATOM   1395  HB3 TYR   100      20.487  21.619  41.507  1.00  0.00           H  
ATOM   1396  CG  TYR   100      18.936  20.771  40.407  1.00  0.00           C  
ATOM   1397  CD1 TYR   100      18.244  20.179  41.483  1.00  0.00           C  
ATOM   1398  HD1 TYR   100      18.762  19.867  42.378  1.00  0.00           H  
ATOM   1399  CE1 TYR   100      16.868  19.949  41.365  1.00  0.00           C  
ATOM   1400  HE1 TYR   100      16.308  19.391  42.101  1.00  0.00           H  
ATOM   1401  CZ  TYR   100      16.091  20.476  40.283  1.00  0.00           C  
ATOM   1402  OH  TYR   100      14.796  20.324  40.332  1.00  0.00           O  
ATOM   1403  HH  TYR   100      14.318  20.721  39.600  1.00  0.00           H  
ATOM   1404  CE2 TYR   100      16.831  21.060  39.130  1.00  0.00           C  
ATOM   1405  HE2 TYR   100      16.348  21.363  38.213  1.00  0.00           H  
ATOM   1406  CD2 TYR   100      18.221  21.202  39.254  1.00  0.00           C  
ATOM   1407  HD2 TYR   100      18.785  21.671  38.461  1.00  0.00           H  
ATOM   1408  C   TYR   100      21.198  19.031  41.696  1.00  0.00           C  
ATOM   1409  O   TYR   100      21.612  19.273  42.830  1.00  0.00           O  
ATOM   1410  N   ALA   101      20.507  17.895  41.434  1.00  0.00           N  
ATOM   1411  H   ALA   101      19.959  17.950  40.588  1.00  0.00           H  
ATOM   1412  CA  ALA   101      20.582  16.692  42.281  1.00  0.00           C  
ATOM   1413  HA  ALA   101      21.404  16.777  42.993  1.00  0.00           H  
ATOM   1414  CB  ALA   101      19.269  16.694  43.099  1.00  0.00           C  
ATOM   1415  HB1 ALA   101      18.427  16.927  42.448  1.00  0.00           H  
ATOM   1416  HB2 ALA   101      19.312  17.523  43.806  1.00  0.00           H  
ATOM   1417  HB3 ALA   101      19.129  15.795  43.699  1.00  0.00           H  
ATOM   1418  C   ALA   101      20.787  15.341  41.488  1.00  0.00           C  
ATOM   1419  O   ALA   101      19.869  14.606  41.302  1.00  0.00           O  
ATOM   1420  N   PHE   102      22.045  15.080  41.115  1.00  0.00           N  
ATOM   1421  H   PHE   102      22.739  15.687  41.527  1.00  0.00           H  
ATOM   1422  CA  PHE   102      22.482  13.894  40.443  1.00  0.00           C  
ATOM   1423  HA  PHE   102      21.754  13.747  39.644  1.00  0.00           H  
ATOM   1424  CB  PHE   102      23.943  14.184  39.858  1.00  0.00           C  
ATOM   1425  HB2 PHE   102      24.572  14.171  40.747  1.00  0.00           H  
ATOM   1426  HB3 PHE   102      23.891  15.145  39.345  1.00  0.00           H  
ATOM   1427  CG  PHE   102      24.670  13.134  39.024  1.00  0.00           C  
ATOM   1428  CD1 PHE   102      25.381  12.115  39.626  1.00  0.00           C  
ATOM   1429  HD1 PHE   102      25.343  12.063  40.704  1.00  0.00           H  
ATOM   1430  CE1 PHE   102      25.982  11.117  38.861  1.00  0.00           C  
ATOM   1431  HE1 PHE   102      26.562  10.325  39.311  1.00  0.00           H  
ATOM   1432  CZ  PHE   102      25.834  11.169  37.469  1.00  0.00           C  
ATOM   1433  HZ  PHE   102      26.239  10.452  36.769  1.00  0.00           H  
ATOM   1434  CE2 PHE   102      25.168  12.254  36.822  1.00  0.00           C  
ATOM   1435  HE2 PHE   102      25.032  12.311  35.752  1.00  0.00           H  
ATOM   1436  CD2 PHE   102      24.650  13.259  37.635  1.00  0.00           C  
ATOM   1437  HD2 PHE   102      24.319  14.159  37.139  1.00  0.00           H  
ATOM   1438  C   PHE   102      22.534  12.627  41.374  1.00  0.00           C  
ATOM   1439  O   PHE   102      22.644  12.878  42.573  1.00  0.00           O  
ATOM   1440  N   PRO   103      22.554  11.345  40.937  1.00  0.00           N  
ATOM   1441  CD  PRO   103      22.304  10.802  39.657  1.00  0.00           C  
ATOM   1442  HD2 PRO   103      23.201  10.812  39.038  1.00  0.00           H  
ATOM   1443  HD3 PRO   103      21.556  11.469  39.228  1.00  0.00           H  
ATOM   1444  CG  PRO   103      21.630   9.370  39.841  1.00  0.00           C  
ATOM   1445  HG2 PRO   103      20.584   9.408  40.145  1.00  0.00           H  
ATOM   1446  HG3 PRO   103      21.872   8.724  38.997  1.00  0.00           H  
ATOM   1447  CB  PRO   103      22.346   8.961  41.094  1.00  0.00           C  
ATOM   1448  HB2 PRO   103      23.338   8.584  40.844  1.00  0.00           H  
ATOM   1449  HB3 PRO   103      21.754   8.253  41.675  1.00  0.00           H  
ATOM   1450  CA  PRO   103      22.440  10.339  41.929  1.00  0.00           C  
ATOM   1451  HA  PRO   103      21.494  10.529  42.438  1.00  0.00           H  
ATOM   1452  C   PRO   103      23.703  10.169  42.930  1.00  0.00           C  
ATOM   1453  O   PRO   103      24.814  10.477  42.554  1.00  0.00           O  
ATOM   1454  N   GLY   104      23.352   9.684  44.138  1.00  0.00           N  
ATOM   1455  H   GLY   104      22.387   9.416  44.266  1.00  0.00           H  
ATOM   1456  CA  GLY   104      24.385   9.530  45.201  1.00  0.00           C  
ATOM   1457  HA2 GLY   104      25.358   9.323  44.756  1.00  0.00           H  
ATOM   1458  HA3 GLY   104      24.238   8.694  45.885  1.00  0.00           H  
ATOM   1459  C   GLY   104      24.609  10.848  45.991  1.00  0.00           C  
ATOM   1460  O   GLY   104      24.976  10.807  47.164  1.00  0.00           O  
ATOM   1461  N   GLU   105      24.523  11.966  45.319  1.00  0.00           N  
ATOM   1462  H   GLU   105      24.102  11.976  44.401  1.00  0.00           H  
ATOM   1463  CA  GLU   105      24.955  13.318  45.855  1.00  0.00           C  
ATOM   1464  HA  GLU   105      25.866  13.114  46.419  1.00  0.00           H  
ATOM   1465  CB  GLU   105      25.173  14.219  44.652  1.00  0.00           C  
ATOM   1466  HB2 GLU   105      25.457  15.181  45.077  1.00  0.00           H  
ATOM   1467  HB3 GLU   105      24.290  14.472  44.065  1.00  0.00           H  
ATOM   1468  CG  GLU   105      26.231  13.814  43.644  1.00  0.00           C  
ATOM   1469  HG2 GLU   105      25.920  12.919  43.107  1.00  0.00           H  
ATOM   1470  HG3 GLU   105      26.302  14.693  43.004  1.00  0.00           H  
ATOM   1471  CD  GLU   105      27.549  13.575  44.360  1.00  0.00           C  
ATOM   1472  OE1 GLU   105      27.949  14.344  45.238  1.00  0.00           O  
ATOM   1473  OE2 GLU   105      28.273  12.599  43.981  1.00  0.00           O  
ATOM   1474  C   GLU   105      23.955  13.827  46.855  1.00  0.00           C  
ATOM   1475  O   GLU   105      22.818  13.338  46.869  1.00  0.00           O  
ATOM   1476  N   ASP   106      24.271  14.791  47.715  1.00  0.00           N  
ATOM   1477  H   ASP   106      25.240  15.067  47.784  1.00  0.00           H  
ATOM   1478  CA  ASP   106      23.289  15.626  48.433  1.00  0.00           C  
ATOM   1479  HA  ASP   106      22.454  15.029  48.798  1.00  0.00           H  
ATOM   1480  CB  ASP   106      23.966  16.235  49.644  1.00  0.00           C  
ATOM   1481  HB2 ASP   106      24.876  16.788  49.412  1.00  0.00           H  
ATOM   1482  HB3 ASP   106      23.260  16.927  50.103  1.00  0.00           H  
ATOM   1483  CG  ASP   106      24.352  15.162  50.664  1.00  0.00           C  
ATOM   1484  OD1 ASP   106      24.800  15.586  51.769  1.00  0.00           O  
ATOM   1485  OD2 ASP   106      24.265  13.946  50.416  1.00  0.00           O  
ATOM   1486  C   ASP   106      22.784  16.763  47.482  1.00  0.00           C  
ATOM   1487  O   ASP   106      21.694  17.304  47.717  1.00  0.00           O  
ATOM   1488  N   GLY   107      23.727  17.250  46.659  1.00  0.00           N  
ATOM   1489  H   GLY   107      24.673  16.964  46.865  1.00  0.00           H  
ATOM   1490  CA  GLY   107      23.534  18.272  45.648  1.00  0.00           C  
ATOM   1491  HA2 GLY   107      24.363  18.169  44.947  1.00  0.00           H  
ATOM   1492  HA3 GLY   107      22.553  18.090  45.211  1.00  0.00           H  
ATOM   1493  C   GLY   107      23.434  19.711  46.156  1.00  0.00           C  
ATOM   1494  O   GLY   107      23.740  20.009  47.368  1.00  0.00           O  
ATOM   1495  N   MET   108      22.915  20.607  45.327  1.00  0.00           N  
ATOM   1496  H   MET   108      22.573  20.210  44.463  1.00  0.00           H  
ATOM   1497  CA  MET   108      22.339  21.956  45.708  1.00  0.00           C  
ATOM   1498  HA  MET   108      22.026  21.980  46.751  1.00  0.00           H  
ATOM   1499  CB  MET   108      23.388  23.093  45.449  1.00  0.00           C  
ATOM   1500  HB2 MET   108      23.744  22.884  44.439  1.00  0.00           H  
ATOM   1501  HB3 MET   108      22.917  24.074  45.403  1.00  0.00           H  
ATOM   1502  CG  MET   108      24.676  23.095  46.400  1.00  0.00           C  
ATOM   1503  HG2 MET   108      25.284  22.275  46.019  1.00  0.00           H  
ATOM   1504  HG3 MET   108      24.373  22.976  47.440  1.00  0.00           H  
ATOM   1505  SD  MET   108      25.856  24.503  46.339  1.00  0.00           S  
ATOM   1506  CE  MET   108      27.201  23.751  47.233  1.00  0.00           C  
ATOM   1507  HE1 MET   108      27.949  24.513  47.454  1.00  0.00           H  
ATOM   1508  HE2 MET   108      26.774  23.359  48.157  1.00  0.00           H  
ATOM   1509  HE3 MET   108      27.756  23.059  46.601  1.00  0.00           H  
ATOM   1510  C   MET   108      21.044  22.265  44.836  1.00  0.00           C  
ATOM   1511  O   MET   108      21.146  22.895  43.727  1.00  0.00           O  
ATOM   1512  N   PRO   109      19.866  21.850  45.271  1.00  0.00           N  
ATOM   1513  CD  PRO   109      19.605  20.824  46.334  1.00  0.00           C  
ATOM   1514  HD2 PRO   109      20.487  20.227  46.567  1.00  0.00           H  
ATOM   1515  HD3 PRO   109      19.284  21.234  47.292  1.00  0.00           H  
ATOM   1516  CG  PRO   109      18.444  19.968  45.832  1.00  0.00           C  
ATOM   1517  HG2 PRO   109      18.805  19.146  45.214  1.00  0.00           H  
ATOM   1518  HG3 PRO   109      17.812  19.643  46.658  1.00  0.00           H  
ATOM   1519  CB  PRO   109      17.647  20.925  44.918  1.00  0.00           C  
ATOM   1520  HB2 PRO   109      16.884  21.337  45.578  1.00  0.00           H  
ATOM   1521  HB3 PRO   109      17.204  20.410  44.065  1.00  0.00           H  
ATOM   1522  CA  PRO   109      18.709  21.966  44.387  1.00  0.00           C  
ATOM   1523  HA  PRO   109      18.820  21.740  43.327  1.00  0.00           H  
ATOM   1524  C   PRO   109      18.202  23.385  44.487  1.00  0.00           C  
ATOM   1525  O   PRO   109      17.592  23.832  43.457  1.00  0.00           O  
ATOM   1526  N   VAL   110      18.411  24.160  45.549  1.00  0.00           N  
ATOM   1527  H   VAL   110      19.057  23.899  46.280  1.00  0.00           H  
ATOM   1528  CA  VAL   110      17.754  25.501  45.740  1.00  0.00           C  
ATOM   1529  HA  VAL   110      16.977  25.562  44.978  1.00  0.00           H  
ATOM   1530  CB  VAL   110      17.030  25.636  47.096  1.00  0.00           C  
ATOM   1531  HB  VAL   110      17.831  25.884  47.792  1.00  0.00           H  
ATOM   1532  CG1 VAL   110      15.923  26.678  47.212  1.00  0.00           C  
ATOM   1533 HG11 VAL   110      15.177  26.589  46.422  1.00  0.00           H  
ATOM   1534 HG12 VAL   110      16.358  27.677  47.199  1.00  0.00           H  
ATOM   1535 HG13 VAL   110      15.351  26.586  48.136  1.00  0.00           H  
ATOM   1536  CG2 VAL   110      16.378  24.324  47.566  1.00  0.00           C  
ATOM   1537 HG21 VAL   110      15.541  24.171  46.884  1.00  0.00           H  
ATOM   1538 HG22 VAL   110      17.129  23.537  47.641  1.00  0.00           H  
ATOM   1539 HG23 VAL   110      15.900  24.555  48.517  1.00  0.00           H  
ATOM   1540  C   VAL   110      18.695  26.760  45.468  1.00  0.00           C  
ATOM   1541  O   VAL   110      18.527  27.860  45.910  1.00  0.00           O  
ATOM   1542  N   ALA   111      19.685  26.493  44.655  1.00  0.00           N  
ATOM   1543  H   ALA   111      19.872  25.556  44.327  1.00  0.00           H  
ATOM   1544  CA  ALA   111      20.641  27.551  44.213  1.00  0.00           C  
ATOM   1545  HA  ALA   111      20.979  28.284  44.946  1.00  0.00           H  
ATOM   1546  CB  ALA   111      21.727  26.827  43.414  1.00  0.00           C  
ATOM   1547  HB1 ALA   111      22.040  25.906  43.906  1.00  0.00           H  
ATOM   1548  HB2 ALA   111      21.214  26.448  42.530  1.00  0.00           H  
ATOM   1549  HB3 ALA   111      22.547  27.431  43.026  1.00  0.00           H  
ATOM   1550  C   ALA   111      19.929  28.343  43.032  1.00  0.00           C  
ATOM   1551  O   ALA   111      19.099  27.782  42.334  1.00  0.00           O  
ATOM   1552  N   ALA   112      20.341  29.576  42.832  1.00  0.00           N  
ATOM   1553  H   ALA   112      20.976  30.060  43.451  1.00  0.00           H  
ATOM   1554  CA  ALA   112      19.675  30.526  41.985  1.00  0.00           C  
ATOM   1555  HA  ALA   112      19.438  30.038  41.039  1.00  0.00           H  
ATOM   1556  CB  ALA   112      18.444  30.983  42.753  1.00  0.00           C  
ATOM   1557  HB1 ALA   112      17.975  30.037  43.021  1.00  0.00           H  
ATOM   1558  HB2 ALA   112      18.776  31.522  43.640  1.00  0.00           H  
ATOM   1559  HB3 ALA   112      17.724  31.518  42.134  1.00  0.00           H  
ATOM   1560  C   ALA   112      20.588  31.742  41.591  1.00  0.00           C  
ATOM   1561  O   ALA   112      21.512  32.066  42.318  1.00  0.00           O  
ATOM   1562  N   MET   113      20.379  32.273  40.401  1.00  0.00           N  
ATOM   1563  H   MET   113      19.547  31.994  39.900  1.00  0.00           H  
ATOM   1564  CA  MET   113      21.279  33.342  39.864  1.00  0.00           C  
ATOM   1565  HA  MET   113      21.859  33.733  40.700  1.00  0.00           H  
ATOM   1566  CB  MET   113      22.197  32.666  38.766  1.00  0.00           C  
ATOM   1567  HB2 MET   113      22.557  33.525  38.199  1.00  0.00           H  
ATOM   1568  HB3 MET   113      21.534  32.129  38.088  1.00  0.00           H  
ATOM   1569  CG  MET   113      23.241  31.707  39.238  1.00  0.00           C  
ATOM   1570  HG2 MET   113      24.177  32.244  39.085  1.00  0.00           H  
ATOM   1571  HG3 MET   113      23.050  31.686  40.311  1.00  0.00           H  
ATOM   1572  SD  MET   113      23.174  30.039  38.521  1.00  0.00           S  
ATOM   1573  CE  MET   113      23.612  29.183  40.004  1.00  0.00           C  
ATOM   1574  HE1 MET   113      24.477  29.615  40.507  1.00  0.00           H  
ATOM   1575  HE2 MET   113      23.871  28.138  39.836  1.00  0.00           H  
ATOM   1576  HE3 MET   113      22.769  29.188  40.696  1.00  0.00           H  
ATOM   1577  C   MET   113      20.509  34.573  39.390  1.00  0.00           C  
ATOM   1578  O   MET   113      19.314  34.497  39.376  1.00  0.00           O  
ATOM   1579  N   SER   114      21.179  35.698  38.951  1.00  0.00           N  
ATOM   1580  H   SER   114      22.183  35.671  39.065  1.00  0.00           H  
ATOM   1581  CA  SER   114      20.588  36.814  38.243  1.00  0.00           C  
ATOM   1582  HA  SER   114      19.623  36.442  37.900  1.00  0.00           H  
ATOM   1583  CB  SER   114      20.424  38.103  39.096  1.00  0.00           C  
ATOM   1584  HB2 SER   114      21.391  38.556  39.316  1.00  0.00           H  
ATOM   1585  HB3 SER   114      19.840  38.789  38.482  1.00  0.00           H  
ATOM   1586  OG  SER   114      19.784  37.822  40.280  1.00  0.00           O  
ATOM   1587  HG  SER   114      18.915  37.506  40.022  1.00  0.00           H  
ATOM   1588  C   SER   114      21.512  37.123  37.005  1.00  0.00           C  
ATOM   1589  O   SER   114      22.751  36.849  37.071  1.00  0.00           O  
ATOM   1590  N   SER   115      20.895  37.684  35.988  1.00  0.00           N  
ATOM   1591  H   SER   115      19.887  37.743  36.015  1.00  0.00           H  
ATOM   1592  CA  SER   115      21.550  38.149  34.842  1.00  0.00           C  
ATOM   1593  HA  SER   115      22.585  38.326  35.134  1.00  0.00           H  
ATOM   1594  CB  SER   115      21.514  37.024  33.781  1.00  0.00           C  
ATOM   1595  HB2 SER   115      21.972  36.164  34.268  1.00  0.00           H  
ATOM   1596  HB3 SER   115      20.454  36.810  33.639  1.00  0.00           H  
ATOM   1597  OG  SER   115      22.123  37.395  32.529  1.00  0.00           O  
ATOM   1598  HG  SER   115      23.072  37.434  32.666  1.00  0.00           H  
ATOM   1599  C   SER   115      20.856  39.439  34.531  1.00  0.00           C  
ATOM   1600  O   SER   115      19.686  39.371  33.994  1.00  0.00           O  
ATOM   1601  N   ASN   116      21.481  40.576  34.900  1.00  0.00           N  
ATOM   1602  H   ASN   116      22.376  40.613  35.366  1.00  0.00           H  
ATOM   1603  CA  ASN   116      20.941  41.868  34.621  1.00  0.00           C  
ATOM   1604  HA  ASN   116      20.412  41.951  33.672  1.00  0.00           H  
ATOM   1605  CB  ASN   116      19.857  42.200  35.645  1.00  0.00           C  
ATOM   1606  HB2 ASN   116      19.503  43.218  35.481  1.00  0.00           H  
ATOM   1607  HB3 ASN   116      19.056  41.484  35.464  1.00  0.00           H  
ATOM   1608  CG  ASN   116      20.179  41.981  37.031  1.00  0.00           C  
ATOM   1609  OD1 ASN   116      20.132  40.879  37.559  1.00  0.00           O  
ATOM   1610  ND2 ASN   116      20.343  43.066  37.781  1.00  0.00           N  
ATOM   1611 HD21 ASN   116      20.304  43.950  37.294  1.00  0.00           H  
ATOM   1612 HD22 ASN   116      20.531  42.764  38.726  1.00  0.00           H  
ATOM   1613  C   ASN   116      22.193  42.763  34.759  1.00  0.00           C  
ATOM   1614  O   ASN   116      23.133  42.526  35.592  1.00  0.00           O  
ATOM   1615  N   VAL   117      22.157  43.948  34.133  1.00  0.00           N  
ATOM   1616  H   VAL   117      21.406  44.086  33.471  1.00  0.00           H  
ATOM   1617  CA  VAL   117      22.990  45.103  34.503  1.00  0.00           C  
ATOM   1618  HA  VAL   117      24.016  44.745  34.416  1.00  0.00           H  
ATOM   1619  CB  VAL   117      22.869  46.253  33.434  1.00  0.00           C  
ATOM   1620  HB  VAL   117      21.810  46.302  33.181  1.00  0.00           H  
ATOM   1621  CG1 VAL   117      23.285  47.643  33.940  1.00  0.00           C  
ATOM   1622 HG11 VAL   117      23.073  48.356  33.143  1.00  0.00           H  
ATOM   1623 HG12 VAL   117      24.333  47.550  34.227  1.00  0.00           H  
ATOM   1624 HG13 VAL   117      22.670  47.793  34.827  1.00  0.00           H  
ATOM   1625  CG2 VAL   117      23.661  45.956  32.157  1.00  0.00           C  
ATOM   1626 HG21 VAL   117      23.380  44.981  31.760  1.00  0.00           H  
ATOM   1627 HG22 VAL   117      23.441  46.695  31.387  1.00  0.00           H  
ATOM   1628 HG23 VAL   117      24.730  45.850  32.343  1.00  0.00           H  
ATOM   1629  C   VAL   117      22.914  45.382  36.040  1.00  0.00           C  
ATOM   1630  O   VAL   117      21.872  45.758  36.599  1.00  0.00           O  
ATOM   1631  N   GLY   118      23.997  45.109  36.782  1.00  0.00           N  
ATOM   1632  H   GLY   118      24.751  44.764  36.205  1.00  0.00           H  
ATOM   1633  CA  GLY   118      24.184  45.318  38.214  1.00  0.00           C  
ATOM   1634  HA2 GLY   118      23.256  45.692  38.647  1.00  0.00           H  
ATOM   1635  HA3 GLY   118      24.952  46.089  38.281  1.00  0.00           H  
ATOM   1636  C   GLY   118      24.506  44.030  38.914  1.00  0.00           C  
ATOM   1637  O   GLY   118      24.824  44.075  40.152  1.00  0.00           O  
ATOM   1638  N   GLY   119      24.476  42.911  38.245  1.00  0.00           N  
ATOM   1639  H   GLY   119      24.098  42.873  37.309  1.00  0.00           H  
ATOM   1640  CA  GLY   119      24.684  41.564  38.789  1.00  0.00           C  
ATOM   1641  HA2 GLY   119      25.600  41.549  39.380  1.00  0.00           H  
ATOM   1642  HA3 GLY   119      24.874  40.981  37.888  1.00  0.00           H  
ATOM   1643  C   GLY   119      23.479  41.101  39.645  1.00  0.00           C  
ATOM   1644  O   GLY   119      22.428  41.709  39.498  1.00  0.00           O  
ATOM   1645  N   MET   120      23.500  40.098  40.488  1.00  0.00           N  
ATOM   1646  H   MET   120      24.317  39.504  40.494  1.00  0.00           H  
ATOM   1647  CA  MET   120      22.427  39.722  41.435  1.00  0.00           C  
ATOM   1648  HA  MET   120      21.461  39.799  40.936  1.00  0.00           H  
ATOM   1649  CB  MET   120      22.660  38.260  41.924  1.00  0.00           C  
ATOM   1650  HB2 MET   120      21.751  38.013  42.473  1.00  0.00           H  
ATOM   1651  HB3 MET   120      22.674  37.572  41.078  1.00  0.00           H  
ATOM   1652  CG  MET   120      23.853  38.016  42.837  1.00  0.00           C  
ATOM   1653  HG2 MET   120      24.788  38.023  42.277  1.00  0.00           H  
ATOM   1654  HG3 MET   120      23.878  38.784  43.610  1.00  0.00           H  
ATOM   1655  SD  MET   120      23.766  36.390  43.734  1.00  0.00           S  
ATOM   1656  CE  MET   120      24.241  35.230  42.414  1.00  0.00           C  
ATOM   1657  HE1 MET   120      24.579  34.297  42.866  1.00  0.00           H  
ATOM   1658  HE2 MET   120      24.997  35.647  41.748  1.00  0.00           H  
ATOM   1659  HE3 MET   120      23.374  34.971  41.807  1.00  0.00           H  
ATOM   1660  C   MET   120      22.358  40.728  42.650  1.00  0.00           C  
ATOM   1661  O   MET   120      21.392  40.904  43.347  1.00  0.00           O  
ATOM   1662  N   ALA   121      23.428  41.490  42.844  1.00  0.00           N  
ATOM   1663  H   ALA   121      24.131  41.471  42.119  1.00  0.00           H  
ATOM   1664  CA  ALA   121      23.433  42.570  43.885  1.00  0.00           C  
ATOM   1665  HA  ALA   121      23.069  42.277  44.870  1.00  0.00           H  
ATOM   1666  CB  ALA   121      24.937  43.069  43.934  1.00  0.00           C  
ATOM   1667  HB1 ALA   121      25.240  43.331  42.920  1.00  0.00           H  
ATOM   1668  HB2 ALA   121      25.495  42.219  44.326  1.00  0.00           H  
ATOM   1669  HB3 ALA   121      24.948  43.939  44.591  1.00  0.00           H  
ATOM   1670  C   ALA   121      22.553  43.766  43.453  1.00  0.00           C  
ATOM   1671  O   ALA   121      22.232  44.561  44.320  1.00  0.00           O  
ATOM   1672  N   ALA   122      22.011  43.852  42.226  1.00  0.00           N  
ATOM   1673  H   ALA   122      22.247  43.163  41.526  1.00  0.00           H  
ATOM   1674  CA  ALA   122      20.846  44.674  41.908  1.00  0.00           C  
ATOM   1675  HA  ALA   122      21.109  45.695  42.184  1.00  0.00           H  
ATOM   1676  CB  ALA   122      20.510  44.637  40.401  1.00  0.00           C  
ATOM   1677  HB1 ALA   122      20.051  43.659  40.259  1.00  0.00           H  
ATOM   1678  HB2 ALA   122      19.854  45.477  40.177  1.00  0.00           H  
ATOM   1679  HB3 ALA   122      21.459  44.736  39.873  1.00  0.00           H  
ATOM   1680  C   ALA   122      19.537  44.317  42.737  1.00  0.00           C  
ATOM   1681  O   ALA   122      18.580  45.130  42.775  1.00  0.00           O  
ATOM   1682  N   HIE   123      19.499  43.122  43.318  1.00  0.00           N  
ATOM   1683  H   HIE   123      20.266  42.503  43.098  1.00  0.00           H  
ATOM   1684  CA  HIE   123      18.455  42.524  44.181  1.00  0.00           C  
ATOM   1685  HA  HIE   123      17.578  43.172  44.170  1.00  0.00           H  
ATOM   1686  CB  HIE   123      17.973  41.175  43.494  1.00  0.00           C  
ATOM   1687  HB2 HIE   123      18.745  40.409  43.421  1.00  0.00           H  
ATOM   1688  HB3 HIE   123      17.204  40.723  44.121  1.00  0.00           H  
ATOM   1689  CG  HIE   123      17.651  41.254  42.019  1.00  0.00           C  
ATOM   1690  ND1 HIE   123      16.835  42.209  41.449  1.00  0.00           N  
ATOM   1691  CE1 HIE   123      17.063  42.203  40.134  1.00  0.00           C  
ATOM   1692  HE1 HIE   123      16.503  42.764  39.401  1.00  0.00           H  
ATOM   1693  NE2 HIE   123      18.020  41.274  39.866  1.00  0.00           N  
ATOM   1694  HE2 HIE   123      18.581  41.249  39.026  1.00  0.00           H  
ATOM   1695  CD2 HIE   123      18.407  40.658  41.075  1.00  0.00           C  
ATOM   1696  HD2 HIE   123      19.328  40.130  41.274  1.00  0.00           H  
ATOM   1697  C   HIE   123      18.882  42.182  45.671  1.00  0.00           C  
ATOM   1698  O   HIE   123      18.006  41.922  46.469  1.00  0.00           O  
ATOM   1699  N   TRP   124      20.159  42.293  46.017  1.00  0.00           N  
ATOM   1700  H   TRP   124      20.873  42.399  45.311  1.00  0.00           H  
ATOM   1701  CA  TRP   124      20.653  41.732  47.325  1.00  0.00           C  
ATOM   1702  HA  TRP   124      20.258  40.717  47.279  1.00  0.00           H  
ATOM   1703  CB  TRP   124      22.149  41.479  47.322  1.00  0.00           C  
ATOM   1704  HB2 TRP   124      22.368  40.853  48.188  1.00  0.00           H  
ATOM   1705  HB3 TRP   124      22.477  40.910  46.452  1.00  0.00           H  
ATOM   1706  CG  TRP   124      23.031  42.708  47.535  1.00  0.00           C  
ATOM   1707  CD1 TRP   124      22.647  43.911  47.195  1.00  0.00           C  
ATOM   1708  HD1 TRP   124      21.703  44.220  46.771  1.00  0.00           H  
ATOM   1709  NE1 TRP   124      23.749  44.736  47.378  1.00  0.00           N  
ATOM   1710  HE1 TRP   124      23.708  45.720  47.153  1.00  0.00           H  
ATOM   1711  CE2 TRP   124      24.812  44.132  47.872  1.00  0.00           C  
ATOM   1712  CZ2 TRP   124      26.008  44.641  48.303  1.00  0.00           C  
ATOM   1713  HZ2 TRP   124      26.272  45.688  48.293  1.00  0.00           H  
ATOM   1714  CH2 TRP   124      26.982  43.765  48.724  1.00  0.00           C  
ATOM   1715  HH2 TRP   124      27.963  44.133  48.982  1.00  0.00           H  
ATOM   1716  CZ3 TRP   124      26.637  42.379  48.818  1.00  0.00           C  
ATOM   1717  HZ3 TRP   124      27.322  41.631  49.191  1.00  0.00           H  
ATOM   1718  CE3 TRP   124      25.354  41.888  48.485  1.00  0.00           C  
ATOM   1719  HE3 TRP   124      25.137  40.830  48.494  1.00  0.00           H  
ATOM   1720  CD2 TRP   124      24.396  42.815  47.976  1.00  0.00           C  
ATOM   1721  C   TRP   124      20.213  42.487  48.571  1.00  0.00           C  
ATOM   1722  O   TRP   124      19.881  43.619  48.593  1.00  0.00           O  
ATOM   1723  N   THR   125      20.202  41.825  49.727  1.00  0.00           N  
ATOM   1724  H   THR   125      20.302  40.820  49.741  1.00  0.00           H  
ATOM   1725  CA  THR   125      19.866  42.370  51.039  1.00  0.00           C  
ATOM   1726  HA  THR   125      19.184  43.212  50.918  1.00  0.00           H  
ATOM   1727  CB  THR   125      19.061  41.271  51.870  1.00  0.00           C  
ATOM   1728  HB  THR   125      18.674  41.648  52.816  1.00  0.00           H  
ATOM   1729  CG2 THR   125      17.706  40.978  51.142  1.00  0.00           C  
ATOM   1730 HG21 THR   125      17.159  41.854  50.791  1.00  0.00           H  
ATOM   1731 HG22 THR   125      17.852  40.249  50.345  1.00  0.00           H  
ATOM   1732 HG23 THR   125      17.085  40.553  51.930  1.00  0.00           H  
ATOM   1733  OG1 THR   125      19.795  40.041  52.000  1.00  0.00           O  
ATOM   1734  HG1 THR   125      20.445  40.184  52.691  1.00  0.00           H  
ATOM   1735  C   THR   125      21.138  42.838  51.663  1.00  0.00           C  
ATOM   1736  O   THR   125      21.144  43.274  52.805  1.00  0.00           O  
ATOM   1737  N   ALA   126      22.236  42.948  50.933  1.00  0.00           N  
ATOM   1738  H   ALA   126      22.200  42.580  49.994  1.00  0.00           H  
ATOM   1739  CA  ALA   126      23.474  43.686  51.350  1.00  0.00           C  
ATOM   1740  HA  ALA   126      24.197  43.424  50.576  1.00  0.00           H  
ATOM   1741  CB  ALA   126      23.272  45.224  51.231  1.00  0.00           C  
ATOM   1742  HB1 ALA   126      24.214  45.772  51.213  1.00  0.00           H  
ATOM   1743  HB2 ALA   126      22.628  45.625  52.014  1.00  0.00           H  
ATOM   1744  HB3 ALA   126      22.739  45.419  50.301  1.00  0.00           H  
ATOM   1745  C   ALA   126      24.294  43.483  52.681  1.00  0.00           C  
ATOM   1746  O   ALA   126      25.286  44.099  52.952  1.00  0.00           O  
ATOM   1747  N   ALA   127      23.893  42.529  53.458  1.00  0.00           N  
ATOM   1748  H   ALA   127      23.124  41.901  53.269  1.00  0.00           H  
ATOM   1749  CA  ALA   127      24.611  42.379  54.754  1.00  0.00           C  
ATOM   1750  HA  ALA   127      24.780  43.309  55.298  1.00  0.00           H  
ATOM   1751  CB  ALA   127      23.867  41.372  55.710  1.00  0.00           C  
ATOM   1752  HB1 ALA   127      23.505  40.542  55.103  1.00  0.00           H  
ATOM   1753  HB2 ALA   127      23.029  41.950  56.099  1.00  0.00           H  
ATOM   1754  HB3 ALA   127      24.539  40.966  56.466  1.00  0.00           H  
ATOM   1755  C   ALA   127      26.098  41.833  54.579  1.00  0.00           C  
ATOM   1756  O   ALA   127      26.330  40.698  54.269  1.00  0.00           O  
ATOM   1757  N   CYS   128      27.057  42.753  54.779  1.00  0.00           N  
ATOM   1758  H   CYS   128      26.731  43.654  55.097  1.00  0.00           H  
ATOM   1759  CA  CYS   128      28.501  42.426  54.478  1.00  0.00           C  
ATOM   1760  HA  CYS   128      28.643  41.398  54.147  1.00  0.00           H  
ATOM   1761  CB  CYS   128      28.865  43.375  53.304  1.00  0.00           C  
ATOM   1762  HB2 CYS   128      28.518  44.356  53.630  1.00  0.00           H  
ATOM   1763  HB3 CYS   128      29.887  43.241  52.950  1.00  0.00           H  
ATOM   1764  SG  CYS   128      27.949  42.849  51.808  1.00  0.00           S  
ATOM   1765  HG  CYS   128      26.844  43.578  51.984  1.00  0.00           H  
ATOM   1766  C   CYS   128      29.450  42.667  55.679  1.00  0.00           C  
ATOM   1767  O   CYS   128      29.986  43.793  55.722  1.00  0.00           O  
ATOM   1768  N   PRO   129      29.612  41.761  56.629  1.00  0.00           N  
ATOM   1769  CD  PRO   129      28.675  40.784  56.914  1.00  0.00           C  
ATOM   1770  HD2 PRO   129      27.620  41.050  56.837  1.00  0.00           H  
ATOM   1771  HD3 PRO   129      28.769  40.097  56.073  1.00  0.00           H  
ATOM   1772  CG  PRO   129      28.868  40.227  58.382  1.00  0.00           C  
ATOM   1773  HG2 PRO   129      28.630  39.181  58.573  1.00  0.00           H  
ATOM   1774  HG3 PRO   129      28.280  40.763  59.127  1.00  0.00           H  
ATOM   1775  CB  PRO   129      30.365  40.651  58.612  1.00  0.00           C  
ATOM   1776  HB2 PRO   129      30.398  41.143  59.584  1.00  0.00           H  
ATOM   1777  HB3 PRO   129      31.006  39.777  58.497  1.00  0.00           H  
ATOM   1778  CA  PRO   129      30.752  41.741  57.559  1.00  0.00           C  
ATOM   1779  HA  PRO   129      30.847  42.745  57.971  1.00  0.00           H  
ATOM   1780  C   PRO   129      32.113  41.386  56.937  1.00  0.00           C  
ATOM   1781  O   PRO   129      32.143  40.623  55.949  1.00  0.00           O  
ATOM   1782  N   ARG   130      33.219  41.867  57.576  1.00  0.00           N  
ATOM   1783  H   ARG   130      33.091  42.382  58.435  1.00  0.00           H  
ATOM   1784  CA  ARG   130      34.572  41.322  57.321  1.00  0.00           C  
ATOM   1785  HA  ARG   130      34.740  41.210  56.250  1.00  0.00           H  
ATOM   1786  CB  ARG   130      35.656  42.247  57.839  1.00  0.00           C  
ATOM   1787  HB2 ARG   130      35.401  42.438  58.882  1.00  0.00           H  
ATOM   1788  HB3 ARG   130      36.614  41.744  57.700  1.00  0.00           H  
ATOM   1789  CG  ARG   130      35.807  43.667  57.205  1.00  0.00           C  
ATOM   1790  HG2 ARG   130      35.795  43.559  56.120  1.00  0.00           H  
ATOM   1791  HG3 ARG   130      34.859  44.197  57.287  1.00  0.00           H  
ATOM   1792  CD  ARG   130      36.937  44.528  57.732  1.00  0.00           C  
ATOM   1793  HD2 ARG   130      36.871  44.552  58.820  1.00  0.00           H  
ATOM   1794  HD3 ARG   130      37.932  44.116  57.560  1.00  0.00           H  
ATOM   1795  NE  ARG   130      36.783  45.930  57.057  1.00  0.00           N  
ATOM   1796  HE  ARG   130      35.805  46.181  57.045  1.00  0.00           H  
ATOM   1797  CZ  ARG   130      37.718  46.785  56.674  1.00  0.00           C  
ATOM   1798  NH1 ARG   130      38.982  46.525  56.884  1.00  0.00           N  
ATOM   1799 HH11 ARG   130      39.217  45.676  57.379  1.00  0.00           H  
ATOM   1800 HH12 ARG   130      39.749  47.074  56.522  1.00  0.00           H  
ATOM   1801  NH2 ARG   130      37.445  47.956  56.152  1.00  0.00           N  
ATOM   1802 HH21 ARG   130      36.511  48.330  56.062  1.00  0.00           H  
ATOM   1803 HH22 ARG   130      38.241  48.476  55.814  1.00  0.00           H  
ATOM   1804  C   ARG   130      34.695  39.907  57.876  1.00  0.00           C  
ATOM   1805  O   ARG   130      33.926  39.598  58.773  1.00  0.00           O  
ATOM   1806  N   PRO   131      35.492  38.994  57.252  1.00  0.00           N  
ATOM   1807  CD  PRO   131      36.293  39.074  56.060  1.00  0.00           C  
ATOM   1808  HD2 PRO   131      36.969  39.922  56.170  1.00  0.00           H  
ATOM   1809  HD3 PRO   131      35.669  39.173  55.172  1.00  0.00           H  
ATOM   1810  CG  PRO   131      37.115  37.844  55.951  1.00  0.00           C  
ATOM   1811  HG2 PRO   131      37.382  37.532  54.941  1.00  0.00           H  
ATOM   1812  HG3 PRO   131      38.035  37.979  56.520  1.00  0.00           H  
ATOM   1813  CB  PRO   131      36.256  36.811  56.677  1.00  0.00           C  
ATOM   1814  HB2 PRO   131      36.798  36.015  57.188  1.00  0.00           H  
ATOM   1815  HB3 PRO   131      35.534  36.417  55.962  1.00  0.00           H  
ATOM   1816  CA  PRO   131      35.600  37.621  57.763  1.00  0.00           C  
ATOM   1817  HA  PRO   131      34.621  37.150  57.845  1.00  0.00           H  
ATOM   1818  C   PRO   131      36.248  37.471  59.166  1.00  0.00           C  
ATOM   1819  O   PRO   131      37.278  38.111  59.386  1.00  0.00           O  
ATOM   1820  N   GLY   132      35.664  36.754  60.141  1.00  0.00           N  
ATOM   1821  H   GLY   132      34.797  36.307  59.877  1.00  0.00           H  
ATOM   1822  CA  GLY   132      36.159  36.600  61.481  1.00  0.00           C  
ATOM   1823  HA2 GLY   132      35.261  36.533  62.095  1.00  0.00           H  
ATOM   1824  HA3 GLY   132      36.680  37.531  61.703  1.00  0.00           H  
ATOM   1825  C   GLY   132      37.116  35.431  61.823  1.00  0.00           C  
ATOM   1826  O   GLY   132      37.477  34.527  61.078  1.00  0.00           O  
ATOM   1827  N   GLY   133      37.515  35.506  63.089  1.00  0.00           N  
ATOM   1828  H   GLY   133      37.113  36.264  63.620  1.00  0.00           H  
ATOM   1829  CA  GLY   133      38.296  34.524  63.820  1.00  0.00           C  
ATOM   1830  HA2 GLY   133      37.824  33.544  63.744  1.00  0.00           H  
ATOM   1831  HA3 GLY   133      38.313  34.745  64.887  1.00  0.00           H  
ATOM   1832  C   GLY   133      39.709  34.499  63.328  1.00  0.00           C  
ATOM   1833  O   GLY   133      40.246  35.469  62.716  1.00  0.00           O  
ATOM   1834  N   LYS   134      40.382  33.303  63.440  1.00  0.00           N  
ATOM   1835  H   LYS   134      40.119  32.654  64.168  1.00  0.00           H  
ATOM   1836  CA  LYS   134      41.631  33.036  62.679  1.00  0.00           C  
ATOM   1837  HA  LYS   134      42.303  33.894  62.674  1.00  0.00           H  
ATOM   1838  CB  LYS   134      42.452  31.876  63.394  1.00  0.00           C  
ATOM   1839  HB2 LYS   134      43.437  31.726  62.952  1.00  0.00           H  
ATOM   1840  HB3 LYS   134      42.570  31.996  64.471  1.00  0.00           H  
ATOM   1841  CG  LYS   134      41.650  30.527  63.239  1.00  0.00           C  
ATOM   1842  HG2 LYS   134      40.648  30.586  63.662  1.00  0.00           H  
ATOM   1843  HG3 LYS   134      41.579  30.244  62.189  1.00  0.00           H  
ATOM   1844  CD  LYS   134      42.407  29.482  64.044  1.00  0.00           C  
ATOM   1845  HD2 LYS   134      42.311  29.668  65.114  1.00  0.00           H  
ATOM   1846  HD3 LYS   134      43.461  29.406  63.776  1.00  0.00           H  
ATOM   1847  CE  LYS   134      41.851  28.075  63.793  1.00  0.00           C  
ATOM   1848  HE2 LYS   134      41.971  27.748  62.760  1.00  0.00           H  
ATOM   1849  HE3 LYS   134      42.341  27.324  64.413  1.00  0.00           H  
ATOM   1850  NZ  LYS   134      40.458  28.052  64.160  1.00  0.00           N  
ATOM   1851  HZ1 LYS   134      40.264  28.275  65.125  1.00  0.00           H  
ATOM   1852  HZ2 LYS   134      40.152  27.103  64.001  1.00  0.00           H  
ATOM   1853  HZ3 LYS   134      39.939  28.642  63.525  1.00  0.00           H  
ATOM   1854  C   LYS   134      41.395  32.637  61.221  1.00  0.00           C  
ATOM   1855  O   LYS   134      42.363  32.262  60.499  1.00  0.00           O  
ATOM   1856  N   GLU   135      40.187  32.765  60.609  1.00  0.00           N  
ATOM   1857  H   GLU   135      39.427  33.206  61.108  1.00  0.00           H  
ATOM   1858  CA  GLU   135      39.783  32.038  59.356  1.00  0.00           C  
ATOM   1859  HA  GLU   135      40.346  31.122  59.179  1.00  0.00           H  
ATOM   1860  CB  GLU   135      38.243  31.688  59.404  1.00  0.00           C  
ATOM   1861  HB2 GLU   135      37.739  32.649  59.297  1.00  0.00           H  
ATOM   1862  HB3 GLU   135      38.012  31.049  58.552  1.00  0.00           H  
ATOM   1863  CG  GLU   135      37.837  31.009  60.706  1.00  0.00           C  
ATOM   1864  HG2 GLU   135      36.752  30.903  60.687  1.00  0.00           H  
ATOM   1865  HG3 GLU   135      38.149  31.722  61.469  1.00  0.00           H  
ATOM   1866  CD  GLU   135      38.619  29.719  61.016  1.00  0.00           C  
ATOM   1867  OE1 GLU   135      38.973  28.958  60.093  1.00  0.00           O  
ATOM   1868  OE2 GLU   135      38.702  29.293  62.202  1.00  0.00           O  
ATOM   1869  C   GLU   135      40.179  32.912  58.165  1.00  0.00           C  
ATOM   1870  O   GLU   135      39.367  33.130  57.224  1.00  0.00           O  
ATOM   1871  N   ARG   136      41.325  33.543  58.269  1.00  0.00           N  
ATOM   1872  H   ARG   136      41.842  33.344  59.114  1.00  0.00           H  
ATOM   1873  CA  ARG   136      41.889  34.472  57.250  1.00  0.00           C  
ATOM   1874  HA  ARG   136      41.111  34.902  56.620  1.00  0.00           H  
ATOM   1875  CB  ARG   136      42.514  35.737  58.055  1.00  0.00           C  
ATOM   1876  HB2 ARG   136      43.155  35.431  58.882  1.00  0.00           H  
ATOM   1877  HB3 ARG   136      43.129  36.275  57.334  1.00  0.00           H  
ATOM   1878  CG  ARG   136      41.414  36.672  58.637  1.00  0.00           C  
ATOM   1879  HG2 ARG   136      41.974  37.333  59.297  1.00  0.00           H  
ATOM   1880  HG3 ARG   136      40.744  36.144  59.316  1.00  0.00           H  
ATOM   1881  CD  ARG   136      40.650  37.461  57.580  1.00  0.00           C  
ATOM   1882  HD2 ARG   136      41.388  37.868  56.888  1.00  0.00           H  
ATOM   1883  HD3 ARG   136      39.970  36.804  57.037  1.00  0.00           H  
ATOM   1884  NE  ARG   136      39.848  38.502  58.204  1.00  0.00           N  
ATOM   1885  HE  ARG   136      38.989  38.250  58.671  1.00  0.00           H  
ATOM   1886  CZ  ARG   136      40.225  39.800  58.365  1.00  0.00           C  
ATOM   1887  NH1 ARG   136      41.294  40.247  57.807  1.00  0.00           N  
ATOM   1888 HH11 ARG   136      42.070  39.632  57.606  1.00  0.00           H  
ATOM   1889 HH12 ARG   136      41.551  41.223  57.839  1.00  0.00           H  
ATOM   1890  NH2 ARG   136      39.312  40.560  58.818  1.00  0.00           N  
ATOM   1891 HH21 ARG   136      38.509  40.112  59.236  1.00  0.00           H  
ATOM   1892 HH22 ARG   136      39.387  41.566  58.867  1.00  0.00           H  
ATOM   1893  C   ARG   136      42.858  33.773  56.284  1.00  0.00           C  
ATOM   1894  O   ARG   136      43.199  32.640  56.541  1.00  0.00           O  
ATOM   1895  N   ILE   137      43.271  34.394  55.170  1.00  0.00           N  
ATOM   1896  H   ILE   137      42.855  35.302  55.019  1.00  0.00           H  
ATOM   1897  CA  ILE   137      43.979  33.732  54.123  1.00  0.00           C  
ATOM   1898  HA  ILE   137      43.798  32.657  54.108  1.00  0.00           H  
ATOM   1899  CB  ILE   137      43.684  34.350  52.684  1.00  0.00           C  
ATOM   1900  HB  ILE   137      43.959  35.404  52.637  1.00  0.00           H  
ATOM   1901  CG2 ILE   137      44.421  33.683  51.492  1.00  0.00           C  
ATOM   1902 HG21 ILE   137      43.946  32.704  51.423  1.00  0.00           H  
ATOM   1903 HG22 ILE   137      45.472  33.556  51.750  1.00  0.00           H  
ATOM   1904 HG23 ILE   137      44.272  34.192  50.539  1.00  0.00           H  
ATOM   1905  CG1 ILE   137      42.173  34.329  52.294  1.00  0.00           C  
ATOM   1906 HG12 ILE   137      41.726  34.924  53.091  1.00  0.00           H  
ATOM   1907 HG13 ILE   137      41.772  33.320  52.388  1.00  0.00           H  
ATOM   1908  CD1 ILE   137      41.860  34.904  50.911  1.00  0.00           C  
ATOM   1909 HD11 ILE   137      42.577  35.671  50.618  1.00  0.00           H  
ATOM   1910 HD12 ILE   137      40.846  35.298  50.841  1.00  0.00           H  
ATOM   1911 HD13 ILE   137      42.010  34.291  50.023  1.00  0.00           H  
ATOM   1912  C   ILE   137      45.471  34.033  54.440  1.00  0.00           C  
ATOM   1913  O   ILE   137      45.900  35.163  54.207  1.00  0.00           O  
ATOM   1914  N   PRO   138      46.302  32.993  54.828  1.00  0.00           N  
ATOM   1915  CD  PRO   138      46.024  31.577  54.943  1.00  0.00           C  
ATOM   1916  HD2 PRO   138      45.289  31.308  55.701  1.00  0.00           H  
ATOM   1917  HD3 PRO   138      45.859  31.206  53.931  1.00  0.00           H  
ATOM   1918  CG  PRO   138      47.362  30.981  55.402  1.00  0.00           C  
ATOM   1919  HG2 PRO   138      47.283  30.050  55.963  1.00  0.00           H  
ATOM   1920  HG3 PRO   138      48.070  30.957  54.574  1.00  0.00           H  
ATOM   1921  CB  PRO   138      47.946  32.130  56.237  1.00  0.00           C  
ATOM   1922  HB2 PRO   138      47.384  32.233  57.165  1.00  0.00           H  
ATOM   1923  HB3 PRO   138      49.028  32.057  56.347  1.00  0.00           H  
ATOM   1924  CA  PRO   138      47.549  33.342  55.437  1.00  0.00           C  
ATOM   1925  HA  PRO   138      47.457  34.192  56.114  1.00  0.00           H  
ATOM   1926  C   PRO   138      48.643  33.685  54.425  1.00  0.00           C  
ATOM   1927  O   PRO   138      49.670  34.206  54.791  1.00  0.00           O  
ATOM   1928  N   PHE   139      48.389  33.415  53.192  1.00  0.00           N  
ATOM   1929  H   PHE   139      47.534  32.895  53.052  1.00  0.00           H  
ATOM   1930  CA  PHE   139      49.320  33.653  52.038  1.00  0.00           C  
ATOM   1931  HA  PHE   139      50.325  33.832  52.418  1.00  0.00           H  
ATOM   1932  CB  PHE   139      49.408  32.382  51.135  1.00  0.00           C  
ATOM   1933  HB2 PHE   139      50.106  32.413  50.299  1.00  0.00           H  
ATOM   1934  HB3 PHE   139      49.672  31.532  51.764  1.00  0.00           H  
ATOM   1935  CG  PHE   139      48.171  31.875  50.445  1.00  0.00           C  
ATOM   1936  CD1 PHE   139      47.278  31.047  51.182  1.00  0.00           C  
ATOM   1937  HD1 PHE   139      47.588  30.556  52.092  1.00  0.00           H  
ATOM   1938  CE1 PHE   139      46.064  30.715  50.581  1.00  0.00           C  
ATOM   1939  HE1 PHE   139      45.383  29.979  50.983  1.00  0.00           H  
ATOM   1940  CZ  PHE   139      45.700  31.211  49.364  1.00  0.00           C  
ATOM   1941  HZ  PHE   139      44.708  31.025  48.980  1.00  0.00           H  
ATOM   1942  CE2 PHE   139      46.530  32.100  48.686  1.00  0.00           C  
ATOM   1943  HE2 PHE   139      46.258  32.571  47.753  1.00  0.00           H  
ATOM   1944  CD2 PHE   139      47.801  32.396  49.188  1.00  0.00           C  
ATOM   1945  HD2 PHE   139      48.456  33.124  48.732  1.00  0.00           H  
ATOM   1946  C   PHE   139      48.894  34.898  51.210  1.00  0.00           C  
ATOM   1947  O   PHE   139      49.648  35.596  50.513  1.00  0.00           O  
ATOM   1948  N   LEU   140      47.762  35.464  51.533  1.00  0.00           N  
ATOM   1949  H   LEU   140      47.124  34.845  52.012  1.00  0.00           H  
ATOM   1950  CA  LEU   140      47.340  36.835  51.246  1.00  0.00           C  
ATOM   1951  HA  LEU   140      48.121  37.309  50.653  1.00  0.00           H  
ATOM   1952  CB  LEU   140      46.093  36.822  50.453  1.00  0.00           C  
ATOM   1953  HB2 LEU   140      46.293  36.220  49.566  1.00  0.00           H  
ATOM   1954  HB3 LEU   140      45.267  36.337  50.972  1.00  0.00           H  
ATOM   1955  CG  LEU   140      45.594  38.244  49.945  1.00  0.00           C  
ATOM   1956  HG  LEU   140      45.227  38.839  50.781  1.00  0.00           H  
ATOM   1957  CD1 LEU   140      46.729  38.947  49.138  1.00  0.00           C  
ATOM   1958 HD11 LEU   140      46.411  39.893  48.700  1.00  0.00           H  
ATOM   1959 HD12 LEU   140      46.902  38.279  48.294  1.00  0.00           H  
ATOM   1960 HD13 LEU   140      47.605  39.084  49.771  1.00  0.00           H  
ATOM   1961  CD2 LEU   140      44.357  38.018  49.169  1.00  0.00           C  
ATOM   1962 HD21 LEU   140      44.504  37.498  48.222  1.00  0.00           H  
ATOM   1963 HD22 LEU   140      43.620  37.556  49.825  1.00  0.00           H  
ATOM   1964 HD23 LEU   140      43.878  38.982  49.000  1.00  0.00           H  
ATOM   1965  C   LEU   140      47.238  37.709  52.509  1.00  0.00           C  
ATOM   1966  O   LEU   140      46.130  38.146  52.859  1.00  0.00           O  
ATOM   1967  N   PRO   141      48.356  38.015  53.244  1.00  0.00           N  
ATOM   1968  CD  PRO   141      49.724  37.803  52.907  1.00  0.00           C  
ATOM   1969  HD2 PRO   141      49.967  37.991  51.861  1.00  0.00           H  
ATOM   1970  HD3 PRO   141      49.992  36.754  53.039  1.00  0.00           H  
ATOM   1971  CG  PRO   141      50.579  38.663  53.907  1.00  0.00           C  
ATOM   1972  HG2 PRO   141      51.438  38.134  54.321  1.00  0.00           H  
ATOM   1973  HG3 PRO   141      50.712  39.653  53.472  1.00  0.00           H  
ATOM   1974  CB  PRO   141      49.645  38.792  55.079  1.00  0.00           C  
ATOM   1975  HB2 PRO   141      49.835  39.710  55.635  1.00  0.00           H  
ATOM   1976  HB3 PRO   141      49.673  37.866  55.652  1.00  0.00           H  
ATOM   1977  CA  PRO   141      48.234  38.862  54.486  1.00  0.00           C  
ATOM   1978  HA  PRO   141      47.587  38.316  55.171  1.00  0.00           H  
ATOM   1979  C   PRO   141      47.727  40.305  54.316  1.00  0.00           C  
ATOM   1980  O   PRO   141      47.256  40.903  55.301  1.00  0.00           O  
ATOM   1981  N   ASP   142      47.826  40.866  53.104  1.00  0.00           N  
ATOM   1982  H   ASP   142      48.278  40.239  52.454  1.00  0.00           H  
ATOM   1983  CA  ASP   142      47.192  42.070  52.695  1.00  0.00           C  
ATOM   1984  HA  ASP   142      47.624  42.880  53.282  1.00  0.00           H  
ATOM   1985  CB  ASP   142      47.812  42.350  51.294  1.00  0.00           C  
ATOM   1986  HB2 ASP   142      47.685  41.606  50.507  1.00  0.00           H  
ATOM   1987  HB3 ASP   142      47.374  43.293  50.968  1.00  0.00           H  
ATOM   1988  CG  ASP   142      49.273  42.754  51.314  1.00  0.00           C  
ATOM   1989  OD1 ASP   142      49.633  43.670  52.107  1.00  0.00           O  
ATOM   1990  OD2 ASP   142      50.050  42.132  50.545  1.00  0.00           O  
ATOM   1991  C   ASP   142      45.635  42.130  52.718  1.00  0.00           C  
ATOM   1992  O   ASP   142      45.057  43.193  52.421  1.00  0.00           O  
ATOM   1993  N   LEU   143      44.933  41.023  53.160  1.00  0.00           N  
ATOM   1994  H   LEU   143      45.459  40.201  53.418  1.00  0.00           H  
ATOM   1995  CA  LEU   143      43.438  40.990  52.978  1.00  0.00           C  
ATOM   1996  HA  LEU   143      43.310  41.141  51.906  1.00  0.00           H  
ATOM   1997  CB  LEU   143      42.864  39.591  53.374  1.00  0.00           C  
ATOM   1998  HB2 LEU   143      43.334  39.320  54.320  1.00  0.00           H  
ATOM   1999  HB3 LEU   143      43.299  38.811  52.749  1.00  0.00           H  
ATOM   2000  CG  LEU   143      41.355  39.507  53.356  1.00  0.00           C  
ATOM   2001  HG  LEU   143      40.894  40.262  53.993  1.00  0.00           H  
ATOM   2002  CD1 LEU   143      40.635  39.730  52.012  1.00  0.00           C  
ATOM   2003 HD11 LEU   143      40.950  39.089  51.189  1.00  0.00           H  
ATOM   2004 HD12 LEU   143      39.564  39.641  52.190  1.00  0.00           H  
ATOM   2005 HD13 LEU   143      40.764  40.766  51.698  1.00  0.00           H  
ATOM   2006  CD2 LEU   143      40.896  38.089  53.892  1.00  0.00           C  
ATOM   2007 HD21 LEU   143      41.102  37.217  53.270  1.00  0.00           H  
ATOM   2008 HD22 LEU   143      41.337  37.885  54.868  1.00  0.00           H  
ATOM   2009 HD23 LEU   143      39.822  38.008  54.058  1.00  0.00           H  
ATOM   2010  C   LEU   143      42.717  42.162  53.703  1.00  0.00           C  
ATOM   2011  O   LEU   143      41.869  42.822  53.086  1.00  0.00           O  
ATOM   2012  N   GLU   144      43.097  42.579  54.978  1.00  0.00           N  
ATOM   2013  H   GLU   144      43.845  42.081  55.440  1.00  0.00           H  
ATOM   2014  CA  GLU   144      42.447  43.734  55.570  1.00  0.00           C  
ATOM   2015  HA  GLU   144      41.400  43.430  55.548  1.00  0.00           H  
ATOM   2016  CB  GLU   144      42.908  43.777  57.063  1.00  0.00           C  
ATOM   2017  HB2 GLU   144      42.877  42.784  57.511  1.00  0.00           H  
ATOM   2018  HB3 GLU   144      43.915  44.189  57.135  1.00  0.00           H  
ATOM   2019  CG  GLU   144      42.108  44.642  58.035  1.00  0.00           C  
ATOM   2020  HG2 GLU   144      42.705  44.800  58.933  1.00  0.00           H  
ATOM   2021  HG3 GLU   144      42.002  45.595  57.517  1.00  0.00           H  
ATOM   2022  CD  GLU   144      40.803  44.050  58.499  1.00  0.00           C  
ATOM   2023  OE1 GLU   144      40.687  42.826  58.563  1.00  0.00           O  
ATOM   2024  OE2 GLU   144      39.879  44.826  58.816  1.00  0.00           O  
ATOM   2025  C   GLU   144      42.589  45.028  54.727  1.00  0.00           C  
ATOM   2026  O   GLU   144      41.676  45.832  54.720  1.00  0.00           O  
ATOM   2027  N   GLU   145      43.674  45.291  54.000  1.00  0.00           N  
ATOM   2028  H   GLU   145      44.490  44.696  53.984  1.00  0.00           H  
ATOM   2029  CA  GLU   145      43.787  46.483  53.050  1.00  0.00           C  
ATOM   2030  HA  GLU   145      43.406  47.396  53.509  1.00  0.00           H  
ATOM   2031  CB  GLU   145      45.291  46.829  52.737  1.00  0.00           C  
ATOM   2032  HB2 GLU   145      45.765  46.003  52.208  1.00  0.00           H  
ATOM   2033  HB3 GLU   145      45.359  47.697  52.081  1.00  0.00           H  
ATOM   2034  CG  GLU   145      46.200  47.186  53.985  1.00  0.00           C  
ATOM   2035  HG2 GLU   145      45.987  46.416  54.727  1.00  0.00           H  
ATOM   2036  HG3 GLU   145      47.250  47.143  53.694  1.00  0.00           H  
ATOM   2037  CD  GLU   145      45.914  48.601  54.497  1.00  0.00           C  
ATOM   2038  OE1 GLU   145      46.865  49.199  55.102  1.00  0.00           O  
ATOM   2039  OE2 GLU   145      44.816  49.125  54.383  1.00  0.00           O  
ATOM   2040  C   GLU   145      43.050  46.327  51.708  1.00  0.00           C  
ATOM   2041  O   GLU   145      42.772  47.300  50.996  1.00  0.00           O  
ATOM   2042  N   LEU   146      42.609  45.108  51.434  1.00  0.00           N  
ATOM   2043  H   LEU   146      42.910  44.409  52.098  1.00  0.00           H  
ATOM   2044  CA  LEU   146      41.728  44.719  50.317  1.00  0.00           C  
ATOM   2045  HA  LEU   146      41.815  45.576  49.649  1.00  0.00           H  
ATOM   2046  CB  LEU   146      42.072  43.377  49.658  1.00  0.00           C  
ATOM   2047  HB2 LEU   146      41.458  43.431  48.759  1.00  0.00           H  
ATOM   2048  HB3 LEU   146      41.787  42.577  50.341  1.00  0.00           H  
ATOM   2049  CG  LEU   146      43.483  43.205  49.290  1.00  0.00           C  
ATOM   2050  HG  LEU   146      44.153  43.324  50.142  1.00  0.00           H  
ATOM   2051  CD1 LEU   146      43.682  41.731  48.845  1.00  0.00           C  
ATOM   2052 HD11 LEU   146      42.884  41.488  48.143  1.00  0.00           H  
ATOM   2053 HD12 LEU   146      43.542  41.049  49.683  1.00  0.00           H  
ATOM   2054 HD13 LEU   146      44.726  41.700  48.532  1.00  0.00           H  
ATOM   2055  CD2 LEU   146      43.833  44.236  48.204  1.00  0.00           C  
ATOM   2056 HD21 LEU   146      43.421  43.925  47.244  1.00  0.00           H  
ATOM   2057 HD22 LEU   146      43.471  45.214  48.521  1.00  0.00           H  
ATOM   2058 HD23 LEU   146      44.919  44.317  48.247  1.00  0.00           H  
ATOM   2059  C   LEU   146      40.255  44.682  50.874  1.00  0.00           C  
ATOM   2060  O   LEU   146      39.347  45.003  50.153  1.00  0.00           O  
ATOM   2061  N   LEU   147      39.961  44.557  52.172  1.00  0.00           N  
ATOM   2062  H   LEU   147      40.662  44.197  52.803  1.00  0.00           H  
ATOM   2063  CA  LEU   147      38.659  44.859  52.834  1.00  0.00           C  
ATOM   2064  HA  LEU   147      37.844  44.471  52.222  1.00  0.00           H  
ATOM   2065  CB  LEU   147      38.568  43.979  54.090  1.00  0.00           C  
ATOM   2066  HB2 LEU   147      39.444  44.244  54.682  1.00  0.00           H  
ATOM   2067  HB3 LEU   147      37.661  44.301  54.602  1.00  0.00           H  
ATOM   2068  CG  LEU   147      38.570  42.449  53.889  1.00  0.00           C  
ATOM   2069  HG  LEU   147      39.305  42.061  53.184  1.00  0.00           H  
ATOM   2070  CD1 LEU   147      38.686  41.868  55.242  1.00  0.00           C  
ATOM   2071 HD11 LEU   147      39.663  42.089  55.673  1.00  0.00           H  
ATOM   2072 HD12 LEU   147      38.630  40.804  55.015  1.00  0.00           H  
ATOM   2073 HD13 LEU   147      37.860  42.104  55.913  1.00  0.00           H  
ATOM   2074  CD2 LEU   147      37.214  41.981  53.255  1.00  0.00           C  
ATOM   2075 HD21 LEU   147      36.342  42.230  53.860  1.00  0.00           H  
ATOM   2076 HD22 LEU   147      37.037  42.480  52.302  1.00  0.00           H  
ATOM   2077 HD23 LEU   147      37.275  40.898  53.147  1.00  0.00           H  
ATOM   2078  C   LEU   147      38.456  46.325  53.027  1.00  0.00           C  
ATOM   2079  O   LEU   147      37.267  46.668  52.881  1.00  0.00           O  
ATOM   2080  N   ASN   148      39.508  47.151  53.267  1.00  0.00           N  
ATOM   2081  H   ASN   148      40.359  46.696  53.567  1.00  0.00           H  
ATOM   2082  CA  ASN   148      39.440  48.609  53.236  1.00  0.00           C  
ATOM   2083  HA  ASN   148      38.721  48.951  53.981  1.00  0.00           H  
ATOM   2084  CB  ASN   148      40.875  49.123  53.718  1.00  0.00           C  
ATOM   2085  HB2 ASN   148      41.686  48.660  53.155  1.00  0.00           H  
ATOM   2086  HB3 ASN   148      40.838  50.168  53.408  1.00  0.00           H  
ATOM   2087  CG  ASN   148      41.071  48.998  55.211  1.00  0.00           C  
ATOM   2088  OD1 ASN   148      40.136  48.861  55.995  1.00  0.00           O  
ATOM   2089  ND2 ASN   148      42.292  48.813  55.749  1.00  0.00           N  
ATOM   2090 HD21 ASN   148      43.101  48.899  55.151  1.00  0.00           H  
ATOM   2091 HD22 ASN   148      42.367  48.967  56.745  1.00  0.00           H  
ATOM   2092  C   ASN   148      39.053  49.175  51.917  1.00  0.00           C  
ATOM   2093  O   ASN   148      38.232  50.132  51.831  1.00  0.00           O  
ATOM   2094  N   ASP   149      39.645  48.610  50.833  1.00  0.00           N  
ATOM   2095  H   ASP   149      40.412  47.980  51.019  1.00  0.00           H  
ATOM   2096  CA  ASP   149      39.277  48.902  49.403  1.00  0.00           C  
ATOM   2097  HA  ASP   149      39.184  49.969  49.203  1.00  0.00           H  
ATOM   2098  CB  ASP   149      40.384  48.329  48.508  1.00  0.00           C  
ATOM   2099  HB2 ASP   149      40.039  48.193  47.483  1.00  0.00           H  
ATOM   2100  HB3 ASP   149      40.684  47.330  48.826  1.00  0.00           H  
ATOM   2101  CG  ASP   149      41.650  49.161  48.312  1.00  0.00           C  
ATOM   2102  OD1 ASP   149      41.641  50.345  48.731  1.00  0.00           O  
ATOM   2103  OD2 ASP   149      42.652  48.685  47.767  1.00  0.00           O  
ATOM   2104  C   ASP   149      37.820  48.448  49.201  1.00  0.00           C  
ATOM   2105  O   ASP   149      37.020  49.295  48.784  1.00  0.00           O  
ATOM   2106  N   ALA   150      37.510  47.226  49.539  1.00  0.00           N  
ATOM   2107  H   ALA   150      38.260  46.634  49.867  1.00  0.00           H  
ATOM   2108  CA  ALA   150      36.164  46.753  49.286  1.00  0.00           C  
ATOM   2109  HA  ALA   150      35.909  46.971  48.248  1.00  0.00           H  
ATOM   2110  CB  ALA   150      36.123  45.188  49.231  1.00  0.00           C  
ATOM   2111  HB1 ALA   150      35.234  44.914  48.663  1.00  0.00           H  
ATOM   2112  HB2 ALA   150      36.149  44.817  50.255  1.00  0.00           H  
ATOM   2113  HB3 ALA   150      36.933  44.855  48.581  1.00  0.00           H  
ATOM   2114  C   ALA   150      35.090  47.527  50.059  1.00  0.00           C  
ATOM   2115  O   ALA   150      34.084  47.948  49.426  1.00  0.00           O  
ATOM   2116  N   ASP   151      35.339  47.893  51.374  1.00  0.00           N  
ATOM   2117  H   ASP   151      36.013  47.334  51.878  1.00  0.00           H  
ATOM   2118  CA  ASP   151      34.503  48.786  52.170  1.00  0.00           C  
ATOM   2119  HA  ASP   151      33.563  48.234  52.206  1.00  0.00           H  
ATOM   2120  CB  ASP   151      35.105  48.834  53.578  1.00  0.00           C  
ATOM   2121  HB2 ASP   151      35.305  47.863  54.032  1.00  0.00           H  
ATOM   2122  HB3 ASP   151      36.014  49.422  53.453  1.00  0.00           H  
ATOM   2123  CG  ASP   151      34.284  49.645  54.669  1.00  0.00           C  
ATOM   2124  OD1 ASP   151      33.390  50.464  54.410  1.00  0.00           O  
ATOM   2125  OD2 ASP   151      34.583  49.438  55.884  1.00  0.00           O  
ATOM   2126  C   ASP   151      34.267  50.170  51.523  1.00  0.00           C  
ATOM   2127  O   ASP   151      33.134  50.606  51.363  1.00  0.00           O  
ATOM   2128  N   ARG   152      35.363  50.919  51.332  1.00  0.00           N  
ATOM   2129  H   ARG   152      36.245  50.504  51.595  1.00  0.00           H  
ATOM   2130  CA  ARG   152      35.247  52.236  50.690  1.00  0.00           C  
ATOM   2131  HA  ARG   152      34.531  52.857  51.227  1.00  0.00           H  
ATOM   2132  CB  ARG   152      36.573  52.961  50.473  1.00  0.00           C  
ATOM   2133  HB2 ARG   152      36.356  53.997  50.213  1.00  0.00           H  
ATOM   2134  HB3 ARG   152      37.065  53.067  51.440  1.00  0.00           H  
ATOM   2135  CG  ARG   152      37.538  52.307  49.488  1.00  0.00           C  
ATOM   2136  HG2 ARG   152      37.068  52.337  48.505  1.00  0.00           H  
ATOM   2137  HG3 ARG   152      37.796  51.316  49.861  1.00  0.00           H  
ATOM   2138  CD  ARG   152      38.780  53.170  49.394  1.00  0.00           C  
ATOM   2139  HD2 ARG   152      38.577  54.212  49.149  1.00  0.00           H  
ATOM   2140  HD3 ARG   152      39.233  53.236  50.383  1.00  0.00           H  
ATOM   2141  NE  ARG   152      39.829  52.622  48.511  1.00  0.00           N  
ATOM   2142  HE  ARG   152      40.346  51.820  48.841  1.00  0.00           H  
ATOM   2143  CZ  ARG   152      39.814  52.691  47.225  1.00  0.00           C  
ATOM   2144  NH1 ARG   152      39.249  53.544  46.402  1.00  0.00           N  
ATOM   2145 HH11 ARG   152      38.728  54.351  46.714  1.00  0.00           H  
ATOM   2146 HH12 ARG   152      39.412  53.537  45.406  1.00  0.00           H  
ATOM   2147  NH2 ARG   152      40.543  51.857  46.550  1.00  0.00           N  
ATOM   2148 HH21 ARG   152      41.246  51.257  46.957  1.00  0.00           H  
ATOM   2149 HH22 ARG   152      40.688  51.941  45.554  1.00  0.00           H  
ATOM   2150  C   ARG   152      34.608  52.123  49.311  1.00  0.00           C  
ATOM   2151  O   ARG   152      34.040  53.140  48.914  1.00  0.00           O  
ATOM   2152  N   LEU   153      34.702  50.981  48.539  1.00  0.00           N  
ATOM   2153  H   LEU   153      35.313  50.204  48.746  1.00  0.00           H  
ATOM   2154  CA  LEU   153      33.863  50.801  47.289  1.00  0.00           C  
ATOM   2155  HA  LEU   153      33.960  51.612  46.567  1.00  0.00           H  
ATOM   2156  CB  LEU   153      34.480  49.653  46.559  1.00  0.00           C  
ATOM   2157  HB2 LEU   153      35.138  49.059  47.193  1.00  0.00           H  
ATOM   2158  HB3 LEU   153      33.665  49.067  46.133  1.00  0.00           H  
ATOM   2159  CG  LEU   153      35.334  50.026  45.395  1.00  0.00           C  
ATOM   2160  HG  LEU   153      34.622  50.497  44.718  1.00  0.00           H  
ATOM   2161  CD1 LEU   153      36.437  51.065  45.634  1.00  0.00           C  
ATOM   2162 HD11 LEU   153      37.059  51.255  44.760  1.00  0.00           H  
ATOM   2163 HD12 LEU   153      37.140  50.794  46.422  1.00  0.00           H  
ATOM   2164 HD13 LEU   153      35.967  51.992  45.961  1.00  0.00           H  
ATOM   2165  CD2 LEU   153      35.952  48.942  44.591  1.00  0.00           C  
ATOM   2166 HD21 LEU   153      36.340  49.329  43.649  1.00  0.00           H  
ATOM   2167 HD22 LEU   153      35.151  48.235  44.374  1.00  0.00           H  
ATOM   2168 HD23 LEU   153      36.695  48.373  45.150  1.00  0.00           H  
ATOM   2169  C   LEU   153      32.315  50.636  47.577  1.00  0.00           C  
ATOM   2170  O   LEU   153      31.441  51.349  46.997  1.00  0.00           O  
ATOM   2171  N   LEU   154      32.004  49.724  48.486  1.00  0.00           N  
ATOM   2172  H   LEU   154      32.817  49.171  48.716  1.00  0.00           H  
ATOM   2173  CA  LEU   154      30.656  49.200  48.723  1.00  0.00           C  
ATOM   2174  HA  LEU   154      30.042  49.220  47.822  1.00  0.00           H  
ATOM   2175  CB  LEU   154      30.756  47.708  49.119  1.00  0.00           C  
ATOM   2176  HB2 LEU   154      29.923  47.493  49.788  1.00  0.00           H  
ATOM   2177  HB3 LEU   154      31.611  47.565  49.780  1.00  0.00           H  
ATOM   2178  CG  LEU   154      30.617  46.605  48.040  1.00  0.00           C  
ATOM   2179  HG  LEU   154      31.273  46.777  47.187  1.00  0.00           H  
ATOM   2180  CD1 LEU   154      30.976  45.258  48.606  1.00  0.00           C  
ATOM   2181 HD11 LEU   154      30.202  45.143  49.365  1.00  0.00           H  
ATOM   2182 HD12 LEU   154      31.945  45.261  49.106  1.00  0.00           H  
ATOM   2183 HD13 LEU   154      30.848  44.438  47.900  1.00  0.00           H  
ATOM   2184  CD2 LEU   154      29.176  46.632  47.503  1.00  0.00           C  
ATOM   2185 HD21 LEU   154      28.474  46.371  48.295  1.00  0.00           H  
ATOM   2186 HD22 LEU   154      28.774  47.568  47.115  1.00  0.00           H  
ATOM   2187 HD23 LEU   154      29.161  45.956  46.648  1.00  0.00           H  
ATOM   2188  C   LEU   154      29.754  50.052  49.672  1.00  0.00           C  
ATOM   2189  O   LEU   154      28.503  49.930  49.538  1.00  0.00           O  
ATOM   2190  N   GLY   155      30.301  50.876  50.522  1.00  0.00           N  
ATOM   2191  H   GLY   155      31.284  51.094  50.440  1.00  0.00           H  
ATOM   2192  CA  GLY   155      29.484  51.636  51.509  1.00  0.00           C  
ATOM   2193  HA2 GLY   155      29.870  52.641  51.685  1.00  0.00           H  
ATOM   2194  HA3 GLY   155      28.527  51.855  51.035  1.00  0.00           H  
ATOM   2195  C   GLY   155      29.214  50.954  52.856  1.00  0.00           C  
ATOM   2196  O   GLY   155      28.232  51.178  53.546  1.00  0.00           O  
ATOM   2197  N   VAL   156      30.011  49.959  53.193  1.00  0.00           N  
ATOM   2198  H   VAL   156      30.893  49.809  52.724  1.00  0.00           H  
ATOM   2199  CA  VAL   156      29.847  49.115  54.410  1.00  0.00           C  
ATOM   2200  HA  VAL   156      28.817  48.769  54.322  1.00  0.00           H  
ATOM   2201  CB  VAL   156      30.742  47.847  54.305  1.00  0.00           C  
ATOM   2202  HB  VAL   156      31.745  48.199  54.064  1.00  0.00           H  
ATOM   2203  CG1 VAL   156      30.804  47.076  55.581  1.00  0.00           C  
ATOM   2204 HG11 VAL   156      31.424  47.594  56.313  1.00  0.00           H  
ATOM   2205 HG12 VAL   156      29.844  46.952  56.081  1.00  0.00           H  
ATOM   2206 HG13 VAL   156      31.194  46.078  55.384  1.00  0.00           H  
ATOM   2207  CG2 VAL   156      30.213  46.902  53.144  1.00  0.00           C  
ATOM   2208 HG21 VAL   156      30.251  47.537  52.259  1.00  0.00           H  
ATOM   2209 HG22 VAL   156      29.172  46.667  53.369  1.00  0.00           H  
ATOM   2210 HG23 VAL   156      30.708  45.939  53.024  1.00  0.00           H  
ATOM   2211  C   VAL   156      30.039  49.838  55.726  1.00  0.00           C  
ATOM   2212  O   VAL   156      31.097  50.435  55.970  1.00  0.00           O  
ATOM   2213  N   THR   157      29.072  49.720  56.654  1.00  0.00           N  
ATOM   2214  H   THR   157      28.219  49.272  56.349  1.00  0.00           H  
ATOM   2215  CA  THR   157      29.099  50.258  58.017  1.00  0.00           C  
ATOM   2216  HA  THR   157      30.086  50.131  58.462  1.00  0.00           H  
ATOM   2217  CB  THR   157      28.847  51.807  57.986  1.00  0.00           C  
ATOM   2218  HB  THR   157      29.648  52.176  57.346  1.00  0.00           H  
ATOM   2219  CG2 THR   157      27.521  52.293  57.418  1.00  0.00           C  
ATOM   2220 HG21 THR   157      27.443  51.937  56.390  1.00  0.00           H  
ATOM   2221 HG22 THR   157      26.678  52.001  58.044  1.00  0.00           H  
ATOM   2222 HG23 THR   157      27.607  53.371  57.279  1.00  0.00           H  
ATOM   2223  OG1 THR   157      28.894  52.273  59.289  1.00  0.00           O  
ATOM   2224  HG1 THR   157      29.811  52.478  59.488  1.00  0.00           H  
ATOM   2225  C   THR   157      28.023  49.581  58.899  1.00  0.00           C  
ATOM   2226  O   THR   157      26.875  49.389  58.631  1.00  0.00           O  
ATOM   2227  N   THR   158      28.190  49.366  60.213  1.00  0.00           N  
ATOM   2228  H   THR   158      29.107  49.525  60.605  1.00  0.00           H  
ATOM   2229  CA  THR   158      27.173  48.945  61.205  1.00  0.00           C  
ATOM   2230  HA  THR   158      26.694  48.073  60.761  1.00  0.00           H  
ATOM   2231  CB  THR   158      28.051  48.556  62.432  1.00  0.00           C  
ATOM   2232  HB  THR   158      27.420  48.254  63.268  1.00  0.00           H  
ATOM   2233  CG2 THR   158      28.953  47.397  62.381  1.00  0.00           C  
ATOM   2234 HG21 THR   158      29.417  47.225  63.352  1.00  0.00           H  
ATOM   2235 HG22 THR   158      28.446  46.454  62.176  1.00  0.00           H  
ATOM   2236 HG23 THR   158      29.790  47.519  61.694  1.00  0.00           H  
ATOM   2237  OG1 THR   158      28.676  49.706  62.870  1.00  0.00           O  
ATOM   2238  HG1 THR   158      28.159  50.149  63.546  1.00  0.00           H  
ATOM   2239  C   THR   158      26.206  50.098  61.632  1.00  0.00           C  
ATOM   2240  O   THR   158      25.178  49.753  62.250  1.00  0.00           O  
ATOM   2241  N   HID   159      26.554  51.343  61.236  1.00  0.00           N  
ATOM   2242  H   HID   159      27.413  51.492  60.726  1.00  0.00           H  
ATOM   2243  CA  HID   159      25.643  52.499  61.495  1.00  0.00           C  
ATOM   2244  HA  HID   159      25.548  52.553  62.580  1.00  0.00           H  
ATOM   2245  CB  HID   159      26.290  53.798  60.990  1.00  0.00           C  
ATOM   2246  HB2 HID   159      27.375  53.713  60.926  1.00  0.00           H  
ATOM   2247  HB3 HID   159      25.844  53.939  60.005  1.00  0.00           H  
ATOM   2248  CG  HID   159      25.891  55.036  61.822  1.00  0.00           C  
ATOM   2249  ND1 HID   159      26.401  55.369  63.027  1.00  0.00           N  
ATOM   2250  HD1 HID   159      27.048  54.898  63.643  1.00  0.00           H  
ATOM   2251  CE1 HID   159      25.744  56.528  63.357  1.00  0.00           C  
ATOM   2252  HE1 HID   159      25.828  56.976  64.336  1.00  0.00           H  
ATOM   2253  NE2 HID   159      25.043  57.039  62.322  1.00  0.00           N  
ATOM   2254  CD2 HID   159      25.121  56.073  61.336  1.00  0.00           C  
ATOM   2255  HD2 HID   159      24.575  56.086  60.405  1.00  0.00           H  
ATOM   2256  C   HID   159      24.188  52.345  60.908  1.00  0.00           C  
ATOM   2257  O   HID   159      23.154  52.900  61.404  1.00  0.00           O  
ATOM   2258  N   ALA   160      24.117  51.470  59.886  1.00  0.00           N  
ATOM   2259  H   ALA   160      24.930  50.921  59.646  1.00  0.00           H  
ATOM   2260  CA  ALA   160      22.821  51.036  59.261  1.00  0.00           C  
ATOM   2261  HA  ALA   160      22.346  51.841  58.701  1.00  0.00           H  
ATOM   2262  CB  ALA   160      23.179  49.956  58.233  1.00  0.00           C  
ATOM   2263  HB1 ALA   160      23.165  48.970  58.698  1.00  0.00           H  
ATOM   2264  HB2 ALA   160      22.336  50.113  57.561  1.00  0.00           H  
ATOM   2265  HB3 ALA   160      24.153  50.161  57.787  1.00  0.00           H  
ATOM   2266  C   ALA   160      21.757  50.579  60.287  1.00  0.00           C  
ATOM   2267  O   ALA   160      20.535  50.932  60.112  1.00  0.00           O  
ATOM   2268  N   PHE   161      22.137  49.844  61.349  1.00  0.00           N  
ATOM   2269  H   PHE   161      23.135  49.723  61.448  1.00  0.00           H  
ATOM   2270  CA  PHE   161      21.269  49.100  62.326  1.00  0.00           C  
ATOM   2271  HA  PHE   161      20.265  49.487  62.149  1.00  0.00           H  
ATOM   2272  CB  PHE   161      21.256  47.594  61.994  1.00  0.00           C  
ATOM   2273  HB2 PHE   161      20.633  47.114  62.748  1.00  0.00           H  
ATOM   2274  HB3 PHE   161      22.219  47.083  61.993  1.00  0.00           H  
ATOM   2275  CG  PHE   161      20.527  47.365  60.706  1.00  0.00           C  
ATOM   2276  CD1 PHE   161      19.213  47.781  60.494  1.00  0.00           C  
ATOM   2277  HD1 PHE   161      18.655  48.298  61.261  1.00  0.00           H  
ATOM   2278  CE1 PHE   161      18.592  47.511  59.275  1.00  0.00           C  
ATOM   2279  HE1 PHE   161      17.564  47.823  59.167  1.00  0.00           H  
ATOM   2280  CZ  PHE   161      19.303  46.909  58.207  1.00  0.00           C  
ATOM   2281  HZ  PHE   161      18.885  46.741  57.226  1.00  0.00           H  
ATOM   2282  CE2 PHE   161      20.590  46.462  58.424  1.00  0.00           C  
ATOM   2283  HE2 PHE   161      21.163  46.018  57.624  1.00  0.00           H  
ATOM   2284  CD2 PHE   161      21.164  46.560  59.723  1.00  0.00           C  
ATOM   2285  HD2 PHE   161      22.120  46.111  59.950  1.00  0.00           H  
ATOM   2286  C   PHE   161      21.531  49.457  63.797  1.00  0.00           C  
ATOM   2287  O   PHE   161      21.315  48.680  64.713  1.00  0.00           O  
ATOM   2288  N   ASP   162      21.942  50.685  64.003  1.00  0.00           N  
ATOM   2289  H   ASP   162      22.009  51.282  63.192  1.00  0.00           H  
ATOM   2290  CA  ASP   162      22.180  51.341  65.315  1.00  0.00           C  
ATOM   2291  HA  ASP   162      21.916  50.725  66.176  1.00  0.00           H  
ATOM   2292  CB  ASP   162      23.703  51.450  65.392  1.00  0.00           C  
ATOM   2293  HB2 ASP   162      24.039  52.218  64.696  1.00  0.00           H  
ATOM   2294  HB3 ASP   162      24.114  50.458  65.202  1.00  0.00           H  
ATOM   2295  CG  ASP   162      24.297  51.864  66.733  1.00  0.00           C  
ATOM   2296  OD1 ASP   162      25.470  52.203  66.698  1.00  0.00           O  
ATOM   2297  OD2 ASP   162      23.635  51.735  67.769  1.00  0.00           O  
ATOM   2298  C   ASP   162      21.477  52.748  65.482  1.00  0.00           C  
ATOM   2299  O   ASP   162      21.042  53.353  64.450  1.00  0.00           O  
ATOM   2300  N   GLY   163      21.243  53.193  66.707  1.00  0.00           N  
ATOM   2301  H   GLY   163      21.464  52.593  67.489  1.00  0.00           H  
ATOM   2302  CA  GLY   163      20.544  54.428  67.045  1.00  0.00           C  
ATOM   2303  HA2 GLY   163      20.200  54.793  66.077  1.00  0.00           H  
ATOM   2304  HA3 GLY   163      21.241  55.174  67.428  1.00  0.00           H  
ATOM   2305  C   GLY   163      19.211  54.287  67.793  1.00  0.00           C  
ATOM   2306  O   GLY   163      18.807  55.236  68.370  1.00  0.00           O  
ATOM   2307  N   ALA   164      18.581  53.137  67.845  1.00  0.00           N  
ATOM   2308  H   ALA   164      18.961  52.307  67.413  1.00  0.00           H  
ATOM   2309  CA  ALA   164      17.377  52.919  68.624  1.00  0.00           C  
ATOM   2310  HA  ALA   164      17.037  53.881  69.008  1.00  0.00           H  
ATOM   2311  CB  ALA   164      16.321  52.135  67.923  1.00  0.00           C  
ATOM   2312  HB1 ALA   164      16.076  52.494  66.924  1.00  0.00           H  
ATOM   2313  HB2 ALA   164      15.398  52.124  68.503  1.00  0.00           H  
ATOM   2314  HB3 ALA   164      16.668  51.116  67.753  1.00  0.00           H  
ATOM   2315  C   ALA   164      17.669  52.266  69.915  1.00  0.00           C  
ATOM   2316  O   ALA   164      18.228  51.144  69.825  1.00  0.00           O  
ATOM   2317  N   PRO   165      17.308  52.855  71.164  1.00  0.00           N  
ATOM   2318  CD  PRO   165      16.441  54.011  71.349  1.00  0.00           C  
ATOM   2319  HD2 PRO   165      17.160  54.817  71.201  1.00  0.00           H  
ATOM   2320  HD3 PRO   165      15.617  54.149  70.649  1.00  0.00           H  
ATOM   2321  CG  PRO   165      16.043  53.966  72.808  1.00  0.00           C  
ATOM   2322  HG2 PRO   165      15.186  53.293  72.792  1.00  0.00           H  
ATOM   2323  HG3 PRO   165      15.841  55.010  73.050  1.00  0.00           H  
ATOM   2324  CB  PRO   165      17.285  53.299  73.442  1.00  0.00           C  
ATOM   2325  HB2 PRO   165      17.069  52.958  74.454  1.00  0.00           H  
ATOM   2326  HB3 PRO   165      18.097  54.014  73.571  1.00  0.00           H  
ATOM   2327  CA  PRO   165      17.612  52.246  72.434  1.00  0.00           C  
ATOM   2328  HA  PRO   165      18.697  52.155  72.381  1.00  0.00           H  
ATOM   2329  C   PRO   165      17.029  50.887  72.752  1.00  0.00           C  
ATOM   2330  O   PRO   165      17.551  50.160  73.579  1.00  0.00           O  
ATOM   2331  N   PHE   166      15.876  50.483  72.150  1.00  0.00           N  
ATOM   2332  H   PHE   166      15.328  51.082  71.550  1.00  0.00           H  
ATOM   2333  CA  PHE   166      15.420  49.077  72.373  1.00  0.00           C  
ATOM   2334  HA  PHE   166      15.540  48.896  73.441  1.00  0.00           H  
ATOM   2335  CB  PHE   166      13.917  48.929  72.032  1.00  0.00           C  
ATOM   2336  HB2 PHE   166      13.474  49.697  72.665  1.00  0.00           H  
ATOM   2337  HB3 PHE   166      13.655  49.150  70.997  1.00  0.00           H  
ATOM   2338  CG  PHE   166      13.323  47.573  72.387  1.00  0.00           C  
ATOM   2339  CD1 PHE   166      13.350  47.092  73.728  1.00  0.00           C  
ATOM   2340  HD1 PHE   166      13.876  47.684  74.462  1.00  0.00           H  
ATOM   2341  CE1 PHE   166      12.604  45.921  74.111  1.00  0.00           C  
ATOM   2342  HE1 PHE   166      12.687  45.618  75.144  1.00  0.00           H  
ATOM   2343  CZ  PHE   166      11.926  45.182  73.085  1.00  0.00           C  
ATOM   2344  HZ  PHE   166      11.318  44.296  73.199  1.00  0.00           H  
ATOM   2345  CE2 PHE   166      12.025  45.597  71.709  1.00  0.00           C  
ATOM   2346  HE2 PHE   166      11.609  44.980  70.926  1.00  0.00           H  
ATOM   2347  CD2 PHE   166      12.757  46.730  71.420  1.00  0.00           C  
ATOM   2348  HD2 PHE   166      12.848  46.938  70.364  1.00  0.00           H  
ATOM   2349  C   PHE   166      16.266  47.977  71.627  1.00  0.00           C  
ATOM   2350  O   PHE   166      16.710  47.006  72.246  1.00  0.00           O  
ATOM   2351  N   SER   167      16.645  48.184  70.365  1.00  0.00           N  
ATOM   2352  H   SER   167      16.150  48.956  69.942  1.00  0.00           H  
ATOM   2353  CA  SER   167      17.612  47.399  69.555  1.00  0.00           C  
ATOM   2354  HA  SER   167      17.159  46.409  69.514  1.00  0.00           H  
ATOM   2355  CB  SER   167      17.690  47.955  68.136  1.00  0.00           C  
ATOM   2356  HB2 SER   167      18.504  47.376  67.700  1.00  0.00           H  
ATOM   2357  HB3 SER   167      17.972  49.007  68.186  1.00  0.00           H  
ATOM   2358  OG  SER   167      16.433  47.777  67.508  1.00  0.00           O  
ATOM   2359  HG  SER   167      15.825  48.425  67.870  1.00  0.00           H  
ATOM   2360  C   SER   167      18.931  47.318  70.266  1.00  0.00           C  
ATOM   2361  O   SER   167      19.482  46.244  70.563  1.00  0.00           O  
ATOM   2362  N   ASP   168      19.477  48.389  70.804  1.00  0.00           N  
ATOM   2363  H   ASP   168      19.072  49.292  70.599  1.00  0.00           H  
ATOM   2364  CA  ASP   168      20.645  48.248  71.745  1.00  0.00           C  
ATOM   2365  HA  ASP   168      21.444  47.759  71.187  1.00  0.00           H  
ATOM   2366  CB  ASP   168      20.960  49.641  72.356  1.00  0.00           C  
ATOM   2367  HB2 ASP   168      20.097  50.249  72.626  1.00  0.00           H  
ATOM   2368  HB3 ASP   168      21.551  49.384  73.236  1.00  0.00           H  
ATOM   2369  CG  ASP   168      21.809  50.382  71.496  1.00  0.00           C  
ATOM   2370  OD1 ASP   168      21.741  51.633  71.438  1.00  0.00           O  
ATOM   2371  OD2 ASP   168      22.695  49.845  70.826  1.00  0.00           O  
ATOM   2372  C   ASP   168      20.403  47.249  72.923  1.00  0.00           C  
ATOM   2373  O   ASP   168      21.398  46.600  73.417  1.00  0.00           O  
ATOM   2374  N   LEU   169      19.249  47.092  73.464  1.00  0.00           N  
ATOM   2375  H   LEU   169      18.473  47.567  73.026  1.00  0.00           H  
ATOM   2376  CA  LEU   169      18.882  46.106  74.485  1.00  0.00           C  
ATOM   2377  HA  LEU   169      19.676  46.046  75.230  1.00  0.00           H  
ATOM   2378  CB  LEU   169      17.585  46.479  75.237  1.00  0.00           C  
ATOM   2379  HB2 LEU   169      17.576  47.567  75.312  1.00  0.00           H  
ATOM   2380  HB3 LEU   169      16.781  46.215  74.550  1.00  0.00           H  
ATOM   2381  CG  LEU   169      17.332  45.742  76.614  1.00  0.00           C  
ATOM   2382  HG  LEU   169      17.509  44.667  76.586  1.00  0.00           H  
ATOM   2383  CD1 LEU   169      18.282  46.265  77.687  1.00  0.00           C  
ATOM   2384 HD11 LEU   169      18.283  45.775  78.661  1.00  0.00           H  
ATOM   2385 HD12 LEU   169      19.312  46.287  77.331  1.00  0.00           H  
ATOM   2386 HD13 LEU   169      18.100  47.334  77.798  1.00  0.00           H  
ATOM   2387  CD2 LEU   169      16.005  46.163  77.258  1.00  0.00           C  
ATOM   2388 HD21 LEU   169      15.296  45.894  76.475  1.00  0.00           H  
ATOM   2389 HD22 LEU   169      16.013  47.238  77.437  1.00  0.00           H  
ATOM   2390 HD23 LEU   169      15.791  45.647  78.194  1.00  0.00           H  
ATOM   2391  C   LEU   169      18.630  44.738  73.963  1.00  0.00           C  
ATOM   2392  O   LEU   169      18.980  43.767  74.624  1.00  0.00           O  
ATOM   2393  N   VAL   170      18.073  44.497  72.788  1.00  0.00           N  
ATOM   2394  H   VAL   170      18.013  45.301  72.179  1.00  0.00           H  
ATOM   2395  CA  VAL   170      18.245  43.247  72.048  1.00  0.00           C  
ATOM   2396  HA  VAL   170      17.640  42.508  72.574  1.00  0.00           H  
ATOM   2397  CB  VAL   170      17.624  43.265  70.680  1.00  0.00           C  
ATOM   2398  HB  VAL   170      18.059  44.098  70.128  1.00  0.00           H  
ATOM   2399  CG1 VAL   170      17.820  41.978  69.899  1.00  0.00           C  
ATOM   2400 HG11 VAL   170      17.420  41.098  70.403  1.00  0.00           H  
ATOM   2401 HG12 VAL   170      17.438  41.999  68.878  1.00  0.00           H  
ATOM   2402 HG13 VAL   170      18.895  41.806  69.873  1.00  0.00           H  
ATOM   2403  CG2 VAL   170      16.135  43.467  70.794  1.00  0.00           C  
ATOM   2404 HG21 VAL   170      15.685  43.447  69.802  1.00  0.00           H  
ATOM   2405 HG22 VAL   170      15.887  44.448  71.200  1.00  0.00           H  
ATOM   2406 HG23 VAL   170      15.776  42.691  71.471  1.00  0.00           H  
ATOM   2407  C   VAL   170      19.714  42.798  72.021  1.00  0.00           C  
ATOM   2408  O   VAL   170      20.002  41.673  72.543  1.00  0.00           O  
ATOM   2409  N   ARG   171      20.693  43.636  71.688  1.00  0.00           N  
ATOM   2410  H   ARG   171      20.394  44.452  71.174  1.00  0.00           H  
ATOM   2411  CA  ARG   171      22.135  43.271  71.701  1.00  0.00           C  
ATOM   2412  HA  ARG   171      22.368  42.380  71.118  1.00  0.00           H  
ATOM   2413  CB  ARG   171      23.012  44.402  71.070  1.00  0.00           C  
ATOM   2414  HB2 ARG   171      22.483  45.328  71.296  1.00  0.00           H  
ATOM   2415  HB3 ARG   171      23.944  44.569  71.611  1.00  0.00           H  
ATOM   2416  CG  ARG   171      23.177  44.144  69.582  1.00  0.00           C  
ATOM   2417  HG2 ARG   171      23.174  43.087  69.318  1.00  0.00           H  
ATOM   2418  HG3 ARG   171      24.155  44.530  69.293  1.00  0.00           H  
ATOM   2419  CD  ARG   171      22.197  44.893  68.680  1.00  0.00           C  
ATOM   2420  HD2 ARG   171      22.448  44.596  67.662  1.00  0.00           H  
ATOM   2421  HD3 ARG   171      21.252  44.443  68.984  1.00  0.00           H  
ATOM   2422  NE  ARG   171      22.246  46.313  68.946  1.00  0.00           N  
ATOM   2423  HE  ARG   171      22.572  46.539  69.875  1.00  0.00           H  
ATOM   2424  CZ  ARG   171      21.886  47.256  68.100  1.00  0.00           C  
ATOM   2425  NH1 ARG   171      22.058  48.525  68.373  1.00  0.00           N  
ATOM   2426 HH11 ARG   171      22.339  48.924  69.257  1.00  0.00           H  
ATOM   2427 HH12 ARG   171      21.846  49.304  67.767  1.00  0.00           H  
ATOM   2428  NH2 ARG   171      21.337  47.050  66.922  1.00  0.00           N  
ATOM   2429 HH21 ARG   171      20.907  46.161  66.711  1.00  0.00           H  
ATOM   2430 HH22 ARG   171      21.183  47.817  66.283  1.00  0.00           H  
ATOM   2431  C   ARG   171      22.654  42.973  73.097  1.00  0.00           C  
ATOM   2432  O   ARG   171      23.339  41.998  73.250  1.00  0.00           O  
ATOM   2433  N   GLU   172      22.225  43.709  74.127  1.00  0.00           N  
ATOM   2434  H   GLU   172      21.554  44.448  73.968  1.00  0.00           H  
ATOM   2435  CA  GLU   172      22.539  43.505  75.588  1.00  0.00           C  
ATOM   2436  HA  GLU   172      23.627  43.519  75.656  1.00  0.00           H  
ATOM   2437  CB  GLU   172      22.059  44.683  76.374  1.00  0.00           C  
ATOM   2438  HB2 GLU   172      22.635  45.514  75.965  1.00  0.00           H  
ATOM   2439  HB3 GLU   172      20.970  44.722  76.360  1.00  0.00           H  
ATOM   2440  CG  GLU   172      22.491  44.582  77.802  1.00  0.00           C  
ATOM   2441  HG2 GLU   172      23.557  44.405  77.945  1.00  0.00           H  
ATOM   2442  HG3 GLU   172      22.006  43.670  78.151  1.00  0.00           H  
ATOM   2443  CD  GLU   172      22.017  45.745  78.624  1.00  0.00           C  
ATOM   2444  OE1 GLU   172      21.980  46.867  78.116  1.00  0.00           O  
ATOM   2445  OE2 GLU   172      21.578  45.525  79.782  1.00  0.00           O  
ATOM   2446  C   GLU   172      22.037  42.185  76.069  1.00  0.00           C  
ATOM   2447  O   GLU   172      22.815  41.412  76.633  1.00  0.00           O  
ATOM   2448  N   ARG   173      20.774  41.881  75.841  1.00  0.00           N  
ATOM   2449  H   ARG   173      20.140  42.538  75.409  1.00  0.00           H  
ATOM   2450  CA  ARG   173      20.148  40.516  76.097  1.00  0.00           C  
ATOM   2451  HA  ARG   173      20.383  40.327  77.145  1.00  0.00           H  
ATOM   2452  CB  ARG   173      18.644  40.457  75.818  1.00  0.00           C  
ATOM   2453  HB2 ARG   173      18.436  40.630  74.762  1.00  0.00           H  
ATOM   2454  HB3 ARG   173      18.272  39.471  76.098  1.00  0.00           H  
ATOM   2455  CG  ARG   173      17.731  41.482  76.658  1.00  0.00           C  
ATOM   2456  HG2 ARG   173      16.694  41.148  76.621  1.00  0.00           H  
ATOM   2457  HG3 ARG   173      17.584  42.458  76.195  1.00  0.00           H  
ATOM   2458  CD  ARG   173      18.279  41.781  78.052  1.00  0.00           C  
ATOM   2459  HD2 ARG   173      18.463  40.870  78.621  1.00  0.00           H  
ATOM   2460  HD3 ARG   173      19.228  42.296  77.906  1.00  0.00           H  
ATOM   2461  NE  ARG   173      17.243  42.526  78.731  1.00  0.00           N  
ATOM   2462  HE  ARG   173      16.270  42.469  78.465  1.00  0.00           H  
ATOM   2463  CZ  ARG   173      17.377  43.005  79.967  1.00  0.00           C  
ATOM   2464  NH1 ARG   173      18.489  42.850  80.688  1.00  0.00           N  
ATOM   2465 HH11 ARG   173      19.385  42.587  80.302  1.00  0.00           H  
ATOM   2466 HH12 ARG   173      18.414  43.289  81.594  1.00  0.00           H  
ATOM   2467  NH2 ARG   173      16.367  43.578  80.501  1.00  0.00           N  
ATOM   2468 HH21 ARG   173      15.579  43.912  79.965  1.00  0.00           H  
ATOM   2469 HH22 ARG   173      16.343  43.822  81.481  1.00  0.00           H  
ATOM   2470  C   ARG   173      20.889  39.423  75.370  1.00  0.00           C  
ATOM   2471  O   ARG   173      21.254  38.464  76.077  1.00  0.00           O  
ATOM   2472  N   LEU   174      21.248  39.504  74.071  1.00  0.00           N  
ATOM   2473  H   LEU   174      20.913  40.266  73.499  1.00  0.00           H  
ATOM   2474  CA  LEU   174      22.149  38.559  73.421  1.00  0.00           C  
ATOM   2475  HA  LEU   174      21.790  37.530  73.460  1.00  0.00           H  
ATOM   2476  CB  LEU   174      22.137  39.022  71.938  1.00  0.00           C  
ATOM   2477  HB2 LEU   174      23.005  38.564  71.464  1.00  0.00           H  
ATOM   2478  HB3 LEU   174      22.272  40.100  72.021  1.00  0.00           H  
ATOM   2479  CG  LEU   174      20.885  38.766  71.023  1.00  0.00           C  
ATOM   2480  HG  LEU   174      19.970  38.936  71.591  1.00  0.00           H  
ATOM   2481  CD1 LEU   174      20.998  39.562  69.747  1.00  0.00           C  
ATOM   2482 HD11 LEU   174      21.949  39.243  69.320  1.00  0.00           H  
ATOM   2483 HD12 LEU   174      20.141  39.258  69.145  1.00  0.00           H  
ATOM   2484 HD13 LEU   174      21.031  40.636  69.931  1.00  0.00           H  
ATOM   2485  CD2 LEU   174      20.843  37.267  70.673  1.00  0.00           C  
ATOM   2486 HD21 LEU   174      21.710  37.008  70.066  1.00  0.00           H  
ATOM   2487 HD22 LEU   174      20.930  36.614  71.541  1.00  0.00           H  
ATOM   2488 HD23 LEU   174      20.016  36.895  70.068  1.00  0.00           H  
ATOM   2489  C   LEU   174      23.576  38.523  74.032  1.00  0.00           C  
ATOM   2490  O   LEU   174      24.069  37.431  74.336  1.00  0.00           O  
ATOM   2491  N   ALA   175      24.180  39.644  74.436  1.00  0.00           N  
ATOM   2492  H   ALA   175      23.699  40.531  74.383  1.00  0.00           H  
ATOM   2493  CA  ALA   175      25.550  39.720  74.859  1.00  0.00           C  
ATOM   2494  HA  ALA   175      26.230  39.276  74.132  1.00  0.00           H  
ATOM   2495  CB  ALA   175      25.870  41.259  75.018  1.00  0.00           C  
ATOM   2496  HB1 ALA   175      25.736  41.874  74.128  1.00  0.00           H  
ATOM   2497  HB2 ALA   175      25.159  41.536  75.797  1.00  0.00           H  
ATOM   2498  HB3 ALA   175      26.891  41.328  75.392  1.00  0.00           H  
ATOM   2499  C   ALA   175      25.802  39.023  76.182  1.00  0.00           C  
ATOM   2500  O   ALA   175      26.940  38.691  76.481  1.00  0.00           O  
ATOM   2501  N   ALA   176      24.773  38.734  76.978  1.00  0.00           N  
ATOM   2502  H   ALA   176      23.916  39.181  76.685  1.00  0.00           H  
ATOM   2503  CA  ALA   176      24.879  38.061  78.259  1.00  0.00           C  
ATOM   2504  HA  ALA   176      25.436  38.710  78.934  1.00  0.00           H  
ATOM   2505  CB  ALA   176      23.499  37.800  78.817  1.00  0.00           C  
ATOM   2506  HB1 ALA   176      22.893  38.693  78.661  1.00  0.00           H  
ATOM   2507  HB2 ALA   176      23.472  37.672  79.900  1.00  0.00           H  
ATOM   2508  HB3 ALA   176      23.113  36.904  78.332  1.00  0.00           H  
ATOM   2509  C   ALA   176      25.658  36.724  78.131  1.00  0.00           C  
ATOM   2510  O   ALA   176      26.717  36.577  78.695  1.00  0.00           O  
ATOM   2511  N   VAL   177      25.303  35.933  77.092  1.00  0.00           N  
ATOM   2512  H   VAL   177      24.458  36.297  76.674  1.00  0.00           H  
ATOM   2513  CA  VAL   177      25.990  34.699  76.544  1.00  0.00           C  
ATOM   2514  HA  VAL   177      26.518  34.182  77.345  1.00  0.00           H  
ATOM   2515  CB  VAL   177      24.942  33.598  76.145  1.00  0.00           C  
ATOM   2516  HB  VAL   177      25.611  32.759  75.953  1.00  0.00           H  
ATOM   2517  CG1 VAL   177      24.161  33.085  77.345  1.00  0.00           C  
ATOM   2518 HG11 VAL   177      24.904  32.838  78.103  1.00  0.00           H  
ATOM   2519 HG12 VAL   177      23.696  32.125  77.118  1.00  0.00           H  
ATOM   2520 HG13 VAL   177      23.452  33.840  77.687  1.00  0.00           H  
ATOM   2521  CG2 VAL   177      24.064  34.004  74.879  1.00  0.00           C  
ATOM   2522 HG21 VAL   177      23.575  34.973  74.990  1.00  0.00           H  
ATOM   2523 HG22 VAL   177      23.372  33.186  74.679  1.00  0.00           H  
ATOM   2524 HG23 VAL   177      24.628  33.826  73.963  1.00  0.00           H  
ATOM   2525  C   VAL   177      27.031  34.984  75.406  1.00  0.00           C  
ATOM   2526  O   VAL   177      27.915  34.139  75.257  1.00  0.00           O  
ATOM   2527  N   VAL   178      26.834  35.920  74.457  1.00  0.00           N  
ATOM   2528  H   VAL   178      26.020  36.516  74.516  1.00  0.00           H  
ATOM   2529  CA  VAL   178      27.787  36.099  73.366  1.00  0.00           C  
ATOM   2530  HA  VAL   178      27.967  35.131  72.898  1.00  0.00           H  
ATOM   2531  CB  VAL   178      27.147  37.010  72.249  1.00  0.00           C  
ATOM   2532  HB  VAL   178      27.027  37.988  72.715  1.00  0.00           H  
ATOM   2533  CG1 VAL   178      28.031  37.209  70.996  1.00  0.00           C  
ATOM   2534 HG11 VAL   178      28.884  37.844  71.234  1.00  0.00           H  
ATOM   2535 HG12 VAL   178      28.373  36.307  70.489  1.00  0.00           H  
ATOM   2536 HG13 VAL   178      27.535  37.809  70.233  1.00  0.00           H  
ATOM   2537  CG2 VAL   178      25.815  36.516  71.686  1.00  0.00           C  
ATOM   2538 HG21 VAL   178      25.049  36.534  72.461  1.00  0.00           H  
ATOM   2539 HG22 VAL   178      25.809  35.494  71.307  1.00  0.00           H  
ATOM   2540 HG23 VAL   178      25.489  37.272  70.972  1.00  0.00           H  
ATOM   2541  C   VAL   178      29.152  36.695  73.893  1.00  0.00           C  
ATOM   2542  O   VAL   178      30.215  36.127  73.655  1.00  0.00           O  
ATOM   2543  N   ASP   179      29.149  37.911  74.535  1.00  0.00           N  
ATOM   2544  H   ASP   179      28.256  38.153  74.940  1.00  0.00           H  
ATOM   2545  CA  ASP   179      30.410  38.610  74.797  1.00  0.00           C  
ATOM   2546  HA  ASP   179      30.972  38.640  73.863  1.00  0.00           H  
ATOM   2547  CB  ASP   179      30.122  40.063  75.267  1.00  0.00           C  
ATOM   2548  HB2 ASP   179      29.486  39.996  76.149  1.00  0.00           H  
ATOM   2549  HB3 ASP   179      31.071  40.560  75.469  1.00  0.00           H  
ATOM   2550  CG  ASP   179      29.480  41.010  74.314  1.00  0.00           C  
ATOM   2551  OD1 ASP   179      29.442  40.712  73.102  1.00  0.00           O  
ATOM   2552  OD2 ASP   179      29.186  42.143  74.717  1.00  0.00           O  
ATOM   2553  C   ASP   179      31.283  37.929  75.896  1.00  0.00           C  
ATOM   2554  O   ASP   179      32.516  38.124  76.070  1.00  0.00           O  
ATOM   2555  N   GLN   180      30.631  37.137  76.752  1.00  0.00           N  
ATOM   2556  H   GLN   180      29.657  37.104  76.486  1.00  0.00           H  
ATOM   2557  CA  GLN   180      31.255  36.306  77.777  1.00  0.00           C  
ATOM   2558  HA  GLN   180      31.752  36.937  78.515  1.00  0.00           H  
ATOM   2559  CB  GLN   180      30.180  35.547  78.579  1.00  0.00           C  
ATOM   2560  HB2 GLN   180      29.667  34.811  77.960  1.00  0.00           H  
ATOM   2561  HB3 GLN   180      29.461  36.321  78.847  1.00  0.00           H  
ATOM   2562  CG  GLN   180      30.663  34.871  79.852  1.00  0.00           C  
ATOM   2563  HG2 GLN   180      29.909  34.219  80.292  1.00  0.00           H  
ATOM   2564  HG3 GLN   180      31.546  34.279  79.608  1.00  0.00           H  
ATOM   2565  CD  GLN   180      31.286  35.884  80.953  1.00  0.00           C  
ATOM   2566  OE1 GLN   180      32.365  36.423  80.774  1.00  0.00           O  
ATOM   2567  NE2 GLN   180      30.588  36.145  82.071  1.00  0.00           N  
ATOM   2568 HE21 GLN   180      29.647  35.781  82.117  1.00  0.00           H  
ATOM   2569 HE22 GLN   180      31.022  36.768  82.738  1.00  0.00           H  
ATOM   2570  C   GLN   180      32.450  35.485  77.258  1.00  0.00           C  
ATOM   2571  O   GLN   180      32.260  34.498  76.561  1.00  0.00           O  
ATOM   2572  N   GLY   181      33.722  35.981  77.579  1.00  0.00           N  
ATOM   2573  H   GLY   181      33.875  36.802  78.148  1.00  0.00           H  
ATOM   2574  CA  GLY   181      34.886  35.244  77.183  1.00  0.00           C  
ATOM   2575  HA2 GLY   181      34.739  34.167  77.259  1.00  0.00           H  
ATOM   2576  HA3 GLY   181      35.696  35.577  77.831  1.00  0.00           H  
ATOM   2577  C   GLY   181      35.379  35.546  75.745  1.00  0.00           C  
ATOM   2578  O   GLY   181      36.278  34.859  75.286  1.00  0.00           O  
ATOM   2579  N   ARG   182      34.756  36.520  75.010  1.00  0.00           N  
ATOM   2580  H   ARG   182      33.985  36.916  75.529  1.00  0.00           H  
ATOM   2581  CA  ARG   182      35.127  37.073  73.728  1.00  0.00           C  
ATOM   2582  HA  ARG   182      35.744  36.280  73.304  1.00  0.00           H  
ATOM   2583  CB  ARG   182      33.948  37.507  72.860  1.00  0.00           C  
ATOM   2584  HB2 ARG   182      33.349  38.183  73.470  1.00  0.00           H  
ATOM   2585  HB3 ARG   182      34.403  37.967  71.983  1.00  0.00           H  
ATOM   2586  CG  ARG   182      33.126  36.266  72.454  1.00  0.00           C  
ATOM   2587  HG2 ARG   182      32.463  36.000  73.277  1.00  0.00           H  
ATOM   2588  HG3 ARG   182      33.835  35.488  72.171  1.00  0.00           H  
ATOM   2589  CD  ARG   182      32.316  36.666  71.262  1.00  0.00           C  
ATOM   2590  HD2 ARG   182      32.984  36.817  70.414  1.00  0.00           H  
ATOM   2591  HD3 ARG   182      31.801  37.614  71.423  1.00  0.00           H  
ATOM   2592  NE  ARG   182      31.342  35.652  70.853  1.00  0.00           N  
ATOM   2593  HE  ARG   182      31.022  35.053  71.601  1.00  0.00           H  
ATOM   2594  CZ  ARG   182      30.703  35.468  69.687  1.00  0.00           C  
ATOM   2595  NH1 ARG   182      30.008  34.422  69.490  1.00  0.00           N  
ATOM   2596 HH11 ARG   182      29.771  33.796  70.246  1.00  0.00           H  
ATOM   2597 HH12 ARG   182      29.547  34.276  68.604  1.00  0.00           H  
ATOM   2598  NH2 ARG   182      30.883  36.171  68.640  1.00  0.00           N  
ATOM   2599 HH21 ARG   182      31.396  37.040  68.595  1.00  0.00           H  
ATOM   2600 HH22 ARG   182      30.916  35.679  67.758  1.00  0.00           H  
ATOM   2601  C   ARG   182      36.055  38.246  73.791  1.00  0.00           C  
ATOM   2602  O   ARG   182      36.056  38.970  74.768  1.00  0.00           O  
ATOM   2603  N   THR   183      36.881  38.407  72.814  1.00  0.00           N  
ATOM   2604  H   THR   183      36.726  37.962  71.921  1.00  0.00           H  
ATOM   2605  CA  THR   183      37.800  39.615  72.812  1.00  0.00           C  
ATOM   2606  HA  THR   183      38.233  39.904  73.770  1.00  0.00           H  
ATOM   2607  CB  THR   183      38.885  39.381  71.729  1.00  0.00           C  
ATOM   2608  HB  THR   183      39.456  40.301  71.597  1.00  0.00           H  
ATOM   2609  CG2 THR   183      39.850  38.237  72.047  1.00  0.00           C  
ATOM   2610 HG21 THR   183      39.475  37.329  71.574  1.00  0.00           H  
ATOM   2611 HG22 THR   183      39.918  38.046  73.118  1.00  0.00           H  
ATOM   2612 HG23 THR   183      40.800  38.616  71.671  1.00  0.00           H  
ATOM   2613  OG1 THR   183      38.316  39.225  70.450  1.00  0.00           O  
ATOM   2614  HG1 THR   183      38.950  39.472  69.773  1.00  0.00           H  
ATOM   2615  C   THR   183      36.986  40.821  72.461  1.00  0.00           C  
ATOM   2616  O   THR   183      35.859  40.691  71.931  1.00  0.00           O  
ATOM   2617  N   PRO   184      37.458  42.091  72.611  1.00  0.00           N  
ATOM   2618  CD  PRO   184      38.684  42.455  73.293  1.00  0.00           C  
ATOM   2619  HD2 PRO   184      38.860  41.993  74.265  1.00  0.00           H  
ATOM   2620  HD3 PRO   184      39.484  42.303  72.569  1.00  0.00           H  
ATOM   2621  CG  PRO   184      38.612  43.998  73.489  1.00  0.00           C  
ATOM   2622  HG2 PRO   184      39.647  44.315  73.361  1.00  0.00           H  
ATOM   2623  HG3 PRO   184      38.155  44.403  74.392  1.00  0.00           H  
ATOM   2624  CB  PRO   184      37.742  44.392  72.256  1.00  0.00           C  
ATOM   2625  HB2 PRO   184      38.351  44.450  71.355  1.00  0.00           H  
ATOM   2626  HB3 PRO   184      37.277  45.366  72.409  1.00  0.00           H  
ATOM   2627  CA  PRO   184      36.723  43.316  72.171  1.00  0.00           C  
ATOM   2628  HA  PRO   184      35.960  43.658  72.869  1.00  0.00           H  
ATOM   2629  C   PRO   184      36.198  43.339  70.721  1.00  0.00           C  
ATOM   2630  O   PRO   184      35.034  43.674  70.480  1.00  0.00           O  
ATOM   2631  N   ALA   185      37.006  42.890  69.771  1.00  0.00           N  
ATOM   2632  H   ALA   185      37.942  42.609  70.027  1.00  0.00           H  
ATOM   2633  CA  ALA   185      36.676  42.913  68.313  1.00  0.00           C  
ATOM   2634  HA  ALA   185      36.423  43.914  67.962  1.00  0.00           H  
ATOM   2635  CB  ALA   185      38.015  42.620  67.633  1.00  0.00           C  
ATOM   2636  HB1 ALA   185      38.716  43.406  67.916  1.00  0.00           H  
ATOM   2637  HB2 ALA   185      38.455  41.679  67.962  1.00  0.00           H  
ATOM   2638  HB3 ALA   185      37.953  42.655  66.545  1.00  0.00           H  
ATOM   2639  C   ALA   185      35.601  41.920  67.930  1.00  0.00           C  
ATOM   2640  O   ALA   185      34.775  42.182  67.035  1.00  0.00           O  
ATOM   2641  N   PHE   186      35.480  40.767  68.559  1.00  0.00           N  
ATOM   2642  H   PHE   186      36.073  40.565  69.351  1.00  0.00           H  
ATOM   2643  CA  PHE   186      34.477  39.777  68.079  1.00  0.00           C  
ATOM   2644  HA  PHE   186      34.031  39.971  67.104  1.00  0.00           H  
ATOM   2645  CB  PHE   186      35.142  38.424  67.985  1.00  0.00           C  
ATOM   2646  HB2 PHE   186      35.367  38.112  69.004  1.00  0.00           H  
ATOM   2647  HB3 PHE   186      34.449  37.652  67.650  1.00  0.00           H  
ATOM   2648  CG  PHE   186      36.301  38.363  67.050  1.00  0.00           C  
ATOM   2649  CD1 PHE   186      37.533  37.945  67.568  1.00  0.00           C  
ATOM   2650  HD1 PHE   186      37.680  37.841  68.633  1.00  0.00           H  
ATOM   2651  CE1 PHE   186      38.626  37.840  66.677  1.00  0.00           C  
ATOM   2652  HE1 PHE   186      39.566  37.489  67.076  1.00  0.00           H  
ATOM   2653  CZ  PHE   186      38.497  37.865  65.263  1.00  0.00           C  
ATOM   2654  HZ  PHE   186      39.395  37.599  64.725  1.00  0.00           H  
ATOM   2655  CE2 PHE   186      37.279  38.172  64.725  1.00  0.00           C  
ATOM   2656  HE2 PHE   186      37.090  38.222  63.662  1.00  0.00           H  
ATOM   2657  CD2 PHE   186      36.222  38.444  65.640  1.00  0.00           C  
ATOM   2658  HD2 PHE   186      35.275  38.759  65.229  1.00  0.00           H  
ATOM   2659  C   PHE   186      33.244  39.720  68.988  1.00  0.00           C  
ATOM   2660  O   PHE   186      32.555  38.725  68.858  1.00  0.00           O  
ATOM   2661  N   ARG   187      32.993  40.693  69.857  1.00  0.00           N  
ATOM   2662  H   ARG   187      33.713  41.381  70.023  1.00  0.00           H  
ATOM   2663  CA  ARG   187      31.744  40.843  70.643  1.00  0.00           C  
ATOM   2664  HA  ARG   187      31.412  39.988  71.231  1.00  0.00           H  
ATOM   2665  CB  ARG   187      31.919  42.170  71.414  1.00  0.00           C  
ATOM   2666  HB2 ARG   187      32.280  43.025  70.841  1.00  0.00           H  
ATOM   2667  HB3 ARG   187      30.985  42.672  71.668  1.00  0.00           H  
ATOM   2668  CG  ARG   187      32.731  41.933  72.653  1.00  0.00           C  
ATOM   2669  HG2 ARG   187      32.201  41.351  73.407  1.00  0.00           H  
ATOM   2670  HG3 ARG   187      33.661  41.453  72.350  1.00  0.00           H  
ATOM   2671  CD  ARG   187      33.012  43.185  73.424  1.00  0.00           C  
ATOM   2672  HD2 ARG   187      32.067  43.605  73.768  1.00  0.00           H  
ATOM   2673  HD3 ARG   187      33.504  43.865  72.728  1.00  0.00           H  
ATOM   2674  NE  ARG   187      33.744  42.740  74.657  1.00  0.00           N  
ATOM   2675  HE  ARG   187      33.535  41.792  74.932  1.00  0.00           H  
ATOM   2676  CZ  ARG   187      34.674  43.408  75.307  1.00  0.00           C  
ATOM   2677  NH1 ARG   187      34.970  44.687  75.099  1.00  0.00           N  
ATOM   2678 HH11 ARG   187      34.339  45.135  74.451  1.00  0.00           H  
ATOM   2679 HH12 ARG   187      35.536  45.168  75.784  1.00  0.00           H  
ATOM   2680  NH2 ARG   187      35.428  42.786  76.225  1.00  0.00           N  
ATOM   2681 HH21 ARG   187      35.187  41.874  76.585  1.00  0.00           H  
ATOM   2682 HH22 ARG   187      35.939  43.345  76.894  1.00  0.00           H  
ATOM   2683  C   ARG   187      30.531  41.009  69.697  1.00  0.00           C  
ATOM   2684  O   ARG   187      30.575  41.406  68.530  1.00  0.00           O  
ATOM   2685  N   VAL   188      29.326  40.929  70.296  1.00  0.00           N  
ATOM   2686  H   VAL   188      29.284  41.022  71.301  1.00  0.00           H  
ATOM   2687  CA  VAL   188      28.064  41.328  69.610  1.00  0.00           C  
ATOM   2688  HA  VAL   188      27.991  40.714  68.712  1.00  0.00           H  
ATOM   2689  CB  VAL   188      26.822  40.933  70.504  1.00  0.00           C  
ATOM   2690  HB  VAL   188      27.191  40.033  70.997  1.00  0.00           H  
ATOM   2691  CG1 VAL   188      26.349  42.011  71.528  1.00  0.00           C  
ATOM   2692 HG11 VAL   188      26.095  42.912  70.970  1.00  0.00           H  
ATOM   2693 HG12 VAL   188      27.145  42.247  72.233  1.00  0.00           H  
ATOM   2694 HG13 VAL   188      25.457  41.587  71.991  1.00  0.00           H  
ATOM   2695  CG2 VAL   188      25.650  40.500  69.586  1.00  0.00           C  
ATOM   2696 HG21 VAL   188      25.964  39.582  69.090  1.00  0.00           H  
ATOM   2697 HG22 VAL   188      25.392  41.284  68.875  1.00  0.00           H  
ATOM   2698 HG23 VAL   188      24.853  40.155  70.246  1.00  0.00           H  
ATOM   2699  C   VAL   188      27.997  42.792  69.175  1.00  0.00           C  
ATOM   2700  O   VAL   188      28.463  43.671  69.931  1.00  0.00           O  
ATOM   2701  N   GLN   189      27.357  43.134  68.075  1.00  0.00           N  
ATOM   2702  H   GLN   189      26.987  42.350  67.557  1.00  0.00           H  
ATOM   2703  CA  GLN   189      27.152  44.502  67.555  1.00  0.00           C  
ATOM   2704  HA  GLN   189      26.998  45.113  68.445  1.00  0.00           H  
ATOM   2705  CB  GLN   189      28.459  45.033  66.843  1.00  0.00           C  
ATOM   2706  HB2 GLN   189      29.037  45.396  67.693  1.00  0.00           H  
ATOM   2707  HB3 GLN   189      28.293  45.800  66.087  1.00  0.00           H  
ATOM   2708  CG  GLN   189      29.408  43.946  66.195  1.00  0.00           C  
ATOM   2709  HG2 GLN   189      29.353  42.941  66.613  1.00  0.00           H  
ATOM   2710  HG3 GLN   189      28.967  43.836  65.204  1.00  0.00           H  
ATOM   2711  CD  GLN   189      30.838  44.368  66.100  1.00  0.00           C  
ATOM   2712  OE1 GLN   189      31.295  45.298  65.453  1.00  0.00           O  
ATOM   2713  NE2 GLN   189      31.654  43.694  66.939  1.00  0.00           N  
ATOM   2714 HE21 GLN   189      31.312  42.835  67.346  1.00  0.00           H  
ATOM   2715 HE22 GLN   189      32.657  43.815  66.942  1.00  0.00           H  
ATOM   2716  C   GLN   189      25.947  44.550  66.611  1.00  0.00           C  
ATOM   2717  O   GLN   189      25.234  43.526  66.465  1.00  0.00           O  
ATOM   2718  N   PRO   190      25.567  45.693  66.012  1.00  0.00           N  
ATOM   2719  CD  PRO   190      25.743  47.074  66.576  1.00  0.00           C  
ATOM   2720  HD2 PRO   190      25.281  46.986  67.559  1.00  0.00           H  
ATOM   2721  HD3 PRO   190      26.759  47.451  66.461  1.00  0.00           H  
ATOM   2722  CG  PRO   190      24.936  47.977  65.642  1.00  0.00           C  
ATOM   2723  HG2 PRO   190      25.448  48.918  65.438  1.00  0.00           H  
ATOM   2724  HG3 PRO   190      23.990  48.243  66.114  1.00  0.00           H  
ATOM   2725  CB  PRO   190      24.530  47.227  64.360  1.00  0.00           C  
ATOM   2726  HB2 PRO   190      23.554  47.515  63.970  1.00  0.00           H  
ATOM   2727  HB3 PRO   190      25.204  47.401  63.521  1.00  0.00           H  
ATOM   2728  CA  PRO   190      24.683  45.765  64.838  1.00  0.00           C  
ATOM   2729  HA  PRO   190      23.691  45.374  65.064  1.00  0.00           H  
ATOM   2730  C   PRO   190      25.311  44.957  63.668  1.00  0.00           C  
ATOM   2731  O   PRO   190      26.511  44.754  63.598  1.00  0.00           O  
ATOM   2732  N   MET   191      24.508  44.551  62.708  1.00  0.00           N  
ATOM   2733  H   MET   191      23.570  44.920  62.755  1.00  0.00           H  
ATOM   2734  CA  MET   191      24.926  43.947  61.534  1.00  0.00           C  
ATOM   2735  HA  MET   191      25.674  43.183  61.745  1.00  0.00           H  
ATOM   2736  CB  MET   191      23.672  43.193  60.971  1.00  0.00           C  
ATOM   2737  HB2 MET   191      23.397  42.375  61.636  1.00  0.00           H  
ATOM   2738  HB3 MET   191      22.888  43.950  60.970  1.00  0.00           H  
ATOM   2739  CG  MET   191      23.841  42.584  59.522  1.00  0.00           C  
ATOM   2740  HG2 MET   191      23.830  43.382  58.780  1.00  0.00           H  
ATOM   2741  HG3 MET   191      24.804  42.081  59.607  1.00  0.00           H  
ATOM   2742  SD  MET   191      22.625  41.398  59.213  1.00  0.00           S  
ATOM   2743  CE  MET   191      21.251  42.468  58.594  1.00  0.00           C  
ATOM   2744  HE1 MET   191      20.353  41.929  58.291  1.00  0.00           H  
ATOM   2745  HE2 MET   191      21.552  43.068  57.736  1.00  0.00           H  
ATOM   2746  HE3 MET   191      20.954  43.044  59.470  1.00  0.00           H  
ATOM   2747  C   MET   191      25.443  45.042  60.532  1.00  0.00           C  
ATOM   2748  O   MET   191      24.655  45.886  60.166  1.00  0.00           O  
ATOM   2749  N   PRO   192      26.712  44.943  60.152  1.00  0.00           N  
ATOM   2750  CD  PRO   192      27.619  43.838  60.578  1.00  0.00           C  
ATOM   2751  HD2 PRO   192      28.127  44.115  61.502  1.00  0.00           H  
ATOM   2752  HD3 PRO   192      27.040  42.916  60.516  1.00  0.00           H  
ATOM   2753  CG  PRO   192      28.685  43.766  59.521  1.00  0.00           C  
ATOM   2754  HG2 PRO   192      28.385  43.059  58.748  1.00  0.00           H  
ATOM   2755  HG3 PRO   192      29.627  43.416  59.944  1.00  0.00           H  
ATOM   2756  CB  PRO   192      28.773  45.158  58.927  1.00  0.00           C  
ATOM   2757  HB2 PRO   192      29.213  45.163  57.930  1.00  0.00           H  
ATOM   2758  HB3 PRO   192      29.407  45.777  59.562  1.00  0.00           H  
ATOM   2759  CA  PRO   192      27.317  45.731  59.046  1.00  0.00           C  
ATOM   2760  HA  PRO   192      27.430  46.767  59.365  1.00  0.00           H  
ATOM   2761  C   PRO   192      26.475  45.605  57.736  1.00  0.00           C  
ATOM   2762  O   PRO   192      26.380  44.502  57.281  1.00  0.00           O  
ATOM   2763  N   LEU   193      26.082  46.728  57.081  1.00  0.00           N  
ATOM   2764  H   LEU   193      26.143  47.630  57.530  1.00  0.00           H  
ATOM   2765  CA  LEU   193      25.283  46.719  55.830  1.00  0.00           C  
ATOM   2766  HA  LEU   193      25.227  45.717  55.407  1.00  0.00           H  
ATOM   2767  CB  LEU   193      23.972  47.319  56.217  1.00  0.00           C  
ATOM   2768  HB2 LEU   193      23.432  46.926  57.079  1.00  0.00           H  
ATOM   2769  HB3 LEU   193      24.177  48.382  56.344  1.00  0.00           H  
ATOM   2770  CG  LEU   193      22.960  47.174  55.104  1.00  0.00           C  
ATOM   2771  HG  LEU   193      23.451  47.603  54.230  1.00  0.00           H  
ATOM   2772  CD1 LEU   193      22.497  45.783  54.758  1.00  0.00           C  
ATOM   2773 HD11 LEU   193      21.730  45.731  53.985  1.00  0.00           H  
ATOM   2774 HD12 LEU   193      22.101  45.255  55.625  1.00  0.00           H  
ATOM   2775 HD13 LEU   193      23.361  45.152  54.549  1.00  0.00           H  
ATOM   2776  CD2 LEU   193      21.688  47.944  55.130  1.00  0.00           C  
ATOM   2777 HD21 LEU   193      20.935  47.398  55.698  1.00  0.00           H  
ATOM   2778 HD22 LEU   193      21.236  48.226  54.178  1.00  0.00           H  
ATOM   2779 HD23 LEU   193      21.750  48.896  55.658  1.00  0.00           H  
ATOM   2780  C   LEU   193      25.983  47.565  54.777  1.00  0.00           C  
ATOM   2781  O   LEU   193      26.457  48.659  55.147  1.00  0.00           O  
ATOM   2782  N   ALA   194      25.998  47.135  53.499  1.00  0.00           N  
ATOM   2783  H   ALA   194      25.709  46.202  53.244  1.00  0.00           H  
ATOM   2784  CA  ALA   194      26.386  48.071  52.498  1.00  0.00           C  
ATOM   2785  HA  ALA   194      27.284  48.627  52.764  1.00  0.00           H  
ATOM   2786  CB  ALA   194      26.810  47.334  51.231  1.00  0.00           C  
ATOM   2787  HB1 ALA   194      27.191  48.112  50.570  1.00  0.00           H  
ATOM   2788  HB2 ALA   194      27.590  46.579  51.330  1.00  0.00           H  
ATOM   2789  HB3 ALA   194      25.927  46.916  50.747  1.00  0.00           H  
ATOM   2790  C   ALA   194      25.286  49.137  52.213  1.00  0.00           C  
ATOM   2791  O   ALA   194      24.200  48.850  51.736  1.00  0.00           O  
ATOM   2792  N   VAL   195      25.510  50.415  52.528  1.00  0.00           N  
ATOM   2793  H   VAL   195      26.337  50.659  53.054  1.00  0.00           H  
ATOM   2794  CA  VAL   195      24.548  51.518  52.382  1.00  0.00           C  
ATOM   2795  HA  VAL   195      23.731  51.305  51.693  1.00  0.00           H  
ATOM   2796  CB  VAL   195      24.026  51.955  53.743  1.00  0.00           C  
ATOM   2797  HB  VAL   195      23.507  52.909  53.646  1.00  0.00           H  
ATOM   2798  CG1 VAL   195      22.963  50.980  54.206  1.00  0.00           C  
ATOM   2799 HG11 VAL   195      23.395  49.987  54.324  1.00  0.00           H  
ATOM   2800 HG12 VAL   195      22.365  51.013  53.295  1.00  0.00           H  
ATOM   2801 HG13 VAL   195      22.392  51.262  55.091  1.00  0.00           H  
ATOM   2802  CG2 VAL   195      25.150  52.167  54.752  1.00  0.00           C  
ATOM   2803 HG21 VAL   195      25.536  51.200  55.075  1.00  0.00           H  
ATOM   2804 HG22 VAL   195      26.013  52.648  54.293  1.00  0.00           H  
ATOM   2805 HG23 VAL   195      24.867  52.575  55.723  1.00  0.00           H  
ATOM   2806  C   VAL   195      25.287  52.780  51.725  1.00  0.00           C  
ATOM   2807  O   VAL   195      26.488  52.978  51.783  1.00  0.00           O  
ATOM   2808  N   HIE   196      24.494  53.544  51.084  1.00  0.00           N  
ATOM   2809  H   HIE   196      23.518  53.283  51.095  1.00  0.00           H  
ATOM   2810  CA  HIE   196      24.971  54.748  50.456  1.00  0.00           C  
ATOM   2811  HA  HIE   196      25.771  55.205  51.039  1.00  0.00           H  
ATOM   2812  CB  HIE   196      25.490  54.441  49.039  1.00  0.00           C  
ATOM   2813  HB2 HIE   196      26.265  53.676  48.979  1.00  0.00           H  
ATOM   2814  HB3 HIE   196      24.651  53.994  48.505  1.00  0.00           H  
ATOM   2815  CG  HIE   196      26.024  55.588  48.166  1.00  0.00           C  
ATOM   2816  ND1 HIE   196      27.398  55.949  47.959  1.00  0.00           N  
ATOM   2817  CE1 HIE   196      27.434  56.823  46.956  1.00  0.00           C  
ATOM   2818  HE1 HIE   196      28.357  57.303  46.665  1.00  0.00           H  
ATOM   2819  NE2 HIE   196      26.247  57.057  46.511  1.00  0.00           N  
ATOM   2820  HE2 HIE   196      26.062  57.661  45.723  1.00  0.00           H  
ATOM   2821  CD2 HIE   196      25.302  56.273  47.202  1.00  0.00           C  
ATOM   2822  HD2 HIE   196      24.225  56.218  47.139  1.00  0.00           H  
ATOM   2823  C   HIE   196      23.921  55.824  50.430  1.00  0.00           C  
ATOM   2824  O   HIE   196      22.731  55.561  50.486  1.00  0.00           O  
ATOM   2825  N   ARG   197      24.392  57.108  50.327  1.00  0.00           N  
ATOM   2826  H   ARG   197      25.395  57.186  50.243  1.00  0.00           H  
ATOM   2827  CA  ARG   197      23.539  58.259  50.399  1.00  0.00           C  
ATOM   2828  HA  ARG   197      22.888  57.974  51.226  1.00  0.00           H  
ATOM   2829  CB  ARG   197      24.269  59.466  50.991  1.00  0.00           C  
ATOM   2830  HB2 ARG   197      24.583  59.230  52.007  1.00  0.00           H  
ATOM   2831  HB3 ARG   197      25.109  59.584  50.306  1.00  0.00           H  
ATOM   2832  CG  ARG   197      23.415  60.757  51.132  1.00  0.00           C  
ATOM   2833  HG2 ARG   197      22.478  60.442  51.591  1.00  0.00           H  
ATOM   2834  HG3 ARG   197      23.908  61.382  51.877  1.00  0.00           H  
ATOM   2835  CD  ARG   197      23.269  61.639  49.927  1.00  0.00           C  
ATOM   2836  HD2 ARG   197      22.916  61.048  49.082  1.00  0.00           H  
ATOM   2837  HD3 ARG   197      22.559  62.435  50.152  1.00  0.00           H  
ATOM   2838  NE  ARG   197      24.510  62.364  49.726  1.00  0.00           N  
ATOM   2839  HE  ARG   197      24.733  63.179  50.280  1.00  0.00           H  
ATOM   2840  CZ  ARG   197      25.409  62.138  48.754  1.00  0.00           C  
ATOM   2841  NH1 ARG   197      26.457  62.911  48.665  1.00  0.00           N  
ATOM   2842 HH11 ARG   197      26.636  63.611  49.371  1.00  0.00           H  
ATOM   2843 HH12 ARG   197      27.059  63.013  47.861  1.00  0.00           H  
ATOM   2844  NH2 ARG   197      25.315  61.141  47.912  1.00  0.00           N  
ATOM   2845 HH21 ARG   197      24.724  60.343  48.096  1.00  0.00           H  
ATOM   2846 HH22 ARG   197      26.081  60.971  47.277  1.00  0.00           H  
ATOM   2847  C   ARG   197      22.803  58.608  49.079  1.00  0.00           C  
ATOM   2848  O   ARG   197      23.420  59.063  48.115  1.00  0.00           O  
ATOM   2849  N   ARG   198      21.442  58.605  49.180  1.00  0.00           N  
ATOM   2850  H   ARG   198      21.035  58.592  50.104  1.00  0.00           H  
ATOM   2851  CA  ARG   198      20.511  58.979  48.129  1.00  0.00           C  
ATOM   2852  HA  ARG   198      21.060  59.383  47.278  1.00  0.00           H  
ATOM   2853  CB  ARG   198      19.960  57.681  47.551  1.00  0.00           C  
ATOM   2854  HB2 ARG   198      19.426  57.013  48.227  1.00  0.00           H  
ATOM   2855  HB3 ARG   198      19.317  58.082  46.768  1.00  0.00           H  
ATOM   2856  CG  ARG   198      21.060  56.912  46.758  1.00  0.00           C  
ATOM   2857  HG2 ARG   198      21.628  57.516  46.049  1.00  0.00           H  
ATOM   2858  HG3 ARG   198      21.706  56.535  47.551  1.00  0.00           H  
ATOM   2859  CD  ARG   198      20.493  55.730  46.012  1.00  0.00           C  
ATOM   2860  HD2 ARG   198      19.567  55.358  46.450  1.00  0.00           H  
ATOM   2861  HD3 ARG   198      20.182  55.921  44.985  1.00  0.00           H  
ATOM   2862  NE  ARG   198      21.409  54.599  45.996  1.00  0.00           N  
ATOM   2863  HE  ARG   198      21.256  53.883  46.691  1.00  0.00           H  
ATOM   2864  CZ  ARG   198      22.192  54.163  45.027  1.00  0.00           C  
ATOM   2865  NH1 ARG   198      22.709  53.004  45.019  1.00  0.00           N  
ATOM   2866 HH11 ARG   198      22.397  52.286  45.657  1.00  0.00           H  
ATOM   2867 HH12 ARG   198      23.252  52.739  44.209  1.00  0.00           H  
ATOM   2868  NH2 ARG   198      22.493  54.888  44.039  1.00  0.00           N  
ATOM   2869 HH21 ARG   198      22.098  55.816  43.990  1.00  0.00           H  
ATOM   2870 HH22 ARG   198      23.093  54.572  43.290  1.00  0.00           H  
ATOM   2871  C   ARG   198      19.366  59.950  48.590  1.00  0.00           C  
ATOM   2872  O   ARG   198      19.400  60.401  49.778  1.00  0.00           O  
ATOM   2873  N   GLN   199      18.355  60.230  47.755  1.00  0.00           N  
ATOM   2874  H   GLN   199      18.298  59.659  46.924  1.00  0.00           H  
ATOM   2875  CA  GLN   199      17.224  61.193  48.069  1.00  0.00           C  
ATOM   2876  HA  GLN   199      17.736  62.149  48.169  1.00  0.00           H  
ATOM   2877  CB  GLN   199      16.263  61.234  46.852  1.00  0.00           C  
ATOM   2878  HB2 GLN   199      15.627  60.352  46.767  1.00  0.00           H  
ATOM   2879  HB3 GLN   199      15.655  62.135  46.937  1.00  0.00           H  
ATOM   2880  CG  GLN   199      16.955  61.480  45.515  1.00  0.00           C  
ATOM   2881  HG2 GLN   199      16.187  61.818  44.820  1.00  0.00           H  
ATOM   2882  HG3 GLN   199      17.727  62.240  45.630  1.00  0.00           H  
ATOM   2883  CD  GLN   199      17.627  60.274  44.917  1.00  0.00           C  
ATOM   2884  OE1 GLN   199      16.901  59.250  44.796  1.00  0.00           O  
ATOM   2885  NE2 GLN   199      18.791  60.397  44.318  1.00  0.00           N  
ATOM   2886 HE21 GLN   199      19.196  61.322  44.301  1.00  0.00           H  
ATOM   2887 HE22 GLN   199      19.126  59.679  43.692  1.00  0.00           H  
ATOM   2888  C   GLN   199      16.404  60.867  49.378  1.00  0.00           C  
ATOM   2889  O   GLN   199      16.084  61.694  50.201  1.00  0.00           O  
ATOM   2890  N   ASP   200      16.374  59.570  49.670  1.00  0.00           N  
ATOM   2891  H   ASP   200      16.804  58.899  49.050  1.00  0.00           H  
ATOM   2892  CA  ASP   200      15.678  59.121  50.863  1.00  0.00           C  
ATOM   2893  HA  ASP   200      14.783  59.742  50.897  1.00  0.00           H  
ATOM   2894  CB  ASP   200      15.007  57.763  50.716  1.00  0.00           C  
ATOM   2895  HB2 ASP   200      14.589  57.520  51.693  1.00  0.00           H  
ATOM   2896  HB3 ASP   200      15.770  57.048  50.406  1.00  0.00           H  
ATOM   2897  CG  ASP   200      13.941  57.681  49.610  1.00  0.00           C  
ATOM   2898  OD1 ASP   200      14.015  56.753  48.744  1.00  0.00           O  
ATOM   2899  OD2 ASP   200      12.973  58.527  49.548  1.00  0.00           O  
ATOM   2900  C   ASP   200      16.546  59.202  52.218  1.00  0.00           C  
ATOM   2901  O   ASP   200      15.950  59.076  53.276  1.00  0.00           O  
ATOM   2902  N   GLY   201      17.813  59.387  52.055  1.00  0.00           N  
ATOM   2903  H   GLY   201      18.252  59.343  51.146  1.00  0.00           H  
ATOM   2904  CA  GLY   201      18.610  59.299  53.310  1.00  0.00           C  
ATOM   2905  HA2 GLY   201      18.555  60.309  53.715  1.00  0.00           H  
ATOM   2906  HA3 GLY   201      18.176  58.619  54.043  1.00  0.00           H  
ATOM   2907  C   GLY   201      20.075  58.930  53.110  1.00  0.00           C  
ATOM   2908  O   GLY   201      20.574  58.631  51.985  1.00  0.00           O  
ATOM   2909  N   ALA   202      20.833  58.941  54.214  1.00  0.00           N  
ATOM   2910  H   ALA   202      20.400  59.094  55.114  1.00  0.00           H  
ATOM   2911  CA  ALA   202      22.269  58.475  54.326  1.00  0.00           C  
ATOM   2912  HA  ALA   202      22.774  58.851  53.436  1.00  0.00           H  
ATOM   2913  CB  ALA   202      23.036  59.094  55.518  1.00  0.00           C  
ATOM   2914  HB1 ALA   202      24.064  59.387  55.304  1.00  0.00           H  
ATOM   2915  HB2 ALA   202      22.926  58.588  56.477  1.00  0.00           H  
ATOM   2916  HB3 ALA   202      22.578  60.066  55.695  1.00  0.00           H  
ATOM   2917  C   ALA   202      22.401  56.967  54.319  1.00  0.00           C  
ATOM   2918  O   ALA   202      23.453  56.540  53.888  1.00  0.00           O  
ATOM   2919  N   LEU   203      21.365  56.215  54.740  1.00  0.00           N  
ATOM   2920  H   LEU   203      20.484  56.668  54.936  1.00  0.00           H  
ATOM   2921  CA  LEU   203      21.428  54.760  54.869  1.00  0.00           C  
ATOM   2922  HA  LEU   203      22.488  54.536  54.755  1.00  0.00           H  
ATOM   2923  CB  LEU   203      21.218  54.476  56.352  1.00  0.00           C  
ATOM   2924  HB2 LEU   203      20.157  54.647  56.530  1.00  0.00           H  
ATOM   2925  HB3 LEU   203      21.194  53.419  56.620  1.00  0.00           H  
ATOM   2926  CG  LEU   203      22.167  55.241  57.363  1.00  0.00           C  
ATOM   2927  HG  LEU   203      22.111  56.315  57.186  1.00  0.00           H  
ATOM   2928  CD1 LEU   203      21.539  54.913  58.679  1.00  0.00           C  
ATOM   2929 HD11 LEU   203      22.156  55.265  59.506  1.00  0.00           H  
ATOM   2930 HD12 LEU   203      21.405  53.870  58.965  1.00  0.00           H  
ATOM   2931 HD13 LEU   203      20.535  55.336  58.700  1.00  0.00           H  
ATOM   2932  CD2 LEU   203      23.638  54.903  57.367  1.00  0.00           C  
ATOM   2933 HD21 LEU   203      24.116  54.923  56.388  1.00  0.00           H  
ATOM   2934 HD22 LEU   203      24.151  55.655  57.968  1.00  0.00           H  
ATOM   2935 HD23 LEU   203      23.791  53.889  57.736  1.00  0.00           H  
ATOM   2936  C   LEU   203      20.703  53.861  53.852  1.00  0.00           C  
ATOM   2937  O   LEU   203      20.337  52.749  54.231  1.00  0.00           O  
ATOM   2938  N   VAL   204      20.376  54.374  52.720  1.00  0.00           N  
ATOM   2939  H   VAL   204      20.638  55.332  52.537  1.00  0.00           H  
ATOM   2940  CA  VAL   204      19.726  53.624  51.593  1.00  0.00           C  
ATOM   2941  HA  VAL   204      18.901  52.961  51.855  1.00  0.00           H  
ATOM   2942  CB  VAL   204      19.188  54.724  50.619  1.00  0.00           C  
ATOM   2943  HB  VAL   204      20.076  55.177  50.178  1.00  0.00           H  
ATOM   2944  CG1 VAL   204      18.227  54.212  49.579  1.00  0.00           C  
ATOM   2945 HG11 VAL   204      17.307  53.738  49.922  1.00  0.00           H  
ATOM   2946 HG12 VAL   204      17.821  55.073  49.048  1.00  0.00           H  
ATOM   2947 HG13 VAL   204      18.778  53.770  48.749  1.00  0.00           H  
ATOM   2948  CG2 VAL   204      18.353  55.833  51.268  1.00  0.00           C  
ATOM   2949 HG21 VAL   204      17.658  55.244  51.866  1.00  0.00           H  
ATOM   2950 HG22 VAL   204      17.892  56.440  50.489  1.00  0.00           H  
ATOM   2951 HG23 VAL   204      18.958  56.538  51.838  1.00  0.00           H  
ATOM   2952  C   VAL   204      20.650  52.650  50.901  1.00  0.00           C  
ATOM   2953  O   VAL   204      21.849  52.683  51.088  1.00  0.00           O  
ATOM   2954  N   TRP   205      19.997  51.775  50.061  1.00  0.00           N  
ATOM   2955  H   TRP   205      19.008  51.896  49.901  1.00  0.00           H  
ATOM   2956  CA  TRP   205      20.639  50.691  49.378  1.00  0.00           C  
ATOM   2957  HA  TRP   205      20.934  49.969  50.139  1.00  0.00           H  
ATOM   2958  CB  TRP   205      19.609  49.876  48.521  1.00  0.00           C  
ATOM   2959  HB2 TRP   205      19.978  49.411  47.607  1.00  0.00           H  
ATOM   2960  HB3 TRP   205      19.326  48.994  49.096  1.00  0.00           H  
ATOM   2961  CG  TRP   205      18.350  50.648  48.174  1.00  0.00           C  
ATOM   2962  CD1 TRP   205      17.222  50.697  48.935  1.00  0.00           C  
ATOM   2963  HD1 TRP   205      17.088  50.108  49.830  1.00  0.00           H  
ATOM   2964  NE1 TRP   205      16.334  51.606  48.379  1.00  0.00           N  
ATOM   2965  HE1 TRP   205      15.435  51.791  48.802  1.00  0.00           H  
ATOM   2966  CE2 TRP   205      16.857  52.154  47.244  1.00  0.00           C  
ATOM   2967  CZ2 TRP   205      16.430  53.120  46.372  1.00  0.00           C  
ATOM   2968  HZ2 TRP   205      15.524  53.659  46.606  1.00  0.00           H  
ATOM   2969  CH2 TRP   205      17.221  53.367  45.229  1.00  0.00           C  
ATOM   2970  HH2 TRP   205      16.787  53.998  44.467  1.00  0.00           H  
ATOM   2971  CZ3 TRP   205      18.445  52.804  45.006  1.00  0.00           C  
ATOM   2972  HZ3 TRP   205      19.051  53.043  44.144  1.00  0.00           H  
ATOM   2973  CE3 TRP   205      19.008  51.947  45.958  1.00  0.00           C  
ATOM   2974  HE3 TRP   205      19.955  51.483  45.728  1.00  0.00           H  
ATOM   2975  CD2 TRP   205      18.205  51.558  47.101  1.00  0.00           C  
ATOM   2976  C   TRP   205      21.908  51.005  48.475  1.00  0.00           C  
ATOM   2977  O   TRP   205      21.949  52.088  47.888  1.00  0.00           O  
ATOM   2978  N   SER   206      22.901  50.074  48.397  1.00  0.00           N  
ATOM   2979  H   SER   206      22.758  49.207  48.895  1.00  0.00           H  
ATOM   2980  CA  SER   206      24.142  50.186  47.735  1.00  0.00           C  
ATOM   2981  HA  SER   206      24.062  50.955  46.967  1.00  0.00           H  
ATOM   2982  CB  SER   206      25.286  50.456  48.806  1.00  0.00           C  
ATOM   2983  HB2 SER   206      24.997  51.268  49.473  1.00  0.00           H  
ATOM   2984  HB3 SER   206      25.383  49.549  49.403  1.00  0.00           H  
ATOM   2985  OG  SER   206      26.442  50.786  48.171  1.00  0.00           O  
ATOM   2986  HG  SER   206      27.183  50.699  48.776  1.00  0.00           H  
ATOM   2987  C   SER   206      24.517  48.856  47.108  1.00  0.00           C  
ATOM   2988  O   SER   206      24.030  47.732  47.428  1.00  0.00           O  
ATOM   2989  N   GLY   207      25.300  48.983  46.055  1.00  0.00           N  
ATOM   2990  H   GLY   207      25.720  49.898  45.967  1.00  0.00           H  
ATOM   2991  CA  GLY   207      25.658  47.948  45.104  1.00  0.00           C  
ATOM   2992  HA2 GLY   207      26.068  47.069  45.601  1.00  0.00           H  
ATOM   2993  HA3 GLY   207      24.779  47.459  44.682  1.00  0.00           H  
ATOM   2994  C   GLY   207      26.647  48.366  43.995  1.00  0.00           C  
ATOM   2995  O   GLY   207      27.541  49.183  44.105  1.00  0.00           O  
ATOM   2996  N   SER   208      26.468  47.647  42.896  1.00  0.00           N  
ATOM   2997  H   SER   208      25.843  46.858  42.817  1.00  0.00           H  
ATOM   2998  CA  SER   208      27.517  47.668  41.864  1.00  0.00           C  
ATOM   2999  HA  SER   208      28.497  47.417  42.268  1.00  0.00           H  
ATOM   3000  CB  SER   208      27.025  46.502  40.986  1.00  0.00           C  
ATOM   3001  HB2 SER   208      26.078  46.747  40.506  1.00  0.00           H  
ATOM   3002  HB3 SER   208      27.833  46.321  40.278  1.00  0.00           H  
ATOM   3003  OG  SER   208      26.794  45.321  41.706  1.00  0.00           O  
ATOM   3004  HG  SER   208      26.330  44.725  41.113  1.00  0.00           H  
ATOM   3005  C   SER   208      27.534  49.016  41.110  1.00  0.00           C  
ATOM   3006  O   SER   208      28.474  49.280  40.365  1.00  0.00           O  
ATOM   3007  N   ASP   209      26.504  49.944  41.206  1.00  0.00           N  
ATOM   3008  H   ASP   209      25.725  49.779  41.828  1.00  0.00           H  
ATOM   3009  CA  ASP   209      26.542  51.316  40.829  1.00  0.00           C  
ATOM   3010  HA  ASP   209      27.036  51.315  39.857  1.00  0.00           H  
ATOM   3011  CB  ASP   209      25.130  51.903  40.797  1.00  0.00           C  
ATOM   3012  HB2 ASP   209      24.506  51.301  40.137  1.00  0.00           H  
ATOM   3013  HB3 ASP   209      25.244  52.910  40.397  1.00  0.00           H  
ATOM   3014  CG  ASP   209      24.404  51.911  42.161  1.00  0.00           C  
ATOM   3015  OD1 ASP   209      24.311  50.890  42.800  1.00  0.00           O  
ATOM   3016  OD2 ASP   209      24.008  53.051  42.528  1.00  0.00           O  
ATOM   3017  C   ASP   209      27.413  52.187  41.762  1.00  0.00           C  
ATOM   3018  O   ASP   209      27.945  53.211  41.366  1.00  0.00           O  
ATOM   3019  N   VAL   210      27.591  51.773  43.054  1.00  0.00           N  
ATOM   3020  H   VAL   210      27.040  50.955  43.273  1.00  0.00           H  
ATOM   3021  CA  VAL   210      28.229  52.588  44.140  1.00  0.00           C  
ATOM   3022  HA  VAL   210      28.298  53.646  43.886  1.00  0.00           H  
ATOM   3023  CB  VAL   210      27.496  52.325  45.477  1.00  0.00           C  
ATOM   3024  HB  VAL   210      27.424  51.242  45.580  1.00  0.00           H  
ATOM   3025  CG1 VAL   210      28.294  52.922  46.699  1.00  0.00           C  
ATOM   3026 HG11 VAL   210      29.276  52.455  46.775  1.00  0.00           H  
ATOM   3027 HG12 VAL   210      27.786  52.969  47.662  1.00  0.00           H  
ATOM   3028 HG13 VAL   210      28.519  53.963  46.464  1.00  0.00           H  
ATOM   3029  CG2 VAL   210      26.104  52.942  45.370  1.00  0.00           C  
ATOM   3030 HG21 VAL   210      25.874  53.152  46.415  1.00  0.00           H  
ATOM   3031 HG22 VAL   210      25.402  52.230  44.935  1.00  0.00           H  
ATOM   3032 HG23 VAL   210      26.212  53.962  45.003  1.00  0.00           H  
ATOM   3033  C   VAL   210      29.673  52.203  44.135  1.00  0.00           C  
ATOM   3034  O   VAL   210      30.558  53.069  44.170  1.00  0.00           O  
ATOM   3035  N   VAL   211      29.981  50.949  43.880  1.00  0.00           N  
ATOM   3036  H   VAL   211      29.200  50.312  43.950  1.00  0.00           H  
ATOM   3037  CA  VAL   211      31.334  50.362  43.576  1.00  0.00           C  
ATOM   3038  HA  VAL   211      32.005  50.313  44.434  1.00  0.00           H  
ATOM   3039  CB  VAL   211      31.071  48.900  43.206  1.00  0.00           C  
ATOM   3040  HB  VAL   211      30.135  48.763  42.665  1.00  0.00           H  
ATOM   3041  CG1 VAL   211      32.225  48.137  42.528  1.00  0.00           C  
ATOM   3042 HG11 VAL   211      32.649  48.599  41.636  1.00  0.00           H  
ATOM   3043 HG12 VAL   211      33.068  48.127  43.219  1.00  0.00           H  
ATOM   3044 HG13 VAL   211      32.018  47.098  42.270  1.00  0.00           H  
ATOM   3045  CG2 VAL   211      30.787  48.035  44.454  1.00  0.00           C  
ATOM   3046 HG21 VAL   211      31.711  47.735  44.949  1.00  0.00           H  
ATOM   3047 HG22 VAL   211      30.094  48.550  45.118  1.00  0.00           H  
ATOM   3048 HG23 VAL   211      30.203  47.137  44.251  1.00  0.00           H  
ATOM   3049  C   VAL   211      32.007  51.063  42.479  1.00  0.00           C  
ATOM   3050  O   VAL   211      33.176  51.477  42.686  1.00  0.00           O  
ATOM   3051  N   MET   212      31.364  51.155  41.336  1.00  0.00           N  
ATOM   3052  H   MET   212      30.391  50.891  41.279  1.00  0.00           H  
ATOM   3053  CA  MET   212      31.756  51.952  40.234  1.00  0.00           C  
ATOM   3054  HA  MET   212      32.748  51.642  39.906  1.00  0.00           H  
ATOM   3055  CB  MET   212      30.777  51.840  39.040  1.00  0.00           C  
ATOM   3056  HB2 MET   212      31.027  52.582  38.282  1.00  0.00           H  
ATOM   3057  HB3 MET   212      29.765  52.178  39.260  1.00  0.00           H  
ATOM   3058  CG  MET   212      30.782  50.511  38.164  1.00  0.00           C  
ATOM   3059  HG2 MET   212      31.677  50.431  37.547  1.00  0.00           H  
ATOM   3060  HG3 MET   212      30.768  49.692  38.883  1.00  0.00           H  
ATOM   3061  SD  MET   212      29.340  50.370  37.034  1.00  0.00           S  
ATOM   3062  CE  MET   212      29.806  51.500  35.712  1.00  0.00           C  
ATOM   3063  HE1 MET   212      30.890  51.594  35.769  1.00  0.00           H  
ATOM   3064  HE2 MET   212      29.346  52.476  35.870  1.00  0.00           H  
ATOM   3065  HE3 MET   212      29.487  51.105  34.748  1.00  0.00           H  
ATOM   3066  C   MET   212      31.864  53.470  40.660  1.00  0.00           C  
ATOM   3067  O   MET   212      32.904  54.059  40.329  1.00  0.00           O  
ATOM   3068  N   GLY   213      30.871  54.088  41.299  1.00  0.00           N  
ATOM   3069  H   GLY   213      30.014  53.562  41.393  1.00  0.00           H  
ATOM   3070  CA  GLY   213      30.878  55.462  41.708  1.00  0.00           C  
ATOM   3071  HA2 GLY   213      31.808  55.652  42.245  1.00  0.00           H  
ATOM   3072  HA3 GLY   213      30.205  55.782  42.504  1.00  0.00           H  
ATOM   3073  C   GLY   213      30.841  56.380  40.459  1.00  0.00           C  
ATOM   3074  O   GLY   213      30.972  55.958  39.326  1.00  0.00           O  
ATOM   3075  N   GLU   214      31.005  57.681  40.681  1.00  0.00           N  
ATOM   3076  H   GLU   214      31.076  57.962  41.649  1.00  0.00           H  
ATOM   3077  CA  GLU   214      31.352  58.637  39.559  1.00  0.00           C  
ATOM   3078  HA  GLU   214      30.664  58.465  38.731  1.00  0.00           H  
ATOM   3079  CB  GLU   214      31.264  60.092  40.026  1.00  0.00           C  
ATOM   3080  HB2 GLU   214      31.924  60.599  39.322  1.00  0.00           H  
ATOM   3081  HB3 GLU   214      31.902  59.975  40.902  1.00  0.00           H  
ATOM   3082  CG  GLU   214      29.954  60.865  40.343  1.00  0.00           C  
ATOM   3083  HG2 GLU   214      29.858  61.003  41.420  1.00  0.00           H  
ATOM   3084  HG3 GLU   214      30.075  61.818  39.827  1.00  0.00           H  
ATOM   3085  CD  GLU   214      28.721  60.183  39.727  1.00  0.00           C  
ATOM   3086  OE1 GLU   214      28.596  59.936  38.484  1.00  0.00           O  
ATOM   3087  OE2 GLU   214      27.819  59.755  40.487  1.00  0.00           O  
ATOM   3088  C   GLU   214      32.721  58.240  38.924  1.00  0.00           C  
ATOM   3089  O   GLU   214      32.827  58.381  37.665  1.00  0.00           O  
ATOM   3090  N   ALA   215      33.746  57.803  39.700  1.00  0.00           N  
ATOM   3091  H   ALA   215      33.481  57.719  40.671  1.00  0.00           H  
ATOM   3092  CA  ALA   215      35.118  57.510  39.280  1.00  0.00           C  
ATOM   3093  HA  ALA   215      35.520  58.494  39.038  1.00  0.00           H  
ATOM   3094  CB  ALA   215      35.806  56.871  40.380  1.00  0.00           C  
ATOM   3095  HB1 ALA   215      35.362  55.884  40.511  1.00  0.00           H  
ATOM   3096  HB2 ALA   215      35.679  57.423  41.311  1.00  0.00           H  
ATOM   3097  HB3 ALA   215      36.847  56.712  40.098  1.00  0.00           H  
ATOM   3098  C   ALA   215      35.132  56.587  38.084  1.00  0.00           C  
ATOM   3099  O   ALA   215      35.889  56.905  37.164  1.00  0.00           O  
ATOM   3100  N   THR   216      34.313  55.566  37.973  1.00  0.00           N  
ATOM   3101  H   THR   216      33.719  55.383  38.770  1.00  0.00           H  
ATOM   3102  CA  THR   216      34.123  54.728  36.759  1.00  0.00           C  
ATOM   3103  HA  THR   216      35.125  54.656  36.335  1.00  0.00           H  
ATOM   3104  CB  THR   216      33.457  53.356  37.104  1.00  0.00           C  
ATOM   3105  HB  THR   216      32.418  53.549  37.370  1.00  0.00           H  
ATOM   3106  CG2 THR   216      33.738  52.300  36.101  1.00  0.00           C  
ATOM   3107 HG21 THR   216      34.797  52.155  35.886  1.00  0.00           H  
ATOM   3108 HG22 THR   216      33.296  51.367  36.452  1.00  0.00           H  
ATOM   3109 HG23 THR   216      33.184  52.536  35.192  1.00  0.00           H  
ATOM   3110  OG1 THR   216      34.161  52.814  38.191  1.00  0.00           O  
ATOM   3111  HG1 THR   216      33.850  53.385  38.898  1.00  0.00           H  
ATOM   3112  C   THR   216      33.353  55.301  35.661  1.00  0.00           C  
ATOM   3113  O   THR   216      33.691  55.204  34.510  1.00  0.00           O  
ATOM   3114  N   ARG   217      32.225  55.967  36.058  1.00  0.00           N  
ATOM   3115  H   ARG   217      32.160  56.271  37.019  1.00  0.00           H  
ATOM   3116  CA  ARG   217      31.257  56.566  35.140  1.00  0.00           C  
ATOM   3117  HA  ARG   217      30.795  55.878  34.433  1.00  0.00           H  
ATOM   3118  CB  ARG   217      30.039  57.013  35.975  1.00  0.00           C  
ATOM   3119  HB2 ARG   217      30.314  57.597  36.853  1.00  0.00           H  
ATOM   3120  HB3 ARG   217      29.445  57.670  35.339  1.00  0.00           H  
ATOM   3121  CG  ARG   217      29.073  55.890  36.423  1.00  0.00           C  
ATOM   3122  HG2 ARG   217      28.875  55.346  35.499  1.00  0.00           H  
ATOM   3123  HG3 ARG   217      29.463  55.163  37.135  1.00  0.00           H  
ATOM   3124  CD  ARG   217      27.669  56.414  36.809  1.00  0.00           C  
ATOM   3125  HD2 ARG   217      27.304  57.179  36.124  1.00  0.00           H  
ATOM   3126  HD3 ARG   217      26.892  55.652  36.749  1.00  0.00           H  
ATOM   3127  NE  ARG   217      27.630  56.986  38.135  1.00  0.00           N  
ATOM   3128  HE  ARG   217      27.658  57.995  38.161  1.00  0.00           H  
ATOM   3129  CZ  ARG   217      27.580  56.332  39.302  1.00  0.00           C  
ATOM   3130  NH1 ARG   217      27.262  55.131  39.394  1.00  0.00           N  
ATOM   3131 HH11 ARG   217      26.854  54.603  38.635  1.00  0.00           H  
ATOM   3132 HH12 ARG   217      27.606  54.695  40.237  1.00  0.00           H  
ATOM   3133  NH2 ARG   217      27.698  56.984  40.402  1.00  0.00           N  
ATOM   3134 HH21 ARG   217      27.758  57.991  40.367  1.00  0.00           H  
ATOM   3135 HH22 ARG   217      27.656  56.596  41.334  1.00  0.00           H  
ATOM   3136  C   ARG   217      31.879  57.658  34.350  1.00  0.00           C  
ATOM   3137  O   ARG   217      31.516  57.928  33.191  1.00  0.00           O  
ATOM   3138  N   ASP   218      32.829  58.365  34.899  1.00  0.00           N  
ATOM   3139  H   ASP   218      32.943  58.406  35.902  1.00  0.00           H  
ATOM   3140  CA  ASP   218      33.454  59.594  34.262  1.00  0.00           C  
ATOM   3141  HA  ASP   218      32.755  60.038  33.554  1.00  0.00           H  
ATOM   3142  CB  ASP   218      33.772  60.576  35.361  1.00  0.00           C  
ATOM   3143  HB2 ASP   218      34.391  61.321  34.859  1.00  0.00           H  
ATOM   3144  HB3 ASP   218      34.273  59.989  36.130  1.00  0.00           H  
ATOM   3145  CG  ASP   218      32.613  61.326  36.033  1.00  0.00           C  
ATOM   3146  OD1 ASP   218      31.455  61.282  35.484  1.00  0.00           O  
ATOM   3147  OD2 ASP   218      32.785  62.212  36.912  1.00  0.00           O  
ATOM   3148  C   ASP   218      34.802  59.362  33.574  1.00  0.00           C  
ATOM   3149  O   ASP   218      35.289  60.250  32.878  1.00  0.00           O  
ATOM   3150  N   ASN   219      35.359  58.141  33.634  1.00  0.00           N  
ATOM   3151  H   ASN   219      34.860  57.375  34.063  1.00  0.00           H  
ATOM   3152  CA  ASN   219      36.530  57.719  32.917  1.00  0.00           C  
ATOM   3153  HA  ASN   219      37.237  58.545  32.988  1.00  0.00           H  
ATOM   3154  CB  ASN   219      37.177  56.485  33.559  1.00  0.00           C  
ATOM   3155  HB2 ASN   219      36.368  55.754  33.555  1.00  0.00           H  
ATOM   3156  HB3 ASN   219      37.452  56.680  34.596  1.00  0.00           H  
ATOM   3157  CG  ASN   219      38.299  55.793  32.822  1.00  0.00           C  
ATOM   3158  OD1 ASN   219      38.711  56.363  31.855  1.00  0.00           O  
ATOM   3159  ND2 ASN   219      38.707  54.534  33.083  1.00  0.00           N  
ATOM   3160 HD21 ASN   219      38.212  54.088  33.841  1.00  0.00           H  
ATOM   3161 HD22 ASN   219      39.570  54.254  32.640  1.00  0.00           H  
ATOM   3162  C   ASN   219      36.190  57.392  31.500  1.00  0.00           C  
ATOM   3163  O   ASN   219      35.555  56.394  31.272  1.00  0.00           O  
ATOM   3164  N   PRO   220      36.645  58.213  30.524  1.00  0.00           N  
ATOM   3165  CD  PRO   220      37.635  59.330  30.622  1.00  0.00           C  
ATOM   3166  HD2 PRO   220      37.265  60.198  31.168  1.00  0.00           H  
ATOM   3167  HD3 PRO   220      38.575  59.006  31.068  1.00  0.00           H  
ATOM   3168  CG  PRO   220      37.988  59.786  29.151  1.00  0.00           C  
ATOM   3169  HG2 PRO   220      38.144  60.864  29.122  1.00  0.00           H  
ATOM   3170  HG3 PRO   220      38.877  59.198  28.924  1.00  0.00           H  
ATOM   3171  CB  PRO   220      36.746  59.356  28.317  1.00  0.00           C  
ATOM   3172  HB2 PRO   220      37.067  59.076  27.313  1.00  0.00           H  
ATOM   3173  HB3 PRO   220      36.066  60.204  28.229  1.00  0.00           H  
ATOM   3174  CA  PRO   220      36.148  58.111  29.085  1.00  0.00           C  
ATOM   3175  HA  PRO   220      35.061  58.042  29.033  1.00  0.00           H  
ATOM   3176  C   PRO   220      36.715  56.862  28.390  1.00  0.00           C  
ATOM   3177  O   PRO   220      36.243  56.478  27.298  1.00  0.00           O  
ATOM   3178  N   GLN   221      37.649  56.256  29.016  1.00  0.00           N  
ATOM   3179  H   GLN   221      38.054  56.622  29.865  1.00  0.00           H  
ATOM   3180  CA  GLN   221      38.276  55.021  28.545  1.00  0.00           C  
ATOM   3181  HA  GLN   221      38.093  54.849  27.484  1.00  0.00           H  
ATOM   3182  CB  GLN   221      39.841  54.988  28.735  1.00  0.00           C  
ATOM   3183  HB2 GLN   221      40.133  54.504  29.667  1.00  0.00           H  
ATOM   3184  HB3 GLN   221      40.247  54.424  27.895  1.00  0.00           H  
ATOM   3185  CG  GLN   221      40.490  56.392  28.604  1.00  0.00           C  
ATOM   3186  HG2 GLN   221      39.951  56.973  27.856  1.00  0.00           H  
ATOM   3187  HG3 GLN   221      40.506  57.015  29.499  1.00  0.00           H  
ATOM   3188  CD  GLN   221      41.938  56.427  28.106  1.00  0.00           C  
ATOM   3189  OE1 GLN   221      42.291  57.158  27.223  1.00  0.00           O  
ATOM   3190  NE2 GLN   221      42.833  55.720  28.654  1.00  0.00           N  
ATOM   3191 HE21 GLN   221      42.634  55.162  29.472  1.00  0.00           H  
ATOM   3192 HE22 GLN   221      43.713  55.664  28.162  1.00  0.00           H  
ATOM   3193  C   GLN   221      37.626  53.787  29.087  1.00  0.00           C  
ATOM   3194  O   GLN   221      37.965  52.606  28.759  1.00  0.00           O  
ATOM   3195  N   PHE   222      36.652  53.929  30.028  1.00  0.00           N  
ATOM   3196  H   PHE   222      36.576  54.839  30.461  1.00  0.00           H  
ATOM   3197  CA  PHE   222      35.708  52.876  30.459  1.00  0.00           C  
ATOM   3198  HA  PHE   222      36.249  51.939  30.332  1.00  0.00           H  
ATOM   3199  CB  PHE   222      35.236  53.005  31.970  1.00  0.00           C  
ATOM   3200  HB2 PHE   222      36.115  52.843  32.593  1.00  0.00           H  
ATOM   3201  HB3 PHE   222      34.864  54.018  32.127  1.00  0.00           H  
ATOM   3202  CG  PHE   222      34.222  51.923  32.345  1.00  0.00           C  
ATOM   3203  CD1 PHE   222      34.552  50.626  32.691  1.00  0.00           C  
ATOM   3204  HD1 PHE   222      35.602  50.377  32.749  1.00  0.00           H  
ATOM   3205  CE1 PHE   222      33.569  49.597  33.015  1.00  0.00           C  
ATOM   3206  HE1 PHE   222      33.905  48.599  33.256  1.00  0.00           H  
ATOM   3207  CZ  PHE   222      32.215  50.021  33.062  1.00  0.00           C  
ATOM   3208  HZ  PHE   222      31.461  49.279  33.282  1.00  0.00           H  
ATOM   3209  CE2 PHE   222      31.867  51.298  32.687  1.00  0.00           C  
ATOM   3210  HE2 PHE   222      30.813  51.529  32.652  1.00  0.00           H  
ATOM   3211  CD2 PHE   222      32.846  52.239  32.355  1.00  0.00           C  
ATOM   3212  HD2 PHE   222      32.546  53.234  32.062  1.00  0.00           H  
ATOM   3213  C   PHE   222      34.538  52.677  29.467  1.00  0.00           C  
ATOM   3214  O   PHE   222      34.201  53.637  28.750  1.00  0.00           O  
ATOM   3215  N   GLU   223      33.938  51.500  29.390  1.00  0.00           N  
ATOM   3216  H   GLU   223      34.415  50.841  29.989  1.00  0.00           H  
ATOM   3217  CA  GLU   223      32.781  51.156  28.525  1.00  0.00           C  
ATOM   3218  HA  GLU   223      32.178  52.061  28.588  1.00  0.00           H  
ATOM   3219  CB  GLU   223      33.206  50.977  27.063  1.00  0.00           C  
ATOM   3220  HB2 GLU   223      33.800  51.802  26.670  1.00  0.00           H  
ATOM   3221  HB3 GLU   223      33.777  50.049  27.084  1.00  0.00           H  
ATOM   3222  CG  GLU   223      32.041  50.915  26.007  1.00  0.00           C  
ATOM   3223  HG2 GLU   223      32.524  50.737  25.046  1.00  0.00           H  
ATOM   3224  HG3 GLU   223      31.498  50.017  26.303  1.00  0.00           H  
ATOM   3225  CD  GLU   223      31.058  52.015  26.052  1.00  0.00           C  
ATOM   3226  OE1 GLU   223      30.109  51.990  26.906  1.00  0.00           O  
ATOM   3227  OE2 GLU   223      31.309  52.999  25.290  1.00  0.00           O  
ATOM   3228  C   GLU   223      31.996  50.137  29.212  1.00  0.00           C  
ATOM   3229  O   GLU   223      32.547  49.222  29.769  1.00  0.00           O  
ATOM   3230  N   LEU   224      30.654  50.098  29.004  1.00  0.00           N  
ATOM   3231  H   LEU   224      30.192  50.809  28.456  1.00  0.00           H  
ATOM   3232  CA  LEU   224      29.761  49.044  29.520  1.00  0.00           C  
ATOM   3233  HA  LEU   224      30.324  48.176  29.863  1.00  0.00           H  
ATOM   3234  CB  LEU   224      29.129  49.474  30.900  1.00  0.00           C  
ATOM   3235  HB2 LEU   224      29.972  49.418  31.589  1.00  0.00           H  
ATOM   3236  HB3 LEU   224      28.882  50.535  30.891  1.00  0.00           H  
ATOM   3237  CG  LEU   224      27.849  48.773  31.406  1.00  0.00           C  
ATOM   3238  HG  LEU   224      27.017  49.059  30.762  1.00  0.00           H  
ATOM   3239  CD1 LEU   224      27.943  47.264  31.557  1.00  0.00           C  
ATOM   3240 HD11 LEU   224      27.055  46.861  32.043  1.00  0.00           H  
ATOM   3241 HD12 LEU   224      28.853  47.013  32.102  1.00  0.00           H  
ATOM   3242 HD13 LEU   224      28.052  46.806  30.574  1.00  0.00           H  
ATOM   3243  CD2 LEU   224      27.535  49.278  32.832  1.00  0.00           C  
ATOM   3244 HD21 LEU   224      27.223  50.318  32.739  1.00  0.00           H  
ATOM   3245 HD22 LEU   224      28.263  49.121  33.628  1.00  0.00           H  
ATOM   3246 HD23 LEU   224      26.663  48.666  33.066  1.00  0.00           H  
ATOM   3247  C   LEU   224      28.722  48.676  28.396  1.00  0.00           C  
ATOM   3248  O   LEU   224      27.710  49.363  28.324  1.00  0.00           O  
ATOM   3249  N   PHE   225      28.992  47.684  27.617  1.00  0.00           N  
ATOM   3250  H   PHE   225      29.855  47.201  27.825  1.00  0.00           H  
ATOM   3251  CA  PHE   225      27.969  47.134  26.705  1.00  0.00           C  
ATOM   3252  HA  PHE   225      27.395  47.952  26.270  1.00  0.00           H  
ATOM   3253  CB  PHE   225      28.566  46.246  25.537  1.00  0.00           C  
ATOM   3254  HB2 PHE   225      29.072  45.329  25.840  1.00  0.00           H  
ATOM   3255  HB3 PHE   225      27.692  46.058  24.912  1.00  0.00           H  
ATOM   3256  CG  PHE   225      29.537  46.950  24.725  1.00  0.00           C  
ATOM   3257  CD1 PHE   225      29.052  47.581  23.592  1.00  0.00           C  
ATOM   3258  HD1 PHE   225      28.002  47.489  23.356  1.00  0.00           H  
ATOM   3259  CE1 PHE   225      29.890  48.411  22.776  1.00  0.00           C  
ATOM   3260  HE1 PHE   225      29.577  48.820  21.827  1.00  0.00           H  
ATOM   3261  CZ  PHE   225      31.245  48.563  23.121  1.00  0.00           C  
ATOM   3262  HZ  PHE   225      31.885  49.269  22.614  1.00  0.00           H  
ATOM   3263  CE2 PHE   225      31.721  47.948  24.307  1.00  0.00           C  
ATOM   3264  HE2 PHE   225      32.753  48.026  24.615  1.00  0.00           H  
ATOM   3265  CD2 PHE   225      30.885  47.041  25.030  1.00  0.00           C  
ATOM   3266  HD2 PHE   225      31.288  46.564  25.911  1.00  0.00           H  
ATOM   3267  C   PHE   225      26.993  46.203  27.432  1.00  0.00           C  
ATOM   3268  O   PHE   225      27.435  45.243  28.058  1.00  0.00           O  
ATOM   3269  N   ASP   226      25.665  46.446  27.349  1.00  0.00           N  
ATOM   3270  H   ASP   226      25.432  47.289  26.844  1.00  0.00           H  
ATOM   3271  CA  ASP   226      24.629  45.450  27.743  1.00  0.00           C  
ATOM   3272  HA  ASP   226      24.850  44.921  28.670  1.00  0.00           H  
ATOM   3273  CB  ASP   226      23.278  46.202  28.182  1.00  0.00           C  
ATOM   3274  HB2 ASP   226      22.519  45.473  28.465  1.00  0.00           H  
ATOM   3275  HB3 ASP   226      23.489  46.914  28.981  1.00  0.00           H  
ATOM   3276  CG  ASP   226      22.602  47.048  27.116  1.00  0.00           C  
ATOM   3277  OD1 ASP   226      23.077  47.118  25.971  1.00  0.00           O  
ATOM   3278  OD2 ASP   226      21.474  47.587  27.342  1.00  0.00           O  
ATOM   3279  C   ASP   226      24.332  44.364  26.693  1.00  0.00           C  
ATOM   3280  O   ASP   226      24.634  44.477  25.526  1.00  0.00           O  
ATOM   3281  N   GLU   227      23.610  43.361  27.136  1.00  0.00           N  
ATOM   3282  H   GLU   227      23.428  43.171  28.110  1.00  0.00           H  
ATOM   3283  CA  GLU   227      23.056  42.282  26.229  1.00  0.00           C  
ATOM   3284  HA  GLU   227      22.853  41.486  26.946  1.00  0.00           H  
ATOM   3285  CB  GLU   227      21.695  42.696  25.437  1.00  0.00           C  
ATOM   3286  HB2 GLU   227      21.275  41.747  25.104  1.00  0.00           H  
ATOM   3287  HB3 GLU   227      21.935  43.335  24.588  1.00  0.00           H  
ATOM   3288  CG  GLU   227      20.752  43.480  26.405  1.00  0.00           C  
ATOM   3289  HG2 GLU   227      20.745  42.970  27.369  1.00  0.00           H  
ATOM   3290  HG3 GLU   227      21.214  44.466  26.447  1.00  0.00           H  
ATOM   3291  CD  GLU   227      19.312  43.645  25.942  1.00  0.00           C  
ATOM   3292  OE1 GLU   227      18.829  42.907  25.036  1.00  0.00           O  
ATOM   3293  OE2 GLU   227      18.601  44.413  26.532  1.00  0.00           O  
ATOM   3294  C   GLU   227      24.193  41.818  25.315  1.00  0.00           C  
ATOM   3295  O   GLU   227      24.039  41.720  24.095  1.00  0.00           O  
ATOM   3296  N   SER   228      25.359  41.596  25.889  1.00  0.00           N  
ATOM   3297  H   SER   228      25.364  41.738  26.889  1.00  0.00           H  
ATOM   3298  CA  SER   228      26.653  41.175  25.286  1.00  0.00           C  
ATOM   3299  HA  SER   228      26.477  40.973  24.230  1.00  0.00           H  
ATOM   3300  CB  SER   228      27.645  42.318  25.483  1.00  0.00           C  
ATOM   3301  HB2 SER   228      27.741  42.660  26.514  1.00  0.00           H  
ATOM   3302  HB3 SER   228      28.523  41.917  24.977  1.00  0.00           H  
ATOM   3303  OG  SER   228      27.224  43.499  24.808  1.00  0.00           O  
ATOM   3304  HG  SER   228      26.481  43.837  25.314  1.00  0.00           H  
ATOM   3305  C   SER   228      27.158  39.974  26.081  1.00  0.00           C  
ATOM   3306  O   SER   228      27.898  40.083  27.009  1.00  0.00           O  
ATOM   3307  N   LEU   229      26.722  38.800  25.625  1.00  0.00           N  
ATOM   3308  H   LEU   229      26.179  38.767  24.774  1.00  0.00           H  
ATOM   3309  CA  LEU   229      27.210  37.480  26.024  1.00  0.00           C  
ATOM   3310  HA  LEU   229      27.194  37.500  27.114  1.00  0.00           H  
ATOM   3311  CB  LEU   229      26.265  36.327  25.619  1.00  0.00           C  
ATOM   3312  HB2 LEU   229      25.262  36.486  26.015  1.00  0.00           H  
ATOM   3313  HB3 LEU   229      26.220  36.359  24.530  1.00  0.00           H  
ATOM   3314  CG  LEU   229      26.832  34.860  25.971  1.00  0.00           C  
ATOM   3315  HG  LEU   229      27.848  34.706  25.608  1.00  0.00           H  
ATOM   3316  CD1 LEU   229      26.977  34.599  27.474  1.00  0.00           C  
ATOM   3317 HD11 LEU   229      26.533  35.304  28.177  1.00  0.00           H  
ATOM   3318 HD12 LEU   229      26.536  33.624  27.683  1.00  0.00           H  
ATOM   3319 HD13 LEU   229      28.028  34.539  27.757  1.00  0.00           H  
ATOM   3320  CD2 LEU   229      25.923  33.939  25.171  1.00  0.00           C  
ATOM   3321 HD21 LEU   229      24.971  33.822  25.688  1.00  0.00           H  
ATOM   3322 HD22 LEU   229      26.349  32.936  25.143  1.00  0.00           H  
ATOM   3323 HD23 LEU   229      25.680  34.170  24.133  1.00  0.00           H  
ATOM   3324  C   LEU   229      28.676  37.147  25.532  1.00  0.00           C  
ATOM   3325  O   LEU   229      28.932  36.729  24.417  1.00  0.00           O  
ATOM   3326  N   VAL   230      29.645  37.191  26.497  1.00  0.00           N  
ATOM   3327  H   VAL   230      29.405  37.450  27.443  1.00  0.00           H  
ATOM   3328  CA  VAL   230      31.001  36.660  26.211  1.00  0.00           C  
ATOM   3329  HA  VAL   230      31.286  36.848  25.176  1.00  0.00           H  
ATOM   3330  CB  VAL   230      32.114  37.213  27.090  1.00  0.00           C  
ATOM   3331  HB  VAL   230      31.793  37.405  28.114  1.00  0.00           H  
ATOM   3332  CG1 VAL   230      33.254  36.207  27.244  1.00  0.00           C  
ATOM   3333 HG11 VAL   230      33.814  36.153  26.311  1.00  0.00           H  
ATOM   3334 HG12 VAL   230      33.912  36.533  28.050  1.00  0.00           H  
ATOM   3335 HG13 VAL   230      32.935  35.249  27.653  1.00  0.00           H  
ATOM   3336  CG2 VAL   230      32.537  38.650  26.614  1.00  0.00           C  
ATOM   3337 HG21 VAL   230      33.454  38.898  27.149  1.00  0.00           H  
ATOM   3338 HG22 VAL   230      32.743  38.670  25.544  1.00  0.00           H  
ATOM   3339 HG23 VAL   230      31.764  39.411  26.715  1.00  0.00           H  
ATOM   3340  C   VAL   230      30.788  35.127  26.240  1.00  0.00           C  
ATOM   3341  O   VAL   230      30.602  34.524  27.318  1.00  0.00           O  
ATOM   3342  N   THR   231      30.998  34.525  25.049  1.00  0.00           N  
ATOM   3343  H   THR   231      31.020  35.021  24.170  1.00  0.00           H  
ATOM   3344  CA  THR   231      30.866  33.041  24.902  1.00  0.00           C  
ATOM   3345  HA  THR   231      29.954  32.705  25.397  1.00  0.00           H  
ATOM   3346  CB  THR   231      30.705  32.699  23.374  1.00  0.00           C  
ATOM   3347  HB  THR   231      30.668  31.611  23.429  1.00  0.00           H  
ATOM   3348  CG2 THR   231      29.476  33.350  22.812  1.00  0.00           C  
ATOM   3349 HG21 THR   231      29.527  33.262  21.727  1.00  0.00           H  
ATOM   3350 HG22 THR   231      28.684  32.738  23.243  1.00  0.00           H  
ATOM   3351 HG23 THR   231      29.297  34.383  23.109  1.00  0.00           H  
ATOM   3352  OG1 THR   231      31.851  33.127  22.667  1.00  0.00           O  
ATOM   3353  HG1 THR   231      32.013  34.053  22.858  1.00  0.00           H  
ATOM   3354  C   THR   231      32.047  32.232  25.479  1.00  0.00           C  
ATOM   3355  O   THR   231      31.846  31.116  25.957  1.00  0.00           O  
ATOM   3356  N   ARG   232      33.217  32.806  25.513  1.00  0.00           N  
ATOM   3357  H   ARG   232      33.246  33.794  25.303  1.00  0.00           H  
ATOM   3358  CA  ARG   232      34.566  32.277  25.923  1.00  0.00           C  
ATOM   3359  HA  ARG   232      34.542  31.716  26.857  1.00  0.00           H  
ATOM   3360  CB  ARG   232      35.118  31.259  24.940  1.00  0.00           C  
ATOM   3361  HB2 ARG   232      36.082  30.877  25.277  1.00  0.00           H  
ATOM   3362  HB3 ARG   232      34.650  30.276  24.992  1.00  0.00           H  
ATOM   3363  CG  ARG   232      35.122  31.744  23.430  1.00  0.00           C  
ATOM   3364  HG2 ARG   232      34.139  32.128  23.158  1.00  0.00           H  
ATOM   3365  HG3 ARG   232      35.901  32.503  23.348  1.00  0.00           H  
ATOM   3366  CD  ARG   232      35.466  30.561  22.533  1.00  0.00           C  
ATOM   3367  HD2 ARG   232      36.338  30.082  22.978  1.00  0.00           H  
ATOM   3368  HD3 ARG   232      34.545  29.979  22.479  1.00  0.00           H  
ATOM   3369  NE  ARG   232      35.754  30.919  21.154  1.00  0.00           N  
ATOM   3370  HE  ARG   232      34.937  31.183  20.622  1.00  0.00           H  
ATOM   3371  CZ  ARG   232      36.878  30.859  20.410  1.00  0.00           C  
ATOM   3372  NH1 ARG   232      37.988  30.548  20.904  1.00  0.00           N  
ATOM   3373 HH11 ARG   232      38.152  30.193  21.836  1.00  0.00           H  
ATOM   3374 HH12 ARG   232      38.811  30.505  20.320  1.00  0.00           H  
ATOM   3375  NH2 ARG   232      36.896  31.273  19.120  1.00  0.00           N  
ATOM   3376 HH21 ARG   232      36.069  31.662  18.690  1.00  0.00           H  
ATOM   3377 HH22 ARG   232      37.689  31.174  18.503  1.00  0.00           H  
ATOM   3378  C   ARG   232      35.607  33.357  26.053  1.00  0.00           C  
ATOM   3379  O   ARG   232      35.455  34.470  25.439  1.00  0.00           O  
ATOM   3380  N   VAL   233      36.674  33.023  26.683  1.00  0.00           N  
ATOM   3381  H   VAL   233      36.709  32.139  27.169  1.00  0.00           H  
ATOM   3382  CA  VAL   233      37.965  33.755  26.636  1.00  0.00           C  
ATOM   3383  HA  VAL   233      37.717  34.768  26.319  1.00  0.00           H  
ATOM   3384  CB  VAL   233      38.575  33.658  28.087  1.00  0.00           C  
ATOM   3385  HB  VAL   233      38.659  32.601  28.339  1.00  0.00           H  
ATOM   3386  CG1 VAL   233      40.101  34.140  27.996  1.00  0.00           C  
ATOM   3387 HG11 VAL   233      40.767  33.604  27.320  1.00  0.00           H  
ATOM   3388 HG12 VAL   233      40.493  34.054  29.009  1.00  0.00           H  
ATOM   3389 HG13 VAL   233      40.190  35.205  27.781  1.00  0.00           H  
ATOM   3390  CG2 VAL   233      37.811  34.600  29.038  1.00  0.00           C  
ATOM   3391 HG21 VAL   233      37.563  35.533  28.532  1.00  0.00           H  
ATOM   3392 HG22 VAL   233      38.424  34.823  29.911  1.00  0.00           H  
ATOM   3393 HG23 VAL   233      36.846  34.183  29.325  1.00  0.00           H  
ATOM   3394  C   VAL   233      38.766  33.195  25.494  1.00  0.00           C  
ATOM   3395  O   VAL   233      38.829  31.998  25.349  1.00  0.00           O  
ATOM   3396  N   LEU   234      39.434  34.050  24.745  1.00  0.00           N  
ATOM   3397  H   LEU   234      39.302  35.027  24.966  1.00  0.00           H  
ATOM   3398  CA  LEU   234      40.490  33.730  23.818  1.00  0.00           C  
ATOM   3399  HA  LEU   234      40.266  32.758  23.378  1.00  0.00           H  
ATOM   3400  CB  LEU   234      40.478  34.756  22.721  1.00  0.00           C  
ATOM   3401  HB2 LEU   234      40.785  35.716  23.138  1.00  0.00           H  
ATOM   3402  HB3 LEU   234      41.230  34.432  22.002  1.00  0.00           H  
ATOM   3403  CG  LEU   234      39.243  34.910  21.815  1.00  0.00           C  
ATOM   3404  HG  LEU   234      38.332  34.928  22.414  1.00  0.00           H  
ATOM   3405  CD1 LEU   234      39.382  36.142  20.871  1.00  0.00           C  
ATOM   3406 HD11 LEU   234      38.527  36.325  20.220  1.00  0.00           H  
ATOM   3407 HD12 LEU   234      40.332  36.149  20.337  1.00  0.00           H  
ATOM   3408 HD13 LEU   234      39.466  37.077  21.424  1.00  0.00           H  
ATOM   3409  CD2 LEU   234      39.155  33.662  20.914  1.00  0.00           C  
ATOM   3410 HD21 LEU   234      39.832  33.589  20.063  1.00  0.00           H  
ATOM   3411 HD22 LEU   234      39.087  32.775  21.543  1.00  0.00           H  
ATOM   3412 HD23 LEU   234      38.190  33.720  20.410  1.00  0.00           H  
ATOM   3413  C   LEU   234      41.844  33.621  24.462  1.00  0.00           C  
ATOM   3414  O   LEU   234      42.238  34.429  25.333  1.00  0.00           O  
ATOM   3415  N   VAL   235      42.660  32.729  23.897  1.00  0.00           N  
ATOM   3416  H   VAL   235      42.208  32.169  23.188  1.00  0.00           H  
ATOM   3417  CA  VAL   235      43.921  32.349  24.431  1.00  0.00           C  
ATOM   3418  HA  VAL   235      44.387  33.194  24.937  1.00  0.00           H  
ATOM   3419  CB  VAL   235      43.966  31.108  25.386  1.00  0.00           C  
ATOM   3420  HB  VAL   235      43.754  30.242  24.759  1.00  0.00           H  
ATOM   3421  CG1 VAL   235      45.250  30.945  26.152  1.00  0.00           C  
ATOM   3422 HG11 VAL   235      45.315  29.956  26.604  1.00  0.00           H  
ATOM   3423 HG12 VAL   235      45.282  31.740  26.898  1.00  0.00           H  
ATOM   3424 HG13 VAL   235      46.136  31.136  25.547  1.00  0.00           H  
ATOM   3425  CG2 VAL   235      42.856  31.114  26.399  1.00  0.00           C  
ATOM   3426 HG21 VAL   235      42.958  32.044  26.958  1.00  0.00           H  
ATOM   3427 HG22 VAL   235      41.874  31.061  25.930  1.00  0.00           H  
ATOM   3428 HG23 VAL   235      42.959  30.301  27.118  1.00  0.00           H  
ATOM   3429  C   VAL   235      44.917  32.130  23.324  1.00  0.00           C  
ATOM   3430  O   VAL   235      44.575  31.448  22.334  1.00  0.00           O  
ATOM   3431  N   GLU   236      46.077  32.703  23.412  1.00  0.00           N  
ATOM   3432  H   GLU   236      46.329  33.286  24.197  1.00  0.00           H  
ATOM   3433  CA  GLU   236      47.145  32.719  22.413  1.00  0.00           C  
ATOM   3434  HA  GLU   236      47.197  31.766  21.887  1.00  0.00           H  
ATOM   3435  CB  GLU   236      46.655  33.747  21.316  1.00  0.00           C  
ATOM   3436  HB2 GLU   236      46.544  34.740  21.751  1.00  0.00           H  
ATOM   3437  HB3 GLU   236      45.690  33.711  20.811  1.00  0.00           H  
ATOM   3438  CG  GLU   236      47.739  34.029  20.185  1.00  0.00           C  
ATOM   3439  HG2 GLU   236      47.554  34.920  19.585  1.00  0.00           H  
ATOM   3440  HG3 GLU   236      48.709  34.273  20.619  1.00  0.00           H  
ATOM   3441  CD  GLU   236      47.899  32.913  19.199  1.00  0.00           C  
ATOM   3442  OE1 GLU   236      48.613  33.263  18.204  1.00  0.00           O  
ATOM   3443  OE2 GLU   236      47.411  31.798  19.424  1.00  0.00           O  
ATOM   3444  C   GLU   236      48.544  33.011  22.985  1.00  0.00           C  
ATOM   3445  O   GLU   236      48.750  33.653  24.021  1.00  0.00           O  
ATOM   3446  N   ASP   237      49.542  32.351  22.396  1.00  0.00           N  
ATOM   3447  H   ASP   237      49.273  32.003  21.487  1.00  0.00           H  
ATOM   3448  CA  ASP   237      50.906  32.077  23.043  1.00  0.00           C  
ATOM   3449  HA  ASP   237      51.393  31.328  22.419  1.00  0.00           H  
ATOM   3450  CB  ASP   237      51.740  33.391  22.820  1.00  0.00           C  
ATOM   3451  HB2 ASP   237      51.114  34.214  23.166  1.00  0.00           H  
ATOM   3452  HB3 ASP   237      52.661  33.450  23.399  1.00  0.00           H  
ATOM   3453  CG  ASP   237      52.194  33.540  21.322  1.00  0.00           C  
ATOM   3454  OD1 ASP   237      52.189  32.614  20.532  1.00  0.00           O  
ATOM   3455  OD2 ASP   237      52.466  34.660  20.807  1.00  0.00           O  
ATOM   3456  C   ASP   237      50.858  31.610  24.530  1.00  0.00           C  
ATOM   3457  O   ASP   237      51.764  32.056  25.279  1.00  0.00           O  
ATOM   3458  N   GLY   238      49.889  30.853  24.932  1.00  0.00           N  
ATOM   3459  H   GLY   238      49.190  30.606  24.245  1.00  0.00           H  
ATOM   3460  CA  GLY   238      49.688  30.499  26.346  1.00  0.00           C  
ATOM   3461  HA2 GLY   238      49.022  29.642  26.252  1.00  0.00           H  
ATOM   3462  HA3 GLY   238      50.546  29.934  26.711  1.00  0.00           H  
ATOM   3463  C   GLY   238      49.084  31.496  27.381  1.00  0.00           C  
ATOM   3464  O   GLY   238      48.913  31.252  28.503  1.00  0.00           O  
ATOM   3465  N   THR   239      48.662  32.655  26.840  1.00  0.00           N  
ATOM   3466  H   THR   239      48.825  32.754  25.848  1.00  0.00           H  
ATOM   3467  CA  THR   239      48.228  33.804  27.653  1.00  0.00           C  
ATOM   3468  HA  THR   239      48.008  33.587  28.698  1.00  0.00           H  
ATOM   3469  CB  THR   239      49.191  34.997  27.618  1.00  0.00           C  
ATOM   3470  HB  THR   239      48.637  35.853  28.004  1.00  0.00           H  
ATOM   3471  CG2 THR   239      50.560  34.846  28.365  1.00  0.00           C  
ATOM   3472 HG21 THR   239      51.135  34.200  27.701  1.00  0.00           H  
ATOM   3473 HG22 THR   239      51.057  35.811  28.465  1.00  0.00           H  
ATOM   3474 HG23 THR   239      50.401  34.274  29.278  1.00  0.00           H  
ATOM   3475  OG1 THR   239      49.503  35.379  26.264  1.00  0.00           O  
ATOM   3476  HG1 THR   239      49.225  34.651  25.704  1.00  0.00           H  
ATOM   3477  C   THR   239      46.935  34.253  27.117  1.00  0.00           C  
ATOM   3478  O   THR   239      46.517  33.898  26.013  1.00  0.00           O  
ATOM   3479  N   ALA   240      46.173  35.062  27.890  1.00  0.00           N  
ATOM   3480  H   ALA   240      46.665  35.250  28.752  1.00  0.00           H  
ATOM   3481  CA  ALA   240      44.881  35.653  27.645  1.00  0.00           C  
ATOM   3482  HA  ALA   240      44.225  34.802  27.457  1.00  0.00           H  
ATOM   3483  CB  ALA   240      44.446  36.469  28.805  1.00  0.00           C  
ATOM   3484  HB1 ALA   240      45.111  37.305  29.023  1.00  0.00           H  
ATOM   3485  HB2 ALA   240      44.257  35.770  29.620  1.00  0.00           H  
ATOM   3486  HB3 ALA   240      43.533  37.023  28.587  1.00  0.00           H  
ATOM   3487  C   ALA   240      44.958  36.550  26.375  1.00  0.00           C  
ATOM   3488  O   ALA   240      45.888  37.309  26.306  1.00  0.00           O  
ATOM   3489  N   ALA   241      44.083  36.456  25.375  1.00  0.00           N  
ATOM   3490  H   ALA   241      43.294  35.853  25.560  1.00  0.00           H  
ATOM   3491  CA  ALA   241      44.143  37.217  24.089  1.00  0.00           C  
ATOM   3492  HA  ALA   241      45.016  37.854  24.233  1.00  0.00           H  
ATOM   3493  CB  ALA   241      44.532  36.144  23.040  1.00  0.00           C  
ATOM   3494  HB1 ALA   241      43.847  35.297  23.090  1.00  0.00           H  
ATOM   3495  HB2 ALA   241      44.415  36.641  22.077  1.00  0.00           H  
ATOM   3496  HB3 ALA   241      45.521  35.756  23.284  1.00  0.00           H  
ATOM   3497  C   ALA   241      42.876  38.044  23.636  1.00  0.00           C  
ATOM   3498  O   ALA   241      43.022  38.881  22.712  1.00  0.00           O  
ATOM   3499  N   GLY   242      41.714  37.838  24.228  1.00  0.00           N  
ATOM   3500  H   GLY   242      41.559  37.057  24.849  1.00  0.00           H  
ATOM   3501  CA  GLY   242      40.510  38.484  23.826  1.00  0.00           C  
ATOM   3502  HA2 GLY   242      40.498  39.512  24.191  1.00  0.00           H  
ATOM   3503  HA3 GLY   242      40.366  38.463  22.746  1.00  0.00           H  
ATOM   3504  C   GLY   242      39.198  37.779  24.353  1.00  0.00           C  
ATOM   3505  O   GLY   242      39.273  36.786  25.099  1.00  0.00           O  
ATOM   3506  N   VAL   243      38.071  38.247  23.888  1.00  0.00           N  
ATOM   3507  H   VAL   243      38.170  39.018  23.243  1.00  0.00           H  
ATOM   3508  CA  VAL   243      36.811  37.553  24.148  1.00  0.00           C  
ATOM   3509  HA  VAL   243      37.007  36.560  24.553  1.00  0.00           H  
ATOM   3510  CB  VAL   243      35.985  38.281  25.295  1.00  0.00           C  
ATOM   3511  HB  VAL   243      34.960  37.919  25.379  1.00  0.00           H  
ATOM   3512  CG1 VAL   243      36.525  37.887  26.634  1.00  0.00           C  
ATOM   3513 HG11 VAL   243      36.686  36.817  26.763  1.00  0.00           H  
ATOM   3514 HG12 VAL   243      35.887  38.257  27.437  1.00  0.00           H  
ATOM   3515 HG13 VAL   243      37.475  38.372  26.859  1.00  0.00           H  
ATOM   3516  CG2 VAL   243      36.033  39.829  25.274  1.00  0.00           C  
ATOM   3517 HG21 VAL   243      35.395  40.175  26.087  1.00  0.00           H  
ATOM   3518 HG22 VAL   243      35.569  40.239  24.377  1.00  0.00           H  
ATOM   3519 HG23 VAL   243      37.055  40.191  25.389  1.00  0.00           H  
ATOM   3520  C   VAL   243      35.952  37.449  22.920  1.00  0.00           C  
ATOM   3521  O   VAL   243      35.889  38.387  22.116  1.00  0.00           O  
ATOM   3522  N   GLU   244      35.206  36.370  22.777  1.00  0.00           N  
ATOM   3523  H   GLU   244      34.992  35.706  23.507  1.00  0.00           H  
ATOM   3524  CA  GLU   244      34.323  36.293  21.504  1.00  0.00           C  
ATOM   3525  HA  GLU   244      34.501  37.037  20.728  1.00  0.00           H  
ATOM   3526  CB  GLU   244      34.625  34.856  20.951  1.00  0.00           C  
ATOM   3527  HB2 GLU   244      34.432  34.005  21.603  1.00  0.00           H  
ATOM   3528  HB3 GLU   244      35.689  34.836  20.713  1.00  0.00           H  
ATOM   3529  CG  GLU   244      33.961  34.538  19.631  1.00  0.00           C  
ATOM   3530  HG2 GLU   244      32.898  34.331  19.754  1.00  0.00           H  
ATOM   3531  HG3 GLU   244      33.977  35.401  18.964  1.00  0.00           H  
ATOM   3532  CD  GLU   244      34.572  33.323  18.943  1.00  0.00           C  
ATOM   3533  OE1 GLU   244      35.560  33.422  18.216  1.00  0.00           O  
ATOM   3534  OE2 GLU   244      34.122  32.175  19.291  1.00  0.00           O  
ATOM   3535  C   GLU   244      32.907  36.503  22.097  1.00  0.00           C  
ATOM   3536  O   GLU   244      32.401  35.814  23.008  1.00  0.00           O  
ATOM   3537  N   VAL   245      32.316  37.613  21.595  1.00  0.00           N  
ATOM   3538  H   VAL   245      32.847  38.125  20.906  1.00  0.00           H  
ATOM   3539  CA  VAL   245      31.166  38.329  22.170  1.00  0.00           C  
ATOM   3540  HA  VAL   245      30.839  37.741  23.027  1.00  0.00           H  
ATOM   3541  CB  VAL   245      31.589  39.642  22.735  1.00  0.00           C  
ATOM   3542  HB  VAL   245      32.398  39.534  23.457  1.00  0.00           H  
ATOM   3543  CG1 VAL   245      31.967  40.709  21.655  1.00  0.00           C  
ATOM   3544 HG11 VAL   245      32.605  41.485  22.079  1.00  0.00           H  
ATOM   3545 HG12 VAL   245      32.553  40.309  20.827  1.00  0.00           H  
ATOM   3546 HG13 VAL   245      31.032  41.047  21.207  1.00  0.00           H  
ATOM   3547  CG2 VAL   245      30.514  40.309  23.488  1.00  0.00           C  
ATOM   3548 HG21 VAL   245      30.764  41.263  23.952  1.00  0.00           H  
ATOM   3549 HG22 VAL   245      30.076  39.736  24.305  1.00  0.00           H  
ATOM   3550 HG23 VAL   245      29.749  40.478  22.730  1.00  0.00           H  
ATOM   3551  C   VAL   245      29.956  38.329  21.161  1.00  0.00           C  
ATOM   3552  O   VAL   245      30.024  38.688  19.987  1.00  0.00           O  
ATOM   3553  N   GLN   246      28.904  37.717  21.751  1.00  0.00           N  
ATOM   3554  H   GLN   246      28.997  37.634  22.753  1.00  0.00           H  
ATOM   3555  CA  GLN   246      27.599  37.571  21.058  1.00  0.00           C  
ATOM   3556  HA  GLN   246      27.841  37.661  19.999  1.00  0.00           H  
ATOM   3557  CB  GLN   246      26.942  36.235  21.364  1.00  0.00           C  
ATOM   3558  HB2 GLN   246      27.591  35.416  21.054  1.00  0.00           H  
ATOM   3559  HB3 GLN   246      26.797  36.345  22.439  1.00  0.00           H  
ATOM   3560  CG  GLN   246      25.626  35.904  20.651  1.00  0.00           C  
ATOM   3561  HG2 GLN   246      25.962  35.865  19.615  1.00  0.00           H  
ATOM   3562  HG3 GLN   246      24.942  36.749  20.726  1.00  0.00           H  
ATOM   3563  CD  GLN   246      24.941  34.601  21.057  1.00  0.00           C  
ATOM   3564  OE1 GLN   246      23.883  34.668  21.553  1.00  0.00           O  
ATOM   3565  NE2 GLN   246      25.537  33.463  20.893  1.00  0.00           N  
ATOM   3566 HE21 GLN   246      26.440  33.448  20.439  1.00  0.00           H  
ATOM   3567 HE22 GLN   246      25.101  32.597  21.174  1.00  0.00           H  
ATOM   3568  C   GLN   246      26.729  38.851  21.489  1.00  0.00           C  
ATOM   3569  O   GLN   246      26.420  39.077  22.665  1.00  0.00           O  
ATOM   3570  N   ASP   247      26.252  39.587  20.437  1.00  0.00           N  
ATOM   3571  H   ASP   247      26.384  39.162  19.530  1.00  0.00           H  
ATOM   3572  CA  ASP   247      25.218  40.622  20.546  1.00  0.00           C  
ATOM   3573  HA  ASP   247      25.441  41.332  21.343  1.00  0.00           H  
ATOM   3574  CB  ASP   247      25.129  41.497  19.275  1.00  0.00           C  
ATOM   3575  HB2 ASP   247      24.985  40.819  18.434  1.00  0.00           H  
ATOM   3576  HB3 ASP   247      26.042  42.039  19.029  1.00  0.00           H  
ATOM   3577  CG  ASP   247      24.099  42.572  19.308  1.00  0.00           C  
ATOM   3578  OD1 ASP   247      23.400  42.773  18.301  1.00  0.00           O  
ATOM   3579  OD2 ASP   247      24.116  43.270  20.292  1.00  0.00           O  
ATOM   3580  C   ASP   247      23.871  39.915  20.898  1.00  0.00           C  
ATOM   3581  O   ASP   247      23.061  39.514  20.007  1.00  0.00           O  
ATOM   3582  N   ARG   248      23.598  39.642  22.192  1.00  0.00           N  
ATOM   3583  H   ARG   248      24.277  40.000  22.848  1.00  0.00           H  
ATOM   3584  CA  ARG   248      22.490  38.713  22.573  1.00  0.00           C  
ATOM   3585  HA  ARG   248      22.656  37.748  22.094  1.00  0.00           H  
ATOM   3586  CB  ARG   248      22.480  38.441  24.033  1.00  0.00           C  
ATOM   3587  HB2 ARG   248      23.530  38.361  24.316  1.00  0.00           H  
ATOM   3588  HB3 ARG   248      22.108  39.372  24.460  1.00  0.00           H  
ATOM   3589  CG  ARG   248      21.767  37.259  24.613  1.00  0.00           C  
ATOM   3590  HG2 ARG   248      22.023  37.163  25.668  1.00  0.00           H  
ATOM   3591  HG3 ARG   248      20.678  37.214  24.587  1.00  0.00           H  
ATOM   3592  CD  ARG   248      22.274  35.967  23.928  1.00  0.00           C  
ATOM   3593  HD2 ARG   248      21.899  35.872  22.910  1.00  0.00           H  
ATOM   3594  HD3 ARG   248      23.359  35.913  24.013  1.00  0.00           H  
ATOM   3595  NE  ARG   248      21.685  34.848  24.709  1.00  0.00           N  
ATOM   3596  HE  ARG   248      21.192  35.068  25.563  1.00  0.00           H  
ATOM   3597  CZ  ARG   248      21.502  33.611  24.381  1.00  0.00           C  
ATOM   3598  NH1 ARG   248      21.904  33.222  23.201  1.00  0.00           N  
ATOM   3599 HH11 ARG   248      22.360  33.896  22.603  1.00  0.00           H  
ATOM   3600 HH12 ARG   248      21.805  32.235  23.008  1.00  0.00           H  
ATOM   3601  NH2 ARG   248      20.856  32.794  25.160  1.00  0.00           N  
ATOM   3602 HH21 ARG   248      20.330  33.192  25.925  1.00  0.00           H  
ATOM   3603 HH22 ARG   248      20.626  31.844  24.905  1.00  0.00           H  
ATOM   3604  C   ARG   248      21.154  39.219  22.113  1.00  0.00           C  
ATOM   3605  O   ARG   248      20.238  38.399  22.031  1.00  0.00           O  
ATOM   3606  N   ARG   249      20.993  40.519  21.726  1.00  0.00           N  
ATOM   3607  H   ARG   249      21.904  40.944  21.631  1.00  0.00           H  
ATOM   3608  CA  ARG   249      19.803  41.117  21.043  1.00  0.00           C  
ATOM   3609  HA  ARG   249      18.975  40.927  21.725  1.00  0.00           H  
ATOM   3610  CB  ARG   249      20.019  42.618  20.779  1.00  0.00           C  
ATOM   3611  HB2 ARG   249      19.239  42.961  20.099  1.00  0.00           H  
ATOM   3612  HB3 ARG   249      20.965  42.796  20.267  1.00  0.00           H  
ATOM   3613  CG  ARG   249      19.928  43.414  22.087  1.00  0.00           C  
ATOM   3614  HG2 ARG   249      18.941  43.183  22.489  1.00  0.00           H  
ATOM   3615  HG3 ARG   249      20.759  43.164  22.746  1.00  0.00           H  
ATOM   3616  CD  ARG   249      20.161  44.916  21.754  1.00  0.00           C  
ATOM   3617  HD2 ARG   249      19.497  45.232  20.950  1.00  0.00           H  
ATOM   3618  HD3 ARG   249      21.115  45.079  21.253  1.00  0.00           H  
ATOM   3619  NE  ARG   249      20.061  45.955  22.822  1.00  0.00           N  
ATOM   3620  HE  ARG   249      19.233  46.532  22.879  1.00  0.00           H  
ATOM   3621  CZ  ARG   249      20.919  46.421  23.653  1.00  0.00           C  
ATOM   3622  NH1 ARG   249      22.135  46.061  23.647  1.00  0.00           N  
ATOM   3623 HH11 ARG   249      22.467  45.493  22.881  1.00  0.00           H  
ATOM   3624 HH12 ARG   249      22.804  46.479  24.278  1.00  0.00           H  
ATOM   3625  NH2 ARG   249      20.513  47.191  24.590  1.00  0.00           N  
ATOM   3626 HH21 ARG   249      19.538  47.245  24.846  1.00  0.00           H  
ATOM   3627 HH22 ARG   249      21.227  47.516  25.227  1.00  0.00           H  
ATOM   3628  C   ARG   249      19.515  40.462  19.721  1.00  0.00           C  
ATOM   3629  O   ARG   249      18.374  40.487  19.309  1.00  0.00           O  
ATOM   3630  N   SER   250      20.555  39.897  18.950  1.00  0.00           N  
ATOM   3631  H   SER   250      21.461  39.872  19.397  1.00  0.00           H  
ATOM   3632  CA  SER   250      20.459  39.693  17.512  1.00  0.00           C  
ATOM   3633  HA  SER   250      19.446  39.757  17.114  1.00  0.00           H  
ATOM   3634  CB  SER   250      21.100  40.883  16.733  1.00  0.00           C  
ATOM   3635  HB2 SER   250      20.879  40.753  15.674  1.00  0.00           H  
ATOM   3636  HB3 SER   250      20.754  41.893  16.948  1.00  0.00           H  
ATOM   3637  OG  SER   250      22.464  40.769  16.862  1.00  0.00           O  
ATOM   3638  HG  SER   250      22.713  41.436  17.505  1.00  0.00           H  
ATOM   3639  C   SER   250      21.037  38.391  17.125  1.00  0.00           C  
ATOM   3640  O   SER   250      20.711  37.854  16.074  1.00  0.00           O  
ATOM   3641  N   GLY   251      22.016  37.915  17.911  1.00  0.00           N  
ATOM   3642  H   GLY   251      22.187  38.385  18.788  1.00  0.00           H  
ATOM   3643  CA  GLY   251      22.823  36.648  17.804  1.00  0.00           C  
ATOM   3644  HA2 GLY   251      23.278  36.525  18.787  1.00  0.00           H  
ATOM   3645  HA3 GLY   251      22.171  35.810  17.557  1.00  0.00           H  
ATOM   3646  C   GLY   251      23.955  36.774  16.679  1.00  0.00           C  
ATOM   3647  O   GLY   251      24.568  35.800  16.316  1.00  0.00           O  
ATOM   3648  N   ASP   252      24.343  37.953  16.147  1.00  0.00           N  
ATOM   3649  H   ASP   252      23.672  38.691  16.303  1.00  0.00           H  
ATOM   3650  CA  ASP   252      25.671  38.174  15.646  1.00  0.00           C  
ATOM   3651  HA  ASP   252      25.904  37.354  14.966  1.00  0.00           H  
ATOM   3652  CB  ASP   252      25.896  39.565  15.072  1.00  0.00           C  
ATOM   3653  HB2 ASP   252      25.919  40.319  15.858  1.00  0.00           H  
ATOM   3654  HB3 ASP   252      26.875  39.482  14.600  1.00  0.00           H  
ATOM   3655  CG  ASP   252      24.910  39.857  13.984  1.00  0.00           C  
ATOM   3656  OD1 ASP   252      24.895  41.029  13.514  1.00  0.00           O  
ATOM   3657  OD2 ASP   252      24.077  39.085  13.605  1.00  0.00           O  
ATOM   3658  C   ASP   252      26.773  37.936  16.757  1.00  0.00           C  
ATOM   3659  O   ASP   252      26.514  38.080  17.975  1.00  0.00           O  
ATOM   3660  N   THR   253      27.928  37.478  16.321  1.00  0.00           N  
ATOM   3661  H   THR   253      28.067  37.293  15.338  1.00  0.00           H  
ATOM   3662  CA  THR   253      29.135  37.301  17.151  1.00  0.00           C  
ATOM   3663  HA  THR   253      29.032  37.786  18.121  1.00  0.00           H  
ATOM   3664  CB  THR   253      29.306  35.803  17.410  1.00  0.00           C  
ATOM   3665  HB  THR   253      29.107  35.289  16.470  1.00  0.00           H  
ATOM   3666  CG2 THR   253      30.599  35.278  18.027  1.00  0.00           C  
ATOM   3667 HG21 THR   253      30.675  34.205  18.203  1.00  0.00           H  
ATOM   3668 HG22 THR   253      30.765  35.927  18.887  1.00  0.00           H  
ATOM   3669 HG23 THR   253      31.391  35.503  17.313  1.00  0.00           H  
ATOM   3670  OG1 THR   253      28.340  35.585  18.436  1.00  0.00           O  
ATOM   3671  HG1 THR   253      27.704  36.291  18.300  1.00  0.00           H  
ATOM   3672  C   THR   253      30.408  37.970  16.584  1.00  0.00           C  
ATOM   3673  O   THR   253      30.487  38.014  15.336  1.00  0.00           O  
ATOM   3674  N   TYR   254      31.375  38.295  17.346  1.00  0.00           N  
ATOM   3675  H   TYR   254      31.281  38.124  18.337  1.00  0.00           H  
ATOM   3676  CA  TYR   254      32.517  39.143  16.912  1.00  0.00           C  
ATOM   3677  HA  TYR   254      32.906  38.851  15.937  1.00  0.00           H  
ATOM   3678  CB  TYR   254      32.174  40.546  17.132  1.00  0.00           C  
ATOM   3679  HB2 TYR   254      33.050  41.193  17.073  1.00  0.00           H  
ATOM   3680  HB3 TYR   254      31.675  40.838  18.057  1.00  0.00           H  
ATOM   3681  CG  TYR   254      31.289  41.039  16.036  1.00  0.00           C  
ATOM   3682  CD1 TYR   254      31.800  41.217  14.762  1.00  0.00           C  
ATOM   3683  HD1 TYR   254      32.871  41.120  14.667  1.00  0.00           H  
ATOM   3684  CE1 TYR   254      31.007  41.600  13.688  1.00  0.00           C  
ATOM   3685  HE1 TYR   254      31.402  41.671  12.685  1.00  0.00           H  
ATOM   3686  CZ  TYR   254      29.621  41.718  13.836  1.00  0.00           C  
ATOM   3687  OH  TYR   254      28.818  41.946  12.796  1.00  0.00           O  
ATOM   3688  HH  TYR   254      29.331  42.495  12.199  1.00  0.00           H  
ATOM   3689  CE2 TYR   254      29.099  41.495  15.146  1.00  0.00           C  
ATOM   3690  HE2 TYR   254      28.031  41.647  15.118  1.00  0.00           H  
ATOM   3691  CD2 TYR   254      29.851  41.172  16.271  1.00  0.00           C  
ATOM   3692  HD2 TYR   254      29.516  41.098  17.295  1.00  0.00           H  
ATOM   3693  C   TYR   254      33.733  38.716  17.806  1.00  0.00           C  
ATOM   3694  O   TYR   254      33.525  38.455  18.987  1.00  0.00           O  
ATOM   3695  N   GLN   255      34.970  38.844  17.309  1.00  0.00           N  
ATOM   3696  H   GLN   255      35.071  39.250  16.390  1.00  0.00           H  
ATOM   3697  CA  GLN   255      36.157  38.828  18.215  1.00  0.00           C  
ATOM   3698  HA  GLN   255      35.934  38.230  19.098  1.00  0.00           H  
ATOM   3699  CB  GLN   255      37.327  38.030  17.492  1.00  0.00           C  
ATOM   3700  HB2 GLN   255      37.528  38.423  16.496  1.00  0.00           H  
ATOM   3701  HB3 GLN   255      38.175  38.109  18.172  1.00  0.00           H  
ATOM   3702  CG  GLN   255      36.943  36.595  17.268  1.00  0.00           C  
ATOM   3703  HG2 GLN   255      36.328  36.209  18.082  1.00  0.00           H  
ATOM   3704  HG3 GLN   255      36.352  36.427  16.368  1.00  0.00           H  
ATOM   3705  CD  GLN   255      38.128  35.666  17.130  1.00  0.00           C  
ATOM   3706  OE1 GLN   255      39.168  36.011  16.631  1.00  0.00           O  
ATOM   3707  NE2 GLN   255      37.973  34.438  17.603  1.00  0.00           N  
ATOM   3708 HE21 GLN   255      37.094  34.137  18.000  1.00  0.00           H  
ATOM   3709 HE22 GLN   255      38.656  33.750  17.321  1.00  0.00           H  
ATOM   3710  C   GLN   255      36.536  40.225  18.602  1.00  0.00           C  
ATOM   3711  O   GLN   255      36.423  41.095  17.698  1.00  0.00           O  
ATOM   3712  N   VAL   256      37.065  40.444  19.804  1.00  0.00           N  
ATOM   3713  H   VAL   256      37.012  39.652  20.427  1.00  0.00           H  
ATOM   3714  CA  VAL   256      37.709  41.629  20.296  1.00  0.00           C  
ATOM   3715  HA  VAL   256      38.050  42.237  19.458  1.00  0.00           H  
ATOM   3716  CB  VAL   256      36.749  42.494  21.187  1.00  0.00           C  
ATOM   3717  HB  VAL   256      35.912  42.792  20.556  1.00  0.00           H  
ATOM   3718  CG1 VAL   256      36.153  42.006  22.493  1.00  0.00           C  
ATOM   3719 HG11 VAL   256      35.483  42.837  22.716  1.00  0.00           H  
ATOM   3720 HG12 VAL   256      35.649  41.067  22.264  1.00  0.00           H  
ATOM   3721 HG13 VAL   256      36.941  41.757  23.203  1.00  0.00           H  
ATOM   3722  CG2 VAL   256      37.245  43.938  21.417  1.00  0.00           C  
ATOM   3723 HG21 VAL   256      38.197  44.050  21.936  1.00  0.00           H  
ATOM   3724 HG22 VAL   256      36.550  44.444  22.088  1.00  0.00           H  
ATOM   3725 HG23 VAL   256      37.346  44.394  20.432  1.00  0.00           H  
ATOM   3726  C   VAL   256      39.009  41.176  20.978  1.00  0.00           C  
ATOM   3727  O   VAL   256      38.947  40.297  21.798  1.00  0.00           O  
ATOM   3728  N   ALA   257      40.128  41.772  20.561  1.00  0.00           N  
ATOM   3729  H   ALA   257      40.051  42.375  19.755  1.00  0.00           H  
ATOM   3730  CA  ALA   257      41.426  41.377  21.074  1.00  0.00           C  
ATOM   3731  HA  ALA   257      41.442  40.299  21.233  1.00  0.00           H  
ATOM   3732  CB  ALA   257      42.452  41.780  19.984  1.00  0.00           C  
ATOM   3733  HB1 ALA   257      42.364  41.138  19.108  1.00  0.00           H  
ATOM   3734  HB2 ALA   257      43.453  41.595  20.374  1.00  0.00           H  
ATOM   3735  HB3 ALA   257      42.424  42.816  19.648  1.00  0.00           H  
ATOM   3736  C   ALA   257      41.651  42.177  22.378  1.00  0.00           C  
ATOM   3737  O   ALA   257      41.277  43.270  22.481  1.00  0.00           O  
ATOM   3738  N   ALA   258      42.310  41.583  23.382  1.00  0.00           N  
ATOM   3739  H   ALA   258      42.698  40.664  23.225  1.00  0.00           H  
ATOM   3740  CA  ALA   258      42.495  42.157  24.712  1.00  0.00           C  
ATOM   3741  HA  ALA   258      42.631  43.238  24.681  1.00  0.00           H  
ATOM   3742  CB  ALA   258      41.355  41.830  25.678  1.00  0.00           C  
ATOM   3743  HB1 ALA   258      41.657  42.349  26.588  1.00  0.00           H  
ATOM   3744  HB2 ALA   258      40.395  42.021  25.199  1.00  0.00           H  
ATOM   3745  HB3 ALA   258      41.346  40.769  25.927  1.00  0.00           H  
ATOM   3746  C   ALA   258      43.743  41.515  25.334  1.00  0.00           C  
ATOM   3747  O   ALA   258      44.149  40.379  25.031  1.00  0.00           O  
ATOM   3748  N   ARG   259      44.483  42.327  26.080  1.00  0.00           N  
ATOM   3749  H   ARG   259      44.153  43.271  26.216  1.00  0.00           H  
ATOM   3750  CA  ARG   259      45.783  41.981  26.738  1.00  0.00           C  
ATOM   3751  HA  ARG   259      46.230  41.247  26.068  1.00  0.00           H  
ATOM   3752  CB  ARG   259      46.550  43.285  26.782  1.00  0.00           C  
ATOM   3753  HB2 ARG   259      46.283  43.649  25.790  1.00  0.00           H  
ATOM   3754  HB3 ARG   259      46.155  43.989  27.515  1.00  0.00           H  
ATOM   3755  CG  ARG   259      48.055  43.054  26.874  1.00  0.00           C  
ATOM   3756  HG2 ARG   259      48.304  42.403  27.712  1.00  0.00           H  
ATOM   3757  HG3 ARG   259      48.408  42.630  25.934  1.00  0.00           H  
ATOM   3758  CD  ARG   259      48.719  44.421  27.131  1.00  0.00           C  
ATOM   3759  HD2 ARG   259      49.799  44.324  27.237  1.00  0.00           H  
ATOM   3760  HD3 ARG   259      48.279  44.934  27.987  1.00  0.00           H  
ATOM   3761  NE  ARG   259      48.451  45.255  25.870  1.00  0.00           N  
ATOM   3762  HE  ARG   259      47.977  44.784  25.114  1.00  0.00           H  
ATOM   3763  CZ  ARG   259      49.058  46.356  25.551  1.00  0.00           C  
ATOM   3764  NH1 ARG   259      49.889  46.994  26.402  1.00  0.00           N  
ATOM   3765 HH11 ARG   259      50.266  46.564  27.234  1.00  0.00           H  
ATOM   3766 HH12 ARG   259      50.151  47.955  26.231  1.00  0.00           H  
ATOM   3767  NH2 ARG   259      48.816  46.925  24.432  1.00  0.00           N  
ATOM   3768 HH21 ARG   259      48.130  46.525  23.808  1.00  0.00           H  
ATOM   3769 HH22 ARG   259      49.432  47.674  24.150  1.00  0.00           H  
ATOM   3770  C   ARG   259      45.578  41.434  28.186  1.00  0.00           C  
ATOM   3771  O   ARG   259      46.229  40.524  28.610  1.00  0.00           O  
ATOM   3772  N   TYR   260      44.516  41.878  28.837  1.00  0.00           N  
ATOM   3773  H   TYR   260      43.889  42.622  28.566  1.00  0.00           H  
ATOM   3774  CA  TYR   260      44.150  41.288  30.132  1.00  0.00           C  
ATOM   3775  HA  TYR   260      44.704  40.401  30.440  1.00  0.00           H  
ATOM   3776  CB  TYR   260      44.490  42.268  31.166  1.00  0.00           C  
ATOM   3777  HB2 TYR   260      43.967  43.190  30.911  1.00  0.00           H  
ATOM   3778  HB3 TYR   260      44.142  41.969  32.155  1.00  0.00           H  
ATOM   3779  CG  TYR   260      45.956  42.632  31.245  1.00  0.00           C  
ATOM   3780  CD1 TYR   260      46.417  43.748  30.570  1.00  0.00           C  
ATOM   3781  HD1 TYR   260      45.716  44.350  30.012  1.00  0.00           H  
ATOM   3782  CE1 TYR   260      47.757  44.093  30.675  1.00  0.00           C  
ATOM   3783  HE1 TYR   260      48.051  45.014  30.192  1.00  0.00           H  
ATOM   3784  CZ  TYR   260      48.670  43.181  31.210  1.00  0.00           C  
ATOM   3785  OH  TYR   260      50.008  43.480  31.108  1.00  0.00           O  
ATOM   3786  HH  TYR   260      50.601  42.782  31.394  1.00  0.00           H  
ATOM   3787  CE2 TYR   260      48.252  42.023  31.841  1.00  0.00           C  
ATOM   3788  HE2 TYR   260      48.987  41.324  32.213  1.00  0.00           H  
ATOM   3789  CD2 TYR   260      46.849  41.824  31.945  1.00  0.00           C  
ATOM   3790  HD2 TYR   260      46.560  40.932  32.481  1.00  0.00           H  
ATOM   3791  C   TYR   260      42.657  40.967  30.114  1.00  0.00           C  
ATOM   3792  O   TYR   260      41.939  41.704  29.436  1.00  0.00           O  
ATOM   3793  N   VAL   261      42.169  39.977  30.841  1.00  0.00           N  
ATOM   3794  H   VAL   261      42.788  39.482  31.467  1.00  0.00           H  
ATOM   3795  CA  VAL   261      40.848  39.427  30.681  1.00  0.00           C  
ATOM   3796  HA  VAL   261      40.110  40.131  30.299  1.00  0.00           H  
ATOM   3797  CB  VAL   261      40.683  38.249  29.619  1.00  0.00           C  
ATOM   3798  HB  VAL   261      41.406  37.475  29.877  1.00  0.00           H  
ATOM   3799  CG1 VAL   261      39.240  37.699  29.653  1.00  0.00           C  
ATOM   3800 HG11 VAL   261      39.120  37.082  28.761  1.00  0.00           H  
ATOM   3801 HG12 VAL   261      38.591  38.570  29.571  1.00  0.00           H  
ATOM   3802 HG13 VAL   261      39.141  37.231  30.632  1.00  0.00           H  
ATOM   3803  CG2 VAL   261      41.073  38.764  28.149  1.00  0.00           C  
ATOM   3804 HG21 VAL   261      42.046  39.247  28.240  1.00  0.00           H  
ATOM   3805 HG22 VAL   261      41.016  37.916  27.467  1.00  0.00           H  
ATOM   3806 HG23 VAL   261      40.374  39.467  27.697  1.00  0.00           H  
ATOM   3807  C   VAL   261      40.313  39.002  32.083  1.00  0.00           C  
ATOM   3808  O   VAL   261      41.057  38.493  32.865  1.00  0.00           O  
ATOM   3809  N   VAL   262      39.064  39.290  32.399  1.00  0.00           N  
ATOM   3810  H   VAL   262      38.478  39.806  31.759  1.00  0.00           H  
ATOM   3811  CA  VAL   262      38.574  39.196  33.789  1.00  0.00           C  
ATOM   3812  HA  VAL   262      39.211  38.507  34.345  1.00  0.00           H  
ATOM   3813  CB  VAL   262      38.582  40.554  34.438  1.00  0.00           C  
ATOM   3814  HB  VAL   262      37.859  41.198  33.938  1.00  0.00           H  
ATOM   3815  CG1 VAL   262      38.041  40.380  35.869  1.00  0.00           C  
ATOM   3816 HG11 VAL   262      38.837  39.928  36.460  1.00  0.00           H  
ATOM   3817 HG12 VAL   262      37.098  39.843  35.970  1.00  0.00           H  
ATOM   3818 HG13 VAL   262      37.987  41.400  36.250  1.00  0.00           H  
ATOM   3819  CG2 VAL   262      39.935  41.301  34.441  1.00  0.00           C  
ATOM   3820 HG21 VAL   262      40.436  41.537  33.502  1.00  0.00           H  
ATOM   3821 HG22 VAL   262      40.636  40.819  35.123  1.00  0.00           H  
ATOM   3822 HG23 VAL   262      39.736  42.331  34.736  1.00  0.00           H  
ATOM   3823  C   VAL   262      37.171  38.647  33.747  1.00  0.00           C  
ATOM   3824  O   VAL   262      36.317  39.314  33.121  1.00  0.00           O  
ATOM   3825  N   VAL   263      36.946  37.549  34.472  1.00  0.00           N  
ATOM   3826  H   VAL   263      37.672  37.088  35.002  1.00  0.00           H  
ATOM   3827  CA  VAL   263      35.674  36.823  34.393  1.00  0.00           C  
ATOM   3828  HA  VAL   263      34.968  37.653  34.377  1.00  0.00           H  
ATOM   3829  CB  VAL   263      35.553  35.960  33.108  1.00  0.00           C  
ATOM   3830  HB  VAL   263      35.575  36.687  32.296  1.00  0.00           H  
ATOM   3831  CG1 VAL   263      36.620  34.874  33.001  1.00  0.00           C  
ATOM   3832 HG11 VAL   263      36.383  33.957  33.541  1.00  0.00           H  
ATOM   3833 HG12 VAL   263      36.704  34.478  31.989  1.00  0.00           H  
ATOM   3834 HG13 VAL   263      37.620  35.210  33.277  1.00  0.00           H  
ATOM   3835  CG2 VAL   263      34.241  35.290  32.777  1.00  0.00           C  
ATOM   3836 HG21 VAL   263      33.433  35.980  33.019  1.00  0.00           H  
ATOM   3837 HG22 VAL   263      33.993  34.535  33.523  1.00  0.00           H  
ATOM   3838 HG23 VAL   263      34.192  34.907  31.758  1.00  0.00           H  
ATOM   3839  C   VAL   263      35.300  36.139  35.693  1.00  0.00           C  
ATOM   3840  O   VAL   263      36.204  35.698  36.426  1.00  0.00           O  
ATOM   3841  N   GLY   264      33.964  35.985  35.959  1.00  0.00           N  
ATOM   3842  H   GLY   264      33.325  36.478  35.351  1.00  0.00           H  
ATOM   3843  CA  GLY   264      33.385  35.210  37.096  1.00  0.00           C  
ATOM   3844  HA2 GLY   264      33.276  34.205  36.688  1.00  0.00           H  
ATOM   3845  HA3 GLY   264      34.075  35.058  37.926  1.00  0.00           H  
ATOM   3846  C   GLY   264      32.129  35.784  37.575  1.00  0.00           C  
ATOM   3847  O   GLY   264      31.848  36.907  37.382  1.00  0.00           O  
ATOM   3848  N   ALA   265      31.382  34.895  38.182  1.00  0.00           N  
ATOM   3849  H   ALA   265      31.800  33.988  38.330  1.00  0.00           H  
ATOM   3850  CA  ALA   265      30.046  35.118  38.701  1.00  0.00           C  
ATOM   3851  HA  ALA   265      30.002  36.049  39.266  1.00  0.00           H  
ATOM   3852  CB  ALA   265      29.041  35.182  37.541  1.00  0.00           C  
ATOM   3853  HB1 ALA   265      29.118  34.347  36.844  1.00  0.00           H  
ATOM   3854  HB2 ALA   265      29.069  36.098  36.950  1.00  0.00           H  
ATOM   3855  HB3 ALA   265      28.009  35.184  37.893  1.00  0.00           H  
ATOM   3856  C   ALA   265      29.625  33.928  39.701  1.00  0.00           C  
ATOM   3857  O   ALA   265      29.782  32.757  39.392  1.00  0.00           O  
ATOM   3858  N   ASP   266      29.184  34.335  40.899  1.00  0.00           N  
ATOM   3859  H   ASP   266      29.195  35.334  41.042  1.00  0.00           H  
ATOM   3860  CA  ASP   266      29.137  33.423  42.081  1.00  0.00           C  
ATOM   3861  HA  ASP   266      29.186  34.078  42.951  1.00  0.00           H  
ATOM   3862  CB  ASP   266      27.747  32.809  42.292  1.00  0.00           C  
ATOM   3863  HB2 ASP   266      27.804  32.151  43.159  1.00  0.00           H  
ATOM   3864  HB3 ASP   266      27.017  33.567  42.576  1.00  0.00           H  
ATOM   3865  CG  ASP   266      27.160  32.053  41.084  1.00  0.00           C  
ATOM   3866  OD1 ASP   266      27.623  30.950  40.789  1.00  0.00           O  
ATOM   3867  OD2 ASP   266      26.160  32.620  40.540  1.00  0.00           O  
ATOM   3868  C   ASP   266      30.371  32.555  42.179  1.00  0.00           C  
ATOM   3869  O   ASP   266      31.491  32.966  42.113  1.00  0.00           O  
ATOM   3870  N   ALA   267      30.141  31.261  42.143  1.00  0.00           N  
ATOM   3871  H   ALA   267      29.192  30.923  42.059  1.00  0.00           H  
ATOM   3872  CA  ALA   267      31.107  30.154  41.977  1.00  0.00           C  
ATOM   3873  HA  ALA   267      31.976  30.571  41.467  1.00  0.00           H  
ATOM   3874  CB  ALA   267      31.540  29.674  43.368  1.00  0.00           C  
ATOM   3875  HB1 ALA   267      32.514  29.185  43.368  1.00  0.00           H  
ATOM   3876  HB2 ALA   267      31.540  30.557  44.008  1.00  0.00           H  
ATOM   3877  HB3 ALA   267      30.816  28.937  43.716  1.00  0.00           H  
ATOM   3878  C   ALA   267      30.651  28.938  41.107  1.00  0.00           C  
ATOM   3879  O   ALA   267      31.463  28.209  40.563  1.00  0.00           O  
ATOM   3880  N   LEU   268      29.337  28.800  40.900  1.00  0.00           N  
ATOM   3881  H   LEU   268      28.735  29.588  41.089  1.00  0.00           H  
ATOM   3882  CA  LEU   268      28.849  27.887  39.948  1.00  0.00           C  
ATOM   3883  HA  LEU   268      29.402  26.948  39.971  1.00  0.00           H  
ATOM   3884  CB  LEU   268      27.403  27.645  40.264  1.00  0.00           C  
ATOM   3885  HB2 LEU   268      27.077  27.052  39.410  1.00  0.00           H  
ATOM   3886  HB3 LEU   268      26.760  28.523  40.196  1.00  0.00           H  
ATOM   3887  CG  LEU   268      27.141  26.787  41.568  1.00  0.00           C  
ATOM   3888  HG  LEU   268      27.530  27.228  42.486  1.00  0.00           H  
ATOM   3889  CD1 LEU   268      25.647  26.625  41.655  1.00  0.00           C  
ATOM   3890 HD11 LEU   268      25.288  27.632  41.871  1.00  0.00           H  
ATOM   3891 HD12 LEU   268      25.262  26.019  42.475  1.00  0.00           H  
ATOM   3892 HD13 LEU   268      25.354  26.277  40.665  1.00  0.00           H  
ATOM   3893  CD2 LEU   268      27.851  25.434  41.569  1.00  0.00           C  
ATOM   3894 HD21 LEU   268      28.933  25.530  41.476  1.00  0.00           H  
ATOM   3895 HD22 LEU   268      27.404  24.786  40.815  1.00  0.00           H  
ATOM   3896 HD23 LEU   268      27.539  24.931  42.484  1.00  0.00           H  
ATOM   3897  C   LEU   268      29.010  28.342  38.452  1.00  0.00           C  
ATOM   3898  O   LEU   268      29.380  27.563  37.572  1.00  0.00           O  
ATOM   3899  N   ARG   269      28.997  29.627  38.182  1.00  0.00           N  
ATOM   3900  H   ARG   269      28.658  30.213  38.931  1.00  0.00           H  
ATOM   3901  CA  ARG   269      29.123  30.207  36.825  1.00  0.00           C  
ATOM   3902  HA  ARG   269      28.580  29.585  36.113  1.00  0.00           H  
ATOM   3903  CB  ARG   269      28.311  31.519  36.720  1.00  0.00           C  
ATOM   3904  HB2 ARG   269      28.393  31.991  35.741  1.00  0.00           H  
ATOM   3905  HB3 ARG   269      28.609  32.259  37.463  1.00  0.00           H  
ATOM   3906  CG  ARG   269      26.796  31.258  36.675  1.00  0.00           C  
ATOM   3907  HG2 ARG   269      26.521  30.636  35.822  1.00  0.00           H  
ATOM   3908  HG3 ARG   269      26.458  30.673  37.530  1.00  0.00           H  
ATOM   3909  CD  ARG   269      26.016  32.517  36.532  1.00  0.00           C  
ATOM   3910  HD2 ARG   269      26.407  33.086  35.688  1.00  0.00           H  
ATOM   3911  HD3 ARG   269      24.985  32.288  36.262  1.00  0.00           H  
ATOM   3912  NE  ARG   269      26.019  33.341  37.823  1.00  0.00           N  
ATOM   3913  HE  ARG   269      26.066  32.901  38.731  1.00  0.00           H  
ATOM   3914  CZ  ARG   269      25.576  34.580  37.988  1.00  0.00           C  
ATOM   3915  NH1 ARG   269      25.139  35.366  37.023  1.00  0.00           N  
ATOM   3916 HH11 ARG   269      25.188  34.935  36.111  1.00  0.00           H  
ATOM   3917 HH12 ARG   269      24.614  36.209  37.208  1.00  0.00           H  
ATOM   3918  NH2 ARG   269      25.649  35.092  39.218  1.00  0.00           N  
ATOM   3919 HH21 ARG   269      25.891  34.426  39.938  1.00  0.00           H  
ATOM   3920 HH22 ARG   269      25.587  36.086  39.383  1.00  0.00           H  
ATOM   3921  C   ARG   269      30.551  30.316  36.348  1.00  0.00           C  
ATOM   3922  O   ARG   269      30.801  29.872  35.260  1.00  0.00           O  
ATOM   3923  N   THR   270      31.446  30.764  37.204  1.00  0.00           N  
ATOM   3924  H   THR   270      31.110  31.116  38.089  1.00  0.00           H  
ATOM   3925  CA  THR   270      32.884  31.001  36.906  1.00  0.00           C  
ATOM   3926  HA  THR   270      32.823  31.852  36.229  1.00  0.00           H  
ATOM   3927  CB  THR   270      33.756  31.548  38.053  1.00  0.00           C  
ATOM   3928  HB  THR   270      33.940  30.719  38.736  1.00  0.00           H  
ATOM   3929  CG2 THR   270      35.115  31.989  37.584  1.00  0.00           C  
ATOM   3930 HG21 THR   270      35.770  31.920  38.453  1.00  0.00           H  
ATOM   3931 HG22 THR   270      35.096  33.013  37.212  1.00  0.00           H  
ATOM   3932 HG23 THR   270      35.553  31.329  36.834  1.00  0.00           H  
ATOM   3933  OG1 THR   270      33.135  32.607  38.659  1.00  0.00           O  
ATOM   3934  HG1 THR   270      33.538  32.747  39.519  1.00  0.00           H  
ATOM   3935  C   THR   270      33.552  29.822  36.140  1.00  0.00           C  
ATOM   3936  O   THR   270      34.060  30.017  34.996  1.00  0.00           O  
ATOM   3937  N   PRO   271      33.616  28.616  36.718  1.00  0.00           N  
ATOM   3938  CD  PRO   271      33.000  28.158  37.993  1.00  0.00           C  
ATOM   3939  HD2 PRO   271      32.064  28.654  38.252  1.00  0.00           H  
ATOM   3940  HD3 PRO   271      33.691  28.168  38.836  1.00  0.00           H  
ATOM   3941  CG  PRO   271      32.602  26.725  37.663  1.00  0.00           C  
ATOM   3942  HG2 PRO   271      32.425  26.124  38.554  1.00  0.00           H  
ATOM   3943  HG3 PRO   271      31.797  26.579  36.943  1.00  0.00           H  
ATOM   3944  CB  PRO   271      33.946  26.214  37.029  1.00  0.00           C  
ATOM   3945  HB2 PRO   271      33.914  25.242  36.538  1.00  0.00           H  
ATOM   3946  HB3 PRO   271      34.818  26.327  37.673  1.00  0.00           H  
ATOM   3947  CA  PRO   271      34.178  27.396  36.034  1.00  0.00           C  
ATOM   3948  HA  PRO   271      35.251  27.585  36.011  1.00  0.00           H  
ATOM   3949  C   PRO   271      33.579  27.158  34.690  1.00  0.00           C  
ATOM   3950  O   PRO   271      34.298  26.746  33.790  1.00  0.00           O  
ATOM   3951  N   GLN   272      32.283  27.324  34.473  1.00  0.00           N  
ATOM   3952  H   GLN   272      31.739  27.596  35.280  1.00  0.00           H  
ATOM   3953  CA  GLN   272      31.688  26.985  33.172  1.00  0.00           C  
ATOM   3954  HA  GLN   272      31.948  25.979  32.844  1.00  0.00           H  
ATOM   3955  CB  GLN   272      30.124  27.069  33.269  1.00  0.00           C  
ATOM   3956  HB2 GLN   272      29.882  28.131  33.269  1.00  0.00           H  
ATOM   3957  HB3 GLN   272      29.750  26.733  34.236  1.00  0.00           H  
ATOM   3958  CG  GLN   272      29.312  26.545  32.096  1.00  0.00           C  
ATOM   3959  HG2 GLN   272      29.489  27.030  31.136  1.00  0.00           H  
ATOM   3960  HG3 GLN   272      29.549  25.500  31.895  1.00  0.00           H  
ATOM   3961  CD  GLN   272      27.848  26.639  32.422  1.00  0.00           C  
ATOM   3962  OE1 GLN   272      27.371  27.452  33.224  1.00  0.00           O  
ATOM   3963  NE2 GLN   272      27.066  25.918  31.695  1.00  0.00           N  
ATOM   3964 HE21 GLN   272      27.514  25.136  31.238  1.00  0.00           H  
ATOM   3965 HE22 GLN   272      26.060  26.009  31.687  1.00  0.00           H  
ATOM   3966  C   GLN   272      32.261  27.899  32.047  1.00  0.00           C  
ATOM   3967  O   GLN   272      32.514  27.465  30.922  1.00  0.00           O  
ATOM   3968  N   LEU   273      32.571  29.134  32.316  1.00  0.00           N  
ATOM   3969  H   LEU   273      32.542  29.460  33.272  1.00  0.00           H  
ATOM   3970  CA  LEU   273      33.066  30.148  31.398  1.00  0.00           C  
ATOM   3971  HA  LEU   273      32.422  30.172  30.519  1.00  0.00           H  
ATOM   3972  CB  LEU   273      33.021  31.504  32.055  1.00  0.00           C  
ATOM   3973  HB2 LEU   273      32.413  31.424  32.956  1.00  0.00           H  
ATOM   3974  HB3 LEU   273      34.027  31.857  32.282  1.00  0.00           H  
ATOM   3975  CG  LEU   273      32.300  32.634  31.182  1.00  0.00           C  
ATOM   3976  HG  LEU   273      32.382  33.565  31.743  1.00  0.00           H  
ATOM   3977  CD1 LEU   273      33.054  32.829  29.842  1.00  0.00           C  
ATOM   3978 HD11 LEU   273      34.118  32.972  30.032  1.00  0.00           H  
ATOM   3979 HD12 LEU   273      32.708  33.733  29.341  1.00  0.00           H  
ATOM   3980 HD13 LEU   273      33.011  31.973  29.168  1.00  0.00           H  
ATOM   3981  CD2 LEU   273      30.845  32.207  30.847  1.00  0.00           C  
ATOM   3982 HD21 LEU   273      30.707  31.346  30.193  1.00  0.00           H  
ATOM   3983 HD22 LEU   273      30.235  32.113  31.746  1.00  0.00           H  
ATOM   3984 HD23 LEU   273      30.275  33.023  30.403  1.00  0.00           H  
ATOM   3985  C   LEU   273      34.532  29.777  30.940  1.00  0.00           C  
ATOM   3986  O   LEU   273      34.947  29.901  29.751  1.00  0.00           O  
ATOM   3987  N   LEU   274      35.326  29.314  31.894  1.00  0.00           N  
ATOM   3988  H   LEU   274      34.859  29.097  32.762  1.00  0.00           H  
ATOM   3989  CA  LEU   274      36.778  28.987  31.858  1.00  0.00           C  
ATOM   3990  HA  LEU   274      37.268  29.827  31.366  1.00  0.00           H  
ATOM   3991  CB  LEU   274      37.335  28.784  33.317  1.00  0.00           C  
ATOM   3992  HB2 LEU   274      36.536  28.584  34.030  1.00  0.00           H  
ATOM   3993  HB3 LEU   274      37.983  27.907  33.321  1.00  0.00           H  
ATOM   3994  CG  LEU   274      38.292  29.907  33.857  1.00  0.00           C  
ATOM   3995  HG  LEU   274      39.174  29.894  33.216  1.00  0.00           H  
ATOM   3996  CD1 LEU   274      37.655  31.294  33.734  1.00  0.00           C  
ATOM   3997 HD11 LEU   274      36.932  31.546  34.510  1.00  0.00           H  
ATOM   3998 HD12 LEU   274      38.447  32.043  33.748  1.00  0.00           H  
ATOM   3999 HD13 LEU   274      37.157  31.444  32.777  1.00  0.00           H  
ATOM   4000  CD2 LEU   274      38.629  29.589  35.326  1.00  0.00           C  
ATOM   4001 HD21 LEU   274      37.786  29.776  35.991  1.00  0.00           H  
ATOM   4002 HD22 LEU   274      39.455  30.238  35.617  1.00  0.00           H  
ATOM   4003 HD23 LEU   274      39.052  28.590  35.438  1.00  0.00           H  
ATOM   4004  C   LEU   274      36.977  27.708  31.027  1.00  0.00           C  
ATOM   4005  O   LEU   274      37.897  27.592  30.283  1.00  0.00           O  
ATOM   4006  N   TRP   275      36.147  26.732  31.274  1.00  0.00           N  
ATOM   4007  H   TRP   275      35.599  26.883  32.110  1.00  0.00           H  
ATOM   4008  CA  TRP   275      36.088  25.369  30.655  1.00  0.00           C  
ATOM   4009  HA  TRP   275      37.025  24.813  30.688  1.00  0.00           H  
ATOM   4010  CB  TRP   275      35.054  24.506  31.374  1.00  0.00           C  
ATOM   4011  HB2 TRP   275      35.254  24.625  32.439  1.00  0.00           H  
ATOM   4012  HB3 TRP   275      34.047  24.898  31.232  1.00  0.00           H  
ATOM   4013  CG  TRP   275      35.033  23.061  31.114  1.00  0.00           C  
ATOM   4014  CD1 TRP   275      34.169  22.357  30.277  1.00  0.00           C  
ATOM   4015  HD1 TRP   275      33.320  22.838  29.814  1.00  0.00           H  
ATOM   4016  NE1 TRP   275      34.523  21.046  30.242  1.00  0.00           N  
ATOM   4017  HE1 TRP   275      33.965  20.428  29.671  1.00  0.00           H  
ATOM   4018  CE2 TRP   275      35.546  20.757  31.099  1.00  0.00           C  
ATOM   4019  CZ2 TRP   275      36.136  19.550  31.402  1.00  0.00           C  
ATOM   4020  HZ2 TRP   275      35.767  18.637  30.958  1.00  0.00           H  
ATOM   4021  CH2 TRP   275      37.074  19.465  32.408  1.00  0.00           C  
ATOM   4022  HH2 TRP   275      37.509  18.509  32.658  1.00  0.00           H  
ATOM   4023  CZ3 TRP   275      37.500  20.673  32.996  1.00  0.00           C  
ATOM   4024  HZ3 TRP   275      38.201  20.706  33.817  1.00  0.00           H  
ATOM   4025  CE3 TRP   275      36.909  21.890  32.651  1.00  0.00           C  
ATOM   4026  HE3 TRP   275      37.225  22.780  33.174  1.00  0.00           H  
ATOM   4027  CD2 TRP   275      35.870  21.989  31.689  1.00  0.00           C  
ATOM   4028  C   TRP   275      35.697  25.526  29.200  1.00  0.00           C  
ATOM   4029  O   TRP   275      36.389  25.042  28.257  1.00  0.00           O  
ATOM   4030  N   ALA   276      34.661  26.269  28.815  1.00  0.00           N  
ATOM   4031  H   ALA   276      34.113  26.629  29.583  1.00  0.00           H  
ATOM   4032  CA  ALA   276      34.470  26.781  27.426  1.00  0.00           C  
ATOM   4033  HA  ALA   276      34.229  25.903  26.827  1.00  0.00           H  
ATOM   4034  CB  ALA   276      33.267  27.769  27.371  1.00  0.00           C  
ATOM   4035  HB1 ALA   276      32.421  27.373  27.933  1.00  0.00           H  
ATOM   4036  HB2 ALA   276      33.478  28.707  27.883  1.00  0.00           H  
ATOM   4037  HB3 ALA   276      33.076  27.893  26.305  1.00  0.00           H  
ATOM   4038  C   ALA   276      35.678  27.502  26.803  1.00  0.00           C  
ATOM   4039  O   ALA   276      35.830  27.740  25.616  1.00  0.00           O  
ATOM   4040  N   SER   277      36.601  28.022  27.634  1.00  0.00           N  
ATOM   4041  H   SER   277      36.484  27.801  28.613  1.00  0.00           H  
ATOM   4042  CA  SER   277      37.846  28.598  27.291  1.00  0.00           C  
ATOM   4043  HA  SER   277      37.827  29.152  26.352  1.00  0.00           H  
ATOM   4044  CB  SER   277      38.085  29.811  28.193  1.00  0.00           C  
ATOM   4045  HB2 SER   277      38.849  30.376  27.658  1.00  0.00           H  
ATOM   4046  HB3 SER   277      38.458  29.435  29.145  1.00  0.00           H  
ATOM   4047  OG  SER   277      36.925  30.700  28.272  1.00  0.00           O  
ATOM   4048  HG  SER   277      36.234  30.395  28.865  1.00  0.00           H  
ATOM   4049  C   SER   277      39.077  27.676  27.106  1.00  0.00           C  
ATOM   4050  O   SER   277      40.196  28.131  26.796  1.00  0.00           O  
ATOM   4051  N   GLY   278      38.880  26.446  27.405  1.00  0.00           N  
ATOM   4052  H   GLY   278      37.927  26.300  27.707  1.00  0.00           H  
ATOM   4053  CA  GLY   278      39.855  25.299  27.300  1.00  0.00           C  
ATOM   4054  HA2 GLY   278      39.259  24.390  27.368  1.00  0.00           H  
ATOM   4055  HA3 GLY   278      40.482  25.243  26.409  1.00  0.00           H  
ATOM   4056  C   GLY   278      40.965  25.332  28.368  1.00  0.00           C  
ATOM   4057  O   GLY   278      41.815  24.454  28.429  1.00  0.00           O  
ATOM   4058  N   ILE   279      40.849  26.288  29.283  1.00  0.00           N  
ATOM   4059  H   ILE   279      40.045  26.877  29.125  1.00  0.00           H  
ATOM   4060  CA  ILE   279      41.322  26.183  30.677  1.00  0.00           C  
ATOM   4061  HA  ILE   279      42.383  25.930  30.679  1.00  0.00           H  
ATOM   4062  CB  ILE   279      41.233  27.537  31.488  1.00  0.00           C  
ATOM   4063  HB  ILE   279      40.188  27.846  31.503  1.00  0.00           H  
ATOM   4064  CG2 ILE   279      41.748  27.317  32.919  1.00  0.00           C  
ATOM   4065 HG21 ILE   279      41.247  26.526  33.476  1.00  0.00           H  
ATOM   4066 HG22 ILE   279      42.781  26.968  32.918  1.00  0.00           H  
ATOM   4067 HG23 ILE   279      41.844  28.170  33.590  1.00  0.00           H  
ATOM   4068  CG1 ILE   279      42.209  28.595  30.796  1.00  0.00           C  
ATOM   4069 HG12 ILE   279      43.020  28.034  30.332  1.00  0.00           H  
ATOM   4070 HG13 ILE   279      42.647  29.246  31.552  1.00  0.00           H  
ATOM   4071  CD1 ILE   279      41.419  29.572  29.854  1.00  0.00           C  
ATOM   4072 HD11 ILE   279      42.062  30.424  29.632  1.00  0.00           H  
ATOM   4073 HD12 ILE   279      41.307  29.049  28.904  1.00  0.00           H  
ATOM   4074 HD13 ILE   279      40.385  29.847  30.060  1.00  0.00           H  
ATOM   4075  C   ILE   279      40.691  24.973  31.451  1.00  0.00           C  
ATOM   4076  O   ILE   279      39.566  25.094  31.934  1.00  0.00           O  
ATOM   4077  N   ARG   280      41.392  23.814  31.550  1.00  0.00           N  
ATOM   4078  H   ARG   280      42.260  23.598  31.080  1.00  0.00           H  
ATOM   4079  CA  ARG   280      40.818  22.601  32.168  1.00  0.00           C  
ATOM   4080  HA  ARG   280      40.002  22.944  32.804  1.00  0.00           H  
ATOM   4081  CB  ARG   280      40.255  21.663  31.008  1.00  0.00           C  
ATOM   4082  HB2 ARG   280      41.011  21.388  30.273  1.00  0.00           H  
ATOM   4083  HB3 ARG   280      39.759  20.742  31.312  1.00  0.00           H  
ATOM   4084  CG  ARG   280      39.240  22.413  30.109  1.00  0.00           C  
ATOM   4085  HG2 ARG   280      38.434  22.803  30.731  1.00  0.00           H  
ATOM   4086  HG3 ARG   280      39.686  23.293  29.645  1.00  0.00           H  
ATOM   4087  CD  ARG   280      38.644  21.496  29.068  1.00  0.00           C  
ATOM   4088  HD2 ARG   280      38.259  20.633  29.610  1.00  0.00           H  
ATOM   4089  HD3 ARG   280      39.432  21.280  28.346  1.00  0.00           H  
ATOM   4090  NE  ARG   280      37.537  22.068  28.305  1.00  0.00           N  
ATOM   4091  HE  ARG   280      37.370  23.060  28.387  1.00  0.00           H  
ATOM   4092  CZ  ARG   280      36.584  21.490  27.649  1.00  0.00           C  
ATOM   4093  NH1 ARG   280      36.423  20.202  27.377  1.00  0.00           N  
ATOM   4094 HH11 ARG   280      35.472  19.864  27.357  1.00  0.00           H  
ATOM   4095 HH12 ARG   280      37.103  19.499  27.630  1.00  0.00           H  
ATOM   4096  NH2 ARG   280      35.719  22.263  27.013  1.00  0.00           N  
ATOM   4097 HH21 ARG   280      35.615  23.253  27.184  1.00  0.00           H  
ATOM   4098 HH22 ARG   280      35.073  21.835  26.365  1.00  0.00           H  
ATOM   4099  C   ARG   280      41.844  21.901  33.107  1.00  0.00           C  
ATOM   4100  O   ARG   280      41.875  20.686  32.928  1.00  0.00           O  
ATOM   4101  N   PRO   281      42.586  22.535  34.076  1.00  0.00           N  
ATOM   4102  CD  PRO   281      42.628  23.902  34.405  1.00  0.00           C  
ATOM   4103  HD2 PRO   281      43.179  24.424  33.623  1.00  0.00           H  
ATOM   4104  HD3 PRO   281      41.649  24.345  34.589  1.00  0.00           H  
ATOM   4105  CG  PRO   281      43.337  24.077  35.674  1.00  0.00           C  
ATOM   4106  HG2 PRO   281      44.010  24.929  35.574  1.00  0.00           H  
ATOM   4107  HG3 PRO   281      42.735  24.266  36.563  1.00  0.00           H  
ATOM   4108  CB  PRO   281      44.202  22.810  35.845  1.00  0.00           C  
ATOM   4109  HB2 PRO   281      44.303  22.429  36.861  1.00  0.00           H  
ATOM   4110  HB3 PRO   281      45.185  23.069  35.450  1.00  0.00           H  
ATOM   4111  CA  PRO   281      43.357  21.783  35.040  1.00  0.00           C  
ATOM   4112  HA  PRO   281      44.027  21.162  34.446  1.00  0.00           H  
ATOM   4113  C   PRO   281      42.485  20.867  35.899  1.00  0.00           C  
ATOM   4114  O   PRO   281      41.237  20.941  35.976  1.00  0.00           O  
ATOM   4115  N   ASP   282      43.167  19.961  36.619  1.00  0.00           N  
ATOM   4116  H   ASP   282      44.164  19.821  36.540  1.00  0.00           H  
ATOM   4117  CA  ASP   282      42.383  19.139  37.515  1.00  0.00           C  
ATOM   4118  HA  ASP   282      41.519  18.668  37.046  1.00  0.00           H  
ATOM   4119  CB  ASP   282      43.291  18.042  38.177  1.00  0.00           C  
ATOM   4120  HB2 ASP   282      43.942  18.547  38.892  1.00  0.00           H  
ATOM   4121  HB3 ASP   282      43.934  17.479  37.500  1.00  0.00           H  
ATOM   4122  CG  ASP   282      42.507  16.972  38.940  1.00  0.00           C  
ATOM   4123  OD1 ASP   282      43.112  16.191  39.660  1.00  0.00           O  
ATOM   4124  OD2 ASP   282      41.307  16.805  38.781  1.00  0.00           O  
ATOM   4125  C   ASP   282      41.681  19.937  38.645  1.00  0.00           C  
ATOM   4126  O   ASP   282      40.508  19.576  38.857  1.00  0.00           O  
ATOM   4127  N   ALA   283      42.253  20.967  39.220  1.00  0.00           N  
ATOM   4128  H   ALA   283      43.171  21.266  38.923  1.00  0.00           H  
ATOM   4129  CA  ALA   283      41.643  21.910  40.212  1.00  0.00           C  
ATOM   4130  HA  ALA   283      41.334  21.367  41.105  1.00  0.00           H  
ATOM   4131  CB  ALA   283      42.682  22.910  40.657  1.00  0.00           C  
ATOM   4132  HB1 ALA   283      43.051  23.452  39.786  1.00  0.00           H  
ATOM   4133  HB2 ALA   283      42.311  23.605  41.410  1.00  0.00           H  
ATOM   4134  HB3 ALA   283      43.553  22.483  41.153  1.00  0.00           H  
ATOM   4135  C   ALA   283      40.258  22.517  39.791  1.00  0.00           C  
ATOM   4136  O   ALA   283      39.569  23.148  40.600  1.00  0.00           O  
ATOM   4137  N   LEU   284      39.969  22.498  38.478  1.00  0.00           N  
ATOM   4138  H   LEU   284      40.545  21.962  37.844  1.00  0.00           H  
ATOM   4139  CA  LEU   284      38.928  23.326  37.900  1.00  0.00           C  
ATOM   4140  HA  LEU   284      39.111  24.359  38.196  1.00  0.00           H  
ATOM   4141  CB  LEU   284      39.082  23.336  36.357  1.00  0.00           C  
ATOM   4142  HB2 LEU   284      38.799  22.362  35.959  1.00  0.00           H  
ATOM   4143  HB3 LEU   284      40.123  23.481  36.068  1.00  0.00           H  
ATOM   4144  CG  LEU   284      38.165  24.457  35.667  1.00  0.00           C  
ATOM   4145  HG  LEU   284      38.434  24.538  34.614  1.00  0.00           H  
ATOM   4146  CD1 LEU   284      36.661  24.005  35.668  1.00  0.00           C  
ATOM   4147 HD11 LEU   284      36.167  24.132  36.631  1.00  0.00           H  
ATOM   4148 HD12 LEU   284      36.711  22.931  35.490  1.00  0.00           H  
ATOM   4149 HD13 LEU   284      36.153  24.548  34.871  1.00  0.00           H  
ATOM   4150  CD2 LEU   284      38.279  25.894  36.141  1.00  0.00           C  
ATOM   4151 HD21 LEU   284      37.910  26.000  37.162  1.00  0.00           H  
ATOM   4152 HD22 LEU   284      39.312  26.241  36.103  1.00  0.00           H  
ATOM   4153 HD23 LEU   284      37.651  26.480  35.470  1.00  0.00           H  
ATOM   4154  C   LEU   284      37.550  22.850  38.414  1.00  0.00           C  
ATOM   4155  O   LEU   284      37.106  21.741  38.132  1.00  0.00           O  
ATOM   4156  N   GLY   285      36.769  23.739  39.095  1.00  0.00           N  
ATOM   4157  H   GLY   285      37.203  24.624  39.317  1.00  0.00           H  
ATOM   4158  CA  GLY   285      35.402  23.473  39.496  1.00  0.00           C  
ATOM   4159  HA2 GLY   285      34.926  22.785  38.797  1.00  0.00           H  
ATOM   4160  HA3 GLY   285      34.821  24.394  39.456  1.00  0.00           H  
ATOM   4161  C   GLY   285      35.408  22.877  40.884  1.00  0.00           C  
ATOM   4162  O   GLY   285      34.305  22.665  41.407  1.00  0.00           O  
ATOM   4163  N   ARG   286      36.604  22.426  41.405  1.00  0.00           N  
ATOM   4164  H   ARG   286      37.416  22.840  40.969  1.00  0.00           H  
ATOM   4165  CA  ARG   286      36.857  21.646  42.700  1.00  0.00           C  
ATOM   4166  HA  ARG   286      36.053  20.914  42.772  1.00  0.00           H  
ATOM   4167  CB  ARG   286      38.178  20.860  42.663  1.00  0.00           C  
ATOM   4168  HB2 ARG   286      38.314  20.372  43.629  1.00  0.00           H  
ATOM   4169  HB3 ARG   286      38.966  21.599  42.517  1.00  0.00           H  
ATOM   4170  CG  ARG   286      38.217  19.739  41.572  1.00  0.00           C  
ATOM   4171  HG2 ARG   286      37.303  19.157  41.685  1.00  0.00           H  
ATOM   4172  HG3 ARG   286      38.370  20.084  40.550  1.00  0.00           H  
ATOM   4173  CD  ARG   286      39.363  18.782  41.856  1.00  0.00           C  
ATOM   4174  HD2 ARG   286      40.323  19.288  41.962  1.00  0.00           H  
ATOM   4175  HD3 ARG   286      39.204  18.226  42.780  1.00  0.00           H  
ATOM   4176  NE  ARG   286      39.413  17.738  40.824  1.00  0.00           N  
ATOM   4177  HE  ARG   286      39.931  17.875  39.969  1.00  0.00           H  
ATOM   4178  CZ  ARG   286      38.859  16.523  40.955  1.00  0.00           C  
ATOM   4179  NH1 ARG   286      37.948  16.230  41.906  1.00  0.00           N  
ATOM   4180 HH11 ARG   286      37.830  16.732  42.775  1.00  0.00           H  
ATOM   4181 HH12 ARG   286      37.404  15.409  41.685  1.00  0.00           H  
ATOM   4182  NH2 ARG   286      39.138  15.601  40.132  1.00  0.00           N  
ATOM   4183 HH21 ARG   286      39.796  15.935  39.443  1.00  0.00           H  
ATOM   4184 HH22 ARG   286      38.925  14.628  40.303  1.00  0.00           H  
ATOM   4185  C   ARG   286      36.865  22.535  43.919  1.00  0.00           C  
ATOM   4186  O   ARG   286      36.915  23.748  43.769  1.00  0.00           O  
ATOM   4187  N   TYR   287      36.793  21.932  45.143  1.00  0.00           N  
ATOM   4188  H   TYR   287      36.385  21.009  45.118  1.00  0.00           H  
ATOM   4189  CA  TYR   287      36.672  22.531  46.498  1.00  0.00           C  
ATOM   4190  HA  TYR   287      36.383  21.732  47.180  1.00  0.00           H  
ATOM   4191  CB  TYR   287      38.035  23.042  46.901  1.00  0.00           C  
ATOM   4192  HB2 TYR   287      38.305  23.919  46.314  1.00  0.00           H  
ATOM   4193  HB3 TYR   287      38.033  23.287  47.963  1.00  0.00           H  
ATOM   4194  CG  TYR   287      39.097  21.882  46.954  1.00  0.00           C  
ATOM   4195  CD1 TYR   287      39.088  20.866  47.973  1.00  0.00           C  
ATOM   4196  HD1 TYR   287      38.189  20.825  48.571  1.00  0.00           H  
ATOM   4197  CE1 TYR   287      40.003  19.819  48.042  1.00  0.00           C  
ATOM   4198  HE1 TYR   287      39.858  19.027  48.762  1.00  0.00           H  
ATOM   4199  CZ  TYR   287      41.169  19.909  47.203  1.00  0.00           C  
ATOM   4200  OH  TYR   287      42.256  19.123  47.406  1.00  0.00           O  
ATOM   4201  HH  TYR   287      42.813  19.170  46.625  1.00  0.00           H  
ATOM   4202  CE2 TYR   287      41.272  20.902  46.188  1.00  0.00           C  
ATOM   4203  HE2 TYR   287      42.093  20.954  45.488  1.00  0.00           H  
ATOM   4204  CD2 TYR   287      40.125  21.792  45.973  1.00  0.00           C  
ATOM   4205  HD2 TYR   287      40.073  22.499  45.158  1.00  0.00           H  
ATOM   4206  C   TYR   287      35.407  23.446  46.593  1.00  0.00           C  
ATOM   4207  O   TYR   287      35.370  24.498  47.186  1.00  0.00           O  
ATOM   4208  N   LEU   288      34.362  23.073  45.839  1.00  0.00           N  
ATOM   4209  H   LEU   288      34.449  22.284  45.215  1.00  0.00           H  
ATOM   4210  CA  LEU   288      33.046  23.719  46.021  1.00  0.00           C  
ATOM   4211  HA  LEU   288      33.080  24.789  45.812  1.00  0.00           H  
ATOM   4212  CB  LEU   288      32.055  23.138  44.995  1.00  0.00           C  
ATOM   4213  HB2 LEU   288      32.416  23.329  43.984  1.00  0.00           H  
ATOM   4214  HB3 LEU   288      32.115  22.070  45.204  1.00  0.00           H  
ATOM   4215  CG  LEU   288      30.583  23.637  45.181  1.00  0.00           C  
ATOM   4216  HG  LEU   288      30.305  23.458  46.220  1.00  0.00           H  
ATOM   4217  CD1 LEU   288      30.286  25.033  44.684  1.00  0.00           C  
ATOM   4218 HD11 LEU   288      29.221  25.155  44.882  1.00  0.00           H  
ATOM   4219 HD12 LEU   288      30.783  25.894  45.132  1.00  0.00           H  
ATOM   4220 HD13 LEU   288      30.401  25.091  43.601  1.00  0.00           H  
ATOM   4221  CD2 LEU   288      29.696  22.675  44.301  1.00  0.00           C  
ATOM   4222 HD21 LEU   288      28.675  23.027  44.445  1.00  0.00           H  
ATOM   4223 HD22 LEU   288      30.091  22.679  43.285  1.00  0.00           H  
ATOM   4224 HD23 LEU   288      29.840  21.679  44.722  1.00  0.00           H  
ATOM   4225  C   LEU   288      32.600  23.455  47.413  1.00  0.00           C  
ATOM   4226  O   LEU   288      32.679  22.344  47.961  1.00  0.00           O  
ATOM   4227  N   ASN   289      32.005  24.478  48.020  1.00  0.00           N  
ATOM   4228  H   ASN   289      32.114  25.374  47.568  1.00  0.00           H  
ATOM   4229  CA  ASN   289      31.458  24.426  49.381  1.00  0.00           C  
ATOM   4230  HA  ASN   289      31.048  23.443  49.614  1.00  0.00           H  
ATOM   4231  CB  ASN   289      32.606  24.729  50.461  1.00  0.00           C  
ATOM   4232  HB2 ASN   289      32.106  24.790  51.428  1.00  0.00           H  
ATOM   4233  HB3 ASN   289      33.299  23.894  50.555  1.00  0.00           H  
ATOM   4234  CG  ASN   289      33.280  26.060  50.307  1.00  0.00           C  
ATOM   4235  OD1 ASN   289      33.046  26.948  51.130  1.00  0.00           O  
ATOM   4236  ND2 ASN   289      34.076  26.169  49.294  1.00  0.00           N  
ATOM   4237 HD21 ASN   289      34.289  25.486  48.581  1.00  0.00           H  
ATOM   4238 HD22 ASN   289      34.613  27.024  49.285  1.00  0.00           H  
ATOM   4239  C   ASN   289      30.334  25.487  49.270  1.00  0.00           C  
ATOM   4240  O   ASN   289      30.337  26.325  48.391  1.00  0.00           O  
ATOM   4241  N   ASP   290      29.393  25.415  50.188  1.00  0.00           N  
ATOM   4242  H   ASP   290      29.417  24.596  50.779  1.00  0.00           H  
ATOM   4243  CA  ASP   290      28.416  26.505  50.427  1.00  0.00           C  
ATOM   4244  HA  ASP   290      28.747  27.282  49.739  1.00  0.00           H  
ATOM   4245  CB  ASP   290      27.027  26.198  49.918  1.00  0.00           C  
ATOM   4246  HB2 ASP   290      26.394  27.082  49.990  1.00  0.00           H  
ATOM   4247  HB3 ASP   290      27.013  25.814  48.898  1.00  0.00           H  
ATOM   4248  CG  ASP   290      26.299  25.172  50.739  1.00  0.00           C  
ATOM   4249  OD1 ASP   290      25.072  25.170  50.778  1.00  0.00           O  
ATOM   4250  OD2 ASP   290      26.924  24.215  51.263  1.00  0.00           O  
ATOM   4251  C   ASP   290      28.434  26.998  51.890  1.00  0.00           C  
ATOM   4252  O   ASP   290      29.059  26.436  52.795  1.00  0.00           O  
ATOM   4253  N   GLN   291      27.708  28.046  52.153  1.00  0.00           N  
ATOM   4254  H   GLN   291      27.004  28.340  51.491  1.00  0.00           H  
ATOM   4255  CA  GLN   291      27.463  28.586  53.483  1.00  0.00           C  
ATOM   4256  HA  GLN   291      28.331  28.394  54.113  1.00  0.00           H  
ATOM   4257  CB  GLN   291      27.148  30.040  53.368  1.00  0.00           C  
ATOM   4258  HB2 GLN   291      27.933  30.613  52.873  1.00  0.00           H  
ATOM   4259  HB3 GLN   291      26.216  30.229  52.836  1.00  0.00           H  
ATOM   4260  CG  GLN   291      27.042  30.677  54.774  1.00  0.00           C  
ATOM   4261  HG2 GLN   291      28.076  30.956  54.974  1.00  0.00           H  
ATOM   4262  HG3 GLN   291      26.731  30.009  55.578  1.00  0.00           H  
ATOM   4263  CD  GLN   291      26.145  31.942  54.833  1.00  0.00           C  
ATOM   4264  OE1 GLN   291      25.219  32.151  54.068  1.00  0.00           O  
ATOM   4265  NE2 GLN   291      26.532  32.905  55.612  1.00  0.00           N  
ATOM   4266 HE21 GLN   291      27.376  32.710  56.131  1.00  0.00           H  
ATOM   4267 HE22 GLN   291      26.064  33.777  55.410  1.00  0.00           H  
ATOM   4268  C   GLN   291      26.341  27.720  54.128  1.00  0.00           C  
ATOM   4269  O   GLN   291      25.176  27.776  53.666  1.00  0.00           O  
ATOM   4270  N   ALA   292      26.538  27.107  55.293  1.00  0.00           N  
ATOM   4271  H   ALA   292      27.451  27.065  55.723  1.00  0.00           H  
ATOM   4272  CA  ALA   292      25.450  26.406  55.997  1.00  0.00           C  
ATOM   4273  HA  ALA   292      25.007  25.823  55.189  1.00  0.00           H  
ATOM   4274  CB  ALA   292      25.950  25.327  56.907  1.00  0.00           C  
ATOM   4275  HB1 ALA   292      25.311  24.445  56.958  1.00  0.00           H  
ATOM   4276  HB2 ALA   292      25.955  25.658  57.945  1.00  0.00           H  
ATOM   4277  HB3 ALA   292      26.967  24.987  56.713  1.00  0.00           H  
ATOM   4278  C   ALA   292      24.511  27.389  56.714  1.00  0.00           C  
ATOM   4279  O   ALA   292      25.047  28.371  57.343  1.00  0.00           O  
ATOM   4280  N   GLN   293      23.190  27.062  56.723  1.00  0.00           N  
ATOM   4281  H   GLN   293      22.879  26.341  56.087  1.00  0.00           H  
ATOM   4282  CA  GLN   293      22.173  27.864  57.442  1.00  0.00           C  
ATOM   4283  HA  GLN   293      22.787  28.586  57.981  1.00  0.00           H  
ATOM   4284  CB  GLN   293      21.323  28.553  56.450  1.00  0.00           C  
ATOM   4285  HB2 GLN   293      20.927  27.755  55.821  1.00  0.00           H  
ATOM   4286  HB3 GLN   293      20.517  29.055  56.984  1.00  0.00           H  
ATOM   4287  CG  GLN   293      21.857  29.614  55.468  1.00  0.00           C  
ATOM   4288  HG2 GLN   293      22.723  29.256  54.912  1.00  0.00           H  
ATOM   4289  HG3 GLN   293      22.169  30.434  56.115  1.00  0.00           H  
ATOM   4290  CD  GLN   293      20.795  30.188  54.581  1.00  0.00           C  
ATOM   4291  OE1 GLN   293      20.498  31.385  54.588  1.00  0.00           O  
ATOM   4292  NE2 GLN   293      20.096  29.396  53.830  1.00  0.00           N  
ATOM   4293 HE21 GLN   293      20.379  28.428  53.776  1.00  0.00           H  
ATOM   4294 HE22 GLN   293      19.392  29.887  53.297  1.00  0.00           H  
ATOM   4295  C   GLN   293      21.346  27.121  58.453  1.00  0.00           C  
ATOM   4296  O   GLN   293      20.880  25.972  58.280  1.00  0.00           O  
ATOM   4297  N   VAL   294      21.023  27.734  59.596  1.00  0.00           N  
ATOM   4298  H   VAL   294      21.423  28.644  59.774  1.00  0.00           H  
ATOM   4299  CA  VAL   294      20.223  27.202  60.687  1.00  0.00           C  
ATOM   4300  HA  VAL   294      19.615  26.388  60.295  1.00  0.00           H  
ATOM   4301  CB  VAL   294      21.057  26.578  61.855  1.00  0.00           C  
ATOM   4302  HB  VAL   294      21.467  27.395  62.448  1.00  0.00           H  
ATOM   4303  CG1 VAL   294      20.230  25.575  62.736  1.00  0.00           C  
ATOM   4304 HG11 VAL   294      20.842  25.197  63.555  1.00  0.00           H  
ATOM   4305 HG12 VAL   294      19.369  26.116  63.127  1.00  0.00           H  
ATOM   4306 HG13 VAL   294      19.809  24.812  62.082  1.00  0.00           H  
ATOM   4307  CG2 VAL   294      22.174  25.758  61.304  1.00  0.00           C  
ATOM   4308 HG21 VAL   294      23.016  26.419  61.102  1.00  0.00           H  
ATOM   4309 HG22 VAL   294      21.778  25.090  60.539  1.00  0.00           H  
ATOM   4310 HG23 VAL   294      22.546  25.118  62.104  1.00  0.00           H  
ATOM   4311  C   VAL   294      19.369  28.342  61.296  1.00  0.00           C  
ATOM   4312  O   VAL   294      19.755  29.515  61.343  1.00  0.00           O  
ATOM   4313  N   VAL   295      18.109  28.078  61.649  1.00  0.00           N  
ATOM   4314  H   VAL   295      17.675  27.185  61.466  1.00  0.00           H  
ATOM   4315  CA  VAL   295      17.174  29.105  62.124  1.00  0.00           C  
ATOM   4316  HA  VAL   295      17.752  29.964  62.465  1.00  0.00           H  
ATOM   4317  CB  VAL   295      16.276  29.514  60.921  1.00  0.00           C  
ATOM   4318  HB  VAL   295      16.932  29.893  60.137  1.00  0.00           H  
ATOM   4319  CG1 VAL   295      15.458  28.405  60.292  1.00  0.00           C  
ATOM   4320 HG11 VAL   295      16.117  27.625  59.910  1.00  0.00           H  
ATOM   4321 HG12 VAL   295      14.809  28.819  59.520  1.00  0.00           H  
ATOM   4322 HG13 VAL   295      14.755  28.067  61.053  1.00  0.00           H  
ATOM   4323  CG2 VAL   295      15.418  30.771  61.186  1.00  0.00           C  
ATOM   4324 HG21 VAL   295      16.044  31.663  61.162  1.00  0.00           H  
ATOM   4325 HG22 VAL   295      14.702  30.913  60.377  1.00  0.00           H  
ATOM   4326 HG23 VAL   295      14.929  30.696  62.157  1.00  0.00           H  
ATOM   4327  C   VAL   295      16.345  28.633  63.354  1.00  0.00           C  
ATOM   4328  O   VAL   295      16.110  27.410  63.506  1.00  0.00           O  
ATOM   4329  N   PHE   296      15.756  29.571  64.097  1.00  0.00           N  
ATOM   4330  H   PHE   296      15.954  30.534  63.868  1.00  0.00           H  
ATOM   4331  CA  PHE   296      15.025  29.295  65.402  1.00  0.00           C  
ATOM   4332  HA  PHE   296      14.429  28.397  65.239  1.00  0.00           H  
ATOM   4333  CB  PHE   296      16.036  28.956  66.482  1.00  0.00           C  
ATOM   4334  HB2 PHE   296      16.585  28.124  66.042  1.00  0.00           H  
ATOM   4335  HB3 PHE   296      16.676  29.810  66.703  1.00  0.00           H  
ATOM   4336  CG  PHE   296      15.418  28.480  67.757  1.00  0.00           C  
ATOM   4337  CD1 PHE   296      14.777  27.216  67.795  1.00  0.00           C  
ATOM   4338  HD1 PHE   296      14.632  26.632  66.897  1.00  0.00           H  
ATOM   4339  CE1 PHE   296      14.529  26.647  69.061  1.00  0.00           C  
ATOM   4340  HE1 PHE   296      14.161  25.632  69.021  1.00  0.00           H  
ATOM   4341  CZ  PHE   296      14.608  27.391  70.269  1.00  0.00           C  
ATOM   4342  HZ  PHE   296      14.576  26.904  71.232  1.00  0.00           H  
ATOM   4343  CE2 PHE   296      15.088  28.646  70.182  1.00  0.00           C  
ATOM   4344  HE2 PHE   296      15.191  29.166  71.123  1.00  0.00           H  
ATOM   4345  CD2 PHE   296      15.532  29.206  68.935  1.00  0.00           C  
ATOM   4346  HD2 PHE   296      15.999  30.179  68.880  1.00  0.00           H  
ATOM   4347  C   PHE   296      14.180  30.533  65.815  1.00  0.00           C  
ATOM   4348  O   PHE   296      14.311  31.547  65.129  1.00  0.00           O  
ATOM   4349  N   ALA   297      13.406  30.524  66.884  1.00  0.00           N  
ATOM   4350  H   ALA   297      13.339  29.700  67.465  1.00  0.00           H  
ATOM   4351  CA  ALA   297      12.716  31.738  67.335  1.00  0.00           C  
ATOM   4352  HA  ALA   297      13.337  32.581  67.033  1.00  0.00           H  
ATOM   4353  CB  ALA   297      11.399  31.978  66.567  1.00  0.00           C  
ATOM   4354  HB1 ALA   297      10.733  31.138  66.764  1.00  0.00           H  
ATOM   4355  HB2 ALA   297      11.537  32.097  65.492  1.00  0.00           H  
ATOM   4356  HB3 ALA   297      10.970  32.913  66.928  1.00  0.00           H  
ATOM   4357  C   ALA   297      12.582  31.740  68.832  1.00  0.00           C  
ATOM   4358  O   ALA   297      12.446  30.645  69.402  1.00  0.00           O  
ATOM   4359  N   SER   298      12.499  32.940  69.381  1.00  0.00           N  
ATOM   4360  H   SER   298      12.407  33.733  68.762  1.00  0.00           H  
ATOM   4361  CA  SER   298      12.251  33.293  70.834  1.00  0.00           C  
ATOM   4362  HA  SER   298      11.796  32.434  71.329  1.00  0.00           H  
ATOM   4363  CB  SER   298      13.640  33.583  71.500  1.00  0.00           C  
ATOM   4364  HB2 SER   298      14.331  32.853  71.078  1.00  0.00           H  
ATOM   4365  HB3 SER   298      13.990  34.566  71.185  1.00  0.00           H  
ATOM   4366  OG  SER   298      13.529  33.395  72.864  1.00  0.00           O  
ATOM   4367  HG  SER   298      14.327  32.989  73.208  1.00  0.00           H  
ATOM   4368  C   SER   298      11.222  34.441  71.015  1.00  0.00           C  
ATOM   4369  O   SER   298      10.785  35.004  70.009  1.00  0.00           O  
ATOM   4370  N   ARG   299      10.874  34.813  72.259  1.00  0.00           N  
ATOM   4371  H   ARG   299      11.323  34.311  73.012  1.00  0.00           H  
ATOM   4372  CA  ARG   299       9.919  35.907  72.469  1.00  0.00           C  
ATOM   4373  HA  ARG   299       9.854  36.431  71.516  1.00  0.00           H  
ATOM   4374  CB  ARG   299       8.483  35.346  72.928  1.00  0.00           C  
ATOM   4375  HB2 ARG   299       8.229  34.685  72.099  1.00  0.00           H  
ATOM   4376  HB3 ARG   299       8.611  34.718  73.810  1.00  0.00           H  
ATOM   4377  CG  ARG   299       7.310  36.263  73.114  1.00  0.00           C  
ATOM   4378  HG2 ARG   299       7.241  37.019  72.332  1.00  0.00           H  
ATOM   4379  HG3 ARG   299       6.383  35.709  72.964  1.00  0.00           H  
ATOM   4380  CD  ARG   299       7.414  36.886  74.577  1.00  0.00           C  
ATOM   4381  HD2 ARG   299       6.817  37.796  74.621  1.00  0.00           H  
ATOM   4382  HD3 ARG   299       8.444  37.225  74.694  1.00  0.00           H  
ATOM   4383  NE  ARG   299       6.986  35.945  75.586  1.00  0.00           N  
ATOM   4384  HE  ARG   299       6.554  35.083  75.285  1.00  0.00           H  
ATOM   4385  CZ  ARG   299       7.276  36.003  76.912  1.00  0.00           C  
ATOM   4386  NH1 ARG   299       8.241  36.751  77.341  1.00  0.00           N  
ATOM   4387 HH11 ARG   299       8.723  37.410  76.746  1.00  0.00           H  
ATOM   4388 HH12 ARG   299       8.382  36.920  78.327  1.00  0.00           H  
ATOM   4389  NH2 ARG   299       6.647  35.346  77.790  1.00  0.00           N  
ATOM   4390 HH21 ARG   299       5.803  34.818  77.618  1.00  0.00           H  
ATOM   4391 HH22 ARG   299       7.041  35.441  78.716  1.00  0.00           H  
ATOM   4392  C   ARG   299      10.496  36.846  73.536  1.00  0.00           C  
ATOM   4393  O   ARG   299      10.852  36.438  74.656  1.00  0.00           O  
ATOM   4394  N   LEU   300      10.748  38.098  73.216  1.00  0.00           N  
ATOM   4395  H   LEU   300      10.471  38.462  72.315  1.00  0.00           H  
ATOM   4396  CA  LEU   300      11.379  39.113  74.106  1.00  0.00           C  
ATOM   4397  HA  LEU   300      12.406  38.811  74.308  1.00  0.00           H  
ATOM   4398  CB  LEU   300      11.337  40.526  73.411  1.00  0.00           C  
ATOM   4399  HB2 LEU   300      10.291  40.824  73.331  1.00  0.00           H  
ATOM   4400  HB3 LEU   300      11.895  41.174  74.086  1.00  0.00           H  
ATOM   4401  CG  LEU   300      12.106  40.575  72.033  1.00  0.00           C  
ATOM   4402  HG  LEU   300      11.898  39.634  71.524  1.00  0.00           H  
ATOM   4403  CD1 LEU   300      11.723  41.752  71.159  1.00  0.00           C  
ATOM   4404 HD11 LEU   300      12.519  41.727  70.415  1.00  0.00           H  
ATOM   4405 HD12 LEU   300      11.805  42.713  71.667  1.00  0.00           H  
ATOM   4406 HD13 LEU   300      10.715  41.717  70.747  1.00  0.00           H  
ATOM   4407  CD2 LEU   300      13.620  40.501  72.223  1.00  0.00           C  
ATOM   4408 HD21 LEU   300      13.849  39.637  72.847  1.00  0.00           H  
ATOM   4409 HD22 LEU   300      14.034  41.454  72.551  1.00  0.00           H  
ATOM   4410 HD23 LEU   300      14.043  40.233  71.255  1.00  0.00           H  
ATOM   4411  C   LEU   300      10.698  39.112  75.483  1.00  0.00           C  
ATOM   4412  O   LEU   300       9.465  39.103  75.661  1.00  0.00           O  
ATOM   4413  N   ARG   301      11.429  39.261  76.638  1.00  0.00           N  
ATOM   4414  H   ARG   301      12.410  39.398  76.438  1.00  0.00           H  
ATOM   4415  CA  ARG   301      11.002  39.586  78.029  1.00  0.00           C  
ATOM   4416  HA  ARG   301      10.057  39.046  78.077  1.00  0.00           H  
ATOM   4417  CB  ARG   301      11.924  39.077  79.116  1.00  0.00           C  
ATOM   4418  HB2 ARG   301      11.377  39.219  80.048  1.00  0.00           H  
ATOM   4419  HB3 ARG   301      12.838  39.671  79.116  1.00  0.00           H  
ATOM   4420  CG  ARG   301      12.109  37.544  78.908  1.00  0.00           C  
ATOM   4421  HG2 ARG   301      11.114  37.104  78.970  1.00  0.00           H  
ATOM   4422  HG3 ARG   301      12.447  37.243  77.917  1.00  0.00           H  
ATOM   4423  CD  ARG   301      13.090  36.932  79.955  1.00  0.00           C  
ATOM   4424  HD2 ARG   301      12.629  37.046  80.937  1.00  0.00           H  
ATOM   4425  HD3 ARG   301      13.961  37.582  79.878  1.00  0.00           H  
ATOM   4426  NE  ARG   301      13.355  35.542  79.725  1.00  0.00           N  
ATOM   4427  HE  ARG   301      12.662  34.876  80.036  1.00  0.00           H  
ATOM   4428  CZ  ARG   301      14.410  34.948  79.191  1.00  0.00           C  
ATOM   4429  NH1 ARG   301      15.426  35.635  78.706  1.00  0.00           N  
ATOM   4430 HH11 ARG   301      15.424  36.634  78.851  1.00  0.00           H  
ATOM   4431 HH12 ARG   301      16.227  35.136  78.347  1.00  0.00           H  
ATOM   4432  NH2 ARG   301      14.432  33.650  79.086  1.00  0.00           N  
ATOM   4433 HH21 ARG   301      13.722  33.023  79.437  1.00  0.00           H  
ATOM   4434 HH22 ARG   301      15.232  33.214  78.649  1.00  0.00           H  
ATOM   4435  C   ARG   301      10.656  41.016  78.269  1.00  0.00           C  
ATOM   4436  O   ARG   301       9.838  41.351  79.108  1.00  0.00           O  
ATOM   4437  N   ASP   302      11.431  41.878  77.589  1.00  0.00           N  
ATOM   4438  H   ASP   302      12.030  41.495  76.872  1.00  0.00           H  
ATOM   4439  CA  ASP   302      11.359  43.350  77.579  1.00  0.00           C  
ATOM   4440  HA  ASP   302      11.120  43.693  78.586  1.00  0.00           H  
ATOM   4441  CB  ASP   302      12.665  43.823  77.085  1.00  0.00           C  
ATOM   4442  HB2 ASP   302      12.775  43.343  76.112  1.00  0.00           H  
ATOM   4443  HB3 ASP   302      12.525  44.903  77.097  1.00  0.00           H  
ATOM   4444  CG  ASP   302      13.799  43.491  78.040  1.00  0.00           C  
ATOM   4445  OD1 ASP   302      13.824  44.129  79.133  1.00  0.00           O  
ATOM   4446  OD2 ASP   302      14.620  42.534  77.848  1.00  0.00           O  
ATOM   4447  C   ASP   302      10.188  43.931  76.773  1.00  0.00           C  
ATOM   4448  O   ASP   302       9.715  43.378  75.827  1.00  0.00           O  
ATOM   4449  N   VAL   303       9.723  45.122  77.127  1.00  0.00           N  
ATOM   4450  H   VAL   303      10.155  45.635  77.883  1.00  0.00           H  
ATOM   4451  CA  VAL   303       8.648  45.953  76.434  1.00  0.00           C  
ATOM   4452  HA  VAL   303       7.913  45.250  76.040  1.00  0.00           H  
ATOM   4453  CB  VAL   303       7.803  46.857  77.475  1.00  0.00           C  
ATOM   4454  HB  VAL   303       8.321  47.785  77.716  1.00  0.00           H  
ATOM   4455  CG1 VAL   303       6.507  47.393  76.819  1.00  0.00           C  
ATOM   4456 HG11 VAL   303       5.937  47.998  77.524  1.00  0.00           H  
ATOM   4457 HG12 VAL   303       6.783  48.087  76.026  1.00  0.00           H  
ATOM   4458 HG13 VAL   303       5.826  46.625  76.451  1.00  0.00           H  
ATOM   4459  CG2 VAL   303       7.353  46.170  78.742  1.00  0.00           C  
ATOM   4460 HG21 VAL   303       6.745  45.284  78.561  1.00  0.00           H  
ATOM   4461 HG22 VAL   303       6.683  46.873  79.236  1.00  0.00           H  
ATOM   4462 HG23 VAL   303       8.195  45.917  79.386  1.00  0.00           H  
ATOM   4463  C   VAL   303       9.198  46.752  75.289  1.00  0.00           C  
ATOM   4464  O   VAL   303      10.244  47.452  75.409  1.00  0.00           O  
ATOM   4465  N   GLN   304       8.577  46.586  74.111  1.00  0.00           N  
ATOM   4466  H   GLN   304       7.670  46.142  74.098  1.00  0.00           H  
ATOM   4467  CA  GLN   304       8.951  47.234  72.825  1.00  0.00           C  
ATOM   4468  HA  GLN   304      10.035  47.148  72.751  1.00  0.00           H  
ATOM   4469  CB  GLN   304       8.360  46.324  71.703  1.00  0.00           C  
ATOM   4470  HB2 GLN   304       8.605  46.774  70.741  1.00  0.00           H  
ATOM   4471  HB3 GLN   304       8.805  45.345  71.881  1.00  0.00           H  
ATOM   4472  CG  GLN   304       6.783  46.120  71.810  1.00  0.00           C  
ATOM   4473  HG2 GLN   304       6.608  45.598  72.751  1.00  0.00           H  
ATOM   4474  HG3 GLN   304       6.205  47.044  71.807  1.00  0.00           H  
ATOM   4475  CD  GLN   304       6.339  45.086  70.747  1.00  0.00           C  
ATOM   4476  OE1 GLN   304       6.999  44.696  69.773  1.00  0.00           O  
ATOM   4477  NE2 GLN   304       5.074  44.740  70.942  1.00  0.00           N  
ATOM   4478 HE21 GLN   304       4.548  44.900  71.789  1.00  0.00           H  
ATOM   4479 HE22 GLN   304       4.657  44.227  70.178  1.00  0.00           H  
ATOM   4480  C   GLN   304       8.415  48.664  72.854  1.00  0.00           C  
ATOM   4481  O   GLN   304       7.487  49.041  73.512  1.00  0.00           O  
ATOM   4482  N   PRO   305       9.070  49.535  72.061  1.00  0.00           N  
ATOM   4483  CD  PRO   305      10.300  49.348  71.357  1.00  0.00           C  
ATOM   4484  HD2 PRO   305      11.147  49.789  71.882  1.00  0.00           H  
ATOM   4485  HD3 PRO   305      10.511  48.323  71.050  1.00  0.00           H  
ATOM   4486  CG  PRO   305      10.093  50.274  70.123  1.00  0.00           C  
ATOM   4487  HG2 PRO   305       9.566  49.694  69.365  1.00  0.00           H  
ATOM   4488  HG3 PRO   305      11.065  50.502  69.686  1.00  0.00           H  
ATOM   4489  CB  PRO   305       9.422  51.505  70.711  1.00  0.00           C  
ATOM   4490  HB2 PRO   305       8.858  52.057  69.959  1.00  0.00           H  
ATOM   4491  HB3 PRO   305      10.232  52.069  71.174  1.00  0.00           H  
ATOM   4492  CA  PRO   305       8.502  50.863  71.700  1.00  0.00           C  
ATOM   4493  HA  PRO   305       8.369  51.555  72.531  1.00  0.00           H  
ATOM   4494  C   PRO   305       7.134  50.723  71.016  1.00  0.00           C  
ATOM   4495  O   PRO   305       6.993  49.817  70.215  1.00  0.00           O  
ATOM   4496  N   GLU   306       6.134  51.488  71.472  1.00  0.00           N  
ATOM   4497  H   GLU   306       6.358  52.200  72.153  1.00  0.00           H  
ATOM   4498  CA  GLU   306       4.737  51.442  70.979  1.00  0.00           C  
ATOM   4499  HA  GLU   306       4.421  50.400  70.939  1.00  0.00           H  
ATOM   4500  CB  GLU   306       3.755  52.151  71.922  1.00  0.00           C  
ATOM   4501  HB2 GLU   306       4.014  51.860  72.939  1.00  0.00           H  
ATOM   4502  HB3 GLU   306       2.707  52.056  71.636  1.00  0.00           H  
ATOM   4503  CG  GLU   306       3.980  53.703  71.966  1.00  0.00           C  
ATOM   4504  HG2 GLU   306       4.934  53.782  72.486  1.00  0.00           H  
ATOM   4505  HG3 GLU   306       3.228  54.071  72.664  1.00  0.00           H  
ATOM   4506  CD  GLU   306       3.983  54.588  70.696  1.00  0.00           C  
ATOM   4507  OE1 GLU   306       5.070  54.850  70.179  1.00  0.00           O  
ATOM   4508  OE2 GLU   306       2.857  54.868  70.199  1.00  0.00           O  
ATOM   4509  C   GLU   306       4.446  51.656  69.433  1.00  0.00           C  
ATOM   4510  O   GLU   306       3.301  51.574  68.963  1.00  0.00           O  
ATOM   4511  N   ASP   307       5.539  51.784  68.633  1.00  0.00           N  
ATOM   4512  H   ASP   307       6.464  51.748  69.036  1.00  0.00           H  
ATOM   4513  CA  ASP   307       5.410  51.854  67.149  1.00  0.00           C  
ATOM   4514  HA  ASP   307       4.438  52.270  66.885  1.00  0.00           H  
ATOM   4515  CB  ASP   307       6.560  52.825  66.793  1.00  0.00           C  
ATOM   4516  HB2 ASP   307       6.500  53.776  67.321  1.00  0.00           H  
ATOM   4517  HB3 ASP   307       7.545  52.456  67.080  1.00  0.00           H  
ATOM   4518  CG  ASP   307       6.535  53.303  65.383  1.00  0.00           C  
ATOM   4519  OD1 ASP   307       7.625  53.597  64.808  1.00  0.00           O  
ATOM   4520  OD2 ASP   307       5.436  53.398  64.775  1.00  0.00           O  
ATOM   4521  C   ASP   307       5.628  50.476  66.512  1.00  0.00           C  
ATOM   4522  O   ASP   307       5.428  50.264  65.296  1.00  0.00           O  
ATOM   4523  N   ALA   308       5.976  49.473  67.376  1.00  0.00           N  
ATOM   4524  H   ALA   308       6.276  49.718  68.309  1.00  0.00           H  
ATOM   4525  CA  ALA   308       5.994  48.058  66.992  1.00  0.00           C  
ATOM   4526  HA  ALA   308       6.365  48.027  65.967  1.00  0.00           H  
ATOM   4527  CB  ALA   308       7.039  47.247  67.788  1.00  0.00           C  
ATOM   4528  HB1 ALA   308       7.103  46.323  67.214  1.00  0.00           H  
ATOM   4529  HB2 ALA   308       7.988  47.778  67.718  1.00  0.00           H  
ATOM   4530  HB3 ALA   308       6.630  47.148  68.794  1.00  0.00           H  
ATOM   4531  C   ALA   308       4.652  47.351  66.834  1.00  0.00           C  
ATOM   4532  O   ALA   308       4.404  46.711  65.799  1.00  0.00           O  
ATOM   4533  N   PRO   309       3.720  47.411  67.815  1.00  0.00           N  
ATOM   4534  CD  PRO   309       4.033  47.934  69.149  1.00  0.00           C  
ATOM   4535  HD2 PRO   309       4.758  47.283  69.637  1.00  0.00           H  
ATOM   4536  HD3 PRO   309       4.436  48.946  69.127  1.00  0.00           H  
ATOM   4537  CG  PRO   309       2.688  47.838  69.904  1.00  0.00           C  
ATOM   4538  HG2 PRO   309       2.201  48.794  69.715  1.00  0.00           H  
ATOM   4539  HG3 PRO   309       2.746  47.649  70.976  1.00  0.00           H  
ATOM   4540  CB  PRO   309       1.850  46.755  69.198  1.00  0.00           C  
ATOM   4541  HB2 PRO   309       2.073  45.804  69.682  1.00  0.00           H  
ATOM   4542  HB3 PRO   309       0.793  47.000  69.295  1.00  0.00           H  
ATOM   4543  CA  PRO   309       2.383  46.781  67.727  1.00  0.00           C  
ATOM   4544  HA  PRO   309       2.449  45.804  67.249  1.00  0.00           H  
ATOM   4545  C   PRO   309       1.421  47.675  66.873  1.00  0.00           C  
ATOM   4546  O   PRO   309       0.252  47.209  66.720  1.00  0.00           O  
ATOM   4547  N   ALA   310       1.784  48.884  66.396  1.00  0.00           N  
ATOM   4548  H   ALA   310       2.717  49.098  66.719  1.00  0.00           H  
ATOM   4549  CA  ALA   310       1.056  49.870  65.476  1.00  0.00           C  
ATOM   4550  HA  ALA   310       0.143  50.184  65.982  1.00  0.00           H  
ATOM   4551  CB  ALA   310       1.993  51.014  65.230  1.00  0.00           C  
ATOM   4552  HB1 ALA   310       2.896  50.733  64.688  1.00  0.00           H  
ATOM   4553  HB2 ALA   310       1.512  51.815  64.669  1.00  0.00           H  
ATOM   4554  HB3 ALA   310       2.309  51.563  66.117  1.00  0.00           H  
ATOM   4555  C   ALA   310       0.824  49.270  64.119  1.00  0.00           C  
ATOM   4556  O   ALA   310       1.434  48.297  63.610  1.00  0.00           O  
ATOM   4557  N   ALA   311      -0.237  49.836  63.498  1.00  0.00           N  
ATOM   4558  H   ALA   311      -0.725  50.636  63.875  1.00  0.00           H  
ATOM   4559  CA  ALA   311      -0.750  49.306  62.183  1.00  0.00           C  
ATOM   4560  HA  ALA   311      -1.292  48.377  62.358  1.00  0.00           H  
ATOM   4561  CB  ALA   311      -1.782  50.341  61.790  1.00  0.00           C  
ATOM   4562  HB1 ALA   311      -1.422  51.337  61.533  1.00  0.00           H  
ATOM   4563  HB2 ALA   311      -2.288  50.104  60.855  1.00  0.00           H  
ATOM   4564  HB3 ALA   311      -2.615  50.374  62.492  1.00  0.00           H  
ATOM   4565  C   ALA   311       0.198  49.144  61.004  1.00  0.00           C  
ATOM   4566  O   ALA   311       0.038  48.107  60.311  1.00  0.00           O  
ATOM   4567  N   ALA   312       1.306  49.894  60.885  1.00  0.00           N  
ATOM   4568  H   ALA   312       1.550  50.556  61.608  1.00  0.00           H  
ATOM   4569  CA  ALA   312       2.296  49.607  59.840  1.00  0.00           C  
ATOM   4570  HA  ALA   312       1.898  48.942  59.074  1.00  0.00           H  
ATOM   4571  CB  ALA   312       2.659  50.903  59.123  1.00  0.00           C  
ATOM   4572  HB1 ALA   312       3.611  50.735  58.621  1.00  0.00           H  
ATOM   4573  HB2 ALA   312       1.963  51.113  58.311  1.00  0.00           H  
ATOM   4574  HB3 ALA   312       2.784  51.629  59.926  1.00  0.00           H  
ATOM   4575  C   ALA   312       3.494  48.876  60.416  1.00  0.00           C  
ATOM   4576  O   ALA   312       4.387  48.420  59.670  1.00  0.00           O  
ATOM   4577  N   ASN   313       3.554  48.781  61.773  1.00  0.00           N  
ATOM   4578  H   ASN   313       2.719  48.896  62.330  1.00  0.00           H  
ATOM   4579  CA  ASN   313       4.723  48.226  62.518  1.00  0.00           C  
ATOM   4580  HA  ASN   313       4.422  48.380  63.555  1.00  0.00           H  
ATOM   4581  CB  ASN   313       4.922  46.706  62.251  1.00  0.00           C  
ATOM   4582  HB2 ASN   313       5.619  46.397  63.030  1.00  0.00           H  
ATOM   4583  HB3 ASN   313       5.366  46.650  61.258  1.00  0.00           H  
ATOM   4584  CG  ASN   313       3.635  45.860  62.304  1.00  0.00           C  
ATOM   4585  OD1 ASN   313       3.138  45.341  61.337  1.00  0.00           O  
ATOM   4586  ND2 ASN   313       3.037  45.641  63.502  1.00  0.00           N  
ATOM   4587 HD21 ASN   313       3.521  46.012  64.307  1.00  0.00           H  
ATOM   4588 HD22 ASN   313       2.175  45.139  63.658  1.00  0.00           H  
ATOM   4589  C   ASN   313       6.014  49.106  62.230  1.00  0.00           C  
ATOM   4590  O   ASN   313       7.149  48.662  61.996  1.00  0.00           O  
ATOM   4591  N   GLY   314       5.941  50.418  62.481  1.00  0.00           N  
ATOM   4592  H   GLY   314       5.160  50.804  62.992  1.00  0.00           H  
ATOM   4593  CA  GLY   314       6.944  51.413  62.114  1.00  0.00           C  
ATOM   4594  HA2 GLY   314       7.098  51.263  61.045  1.00  0.00           H  
ATOM   4595  HA3 GLY   314       6.645  52.413  62.427  1.00  0.00           H  
ATOM   4596  C   GLY   314       8.354  51.188  62.761  1.00  0.00           C  
ATOM   4597  O   GLY   314       9.322  51.353  62.056  1.00  0.00           O  
ATOM   4598  N   ALA   315       8.334  50.727  63.983  1.00  0.00           N  
ATOM   4599  H   ALA   315       7.464  50.810  64.488  1.00  0.00           H  
ATOM   4600  CA  ALA   315       9.588  50.387  64.713  1.00  0.00           C  
ATOM   4601  HA  ALA   315      10.105  51.345  64.772  1.00  0.00           H  
ATOM   4602  CB  ALA   315       9.224  49.839  66.067  1.00  0.00           C  
ATOM   4603  HB1 ALA   315       8.608  50.606  66.538  1.00  0.00           H  
ATOM   4604  HB2 ALA   315       8.638  48.920  66.073  1.00  0.00           H  
ATOM   4605  HB3 ALA   315      10.085  49.786  66.734  1.00  0.00           H  
ATOM   4606  C   ALA   315      10.453  49.375  63.982  1.00  0.00           C  
ATOM   4607  O   ALA   315      11.680  49.331  64.131  1.00  0.00           O  
ATOM   4608  N   LEU   316       9.807  48.432  63.212  1.00  0.00           N  
ATOM   4609  H   LEU   316       8.797  48.450  63.209  1.00  0.00           H  
ATOM   4610  CA  LEU   316      10.521  47.380  62.398  1.00  0.00           C  
ATOM   4611  HA  LEU   316      11.452  47.125  62.905  1.00  0.00           H  
ATOM   4612  CB  LEU   316       9.665  46.111  62.454  1.00  0.00           C  
ATOM   4613  HB2 LEU   316      10.087  45.396  61.748  1.00  0.00           H  
ATOM   4614  HB3 LEU   316       8.676  46.333  62.052  1.00  0.00           H  
ATOM   4615  CG  LEU   316       9.399  45.312  63.746  1.00  0.00           C  
ATOM   4616  HG  LEU   316      10.334  44.985  64.203  1.00  0.00           H  
ATOM   4617  CD1 LEU   316       8.627  46.121  64.838  1.00  0.00           C  
ATOM   4618 HD11 LEU   316       9.317  46.744  65.408  1.00  0.00           H  
ATOM   4619 HD12 LEU   316       8.020  45.462  65.458  1.00  0.00           H  
ATOM   4620 HD13 LEU   316       7.939  46.785  64.315  1.00  0.00           H  
ATOM   4621  CD2 LEU   316       8.551  44.117  63.405  1.00  0.00           C  
ATOM   4622 HD21 LEU   316       9.157  43.524  62.720  1.00  0.00           H  
ATOM   4623 HD22 LEU   316       8.319  43.517  64.285  1.00  0.00           H  
ATOM   4624 HD23 LEU   316       7.637  44.474  62.931  1.00  0.00           H  
ATOM   4625  C   LEU   316      10.935  47.892  60.986  1.00  0.00           C  
ATOM   4626  O   LEU   316      11.643  47.190  60.309  1.00  0.00           O  
ATOM   4627  N   SER   317      10.421  49.045  60.588  1.00  0.00           N  
ATOM   4628  H   SER   317       9.718  49.448  61.192  1.00  0.00           H  
ATOM   4629  CA  SER   317      10.966  49.756  59.480  1.00  0.00           C  
ATOM   4630  HA  SER   317      11.316  49.003  58.773  1.00  0.00           H  
ATOM   4631  CB  SER   317       9.933  50.753  58.877  1.00  0.00           C  
ATOM   4632  HB2 SER   317       9.139  50.164  58.418  1.00  0.00           H  
ATOM   4633  HB3 SER   317       9.615  51.402  59.693  1.00  0.00           H  
ATOM   4634  OG  SER   317      10.490  51.580  57.861  1.00  0.00           O  
ATOM   4635  HG  SER   317      10.475  51.066  57.050  1.00  0.00           H  
ATOM   4636  C   SER   317      12.207  50.567  59.901  1.00  0.00           C  
ATOM   4637  O   SER   317      13.167  50.517  59.170  1.00  0.00           O  
ATOM   4638  N   GLU   318      12.277  51.087  61.131  1.00  0.00           N  
ATOM   4639  H   GLU   318      11.439  51.122  61.695  1.00  0.00           H  
ATOM   4640  CA  GLU   318      13.423  51.822  61.496  1.00  0.00           C  
ATOM   4641  HA  GLU   318      13.736  52.444  60.657  1.00  0.00           H  
ATOM   4642  CB  GLU   318      13.098  52.865  62.596  1.00  0.00           C  
ATOM   4643  HB2 GLU   318      12.651  52.336  63.437  1.00  0.00           H  
ATOM   4644  HB3 GLU   318      12.346  53.570  62.241  1.00  0.00           H  
ATOM   4645  CG  GLU   318      14.336  53.645  63.078  1.00  0.00           C  
ATOM   4646  HG2 GLU   318      14.043  54.138  64.005  1.00  0.00           H  
ATOM   4647  HG3 GLU   318      15.099  52.927  63.377  1.00  0.00           H  
ATOM   4648  CD  GLU   318      14.949  54.684  62.031  1.00  0.00           C  
ATOM   4649  OE1 GLU   318      14.765  54.551  60.804  1.00  0.00           O  
ATOM   4650  OE2 GLU   318      15.678  55.591  62.485  1.00  0.00           O  
ATOM   4651  C   GLU   318      14.620  50.981  61.866  1.00  0.00           C  
ATOM   4652  O   GLU   318      15.688  51.190  61.240  1.00  0.00           O  
ATOM   4653  N   GLN   319      14.502  49.991  62.738  1.00  0.00           N  
ATOM   4654  H   GLN   319      13.630  49.950  63.247  1.00  0.00           H  
ATOM   4655  CA  GLN   319      15.717  49.319  63.242  1.00  0.00           C  
ATOM   4656  HA  GLN   319      16.471  49.439  62.464  1.00  0.00           H  
ATOM   4657  CB  GLN   319      16.127  49.902  64.567  1.00  0.00           C  
ATOM   4658  HB2 GLN   319      15.377  49.611  65.303  1.00  0.00           H  
ATOM   4659  HB3 GLN   319      16.164  50.991  64.556  1.00  0.00           H  
ATOM   4660  CG  GLN   319      17.611  49.501  64.836  1.00  0.00           C  
ATOM   4661  HG2 GLN   319      18.074  48.989  63.992  1.00  0.00           H  
ATOM   4662  HG3 GLN   319      17.537  48.707  65.578  1.00  0.00           H  
ATOM   4663  CD  GLN   319      18.594  50.603  65.280  1.00  0.00           C  
ATOM   4664  OE1 GLN   319      19.227  50.565  66.319  1.00  0.00           O  
ATOM   4665  NE2 GLN   319      18.764  51.689  64.548  1.00  0.00           N  
ATOM   4666 HE21 GLN   319      18.394  51.719  63.609  1.00  0.00           H  
ATOM   4667 HE22 GLN   319      19.449  52.364  64.857  1.00  0.00           H  
ATOM   4668  C   GLN   319      15.567  47.830  63.502  1.00  0.00           C  
ATOM   4669  O   GLN   319      16.532  47.091  63.327  1.00  0.00           O  
ATOM   4670  N   SER   320      14.414  47.372  63.941  1.00  0.00           N  
ATOM   4671  H   SER   320      13.693  48.080  63.951  1.00  0.00           H  
ATOM   4672  CA  SER   320      13.920  45.982  64.012  1.00  0.00           C  
ATOM   4673  HA  SER   320      12.974  46.040  64.551  1.00  0.00           H  
ATOM   4674  CB  SER   320      13.660  45.330  62.675  1.00  0.00           C  
ATOM   4675  HB2 SER   320      13.402  46.129  61.981  1.00  0.00           H  
ATOM   4676  HB3 SER   320      14.562  44.842  62.306  1.00  0.00           H  
ATOM   4677  OG  SER   320      12.663  44.390  62.783  1.00  0.00           O  
ATOM   4678  HG  SER   320      12.964  43.734  63.415  1.00  0.00           H  
ATOM   4679  C   SER   320      14.722  45.034  64.891  1.00  0.00           C  
ATOM   4680  O   SER   320      14.717  43.818  64.775  1.00  0.00           O  
ATOM   4681  N   GLY   321      15.446  45.563  65.875  1.00  0.00           N  
ATOM   4682  H   GLY   321      15.425  46.561  66.031  1.00  0.00           H  
ATOM   4683  CA  GLY   321      16.128  44.665  66.833  1.00  0.00           C  
ATOM   4684  HA2 GLY   321      16.503  45.261  67.665  1.00  0.00           H  
ATOM   4685  HA3 GLY   321      15.321  44.009  67.159  1.00  0.00           H  
ATOM   4686  C   GLY   321      17.212  43.827  66.178  1.00  0.00           C  
ATOM   4687  O   GLY   321      17.538  42.789  66.738  1.00  0.00           O  
ATOM   4688  N   VAL   322      17.811  44.297  65.147  1.00  0.00           N  
ATOM   4689  H   VAL   322      17.460  45.179  64.802  1.00  0.00           H  
ATOM   4690  CA  VAL   322      18.833  43.673  64.340  1.00  0.00           C  
ATOM   4691  HA  VAL   322      18.474  42.670  64.110  1.00  0.00           H  
ATOM   4692  CB  VAL   322      19.058  44.518  63.096  1.00  0.00           C  
ATOM   4693  HB  VAL   322      19.166  45.542  63.455  1.00  0.00           H  
ATOM   4694  CG1 VAL   322      20.167  43.948  62.295  1.00  0.00           C  
ATOM   4695 HG11 VAL   322      20.173  44.401  61.304  1.00  0.00           H  
ATOM   4696 HG12 VAL   322      20.133  42.863  62.190  1.00  0.00           H  
ATOM   4697 HG13 VAL   322      21.163  44.240  62.629  1.00  0.00           H  
ATOM   4698  CG2 VAL   322      17.796  44.454  62.200  1.00  0.00           C  
ATOM   4699 HG21 VAL   322      17.831  43.625  61.493  1.00  0.00           H  
ATOM   4700 HG22 VAL   322      17.775  45.357  61.590  1.00  0.00           H  
ATOM   4701 HG23 VAL   322      16.874  44.451  62.782  1.00  0.00           H  
ATOM   4702  C   VAL   322      20.131  43.544  65.204  1.00  0.00           C  
ATOM   4703  O   VAL   322      20.620  44.525  65.748  1.00  0.00           O  
ATOM   4704  N   ALA   323      20.632  42.319  65.346  1.00  0.00           N  
ATOM   4705  H   ALA   323      20.134  41.526  64.967  1.00  0.00           H  
ATOM   4706  CA  ALA   323      21.884  42.024  65.983  1.00  0.00           C  
ATOM   4707  HA  ALA   323      22.442  42.959  65.934  1.00  0.00           H  
ATOM   4708  CB  ALA   323      21.592  41.557  67.394  1.00  0.00           C  
ATOM   4709  HB1 ALA   323      21.176  40.554  67.305  1.00  0.00           H  
ATOM   4710  HB2 ALA   323      22.532  41.495  67.942  1.00  0.00           H  
ATOM   4711  HB3 ALA   323      20.909  42.282  67.838  1.00  0.00           H  
ATOM   4712  C   ALA   323      22.800  41.022  65.172  1.00  0.00           C  
ATOM   4713  O   ALA   323      22.329  40.087  64.575  1.00  0.00           O  
ATOM   4714  N   TRP   324      24.085  41.112  65.487  1.00  0.00           N  
ATOM   4715  H   TRP   324      24.359  41.913  66.039  1.00  0.00           H  
ATOM   4716  CA  TRP   324      25.137  40.342  64.812  1.00  0.00           C  
ATOM   4717  HA  TRP   324      24.701  39.491  64.289  1.00  0.00           H  
ATOM   4718  CB  TRP   324      25.845  41.277  63.764  1.00  0.00           C  
ATOM   4719  HB2 TRP   324      25.045  41.547  63.075  1.00  0.00           H  
ATOM   4720  HB3 TRP   324      26.222  42.147  64.303  1.00  0.00           H  
ATOM   4721  CG  TRP   324      26.934  40.607  62.991  1.00  0.00           C  
ATOM   4722  CD1 TRP   324      26.808  39.384  62.373  1.00  0.00           C  
ATOM   4723  HD1 TRP   324      25.920  38.826  62.115  1.00  0.00           H  
ATOM   4724  NE1 TRP   324      27.991  38.931  61.819  1.00  0.00           N  
ATOM   4725  HE1 TRP   324      28.221  38.013  61.466  1.00  0.00           H  
ATOM   4726  CE2 TRP   324      28.971  39.782  62.128  1.00  0.00           C  
ATOM   4727  CZ2 TRP   324      30.369  39.684  61.879  1.00  0.00           C  
ATOM   4728  HZ2 TRP   324      30.802  38.764  61.513  1.00  0.00           H  
ATOM   4729  CH2 TRP   324      31.207  40.792  62.236  1.00  0.00           C  
ATOM   4730  HH2 TRP   324      32.284  40.789  62.159  1.00  0.00           H  
ATOM   4731  CZ3 TRP   324      30.681  41.916  62.817  1.00  0.00           C  
ATOM   4732  HZ3 TRP   324      31.241  42.820  63.003  1.00  0.00           H  
ATOM   4733  CE3 TRP   324      29.236  41.950  63.016  1.00  0.00           C  
ATOM   4734  HE3 TRP   324      28.871  42.845  63.496  1.00  0.00           H  
ATOM   4735  CD2 TRP   324      28.361  40.948  62.725  1.00  0.00           C  
ATOM   4736  C   TRP   324      26.099  39.634  65.864  1.00  0.00           C  
ATOM   4737  O   TRP   324      26.593  40.283  66.756  1.00  0.00           O  
ATOM   4738  N   VAL   325      26.416  38.405  65.546  1.00  0.00           N  
ATOM   4739  H   VAL   325      26.008  38.005  64.713  1.00  0.00           H  
ATOM   4740  CA  VAL   325      27.375  37.535  66.270  1.00  0.00           C  
ATOM   4741  HA  VAL   325      27.736  38.005  67.185  1.00  0.00           H  
ATOM   4742  CB  VAL   325      26.697  36.254  66.672  1.00  0.00           C  
ATOM   4743  HB  VAL   325      26.212  35.733  65.846  1.00  0.00           H  
ATOM   4744  CG1 VAL   325      27.688  35.222  67.208  1.00  0.00           C  
ATOM   4745 HG11 VAL   325      28.331  34.762  66.458  1.00  0.00           H  
ATOM   4746 HG12 VAL   325      28.337  35.739  67.915  1.00  0.00           H  
ATOM   4747 HG13 VAL   325      27.264  34.425  67.819  1.00  0.00           H  
ATOM   4748  CG2 VAL   325      25.702  36.647  67.770  1.00  0.00           C  
ATOM   4749 HG21 VAL   325      24.840  37.249  67.481  1.00  0.00           H  
ATOM   4750 HG22 VAL   325      26.163  37.185  68.598  1.00  0.00           H  
ATOM   4751 HG23 VAL   325      25.342  35.700  68.172  1.00  0.00           H  
ATOM   4752  C   VAL   325      28.581  37.250  65.234  1.00  0.00           C  
ATOM   4753  O   VAL   325      28.453  36.405  64.305  1.00  0.00           O  
ATOM   4754  N   PRO   326      29.764  37.821  65.481  1.00  0.00           N  
ATOM   4755  CD  PRO   326      30.005  38.949  66.372  1.00  0.00           C  
ATOM   4756  HD2 PRO   326      29.107  39.565  66.327  1.00  0.00           H  
ATOM   4757  HD3 PRO   326      30.304  38.736  67.398  1.00  0.00           H  
ATOM   4758  CG  PRO   326      31.190  39.687  65.768  1.00  0.00           C  
ATOM   4759  HG2 PRO   326      31.801  40.209  66.504  1.00  0.00           H  
ATOM   4760  HG3 PRO   326      30.791  40.373  65.021  1.00  0.00           H  
ATOM   4761  CB  PRO   326      31.943  38.539  65.158  1.00  0.00           C  
ATOM   4762  HB2 PRO   326      32.756  38.179  65.789  1.00  0.00           H  
ATOM   4763  HB3 PRO   326      32.436  38.910  64.259  1.00  0.00           H  
ATOM   4764  CA  PRO   326      30.989  37.446  64.742  1.00  0.00           C  
ATOM   4765  HA  PRO   326      30.761  37.578  63.684  1.00  0.00           H  
ATOM   4766  C   PRO   326      31.588  36.058  64.981  1.00  0.00           C  
ATOM   4767  O   PRO   326      31.698  35.518  66.165  1.00  0.00           O  
ATOM   4768  N   TYR   327      32.072  35.525  63.834  1.00  0.00           N  
ATOM   4769  H   TYR   327      32.157  36.023  62.959  1.00  0.00           H  
ATOM   4770  CA  TYR   327      32.852  34.275  63.860  1.00  0.00           C  
ATOM   4771  HA  TYR   327      32.059  33.557  64.071  1.00  0.00           H  
ATOM   4772  CB  TYR   327      33.306  33.915  62.381  1.00  0.00           C  
ATOM   4773  HB2 TYR   327      32.444  34.131  61.751  1.00  0.00           H  
ATOM   4774  HB3 TYR   327      34.071  34.616  62.044  1.00  0.00           H  
ATOM   4775  CG  TYR   327      33.761  32.415  62.408  1.00  0.00           C  
ATOM   4776  CD1 TYR   327      35.043  32.020  62.820  1.00  0.00           C  
ATOM   4777  HD1 TYR   327      35.694  32.849  63.058  1.00  0.00           H  
ATOM   4778  CE1 TYR   327      35.489  30.720  62.910  1.00  0.00           C  
ATOM   4779  HE1 TYR   327      36.547  30.553  63.049  1.00  0.00           H  
ATOM   4780  CZ  TYR   327      34.491  29.789  62.728  1.00  0.00           C  
ATOM   4781  OH  TYR   327      34.846  28.513  62.838  1.00  0.00           O  
ATOM   4782  HH  TYR   327      35.614  28.370  63.396  1.00  0.00           H  
ATOM   4783  CE2 TYR   327      33.187  30.093  62.277  1.00  0.00           C  
ATOM   4784  HE2 TYR   327      32.537  29.262  62.044  1.00  0.00           H  
ATOM   4785  CD2 TYR   327      32.816  31.389  62.091  1.00  0.00           C  
ATOM   4786  HD2 TYR   327      31.886  31.702  61.639  1.00  0.00           H  
ATOM   4787  C   TYR   327      34.038  34.355  64.804  1.00  0.00           C  
ATOM   4788  O   TYR   327      34.931  35.140  64.640  1.00  0.00           O  
ATOM   4789  N   THR   328      34.162  33.405  65.740  1.00  0.00           N  
ATOM   4790  H   THR   328      33.451  32.691  65.807  1.00  0.00           H  
ATOM   4791  CA  THR   328      35.297  33.355  66.703  1.00  0.00           C  
ATOM   4792  HA  THR   328      36.224  33.606  66.188  1.00  0.00           H  
ATOM   4793  CB  THR   328      35.108  34.429  67.827  1.00  0.00           C  
ATOM   4794  HB  THR   328      35.124  35.460  67.474  1.00  0.00           H  
ATOM   4795  CG2 THR   328      33.801  34.075  68.577  1.00  0.00           C  
ATOM   4796 HG21 THR   328      33.638  33.006  68.718  1.00  0.00           H  
ATOM   4797 HG22 THR   328      33.825  34.602  69.531  1.00  0.00           H  
ATOM   4798 HG23 THR   328      32.966  34.454  67.989  1.00  0.00           H  
ATOM   4799  OG1 THR   328      36.052  34.393  68.832  1.00  0.00           O  
ATOM   4800  HG1 THR   328      36.885  34.500  68.368  1.00  0.00           H  
ATOM   4801  C   THR   328      35.453  31.873  67.203  1.00  0.00           C  
ATOM   4802  O   THR   328      34.477  31.161  67.184  1.00  0.00           O  
ATOM   4803  N   ASP   329      36.638  31.397  67.607  1.00  0.00           N  
ATOM   4804  H   ASP   329      37.446  31.967  67.404  1.00  0.00           H  
ATOM   4805  CA  ASP   329      36.838  30.046  68.146  1.00  0.00           C  
ATOM   4806  HA  ASP   329      36.387  29.328  67.460  1.00  0.00           H  
ATOM   4807  CB  ASP   329      38.353  29.697  68.303  1.00  0.00           C  
ATOM   4808  HB2 ASP   329      38.513  28.800  68.901  1.00  0.00           H  
ATOM   4809  HB3 ASP   329      38.743  30.607  68.758  1.00  0.00           H  
ATOM   4810  CG  ASP   329      39.071  29.479  66.940  1.00  0.00           C  
ATOM   4811  OD1 ASP   329      40.267  29.100  66.991  1.00  0.00           O  
ATOM   4812  OD2 ASP   329      38.330  29.547  65.926  1.00  0.00           O  
ATOM   4813  C   ASP   329      36.172  29.710  69.506  1.00  0.00           C  
ATOM   4814  O   ASP   329      36.182  28.548  69.916  1.00  0.00           O  
ATOM   4815  N   GLU   330      35.690  30.713  70.245  1.00  0.00           N  
ATOM   4816  H   GLU   330      35.828  31.633  69.852  1.00  0.00           H  
ATOM   4817  CA  GLU   330      34.734  30.649  71.396  1.00  0.00           C  
ATOM   4818  HA  GLU   330      35.191  30.089  72.212  1.00  0.00           H  
ATOM   4819  CB  GLU   330      34.409  32.066  71.947  1.00  0.00           C  
ATOM   4820  HB2 GLU   330      33.947  32.728  71.214  1.00  0.00           H  
ATOM   4821  HB3 GLU   330      35.331  32.598  72.182  1.00  0.00           H  
ATOM   4822  CG  GLU   330      33.723  32.195  73.318  1.00  0.00           C  
ATOM   4823  HG2 GLU   330      33.684  33.277  73.443  1.00  0.00           H  
ATOM   4824  HG3 GLU   330      32.692  31.843  73.296  1.00  0.00           H  
ATOM   4825  CD  GLU   330      34.392  31.425  74.548  1.00  0.00           C  
ATOM   4826  OE1 GLU   330      33.577  30.936  75.405  1.00  0.00           O  
ATOM   4827  OE2 GLU   330      35.621  31.226  74.578  1.00  0.00           O  
ATOM   4828  C   GLU   330      33.376  30.019  70.987  1.00  0.00           C  
ATOM   4829  O   GLU   330      32.737  29.297  71.775  1.00  0.00           O  
ATOM   4830  N   ALA   331      32.800  30.426  69.843  1.00  0.00           N  
ATOM   4831  H   ALA   331      33.369  30.997  69.235  1.00  0.00           H  
ATOM   4832  CA  ALA   331      31.468  29.960  69.309  1.00  0.00           C  
ATOM   4833  HA  ALA   331      31.482  28.902  69.573  1.00  0.00           H  
ATOM   4834  CB  ALA   331      30.418  30.886  69.915  1.00  0.00           C  
ATOM   4835  HB1 ALA   331      30.232  30.827  70.987  1.00  0.00           H  
ATOM   4836  HB2 ALA   331      29.501  30.655  69.373  1.00  0.00           H  
ATOM   4837  HB3 ALA   331      30.777  31.904  69.767  1.00  0.00           H  
ATOM   4838  C   ALA   331      31.563  30.053  67.808  1.00  0.00           C  
ATOM   4839  O   ALA   331      31.369  31.166  67.296  1.00  0.00           O  
ATOM   4840  N   PRO   332      31.913  29.008  67.064  1.00  0.00           N  
ATOM   4841  CD  PRO   332      32.159  27.731  67.661  1.00  0.00           C  
ATOM   4842  HD2 PRO   332      32.901  27.843  68.451  1.00  0.00           H  
ATOM   4843  HD3 PRO   332      31.269  27.201  68.002  1.00  0.00           H  
ATOM   4844  CG  PRO   332      32.726  26.826  66.601  1.00  0.00           C  
ATOM   4845  HG2 PRO   332      31.993  26.167  66.135  1.00  0.00           H  
ATOM   4846  HG3 PRO   332      33.585  26.316  67.037  1.00  0.00           H  
ATOM   4847  CB  PRO   332      33.232  27.753  65.486  1.00  0.00           C  
ATOM   4848  HB2 PRO   332      34.275  27.961  65.725  1.00  0.00           H  
ATOM   4849  HB3 PRO   332      33.042  27.333  64.498  1.00  0.00           H  
ATOM   4850  CA  PRO   332      32.365  29.029  65.674  1.00  0.00           C  
ATOM   4851  HA  PRO   332      33.032  29.880  65.537  1.00  0.00           H  
ATOM   4852  C   PRO   332      31.264  29.245  64.685  1.00  0.00           C  
ATOM   4853  O   PRO   332      31.103  28.456  63.780  1.00  0.00           O  
ATOM   4854  N   PHE   333      30.522  30.374  64.799  1.00  0.00           N  
ATOM   4855  H   PHE   333      30.672  30.942  65.620  1.00  0.00           H  
ATOM   4856  CA  PHE   333      29.347  30.704  64.008  1.00  0.00           C  
ATOM   4857  HA  PHE   333      29.372  30.103  63.099  1.00  0.00           H  
ATOM   4858  CB  PHE   333      28.044  30.338  64.727  1.00  0.00           C  
ATOM   4859  HB2 PHE   333      27.736  31.081  65.463  1.00  0.00           H  
ATOM   4860  HB3 PHE   333      27.242  30.219  63.998  1.00  0.00           H  
ATOM   4861  CG  PHE   333      28.186  29.063  65.587  1.00  0.00           C  
ATOM   4862  CD1 PHE   333      28.234  27.789  64.950  1.00  0.00           C  
ATOM   4863  HD1 PHE   333      28.172  27.699  63.876  1.00  0.00           H  
ATOM   4864  CE1 PHE   333      28.439  26.630  65.758  1.00  0.00           C  
ATOM   4865  HE1 PHE   333      28.608  25.688  65.256  1.00  0.00           H  
ATOM   4866  CZ  PHE   333      28.491  26.743  67.152  1.00  0.00           C  
ATOM   4867  HZ  PHE   333      28.651  25.790  67.634  1.00  0.00           H  
ATOM   4868  CE2 PHE   333      28.502  27.984  67.755  1.00  0.00           C  
ATOM   4869  HE2 PHE   333      28.619  27.996  68.829  1.00  0.00           H  
ATOM   4870  CD2 PHE   333      28.349  29.140  66.997  1.00  0.00           C  
ATOM   4871  HD2 PHE   333      28.469  30.114  67.449  1.00  0.00           H  
ATOM   4872  C   PHE   333      29.340  32.187  63.673  1.00  0.00           C  
ATOM   4873  O   PHE   333      29.439  33.013  64.563  1.00  0.00           O  
ATOM   4874  N   HIE   334      28.863  32.610  62.470  1.00  0.00           N  
ATOM   4875  H   HIE   334      28.604  31.769  61.974  1.00  0.00           H  
ATOM   4876  CA  HIE   334      28.260  33.883  62.099  1.00  0.00           C  
ATOM   4877  HA  HIE   334      28.726  34.726  62.610  1.00  0.00           H  
ATOM   4878  CB  HIE   334      28.610  34.159  60.596  1.00  0.00           C  
ATOM   4879  HB2 HIE   334      29.610  34.592  60.635  1.00  0.00           H  
ATOM   4880  HB3 HIE   334      28.644  33.228  60.030  1.00  0.00           H  
ATOM   4881  CG  HIE   334      27.739  35.208  59.854  1.00  0.00           C  
ATOM   4882  ND1 HIE   334      27.420  36.566  60.255  1.00  0.00           N  
ATOM   4883  CE1 HIE   334      26.574  36.998  59.382  1.00  0.00           C  
ATOM   4884  HE1 HIE   334      26.065  37.935  59.547  1.00  0.00           H  
ATOM   4885  NE2 HIE   334      26.247  36.052  58.407  1.00  0.00           N  
ATOM   4886  HE2 HIE   334      25.532  36.127  57.697  1.00  0.00           H  
ATOM   4887  CD2 HIE   334      26.982  34.938  58.701  1.00  0.00           C  
ATOM   4888  HD2 HIE   334      26.977  34.042  58.097  1.00  0.00           H  
ATOM   4889  C   HIE   334      26.824  33.926  62.415  1.00  0.00           C  
ATOM   4890  O   HIE   334      26.192  32.872  62.371  1.00  0.00           O  
ATOM   4891  N   GLY   335      26.287  35.032  62.840  1.00  0.00           N  
ATOM   4892  H   GLY   335      26.879  35.850  62.877  1.00  0.00           H  
ATOM   4893  CA  GLY   335      24.915  35.030  63.372  1.00  0.00           C  
ATOM   4894  HA2 GLY   335      24.316  34.153  63.126  1.00  0.00           H  
ATOM   4895  HA3 GLY   335      24.951  35.041  64.461  1.00  0.00           H  
ATOM   4896  C   GLY   335      24.113  36.298  63.022  1.00  0.00           C  
ATOM   4897  O   GLY   335      24.545  37.391  63.188  1.00  0.00           O  
ATOM   4898  N   GLN   336      22.816  36.140  62.702  1.00  0.00           N  
ATOM   4899  H   GLN   336      22.314  35.263  62.702  1.00  0.00           H  
ATOM   4900  CA  GLN   336      21.958  37.387  62.568  1.00  0.00           C  
ATOM   4901  HA  GLN   336      22.512  38.266  62.896  1.00  0.00           H  
ATOM   4902  CB  GLN   336      21.672  37.578  61.050  1.00  0.00           C  
ATOM   4903  HB2 GLN   336      21.016  38.424  60.843  1.00  0.00           H  
ATOM   4904  HB3 GLN   336      21.165  36.688  60.680  1.00  0.00           H  
ATOM   4905  CG  GLN   336      22.970  37.786  60.280  1.00  0.00           C  
ATOM   4906  HG2 GLN   336      23.398  38.738  60.594  1.00  0.00           H  
ATOM   4907  HG3 GLN   336      23.663  36.977  60.507  1.00  0.00           H  
ATOM   4908  CD  GLN   336      22.866  37.819  58.793  1.00  0.00           C  
ATOM   4909  OE1 GLN   336      23.697  37.267  58.094  1.00  0.00           O  
ATOM   4910  NE2 GLN   336      21.825  38.363  58.133  1.00  0.00           N  
ATOM   4911 HE21 GLN   336      21.060  38.817  58.610  1.00  0.00           H  
ATOM   4912 HE22 GLN   336      21.950  38.295  57.133  1.00  0.00           H  
ATOM   4913  C   GLN   336      20.624  37.121  63.311  1.00  0.00           C  
ATOM   4914  O   GLN   336      19.998  35.986  63.290  1.00  0.00           O  
ATOM   4915  N   ILE   337      20.152  38.245  63.979  1.00  0.00           N  
ATOM   4916  H   ILE   337      20.686  39.102  63.964  1.00  0.00           H  
ATOM   4917  CA  ILE   337      18.973  38.184  64.810  1.00  0.00           C  
ATOM   4918  HA  ILE   337      18.436  37.274  64.541  1.00  0.00           H  
ATOM   4919  CB  ILE   337      19.391  38.106  66.259  1.00  0.00           C  
ATOM   4920  HB  ILE   337      19.958  38.971  66.603  1.00  0.00           H  
ATOM   4921  CG2 ILE   337      18.119  38.121  67.193  1.00  0.00           C  
ATOM   4922 HG21 ILE   337      18.371  37.809  68.207  1.00  0.00           H  
ATOM   4923 HG22 ILE   337      17.390  37.413  66.800  1.00  0.00           H  
ATOM   4924 HG23 ILE   337      17.656  39.107  67.157  1.00  0.00           H  
ATOM   4925  CG1 ILE   337      20.199  36.847  66.523  1.00  0.00           C  
ATOM   4926 HG12 ILE   337      19.974  36.501  67.531  1.00  0.00           H  
ATOM   4927 HG13 ILE   337      19.978  36.013  65.857  1.00  0.00           H  
ATOM   4928  CD1 ILE   337      21.724  36.985  66.579  1.00  0.00           C  
ATOM   4929 HD11 ILE   337      22.173  36.049  66.910  1.00  0.00           H  
ATOM   4930 HD12 ILE   337      22.032  37.739  67.303  1.00  0.00           H  
ATOM   4931 HD13 ILE   337      22.089  37.361  65.623  1.00  0.00           H  
ATOM   4932  C   ILE   337      18.066  39.367  64.480  1.00  0.00           C  
ATOM   4933  O   ILE   337      18.709  40.373  64.306  1.00  0.00           O  
ATOM   4934  N   MET   338      16.720  39.352  64.470  1.00  0.00           N  
ATOM   4935  H   MET   338      16.221  38.496  64.667  1.00  0.00           H  
ATOM   4936  CA  MET   338      15.839  40.529  64.337  1.00  0.00           C  
ATOM   4937  HA  MET   338      16.314  41.277  64.972  1.00  0.00           H
[truncated: 4,062,521 more chars]
