# Supplementary material for: Mechanistic insights into glycoside 3-oxidases involved in C-glycoside metabolism in soil microorganisms
Source: Nat Commun. 2023 Nov 14;14:7289. doi: 10.1038/s41467-023-42000-3 (PMC10646112; doi:10.1038/s41467-023-42000-3)
Supplement: Supplementary file 5 — Supplementary Data 1 [file 41467_2023_42000_MOESM5_ESM.zip › SuppInfo-MD-files/cMDs-for-MMPBSA/mang_end_2.pdb]

CRYST1   82.012   80.898   75.249  90.00  90.00  90.00               1
ATOM      1  N   ARG     1      44.344  25.480   6.928  1.00  0.00           N  
ATOM      2  H1  ARG     1      44.251  24.625   7.457  1.00  0.00           H  
ATOM      3  H2  ARG     1      43.702  25.571   6.153  1.00  0.00           H  
ATOM      4  H3  ARG     1      45.232  25.454   6.446  1.00  0.00           H  
ATOM      5  CA  ARG     1      44.179  26.664   7.757  1.00  0.00           C  
ATOM      6  HA  ARG     1      44.148  27.470   7.024  1.00  0.00           H  
ATOM      7  CB  ARG     1      42.860  26.631   8.589  1.00  0.00           C  
ATOM      8  HB2 ARG     1      42.011  26.380   7.954  1.00  0.00           H  
ATOM      9  HB3 ARG     1      42.991  25.773   9.248  1.00  0.00           H  
ATOM     10  CG  ARG     1      42.705  27.893   9.447  1.00  0.00           C  
ATOM     11  HG2 ARG     1      42.758  28.787   8.826  1.00  0.00           H  
ATOM     12  HG3 ARG     1      43.592  27.987  10.074  1.00  0.00           H  
ATOM     13  CD  ARG     1      41.287  27.875  10.131  1.00  0.00           C  
ATOM     14  HD2 ARG     1      40.581  27.631   9.337  1.00  0.00           H  
ATOM     15  HD3 ARG     1      41.177  27.064  10.851  1.00  0.00           H  
ATOM     16  NE  ARG     1      40.883  29.170  10.712  1.00  0.00           N  
ATOM     17  HE  ARG     1      41.249  29.970  10.216  1.00  0.00           H  
ATOM     18  CZ  ARG     1      40.137  29.441  11.755  1.00  0.00           C  
ATOM     19  NH1 ARG     1      39.636  28.524  12.504  1.00  0.00           N  
ATOM     20 HH11 ARG     1      39.741  27.561  12.219  1.00  0.00           H  
ATOM     21 HH12 ARG     1      39.122  28.726  13.350  1.00  0.00           H  
ATOM     22  NH2 ARG     1      39.877  30.685  11.973  1.00  0.00           N  
ATOM     23 HH21 ARG     1      40.239  31.417  11.378  1.00  0.00           H  
ATOM     24 HH22 ARG     1      39.161  30.957  12.631  1.00  0.00           H  
ATOM     25  C   ARG     1      45.347  26.908   8.686  1.00  0.00           C  
ATOM     26  O   ARG     1      46.018  27.934   8.483  1.00  0.00           O  
ATOM     27  N   TYR     2      45.693  26.047   9.647  1.00  0.00           N  
ATOM     28  H   TYR     2      45.134  25.215   9.771  1.00  0.00           H  
ATOM     29  CA  TYR     2      46.636  26.351  10.765  1.00  0.00           C  
ATOM     30  HA  TYR     2      46.479  27.395  11.035  1.00  0.00           H  
ATOM     31  CB  TYR     2      46.260  25.489  11.918  1.00  0.00           C  
ATOM     32  HB2 TYR     2      46.881  25.868  12.730  1.00  0.00           H  
ATOM     33  HB3 TYR     2      46.497  24.439  11.747  1.00  0.00           H  
ATOM     34  CG  TYR     2      44.823  25.659  12.347  1.00  0.00           C  
ATOM     35  CD1 TYR     2      44.470  26.787  13.088  1.00  0.00           C  
ATOM     36  HD1 TYR     2      45.167  27.608  13.172  1.00  0.00           H  
ATOM     37  CE1 TYR     2      43.168  26.921  13.566  1.00  0.00           C  
ATOM     38  HE1 TYR     2      42.862  27.838  14.047  1.00  0.00           H  
ATOM     39  CZ  TYR     2      42.188  25.991  13.136  1.00  0.00           C  
ATOM     40  OH  TYR     2      40.897  26.089  13.588  1.00  0.00           O  
ATOM     41  HH  TYR     2      40.732  26.852  14.147  1.00  0.00           H  
ATOM     42  CE2 TYR     2      42.551  24.872  12.343  1.00  0.00           C  
ATOM     43  HE2 TYR     2      41.878  24.083  12.041  1.00  0.00           H  
ATOM     44  CD2 TYR     2      43.851  24.793  11.885  1.00  0.00           C  
ATOM     45  HD2 TYR     2      44.134  23.959  11.261  1.00  0.00           H  
ATOM     46  C   TYR     2      48.072  26.231  10.187  1.00  0.00           C  
ATOM     47  O   TYR     2      48.331  25.505   9.237  1.00  0.00           O  
ATOM     48  N   PRO     3      49.054  26.906  10.821  1.00  0.00           N  
ATOM     49  CD  PRO     3      48.926  27.868  11.900  1.00  0.00           C  
ATOM     50  HD2 PRO     3      48.198  28.614  11.581  1.00  0.00           H  
ATOM     51  HD3 PRO     3      48.668  27.374  12.837  1.00  0.00           H  
ATOM     52  CG  PRO     3      50.282  28.511  12.105  1.00  0.00           C  
ATOM     53  HG2 PRO     3      50.547  28.487  13.162  1.00  0.00           H  
ATOM     54  HG3 PRO     3      50.363  29.553  11.795  1.00  0.00           H  
ATOM     55  CB  PRO     3      51.318  27.749  11.297  1.00  0.00           C  
ATOM     56  HB2 PRO     3      51.967  28.391  10.700  1.00  0.00           H  
ATOM     57  HB3 PRO     3      51.979  27.244  12.001  1.00  0.00           H  
ATOM     58  CA  PRO     3      50.497  26.774  10.441  1.00  0.00           C  
ATOM     59  HA  PRO     3      50.465  27.136   9.413  1.00  0.00           H  
ATOM     60  C   PRO     3      51.054  25.335  10.570  1.00  0.00           C  
ATOM     61  O   PRO     3      50.554  24.566  11.378  1.00  0.00           O  
ATOM     62  N   ALA     4      52.194  25.075   9.906  1.00  0.00           N  
ATOM     63  H   ALA     4      52.551  25.771   9.267  1.00  0.00           H  
ATOM     64  CA  ALA     4      53.161  23.967  10.206  1.00  0.00           C  
ATOM     65  HA  ALA     4      52.602  23.034  10.271  1.00  0.00           H  
ATOM     66  CB  ALA     4      54.079  23.772   8.916  1.00  0.00           C  
ATOM     67  HB1 ALA     4      54.853  23.077   9.241  1.00  0.00           H  
ATOM     68  HB2 ALA     4      54.561  24.715   8.657  1.00  0.00           H  
ATOM     69  HB3 ALA     4      53.455  23.422   8.093  1.00  0.00           H  
ATOM     70  C   ALA     4      53.925  24.268  11.502  1.00  0.00           C  
ATOM     71  O   ALA     4      53.809  23.424  12.412  1.00  0.00           O  
ATOM     72  N   ALA     5      54.683  25.384  11.606  1.00  0.00           N  
ATOM     73  H   ALA     5      54.819  25.875  10.734  1.00  0.00           H  
ATOM     74  CA  ALA     5      55.584  25.866  12.675  1.00  0.00           C  
ATOM     75  HA  ALA     5      55.214  25.485  13.626  1.00  0.00           H  
ATOM     76  CB  ALA     5      56.949  25.135  12.530  1.00  0.00           C  
ATOM     77  HB1 ALA     5      57.765  25.776  12.863  1.00  0.00           H  
ATOM     78  HB2 ALA     5      57.160  24.877  11.493  1.00  0.00           H  
ATOM     79  HB3 ALA     5      56.947  24.159  13.016  1.00  0.00           H  
ATOM     80  C   ALA     5      55.493  27.383  12.729  1.00  0.00           C  
ATOM     81  O   ALA     5      55.500  27.919  11.602  1.00  0.00           O  
ATOM     82  N   VAL     6      55.615  27.980  13.885  1.00  0.00           N  
ATOM     83  H   VAL     6      55.784  27.354  14.659  1.00  0.00           H  
ATOM     84  CA  VAL     6      55.811  29.390  14.118  1.00  0.00           C  
ATOM     85  HA  VAL     6      56.208  29.746  13.168  1.00  0.00           H  
ATOM     86  CB  VAL     6      54.492  30.089  14.442  1.00  0.00           C  
ATOM     87  HB  VAL     6      54.596  31.139  14.716  1.00  0.00           H  
ATOM     88  CG1 VAL     6      53.460  29.995  13.336  1.00  0.00           C  
ATOM     89 HG11 VAL     6      52.850  29.093  13.287  1.00  0.00           H  
ATOM     90 HG12 VAL     6      52.834  30.888  13.343  1.00  0.00           H  
ATOM     91 HG13 VAL     6      53.974  30.024  12.376  1.00  0.00           H  
ATOM     92  CG2 VAL     6      53.777  29.395  15.623  1.00  0.00           C  
ATOM     93 HG21 VAL     6      53.363  28.441  15.296  1.00  0.00           H  
ATOM     94 HG22 VAL     6      54.491  29.339  16.445  1.00  0.00           H  
ATOM     95 HG23 VAL     6      52.940  30.014  15.948  1.00  0.00           H  
ATOM     96  C   VAL     6      56.924  29.744  15.120  1.00  0.00           C  
ATOM     97  O   VAL     6      57.341  28.825  15.759  1.00  0.00           O  
ATOM     98  N   ASP     7      57.388  30.938  15.267  1.00  0.00           N  
ATOM     99  H   ASP     7      56.980  31.638  14.664  1.00  0.00           H  
ATOM    100  CA  ASP     7      58.492  31.287  16.198  1.00  0.00           C  
ATOM    101  HA  ASP     7      59.171  30.449  16.360  1.00  0.00           H  
ATOM    102  CB  ASP     7      59.196  32.581  15.790  1.00  0.00           C  
ATOM    103  HB2 ASP     7      59.900  32.768  16.600  1.00  0.00           H  
ATOM    104  HB3 ASP     7      58.438  33.362  15.735  1.00  0.00           H  
ATOM    105  CG  ASP     7      60.023  32.435  14.555  1.00  0.00           C  
ATOM    106  OD1 ASP     7      60.787  31.409  14.491  1.00  0.00           O  
ATOM    107  OD2 ASP     7      60.084  33.323  13.674  1.00  0.00           O  
ATOM    108  C   ASP     7      57.890  31.377  17.610  1.00  0.00           C  
ATOM    109  O   ASP     7      58.493  31.002  18.620  1.00  0.00           O  
ATOM    110  N   VAL     8      56.698  32.037  17.661  1.00  0.00           N  
ATOM    111  H   VAL     8      56.346  32.366  16.773  1.00  0.00           H  
ATOM    112  CA  VAL     8      55.830  32.073  18.854  1.00  0.00           C  
ATOM    113  HA  VAL     8      56.267  31.285  19.468  1.00  0.00           H  
ATOM    114  CB  VAL     8      55.840  33.428  19.672  1.00  0.00           C  
ATOM    115  HB  VAL     8      55.326  34.185  19.080  1.00  0.00           H  
ATOM    116  CG1 VAL     8      55.069  33.371  20.987  1.00  0.00           C  
ATOM    117 HG11 VAL     8      55.495  34.121  21.654  1.00  0.00           H  
ATOM    118 HG12 VAL     8      55.299  32.422  21.471  1.00  0.00           H  
ATOM    119 HG13 VAL     8      54.016  33.627  20.870  1.00  0.00           H  
ATOM    120  CG2 VAL     8      57.316  33.961  19.850  1.00  0.00           C  
ATOM    121 HG21 VAL     8      57.840  34.018  18.895  1.00  0.00           H  
ATOM    122 HG22 VAL     8      57.239  34.965  20.269  1.00  0.00           H  
ATOM    123 HG23 VAL     8      57.849  33.244  20.474  1.00  0.00           H  
ATOM    124  C   VAL     8      54.325  31.713  18.634  1.00  0.00           C  
ATOM    125  O   VAL     8      53.676  32.176  17.682  1.00  0.00           O  
ATOM    126  N   ALA     9      53.744  30.905  19.569  1.00  0.00           N  
ATOM    127  H   ALA     9      54.269  30.658  20.396  1.00  0.00           H  
ATOM    128  CA  ALA     9      52.341  30.531  19.613  1.00  0.00           C  
ATOM    129  HA  ALA     9      51.750  31.052  18.860  1.00  0.00           H  
ATOM    130  CB  ALA     9      52.210  29.001  19.309  1.00  0.00           C  
ATOM    131  HB1 ALA     9      51.140  28.807  19.380  1.00  0.00           H  
ATOM    132  HB2 ALA     9      52.457  28.867  18.256  1.00  0.00           H  
ATOM    133  HB3 ALA     9      52.857  28.401  19.948  1.00  0.00           H  
ATOM    134  C   ALA     9      51.637  30.883  20.929  1.00  0.00           C  
ATOM    135  O   ALA     9      52.122  30.591  21.993  1.00  0.00           O  
ATOM    136  N   ILE    10      50.419  31.582  20.770  1.00  0.00           N  
ATOM    137  H   ILE    10      49.990  31.758  19.872  1.00  0.00           H  
ATOM    138  CA  ILE    10      49.750  32.209  21.819  1.00  0.00           C  
ATOM    139  HA  ILE    10      50.218  32.063  22.792  1.00  0.00           H  
ATOM    140  CB  ILE    10      49.618  33.752  21.716  1.00  0.00           C  
ATOM    141  HB  ILE    10      49.019  34.030  20.849  1.00  0.00           H  
ATOM    142  CG2 ILE    10      49.109  34.228  23.013  1.00  0.00           C  
ATOM    143 HG21 ILE    10      48.062  33.924  23.030  1.00  0.00           H  
ATOM    144 HG22 ILE    10      49.560  33.801  23.909  1.00  0.00           H  
ATOM    145 HG23 ILE    10      49.171  35.315  23.054  1.00  0.00           H  
ATOM    146  CG1 ILE    10      51.018  34.369  21.438  1.00  0.00           C  
ATOM    147 HG12 ILE    10      51.528  33.724  20.723  1.00  0.00           H  
ATOM    148 HG13 ILE    10      51.652  34.208  22.310  1.00  0.00           H  
ATOM    149  CD1 ILE    10      50.994  35.826  20.932  1.00  0.00           C  
ATOM    150 HD11 ILE    10      50.608  36.526  21.673  1.00  0.00           H  
ATOM    151 HD12 ILE    10      50.324  35.920  20.078  1.00  0.00           H  
ATOM    152 HD13 ILE    10      51.964  36.073  20.500  1.00  0.00           H  
ATOM    153  C   ILE    10      48.315  31.697  22.016  1.00  0.00           C  
ATOM    154  O   ILE    10      47.600  31.487  21.039  1.00  0.00           O  
ATOM    155  N   VAL    11      48.018  31.287  23.281  1.00  0.00           N  
ATOM    156  H   VAL    11      48.694  31.442  24.015  1.00  0.00           H  
ATOM    157  CA  VAL    11      46.681  31.035  23.767  1.00  0.00           C  
ATOM    158  HA  VAL    11      46.086  30.736  22.904  1.00  0.00           H  
ATOM    159  CB  VAL    11      46.555  29.851  24.703  1.00  0.00           C  
ATOM    160  HB  VAL    11      46.867  30.145  25.705  1.00  0.00           H  
ATOM    161  CG1 VAL    11      45.086  29.477  24.726  1.00  0.00           C  
ATOM    162 HG11 VAL    11      45.020  28.440  25.055  1.00  0.00           H  
ATOM    163 HG12 VAL    11      44.494  30.032  25.454  1.00  0.00           H  
ATOM    164 HG13 VAL    11      44.718  29.356  23.707  1.00  0.00           H  
ATOM    165  CG2 VAL    11      47.467  28.646  24.217  1.00  0.00           C  
ATOM    166 HG21 VAL    11      47.303  27.782  24.862  1.00  0.00           H  
ATOM    167 HG22 VAL    11      48.503  28.925  24.410  1.00  0.00           H  
ATOM    168 HG23 VAL    11      47.377  28.561  23.134  1.00  0.00           H  
ATOM    169  C   VAL    11      46.017  32.261  24.284  1.00  0.00           C  
ATOM    170  O   VAL    11      46.579  32.867  25.212  1.00  0.00           O  
ATOM    171  N   GLY    12      44.852  32.544  23.782  1.00  0.00           N  
ATOM    172  H   GLY    12      44.622  32.043  22.936  1.00  0.00           H  
ATOM    173  CA  GLY    12      43.827  33.561  24.256  1.00  0.00           C  
ATOM    174  HA2 GLY    12      42.853  33.098  24.411  1.00  0.00           H  
ATOM    175  HA3 GLY    12      44.196  34.056  25.155  1.00  0.00           H  
ATOM    176  C   GLY    12      43.769  34.744  23.275  1.00  0.00           C  
ATOM    177  O   GLY    12      44.717  34.831  22.511  1.00  0.00           O  
ATOM    178  N   SER    13      42.782  35.626  23.352  1.00  0.00           N  
ATOM    179  H   SER    13      41.914  35.419  23.826  1.00  0.00           H  
ATOM    180  CA  SER    13      42.821  36.966  22.735  1.00  0.00           C  
ATOM    181  HA  SER    13      43.867  37.160  22.500  1.00  0.00           H  
ATOM    182  CB  SER    13      42.072  36.809  21.478  1.00  0.00           C  
ATOM    183  HB2 SER    13      42.297  35.822  21.076  1.00  0.00           H  
ATOM    184  HB3 SER    13      42.224  37.633  20.781  1.00  0.00           H  
ATOM    185  OG  SER    13      40.727  36.894  21.910  1.00  0.00           O  
ATOM    186  HG  SER    13      40.484  36.204  22.531  1.00  0.00           H  
ATOM    187  C   SER    13      42.342  38.108  23.693  1.00  0.00           C  
ATOM    188  O   SER    13      41.778  39.124  23.291  1.00  0.00           O  
ATOM    189  N   GLY    14      42.532  37.891  24.988  1.00  0.00           N  
ATOM    190  H   GLY    14      43.065  37.078  25.260  1.00  0.00           H  
ATOM    191  CA  GLY    14      42.382  38.961  25.931  1.00  0.00           C  
ATOM    192  HA2 GLY    14      41.492  39.530  25.662  1.00  0.00           H  
ATOM    193  HA3 GLY    14      42.142  38.564  26.918  1.00  0.00           H  
ATOM    194  C   GLY    14      43.614  39.944  26.144  1.00  0.00           C  
ATOM    195  O   GLY    14      44.708  39.636  25.605  1.00  0.00           O  
ATOM    196  N   PRO    15      43.589  40.951  26.982  1.00  0.00           N  
ATOM    197  CD  PRO    15      42.475  41.475  27.839  1.00  0.00           C  
ATOM    198  HD2 PRO    15      41.472  41.370  27.425  1.00  0.00           H  
ATOM    199  HD3 PRO    15      42.489  40.871  28.747  1.00  0.00           H  
ATOM    200  CG  PRO    15      42.825  42.998  27.991  1.00  0.00           C  
ATOM    201  HG2 PRO    15      42.658  43.526  27.052  1.00  0.00           H  
ATOM    202  HG3 PRO    15      42.249  43.481  28.780  1.00  0.00           H  
ATOM    203  CB  PRO    15      44.368  42.851  28.183  1.00  0.00           C  
ATOM    204  HB2 PRO    15      44.528  42.376  29.151  1.00  0.00           H  
ATOM    205  HB3 PRO    15      44.794  43.854  28.221  1.00  0.00           H  
ATOM    206  CA  PRO    15      44.792  41.920  27.077  1.00  0.00           C  
ATOM    207  HA  PRO    15      44.857  42.503  26.159  1.00  0.00           H  
ATOM    208  C   PRO    15      46.131  41.373  27.504  1.00  0.00           C  
ATOM    209  O   PRO    15      47.163  41.827  27.052  1.00  0.00           O  
ATOM    210  N   THR    16      46.089  40.334  28.280  1.00  0.00           N  
ATOM    211  H   THR    16      45.268  39.776  28.462  1.00  0.00           H  
ATOM    212  CA  THR    16      47.341  39.775  28.748  1.00  0.00           C  
ATOM    213  HA  THR    16      47.935  40.653  29.003  1.00  0.00           H  
ATOM    214  CB  THR    16      47.175  39.045  30.090  1.00  0.00           C  
ATOM    215  HB  THR    16      48.178  38.780  30.426  1.00  0.00           H  
ATOM    216  CG2 THR    16      46.479  39.974  31.155  1.00  0.00           C  
ATOM    217 HG21 THR    16      46.465  39.437  32.104  1.00  0.00           H  
ATOM    218 HG22 THR    16      45.497  40.360  30.880  1.00  0.00           H  
ATOM    219 HG23 THR    16      47.171  40.801  31.317  1.00  0.00           H  
ATOM    220  OG1 THR    16      46.320  37.900  29.958  1.00  0.00           O  
ATOM    221  HG1 THR    16      45.402  38.180  29.954  1.00  0.00           H  
ATOM    222  C   THR    16      47.942  38.939  27.579  1.00  0.00           C  
ATOM    223  O   THR    16      49.090  39.065  27.176  1.00  0.00           O  
ATOM    224  N   ALA    17      47.187  37.973  27.015  1.00  0.00           N  
ATOM    225  H   ALA    17      46.226  37.886  27.313  1.00  0.00           H  
ATOM    226  CA  ALA    17      47.581  37.241  25.835  1.00  0.00           C  
ATOM    227  HA  ALA    17      48.451  36.627  26.069  1.00  0.00           H  
ATOM    228  CB  ALA    17      46.380  36.321  25.350  1.00  0.00           C  
ATOM    229  HB1 ALA    17      45.502  36.839  24.964  1.00  0.00           H  
ATOM    230  HB2 ALA    17      46.780  35.593  24.643  1.00  0.00           H  
ATOM    231  HB3 ALA    17      46.047  35.745  26.213  1.00  0.00           H  
ATOM    232  C   ALA    17      48.018  38.183  24.715  1.00  0.00           C  
ATOM    233  O   ALA    17      48.949  37.873  23.953  1.00  0.00           O  
ATOM    234  N   SER    18      47.276  39.314  24.587  1.00  0.00           N  
ATOM    235  H   SER    18      46.459  39.550  25.131  1.00  0.00           H  
ATOM    236  CA  SER    18      47.570  40.308  23.489  1.00  0.00           C  
ATOM    237  HA  SER    18      47.727  39.789  22.543  1.00  0.00           H  
ATOM    238  CB  SER    18      46.386  41.216  23.247  1.00  0.00           C  
ATOM    239  HB2 SER    18      46.567  41.919  22.433  1.00  0.00           H  
ATOM    240  HB3 SER    18      46.294  41.689  24.224  1.00  0.00           H  
ATOM    241  OG  SER    18      45.209  40.549  22.991  1.00  0.00           O  
ATOM    242  HG  SER    18      44.981  40.051  23.779  1.00  0.00           H  
ATOM    243  C   SER    18      48.869  41.144  23.675  1.00  0.00           C  
ATOM    244  O   SER    18      49.278  41.731  22.724  1.00  0.00           O  
ATOM    245  N   ALA    19      49.484  41.145  24.862  1.00  0.00           N  
ATOM    246  H   ALA    19      49.162  40.552  25.613  1.00  0.00           H  
ATOM    247  CA  ALA    19      50.727  41.850  25.121  1.00  0.00           C  
ATOM    248  HA  ALA    19      50.553  42.816  24.647  1.00  0.00           H  
ATOM    249  CB  ALA    19      50.837  41.940  26.588  1.00  0.00           C  
ATOM    250  HB1 ALA    19      50.088  42.693  26.834  1.00  0.00           H  
ATOM    251  HB2 ALA    19      50.538  41.024  27.098  1.00  0.00           H  
ATOM    252  HB3 ALA    19      51.848  42.182  26.914  1.00  0.00           H  
ATOM    253  C   ALA    19      51.882  41.123  24.472  1.00  0.00           C  
ATOM    254  O   ALA    19      52.837  41.840  24.119  1.00  0.00           O  
ATOM    255  N   TYR    20      51.849  39.800  24.457  1.00  0.00           N  
ATOM    256  H   TYR    20      51.158  39.375  25.059  1.00  0.00           H  
ATOM    257  CA  TYR    20      52.744  38.946  23.670  1.00  0.00           C  
ATOM    258  HA  TYR    20      53.734  39.118  24.094  1.00  0.00           H  
ATOM    259  CB  TYR    20      52.492  37.521  23.967  1.00  0.00           C  
ATOM    260  HB2 TYR    20      53.146  36.968  23.293  1.00  0.00           H  
ATOM    261  HB3 TYR    20      51.452  37.279  23.750  1.00  0.00           H  
ATOM    262  CG  TYR    20      52.779  37.173  25.449  1.00  0.00           C  
ATOM    263  CD1 TYR    20      51.856  37.355  26.462  1.00  0.00           C  
ATOM    264  HD1 TYR    20      50.869  37.768  26.315  1.00  0.00           H  
ATOM    265  CE1 TYR    20      52.234  37.037  27.811  1.00  0.00           C  
ATOM    266  HE1 TYR    20      51.562  37.281  28.620  1.00  0.00           H  
ATOM    267  CZ  TYR    20      53.526  36.582  28.128  1.00  0.00           C  
ATOM    268  OH  TYR    20      53.924  36.374  29.454  1.00  0.00           O  
ATOM    269  HH  TYR    20      53.182  36.200  30.039  1.00  0.00           H  
ATOM    270  CE2 TYR    20      54.456  36.378  27.051  1.00  0.00           C  
ATOM    271  HE2 TYR    20      55.506  36.256  27.272  1.00  0.00           H  
ATOM    272  CD2 TYR    20      54.110  36.771  25.718  1.00  0.00           C  
ATOM    273  HD2 TYR    20      54.785  36.541  24.907  1.00  0.00           H  
ATOM    274  C   TYR    20      52.659  39.251  22.180  1.00  0.00           C  
ATOM    275  O   TYR    20      53.621  39.808  21.709  1.00  0.00           O  
ATOM    276  N   ALA    21      51.471  39.070  21.544  1.00  0.00           N  
ATOM    277  H   ALA    21      50.722  38.686  22.102  1.00  0.00           H  
ATOM    278  CA  ALA    21      51.238  39.679  20.215  1.00  0.00           C  
ATOM    279  HA  ALA    21      51.748  39.037  19.497  1.00  0.00           H  
ATOM    280  CB  ALA    21      49.703  39.662  19.955  1.00  0.00           C  
ATOM    281  HB1 ALA    21      49.385  38.634  19.781  1.00  0.00           H  
ATOM    282  HB2 ALA    21      49.129  40.062  20.790  1.00  0.00           H  
ATOM    283  HB3 ALA    21      49.546  40.229  19.037  1.00  0.00           H  
ATOM    284  C   ALA    21      51.866  40.991  19.996  1.00  0.00           C  
ATOM    285  O   ALA    21      52.803  41.036  19.215  1.00  0.00           O  
ATOM    286  N   ARG    22      51.491  42.024  20.703  1.00  0.00           N  
ATOM    287  H   ARG    22      50.663  41.889  21.266  1.00  0.00           H  
ATOM    288  CA  ARG    22      52.012  43.449  20.584  1.00  0.00           C  
ATOM    289  HA  ARG    22      51.832  43.751  19.552  1.00  0.00           H  
ATOM    290  CB  ARG    22      51.226  44.278  21.574  1.00  0.00           C  
ATOM    291  HB2 ARG    22      51.318  43.754  22.525  1.00  0.00           H  
ATOM    292  HB3 ARG    22      50.175  44.231  21.287  1.00  0.00           H  
ATOM    293  CG  ARG    22      51.618  45.810  21.788  1.00  0.00           C  
ATOM    294  HG2 ARG    22      51.075  46.234  22.633  1.00  0.00           H  
ATOM    295  HG3 ARG    22      52.655  46.001  22.066  1.00  0.00           H  
ATOM    296  CD  ARG    22      51.394  46.631  20.468  1.00  0.00           C  
ATOM    297  HD2 ARG    22      52.076  46.182  19.746  1.00  0.00           H  
ATOM    298  HD3 ARG    22      50.362  46.625  20.117  1.00  0.00           H  
ATOM    299  NE  ARG    22      51.727  48.058  20.759  1.00  0.00           N  
ATOM    300  HE  ARG    22      52.724  48.218  20.760  1.00  0.00           H  
ATOM    301  CZ  ARG    22      50.878  48.986  21.129  1.00  0.00           C  
ATOM    302  NH1 ARG    22      49.585  48.789  21.309  1.00  0.00           N  
ATOM    303 HH11 ARG    22      49.357  47.810  21.206  1.00  0.00           H  
ATOM    304 HH12 ARG    22      48.924  49.539  21.454  1.00  0.00           H  
ATOM    305  NH2 ARG    22      51.228  50.173  21.390  1.00  0.00           N  
ATOM    306 HH21 ARG    22      52.130  50.568  21.167  1.00  0.00           H  
ATOM    307 HH22 ARG    22      50.475  50.824  21.563  1.00  0.00           H  
ATOM    308  C   ARG    22      53.437  43.759  20.751  1.00  0.00           C  
ATOM    309  O   ARG    22      53.997  44.364  19.850  1.00  0.00           O  
ATOM    310  N   ILE    23      54.066  43.166  21.792  1.00  0.00           N  
ATOM    311  H   ILE    23      53.454  42.648  22.406  1.00  0.00           H  
ATOM    312  CA  ILE    23      55.517  43.420  22.062  1.00  0.00           C  
ATOM    313  HA  ILE    23      55.796  44.448  21.833  1.00  0.00           H  
ATOM    314  CB  ILE    23      55.810  43.165  23.607  1.00  0.00           C  
ATOM    315  HB  ILE    23      55.192  42.317  23.904  1.00  0.00           H  
ATOM    316  CG2 ILE    23      57.198  42.836  24.020  1.00  0.00           C  
ATOM    317 HG21 ILE    23      57.753  43.697  23.647  1.00  0.00           H  
ATOM    318 HG22 ILE    23      57.453  42.637  25.061  1.00  0.00           H  
ATOM    319 HG23 ILE    23      57.460  41.934  23.466  1.00  0.00           H  
ATOM    320  CG1 ILE    23      55.245  44.308  24.443  1.00  0.00           C  
ATOM    321 HG12 ILE    23      55.018  43.910  25.432  1.00  0.00           H  
ATOM    322 HG13 ILE    23      54.306  44.591  23.966  1.00  0.00           H  
ATOM    323  CD1 ILE    23      56.174  45.476  24.515  1.00  0.00           C  
ATOM    324 HD11 ILE    23      57.120  45.354  25.043  1.00  0.00           H  
ATOM    325 HD12 ILE    23      56.388  45.692  23.468  1.00  0.00           H  
ATOM    326 HD13 ILE    23      55.546  46.273  24.915  1.00  0.00           H  
ATOM    327  C   ILE    23      56.394  42.573  21.094  1.00  0.00           C  
ATOM    328  O   ILE    23      57.417  43.120  20.631  1.00  0.00           O  
ATOM    329  N   LEU    24      55.964  41.401  20.661  1.00  0.00           N  
ATOM    330  H   LEU    24      55.120  41.009  21.055  1.00  0.00           H  
ATOM    331  CA  LEU    24      56.847  40.670  19.739  1.00  0.00           C  
ATOM    332  HA  LEU    24      57.861  40.710  20.137  1.00  0.00           H  
ATOM    333  CB  LEU    24      56.454  39.246  19.683  1.00  0.00           C  
ATOM    334  HB2 LEU    24      57.080  38.666  19.005  1.00  0.00           H  
ATOM    335  HB3 LEU    24      55.421  39.219  19.337  1.00  0.00           H  
ATOM    336  CG  LEU    24      56.610  38.625  21.077  1.00  0.00           C  
ATOM    337  HG  LEU    24      56.301  39.281  21.891  1.00  0.00           H  
ATOM    338  CD1 LEU    24      55.623  37.396  21.214  1.00  0.00           C  
ATOM    339 HD11 LEU    24      54.666  37.803  20.887  1.00  0.00           H  
ATOM    340 HD12 LEU    24      55.859  36.696  20.412  1.00  0.00           H  
ATOM    341 HD13 LEU    24      55.640  36.937  22.202  1.00  0.00           H  
ATOM    342  CD2 LEU    24      58.073  38.196  21.371  1.00  0.00           C  
ATOM    343 HD21 LEU    24      58.520  37.357  20.838  1.00  0.00           H  
ATOM    344 HD22 LEU    24      58.773  39.026  21.269  1.00  0.00           H  
ATOM    345 HD23 LEU    24      58.027  37.939  22.429  1.00  0.00           H  
ATOM    346  C   LEU    24      57.019  41.321  18.382  1.00  0.00           C  
ATOM    347  O   LEU    24      58.047  41.173  17.676  1.00  0.00           O  
ATOM    348  N   SER    25      55.954  42.025  17.910  1.00  0.00           N  
ATOM    349  H   SER    25      55.069  42.137  18.384  1.00  0.00           H  
ATOM    350  CA  SER    25      55.895  42.920  16.739  1.00  0.00           C  
ATOM    351  HA  SER    25      56.349  42.417  15.885  1.00  0.00           H  
ATOM    352  CB  SER    25      54.396  43.181  16.452  1.00  0.00           C  
ATOM    353  HB2 SER    25      54.473  43.763  15.534  1.00  0.00           H  
ATOM    354  HB3 SER    25      53.957  43.729  17.286  1.00  0.00           H  
ATOM    355  OG  SER    25      53.709  41.969  16.249  1.00  0.00           O  
ATOM    356  HG  SER    25      53.472  41.668  17.130  1.00  0.00           H  
ATOM    357  C   SER    25      56.692  44.263  16.823  1.00  0.00           C  
ATOM    358  O   SER    25      57.210  44.714  15.779  1.00  0.00           O  
ATOM    359  N   GLU    26      56.855  44.778  18.039  1.00  0.00           N  
ATOM    360  H   GLU    26      56.502  44.183  18.775  1.00  0.00           H  
ATOM    361  CA  GLU    26      57.782  45.877  18.290  1.00  0.00           C  
ATOM    362  HA  GLU    26      57.774  46.544  17.428  1.00  0.00           H  
ATOM    363  CB  GLU    26      57.413  46.599  19.619  1.00  0.00           C  
ATOM    364  HB2 GLU    26      58.098  47.409  19.867  1.00  0.00           H  
ATOM    365  HB3 GLU    26      57.365  45.911  20.464  1.00  0.00           H  
ATOM    366  CG  GLU    26      56.040  47.348  19.590  1.00  0.00           C  
ATOM    367  HG2 GLU    26      55.881  47.920  18.676  1.00  0.00           H  
ATOM    368  HG3 GLU    26      55.253  46.606  19.457  1.00  0.00           H  
ATOM    369  CD  GLU    26      55.747  48.232  20.775  1.00  0.00           C  
ATOM    370  OE1 GLU    26      54.581  48.727  20.956  1.00  0.00           O  
ATOM    371  OE2 GLU    26      56.688  48.485  21.612  1.00  0.00           O  
ATOM    372  C   GLU    26      59.259  45.442  18.279  1.00  0.00           C  
ATOM    373  O   GLU    26      60.129  46.123  17.740  1.00  0.00           O  
ATOM    374  N   GLU    27      59.586  44.337  18.955  1.00  0.00           N  
ATOM    375  H   GLU    27      58.834  43.813  19.379  1.00  0.00           H  
ATOM    376  CA  GLU    27      60.960  44.062  19.414  1.00  0.00           C  
ATOM    377  HA  GLU    27      61.473  45.021  19.481  1.00  0.00           H  
ATOM    378  CB  GLU    27      60.892  43.450  20.875  1.00  0.00           C  
ATOM    379  HB2 GLU    27      61.910  43.368  21.256  1.00  0.00           H  
ATOM    380  HB3 GLU    27      60.312  42.531  20.789  1.00  0.00           H  
ATOM    381  CG  GLU    27      60.235  44.432  21.881  1.00  0.00           C  
ATOM    382  HG2 GLU    27      60.124  43.909  22.831  1.00  0.00           H  
ATOM    383  HG3 GLU    27      59.205  44.706  21.653  1.00  0.00           H  
ATOM    384  CD  GLU    27      61.068  45.694  22.056  1.00  0.00           C  
ATOM    385  OE1 GLU    27      60.792  46.700  21.397  1.00  0.00           O  
ATOM    386  OE2 GLU    27      62.013  45.724  22.948  1.00  0.00           O  
ATOM    387  C   GLU    27      61.743  43.013  18.592  1.00  0.00           C  
ATOM    388  O   GLU    27      63.008  43.037  18.641  1.00  0.00           O  
ATOM    389  N   ALA    28      61.057  42.219  17.822  1.00  0.00           N  
ATOM    390  H   ALA    28      60.060  42.369  17.884  1.00  0.00           H  
ATOM    391  CA  ALA    28      61.513  40.973  17.183  1.00  0.00           C  
ATOM    392  HA  ALA    28      62.584  41.071  17.002  1.00  0.00           H  
ATOM    393  CB  ALA    28      61.283  39.784  18.074  1.00  0.00           C  
ATOM    394  HB1 ALA    28      60.257  39.686  18.429  1.00  0.00           H  
ATOM    395  HB2 ALA    28      61.899  39.823  18.973  1.00  0.00           H  
ATOM    396  HB3 ALA    28      61.577  38.957  17.428  1.00  0.00           H  
ATOM    397  C   ALA    28      60.894  40.856  15.806  1.00  0.00           C  
ATOM    398  O   ALA    28      60.250  39.811  15.522  1.00  0.00           O  
ATOM    399  N   PRO    29      61.125  41.798  14.879  1.00  0.00           N  
ATOM    400  CD  PRO    29      61.742  43.069  15.010  1.00  0.00           C  
ATOM    401  HD2 PRO    29      62.498  43.206  15.783  1.00  0.00           H  
ATOM    402  HD3 PRO    29      60.946  43.745  15.322  1.00  0.00           H  
ATOM    403  CG  PRO    29      62.169  43.504  13.672  1.00  0.00           C  
ATOM    404  HG2 PRO    29      63.024  42.954  13.278  1.00  0.00           H  
ATOM    405  HG3 PRO    29      62.294  44.584  13.589  1.00  0.00           H  
ATOM    406  CB  PRO    29      60.940  43.095  12.826  1.00  0.00           C  
ATOM    407  HB2 PRO    29      61.223  42.922  11.788  1.00  0.00           H  
ATOM    408  HB3 PRO    29      60.161  43.843  12.975  1.00  0.00           H  
ATOM    409  CA  PRO    29      60.534  41.775  13.567  1.00  0.00           C  
ATOM    410  HA  PRO    29      59.447  41.845  13.607  1.00  0.00           H  
ATOM    411  C   PRO    29      60.939  40.525  12.845  1.00  0.00           C  
ATOM    412  O   PRO    29      62.029  39.958  12.869  1.00  0.00           O  
ATOM    413  N   GLY    30      60.023  40.126  11.880  1.00  0.00           N  
ATOM    414  H   GLY    30      59.044  40.374  11.887  1.00  0.00           H  
ATOM    415  CA  GLY    30      60.444  39.024  11.076  1.00  0.00           C  
ATOM    416  HA2 GLY    30      61.480  39.096  10.745  1.00  0.00           H  
ATOM    417  HA3 GLY    30      59.820  38.964  10.184  1.00  0.00           H  
ATOM    418  C   GLY    30      60.111  37.681  11.734  1.00  0.00           C  
ATOM    419  O   GLY    30      59.789  36.819  10.902  1.00  0.00           O  
ATOM    420  N   ALA    31      60.038  37.560  13.085  1.00  0.00           N  
ATOM    421  H   ALA    31      60.357  38.296  13.699  1.00  0.00           H  
ATOM    422  CA  ALA    31      59.604  36.355  13.782  1.00  0.00           C  
ATOM    423  HA  ALA    31      60.212  35.618  13.257  1.00  0.00           H  
ATOM    424  CB  ALA    31      59.954  36.461  15.258  1.00  0.00           C  
ATOM    425  HB1 ALA    31      59.563  35.629  15.843  1.00  0.00           H  
ATOM    426  HB2 ALA    31      59.450  37.317  15.706  1.00  0.00           H  
ATOM    427  HB3 ALA    31      61.025  36.590  15.413  1.00  0.00           H  
ATOM    428  C   ALA    31      58.068  36.163  13.583  1.00  0.00           C  
ATOM    429  O   ALA    31      57.213  37.064  13.707  1.00  0.00           O  
ATOM    430  N   THR    32      57.702  34.960  13.160  1.00  0.00           N  
ATOM    431  H   THR    32      58.343  34.180  13.133  1.00  0.00           H  
ATOM    432  CA  THR    32      56.262  34.665  13.067  1.00  0.00           C  
ATOM    433  HA  THR    32      55.725  35.520  12.654  1.00  0.00           H  
ATOM    434  CB  THR    32      55.929  33.583  11.973  1.00  0.00           C  
ATOM    435  HB  THR    32      54.898  33.230  11.936  1.00  0.00           H  
ATOM    436  CG2 THR    32      56.226  34.113  10.557  1.00  0.00           C  
ATOM    437 HG21 THR    32      57.303  34.269  10.493  1.00  0.00           H  
ATOM    438 HG22 THR    32      55.641  35.020  10.402  1.00  0.00           H  
ATOM    439 HG23 THR    32      55.904  33.341   9.858  1.00  0.00           H  
ATOM    440  OG1 THR    32      56.679  32.371  12.276  1.00  0.00           O  
ATOM    441  HG1 THR    32      56.266  31.698  11.730  1.00  0.00           H  
ATOM    442  C   THR    32      55.641  34.344  14.439  1.00  0.00           C  
ATOM    443  O   THR    32      56.096  33.531  15.215  1.00  0.00           O  
ATOM    444  N   ILE    33      54.523  35.058  14.679  1.00  0.00           N  
ATOM    445  H   ILE    33      54.131  35.662  13.970  1.00  0.00           H  
ATOM    446  CA  ILE    33      53.822  35.177  16.013  1.00  0.00           C  
ATOM    447  HA  ILE    33      54.220  34.384  16.646  1.00  0.00           H  
ATOM    448  CB  ILE    33      53.955  36.597  16.506  1.00  0.00           C  
ATOM    449  HB  ILE    33      53.652  37.321  15.749  1.00  0.00           H  
ATOM    450  CG2 ILE    33      52.978  36.818  17.656  1.00  0.00           C  
ATOM    451 HG21 ILE    33      53.140  36.139  18.493  1.00  0.00           H  
ATOM    452 HG22 ILE    33      51.950  36.662  17.329  1.00  0.00           H  
ATOM    453 HG23 ILE    33      53.004  37.830  18.058  1.00  0.00           H  
ATOM    454  CG1 ILE    33      55.479  36.903  16.895  1.00  0.00           C  
ATOM    455 HG12 ILE    33      55.675  36.615  17.928  1.00  0.00           H  
ATOM    456 HG13 ILE    33      56.190  36.307  16.323  1.00  0.00           H  
ATOM    457  CD1 ILE    33      55.878  38.331  16.543  1.00  0.00           C  
ATOM    458 HD11 ILE    33      55.135  38.993  16.988  1.00  0.00           H  
ATOM    459 HD12 ILE    33      56.875  38.578  16.907  1.00  0.00           H  
ATOM    460 HD13 ILE    33      55.858  38.436  15.458  1.00  0.00           H  
ATOM    461  C   ILE    33      52.360  34.738  15.688  1.00  0.00           C  
ATOM    462  O   ILE    33      51.794  35.256  14.664  1.00  0.00           O  
ATOM    463  N   ALA    34      51.707  33.820  16.469  1.00  0.00           N  
ATOM    464  H   ALA    34      52.271  33.477  17.233  1.00  0.00           H  
ATOM    465  CA  ALA    34      50.365  33.313  16.122  1.00  0.00           C  
ATOM    466  HA  ALA    34      49.900  34.005  15.420  1.00  0.00           H  
ATOM    467  CB  ALA    34      50.529  32.074  15.297  1.00  0.00           C  
ATOM    468  HB1 ALA    34      49.527  31.825  14.948  1.00  0.00           H  
ATOM    469  HB2 ALA    34      51.208  32.154  14.448  1.00  0.00           H  
ATOM    470  HB3 ALA    34      50.902  31.307  15.976  1.00  0.00           H  
ATOM    471  C   ALA    34      49.464  33.071  17.313  1.00  0.00           C  
ATOM    472  O   ALA    34      49.808  32.435  18.288  1.00  0.00           O  
ATOM    473  N   MET    35      48.212  33.403  17.150  1.00  0.00           N  
ATOM    474  H   MET    35      47.911  33.665  16.222  1.00  0.00           H  
ATOM    475  CA  MET    35      47.253  33.475  18.233  1.00  0.00           C  
ATOM    476  HA  MET    35      47.701  33.060  19.136  1.00  0.00           H  
ATOM    477  CB  MET    35      46.974  34.974  18.540  1.00  0.00           C  
ATOM    478  HB2 MET    35      47.915  35.398  18.891  1.00  0.00           H  
ATOM    479  HB3 MET    35      46.662  35.373  17.574  1.00  0.00           H  
ATOM    480  CG  MET    35      45.973  35.140  19.733  1.00  0.00           C  
ATOM    481  HG2 MET    35      44.946  34.823  19.555  1.00  0.00           H  
ATOM    482  HG3 MET    35      46.330  34.558  20.583  1.00  0.00           H  
ATOM    483  SD  MET    35      45.868  36.852  20.244  1.00  0.00           S  
ATOM    484  CE  MET    35      47.348  37.074  21.364  1.00  0.00           C  
ATOM    485  HE1 MET    35      48.278  37.009  20.799  1.00  0.00           H  
ATOM    486  HE2 MET    35      47.325  37.994  21.948  1.00  0.00           H  
ATOM    487  HE3 MET    35      47.308  36.163  21.961  1.00  0.00           H  
ATOM    488  C   MET    35      45.988  32.584  18.091  1.00  0.00           C  
ATOM    489  O   MET    35      45.425  32.474  16.975  1.00  0.00           O  
ATOM    490  N   PHE    36      45.455  32.052  19.126  1.00  0.00           N  
ATOM    491  H   PHE    36      45.985  32.234  19.966  1.00  0.00           H  
ATOM    492  CA  PHE    36      44.396  31.033  19.068  1.00  0.00           C  
ATOM    493  HA  PHE    36      43.912  30.947  18.095  1.00  0.00           H  
ATOM    494  CB  PHE    36      45.024  29.701  19.329  1.00  0.00           C  
ATOM    495  HB2 PHE    36      45.562  29.683  20.277  1.00  0.00           H  
ATOM    496  HB3 PHE    36      44.110  29.118  19.443  1.00  0.00           H  
ATOM    497  CG  PHE    36      45.818  29.152  18.158  1.00  0.00           C  
ATOM    498  CD1 PHE    36      45.173  28.363  17.245  1.00  0.00           C  
ATOM    499  HD1 PHE    36      44.114  28.188  17.367  1.00  0.00           H  
ATOM    500  CE1 PHE    36      45.885  27.846  16.150  1.00  0.00           C  
ATOM    501  HE1 PHE    36      45.344  27.202  15.473  1.00  0.00           H  
ATOM    502  CZ  PHE    36      47.279  28.095  16.022  1.00  0.00           C  
ATOM    503  HZ  PHE    36      47.699  27.778  15.078  1.00  0.00           H  
ATOM    504  CE2 PHE    36      47.918  28.988  16.913  1.00  0.00           C  
ATOM    505  HE2 PHE    36      48.972  29.185  16.778  1.00  0.00           H  
ATOM    506  CD2 PHE    36      47.216  29.360  18.082  1.00  0.00           C  
ATOM    507  HD2 PHE    36      47.731  30.013  18.773  1.00  0.00           H  
ATOM    508  C   PHE    36      43.357  31.313  20.118  1.00  0.00           C  
ATOM    509  O   PHE    36      43.677  31.454  21.320  1.00  0.00           O  
ATOM    510  N   GLU    37      42.087  31.408  19.742  1.00  0.00           N  
ATOM    511  H   GLU    37      41.762  31.303  18.792  1.00  0.00           H  
ATOM    512  CA  GLU    37      41.003  31.718  20.598  1.00  0.00           C  
ATOM    513  HA  GLU    37      41.292  31.613  21.644  1.00  0.00           H  
ATOM    514  CB  GLU    37      40.793  33.235  20.375  1.00  0.00           C  
ATOM    515  HB2 GLU    37      40.857  33.508  19.322  1.00  0.00           H  
ATOM    516  HB3 GLU    37      41.645  33.729  20.843  1.00  0.00           H  
ATOM    517  CG  GLU    37      39.493  33.828  20.907  1.00  0.00           C  
ATOM    518  HG2 GLU    37      39.561  34.884  20.643  1.00  0.00           H  
ATOM    519  HG3 GLU    37      38.644  33.365  20.405  1.00  0.00           H  
ATOM    520  CD  GLU    37      39.374  33.757  22.445  1.00  0.00           C  
ATOM    521  OE1 GLU    37      40.004  34.558  23.156  1.00  0.00           O  
ATOM    522  OE2 GLU    37      38.684  32.831  22.917  1.00  0.00           O  
ATOM    523  C   GLU    37      39.823  30.769  20.391  1.00  0.00           C  
ATOM    524  O   GLU    37      39.345  30.568  19.271  1.00  0.00           O  
ATOM    525  N   VAL    38      39.365  30.118  21.513  1.00  0.00           N  
ATOM    526  H   VAL    38      39.841  30.300  22.385  1.00  0.00           H  
ATOM    527  CA  VAL    38      38.153  29.269  21.473  1.00  0.00           C  
ATOM    528  HA  VAL    38      38.244  28.479  20.728  1.00  0.00           H  
ATOM    529  CB  VAL    38      37.940  28.489  22.836  1.00  0.00           C  
ATOM    530  HB  VAL    38      38.925  28.083  23.068  1.00  0.00           H  
ATOM    531  CG1 VAL    38      37.622  29.419  23.997  1.00  0.00           C  
ATOM    532 HG11 VAL    38      38.547  29.970  24.164  1.00  0.00           H  
ATOM    533 HG12 VAL    38      37.565  28.852  24.926  1.00  0.00           H  
ATOM    534 HG13 VAL    38      36.802  30.104  23.782  1.00  0.00           H  
ATOM    535  CG2 VAL    38      36.806  27.422  22.775  1.00  0.00           C  
ATOM    536 HG21 VAL    38      36.970  26.545  22.149  1.00  0.00           H  
ATOM    537 HG22 VAL    38      35.825  27.789  22.473  1.00  0.00           H  
ATOM    538 HG23 VAL    38      36.863  26.956  23.758  1.00  0.00           H  
ATOM    539  C   VAL    38      36.881  29.980  21.008  1.00  0.00           C  
ATOM    540  O   VAL    38      36.008  29.384  20.391  1.00  0.00           O  
ATOM    541  N   GLY    39      36.694  31.266  21.354  1.00  0.00           N  
ATOM    542  H   GLY    39      37.422  31.630  21.952  1.00  0.00           H  
ATOM    543  CA  GLY    39      35.443  31.960  21.035  1.00  0.00           C  
ATOM    544  HA2 GLY    39      34.593  31.305  21.223  1.00  0.00           H  
ATOM    545  HA3 GLY    39      35.189  32.725  21.769  1.00  0.00           H  
ATOM    546  C   GLY    39      35.347  32.592  19.644  1.00  0.00           C  
ATOM    547  O   GLY    39      36.316  32.432  18.943  1.00  0.00           O  
ATOM    548  N   PRO    40      34.199  33.012  19.168  1.00  0.00           N  
ATOM    549  CD  PRO    40      32.995  32.981  19.933  1.00  0.00           C  
ATOM    550  HD2 PRO    40      32.706  31.944  20.100  1.00  0.00           H  
ATOM    551  HD3 PRO    40      32.959  33.608  20.824  1.00  0.00           H  
ATOM    552  CG  PRO    40      31.931  33.584  19.007  1.00  0.00           C  
ATOM    553  HG2 PRO    40      31.647  34.573  19.367  1.00  0.00           H  
ATOM    554  HG3 PRO    40      31.134  32.844  19.080  1.00  0.00           H  
ATOM    555  CB  PRO    40      32.517  33.546  17.620  1.00  0.00           C  
ATOM    556  HB2 PRO    40      32.479  32.540  17.202  1.00  0.00           H  
ATOM    557  HB3 PRO    40      32.075  34.236  16.903  1.00  0.00           H  
ATOM    558  CA  PRO    40      34.000  33.806  17.889  1.00  0.00           C  
ATOM    559  HA  PRO    40      34.625  33.463  17.064  1.00  0.00           H  
ATOM    560  C   PRO    40      34.377  35.289  17.916  1.00  0.00           C  
ATOM    561  O   PRO    40      34.444  35.939  18.959  1.00  0.00           O  
ATOM    562  N   THR    41      34.179  35.971  16.800  1.00  0.00           N  
ATOM    563  H   THR    41      34.024  35.488  15.927  1.00  0.00           H  
ATOM    564  CA  THR    41      34.176  37.400  16.610  1.00  0.00           C  
ATOM    565  HA  THR    41      34.897  37.853  17.290  1.00  0.00           H  
ATOM    566  CB  THR    41      34.686  37.695  15.156  1.00  0.00           C  
ATOM    567  HB  THR    41      33.995  37.247  14.443  1.00  0.00           H  
ATOM    568  CG2 THR    41      34.780  39.245  14.857  1.00  0.00           C  
ATOM    569 HG21 THR    41      33.795  39.641  14.607  1.00  0.00           H  
ATOM    570 HG22 THR    41      35.114  39.748  15.765  1.00  0.00           H  
ATOM    571 HG23 THR    41      35.502  39.447  14.066  1.00  0.00           H  
ATOM    572  OG1 THR    41      35.974  37.213  14.958  1.00  0.00           O  
ATOM    573  HG1 THR    41      35.888  36.416  14.430  1.00  0.00           H  
ATOM    574  C   THR    41      32.804  37.946  16.869  1.00  0.00           C  
ATOM    575  O   THR    41      31.884  37.582  16.158  1.00  0.00           O  
ATOM    576  N   VAL    42      32.635  38.995  17.729  1.00  0.00           N  
ATOM    577  H   VAL    42      33.465  39.203  18.266  1.00  0.00           H  
ATOM    578  CA  VAL    42      31.303  39.458  18.171  1.00  0.00           C  
ATOM    579  HA  VAL    42      30.595  39.029  17.462  1.00  0.00           H  
ATOM    580  CB  VAL    42      30.909  39.070  19.610  1.00  0.00           C  
ATOM    581  HB  VAL    42      29.899  39.433  19.799  1.00  0.00           H  
ATOM    582  CG1 VAL    42      30.926  37.606  19.709  1.00  0.00           C  
ATOM    583 HG11 VAL    42      30.626  37.307  20.714  1.00  0.00           H  
ATOM    584 HG12 VAL    42      31.899  37.159  19.507  1.00  0.00           H  
ATOM    585 HG13 VAL    42      30.182  37.285  18.980  1.00  0.00           H  
ATOM    586  CG2 VAL    42      31.816  39.491  20.720  1.00  0.00           C  
ATOM    587 HG21 VAL    42      31.561  39.192  21.736  1.00  0.00           H  
ATOM    588 HG22 VAL    42      32.809  39.049  20.634  1.00  0.00           H  
ATOM    589 HG23 VAL    42      31.979  40.569  20.722  1.00  0.00           H  
ATOM    590  C   VAL    42      31.178  40.984  17.986  1.00  0.00           C  
ATOM    591  O   VAL    42      30.147  41.458  17.669  1.00  0.00           O  
ATOM    592  N   SER    43      32.290  41.772  18.129  1.00  0.00           N  
ATOM    593  H   SER    43      33.184  41.303  18.092  1.00  0.00           H  
ATOM    594  CA  SER    43      32.330  43.262  17.984  1.00  0.00           C  
ATOM    595  HA  SER    43      31.290  43.543  18.147  1.00  0.00           H  
ATOM    596  CB  SER    43      33.086  43.871  19.120  1.00  0.00           C  
ATOM    597  HB2 SER    43      34.156  43.691  19.019  1.00  0.00           H  
ATOM    598  HB3 SER    43      32.997  43.388  20.093  1.00  0.00           H  
ATOM    599  OG  SER    43      32.886  45.260  19.230  1.00  0.00           O  
ATOM    600  HG  SER    43      33.075  45.573  20.117  1.00  0.00           H  
ATOM    601  C   SER    43      32.707  43.761  16.597  1.00  0.00           C  
ATOM    602  O   SER    43      32.774  43.050  15.630  1.00  0.00           O  
ATOM    603  N   ASN    44      32.801  45.072  16.460  1.00  0.00           N  
ATOM    604  H   ASN    44      32.667  45.560  17.334  1.00  0.00           H  
ATOM    605  CA  ASN    44      33.082  45.840  15.283  1.00  0.00           C  
ATOM    606  HA  ASN    44      33.862  45.274  14.775  1.00  0.00           H  
ATOM    607  CB  ASN    44      31.863  46.005  14.361  1.00  0.00           C  
ATOM    608  HB2 ASN    44      31.154  46.684  14.834  1.00  0.00           H  
ATOM    609  HB3 ASN    44      31.390  45.057  14.105  1.00  0.00           H  
ATOM    610  CG  ASN    44      32.212  46.618  12.966  1.00  0.00           C  
ATOM    611  OD1 ASN    44      33.360  46.889  12.639  1.00  0.00           O  
ATOM    612  ND2 ASN    44      31.328  46.836  12.078  1.00  0.00           N  
ATOM    613 HD21 ASN    44      30.359  46.599  12.237  1.00  0.00           H  
ATOM    614 HD22 ASN    44      31.614  47.275  11.214  1.00  0.00           H  
ATOM    615  C   ASN    44      33.858  47.217  15.520  1.00  0.00           C  
ATOM    616  O   ASN    44      33.259  48.263  15.922  1.00  0.00           O  
ATOM    617  N   PRO    45      35.175  47.330  15.233  1.00  0.00           N  
ATOM    618  CD  PRO    45      35.879  48.573  15.430  1.00  0.00           C  
ATOM    619  HD2 PRO    45      35.900  48.805  16.495  1.00  0.00           H  
ATOM    620  HD3 PRO    45      35.266  49.316  14.919  1.00  0.00           H  
ATOM    621  CG  PRO    45      37.260  48.486  14.873  1.00  0.00           C  
ATOM    622  HG2 PRO    45      37.294  48.858  13.849  1.00  0.00           H  
ATOM    623  HG3 PRO    45      38.034  48.852  15.548  1.00  0.00           H  
ATOM    624  CB  PRO    45      37.425  46.973  14.715  1.00  0.00           C  
ATOM    625  HB2 PRO    45      38.110  46.715  13.907  1.00  0.00           H  
ATOM    626  HB3 PRO    45      38.003  46.770  15.616  1.00  0.00           H  
ATOM    627  CA  PRO    45      36.031  46.278  14.751  1.00  0.00           C  
ATOM    628  HA  PRO    45      35.691  46.056  13.739  1.00  0.00           H  
ATOM    629  C   PRO    45      36.130  45.110  15.726  1.00  0.00           C  
ATOM    630  O   PRO    45      35.817  45.195  16.912  1.00  0.00           O  
ATOM    631  N   PRO    46      36.595  43.937  15.295  1.00  0.00           N  
ATOM    632  CD  PRO    46      36.945  43.572  13.910  1.00  0.00           C  
ATOM    633  HD2 PRO    46      37.940  43.928  13.642  1.00  0.00           H  
ATOM    634  HD3 PRO    46      36.211  43.971  13.211  1.00  0.00           H  
ATOM    635  CG  PRO    46      36.890  42.045  13.905  1.00  0.00           C  
ATOM    636  HG2 PRO    46      35.847  41.730  13.953  1.00  0.00           H  
ATOM    637  HG3 PRO    46      37.448  41.654  13.055  1.00  0.00           H  
ATOM    638  CB  PRO    46      37.559  41.785  15.242  1.00  0.00           C  
ATOM    639  HB2 PRO    46      38.594  42.056  15.034  1.00  0.00           H  
ATOM    640  HB3 PRO    46      37.426  40.781  15.646  1.00  0.00           H  
ATOM    641  CA  PRO    46      36.930  42.797  16.227  1.00  0.00           C  
ATOM    642  HA  PRO    46      35.968  42.484  16.634  1.00  0.00           H  
ATOM    643  C   PRO    46      38.003  43.034  17.298  1.00  0.00           C  
ATOM    644  O   PRO    46      38.939  43.764  17.023  1.00  0.00           O  
ATOM    645  N   GLY    47      37.944  42.403  18.492  1.00  0.00           N  
ATOM    646  H   GLY    47      37.194  41.776  18.749  1.00  0.00           H  
ATOM    647  CA  GLY    47      38.902  42.747  19.546  1.00  0.00           C  
ATOM    648  HA2 GLY    47      38.941  41.934  20.271  1.00  0.00           H  
ATOM    649  HA3 GLY    47      39.854  42.709  19.016  1.00  0.00           H  
ATOM    650  C   GLY    47      38.624  44.086  20.246  1.00  0.00           C  
ATOM    651  O   GLY    47      39.151  44.281  21.332  1.00  0.00           O  
ATOM    652  N   ALA    48      37.751  44.993  19.751  1.00  0.00           N  
ATOM    653  H   ALA    48      37.302  44.845  18.858  1.00  0.00           H  
ATOM    654  CA  ALA    48      37.305  46.207  20.481  1.00  0.00           C  
ATOM    655  HA  ALA    48      38.122  46.726  20.982  1.00  0.00           H  
ATOM    656  CB  ALA    48      36.726  47.273  19.467  1.00  0.00           C  
ATOM    657  HB1 ALA    48      35.697  46.984  19.257  1.00  0.00           H  
ATOM    658  HB2 ALA    48      37.311  47.152  18.555  1.00  0.00           H  
ATOM    659  HB3 ALA    48      36.643  48.235  19.973  1.00  0.00           H  
ATOM    660  C   ALA    48      36.203  45.950  21.572  1.00  0.00           C  
ATOM    661  O   ALA    48      35.626  44.847  21.627  1.00  0.00           O  
ATOM    662  N   HIE    49      35.908  46.956  22.424  1.00  0.00           N  
ATOM    663  H   HIE    49      36.433  47.819  22.407  1.00  0.00           H  
ATOM    664  CA  HIE    49      34.743  46.860  23.262  1.00  0.00           C  
ATOM    665  HA  HIE    49      34.862  46.025  23.952  1.00  0.00           H  
ATOM    666  CB  HIE    49      34.739  48.097  24.118  1.00  0.00           C  
ATOM    667  HB2 HIE    49      35.767  48.362  24.365  1.00  0.00           H  
ATOM    668  HB3 HIE    49      34.363  48.873  23.452  1.00  0.00           H  
ATOM    669  CG  HIE    49      33.936  48.005  25.403  1.00  0.00           C  
ATOM    670  ND1 HIE    49      32.557  47.788  25.494  1.00  0.00           N  
ATOM    671  CE1 HIE    49      32.300  47.576  26.832  1.00  0.00           C  
ATOM    672  HE1 HIE    49      31.323  47.474  27.282  1.00  0.00           H  
ATOM    673  NE2 HIE    49      33.482  47.653  27.510  1.00  0.00           N  
ATOM    674  HE2 HIE    49      33.630  47.527  28.502  1.00  0.00           H  
ATOM    675  CD2 HIE    49      34.541  47.908  26.627  1.00  0.00           C  
ATOM    676  HD2 HIE    49      35.596  47.963  26.852  1.00  0.00           H  
ATOM    677  C   HIE    49      33.435  46.677  22.507  1.00  0.00           C  
ATOM    678  O   HIE    49      33.245  47.143  21.368  1.00  0.00           O  
ATOM    679  N   VAL    50      32.419  45.984  23.081  1.00  0.00           N  
ATOM    680  H   VAL    50      32.593  45.634  24.012  1.00  0.00           H  
ATOM    681  CA  VAL    50      31.086  45.848  22.470  1.00  0.00           C  
ATOM    682  HA  VAL    50      31.195  45.488  21.446  1.00  0.00           H  
ATOM    683  CB  VAL    50      30.178  44.748  23.077  1.00  0.00           C  
ATOM    684  HB  VAL    50      29.390  44.500  22.366  1.00  0.00           H  
ATOM    685  CG1 VAL    50      30.932  43.414  23.058  1.00  0.00           C  
ATOM    686 HG11 VAL    50      31.811  43.327  23.696  1.00  0.00           H  
ATOM    687 HG12 VAL    50      31.385  43.184  22.094  1.00  0.00           H  
ATOM    688 HG13 VAL    50      30.209  42.601  23.124  1.00  0.00           H  
ATOM    689  CG2 VAL    50      29.738  45.051  24.477  1.00  0.00           C  
ATOM    690 HG21 VAL    50      29.294  46.044  24.540  1.00  0.00           H  
ATOM    691 HG22 VAL    50      28.919  44.365  24.692  1.00  0.00           H  
ATOM    692 HG23 VAL    50      30.578  44.892  25.154  1.00  0.00           H  
ATOM    693  C   VAL    50      30.376  47.188  22.224  1.00  0.00           C  
ATOM    694  O   VAL    50      29.515  47.207  21.299  1.00  0.00           O  
ATOM    695  N   LYS    51      30.688  48.231  22.990  1.00  0.00           N  
ATOM    696  H   LYS    51      31.460  48.046  23.615  1.00  0.00           H  
ATOM    697  CA  LYS    51      30.393  49.616  22.704  1.00  0.00           C  
ATOM    698  HA  LYS    51      29.319  49.739  22.843  1.00  0.00           H  
ATOM    699  CB  LYS    51      31.083  50.526  23.708  1.00  0.00           C  
ATOM    700  HB2 LYS    51      32.139  50.277  23.811  1.00  0.00           H  
ATOM    701  HB3 LYS    51      31.133  51.548  23.332  1.00  0.00           H  
ATOM    702  CG  LYS    51      30.677  50.565  25.166  1.00  0.00           C  
ATOM    703  HG2 LYS    51      29.740  51.095  25.339  1.00  0.00           H  
ATOM    704  HG3 LYS    51      30.444  49.564  25.530  1.00  0.00           H  
ATOM    705  CD  LYS    51      31.769  51.244  25.966  1.00  0.00           C  
ATOM    706  HD2 LYS    51      32.683  50.654  25.899  1.00  0.00           H  
ATOM    707  HD3 LYS    51      32.055  52.210  25.550  1.00  0.00           H  
ATOM    708  CE  LYS    51      31.562  51.605  27.456  1.00  0.00           C  
ATOM    709  HE2 LYS    51      31.220  50.705  27.967  1.00  0.00           H  
ATOM    710  HE3 LYS    51      32.554  51.950  27.748  1.00  0.00           H  
ATOM    711  NZ  LYS    51      30.398  52.551  27.594  1.00  0.00           N  
ATOM    712  HZ1 LYS    51      30.429  53.035  28.480  1.00  0.00           H  
ATOM    713  HZ2 LYS    51      30.363  53.307  26.925  1.00  0.00           H  
ATOM    714  HZ3 LYS    51      29.522  52.056  27.506  1.00  0.00           H  
ATOM    715  C   LYS    51      30.671  50.106  21.292  1.00  0.00           C  
ATOM    716  O   LYS    51      29.946  50.998  20.874  1.00  0.00           O  
ATOM    717  N   ASN    52      31.691  49.608  20.589  1.00  0.00           N  
ATOM    718  H   ASN    52      32.158  48.772  20.912  1.00  0.00           H  
ATOM    719  CA  ASN    52      32.096  50.018  19.222  1.00  0.00           C  
ATOM    720  HA  ASN    52      32.127  51.105  19.151  1.00  0.00           H  
ATOM    721  CB  ASN    52      33.534  49.466  18.971  1.00  0.00           C  
ATOM    722  HB2 ASN    52      33.766  49.820  17.967  1.00  0.00           H  
ATOM    723  HB3 ASN    52      33.674  48.398  19.133  1.00  0.00           H  
ATOM    724  CG  ASN    52      34.518  50.224  19.865  1.00  0.00           C  
ATOM    725  OD1 ASN    52      34.912  49.785  20.966  1.00  0.00           O  
ATOM    726  ND2 ASN    52      34.869  51.469  19.434  1.00  0.00           N  
ATOM    727 HD21 ASN    52      34.617  51.769  18.503  1.00  0.00           H  
ATOM    728 HD22 ASN    52      35.358  52.065  20.086  1.00  0.00           H  
ATOM    729  C   ASN    52      31.117  49.510  18.121  1.00  0.00           C  
ATOM    730  O   ASN    52      31.072  50.123  17.059  1.00  0.00           O  
ATOM    731  N   ILE    53      30.405  48.439  18.404  1.00  0.00           N  
ATOM    732  H   ILE    53      30.451  48.088  19.350  1.00  0.00           H  
ATOM    733  CA  ILE    53      29.093  48.283  17.720  1.00  0.00           C  
ATOM    734  HA  ILE    53      29.134  48.366  16.634  1.00  0.00           H  
ATOM    735  CB  ILE    53      28.480  46.884  17.916  1.00  0.00           C  
ATOM    736  HB  ILE    53      28.003  46.885  18.896  1.00  0.00           H  
ATOM    737  CG2 ILE    53      27.362  46.739  16.942  1.00  0.00           C  
ATOM    738 HG21 ILE    53      26.585  47.470  17.165  1.00  0.00           H  
ATOM    739 HG22 ILE    53      27.009  45.721  16.782  1.00  0.00           H  
ATOM    740 HG23 ILE    53      27.747  46.916  15.937  1.00  0.00           H  
ATOM    741  CG1 ILE    53      29.389  45.643  17.810  1.00  0.00           C  
ATOM    742 HG12 ILE    53      29.646  45.377  16.785  1.00  0.00           H  
ATOM    743 HG13 ILE    53      30.306  45.816  18.374  1.00  0.00           H  
ATOM    744  CD1 ILE    53      28.716  44.528  18.638  1.00  0.00           C  
ATOM    745 HD11 ILE    53      29.367  43.988  19.326  1.00  0.00           H  
ATOM    746 HD12 ILE    53      28.356  43.817  17.894  1.00  0.00           H  
ATOM    747 HD13 ILE    53      27.841  44.870  19.192  1.00  0.00           H  
ATOM    748  C   ILE    53      28.095  49.352  18.184  1.00  0.00           C  
ATOM    749  O   ILE    53      27.760  49.553  19.353  1.00  0.00           O  
ATOM    750  N   GLU    54      27.601  50.148  17.226  1.00  0.00           N  
ATOM    751  H   GLU    54      27.842  49.931  16.270  1.00  0.00           H  
ATOM    752  CA  GLU    54      26.562  51.176  17.426  1.00  0.00           C  
ATOM    753  HA  GLU    54      26.809  51.650  18.376  1.00  0.00           H  
ATOM    754  CB  GLU    54      26.677  52.303  16.376  1.00  0.00           C  
ATOM    755  HB2 GLU    54      26.058  53.064  16.852  1.00  0.00           H  
ATOM    756  HB3 GLU    54      27.669  52.728  16.219  1.00  0.00           H  
ATOM    757  CG  GLU    54      26.050  52.099  15.014  1.00  0.00           C  
ATOM    758  HG2 GLU    54      24.993  51.842  15.091  1.00  0.00           H  
ATOM    759  HG3 GLU    54      26.086  53.091  14.565  1.00  0.00           H  
ATOM    760  CD  GLU    54      26.675  51.038  14.104  1.00  0.00           C  
ATOM    761  OE1 GLU    54      26.833  49.864  14.578  1.00  0.00           O  
ATOM    762  OE2 GLU    54      26.937  51.307  12.875  1.00  0.00           O  
ATOM    763  C   GLU    54      25.166  50.628  17.456  1.00  0.00           C  
ATOM    764  O   GLU    54      24.319  51.148  18.113  1.00  0.00           O  
ATOM    765  N   ASP    55      24.858  49.495  16.745  1.00  0.00           N  
ATOM    766  H   ASP    55      25.484  49.042  16.095  1.00  0.00           H  
ATOM    767  CA  ASP    55      23.552  48.850  16.970  1.00  0.00           C  
ATOM    768  HA  ASP    55      22.750  49.549  16.735  1.00  0.00           H  
ATOM    769  CB  ASP    55      23.406  47.650  15.963  1.00  0.00           C  
ATOM    770  HB2 ASP    55      23.726  48.031  14.993  1.00  0.00           H  
ATOM    771  HB3 ASP    55      24.180  46.921  16.204  1.00  0.00           H  
ATOM    772  CG  ASP    55      22.029  46.888  15.960  1.00  0.00           C  
ATOM    773  OD1 ASP    55      21.012  47.432  16.459  1.00  0.00           O  
ATOM    774  OD2 ASP    55      21.977  45.779  15.364  1.00  0.00           O  
ATOM    775  C   ASP    55      23.321  48.216  18.365  1.00  0.00           C  
ATOM    776  O   ASP    55      24.005  47.311  18.808  1.00  0.00           O  
ATOM    777  N   PRO    56      22.262  48.752  19.031  1.00  0.00           N  
ATOM    778  CD  PRO    56      21.398  49.885  18.715  1.00  0.00           C  
ATOM    779  HD2 PRO    56      20.613  49.547  18.039  1.00  0.00           H  
ATOM    780  HD3 PRO    56      21.878  50.698  18.170  1.00  0.00           H  
ATOM    781  CG  PRO    56      20.913  50.425  20.079  1.00  0.00           C  
ATOM    782  HG2 PRO    56      21.695  50.932  20.645  1.00  0.00           H  
ATOM    783  HG3 PRO    56      20.045  51.084  20.060  1.00  0.00           H  
ATOM    784  CB  PRO    56      20.728  49.080  20.867  1.00  0.00           C  
ATOM    785  HB2 PRO    56      19.744  48.666  20.645  1.00  0.00           H  
ATOM    786  HB3 PRO    56      20.853  49.295  21.928  1.00  0.00           H  
ATOM    787  CA  PRO    56      21.898  48.213  20.352  1.00  0.00           C  
ATOM    788  HA  PRO    56      22.757  48.260  21.021  1.00  0.00           H  
ATOM    789  C   PRO    56      21.541  46.704  20.376  1.00  0.00           C  
ATOM    790  O   PRO    56      21.979  45.928  21.192  1.00  0.00           O  
ATOM    791  N   ASP    57      20.798  46.217  19.369  1.00  0.00           N  
ATOM    792  H   ASP    57      20.487  46.888  18.681  1.00  0.00           H  
ATOM    793  CA  ASP    57      20.366  44.842  19.210  1.00  0.00           C  
ATOM    794  HA  ASP    57      19.850  44.584  20.135  1.00  0.00           H  
ATOM    795  CB  ASP    57      19.350  44.725  18.043  1.00  0.00           C  
ATOM    796  HB2 ASP    57      19.090  43.668  18.087  1.00  0.00           H  
ATOM    797  HB3 ASP    57      19.782  45.095  17.113  1.00  0.00           H  
ATOM    798  CG  ASP    57      18.024  45.488  18.314  1.00  0.00           C  
ATOM    799  OD1 ASP    57      17.502  45.319  19.467  1.00  0.00           O  
ATOM    800  OD2 ASP    57      17.490  46.166  17.441  1.00  0.00           O  
ATOM    801  C   ASP    57      21.556  43.904  19.017  1.00  0.00           C  
ATOM    802  O   ASP    57      21.514  42.775  19.550  1.00  0.00           O  
ATOM    803  N   SER    58      22.623  44.387  18.330  1.00  0.00           N  
ATOM    804  H   SER    58      22.517  45.363  18.095  1.00  0.00           H  
ATOM    805  CA  SER    58      23.870  43.681  18.048  1.00  0.00           C  
ATOM    806  HA  SER    58      23.624  42.627  17.914  1.00  0.00           H  
ATOM    807  CB  SER    58      24.603  44.316  16.852  1.00  0.00           C  
ATOM    808  HB2 SER    58      25.561  43.807  16.744  1.00  0.00           H  
ATOM    809  HB3 SER    58      24.873  45.349  17.069  1.00  0.00           H  
ATOM    810  OG  SER    58      23.949  44.187  15.568  1.00  0.00           O  
ATOM    811  HG  SER    58      23.230  44.809  15.439  1.00  0.00           H  
ATOM    812  C   SER    58      24.803  43.722  19.235  1.00  0.00           C  
ATOM    813  O   SER    58      25.677  42.898  19.301  1.00  0.00           O  
ATOM    814  N   ARG    59      24.642  44.645  20.172  1.00  0.00           N  
ATOM    815  H   ARG    59      24.001  45.402  19.984  1.00  0.00           H  
ATOM    816  CA  ARG    59      25.366  44.683  21.482  1.00  0.00           C  
ATOM    817  HA  ARG    59      26.408  44.363  21.467  1.00  0.00           H  
ATOM    818  CB  ARG    59      25.265  46.055  22.064  1.00  0.00           C  
ATOM    819  HB2 ARG    59      24.206  46.311  22.035  1.00  0.00           H  
ATOM    820  HB3 ARG    59      25.600  45.998  23.100  1.00  0.00           H  
ATOM    821  CG  ARG    59      26.140  47.070  21.340  1.00  0.00           C  
ATOM    822  HG2 ARG    59      27.117  46.719  21.010  1.00  0.00           H  
ATOM    823  HG3 ARG    59      25.784  47.344  20.347  1.00  0.00           H  
ATOM    824  CD  ARG    59      26.555  48.160  22.238  1.00  0.00           C  
ATOM    825  HD2 ARG    59      27.021  47.790  23.152  1.00  0.00           H  
ATOM    826  HD3 ARG    59      27.373  48.724  21.789  1.00  0.00           H  
ATOM    827  NE  ARG    59      25.492  49.029  22.652  1.00  0.00           N  
ATOM    828  HE  ARG    59      25.265  48.930  23.631  1.00  0.00           H  
ATOM    829  CZ  ARG    59      24.803  49.970  21.965  1.00  0.00           C  
ATOM    830  NH1 ARG    59      25.115  50.209  20.729  1.00  0.00           N  
ATOM    831 HH11 ARG    59      25.809  49.594  20.329  1.00  0.00           H  
ATOM    832 HH12 ARG    59      24.651  50.884  20.138  1.00  0.00           H  
ATOM    833  NH2 ARG    59      23.963  50.685  22.519  1.00  0.00           N  
ATOM    834 HH21 ARG    59      23.899  50.742  23.525  1.00  0.00           H  
ATOM    835 HH22 ARG    59      23.690  51.464  21.936  1.00  0.00           H  
ATOM    836  C   ARG    59      24.740  43.585  22.319  1.00  0.00           C  
ATOM    837  O   ARG    59      25.427  42.643  22.743  1.00  0.00           O  
ATOM    838  N   SER    60      23.455  43.505  22.340  1.00  0.00           N  
ATOM    839  H   SER    60      23.121  44.443  22.170  1.00  0.00           H  
ATOM    840  CA  SER    60      22.805  42.472  23.176  1.00  0.00           C  
ATOM    841  HA  SER    60      23.143  42.589  24.205  1.00  0.00           H  
ATOM    842  CB  SER    60      21.303  42.667  23.111  1.00  0.00           C  
ATOM    843  HB2 SER    60      20.923  43.621  23.476  1.00  0.00           H  
ATOM    844  HB3 SER    60      20.953  42.460  22.100  1.00  0.00           H  
ATOM    845  OG  SER    60      20.577  41.718  23.970  1.00  0.00           O  
ATOM    846  HG  SER    60      20.618  42.190  24.805  1.00  0.00           H  
ATOM    847  C   SER    60      23.215  41.051  22.729  1.00  0.00           C  
ATOM    848  O   SER    60      23.483  40.106  23.508  1.00  0.00           O  
ATOM    849  N   LEU    61      23.253  40.932  21.372  1.00  0.00           N  
ATOM    850  H   LEU    61      23.096  41.750  20.801  1.00  0.00           H  
ATOM    851  CA  LEU    61      23.575  39.646  20.713  1.00  0.00           C  
ATOM    852  HA  LEU    61      22.927  38.904  21.180  1.00  0.00           H  
ATOM    853  CB  LEU    61      23.108  39.865  19.271  1.00  0.00           C  
ATOM    854  HB2 LEU    61      22.107  40.295  19.259  1.00  0.00           H  
ATOM    855  HB3 LEU    61      23.780  40.611  18.846  1.00  0.00           H  
ATOM    856  CG  LEU    61      23.261  38.756  18.217  1.00  0.00           C  
ATOM    857  HG  LEU    61      24.294  38.408  18.196  1.00  0.00           H  
ATOM    858  CD1 LEU    61      22.388  37.535  18.700  1.00  0.00           C  
ATOM    859 HD11 LEU    61      21.439  37.992  18.979  1.00  0.00           H  
ATOM    860 HD12 LEU    61      22.827  37.104  19.600  1.00  0.00           H  
ATOM    861 HD13 LEU    61      22.206  36.746  17.970  1.00  0.00           H  
ATOM    862  CD2 LEU    61      22.890  39.129  16.797  1.00  0.00           C  
ATOM    863 HD21 LEU    61      21.840  39.387  16.936  1.00  0.00           H  
ATOM    864 HD22 LEU    61      23.078  38.266  16.159  1.00  0.00           H  
ATOM    865 HD23 LEU    61      23.530  39.941  16.453  1.00  0.00           H  
ATOM    866  C   LEU    61      25.117  39.265  20.950  1.00  0.00           C  
ATOM    867  O   LEU    61      25.308  38.102  21.226  1.00  0.00           O  
ATOM    868  N   ALA    62      26.013  40.295  20.945  1.00  0.00           N  
ATOM    869  H   ALA    62      25.753  41.231  20.667  1.00  0.00           H  
ATOM    870  CA  ALA    62      27.372  40.043  21.371  1.00  0.00           C  
ATOM    871  HA  ALA    62      27.865  39.321  20.721  1.00  0.00           H  
ATOM    872  CB  ALA    62      28.170  41.263  21.036  1.00  0.00           C  
ATOM    873  HB1 ALA    62      28.185  41.509  19.974  1.00  0.00           H  
ATOM    874  HB2 ALA    62      29.227  41.210  21.298  1.00  0.00           H  
ATOM    875  HB3 ALA    62      27.724  42.079  21.605  1.00  0.00           H  
ATOM    876  C   ALA    62      27.549  39.704  22.853  1.00  0.00           C  
ATOM    877  O   ALA    62      28.393  38.866  23.120  1.00  0.00           O  
ATOM    878  N   GLN    63      26.704  40.179  23.805  1.00  0.00           N  
ATOM    879  H   GLN    63      26.012  40.826  23.454  1.00  0.00           H  
ATOM    880  CA  GLN    63      26.635  39.707  25.192  1.00  0.00           C  
ATOM    881  HA  GLN    63      27.636  39.753  25.621  1.00  0.00           H  
ATOM    882  CB  GLN    63      25.692  40.642  25.962  1.00  0.00           C  
ATOM    883  HB2 GLN    63      24.740  40.679  25.432  1.00  0.00           H  
ATOM    884  HB3 GLN    63      25.470  40.243  26.952  1.00  0.00           H  
ATOM    885  CG  GLN    63      26.260  42.003  26.100  1.00  0.00           C  
ATOM    886  HG2 GLN    63      26.511  42.259  25.071  1.00  0.00           H  
ATOM    887  HG3 GLN    63      27.176  41.829  26.664  1.00  0.00           H  
ATOM    888  CD  GLN    63      25.318  43.052  26.761  1.00  0.00           C  
ATOM    889  OE1 GLN    63      24.067  42.986  26.677  1.00  0.00           O  
ATOM    890  NE2 GLN    63      25.844  44.075  27.308  1.00  0.00           N  
ATOM    891 HE21 GLN    63      26.850  44.165  27.308  1.00  0.00           H  
ATOM    892 HE22 GLN    63      25.247  44.692  27.840  1.00  0.00           H  
ATOM    893  C   GLN    63      26.232  38.277  25.352  1.00  0.00           C  
ATOM    894  O   GLN    63      26.895  37.577  26.078  1.00  0.00           O  
ATOM    895  N   ARG    64      25.277  37.830  24.561  1.00  0.00           N  
ATOM    896  H   ARG    64      24.852  38.571  24.022  1.00  0.00           H  
ATOM    897  CA  ARG    64      24.814  36.464  24.435  1.00  0.00           C  
ATOM    898  HA  ARG    64      24.683  36.142  25.468  1.00  0.00           H  
ATOM    899  CB  ARG    64      23.380  36.432  23.863  1.00  0.00           C  
ATOM    900  HB2 ARG    64      22.718  36.987  24.526  1.00  0.00           H  
ATOM    901  HB3 ARG    64      23.379  36.954  22.906  1.00  0.00           H  
ATOM    902  CG  ARG    64      22.799  35.088  23.585  1.00  0.00           C  
ATOM    903  HG2 ARG    64      23.451  34.521  22.921  1.00  0.00           H  
ATOM    904  HG3 ARG    64      21.835  35.228  23.097  1.00  0.00           H  
ATOM    905  CD  ARG    64      22.585  34.214  24.838  1.00  0.00           C  
ATOM    906  HD2 ARG    64      23.451  34.262  25.498  1.00  0.00           H  
ATOM    907  HD3 ARG    64      21.782  34.670  25.417  1.00  0.00           H  
ATOM    908  NE  ARG    64      22.340  32.820  24.437  1.00  0.00           N  
ATOM    909  HE  ARG    64      22.500  32.537  23.481  1.00  0.00           H  
ATOM    910  CZ  ARG    64      22.010  31.871  25.314  1.00  0.00           C  
ATOM    911  NH1 ARG    64      21.650  30.740  24.929  1.00  0.00           N  
ATOM    912 HH11 ARG    64      21.753  30.490  23.956  1.00  0.00           H  
ATOM    913 HH12 ARG    64      21.124  30.124  25.533  1.00  0.00           H  
ATOM    914  NH2 ARG    64      21.999  32.017  26.589  1.00  0.00           N  
ATOM    915 HH21 ARG    64      22.106  32.941  26.983  1.00  0.00           H  
ATOM    916 HH22 ARG    64      21.722  31.229  27.158  1.00  0.00           H  
ATOM    917  C   ARG    64      25.803  35.507  23.776  1.00  0.00           C  
ATOM    918  O   ARG    64      26.120  34.460  24.314  1.00  0.00           O  
ATOM    919  N   ALA    65      26.350  36.000  22.646  1.00  0.00           N  
ATOM    920  H   ALA    65      26.003  36.905  22.364  1.00  0.00           H  
ATOM    921  CA  ALA    65      27.365  35.211  21.996  1.00  0.00           C  
ATOM    922  HA  ALA    65      26.967  34.228  21.743  1.00  0.00           H  
ATOM    923  CB  ALA    65      27.693  35.966  20.674  1.00  0.00           C  
ATOM    924  HB1 ALA    65      28.309  35.267  20.109  1.00  0.00           H  
ATOM    925  HB2 ALA    65      28.306  36.831  20.926  1.00  0.00           H  
ATOM    926  HB3 ALA    65      26.815  36.270  20.103  1.00  0.00           H  
ATOM    927  C   ALA    65      28.638  34.946  22.838  1.00  0.00           C  
ATOM    928  O   ALA    65      29.516  34.168  22.517  1.00  0.00           O  
ATOM    929  N   SER    66      28.851  35.769  23.914  1.00  0.00           N  
ATOM    930  H   SER    66      28.120  36.462  23.998  1.00  0.00           H  
ATOM    931  CA  SER    66      30.059  35.587  24.710  1.00  0.00           C  
ATOM    932  HA  SER    66      30.921  35.410  24.067  1.00  0.00           H  
ATOM    933  CB  SER    66      30.384  36.965  25.358  1.00  0.00           C  
ATOM    934  HB2 SER    66      29.586  37.353  25.992  1.00  0.00           H  
ATOM    935  HB3 SER    66      31.288  36.757  25.930  1.00  0.00           H  
ATOM    936  OG  SER    66      30.702  37.870  24.324  1.00  0.00           O  
ATOM    937  HG  SER    66      29.972  38.058  23.730  1.00  0.00           H  
ATOM    938  C   SER    66      30.012  34.408  25.720  1.00  0.00           C  
ATOM    939  O   SER    66      31.003  34.207  26.369  1.00  0.00           O  
ATOM    940  N   GLU    67      28.906  33.669  25.861  1.00  0.00           N  
ATOM    941  H   GLU    67      28.121  33.716  25.227  1.00  0.00           H  
ATOM    942  CA  GLU    67      28.717  32.605  26.917  1.00  0.00           C  
ATOM    943  HA  GLU    67      29.315  32.842  27.797  1.00  0.00           H  
ATOM    944  CB  GLU    67      27.178  32.553  27.278  1.00  0.00           C  
ATOM    945  HB2 GLU    67      26.677  32.242  26.361  1.00  0.00           H  
ATOM    946  HB3 GLU    67      27.074  31.777  28.036  1.00  0.00           H  
ATOM    947  CG  GLU    67      26.572  33.856  27.813  1.00  0.00           C  
ATOM    948  HG2 GLU    67      26.636  34.702  27.130  1.00  0.00           H  
ATOM    949  HG3 GLU    67      27.305  34.196  28.545  1.00  0.00           H  
ATOM    950  CD  GLU    67      25.133  33.718  28.363  1.00  0.00           C  
ATOM    951  OE1 GLU    67      24.766  32.569  28.630  1.00  0.00           O  
ATOM    952  OE2 GLU    67      24.476  34.760  28.619  1.00  0.00           O  
ATOM    953  C   GLU    67      29.398  31.262  26.597  1.00  0.00           C  
ATOM    954  O   GLU    67      28.961  30.208  27.070  1.00  0.00           O  
ATOM    955  N   GLY    68      30.474  31.259  25.819  1.00  0.00           N  
ATOM    956  H   GLY    68      30.852  32.094  25.394  1.00  0.00           H  
ATOM    957  CA  GLY    68      31.367  30.081  25.693  1.00  0.00           C  
ATOM    958  HA2 GLY    68      32.194  30.352  25.037  1.00  0.00           H  
ATOM    959  HA3 GLY    68      31.624  29.763  26.703  1.00  0.00           H  
ATOM    960  C   GLY    68      30.802  28.873  24.975  1.00  0.00           C  
ATOM    961  O   GLY    68      30.421  29.034  23.814  1.00  0.00           O  
ATOM    962  N   PRO    69      30.564  27.687  25.582  1.00  0.00           N  
ATOM    963  CD  PRO    69      31.003  27.340  26.917  1.00  0.00           C  
ATOM    964  HD2 PRO    69      30.418  27.823  27.700  1.00  0.00           H  
ATOM    965  HD3 PRO    69      32.040  27.662  27.006  1.00  0.00           H  
ATOM    966  CG  PRO    69      30.965  25.862  27.053  1.00  0.00           C  
ATOM    967  HG2 PRO    69      31.873  25.346  26.741  1.00  0.00           H  
ATOM    968  HG3 PRO    69      30.783  25.508  28.067  1.00  0.00           H  
ATOM    969  CB  PRO    69      29.920  25.469  26.059  1.00  0.00           C  
ATOM    970  HB2 PRO    69      28.980  25.386  26.605  1.00  0.00           H  
ATOM    971  HB3 PRO    69      30.268  24.538  25.610  1.00  0.00           H  
ATOM    972  CA  PRO    69      29.848  26.549  24.993  1.00  0.00           C  
ATOM    973  HA  PRO    69      30.327  26.255  24.059  1.00  0.00           H  
ATOM    974  C   PRO    69      28.393  26.886  24.735  1.00  0.00           C  
ATOM    975  O   PRO    69      27.872  26.502  23.711  1.00  0.00           O  
ATOM    976  N   GLY    70      27.713  27.677  25.599  1.00  0.00           N  
ATOM    977  H   GLY    70      28.204  28.098  26.376  1.00  0.00           H  
ATOM    978  CA  GLY    70      26.284  28.056  25.535  1.00  0.00           C  
ATOM    979  HA2 GLY    70      26.042  28.354  26.555  1.00  0.00           H  
ATOM    980  HA3 GLY    70      25.613  27.236  25.278  1.00  0.00           H  
ATOM    981  C   GLY    70      25.801  29.260  24.644  1.00  0.00           C  
ATOM    982  O   GLY    70      24.684  29.772  24.716  1.00  0.00           O  
ATOM    983  N   ALA    71      26.759  29.692  23.835  1.00  0.00           N  
ATOM    984  H   ALA    71      27.664  29.245  23.804  1.00  0.00           H  
ATOM    985  CA  ALA    71      26.684  30.907  22.984  1.00  0.00           C  
ATOM    986  HA  ALA    71      26.639  31.781  23.634  1.00  0.00           H  
ATOM    987  CB  ALA    71      28.024  31.039  22.187  1.00  0.00           C  
ATOM    988  HB1 ALA    71      28.837  31.356  22.841  1.00  0.00           H  
ATOM    989  HB2 ALA    71      27.929  31.820  21.432  1.00  0.00           H  
ATOM    990  HB3 ALA    71      28.213  30.104  21.661  1.00  0.00           H  
ATOM    991  C   ALA    71      25.438  31.010  22.064  1.00  0.00           C  
ATOM    992  O   ALA    71      25.128  32.151  21.724  1.00  0.00           O  
ATOM    993  N   GLY    72      24.834  29.888  21.568  1.00  0.00           N  
ATOM    994  H   GLY    72      24.991  28.993  22.009  1.00  0.00           H  
ATOM    995  CA  GLY    72      23.711  29.933  20.587  1.00  0.00           C  
ATOM    996  HA2 GLY    72      24.013  30.554  19.744  1.00  0.00           H  
ATOM    997  HA3 GLY    72      23.622  28.894  20.268  1.00  0.00           H  
ATOM    998  C   GLY    72      22.330  30.381  21.140  1.00  0.00           C  
ATOM    999  O   GLY    72      22.224  30.844  22.260  1.00  0.00           O  
ATOM   1000  N   ALA    73      21.281  30.261  20.303  1.00  0.00           N  
ATOM   1001  H   ALA    73      21.452  29.869  19.388  1.00  0.00           H  
ATOM   1002  CA  ALA    73      19.876  30.654  20.681  1.00  0.00           C  
ATOM   1003  HA  ALA    73      19.901  31.696  20.998  1.00  0.00           H  
ATOM   1004  CB  ALA    73      18.931  30.448  19.402  1.00  0.00           C  
ATOM   1005  HB1 ALA    73      19.182  31.253  18.711  1.00  0.00           H  
ATOM   1006  HB2 ALA    73      19.116  29.439  19.034  1.00  0.00           H  
ATOM   1007  HB3 ALA    73      17.866  30.394  19.629  1.00  0.00           H  
ATOM   1008  C   ALA    73      19.349  29.823  21.851  1.00  0.00           C  
ATOM   1009  O   ALA    73      19.769  28.638  22.045  1.00  0.00           O  
ATOM   1010  N   ALA    74      18.602  30.462  22.757  1.00  0.00           N  
ATOM   1011  H   ALA    74      18.464  31.460  22.694  1.00  0.00           H  
ATOM   1012  CA  ALA    74      18.034  29.809  23.908  1.00  0.00           C  
ATOM   1013  HA  ALA    74      18.923  29.596  24.502  1.00  0.00           H  
ATOM   1014  CB  ALA    74      17.323  30.830  24.802  1.00  0.00           C  
ATOM   1015  HB1 ALA    74      16.885  30.290  25.642  1.00  0.00           H  
ATOM   1016  HB2 ALA    74      18.011  31.624  25.093  1.00  0.00           H  
ATOM   1017  HB3 ALA    74      16.461  31.142  24.211  1.00  0.00           H  
ATOM   1018  C   ALA    74      17.174  28.561  23.617  1.00  0.00           C  
ATOM   1019  O   ALA    74      16.863  27.847  24.526  1.00  0.00           O  
ATOM   1020  N   THR    75      16.847  28.247  22.334  1.00  0.00           N  
ATOM   1021  H   THR    75      17.115  28.844  21.564  1.00  0.00           H  
ATOM   1022  CA  THR    75      15.976  27.156  21.992  1.00  0.00           C  
ATOM   1023  HA  THR    75      15.068  27.353  22.562  1.00  0.00           H  
ATOM   1024  CB  THR    75      15.683  27.126  20.473  1.00  0.00           C  
ATOM   1025  HB  THR    75      15.076  26.262  20.203  1.00  0.00           H  
ATOM   1026  CG2 THR    75      14.895  28.341  20.012  1.00  0.00           C  
ATOM   1027 HG21 THR    75      15.610  29.152  20.158  1.00  0.00           H  
ATOM   1028 HG22 THR    75      14.028  28.452  20.663  1.00  0.00           H  
ATOM   1029 HG23 THR    75      14.651  28.274  18.952  1.00  0.00           H  
ATOM   1030  OG1 THR    75      16.867  27.105  19.773  1.00  0.00           O  
ATOM   1031  HG1 THR    75      16.651  27.318  18.862  1.00  0.00           H  
ATOM   1032  C   THR    75      16.483  25.803  22.563  1.00  0.00           C  
ATOM   1033  O   THR    75      15.750  24.821  22.559  1.00  0.00           O  
ATOM   1034  N   VAL    76      17.766  25.650  22.883  1.00  0.00           N  
ATOM   1035  H   VAL    76      18.394  26.441  22.862  1.00  0.00           H  
ATOM   1036  CA  VAL    76      18.334  24.380  23.384  1.00  0.00           C  
ATOM   1037  HA  VAL    76      17.567  23.752  23.836  1.00  0.00           H  
ATOM   1038  CB  VAL    76      18.992  23.425  22.329  1.00  0.00           C  
ATOM   1039  HB  VAL    76      19.540  22.615  22.809  1.00  0.00           H  
ATOM   1040  CG1 VAL    76      17.809  22.754  21.534  1.00  0.00           C  
ATOM   1041 HG11 VAL    76      17.015  22.336  22.153  1.00  0.00           H  
ATOM   1042 HG12 VAL    76      17.349  23.492  20.877  1.00  0.00           H  
ATOM   1043 HG13 VAL    76      18.301  21.965  20.965  1.00  0.00           H  
ATOM   1044  CG2 VAL    76      19.873  24.100  21.356  1.00  0.00           C  
ATOM   1045 HG21 VAL    76      20.270  23.396  20.624  1.00  0.00           H  
ATOM   1046 HG22 VAL    76      19.345  24.962  20.949  1.00  0.00           H  
ATOM   1047 HG23 VAL    76      20.734  24.448  21.925  1.00  0.00           H  
ATOM   1048  C   VAL    76      19.405  24.647  24.492  1.00  0.00           C  
ATOM   1049  O   VAL    76      20.092  25.672  24.555  1.00  0.00           O  
ATOM   1050  N   ASN    77      19.472  23.744  25.534  1.00  0.00           N  
ATOM   1051  H   ASN    77      19.023  22.862  25.332  1.00  0.00           H  
ATOM   1052  CA  ASN    77      20.450  23.858  26.598  1.00  0.00           C  
ATOM   1053  HA  ASN    77      20.275  24.805  27.109  1.00  0.00           H  
ATOM   1054  CB  ASN    77      20.187  22.776  27.667  1.00  0.00           C  
ATOM   1055  HB2 ASN    77      20.166  21.817  27.149  1.00  0.00           H  
ATOM   1056  HB3 ASN    77      20.972  22.758  28.423  1.00  0.00           H  
ATOM   1057  CG  ASN    77      18.811  22.859  28.439  1.00  0.00           C  
ATOM   1058  OD1 ASN    77      18.537  23.824  29.098  1.00  0.00           O  
ATOM   1059  ND2 ASN    77      17.951  21.868  28.447  1.00  0.00           N  
ATOM   1060 HD21 ASN    77      18.168  21.050  27.896  1.00  0.00           H  
ATOM   1061 HD22 ASN    77      17.072  21.953  28.937  1.00  0.00           H  
ATOM   1062  C   ASN    77      21.878  23.898  26.070  1.00  0.00           C  
ATOM   1063  O   ASN    77      22.307  23.307  25.116  1.00  0.00           O  
ATOM   1064  N   SER    78      22.686  24.650  26.796  1.00  0.00           N  
ATOM   1065  H   SER    78      22.289  25.167  27.568  1.00  0.00           H  
ATOM   1066  CA  SER    78      24.111  24.542  26.674  1.00  0.00           C  
ATOM   1067  HA  SER    78      24.341  24.828  25.648  1.00  0.00           H  
ATOM   1068  CB  SER    78      24.789  25.370  27.760  1.00  0.00           C  
ATOM   1069  HB2 SER    78      24.578  26.433  27.639  1.00  0.00           H  
ATOM   1070  HB3 SER    78      24.486  25.090  28.769  1.00  0.00           H  
ATOM   1071  OG  SER    78      26.186  25.310  27.717  1.00  0.00           O  
ATOM   1072  HG  SER    78      26.416  25.700  28.563  1.00  0.00           H  
ATOM   1073  C   SER    78      24.555  23.119  26.776  1.00  0.00           C  
ATOM   1074  O   SER    78      24.105  22.450  27.705  1.00  0.00           O  
ATOM   1075  N   PRO    79      25.533  22.604  25.950  1.00  0.00           N  
ATOM   1076  CD  PRO    79      26.133  23.283  24.826  1.00  0.00           C  
ATOM   1077  HD2 PRO    79      25.473  23.228  23.961  1.00  0.00           H  
ATOM   1078  HD3 PRO    79      26.426  24.291  25.119  1.00  0.00           H  
ATOM   1079  CG  PRO    79      27.431  22.487  24.487  1.00  0.00           C  
ATOM   1080  HG2 PRO    79      28.270  22.837  25.089  1.00  0.00           H  
ATOM   1081  HG3 PRO    79      27.611  22.437  23.413  1.00  0.00           H  
ATOM   1082  CB  PRO    79      27.046  21.085  24.940  1.00  0.00           C  
ATOM   1083  HB2 PRO    79      26.455  20.707  24.106  1.00  0.00           H  
ATOM   1084  HB3 PRO    79      27.896  20.411  25.045  1.00  0.00           H  
ATOM   1085  CA  PRO    79      26.225  21.351  26.174  1.00  0.00           C  
ATOM   1086  HA  PRO    79      25.457  20.581  26.251  1.00  0.00           H  
ATOM   1087  C   PRO    79      27.099  21.224  27.460  1.00  0.00           C  
ATOM   1088  O   PRO    79      27.549  20.109  27.689  1.00  0.00           O  
ATOM   1089  N   GLY    80      27.401  22.285  28.245  1.00  0.00           N  
ATOM   1090  H   GLY    80      26.811  23.073  28.021  1.00  0.00           H  
ATOM   1091  CA  GLY    80      28.129  22.305  29.502  1.00  0.00           C  
ATOM   1092  HA2 GLY    80      29.115  21.845  29.425  1.00  0.00           H  
ATOM   1093  HA3 GLY    80      28.308  23.344  29.779  1.00  0.00           H  
ATOM   1094  C   GLY    80      27.262  21.644  30.652  1.00  0.00           C  
ATOM   1095  O   GLY    80      26.171  21.167  30.386  1.00  0.00           O  
ATOM   1096  N   ALA    81      27.767  21.774  31.894  1.00  0.00           N  
ATOM   1097  H   ALA    81      28.614  22.287  32.093  1.00  0.00           H  
ATOM   1098  CA  ALA    81      27.158  21.415  33.174  1.00  0.00           C  
ATOM   1099  HA  ALA    81      26.910  20.353  33.175  1.00  0.00           H  
ATOM   1100  CB  ALA    81      27.978  21.897  34.315  1.00  0.00           C  
ATOM   1101  HB1 ALA    81      28.993  21.500  34.324  1.00  0.00           H  
ATOM   1102  HB2 ALA    81      27.390  21.740  35.219  1.00  0.00           H  
ATOM   1103  HB3 ALA    81      28.101  22.980  34.304  1.00  0.00           H  
ATOM   1104  C   ALA    81      25.686  21.999  33.247  1.00  0.00           C  
ATOM   1105  O   ALA    81      25.538  23.232  32.903  1.00  0.00           O  
ATOM   1106  N   VAL    82      24.736  21.220  33.742  1.00  0.00           N  
ATOM   1107  H   VAL    82      25.070  20.284  33.925  1.00  0.00           H  
ATOM   1108  CA  VAL    82      23.290  21.613  33.949  1.00  0.00           C  
ATOM   1109  HA  VAL    82      22.964  22.022  32.993  1.00  0.00           H  
ATOM   1110  CB  VAL    82      22.453  20.390  34.391  1.00  0.00           C  
ATOM   1111  HB  VAL    82      22.755  20.022  35.372  1.00  0.00           H  
ATOM   1112  CG1 VAL    82      20.944  20.628  34.471  1.00  0.00           C  
ATOM   1113 HG11 VAL    82      20.621  20.968  33.487  1.00  0.00           H  
ATOM   1114 HG12 VAL    82      20.752  21.414  35.201  1.00  0.00           H  
ATOM   1115 HG13 VAL    82      20.493  19.675  34.749  1.00  0.00           H  
ATOM   1116  CG2 VAL    82      22.480  19.231  33.297  1.00  0.00           C  
ATOM   1117 HG21 VAL    82      22.175  18.283  33.740  1.00  0.00           H  
ATOM   1118 HG22 VAL    82      21.960  19.379  32.351  1.00  0.00           H  
ATOM   1119 HG23 VAL    82      23.541  19.129  33.073  1.00  0.00           H  
ATOM   1120  C   VAL    82      23.006  22.749  34.938  1.00  0.00           C  
ATOM   1121  O   VAL    82      23.609  22.696  36.055  1.00  0.00           O  
ATOM   1122  N   LYS    83      22.146  23.752  34.603  1.00  0.00           N  
ATOM   1123  H   LYS    83      21.684  23.712  33.705  1.00  0.00           H  
ATOM   1124  CA  LYS    83      21.957  24.996  35.399  1.00  0.00           C  
ATOM   1125  HA  LYS    83      22.944  25.454  35.457  1.00  0.00           H  
ATOM   1126  CB  LYS    83      21.018  26.029  34.788  1.00  0.00           C  
ATOM   1127  HB2 LYS    83      21.170  26.198  33.722  1.00  0.00           H  
ATOM   1128  HB3 LYS    83      19.987  25.689  34.896  1.00  0.00           H  
ATOM   1129  CG  LYS    83      21.214  27.531  35.343  1.00  0.00           C  
ATOM   1130  HG2 LYS    83      20.932  27.624  36.391  1.00  0.00           H  
ATOM   1131  HG3 LYS    83      22.286  27.727  35.308  1.00  0.00           H  
ATOM   1132  CD  LYS    83      20.273  28.529  34.571  1.00  0.00           C  
ATOM   1133  HD2 LYS    83      20.192  28.337  33.501  1.00  0.00           H  
ATOM   1134  HD3 LYS    83      19.239  28.500  34.915  1.00  0.00           H  
ATOM   1135  CE  LYS    83      20.767  29.960  34.739  1.00  0.00           C  
ATOM   1136  HE2 LYS    83      21.806  30.014  34.415  1.00  0.00           H  
ATOM   1137  HE3 LYS    83      20.770  30.135  35.815  1.00  0.00           H  
ATOM   1138  NZ  LYS    83      19.965  30.909  34.033  1.00  0.00           N  
ATOM   1139  HZ1 LYS    83      18.985  30.923  34.274  1.00  0.00           H  
ATOM   1140  HZ2 LYS    83      20.043  30.742  33.040  1.00  0.00           H  
ATOM   1141  HZ3 LYS    83      20.149  31.875  34.265  1.00  0.00           H  
ATOM   1142  C   LYS    83      21.477  24.755  36.895  1.00  0.00           C  
ATOM   1143  O   LYS    83      20.650  23.886  37.104  1.00  0.00           O  
ATOM   1144  N   SER    84      22.062  25.485  37.815  1.00  0.00           N  
ATOM   1145  H   SER    84      22.934  25.964  37.643  1.00  0.00           H  
ATOM   1146  CA  SER    84      21.725  25.341  39.200  1.00  0.00           C  
ATOM   1147  HA  SER    84      20.660  25.161  39.344  1.00  0.00           H  
ATOM   1148  CB  SER    84      22.564  24.279  39.929  1.00  0.00           C  
ATOM   1149  HB2 SER    84      23.626  24.524  39.926  1.00  0.00           H  
ATOM   1150  HB3 SER    84      22.369  23.266  39.576  1.00  0.00           H  
ATOM   1151  OG  SER    84      22.296  24.336  41.303  1.00  0.00           O  
ATOM   1152  HG  SER    84      23.094  24.032  41.742  1.00  0.00           H  
ATOM   1153  C   SER    84      21.979  26.724  39.948  1.00  0.00           C  
ATOM   1154  O   SER    84      22.990  27.380  39.803  1.00  0.00           O  
ATOM   1155  N   GLY    85      21.032  26.993  40.866  1.00  0.00           N  
ATOM   1156  H   GLY    85      20.336  26.268  40.972  1.00  0.00           H  
ATOM   1157  CA  GLY    85      20.921  28.189  41.802  1.00  0.00           C  
ATOM   1158  HA2 GLY    85      21.885  28.565  42.143  1.00  0.00           H  
ATOM   1159  HA3 GLY    85      20.268  27.923  42.634  1.00  0.00           H  
ATOM   1160  C   GLY    85      20.538  29.428  40.924  1.00  0.00           C  
ATOM   1161  O   GLY    85      20.995  29.723  39.776  1.00  0.00           O  
ATOM   1162  N   GLU    86      19.715  30.238  41.627  1.00  0.00           N  
ATOM   1163  H   GLU    86      19.494  30.051  42.595  1.00  0.00           H  
ATOM   1164  CA  GLU    86      19.411  31.529  41.058  1.00  0.00           C  
ATOM   1165  HA  GLU    86      19.289  31.447  39.978  1.00  0.00           H  
ATOM   1166  CB  GLU    86      18.225  32.105  41.921  1.00  0.00           C  
ATOM   1167  HB2 GLU    86      17.351  31.462  42.023  1.00  0.00           H  
ATOM   1168  HB3 GLU    86      18.496  32.054  42.975  1.00  0.00           H  
ATOM   1169  CG  GLU    86      17.695  33.506  41.640  1.00  0.00           C  
ATOM   1170  HG2 GLU    86      18.413  34.219  42.045  1.00  0.00           H  
ATOM   1171  HG3 GLU    86      16.752  33.687  42.155  1.00  0.00           H  
ATOM   1172  CD  GLU    86      17.470  33.864  40.088  1.00  0.00           C  
ATOM   1173  OE1 GLU    86      17.481  35.079  39.668  1.00  0.00           O  
ATOM   1174  OE2 GLU    86      17.492  32.999  39.199  1.00  0.00           O  
ATOM   1175  C   GLU    86      20.616  32.472  41.250  1.00  0.00           C  
ATOM   1176  O   GLU    86      20.932  32.977  42.299  1.00  0.00           O  
ATOM   1177  N   ARG    87      21.390  32.641  40.214  1.00  0.00           N  
ATOM   1178  H   ARG    87      21.052  32.268  39.338  1.00  0.00           H  
ATOM   1179  CA  ARG    87      22.749  33.325  40.193  1.00  0.00           C  
ATOM   1180  HA  ARG    87      22.670  33.943  41.088  1.00  0.00           H  
ATOM   1181  CB  ARG    87      23.884  32.367  40.471  1.00  0.00           C  
ATOM   1182  HB2 ARG    87      24.016  31.733  39.595  1.00  0.00           H  
ATOM   1183  HB3 ARG    87      24.844  32.874  40.575  1.00  0.00           H  
ATOM   1184  CG  ARG    87      23.667  31.359  41.616  1.00  0.00           C  
ATOM   1185  HG2 ARG    87      22.831  30.705  41.367  1.00  0.00           H  
ATOM   1186  HG3 ARG    87      23.396  31.924  42.508  1.00  0.00           H  
ATOM   1187  CD  ARG    87      24.788  30.396  41.843  1.00  0.00           C  
ATOM   1188  HD2 ARG    87      25.694  30.997  41.773  1.00  0.00           H  
ATOM   1189  HD3 ARG    87      24.630  29.923  42.813  1.00  0.00           H  
ATOM   1190  NE  ARG    87      24.952  29.500  40.784  1.00  0.00           N  
ATOM   1191  HE  ARG    87      24.150  28.956  40.500  1.00  0.00           H  
ATOM   1192  CZ  ARG    87      26.003  29.364  39.968  1.00  0.00           C  
ATOM   1193  NH1 ARG    87      27.082  30.035  40.031  1.00  0.00           N  
ATOM   1194 HH11 ARG    87      27.218  30.673  40.802  1.00  0.00           H  
ATOM   1195 HH12 ARG    87      27.863  29.756  39.454  1.00  0.00           H  
ATOM   1196  NH2 ARG    87      25.877  28.519  39.029  1.00  0.00           N  
ATOM   1197 HH21 ARG    87      25.017  28.006  38.899  1.00  0.00           H  
ATOM   1198 HH22 ARG    87      26.703  28.335  38.477  1.00  0.00           H  
ATOM   1199  C   ARG    87      22.960  34.149  38.944  1.00  0.00           C  
ATOM   1200  O   ARG    87      22.406  33.753  37.932  1.00  0.00           O  
ATOM   1201  N   ARG    88      23.626  35.303  39.075  1.00  0.00           N  
ATOM   1202  H   ARG    88      24.024  35.501  39.982  1.00  0.00           H  
ATOM   1203  CA  ARG    88      24.150  36.008  37.810  1.00  0.00           C  
ATOM   1204  HA  ARG    88      24.338  35.338  36.970  1.00  0.00           H  
ATOM   1205  CB  ARG    88      23.106  36.975  37.266  1.00  0.00           C  
ATOM   1206  HB2 ARG    88      23.434  37.413  36.324  1.00  0.00           H  
ATOM   1207  HB3 ARG    88      22.215  36.419  36.974  1.00  0.00           H  
ATOM   1208  CG  ARG    88      22.713  38.129  38.223  1.00  0.00           C  
ATOM   1209  HG2 ARG    88      23.406  38.968  38.163  1.00  0.00           H  
ATOM   1210  HG3 ARG    88      22.635  37.908  39.288  1.00  0.00           H  
ATOM   1211  CD  ARG    88      21.404  38.801  37.801  1.00  0.00           C  
ATOM   1212  HD2 ARG    88      21.314  39.756  38.319  1.00  0.00           H  
ATOM   1213  HD3 ARG    88      21.455  39.055  36.743  1.00  0.00           H  
ATOM   1214  NE  ARG    88      20.172  37.941  37.993  1.00  0.00           N  
ATOM   1215  HE  ARG    88      20.293  36.970  38.243  1.00  0.00           H  
ATOM   1216  CZ  ARG    88      18.939  38.313  37.802  1.00  0.00           C  
ATOM   1217  NH1 ARG    88      17.968  37.464  38.160  1.00  0.00           N  
ATOM   1218 HH11 ARG    88      18.084  36.572  38.620  1.00  0.00           H  
ATOM   1219 HH12 ARG    88      17.007  37.774  38.191  1.00  0.00           H  
ATOM   1220  NH2 ARG    88      18.544  39.570  37.441  1.00  0.00           N  
ATOM   1221 HH21 ARG    88      19.218  40.322  37.427  1.00  0.00           H  
ATOM   1222 HH22 ARG    88      17.539  39.615  37.521  1.00  0.00           H  
ATOM   1223  C   ARG    88      25.429  36.769  38.002  1.00  0.00           C  
ATOM   1224  O   ARG    88      25.727  37.211  39.093  1.00  0.00           O  
ATOM   1225  N   ALA    89      26.145  36.948  36.913  1.00  0.00           N  
ATOM   1226  H   ALA    89      25.752  36.641  36.034  1.00  0.00           H  
ATOM   1227  CA  ALA    89      27.450  37.677  36.701  1.00  0.00           C  
ATOM   1228  HA  ALA    89      27.817  38.209  37.579  1.00  0.00           H  
ATOM   1229  CB  ALA    89      28.610  36.748  36.361  1.00  0.00           C  
ATOM   1230  HB1 ALA    89      29.410  37.413  36.036  1.00  0.00           H  
ATOM   1231  HB2 ALA    89      28.911  36.056  37.147  1.00  0.00           H  
ATOM   1232  HB3 ALA    89      28.353  36.162  35.478  1.00  0.00           H  
ATOM   1233  C   ALA    89      27.297  38.722  35.542  1.00  0.00           C  
ATOM   1234  O   ALA    89      26.308  38.663  34.733  1.00  0.00           O  
ATOM   1235  N   ARG    90      28.153  39.804  35.499  1.00  0.00           N  
ATOM   1236  H   ARG    90      28.962  39.703  36.095  1.00  0.00           H  
ATOM   1237  CA  ARG    90      27.937  41.036  34.712  1.00  0.00           C  
ATOM   1238  HA  ARG    90      26.968  41.437  35.006  1.00  0.00           H  
ATOM   1239  CB  ARG    90      29.024  42.086  35.018  1.00  0.00           C  
ATOM   1240  HB2 ARG    90      30.039  41.690  35.034  1.00  0.00           H  
ATOM   1241  HB3 ARG    90      28.904  42.892  34.294  1.00  0.00           H  
ATOM   1242  CG  ARG    90      28.685  42.689  36.332  1.00  0.00           C  
ATOM   1243  HG2 ARG    90      28.479  41.866  37.015  1.00  0.00           H  
ATOM   1244  HG3 ARG    90      27.784  43.287  36.193  1.00  0.00           H  
ATOM   1245  CD  ARG    90      29.920  43.534  36.880  1.00  0.00           C  
ATOM   1246  HD2 ARG    90      30.538  44.090  36.175  1.00  0.00           H  
ATOM   1247  HD3 ARG    90      29.547  44.200  37.658  1.00  0.00           H  
ATOM   1248  NE  ARG    90      30.914  42.725  37.566  1.00  0.00           N  
ATOM   1249  HE  ARG    90      30.645  41.793  37.846  1.00  0.00           H  
ATOM   1250  CZ  ARG    90      32.097  42.981  37.948  1.00  0.00           C  
ATOM   1251  NH1 ARG    90      32.743  44.123  37.563  1.00  0.00           N  
ATOM   1252 HH11 ARG    90      32.214  44.757  36.981  1.00  0.00           H  
ATOM   1253 HH12 ARG    90      33.717  44.264  37.786  1.00  0.00           H  
ATOM   1254  NH2 ARG    90      32.846  42.275  38.730  1.00  0.00           N  
ATOM   1255 HH21 ARG    90      32.427  41.468  39.170  1.00  0.00           H  
ATOM   1256 HH22 ARG    90      33.801  42.532  38.935  1.00  0.00           H  
ATOM   1257  C   ARG    90      27.905  40.766  33.205  1.00  0.00           C  
ATOM   1258  O   ARG    90      28.563  39.873  32.667  1.00  0.00           O  
ATOM   1259  N   PRO    91      27.094  41.543  32.428  1.00  0.00           N  
ATOM   1260  CD  PRO    91      26.254  42.674  32.952  1.00  0.00           C  
ATOM   1261  HD2 PRO    91      26.827  43.575  33.170  1.00  0.00           H  
ATOM   1262  HD3 PRO    91      25.651  42.380  33.811  1.00  0.00           H  
ATOM   1263  CG  PRO    91      25.339  43.061  31.801  1.00  0.00           C  
ATOM   1264  HG2 PRO    91      24.399  42.531  31.951  1.00  0.00           H  
ATOM   1265  HG3 PRO    91      25.118  44.129  31.782  1.00  0.00           H  
ATOM   1266  CB  PRO    91      26.014  42.527  30.486  1.00  0.00           C  
ATOM   1267  HB2 PRO    91      26.612  43.321  30.038  1.00  0.00           H  
ATOM   1268  HB3 PRO    91      25.292  42.365  29.685  1.00  0.00           H  
ATOM   1269  CA  PRO    91      26.757  41.276  31.018  1.00  0.00           C  
ATOM   1270  HA  PRO    91      26.167  40.360  30.979  1.00  0.00           H  
ATOM   1271  C   PRO    91      27.907  40.991  30.118  1.00  0.00           C  
ATOM   1272  O   PRO    91      29.044  41.537  30.321  1.00  0.00           O  
ATOM   1273  N   GLY    92      27.788  40.081  29.168  1.00  0.00           N  
ATOM   1274  H   GLY    92      26.880  39.663  29.022  1.00  0.00           H  
ATOM   1275  CA  GLY    92      28.851  39.531  28.353  1.00  0.00           C  
ATOM   1276  HA2 GLY    92      28.459  39.216  27.386  1.00  0.00           H  
ATOM   1277  HA3 GLY    92      29.526  40.379  28.240  1.00  0.00           H  
ATOM   1278  C   GLY    92      29.709  38.369  29.002  1.00  0.00           C  
ATOM   1279  O   GLY    92      30.811  38.135  28.549  1.00  0.00           O  
ATOM   1280  N   THR    93      29.234  37.722  30.026  1.00  0.00           N  
ATOM   1281  H   THR    93      28.229  37.789  30.107  1.00  0.00           H  
ATOM   1282  CA  THR    93      29.891  36.644  30.791  1.00  0.00           C  
ATOM   1283  HA  THR    93      30.744  36.210  30.270  1.00  0.00           H  
ATOM   1284  CB  THR    93      30.529  37.132  32.140  1.00  0.00           C  
ATOM   1285  HB  THR    93      31.052  36.356  32.698  1.00  0.00           H  
ATOM   1286  CG2 THR    93      31.421  38.402  32.080  1.00  0.00           C  
ATOM   1287 HG21 THR    93      30.929  39.267  31.634  1.00  0.00           H  
ATOM   1288 HG22 THR    93      32.197  38.161  31.354  1.00  0.00           H  
ATOM   1289 HG23 THR    93      31.784  38.602  33.088  1.00  0.00           H  
ATOM   1290  OG1 THR    93      29.535  37.550  33.062  1.00  0.00           O  
ATOM   1291  HG1 THR    93      29.323  38.455  32.821  1.00  0.00           H  
ATOM   1292  C   THR    93      29.101  35.457  31.218  1.00  0.00           C  
ATOM   1293  O   THR    93      27.882  35.524  31.112  1.00  0.00           O  
ATOM   1294  N   TYR    94      29.771  34.462  31.704  1.00  0.00           N  
ATOM   1295  H   TYR    94      30.781  34.471  31.676  1.00  0.00           H  
ATOM   1296  CA  TYR    94      29.115  33.226  32.020  1.00  0.00           C  
ATOM   1297  HA  TYR    94      28.081  33.514  32.210  1.00  0.00           H  
ATOM   1298  CB  TYR    94      29.067  32.279  30.813  1.00  0.00           C  
ATOM   1299  HB2 TYR    94      28.438  31.467  31.175  1.00  0.00           H  
ATOM   1300  HB3 TYR    94      28.554  32.667  29.933  1.00  0.00           H  
ATOM   1301  CG  TYR    94      30.359  31.569  30.420  1.00  0.00           C  
ATOM   1302  CD1 TYR    94      30.525  30.256  30.771  1.00  0.00           C  
ATOM   1303  HD1 TYR    94      29.780  29.728  31.347  1.00  0.00           H  
ATOM   1304  CE1 TYR    94      31.712  29.536  30.364  1.00  0.00           C  
ATOM   1305  HE1 TYR    94      31.747  28.479  30.587  1.00  0.00           H  
ATOM   1306  CZ  TYR    94      32.579  30.177  29.452  1.00  0.00           C  
ATOM   1307  OH  TYR    94      33.518  29.485  28.750  1.00  0.00           O  
ATOM   1308  HH  TYR    94      33.525  28.589  29.095  1.00  0.00           H  
ATOM   1309  CE2 TYR    94      32.422  31.529  29.091  1.00  0.00           C  
ATOM   1310  HE2 TYR    94      33.136  32.013  28.441  1.00  0.00           H  
ATOM   1311  CD2 TYR    94      31.327  32.270  29.670  1.00  0.00           C  
ATOM   1312  HD2 TYR    94      31.238  33.338  29.537  1.00  0.00           H  
ATOM   1313  C   TYR    94      29.658  32.553  33.255  1.00  0.00           C  
ATOM   1314  O   TYR    94      30.880  32.611  33.574  1.00  0.00           O  
ATOM   1315  N   LEU    95      28.782  31.909  34.112  1.00  0.00           N  
ATOM   1316  H   LEU    95      27.814  31.846  33.833  1.00  0.00           H  
ATOM   1317  CA  LEU    95      29.108  31.288  35.393  1.00  0.00           C  
ATOM   1318  HA  LEU    95      29.958  31.823  35.815  1.00  0.00           H  
ATOM   1319  CB  LEU    95      27.854  31.306  36.273  1.00  0.00           C  
ATOM   1320  HB2 LEU    95      28.163  30.714  37.135  1.00  0.00           H  
ATOM   1321  HB3 LEU    95      27.075  30.857  35.657  1.00  0.00           H  
ATOM   1322  CG  LEU    95      27.352  32.636  36.801  1.00  0.00           C  
ATOM   1323  HG  LEU    95      27.501  33.374  36.013  1.00  0.00           H  
ATOM   1324  CD1 LEU    95      25.906  32.481  37.184  1.00  0.00           C  
ATOM   1325 HD11 LEU    95      25.398  32.315  36.234  1.00  0.00           H  
ATOM   1326 HD12 LEU    95      25.505  33.380  37.652  1.00  0.00           H  
ATOM   1327 HD13 LEU    95      25.814  31.642  37.874  1.00  0.00           H  
ATOM   1328  CD2 LEU    95      28.146  33.211  38.041  1.00  0.00           C  
ATOM   1329 HD21 LEU    95      28.028  32.411  38.772  1.00  0.00           H  
ATOM   1330 HD22 LEU    95      29.177  33.351  37.717  1.00  0.00           H  
ATOM   1331 HD23 LEU    95      27.836  34.198  38.383  1.00  0.00           H  
ATOM   1332  C   LEU    95      29.490  29.806  35.090  1.00  0.00           C  
ATOM   1333  O   LEU    95      29.116  29.089  34.170  1.00  0.00           O  
ATOM   1334  N   LEU    96      30.240  29.305  36.100  1.00  0.00           N  
ATOM   1335  H   LEU    96      30.358  29.849  36.943  1.00  0.00           H  
ATOM   1336  CA  LEU    96      30.295  27.863  36.399  1.00  0.00           C  
ATOM   1337  HA  LEU    96      30.557  27.370  35.463  1.00  0.00           H  
ATOM   1338  CB  LEU    96      31.400  27.697  37.454  1.00  0.00           C  
ATOM   1339  HB2 LEU    96      30.978  28.144  38.354  1.00  0.00           H  
ATOM   1340  HB3 LEU    96      31.396  26.636  37.701  1.00  0.00           H  
ATOM   1341  CG  LEU    96      32.832  28.075  37.280  1.00  0.00           C  
ATOM   1342  HG  LEU    96      32.992  29.096  36.933  1.00  0.00           H  
ATOM   1343  CD1 LEU    96      33.643  27.786  38.530  1.00  0.00           C  
ATOM   1344 HD11 LEU    96      33.523  26.755  38.860  1.00  0.00           H  
ATOM   1345 HD12 LEU    96      34.691  28.008  38.325  1.00  0.00           H  
ATOM   1346 HD13 LEU    96      33.360  28.402  39.384  1.00  0.00           H  
ATOM   1347  CD2 LEU    96      33.435  27.209  36.109  1.00  0.00           C  
ATOM   1348 HD21 LEU    96      33.061  27.619  35.171  1.00  0.00           H  
ATOM   1349 HD22 LEU    96      34.513  27.369  36.132  1.00  0.00           H  
ATOM   1350 HD23 LEU    96      33.225  26.141  36.160  1.00  0.00           H  
ATOM   1351  C   LEU    96      28.884  27.436  36.877  1.00  0.00           C  
ATOM   1352  O   LEU    96      28.251  28.031  37.740  1.00  0.00           O  
ATOM   1353  N   GLN    97      28.283  26.426  36.236  1.00  0.00           N  
ATOM   1354  H   GLN    97      28.717  25.983  35.439  1.00  0.00           H  
ATOM   1355  CA  GLN    97      27.112  25.735  36.855  1.00  0.00           C  
ATOM   1356  HA  GLN    97      26.643  26.410  37.571  1.00  0.00           H  
ATOM   1357  CB  GLN    97      26.050  25.254  35.888  1.00  0.00           C  
ATOM   1358  HB2 GLN    97      26.468  24.468  35.258  1.00  0.00           H  
ATOM   1359  HB3 GLN    97      25.229  24.884  36.501  1.00  0.00           H  
ATOM   1360  CG  GLN    97      25.446  26.436  34.984  1.00  0.00           C  
ATOM   1361  HG2 GLN    97      26.202  26.946  34.387  1.00  0.00           H  
ATOM   1362  HG3 GLN    97      24.704  26.039  34.291  1.00  0.00           H  
ATOM   1363  CD  GLN    97      24.829  27.595  35.864  1.00  0.00           C  
ATOM   1364  OE1 GLN    97      24.293  27.410  36.910  1.00  0.00           O  
ATOM   1365  NE2 GLN    97      24.913  28.822  35.488  1.00  0.00           N  
ATOM   1366 HE21 GLN    97      25.317  29.038  34.588  1.00  0.00           H  
ATOM   1367 HE22 GLN    97      24.640  29.564  36.117  1.00  0.00           H  
ATOM   1368  C   GLN    97      27.572  24.562  37.690  1.00  0.00           C  
ATOM   1369  O   GLN    97      26.704  23.887  38.261  1.00  0.00           O  
ATOM   1370  N   ASP    98      28.821  24.091  37.797  1.00  0.00           N  
ATOM   1371  H   ASP    98      29.490  24.518  37.171  1.00  0.00           H  
ATOM   1372  CA  ASP    98      29.308  23.010  38.662  1.00  0.00           C  
ATOM   1373  HA  ASP    98      28.693  22.797  39.536  1.00  0.00           H  
ATOM   1374  CB  ASP    98      29.286  21.700  37.745  1.00  0.00           C  
ATOM   1375  HB2 ASP    98      30.014  21.756  36.937  1.00  0.00           H  
ATOM   1376  HB3 ASP    98      28.326  21.732  37.229  1.00  0.00           H  
ATOM   1377  CG  ASP    98      29.301  20.386  38.548  1.00  0.00           C  
ATOM   1378  OD1 ASP    98      28.648  19.465  38.091  1.00  0.00           O  
ATOM   1379  OD2 ASP    98      29.641  20.281  39.748  1.00  0.00           O  
ATOM   1380  C   ASP    98      30.750  23.319  39.050  1.00  0.00           C  
ATOM   1381  O   ASP    98      31.392  23.989  38.303  1.00  0.00           O  
ATOM   1382  N   GLY    99      31.328  22.764  40.132  1.00  0.00           N  
ATOM   1383  H   GLY    99      30.853  22.128  40.756  1.00  0.00           H  
ATOM   1384  CA  GLY    99      32.764  23.032  40.507  1.00  0.00           C  
ATOM   1385  HA2 GLY    99      33.154  22.282  41.194  1.00  0.00           H  
ATOM   1386  HA3 GLY    99      33.382  22.873  39.623  1.00  0.00           H  
ATOM   1387  C   GLY    99      33.071  24.422  41.126  1.00  0.00           C  
ATOM   1388  O   GLY    99      34.251  24.641  41.426  1.00  0.00           O  
ATOM   1389  N   TYR   100      32.020  25.200  41.374  1.00  0.00           N  
ATOM   1390  H   TYR   100      31.073  24.870  41.256  1.00  0.00           H  
ATOM   1391  CA  TYR   100      32.192  26.463  42.031  1.00  0.00           C  
ATOM   1392  HA  TYR   100      33.106  26.865  41.594  1.00  0.00           H  
ATOM   1393  CB  TYR   100      31.098  27.408  41.573  1.00  0.00           C  
ATOM   1394  HB2 TYR   100      31.155  27.573  40.497  1.00  0.00           H  
ATOM   1395  HB3 TYR   100      31.354  28.330  42.096  1.00  0.00           H  
ATOM   1396  CG  TYR   100      29.697  27.151  41.898  1.00  0.00           C  
ATOM   1397  CD1 TYR   100      29.140  27.469  43.118  1.00  0.00           C  
ATOM   1398  HD1 TYR   100      29.787  27.852  43.893  1.00  0.00           H  
ATOM   1399  CE1 TYR   100      27.804  27.307  43.396  1.00  0.00           C  
ATOM   1400  HE1 TYR   100      27.443  27.621  44.365  1.00  0.00           H  
ATOM   1401  CZ  TYR   100      27.008  26.628  42.441  1.00  0.00           C  
ATOM   1402  OH  TYR   100      25.731  26.202  42.715  1.00  0.00           O  
ATOM   1403  HH  TYR   100      25.708  25.817  43.594  1.00  0.00           H  
ATOM   1404  CE2 TYR   100      27.538  26.402  41.124  1.00  0.00           C  
ATOM   1405  HE2 TYR   100      26.903  25.888  40.417  1.00  0.00           H  
ATOM   1406  CD2 TYR   100      28.914  26.604  40.893  1.00  0.00           C  
ATOM   1407  HD2 TYR   100      29.414  26.362  39.967  1.00  0.00           H  
ATOM   1408  C   TYR   100      32.248  26.420  43.536  1.00  0.00           C  
ATOM   1409  O   TYR   100      32.629  27.403  44.137  1.00  0.00           O  
ATOM   1410  N   ALA   101      32.037  25.302  44.243  1.00  0.00           N  
ATOM   1411  H   ALA   101      31.565  24.555  43.754  1.00  0.00           H  
ATOM   1412  CA  ALA   101      32.483  25.059  45.557  1.00  0.00           C  
ATOM   1413  HA  ALA   101      33.467  25.484  45.754  1.00  0.00           H  
ATOM   1414  CB  ALA   101      31.471  25.661  46.581  1.00  0.00           C  
ATOM   1415  HB1 ALA   101      30.525  25.121  46.615  1.00  0.00           H  
ATOM   1416  HB2 ALA   101      31.348  26.725  46.380  1.00  0.00           H  
ATOM   1417  HB3 ALA   101      31.873  25.392  47.557  1.00  0.00           H  
ATOM   1418  C   ALA   101      32.606  23.518  45.789  1.00  0.00           C  
ATOM   1419  O   ALA   101      31.619  22.794  45.869  1.00  0.00           O  
ATOM   1420  N   PHE   102      33.789  22.997  45.898  1.00  0.00           N  
ATOM   1421  H   PHE   102      34.604  23.588  45.815  1.00  0.00           H  
ATOM   1422  CA  PHE   102      33.957  21.695  46.572  1.00  0.00           C  
ATOM   1423  HA  PHE   102      33.528  20.946  45.906  1.00  0.00           H  
ATOM   1424  CB  PHE   102      35.461  21.367  46.589  1.00  0.00           C  
ATOM   1425  HB2 PHE   102      35.876  22.108  47.273  1.00  0.00           H  
ATOM   1426  HB3 PHE   102      35.909  21.613  45.627  1.00  0.00           H  
ATOM   1427  CG  PHE   102      35.881  19.953  47.052  1.00  0.00           C  
ATOM   1428  CD1 PHE   102      36.402  19.774  48.331  1.00  0.00           C  
ATOM   1429  HD1 PHE   102      36.464  20.573  49.055  1.00  0.00           H  
ATOM   1430  CE1 PHE   102      36.691  18.509  48.802  1.00  0.00           C  
ATOM   1431  HE1 PHE   102      37.027  18.248  49.794  1.00  0.00           H  
ATOM   1432  CZ  PHE   102      36.745  17.434  47.877  1.00  0.00           C  
ATOM   1433  HZ  PHE   102      37.117  16.476  48.210  1.00  0.00           H  
ATOM   1434  CE2 PHE   102      36.193  17.603  46.606  1.00  0.00           C  
ATOM   1435  HE2 PHE   102      36.213  16.756  45.936  1.00  0.00           H  
ATOM   1436  CD2 PHE   102      35.695  18.868  46.180  1.00  0.00           C  
ATOM   1437  HD2 PHE   102      35.308  18.963  45.176  1.00  0.00           H  
ATOM   1438  C   PHE   102      33.247  21.474  47.881  1.00  0.00           C  
ATOM   1439  O   PHE   102      33.105  22.517  48.530  1.00  0.00           O  
ATOM   1440  N   PRO   103      32.620  20.392  48.289  1.00  0.00           N  
ATOM   1441  CD  PRO   103      32.528  19.101  47.619  1.00  0.00           C  
ATOM   1442  HD2 PRO   103      33.498  18.760  47.256  1.00  0.00           H  
ATOM   1443  HD3 PRO   103      31.966  19.131  46.685  1.00  0.00           H  
ATOM   1444  CG  PRO   103      31.893  18.169  48.631  1.00  0.00           C  
ATOM   1445  HG2 PRO   103      31.440  17.307  48.141  1.00  0.00           H  
ATOM   1446  HG3 PRO   103      32.691  17.753  49.247  1.00  0.00           H  
ATOM   1447  CB  PRO   103      30.976  19.063  49.465  1.00  0.00           C  
ATOM   1448  HB2 PRO   103      30.859  18.744  50.500  1.00  0.00           H  
ATOM   1449  HB3 PRO   103      29.987  19.220  49.035  1.00  0.00           H  
ATOM   1450  CA  PRO   103      31.745  20.393  49.524  1.00  0.00           C  
ATOM   1451  HA  PRO   103      30.999  21.180  49.412  1.00  0.00           H  
ATOM   1452  C   PRO   103      32.528  20.729  50.805  1.00  0.00           C  
ATOM   1453  O   PRO   103      33.638  20.278  50.947  1.00  0.00           O  
ATOM   1454  N   GLY   104      31.954  21.539  51.677  1.00  0.00           N  
ATOM   1455  H   GLY   104      31.095  21.945  51.334  1.00  0.00           H  
ATOM   1456  CA  GLY   104      32.605  22.216  52.846  1.00  0.00           C  
ATOM   1457  HA2 GLY   104      33.205  21.444  53.329  1.00  0.00           H  
ATOM   1458  HA3 GLY   104      31.785  22.414  53.537  1.00  0.00           H  
ATOM   1459  C   GLY   104      33.500  23.425  52.567  1.00  0.00           C  
ATOM   1460  O   GLY   104      33.915  24.028  53.541  1.00  0.00           O  
ATOM   1461  N   GLU   105      33.748  23.841  51.325  1.00  0.00           N  
ATOM   1462  H   GLU   105      33.371  23.276  50.577  1.00  0.00           H  
ATOM   1463  CA  GLU   105      34.433  25.117  50.993  1.00  0.00           C  
ATOM   1464  HA  GLU   105      35.082  25.446  51.805  1.00  0.00           H  
ATOM   1465  CB  GLU   105      35.277  24.947  49.792  1.00  0.00           C  
ATOM   1466  HB2 GLU   105      35.887  25.834  49.623  1.00  0.00           H  
ATOM   1467  HB3 GLU   105      34.599  24.915  48.939  1.00  0.00           H  
ATOM   1468  CG  GLU   105      36.180  23.677  49.842  1.00  0.00           C  
ATOM   1469  HG2 GLU   105      35.633  22.734  49.824  1.00  0.00           H  
ATOM   1470  HG3 GLU   105      36.770  23.690  48.926  1.00  0.00           H  
ATOM   1471  CD  GLU   105      37.146  23.818  51.012  1.00  0.00           C  
ATOM   1472  OE1 GLU   105      37.496  24.982  51.394  1.00  0.00           O  
ATOM   1473  OE2 GLU   105      37.367  22.821  51.753  1.00  0.00           O  
ATOM   1474  C   GLU   105      33.515  26.384  50.892  1.00  0.00           C  
ATOM   1475  O   GLU   105      32.432  26.194  50.313  1.00  0.00           O  
ATOM   1476  N   ASP   106      33.900  27.604  51.170  1.00  0.00           N  
ATOM   1477  H   ASP   106      34.893  27.764  51.259  1.00  0.00           H  
ATOM   1478  CA  ASP   106      33.058  28.718  50.781  1.00  0.00           C  
ATOM   1479  HA  ASP   106      32.092  28.419  51.186  1.00  0.00           H  
ATOM   1480  CB  ASP   106      33.555  30.094  51.325  1.00  0.00           C  
ATOM   1481  HB2 ASP   106      34.555  30.304  50.946  1.00  0.00           H  
ATOM   1482  HB3 ASP   106      32.920  30.849  50.863  1.00  0.00           H  
ATOM   1483  CG  ASP   106      33.685  30.343  52.826  1.00  0.00           C  
ATOM   1484  OD1 ASP   106      32.767  29.810  53.482  1.00  0.00           O  
ATOM   1485  OD2 ASP   106      34.477  31.150  53.300  1.00  0.00           O  
ATOM   1486  C   ASP   106      32.806  28.777  49.245  1.00  0.00           C  
ATOM   1487  O   ASP   106      31.674  28.987  48.767  1.00  0.00           O  
ATOM   1488  N   GLY   107      33.887  28.600  48.455  1.00  0.00           N  
ATOM   1489  H   GLY   107      34.705  28.604  49.048  1.00  0.00           H  
ATOM   1490  CA  GLY   107      33.918  28.497  47.004  1.00  0.00           C  
ATOM   1491  HA2 GLY   107      34.876  28.126  46.640  1.00  0.00           H  
ATOM   1492  HA3 GLY   107      33.173  27.762  46.697  1.00  0.00           H  
ATOM   1493  C   GLY   107      33.696  29.884  46.427  1.00  0.00           C  
ATOM   1494  O   GLY   107      33.735  30.861  47.147  1.00  0.00           O  
ATOM   1495  N   MET   108      33.364  29.913  45.166  1.00  0.00           N  
ATOM   1496  H   MET   108      33.270  29.098  44.577  1.00  0.00           H  
ATOM   1497  CA  MET   108      33.093  31.138  44.385  1.00  0.00           C  
ATOM   1498  HA  MET   108      32.924  31.968  45.070  1.00  0.00           H  
ATOM   1499  CB  MET   108      34.303  31.598  43.594  1.00  0.00           C  
ATOM   1500  HB2 MET   108      34.512  30.742  42.953  1.00  0.00           H  
ATOM   1501  HB3 MET   108      34.003  32.485  43.035  1.00  0.00           H  
ATOM   1502  CG  MET   108      35.622  31.940  44.349  1.00  0.00           C  
ATOM   1503  HG2 MET   108      35.817  31.186  45.112  1.00  0.00           H  
ATOM   1504  HG3 MET   108      35.395  32.840  44.920  1.00  0.00           H  
ATOM   1505  SD  MET   108      37.258  32.201  43.441  1.00  0.00           S  
ATOM   1506  CE  MET   108      36.748  33.222  42.061  1.00  0.00           C  
ATOM   1507  HE1 MET   108      36.003  32.602  41.563  1.00  0.00           H  
ATOM   1508  HE2 MET   108      36.377  34.150  42.496  1.00  0.00           H  
ATOM   1509  HE3 MET   108      37.559  33.551  41.410  1.00  0.00           H  
ATOM   1510  C   MET   108      31.759  31.024  43.569  1.00  0.00           C  
ATOM   1511  O   MET   108      31.826  30.956  42.324  1.00  0.00           O  
ATOM   1512  N   PRO   109      30.551  30.950  44.171  1.00  0.00           N  
ATOM   1513  CD  PRO   109      30.344  30.972  45.598  1.00  0.00           C  
ATOM   1514  HD2 PRO   109      30.479  29.989  46.049  1.00  0.00           H  
ATOM   1515  HD3 PRO   109      30.946  31.698  46.145  1.00  0.00           H  
ATOM   1516  CG  PRO   109      28.916  31.409  45.829  1.00  0.00           C  
ATOM   1517  HG2 PRO   109      28.606  31.081  46.821  1.00  0.00           H  
ATOM   1518  HG3 PRO   109      28.740  32.482  45.750  1.00  0.00           H  
ATOM   1519  CB  PRO   109      28.258  30.755  44.619  1.00  0.00           C  
ATOM   1520  HB2 PRO   109      27.352  31.273  44.304  1.00  0.00           H  
ATOM   1521  HB3 PRO   109      27.918  29.742  44.835  1.00  0.00           H  
ATOM   1522  CA  PRO   109      29.271  30.881  43.500  1.00  0.00           C  
ATOM   1523  HA  PRO   109      29.225  29.894  43.041  1.00  0.00           H  
ATOM   1524  C   PRO   109      29.045  32.034  42.507  1.00  0.00           C  
ATOM   1525  O   PRO   109      28.056  31.857  41.859  1.00  0.00           O  
ATOM   1526  N   VAL   110      29.846  33.113  42.425  1.00  0.00           N  
ATOM   1527  H   VAL   110      30.472  33.283  43.200  1.00  0.00           H  
ATOM   1528  CA  VAL   110      29.717  34.150  41.384  1.00  0.00           C  
ATOM   1529  HA  VAL   110      28.854  33.826  40.802  1.00  0.00           H  
ATOM   1530  CB  VAL   110      29.274  35.484  42.009  1.00  0.00           C  
ATOM   1531  HB  VAL   110      30.112  35.867  42.591  1.00  0.00           H  
ATOM   1532  CG1 VAL   110      28.684  36.530  40.947  1.00  0.00           C  
ATOM   1533 HG11 VAL   110      29.390  36.697  40.134  1.00  0.00           H  
ATOM   1534 HG12 VAL   110      28.390  37.456  41.439  1.00  0.00           H  
ATOM   1535 HG13 VAL   110      27.794  36.089  40.497  1.00  0.00           H  
ATOM   1536  CG2 VAL   110      28.211  35.335  43.037  1.00  0.00           C  
ATOM   1537 HG21 VAL   110      27.891  36.309  43.406  1.00  0.00           H  
ATOM   1538 HG22 VAL   110      27.341  34.869  42.574  1.00  0.00           H  
ATOM   1539 HG23 VAL   110      28.484  34.712  43.888  1.00  0.00           H  
ATOM   1540  C   VAL   110      30.932  34.221  40.502  1.00  0.00           C  
ATOM   1541  O   VAL   110      31.079  35.189  39.760  1.00  0.00           O  
ATOM   1542  N   ALA   111      31.739  33.121  40.524  1.00  0.00           N  
ATOM   1543  H   ALA   111      31.667  32.378  41.205  1.00  0.00           H  
ATOM   1544  CA  ALA   111      32.883  33.037  39.604  1.00  0.00           C  
ATOM   1545  HA  ALA   111      33.556  33.887  39.717  1.00  0.00           H  
ATOM   1546  CB  ALA   111      33.645  31.801  39.826  1.00  0.00           C  
ATOM   1547  HB1 ALA   111      34.492  31.774  39.140  1.00  0.00           H  
ATOM   1548  HB2 ALA   111      34.112  31.898  40.806  1.00  0.00           H  
ATOM   1549  HB3 ALA   111      33.013  30.913  39.788  1.00  0.00           H  
ATOM   1550  C   ALA   111      32.309  32.981  38.195  1.00  0.00           C  
ATOM   1551  O   ALA   111      31.549  32.035  37.849  1.00  0.00           O  
ATOM   1552  N   ALA   112      32.851  33.797  37.297  1.00  0.00           N  
ATOM   1553  H   ALA   112      33.507  34.518  37.564  1.00  0.00           H  
ATOM   1554  CA  ALA   112      32.456  33.937  35.876  1.00  0.00           C  
ATOM   1555  HA  ALA   112      32.068  32.963  35.578  1.00  0.00           H  
ATOM   1556  CB  ALA   112      31.286  34.942  35.659  1.00  0.00           C  
ATOM   1557  HB1 ALA   112      30.506  34.779  36.402  1.00  0.00           H  
ATOM   1558  HB2 ALA   112      31.685  35.916  35.940  1.00  0.00           H  
ATOM   1559  HB3 ALA   112      30.889  34.935  34.643  1.00  0.00           H  
ATOM   1560  C   ALA   112      33.660  34.341  34.934  1.00  0.00           C  
ATOM   1561  O   ALA   112      34.674  34.771  35.369  1.00  0.00           O  
ATOM   1562  N   MET   113      33.460  34.109  33.688  1.00  0.00           N  
ATOM   1563  H   MET   113      32.606  33.637  33.430  1.00  0.00           H  
ATOM   1564  CA  MET   113      34.442  34.370  32.676  1.00  0.00           C  
ATOM   1565  HA  MET   113      35.072  35.238  32.870  1.00  0.00           H  
ATOM   1566  CB  MET   113      35.314  33.112  32.524  1.00  0.00           C  
ATOM   1567  HB2 MET   113      35.771  32.930  33.497  1.00  0.00           H  
ATOM   1568  HB3 MET   113      36.023  33.408  31.751  1.00  0.00           H  
ATOM   1569  CG  MET   113      34.545  31.902  32.146  1.00  0.00           C  
ATOM   1570  HG2 MET   113      33.637  31.779  32.735  1.00  0.00           H  
ATOM   1571  HG3 MET   113      34.339  32.013  31.082  1.00  0.00           H  
ATOM   1572  SD  MET   113      35.233  30.317  32.428  1.00  0.00           S  
ATOM   1573  CE  MET   113      35.532  30.264  34.151  1.00  0.00           C  
ATOM   1574  HE1 MET   113      34.610  30.374  34.722  1.00  0.00           H  
ATOM   1575  HE2 MET   113      36.222  31.049  34.459  1.00  0.00           H  
ATOM   1576  HE3 MET   113      35.940  29.300  34.455  1.00  0.00           H  
ATOM   1577  C   MET   113      33.789  34.691  31.315  1.00  0.00           C  
ATOM   1578  O   MET   113      32.569  34.798  31.295  1.00  0.00           O  
ATOM   1579  N   SER   114      34.497  35.061  30.254  1.00  0.00           N  
ATOM   1580  H   SER   114      35.497  35.173  30.342  1.00  0.00           H  
ATOM   1581  CA  SER   114      33.936  35.418  28.930  1.00  0.00           C  
ATOM   1582  HA  SER   114      32.861  35.240  28.938  1.00  0.00           H  
ATOM   1583  CB  SER   114      34.123  36.931  28.636  1.00  0.00           C  
ATOM   1584  HB2 SER   114      33.802  37.549  29.475  1.00  0.00           H  
ATOM   1585  HB3 SER   114      35.090  37.205  28.214  1.00  0.00           H  
ATOM   1586  OG  SER   114      33.285  37.346  27.568  1.00  0.00           O  
ATOM   1587  HG  SER   114      32.466  37.666  27.955  1.00  0.00           H  
ATOM   1588  C   SER   114      34.614  34.579  27.842  1.00  0.00           C  
ATOM   1589  O   SER   114      35.612  33.897  28.020  1.00  0.00           O  
ATOM   1590  N   SER   115      34.089  34.611  26.637  1.00  0.00           N  
ATOM   1591  H   SER   115      33.209  35.079  26.478  1.00  0.00           H  
ATOM   1592  CA  SER   115      34.693  34.017  25.436  1.00  0.00           C  
ATOM   1593  HA  SER   115      35.775  34.142  25.407  1.00  0.00           H  
ATOM   1594  CB  SER   115      34.328  32.472  25.363  1.00  0.00           C  
ATOM   1595  HB2 SER   115      33.263  32.286  25.499  1.00  0.00           H  
ATOM   1596  HB3 SER   115      34.441  32.211  24.311  1.00  0.00           H  
ATOM   1597  OG  SER   115      35.112  31.728  26.242  1.00  0.00           O  
ATOM   1598  HG  SER   115      36.041  31.869  26.043  1.00  0.00           H  
ATOM   1599  C   SER   115      34.274  34.737  24.164  1.00  0.00           C  
ATOM   1600  O   SER   115      33.155  34.637  23.765  1.00  0.00           O  
ATOM   1601  N   ASN   116      35.263  35.422  23.496  1.00  0.00           N  
ATOM   1602  H   ASN   116      36.180  35.439  23.920  1.00  0.00           H  
ATOM   1603  CA  ASN   116      35.186  35.888  22.125  1.00  0.00           C  
ATOM   1604  HA  ASN   116      34.792  35.198  21.378  1.00  0.00           H  
ATOM   1605  CB  ASN   116      34.181  37.078  22.156  1.00  0.00           C  
ATOM   1606  HB2 ASN   116      34.105  37.459  21.137  1.00  0.00           H  
ATOM   1607  HB3 ASN   116      33.236  36.633  22.468  1.00  0.00           H  
ATOM   1608  CG  ASN   116      34.579  38.279  22.963  1.00  0.00           C  
ATOM   1609  OD1 ASN   116      35.252  39.231  22.638  1.00  0.00           O  
ATOM   1610  ND2 ASN   116      34.034  38.342  24.152  1.00  0.00           N  
ATOM   1611 HD21 ASN   116      33.469  37.589  24.518  1.00  0.00           H  
ATOM   1612 HD22 ASN   116      34.478  39.042  24.729  1.00  0.00           H  
ATOM   1613  C   ASN   116      36.645  36.337  21.666  1.00  0.00           C  
ATOM   1614  O   ASN   116      37.567  36.481  22.449  1.00  0.00           O  
ATOM   1615  N   VAL   117      36.896  36.617  20.456  1.00  0.00           N  
ATOM   1616  H   VAL   117      36.226  36.258  19.790  1.00  0.00           H  
ATOM   1617  CA  VAL   117      38.066  37.309  19.923  1.00  0.00           C  
ATOM   1618  HA  VAL   117      38.931  36.818  20.369  1.00  0.00           H  
ATOM   1619  CB  VAL   117      38.107  37.268  18.407  1.00  0.00           C  
ATOM   1620  HB  VAL   117      37.352  37.944  18.004  1.00  0.00           H  
ATOM   1621  CG1 VAL   117      39.230  38.050  17.837  1.00  0.00           C  
ATOM   1622 HG11 VAL   117      39.030  39.120  17.886  1.00  0.00           H  
ATOM   1623 HG12 VAL   117      39.239  37.863  16.763  1.00  0.00           H  
ATOM   1624 HG13 VAL   117      40.212  37.818  18.249  1.00  0.00           H  
ATOM   1625  CG2 VAL   117      37.988  35.910  17.669  1.00  0.00           C  
ATOM   1626 HG21 VAL   117      37.988  36.091  16.594  1.00  0.00           H  
ATOM   1627 HG22 VAL   117      38.700  35.174  18.041  1.00  0.00           H  
ATOM   1628 HG23 VAL   117      37.026  35.521  18.002  1.00  0.00           H  
ATOM   1629  C   VAL   117      38.108  38.785  20.396  1.00  0.00           C  
ATOM   1630  O   VAL   117      37.385  39.604  19.806  1.00  0.00           O  
ATOM   1631  N   GLY   118      38.927  39.158  21.384  1.00  0.00           N  
ATOM   1632  H   GLY   118      39.568  38.456  21.725  1.00  0.00           H  
ATOM   1633  CA  GLY   118      38.800  40.391  22.237  1.00  0.00           C  
ATOM   1634  HA2 GLY   118      37.906  40.884  21.856  1.00  0.00           H  
ATOM   1635  HA3 GLY   118      39.747  40.918  22.122  1.00  0.00           H  
ATOM   1636  C   GLY   118      38.671  40.114  23.733  1.00  0.00           C  
ATOM   1637  O   GLY   118      38.786  41.017  24.542  1.00  0.00           O  
ATOM   1638  N   GLY   119      38.613  38.829  24.114  1.00  0.00           N  
ATOM   1639  H   GLY   119      38.286  38.239  23.362  1.00  0.00           H  
ATOM   1640  CA  GLY   119      38.468  38.462  25.520  1.00  0.00           C  
ATOM   1641  HA2 GLY   119      39.427  38.487  26.038  1.00  0.00           H  
ATOM   1642  HA3 GLY   119      38.270  37.392  25.576  1.00  0.00           H  
ATOM   1643  C   GLY   119      37.371  39.143  26.317  1.00  0.00           C  
ATOM   1644  O   GLY   119      36.397  39.724  25.829  1.00  0.00           O  
ATOM   1645  N   MET   120      37.513  39.049  27.601  1.00  0.00           N  
ATOM   1646  H   MET   120      38.349  38.672  28.024  1.00  0.00           H  
ATOM   1647  CA  MET   120      36.597  39.661  28.566  1.00  0.00           C  
ATOM   1648  HA  MET   120      35.635  39.511  28.076  1.00  0.00           H  
ATOM   1649  CB  MET   120      36.660  39.046  29.950  1.00  0.00           C  
ATOM   1650  HB2 MET   120      36.721  37.960  29.887  1.00  0.00           H  
ATOM   1651  HB3 MET   120      37.596  39.374  30.403  1.00  0.00           H  
ATOM   1652  CG  MET   120      35.430  39.319  30.897  1.00  0.00           C  
ATOM   1653  HG2 MET   120      35.640  40.328  31.251  1.00  0.00           H  
ATOM   1654  HG3 MET   120      34.547  39.391  30.261  1.00  0.00           H  
ATOM   1655  SD  MET   120      35.144  38.159  32.294  1.00  0.00           S  
ATOM   1656  CE  MET   120      36.750  38.578  33.028  1.00  0.00           C  
ATOM   1657  HE1 MET   120      36.698  39.555  33.508  1.00  0.00           H  
ATOM   1658  HE2 MET   120      37.594  38.675  32.345  1.00  0.00           H  
ATOM   1659  HE3 MET   120      36.961  37.958  33.899  1.00  0.00           H  
ATOM   1660  C   MET   120      36.759  41.226  28.657  1.00  0.00           C  
ATOM   1661  O   MET   120      35.720  41.849  29.013  1.00  0.00           O  
ATOM   1662  N   ALA   121      37.902  41.794  28.288  1.00  0.00           N  
ATOM   1663  H   ALA   121      38.590  41.146  27.932  1.00  0.00           H  
ATOM   1664  CA  ALA   121      38.104  43.281  28.200  1.00  0.00           C  
ATOM   1665  HA  ALA   121      37.914  43.758  29.162  1.00  0.00           H  
ATOM   1666  CB  ALA   121      39.545  43.572  27.901  1.00  0.00           C  
ATOM   1667  HB1 ALA   121      39.795  43.132  26.936  1.00  0.00           H  
ATOM   1668  HB2 ALA   121      40.153  43.043  28.635  1.00  0.00           H  
ATOM   1669  HB3 ALA   121      39.759  44.641  27.879  1.00  0.00           H  
ATOM   1670  C   ALA   121      37.168  43.813  27.056  1.00  0.00           C  
ATOM   1671  O   ALA   121      36.955  45.014  27.044  1.00  0.00           O  
ATOM   1672  N   ALA   122      36.554  43.003  26.237  1.00  0.00           N  
ATOM   1673  H   ALA   122      36.863  42.042  26.200  1.00  0.00           H  
ATOM   1674  CA  ALA   122      35.576  43.492  25.254  1.00  0.00           C  
ATOM   1675  HA  ALA   122      35.896  44.401  24.745  1.00  0.00           H  
ATOM   1676  CB  ALA   122      35.138  42.329  24.266  1.00  0.00           C  
ATOM   1677  HB1 ALA   122      35.029  41.407  24.837  1.00  0.00           H  
ATOM   1678  HB2 ALA   122      34.219  42.510  23.708  1.00  0.00           H  
ATOM   1679  HB3 ALA   122      35.977  42.142  23.596  1.00  0.00           H  
ATOM   1680  C   ALA   122      34.200  43.903  25.898  1.00  0.00           C  
ATOM   1681  O   ALA   122      33.328  44.509  25.260  1.00  0.00           O  
ATOM   1682  N   HIE   123      34.064  43.495  27.159  1.00  0.00           N  
ATOM   1683  H   HIE   123      34.827  42.980  27.575  1.00  0.00           H  
ATOM   1684  CA  HIE   123      32.900  43.736  27.980  1.00  0.00           C  
ATOM   1685  HA  HIE   123      32.133  44.278  27.426  1.00  0.00           H  
ATOM   1686  CB  HIE   123      32.275  42.356  28.331  1.00  0.00           C  
ATOM   1687  HB2 HIE   123      33.009  41.744  28.854  1.00  0.00           H  
ATOM   1688  HB3 HIE   123      31.429  42.532  28.996  1.00  0.00           H  
ATOM   1689  CG  HIE   123      31.712  41.603  27.163  1.00  0.00           C  
ATOM   1690  ND1 HIE   123      30.478  41.824  26.493  1.00  0.00           N  
ATOM   1691  CE1 HIE   123      30.477  40.836  25.578  1.00  0.00           C  
ATOM   1692  HE1 HIE   123      29.740  40.724  24.797  1.00  0.00           H  
ATOM   1693  NE2 HIE   123      31.554  40.158  25.578  1.00  0.00           N  
ATOM   1694  HE2 HIE   123      31.842  39.476  24.891  1.00  0.00           H  
ATOM   1695  CD2 HIE   123      32.425  40.592  26.549  1.00  0.00           C  
ATOM   1696  HD2 HIE   123      33.439  40.275  26.741  1.00  0.00           H  
ATOM   1697  C   HIE   123      33.174  44.493  29.296  1.00  0.00           C  
ATOM   1698  O   HIE   123      32.293  44.536  30.144  1.00  0.00           O  
ATOM   1699  N   TRP   124      34.403  44.865  29.580  1.00  0.00           N  
ATOM   1700  H   TRP   124      35.102  44.685  28.873  1.00  0.00           H  
ATOM   1701  CA  TRP   124      34.846  45.402  30.913  1.00  0.00           C  
ATOM   1702  HA  TRP   124      34.326  44.783  31.645  1.00  0.00           H  
ATOM   1703  CB  TRP   124      36.300  45.212  31.104  1.00  0.00           C  
ATOM   1704  HB2 TRP   124      36.438  45.252  32.184  1.00  0.00           H  
ATOM   1705  HB3 TRP   124      36.432  44.172  30.806  1.00  0.00           H  
ATOM   1706  CG  TRP   124      37.349  46.071  30.479  1.00  0.00           C  
ATOM   1707  CD1 TRP   124      37.113  46.837  29.331  1.00  0.00           C  
ATOM   1708  HD1 TRP   124      36.190  46.852  28.769  1.00  0.00           H  
ATOM   1709  NE1 TRP   124      38.281  47.383  28.974  1.00  0.00           N  
ATOM   1710  HE1 TRP   124      38.427  47.801  28.066  1.00  0.00           H  
ATOM   1711  CE2 TRP   124      39.269  47.213  29.979  1.00  0.00           C  
ATOM   1712  CZ2 TRP   124      40.574  47.775  30.099  1.00  0.00           C  
ATOM   1713  HZ2 TRP   124      40.980  48.397  29.315  1.00  0.00           H  
ATOM   1714  CH2 TRP   124      41.291  47.573  31.243  1.00  0.00           C  
ATOM   1715  HH2 TRP   124      42.310  47.900  31.387  1.00  0.00           H  
ATOM   1716  CZ3 TRP   124      40.670  46.852  32.306  1.00  0.00           C  
ATOM   1717  HZ3 TRP   124      41.199  46.757  33.243  1.00  0.00           H  
ATOM   1718  CE3 TRP   124      39.424  46.272  32.124  1.00  0.00           C  
ATOM   1719  HE3 TRP   124      39.071  45.633  32.920  1.00  0.00           H  
ATOM   1720  CD2 TRP   124      38.665  46.430  30.951  1.00  0.00           C  
ATOM   1721  C   TRP   124      34.480  46.905  31.182  1.00  0.00           C  
ATOM   1722  O   TRP   124      34.124  47.614  30.245  1.00  0.00           O  
ATOM   1723  N   THR   125      34.778  47.473  32.369  1.00  0.00           N  
ATOM   1724  H   THR   125      35.045  46.874  33.138  1.00  0.00           H  
ATOM   1725  CA  THR   125      34.576  48.870  32.841  1.00  0.00           C  
ATOM   1726  HA  THR   125      34.206  49.419  31.975  1.00  0.00           H  
ATOM   1727  CB  THR   125      33.660  48.946  34.084  1.00  0.00           C  
ATOM   1728  HB  THR   125      33.700  49.937  34.537  1.00  0.00           H  
ATOM   1729  CG2 THR   125      32.150  48.647  33.814  1.00  0.00           C  
ATOM   1730 HG21 THR   125      31.583  48.805  34.731  1.00  0.00           H  
ATOM   1731 HG22 THR   125      31.705  49.296  33.060  1.00  0.00           H  
ATOM   1732 HG23 THR   125      32.194  47.613  33.470  1.00  0.00           H  
ATOM   1733  OG1 THR   125      34.080  47.975  35.017  1.00  0.00           O  
ATOM   1734  HG1 THR   125      35.019  48.102  35.169  1.00  0.00           H  
ATOM   1735  C   THR   125      35.888  49.654  33.072  1.00  0.00           C  
ATOM   1736  O   THR   125      35.783  50.839  33.449  1.00  0.00           O  
ATOM   1737  N   ALA   126      37.051  49.098  32.637  1.00  0.00           N  
ATOM   1738  H   ALA   126      36.939  48.148  32.313  1.00  0.00           H  
ATOM   1739  CA  ALA   126      38.324  49.796  32.310  1.00  0.00           C  
ATOM   1740  HA  ALA   126      38.969  48.998  31.943  1.00  0.00           H  
ATOM   1741  CB  ALA   126      37.965  50.719  31.139  1.00  0.00           C  
ATOM   1742  HB1 ALA   126      37.202  50.262  30.508  1.00  0.00           H  
ATOM   1743  HB2 ALA   126      38.838  50.948  30.528  1.00  0.00           H  
ATOM   1744  HB3 ALA   126      37.574  51.666  31.513  1.00  0.00           H  
ATOM   1745  C   ALA   126      39.144  50.558  33.368  1.00  0.00           C  
ATOM   1746  O   ALA   126      40.005  51.317  32.990  1.00  0.00           O  
ATOM   1747  N   ALA   127      38.796  50.566  34.676  1.00  0.00           N  
ATOM   1748  H   ALA   127      38.054  49.924  34.916  1.00  0.00           H  
ATOM   1749  CA  ALA   127      39.622  51.185  35.719  1.00  0.00           C  
ATOM   1750  HA  ALA   127      39.796  52.208  35.385  1.00  0.00           H  
ATOM   1751  CB  ALA   127      38.927  51.173  37.158  1.00  0.00           C  
ATOM   1752  HB1 ALA   127      38.573  50.172  37.407  1.00  0.00           H  
ATOM   1753  HB2 ALA   127      38.224  52.000  37.253  1.00  0.00           H  
ATOM   1754  HB3 ALA   127      39.604  51.418  37.976  1.00  0.00           H  
ATOM   1755  C   ALA   127      41.079  50.538  35.778  1.00  0.00           C  
ATOM   1756  O   ALA   127      41.221  49.327  35.903  1.00  0.00           O  
ATOM   1757  N   CYS   128      42.063  51.398  35.896  1.00  0.00           N  
ATOM   1758  H   CYS   128      41.870  52.371  35.708  1.00  0.00           H  
ATOM   1759  CA  CYS   128      43.501  51.051  35.824  1.00  0.00           C  
ATOM   1760  HA  CYS   128      43.742  50.005  36.015  1.00  0.00           H  
ATOM   1761  CB  CYS   128      43.918  51.407  34.401  1.00  0.00           C  
ATOM   1762  HB2 CYS   128      43.708  52.444  34.141  1.00  0.00           H  
ATOM   1763  HB3 CYS   128      45.008  51.379  34.407  1.00  0.00           H  
ATOM   1764  SG  CYS   128      43.221  50.151  33.234  1.00  0.00           S  
ATOM   1765  HG  CYS   128      42.008  50.693  33.373  1.00  0.00           H  
ATOM   1766  C   CYS   128      44.444  51.777  36.827  1.00  0.00           C  
ATOM   1767  O   CYS   128      45.198  52.627  36.437  1.00  0.00           O  
ATOM   1768  N   PRO   129      44.366  51.545  38.121  1.00  0.00           N  
ATOM   1769  CD  PRO   129      43.294  50.783  38.753  1.00  0.00           C  
ATOM   1770  HD2 PRO   129      42.338  51.218  38.460  1.00  0.00           H  
ATOM   1771  HD3 PRO   129      43.326  49.760  38.377  1.00  0.00           H  
ATOM   1772  CG  PRO   129      43.528  50.682  40.250  1.00  0.00           C  
ATOM   1773  HG2 PRO   129      43.834  49.699  40.609  1.00  0.00           H  
ATOM   1774  HG3 PRO   129      42.665  50.996  40.837  1.00  0.00           H  
ATOM   1775  CB  PRO   129      44.632  51.724  40.403  1.00  0.00           C  
ATOM   1776  HB2 PRO   129      44.301  52.697  40.766  1.00  0.00           H  
ATOM   1777  HB3 PRO   129      45.272  51.347  41.201  1.00  0.00           H  
ATOM   1778  CA  PRO   129      45.424  51.832  39.113  1.00  0.00           C  
ATOM   1779  HA  PRO   129      45.871  52.825  39.112  1.00  0.00           H  
ATOM   1780  C   PRO   129      46.622  50.908  38.996  1.00  0.00           C  
ATOM   1781  O   PRO   129      46.492  49.709  38.721  1.00  0.00           O  
ATOM   1782  N   ARG   130      47.819  51.494  39.413  1.00  0.00           N  
ATOM   1783  H   ARG   130      47.782  52.488  39.587  1.00  0.00           H  
ATOM   1784  CA  ARG   130      49.099  50.772  39.654  1.00  0.00           C  
ATOM   1785  HA  ARG   130      49.183  49.825  39.121  1.00  0.00           H  
ATOM   1786  CB  ARG   130      50.246  51.630  39.244  1.00  0.00           C  
ATOM   1787  HB2 ARG   130      50.099  52.562  39.789  1.00  0.00           H  
ATOM   1788  HB3 ARG   130      51.170  51.152  39.569  1.00  0.00           H  
ATOM   1789  CG  ARG   130      50.371  52.026  37.721  1.00  0.00           C  
ATOM   1790  HG2 ARG   130      50.192  51.101  37.174  1.00  0.00           H  
ATOM   1791  HG3 ARG   130      49.673  52.783  37.363  1.00  0.00           H  
ATOM   1792  CD  ARG   130      51.763  52.612  37.380  1.00  0.00           C  
ATOM   1793  HD2 ARG   130      52.059  53.326  38.150  1.00  0.00           H  
ATOM   1794  HD3 ARG   130      52.509  51.817  37.392  1.00  0.00           H  
ATOM   1795  NE  ARG   130      51.770  53.161  35.986  1.00  0.00           N  
ATOM   1796  HE  ARG   130      50.906  53.559  35.645  1.00  0.00           H  
ATOM   1797  CZ  ARG   130      52.868  53.473  35.341  1.00  0.00           C  
ATOM   1798  NH1 ARG   130      54.082  53.454  35.860  1.00  0.00           N  
ATOM   1799 HH11 ARG   130      54.306  53.052  36.758  1.00  0.00           H  
ATOM   1800 HH12 ARG   130      54.799  53.411  35.150  1.00  0.00           H  
ATOM   1801  NH2 ARG   130      52.727  53.726  34.086  1.00  0.00           N  
ATOM   1802 HH21 ARG   130      51.771  53.676  33.762  1.00  0.00           H  
ATOM   1803 HH22 ARG   130      53.495  54.163  33.597  1.00  0.00           H  
ATOM   1804  C   ARG   130      49.221  50.536  41.118  1.00  0.00           C  
ATOM   1805  O   ARG   130      49.028  51.414  41.983  1.00  0.00           O  
ATOM   1806  N   PRO   131      49.577  49.296  41.489  1.00  0.00           N  
ATOM   1807  CD  PRO   131      50.041  48.137  40.762  1.00  0.00           C  
ATOM   1808  HD2 PRO   131      50.645  48.477  39.921  1.00  0.00           H  
ATOM   1809  HD3 PRO   131      49.198  47.518  40.456  1.00  0.00           H  
ATOM   1810  CG  PRO   131      50.967  47.324  41.652  1.00  0.00           C  
ATOM   1811  HG2 PRO   131      50.775  46.252  41.696  1.00  0.00           H  
ATOM   1812  HG3 PRO   131      52.006  47.633  41.535  1.00  0.00           H  
ATOM   1813  CB  PRO   131      50.411  47.699  43.076  1.00  0.00           C  
ATOM   1814  HB2 PRO   131      51.139  47.673  43.887  1.00  0.00           H  
ATOM   1815  HB3 PRO   131      49.590  47.012  43.281  1.00  0.00           H  
ATOM   1816  CA  PRO   131      49.816  49.098  42.929  1.00  0.00           C  
ATOM   1817  HA  PRO   131      48.854  49.139  43.441  1.00  0.00           H  
ATOM   1818  C   PRO   131      50.707  50.118  43.641  1.00  0.00           C  
ATOM   1819  O   PRO   131      51.581  50.688  43.004  1.00  0.00           O  
ATOM   1820  N   GLY   132      50.418  50.416  44.940  1.00  0.00           N  
ATOM   1821  H   GLY   132      49.602  50.001  45.368  1.00  0.00           H  
ATOM   1822  CA  GLY   132      51.243  51.112  45.901  1.00  0.00           C  
ATOM   1823  HA2 GLY   132      50.566  51.484  46.671  1.00  0.00           H  
ATOM   1824  HA3 GLY   132      51.602  52.059  45.497  1.00  0.00           H  
ATOM   1825  C   GLY   132      52.399  50.509  46.694  1.00  0.00           C  
ATOM   1826  O   GLY   132      52.862  49.364  46.398  1.00  0.00           O  
ATOM   1827  N   GLY   133      52.886  51.255  47.688  1.00  0.00           N  
ATOM   1828  H   GLY   133      52.508  52.138  48.001  1.00  0.00           H  
ATOM   1829  CA  GLY   133      54.133  50.971  48.377  1.00  0.00           C  
ATOM   1830  HA2 GLY   133      54.423  51.822  48.992  1.00  0.00           H  
ATOM   1831  HA3 GLY   133      54.953  50.681  47.720  1.00  0.00           H  
ATOM   1832  C   GLY   133      54.159  49.769  49.381  1.00  0.00           C  
ATOM   1833  O   GLY   133      55.324  49.353  49.788  1.00  0.00           O  
ATOM   1834  N   LYS   134      52.973  49.271  49.762  1.00  0.00           N  
ATOM   1835  H   LYS   134      52.223  49.810  49.354  1.00  0.00           H  
ATOM   1836  CA  LYS   134      52.847  47.947  50.425  1.00  0.00           C  
ATOM   1837  HA  LYS   134      53.733  47.522  50.897  1.00  0.00           H  
ATOM   1838  CB  LYS   134      51.834  48.103  51.561  1.00  0.00           C  
ATOM   1839  HB2 LYS   134      50.798  48.280  51.272  1.00  0.00           H  
ATOM   1840  HB3 LYS   134      51.810  47.119  52.029  1.00  0.00           H  
ATOM   1841  CG  LYS   134      52.277  49.018  52.688  1.00  0.00           C  
ATOM   1842  HG2 LYS   134      52.333  50.063  52.384  1.00  0.00           H  
ATOM   1843  HG3 LYS   134      51.587  49.011  53.532  1.00  0.00           H  
ATOM   1844  CD  LYS   134      53.654  48.667  53.227  1.00  0.00           C  
ATOM   1845  HD2 LYS   134      54.431  49.049  52.564  1.00  0.00           H  
ATOM   1846  HD3 LYS   134      53.689  47.603  53.461  1.00  0.00           H  
ATOM   1847  CE  LYS   134      53.895  49.293  54.615  1.00  0.00           C  
ATOM   1848  HE2 LYS   134      53.749  50.373  54.604  1.00  0.00           H  
ATOM   1849  HE3 LYS   134      53.309  48.826  55.407  1.00  0.00           H  
ATOM   1850  NZ  LYS   134      55.277  49.066  55.120  1.00  0.00           N  
ATOM   1851  HZ1 LYS   134      55.509  48.085  55.184  1.00  0.00           H  
ATOM   1852  HZ2 LYS   134      55.314  49.325  56.096  1.00  0.00           H  
ATOM   1853  HZ3 LYS   134      55.972  49.485  54.519  1.00  0.00           H  
ATOM   1854  C   LYS   134      52.435  46.868  49.404  1.00  0.00           C  
ATOM   1855  O   LYS   134      52.427  45.689  49.729  1.00  0.00           O  
ATOM   1856  N   GLU   135      52.056  47.200  48.166  1.00  0.00           N  
ATOM   1857  H   GLU   135      52.191  48.181  47.966  1.00  0.00           H  
ATOM   1858  CA  GLU   135      51.357  46.364  47.179  1.00  0.00           C  
ATOM   1859  HA  GLU   135      51.163  45.393  47.636  1.00  0.00           H  
ATOM   1860  CB  GLU   135      50.138  47.065  46.656  1.00  0.00           C  
ATOM   1861  HB2 GLU   135      50.512  47.979  46.195  1.00  0.00           H  
ATOM   1862  HB3 GLU   135      49.569  46.413  45.993  1.00  0.00           H  
ATOM   1863  CG  GLU   135      49.122  47.548  47.711  1.00  0.00           C  
ATOM   1864  HG2 GLU   135      49.102  46.838  48.538  1.00  0.00           H  
ATOM   1865  HG3 GLU   135      48.138  47.574  47.244  1.00  0.00           H  
ATOM   1866  CD  GLU   135      49.410  48.996  48.132  1.00  0.00           C  
ATOM   1867  OE1 GLU   135      50.494  49.443  48.497  1.00  0.00           O  
ATOM   1868  OE2 GLU   135      48.492  49.822  47.963  1.00  0.00           O  
ATOM   1869  C   GLU   135      52.236  45.915  45.952  1.00  0.00           C  
ATOM   1870  O   GLU   135      51.910  44.972  45.269  1.00  0.00           O  
ATOM   1871  N   ARG   136      53.250  46.672  45.658  1.00  0.00           N  
ATOM   1872  H   ARG   136      53.547  47.365  46.330  1.00  0.00           H  
ATOM   1873  CA  ARG   136      54.154  46.392  44.518  1.00  0.00           C  
ATOM   1874  HA  ARG   136      53.539  46.174  43.645  1.00  0.00           H  
ATOM   1875  CB  ARG   136      55.111  47.526  44.164  1.00  0.00           C  
ATOM   1876  HB2 ARG   136      55.636  47.698  45.104  1.00  0.00           H  
ATOM   1877  HB3 ARG   136      55.849  47.217  43.424  1.00  0.00           H  
ATOM   1878  CG  ARG   136      54.503  48.872  43.679  1.00  0.00           C  
ATOM   1879  HG2 ARG   136      53.608  49.102  44.257  1.00  0.00           H  
ATOM   1880  HG3 ARG   136      54.176  48.608  42.674  1.00  0.00           H  
ATOM   1881  CD  ARG   136      55.539  49.977  43.556  1.00  0.00           C  
ATOM   1882  HD2 ARG   136      55.793  50.325  44.558  1.00  0.00           H  
ATOM   1883  HD3 ARG   136      56.493  49.657  43.136  1.00  0.00           H  
ATOM   1884  NE  ARG   136      55.025  51.178  42.815  1.00  0.00           N  
ATOM   1885  HE  ARG   136      54.588  51.949  43.299  1.00  0.00           H  
ATOM   1886  CZ  ARG   136      55.168  51.392  41.523  1.00  0.00           C  
ATOM   1887  NH1 ARG   136      55.798  50.591  40.672  1.00  0.00           N  
ATOM   1888 HH11 ARG   136      56.143  49.723  41.057  1.00  0.00           H  
ATOM   1889 HH12 ARG   136      56.104  50.950  39.779  1.00  0.00           H  
ATOM   1890  NH2 ARG   136      54.683  52.460  41.031  1.00  0.00           N  
ATOM   1891 HH21 ARG   136      54.077  53.075  41.554  1.00  0.00           H  
ATOM   1892 HH22 ARG   136      54.812  52.615  40.041  1.00  0.00           H  
ATOM   1893  C   ARG   136      54.973  45.051  44.779  1.00  0.00           C  
ATOM   1894  O   ARG   136      55.114  44.727  45.946  1.00  0.00           O  
ATOM   1895  N   ILE   137      55.428  44.311  43.687  1.00  0.00           N  
ATOM   1896  H   ILE   137      55.328  44.716  42.767  1.00  0.00           H  
ATOM   1897  CA  ILE   137      55.926  42.979  43.954  1.00  0.00           C  
ATOM   1898  HA  ILE   137      55.273  42.379  44.587  1.00  0.00           H  
ATOM   1899  CB  ILE   137      55.891  42.211  42.607  1.00  0.00           C  
ATOM   1900  HB  ILE   137      56.445  42.797  41.874  1.00  0.00           H  
ATOM   1901  CG2 ILE   137      56.598  40.864  42.536  1.00  0.00           C  
ATOM   1902 HG21 ILE   137      57.615  40.983  42.908  1.00  0.00           H  
ATOM   1903 HG22 ILE   137      56.672  40.485  41.517  1.00  0.00           H  
ATOM   1904 HG23 ILE   137      56.127  40.207  43.267  1.00  0.00           H  
ATOM   1905  CG1 ILE   137      54.466  42.110  42.191  1.00  0.00           C  
ATOM   1906 HG12 ILE   137      54.038  43.085  41.957  1.00  0.00           H  
ATOM   1907 HG13 ILE   137      53.934  41.638  43.017  1.00  0.00           H  
ATOM   1908  CD1 ILE   137      54.134  41.126  40.979  1.00  0.00           C  
ATOM   1909 HD11 ILE   137      54.608  41.507  40.074  1.00  0.00           H  
ATOM   1910 HD12 ILE   137      53.054  40.988  41.004  1.00  0.00           H  
ATOM   1911 HD13 ILE   137      54.600  40.173  41.230  1.00  0.00           H  
ATOM   1912  C   ILE   137      57.392  42.990  44.538  1.00  0.00           C  
ATOM   1913  O   ILE   137      58.322  43.649  43.980  1.00  0.00           O  
ATOM   1914  N   PRO   138      57.812  42.116  45.467  1.00  0.00           N  
ATOM   1915  CD  PRO   138      56.990  41.209  46.252  1.00  0.00           C  
ATOM   1916  HD2 PRO   138      56.077  41.767  46.457  1.00  0.00           H  
ATOM   1917  HD3 PRO   138      56.730  40.364  45.615  1.00  0.00           H  
ATOM   1918  CG  PRO   138      57.701  40.775  47.500  1.00  0.00           C  
ATOM   1919  HG2 PRO   138      57.030  40.617  48.344  1.00  0.00           H  
ATOM   1920  HG3 PRO   138      58.276  39.855  47.395  1.00  0.00           H  
ATOM   1921  CB  PRO   138      58.712  41.922  47.657  1.00  0.00           C  
ATOM   1922  HB2 PRO   138      58.212  42.717  48.209  1.00  0.00           H  
ATOM   1923  HB3 PRO   138      59.628  41.666  48.190  1.00  0.00           H  
ATOM   1924  CA  PRO   138      59.014  42.437  46.268  1.00  0.00           C  
ATOM   1925  HA  PRO   138      59.264  43.496  46.213  1.00  0.00           H  
ATOM   1926  C   PRO   138      60.342  41.798  45.715  1.00  0.00           C  
ATOM   1927  O   PRO   138      61.395  41.798  46.447  1.00  0.00           O  
ATOM   1928  N   PHE   139      60.316  41.324  44.437  1.00  0.00           N  
ATOM   1929  H   PHE   139      59.466  41.518  43.927  1.00  0.00           H  
ATOM   1930  CA  PHE   139      61.439  40.674  43.779  1.00  0.00           C  
ATOM   1931  HA  PHE   139      62.358  41.120  44.161  1.00  0.00           H  
ATOM   1932  CB  PHE   139      61.396  39.135  44.033  1.00  0.00           C  
ATOM   1933  HB2 PHE   139      62.294  38.645  43.655  1.00  0.00           H  
ATOM   1934  HB3 PHE   139      61.270  39.120  45.116  1.00  0.00           H  
ATOM   1935  CG  PHE   139      60.151  38.520  43.472  1.00  0.00           C  
ATOM   1936  CD1 PHE   139      59.033  38.246  44.283  1.00  0.00           C  
ATOM   1937  HD1 PHE   139      59.044  38.542  45.321  1.00  0.00           H  
ATOM   1938  CE1 PHE   139      57.903  37.673  43.736  1.00  0.00           C  
ATOM   1939  HE1 PHE   139      57.070  37.450  44.385  1.00  0.00           H  
ATOM   1940  CZ  PHE   139      57.834  37.405  42.390  1.00  0.00           C  
ATOM   1941  HZ  PHE   139      56.918  36.972  42.017  1.00  0.00           H  
ATOM   1942  CE2 PHE   139      58.915  37.613  41.526  1.00  0.00           C  
ATOM   1943  HE2 PHE   139      58.877  37.227  40.518  1.00  0.00           H  
ATOM   1944  CD2 PHE   139      60.067  38.242  42.120  1.00  0.00           C  
ATOM   1945  HD2 PHE   139      60.912  38.434  41.475  1.00  0.00           H  
ATOM   1946  C   PHE   139      61.551  41.025  42.295  1.00  0.00           C  
ATOM   1947  O   PHE   139      62.139  40.338  41.517  1.00  0.00           O  
ATOM   1948  N   LEU   140      60.907  42.084  41.829  1.00  0.00           N  
ATOM   1949  H   LEU   140      60.670  42.787  42.514  1.00  0.00           H  
ATOM   1950  CA  LEU   140      60.736  42.475  40.440  1.00  0.00           C  
ATOM   1951  HA  LEU   140      61.495  41.959  39.851  1.00  0.00           H  
ATOM   1952  CB  LEU   140      59.386  41.989  39.940  1.00  0.00           C  
ATOM   1953  HB2 LEU   140      59.293  40.924  40.155  1.00  0.00           H  
ATOM   1954  HB3 LEU   140      58.604  42.446  40.545  1.00  0.00           H  
ATOM   1955  CG  LEU   140      59.120  42.093  38.432  1.00  0.00           C  
ATOM   1956  HG  LEU   140      59.544  43.046  38.117  1.00  0.00           H  
ATOM   1957  CD1 LEU   140      59.736  40.879  37.612  1.00  0.00           C  
ATOM   1958 HD11 LEU   140      59.067  40.027  37.489  1.00  0.00           H  
ATOM   1959 HD12 LEU   140      60.627  40.621  38.184  1.00  0.00           H  
ATOM   1960 HD13 LEU   140      60.068  41.256  36.645  1.00  0.00           H  
ATOM   1961  CD2 LEU   140      57.587  42.070  38.279  1.00  0.00           C  
ATOM   1962 HD21 LEU   140      57.373  42.042  37.210  1.00  0.00           H  
ATOM   1963 HD22 LEU   140      57.180  41.142  38.680  1.00  0.00           H  
ATOM   1964 HD23 LEU   140      57.142  42.943  38.756  1.00  0.00           H  
ATOM   1965  C   LEU   140      61.001  43.982  40.226  1.00  0.00           C  
ATOM   1966  O   LEU   140      60.029  44.715  40.136  1.00  0.00           O  
ATOM   1967  N   PRO   141      62.256  44.494  40.213  1.00  0.00           N  
ATOM   1968  CD  PRO   141      63.432  43.716  40.514  1.00  0.00           C  
ATOM   1969  HD2 PRO   141      63.595  42.770  39.996  1.00  0.00           H  
ATOM   1970  HD3 PRO   141      63.476  43.500  41.581  1.00  0.00           H  
ATOM   1971  CG  PRO   141      64.496  44.680  40.032  1.00  0.00           C  
ATOM   1972  HG2 PRO   141      65.528  44.514  40.341  1.00  0.00           H  
ATOM   1973  HG3 PRO   141      64.527  44.643  38.943  1.00  0.00           H  
ATOM   1974  CB  PRO   141      63.988  45.979  40.573  1.00  0.00           C  
ATOM   1975  HB2 PRO   141      64.362  46.890  40.106  1.00  0.00           H  
ATOM   1976  HB3 PRO   141      64.072  45.932  41.659  1.00  0.00           H  
ATOM   1977  CA  PRO   141      62.544  45.914  40.215  1.00  0.00           C  
ATOM   1978  HA  PRO   141      62.060  46.399  41.063  1.00  0.00           H  
ATOM   1979  C   PRO   141      62.092  46.619  38.952  1.00  0.00           C  
ATOM   1980  O   PRO   141      61.919  47.872  38.912  1.00  0.00           O  
ATOM   1981  N   ASP   142      61.860  45.919  37.847  1.00  0.00           N  
ATOM   1982  H   ASP   142      62.059  44.941  38.001  1.00  0.00           H  
ATOM   1983  CA  ASP   142      61.469  46.401  36.488  1.00  0.00           C  
ATOM   1984  HA  ASP   142      61.919  47.346  36.188  1.00  0.00           H  
ATOM   1985  CB  ASP   142      61.860  45.410  35.383  1.00  0.00           C  
ATOM   1986  HB2 ASP   142      61.432  44.428  35.582  1.00  0.00           H  
ATOM   1987  HB3 ASP   142      61.352  45.792  34.497  1.00  0.00           H  
ATOM   1988  CG  ASP   142      63.372  45.364  35.156  1.00  0.00           C  
ATOM   1989  OD1 ASP   142      63.935  44.247  35.208  1.00  0.00           O  
ATOM   1990  OD2 ASP   142      64.018  46.428  34.945  1.00  0.00           O  
ATOM   1991  C   ASP   142      59.955  46.778  36.357  1.00  0.00           C  
ATOM   1992  O   ASP   142      59.654  47.433  35.338  1.00  0.00           O  
ATOM   1993  N   LEU   143      59.084  46.391  37.356  1.00  0.00           N  
ATOM   1994  H   LEU   143      59.470  46.058  38.228  1.00  0.00           H  
ATOM   1995  CA  LEU   143      57.670  46.516  37.274  1.00  0.00           C  
ATOM   1996  HA  LEU   143      57.176  45.895  36.526  1.00  0.00           H  
ATOM   1997  CB  LEU   143      57.067  46.039  38.638  1.00  0.00           C  
ATOM   1998  HB2 LEU   143      57.360  46.654  39.489  1.00  0.00           H  
ATOM   1999  HB3 LEU   143      57.422  45.024  38.818  1.00  0.00           H  
ATOM   2000  CG  LEU   143      55.522  46.145  38.646  1.00  0.00           C  
ATOM   2001  HG  LEU   143      55.258  47.187  38.465  1.00  0.00           H  
ATOM   2002  CD1 LEU   143      54.923  45.312  37.540  1.00  0.00           C  
ATOM   2003 HD11 LEU   143      54.971  45.848  36.592  1.00  0.00           H  
ATOM   2004 HD12 LEU   143      55.335  44.313  37.394  1.00  0.00           H  
ATOM   2005 HD13 LEU   143      53.844  45.210  37.651  1.00  0.00           H  
ATOM   2006  CD2 LEU   143      54.898  45.599  39.945  1.00  0.00           C  
ATOM   2007 HD21 LEU   143      55.041  44.526  40.074  1.00  0.00           H  
ATOM   2008 HD22 LEU   143      55.356  46.079  40.810  1.00  0.00           H  
ATOM   2009 HD23 LEU   143      53.830  45.788  39.832  1.00  0.00           H  
ATOM   2010  C   LEU   143      57.178  47.948  36.868  1.00  0.00           C  
ATOM   2011  O   LEU   143      56.310  48.062  35.975  1.00  0.00           O  
ATOM   2012  N   GLU   144      57.787  48.992  37.380  1.00  0.00           N  
ATOM   2013  H   GLU   144      58.664  48.908  37.873  1.00  0.00           H  
ATOM   2014  CA  GLU   144      57.334  50.349  37.068  1.00  0.00           C  
ATOM   2015  HA  GLU   144      56.306  50.461  37.412  1.00  0.00           H  
ATOM   2016  CB  GLU   144      58.150  51.366  37.921  1.00  0.00           C  
ATOM   2017  HB2 GLU   144      58.128  50.992  38.945  1.00  0.00           H  
ATOM   2018  HB3 GLU   144      59.160  51.297  37.518  1.00  0.00           H  
ATOM   2019  CG  GLU   144      57.828  52.844  37.841  1.00  0.00           C  
ATOM   2020  HG2 GLU   144      58.549  53.224  38.564  1.00  0.00           H  
ATOM   2021  HG3 GLU   144      57.995  53.189  36.821  1.00  0.00           H  
ATOM   2022  CD  GLU   144      56.433  53.269  38.369  1.00  0.00           C  
ATOM   2023  OE1 GLU   144      55.507  52.421  38.418  1.00  0.00           O  
ATOM   2024  OE2 GLU   144      56.390  54.399  38.882  1.00  0.00           O  
ATOM   2025  C   GLU   144      57.448  50.694  35.577  1.00  0.00           C  
ATOM   2026  O   GLU   144      56.486  51.173  34.971  1.00  0.00           O  
ATOM   2027  N   GLU   145      58.562  50.355  34.842  1.00  0.00           N  
ATOM   2028  H   GLU   145      59.235  49.741  35.278  1.00  0.00           H  
ATOM   2029  CA  GLU   145      58.748  50.635  33.411  1.00  0.00           C  
ATOM   2030  HA  GLU   145      58.402  51.649  33.214  1.00  0.00           H  
ATOM   2031  CB  GLU   145      60.199  50.643  32.988  1.00  0.00           C  
ATOM   2032  HB2 GLU   145      60.528  49.642  33.269  1.00  0.00           H  
ATOM   2033  HB3 GLU   145      60.271  50.757  31.907  1.00  0.00           H  
ATOM   2034  CG  GLU   145      61.139  51.620  33.700  1.00  0.00           C  
ATOM   2035  HG2 GLU   145      61.046  51.399  34.763  1.00  0.00           H  
ATOM   2036  HG3 GLU   145      62.151  51.306  33.445  1.00  0.00           H  
ATOM   2037  CD  GLU   145      61.100  53.064  33.434  1.00  0.00           C  
ATOM   2038  OE1 GLU   145      61.953  53.721  34.018  1.00  0.00           O  
ATOM   2039  OE2 GLU   145      60.335  53.531  32.575  1.00  0.00           O  
ATOM   2040  C   GLU   145      57.823  49.754  32.574  1.00  0.00           C  
ATOM   2041  O   GLU   145      57.521  50.081  31.419  1.00  0.00           O  
ATOM   2042  N   LEU   146      57.489  48.585  33.045  1.00  0.00           N  
ATOM   2043  H   LEU   146      57.689  48.460  34.027  1.00  0.00           H  
ATOM   2044  CA  LEU   146      56.528  47.682  32.484  1.00  0.00           C  
ATOM   2045  HA  LEU   146      56.646  47.642  31.401  1.00  0.00           H  
ATOM   2046  CB  LEU   146      56.729  46.258  32.985  1.00  0.00           C  
ATOM   2047  HB2 LEU   146      55.971  45.672  32.463  1.00  0.00           H  
ATOM   2048  HB3 LEU   146      56.533  46.216  34.056  1.00  0.00           H  
ATOM   2049  CG  LEU   146      58.152  45.729  32.639  1.00  0.00           C  
ATOM   2050  HG  LEU   146      58.887  46.490  32.900  1.00  0.00           H  
ATOM   2051  CD1 LEU   146      58.372  44.540  33.555  1.00  0.00           C  
ATOM   2052 HD11 LEU   146      58.659  44.958  34.520  1.00  0.00           H  
ATOM   2053 HD12 LEU   146      59.237  44.028  33.134  1.00  0.00           H  
ATOM   2054 HD13 LEU   146      57.469  43.937  33.645  1.00  0.00           H  
ATOM   2055  CD2 LEU   146      58.391  45.411  31.179  1.00  0.00           C  
ATOM   2056 HD21 LEU   146      57.751  44.648  30.735  1.00  0.00           H  
ATOM   2057 HD22 LEU   146      58.235  46.351  30.650  1.00  0.00           H  
ATOM   2058 HD23 LEU   146      59.431  45.147  30.983  1.00  0.00           H  
ATOM   2059  C   LEU   146      55.000  48.094  32.588  1.00  0.00           C  
ATOM   2060  O   LEU   146      54.310  48.009  31.606  1.00  0.00           O  
ATOM   2061  N   LEU   147      54.594  48.756  33.700  1.00  0.00           N  
ATOM   2062  H   LEU   147      55.250  48.737  34.467  1.00  0.00           H  
ATOM   2063  CA  LEU   147      53.399  49.524  33.874  1.00  0.00           C  
ATOM   2064  HA  LEU   147      52.597  48.853  33.565  1.00  0.00           H  
ATOM   2065  CB  LEU   147      53.224  49.903  35.359  1.00  0.00           C  
ATOM   2066  HB2 LEU   147      54.026  50.545  35.724  1.00  0.00           H  
ATOM   2067  HB3 LEU   147      52.277  50.438  35.434  1.00  0.00           H  
ATOM   2068  CG  LEU   147      53.068  48.730  36.336  1.00  0.00           C  
ATOM   2069  HG  LEU   147      53.823  48.006  36.028  1.00  0.00           H  
ATOM   2070  CD1 LEU   147      53.383  48.939  37.791  1.00  0.00           C  
ATOM   2071 HD11 LEU   147      54.313  49.506  37.823  1.00  0.00           H  
ATOM   2072 HD12 LEU   147      53.325  47.924  38.185  1.00  0.00           H  
ATOM   2073 HD13 LEU   147      52.640  49.450  38.404  1.00  0.00           H  
ATOM   2074  CD2 LEU   147      51.665  48.132  36.181  1.00  0.00           C  
ATOM   2075 HD21 LEU   147      51.621  47.152  36.658  1.00  0.00           H  
ATOM   2076 HD22 LEU   147      51.001  48.776  36.758  1.00  0.00           H  
ATOM   2077 HD23 LEU   147      51.264  48.055  35.171  1.00  0.00           H  
ATOM   2078  C   LEU   147      53.380  50.801  32.885  1.00  0.00           C  
ATOM   2079  O   LEU   147      52.313  51.089  32.452  1.00  0.00           O  
ATOM   2080  N   ASN   148      54.499  51.453  32.492  1.00  0.00           N  
ATOM   2081  H   ASN   148      55.390  51.241  32.917  1.00  0.00           H  
ATOM   2082  CA  ASN   148      54.448  52.390  31.385  1.00  0.00           C  
ATOM   2083  HA  ASN   148      53.636  53.111  31.482  1.00  0.00           H  
ATOM   2084  CB  ASN   148      55.734  53.152  31.252  1.00  0.00           C  
ATOM   2085  HB2 ASN   148      56.517  52.453  30.956  1.00  0.00           H  
ATOM   2086  HB3 ASN   148      55.508  53.928  30.521  1.00  0.00           H  
ATOM   2087  CG  ASN   148      56.208  53.806  32.532  1.00  0.00           C  
ATOM   2088  OD1 ASN   148      55.446  54.223  33.402  1.00  0.00           O  
ATOM   2089  ND2 ASN   148      57.489  54.047  32.668  1.00  0.00           N  
ATOM   2090 HD21 ASN   148      58.128  53.765  31.939  1.00  0.00           H  
ATOM   2091 HD22 ASN   148      57.790  54.352  33.582  1.00  0.00           H  
ATOM   2092  C   ASN   148      54.250  51.774  29.986  1.00  0.00           C  
ATOM   2093  O   ASN   148      53.608  52.390  29.115  1.00  0.00           O  
ATOM   2094  N   ASP   149      54.588  50.471  29.769  1.00  0.00           N  
ATOM   2095  H   ASP   149      55.259  50.015  30.370  1.00  0.00           H  
ATOM   2096  CA  ASP   149      54.194  49.764  28.495  1.00  0.00           C  
ATOM   2097  HA  ASP   149      54.237  50.427  27.630  1.00  0.00           H  
ATOM   2098  CB  ASP   149      55.025  48.483  28.173  1.00  0.00           C  
ATOM   2099  HB2 ASP   149      54.529  47.980  27.343  1.00  0.00           H  
ATOM   2100  HB3 ASP   149      55.122  47.913  29.097  1.00  0.00           H  
ATOM   2101  CG  ASP   149      56.413  48.721  27.577  1.00  0.00           C  
ATOM   2102  OD1 ASP   149      56.704  49.705  26.803  1.00  0.00           O  
ATOM   2103  OD2 ASP   149      57.307  47.874  27.953  1.00  0.00           O  
ATOM   2104  C   ASP   149      52.682  49.480  28.641  1.00  0.00           C  
ATOM   2105  O   ASP   149      51.916  49.649  27.681  1.00  0.00           O  
ATOM   2106  N   ALA   150      52.211  48.984  29.841  1.00  0.00           N  
ATOM   2107  H   ALA   150      52.852  48.835  30.608  1.00  0.00           H  
ATOM   2108  CA  ALA   150      50.812  48.750  30.103  1.00  0.00           C  
ATOM   2109  HA  ALA   150      50.461  48.099  29.302  1.00  0.00           H  
ATOM   2110  CB  ALA   150      50.699  47.931  31.445  1.00  0.00           C  
ATOM   2111  HB1 ALA   150      49.651  47.745  31.678  1.00  0.00           H  
ATOM   2112  HB2 ALA   150      51.075  48.622  32.200  1.00  0.00           H  
ATOM   2113  HB3 ALA   150      51.339  47.051  31.387  1.00  0.00           H  
ATOM   2114  C   ALA   150      49.860  49.908  30.048  1.00  0.00           C  
ATOM   2115  O   ALA   150      48.719  49.744  29.609  1.00  0.00           O  
ATOM   2116  N   ASP   151      50.414  51.098  30.235  1.00  0.00           N  
ATOM   2117  H   ASP   151      51.356  51.216  30.577  1.00  0.00           H  
ATOM   2118  CA  ASP   151      49.655  52.351  30.289  1.00  0.00           C  
ATOM   2119  HA  ASP   151      48.727  52.174  30.833  1.00  0.00           H  
ATOM   2120  CB  ASP   151      50.525  53.364  31.021  1.00  0.00           C  
ATOM   2121  HB2 ASP   151      50.842  52.947  31.977  1.00  0.00           H  
ATOM   2122  HB3 ASP   151      51.478  53.475  30.504  1.00  0.00           H  
ATOM   2123  CG  ASP   151      49.763  54.620  31.290  1.00  0.00           C  
ATOM   2124  OD1 ASP   151      49.309  54.876  32.389  1.00  0.00           O  
ATOM   2125  OD2 ASP   151      49.740  55.460  30.333  1.00  0.00           O  
ATOM   2126  C   ASP   151      49.306  52.775  28.855  1.00  0.00           C  
ATOM   2127  O   ASP   151      48.118  53.106  28.602  1.00  0.00           O  
ATOM   2128  N   ARG   152      50.326  52.729  27.989  1.00  0.00           N  
ATOM   2129  H   ARG   152      51.206  52.421  28.377  1.00  0.00           H  
ATOM   2130  CA  ARG   152      50.309  53.119  26.568  1.00  0.00           C  
ATOM   2131  HA  ARG   152      49.665  53.992  26.459  1.00  0.00           H  
ATOM   2132  CB  ARG   152      51.751  53.376  26.004  1.00  0.00           C  
ATOM   2133  HB2 ARG   152      51.720  53.737  24.976  1.00  0.00           H  
ATOM   2134  HB3 ARG   152      52.317  54.058  26.639  1.00  0.00           H  
ATOM   2135  CG  ARG   152      52.629  52.089  25.827  1.00  0.00           C  
ATOM   2136  HG2 ARG   152      52.035  51.410  25.215  1.00  0.00           H  
ATOM   2137  HG3 ARG   152      52.798  51.646  26.808  1.00  0.00           H  
ATOM   2138  CD  ARG   152      54.041  52.432  25.166  1.00  0.00           C  
ATOM   2139  HD2 ARG   152      53.906  52.908  24.195  1.00  0.00           H  
ATOM   2140  HD3 ARG   152      54.504  53.228  25.748  1.00  0.00           H  
ATOM   2141  NE  ARG   152      54.998  51.368  25.170  1.00  0.00           N  
ATOM   2142  HE  ARG   152      55.807  51.366  25.775  1.00  0.00           H  
ATOM   2143  CZ  ARG   152      55.003  50.439  24.158  1.00  0.00           C  
ATOM   2144  NH1 ARG   152      54.130  50.541  23.155  1.00  0.00           N  
ATOM   2145 HH11 ARG   152      53.517  51.329  23.312  1.00  0.00           H  
ATOM   2146 HH12 ARG   152      54.343  50.105  22.270  1.00  0.00           H  
ATOM   2147  NH2 ARG   152      55.976  49.532  24.129  1.00  0.00           N  
ATOM   2148 HH21 ARG   152      56.644  49.506  24.887  1.00  0.00           H  
ATOM   2149 HH22 ARG   152      56.248  49.147  23.236  1.00  0.00           H  
ATOM   2150  C   ARG   152      49.535  52.013  25.734  1.00  0.00           C  
ATOM   2151  O   ARG   152      48.862  52.245  24.766  1.00  0.00           O  
ATOM   2152  N   LEU   153      49.701  50.762  26.134  1.00  0.00           N  
ATOM   2153  H   LEU   153      50.413  50.498  26.800  1.00  0.00           H  
ATOM   2154  CA  LEU   153      48.966  49.605  25.448  1.00  0.00           C  
ATOM   2155  HA  LEU   153      49.112  49.621  24.368  1.00  0.00           H  
ATOM   2156  CB  LEU   153      49.587  48.283  25.991  1.00  0.00           C  
ATOM   2157  HB2 LEU   153      50.092  48.505  26.931  1.00  0.00           H  
ATOM   2158  HB3 LEU   153      48.771  47.606  26.244  1.00  0.00           H  
ATOM   2159  CG  LEU   153      50.583  47.617  25.013  1.00  0.00           C  
ATOM   2160  HG  LEU   153      50.028  47.468  24.087  1.00  0.00           H  
ATOM   2161  CD1 LEU   153      51.876  48.378  24.738  1.00  0.00           C  
ATOM   2162 HD11 LEU   153      52.502  47.851  24.018  1.00  0.00           H  
ATOM   2163 HD12 LEU   153      52.462  48.473  25.651  1.00  0.00           H  
ATOM   2164 HD13 LEU   153      51.647  49.343  24.286  1.00  0.00           H  
ATOM   2165  CD2 LEU   153      51.009  46.240  25.583  1.00  0.00           C  
ATOM   2166 HD21 LEU   153      51.625  45.807  24.796  1.00  0.00           H  
ATOM   2167 HD22 LEU   153      50.181  45.537  25.679  1.00  0.00           H  
ATOM   2168 HD23 LEU   153      51.583  46.355  26.503  1.00  0.00           H  
ATOM   2169  C   LEU   153      47.449  49.667  25.680  1.00  0.00           C  
ATOM   2170  O   LEU   153      46.797  49.394  24.688  1.00  0.00           O  
ATOM   2171  N   LEU   154      47.009  50.105  26.863  1.00  0.00           N  
ATOM   2172  H   LEU   154      47.626  50.228  27.654  1.00  0.00           H  
ATOM   2173  CA  LEU   154      45.577  50.413  27.101  1.00  0.00           C  
ATOM   2174  HA  LEU   154      44.841  49.868  26.509  1.00  0.00           H  
ATOM   2175  CB  LEU   154      45.266  50.095  28.550  1.00  0.00           C  
ATOM   2176  HB2 LEU   154      44.276  50.482  28.793  1.00  0.00           H  
ATOM   2177  HB3 LEU   154      46.010  50.628  29.141  1.00  0.00           H  
ATOM   2178  CG  LEU   154      45.359  48.623  28.875  1.00  0.00           C  
ATOM   2179  HG  LEU   154      46.288  48.191  28.503  1.00  0.00           H  
ATOM   2180  CD1 LEU   154      45.321  48.549  30.411  1.00  0.00           C  
ATOM   2181 HD11 LEU   154      45.509  47.562  30.834  1.00  0.00           H  
ATOM   2182 HD12 LEU   154      44.374  48.873  30.842  1.00  0.00           H  
ATOM   2183 HD13 LEU   154      46.194  49.085  30.784  1.00  0.00           H  
ATOM   2184  CD2 LEU   154      44.112  47.865  28.388  1.00  0.00           C  
ATOM   2185 HD21 LEU   154      43.186  48.404  28.589  1.00  0.00           H  
ATOM   2186 HD22 LEU   154      44.182  47.945  27.303  1.00  0.00           H  
ATOM   2187 HD23 LEU   154      43.995  46.827  28.699  1.00  0.00           H  
ATOM   2188  C   LEU   154      45.117  51.850  26.840  1.00  0.00           C  
ATOM   2189  O   LEU   154      43.967  51.985  26.551  1.00  0.00           O  
ATOM   2190  N   GLY   155      45.974  52.850  26.958  1.00  0.00           N  
ATOM   2191  H   GLY   155      46.872  52.526  27.286  1.00  0.00           H  
ATOM   2192  CA  GLY   155      45.618  54.282  27.000  1.00  0.00           C  
ATOM   2193  HA2 GLY   155      46.573  54.793  26.871  1.00  0.00           H  
ATOM   2194  HA3 GLY   155      44.946  54.414  26.151  1.00  0.00           H  
ATOM   2195  C   GLY   155      44.966  54.830  28.335  1.00  0.00           C  
ATOM   2196  O   GLY   155      43.889  55.381  28.372  1.00  0.00           O  
ATOM   2197  N   VAL   156      45.716  54.672  29.399  1.00  0.00           N  
ATOM   2198  H   VAL   156      46.450  53.979  29.354  1.00  0.00           H  
ATOM   2199  CA  VAL   156      45.198  55.012  30.751  1.00  0.00           C  
ATOM   2200  HA  VAL   156      44.153  54.710  30.827  1.00  0.00           H  
ATOM   2201  CB  VAL   156      45.930  54.053  31.712  1.00  0.00           C  
ATOM   2202  HB  VAL   156      47.017  54.062  31.637  1.00  0.00           H  
ATOM   2203  CG1 VAL   156      45.651  54.380  33.202  1.00  0.00           C  
ATOM   2204 HG11 VAL   156      45.809  55.429  33.452  1.00  0.00           H  
ATOM   2205 HG12 VAL   156      44.674  54.008  33.511  1.00  0.00           H  
ATOM   2206 HG13 VAL   156      46.309  53.804  33.853  1.00  0.00           H  
ATOM   2207  CG2 VAL   156      45.514  52.622  31.507  1.00  0.00           C  
ATOM   2208 HG21 VAL   156      45.780  52.291  30.503  1.00  0.00           H  
ATOM   2209 HG22 VAL   156      44.437  52.474  31.595  1.00  0.00           H  
ATOM   2210 HG23 VAL   156      46.030  52.017  32.253  1.00  0.00           H  
ATOM   2211  C   VAL   156      45.517  56.538  30.990  1.00  0.00           C  
ATOM   2212  O   VAL   156      46.675  56.997  30.922  1.00  0.00           O  
ATOM   2213  N   THR   157      44.420  57.274  31.227  1.00  0.00           N  
ATOM   2214  H   THR   157      43.580  56.722  31.325  1.00  0.00           H  
ATOM   2215  CA  THR   157      44.414  58.621  31.629  1.00  0.00           C  
ATOM   2216  HA  THR   157      45.374  58.997  31.984  1.00  0.00           H  
ATOM   2217  CB  THR   157      44.152  59.524  30.390  1.00  0.00           C  
ATOM   2218  HB  THR   157      44.914  59.351  29.630  1.00  0.00           H  
ATOM   2219  CG2 THR   157      42.752  59.414  29.785  1.00  0.00           C  
ATOM   2220 HG21 THR   157      41.923  59.826  30.361  1.00  0.00           H  
ATOM   2221 HG22 THR   157      42.662  59.862  28.795  1.00  0.00           H  
ATOM   2222 HG23 THR   157      42.517  58.354  29.693  1.00  0.00           H  
ATOM   2223  OG1 THR   157      44.149  60.849  30.873  1.00  0.00           O  
ATOM   2224  HG1 THR   157      45.083  61.022  31.010  1.00  0.00           H  
ATOM   2225  C   THR   157      43.412  58.946  32.726  1.00  0.00           C  
ATOM   2226  O   THR   157      42.297  58.432  32.773  1.00  0.00           O  
ATOM   2227  N   THR   158      43.745  59.793  33.675  1.00  0.00           N  
ATOM   2228  H   THR   158      44.710  60.054  33.817  1.00  0.00           H  
ATOM   2229  CA  THR   158      42.758  60.458  34.650  1.00  0.00           C  
ATOM   2230  HA  THR   158      42.099  59.645  34.953  1.00  0.00           H  
ATOM   2231  CB  THR   158      43.402  60.999  35.949  1.00  0.00           C  
ATOM   2232  HB  THR   158      42.850  61.813  36.420  1.00  0.00           H  
ATOM   2233  CG2 THR   158      43.540  59.871  36.913  1.00  0.00           C  
ATOM   2234 HG21 THR   158      44.068  59.061  36.410  1.00  0.00           H  
ATOM   2235 HG22 THR   158      44.079  60.112  37.829  1.00  0.00           H  
ATOM   2236 HG23 THR   158      42.523  59.553  37.147  1.00  0.00           H  
ATOM   2237  OG1 THR   158      44.662  61.564  35.706  1.00  0.00           O  
ATOM   2238  HG1 THR   158      44.499  62.360  35.196  1.00  0.00           H  
ATOM   2239  C   THR   158      41.865  61.571  34.122  1.00  0.00           C  
ATOM   2240  O   THR   158      40.736  61.839  34.625  1.00  0.00           O  
ATOM   2241  N   HID   159      42.174  62.018  32.874  1.00  0.00           N  
ATOM   2242  H   HID   159      42.900  61.580  32.324  1.00  0.00           H  
ATOM   2243  CA  HID   159      41.407  63.118  32.264  1.00  0.00           C  
ATOM   2244  HA  HID   159      41.257  63.901  33.008  1.00  0.00           H  
ATOM   2245  CB  HID   159      42.086  63.685  31.010  1.00  0.00           C  
ATOM   2246  HB2 HID   159      42.311  62.871  30.321  1.00  0.00           H  
ATOM   2247  HB3 HID   159      41.427  64.372  30.479  1.00  0.00           H  
ATOM   2248  CG  HID   159      43.299  64.527  31.380  1.00  0.00           C  
ATOM   2249  ND1 HID   159      43.236  65.734  32.046  1.00  0.00           N  
ATOM   2250  HD1 HID   159      42.367  66.115  32.393  1.00  0.00           H  
ATOM   2251  CE1 HID   159      44.502  66.217  32.183  1.00  0.00           C  
ATOM   2252  HE1 HID   159      44.750  67.144  32.678  1.00  0.00           H  
ATOM   2253  NE2 HID   159      45.402  65.328  31.667  1.00  0.00           N  
ATOM   2254  CD2 HID   159      44.690  64.222  31.214  1.00  0.00           C  
ATOM   2255  HD2 HID   159      45.039  63.308  30.756  1.00  0.00           H  
ATOM   2256  C   HID   159      40.027  62.604  31.931  1.00  0.00           C  
ATOM   2257  O   HID   159      39.118  63.394  31.678  1.00  0.00           O  
ATOM   2258  N   ALA   160      39.655  61.301  32.047  1.00  0.00           N  
ATOM   2259  H   ALA   160      40.333  60.574  32.221  1.00  0.00           H  
ATOM   2260  CA  ALA   160      38.294  60.896  31.845  1.00  0.00           C  
ATOM   2261  HA  ALA   160      37.993  61.151  30.828  1.00  0.00           H  
ATOM   2262  CB  ALA   160      38.164  59.350  31.875  1.00  0.00           C  
ATOM   2263  HB1 ALA   160      37.143  59.190  31.528  1.00  0.00           H  
ATOM   2264  HB2 ALA   160      38.742  58.722  31.199  1.00  0.00           H  
ATOM   2265  HB3 ALA   160      38.335  58.973  32.884  1.00  0.00           H  
ATOM   2266  C   ALA   160      37.280  61.425  32.881  1.00  0.00           C  
ATOM   2267  O   ALA   160      36.113  61.557  32.529  1.00  0.00           O  
ATOM   2268  N   PHE   161      37.798  61.860  34.041  1.00  0.00           N  
ATOM   2269  H   PHE   161      38.757  61.758  34.342  1.00  0.00           H  
ATOM   2270  CA  PHE   161      36.920  62.392  35.077  1.00  0.00           C  
ATOM   2271  HA  PHE   161      36.005  62.714  34.580  1.00  0.00           H  
ATOM   2272  CB  PHE   161      36.478  61.376  36.140  1.00  0.00           C  
ATOM   2273  HB2 PHE   161      35.673  61.846  36.704  1.00  0.00           H  
ATOM   2274  HB3 PHE   161      37.321  61.258  36.821  1.00  0.00           H  
ATOM   2275  CG  PHE   161      36.048  60.034  35.641  1.00  0.00           C  
ATOM   2276  CD1 PHE   161      34.686  59.900  35.240  1.00  0.00           C  
ATOM   2277  HD1 PHE   161      34.092  60.799  35.168  1.00  0.00           H  
ATOM   2278  CE1 PHE   161      34.219  58.601  34.857  1.00  0.00           C  
ATOM   2279  HE1 PHE   161      33.203  58.424  34.535  1.00  0.00           H  
ATOM   2280  CZ  PHE   161      35.127  57.529  34.843  1.00  0.00           C  
ATOM   2281  HZ  PHE   161      34.716  56.570  34.565  1.00  0.00           H  
ATOM   2282  CE2 PHE   161      36.465  57.645  35.301  1.00  0.00           C  
ATOM   2283  HE2 PHE   161      37.138  56.807  35.403  1.00  0.00           H  
ATOM   2284  CD2 PHE   161      36.917  58.923  35.720  1.00  0.00           C  
ATOM   2285  HD2 PHE   161      37.931  59.087  36.052  1.00  0.00           H  
ATOM   2286  C   PHE   161      37.519  63.674  35.811  1.00  0.00           C  
ATOM   2287  O   PHE   161      36.746  64.418  36.381  1.00  0.00           O  
ATOM   2288  N   ASP   162      38.809  63.985  35.805  1.00  0.00           N  
ATOM   2289  H   ASP   162      39.450  63.375  35.318  1.00  0.00           H  
ATOM   2290  CA  ASP   162      39.416  65.160  36.488  1.00  0.00           C  
ATOM   2291  HA  ASP   162      39.201  65.277  37.550  1.00  0.00           H  
ATOM   2292  CB  ASP   162      40.912  64.947  36.399  1.00  0.00           C  
ATOM   2293  HB2 ASP   162      41.180  65.076  35.351  1.00  0.00           H  
ATOM   2294  HB3 ASP   162      41.123  63.923  36.707  1.00  0.00           H  
ATOM   2295  CG  ASP   162      41.778  65.869  37.241  1.00  0.00           C  
ATOM   2296  OD1 ASP   162      41.167  66.334  38.269  1.00  0.00           O  
ATOM   2297  OD2 ASP   162      43.001  66.001  37.036  1.00  0.00           O  
ATOM   2298  C   ASP   162      39.024  66.428  35.795  1.00  0.00           C  
ATOM   2299  O   ASP   162      39.337  67.505  36.265  1.00  0.00           O  
ATOM   2300  N   GLY   163      38.362  66.472  34.605  1.00  0.00           N  
ATOM   2301  H   GLY   163      38.310  65.552  34.192  1.00  0.00           H  
ATOM   2302  CA  GLY   163      37.667  67.725  34.047  1.00  0.00           C  
ATOM   2303  HA2 GLY   163      37.431  67.514  33.004  1.00  0.00           H  
ATOM   2304  HA3 GLY   163      38.349  68.568  34.150  1.00  0.00           H  
ATOM   2305  C   GLY   163      36.285  68.081  34.583  1.00  0.00           C  
ATOM   2306  O   GLY   163      35.963  69.267  34.566  1.00  0.00           O  
ATOM   2307  N   ALA   164      35.584  67.152  35.180  1.00  0.00           N  
ATOM   2308  H   ALA   164      35.908  66.197  35.127  1.00  0.00           H  
ATOM   2309  CA  ALA   164      34.116  67.375  35.489  1.00  0.00           C  
ATOM   2310  HA  ALA   164      33.752  68.097  34.758  1.00  0.00           H  
ATOM   2311  CB  ALA   164      33.355  66.062  35.290  1.00  0.00           C  
ATOM   2312  HB1 ALA   164      33.842  65.355  35.962  1.00  0.00           H  
ATOM   2313  HB2 ALA   164      33.392  65.781  34.238  1.00  0.00           H  
ATOM   2314  HB3 ALA   164      32.323  66.205  35.610  1.00  0.00           H  
ATOM   2315  C   ALA   164      33.937  67.847  36.944  1.00  0.00           C  
ATOM   2316  O   ALA   164      34.334  67.125  37.922  1.00  0.00           O  
ATOM   2317  N   PRO   165      33.320  69.021  37.129  1.00  0.00           N  
ATOM   2318  CD  PRO   165      32.621  69.831  36.170  1.00  0.00           C  
ATOM   2319  HD2 PRO   165      33.087  69.927  35.190  1.00  0.00           H  
ATOM   2320  HD3 PRO   165      31.591  69.513  36.009  1.00  0.00           H  
ATOM   2321  CG  PRO   165      32.574  71.267  36.719  1.00  0.00           C  
ATOM   2322  HG2 PRO   165      31.898  71.940  36.191  1.00  0.00           H  
ATOM   2323  HG3 PRO   165      33.512  71.787  36.526  1.00  0.00           H  
ATOM   2324  CB  PRO   165      32.498  71.117  38.247  1.00  0.00           C  
ATOM   2325  HB2 PRO   165      31.465  71.066  38.591  1.00  0.00           H  
ATOM   2326  HB3 PRO   165      33.169  71.857  38.685  1.00  0.00           H  
ATOM   2327  CA  PRO   165      33.236  69.704  38.417  1.00  0.00           C  
ATOM   2328  HA  PRO   165      34.256  69.913  38.737  1.00  0.00           H  
ATOM   2329  C   PRO   165      32.510  69.001  39.585  1.00  0.00           C  
ATOM   2330  O   PRO   165      32.840  69.297  40.769  1.00  0.00           O  
ATOM   2331  N   PHE   166      31.586  68.056  39.311  1.00  0.00           N  
ATOM   2332  H   PHE   166      31.304  67.803  38.375  1.00  0.00           H  
ATOM   2333  CA  PHE   166      30.926  67.338  40.452  1.00  0.00           C  
ATOM   2334  HA  PHE   166      30.812  68.160  41.159  1.00  0.00           H  
ATOM   2335  CB  PHE   166      29.515  66.947  39.980  1.00  0.00           C  
ATOM   2336  HB2 PHE   166      28.938  67.832  39.713  1.00  0.00           H  
ATOM   2337  HB3 PHE   166      29.637  66.227  39.171  1.00  0.00           H  
ATOM   2338  CG  PHE   166      28.778  66.189  41.065  1.00  0.00           C  
ATOM   2339  CD1 PHE   166      28.991  64.822  41.189  1.00  0.00           C  
ATOM   2340  HD1 PHE   166      29.639  64.298  40.503  1.00  0.00           H  
ATOM   2341  CE1 PHE   166      28.304  64.112  42.175  1.00  0.00           C  
ATOM   2342  HE1 PHE   166      28.319  63.033  42.195  1.00  0.00           H  
ATOM   2343  CZ  PHE   166      27.618  64.779  43.200  1.00  0.00           C  
ATOM   2344  HZ  PHE   166      27.287  64.258  44.086  1.00  0.00           H  
ATOM   2345  CE2 PHE   166      27.495  66.153  43.129  1.00  0.00           C  
ATOM   2346  HE2 PHE   166      27.009  66.745  43.889  1.00  0.00           H  
ATOM   2347  CD2 PHE   166      28.082  66.841  42.036  1.00  0.00           C  
ATOM   2348  HD2 PHE   166      28.040  67.921  42.028  1.00  0.00           H  
ATOM   2349  C   PHE   166      31.792  66.256  41.071  1.00  0.00           C  
ATOM   2350  O   PHE   166      31.773  66.006  42.291  1.00  0.00           O  
ATOM   2351  N   SER   167      32.612  65.716  40.200  1.00  0.00           N  
ATOM   2352  H   SER   167      32.480  66.006  39.241  1.00  0.00           H  
ATOM   2353  CA  SER   167      33.613  64.687  40.500  1.00  0.00           C  
ATOM   2354  HA  SER   167      33.210  63.947  41.192  1.00  0.00           H  
ATOM   2355  CB  SER   167      34.216  64.024  39.263  1.00  0.00           C  
ATOM   2356  HB2 SER   167      34.733  64.718  38.601  1.00  0.00           H  
ATOM   2357  HB3 SER   167      33.381  63.579  38.724  1.00  0.00           H  
ATOM   2358  OG  SER   167      35.135  62.995  39.579  1.00  0.00           O  
ATOM   2359  HG  SER   167      35.982  63.446  39.572  1.00  0.00           H  
ATOM   2360  C   SER   167      34.693  65.349  41.397  1.00  0.00           C  
ATOM   2361  O   SER   167      34.981  64.910  42.485  1.00  0.00           O  
ATOM   2362  N   ASP   168      35.197  66.527  41.001  1.00  0.00           N  
ATOM   2363  H   ASP   168      35.254  66.656  40.001  1.00  0.00           H  
ATOM   2364  CA  ASP   168      36.106  67.343  41.810  1.00  0.00           C  
ATOM   2365  HA  ASP   168      37.042  66.860  42.091  1.00  0.00           H  
ATOM   2366  CB  ASP   168      36.471  68.568  41.079  1.00  0.00           C  
ATOM   2367  HB2 ASP   168      35.618  68.965  40.528  1.00  0.00           H  
ATOM   2368  HB3 ASP   168      36.798  69.340  41.774  1.00  0.00           H  
ATOM   2369  CG  ASP   168      37.471  68.308  39.924  1.00  0.00           C  
ATOM   2370  OD1 ASP   168      38.132  67.221  39.842  1.00  0.00           O  
ATOM   2371  OD2 ASP   168      37.574  69.202  39.022  1.00  0.00           O  
ATOM   2372  C   ASP   168      35.489  67.738  43.243  1.00  0.00           C  
ATOM   2373  O   ASP   168      36.166  67.690  44.260  1.00  0.00           O  
ATOM   2374  N   LEU   169      34.162  68.051  43.335  1.00  0.00           N  
ATOM   2375  H   LEU   169      33.679  68.083  42.449  1.00  0.00           H  
ATOM   2376  CA  LEU   169      33.386  68.327  44.591  1.00  0.00           C  
ATOM   2377  HA  LEU   169      33.892  69.168  45.065  1.00  0.00           H  
ATOM   2378  CB  LEU   169      32.046  68.851  44.128  1.00  0.00           C  
ATOM   2379  HB2 LEU   169      32.284  69.804  43.656  1.00  0.00           H  
ATOM   2380  HB3 LEU   169      31.745  68.229  43.284  1.00  0.00           H  
ATOM   2381  CG  LEU   169      30.974  69.080  45.214  1.00  0.00           C  
ATOM   2382  HG  LEU   169      30.846  68.178  45.814  1.00  0.00           H  
ATOM   2383  CD1 LEU   169      31.374  70.237  46.130  1.00  0.00           C  
ATOM   2384 HD11 LEU   169      30.551  70.693  46.680  1.00  0.00           H  
ATOM   2385 HD12 LEU   169      32.041  69.886  46.917  1.00  0.00           H  
ATOM   2386 HD13 LEU   169      31.798  71.060  45.554  1.00  0.00           H  
ATOM   2387  CD2 LEU   169      29.693  69.297  44.491  1.00  0.00           C  
ATOM   2388 HD21 LEU   169      29.911  69.854  43.580  1.00  0.00           H  
ATOM   2389 HD22 LEU   169      29.012  69.933  45.057  1.00  0.00           H  
ATOM   2390 HD23 LEU   169      29.255  68.348  44.184  1.00  0.00           H  
ATOM   2391  C   LEU   169      33.223  67.070  45.463  1.00  0.00           C  
ATOM   2392  O   LEU   169      33.391  67.177  46.656  1.00  0.00           O  
ATOM   2393  N   VAL   170      32.984  65.852  44.889  1.00  0.00           N  
ATOM   2394  H   VAL   170      32.835  65.892  43.891  1.00  0.00           H  
ATOM   2395  CA  VAL   170      32.983  64.544  45.544  1.00  0.00           C  
ATOM   2396  HA  VAL   170      32.440  64.649  46.483  1.00  0.00           H  
ATOM   2397  CB  VAL   170      32.571  63.380  44.647  1.00  0.00           C  
ATOM   2398  HB  VAL   170      33.079  63.489  43.689  1.00  0.00           H  
ATOM   2399  CG1 VAL   170      32.990  61.932  45.139  1.00  0.00           C  
ATOM   2400 HG11 VAL   170      32.775  61.837  46.203  1.00  0.00           H  
ATOM   2401 HG12 VAL   170      32.552  61.144  44.527  1.00  0.00           H  
ATOM   2402 HG13 VAL   170      34.062  61.742  45.095  1.00  0.00           H  
ATOM   2403  CG2 VAL   170      31.013  63.392  44.539  1.00  0.00           C  
ATOM   2404 HG21 VAL   170      30.600  64.393  44.413  1.00  0.00           H  
ATOM   2405 HG22 VAL   170      30.610  62.909  45.429  1.00  0.00           H  
ATOM   2406 HG23 VAL   170      30.631  62.916  43.635  1.00  0.00           H  
ATOM   2407  C   VAL   170      34.363  64.244  46.072  1.00  0.00           C  
ATOM   2408  O   VAL   170      34.460  63.840  47.242  1.00  0.00           O  
ATOM   2409  N   ARG   171      35.397  64.553  45.309  1.00  0.00           N  
ATOM   2410  H   ARG   171      35.306  64.812  44.338  1.00  0.00           H  
ATOM   2411  CA  ARG   171      36.780  64.537  45.762  1.00  0.00           C  
ATOM   2412  HA  ARG   171      37.063  63.586  46.211  1.00  0.00           H  
ATOM   2413  CB  ARG   171      37.755  64.809  44.625  1.00  0.00           C  
ATOM   2414  HB2 ARG   171      37.518  65.706  44.052  1.00  0.00           H  
ATOM   2415  HB3 ARG   171      38.771  64.948  44.994  1.00  0.00           H  
ATOM   2416  CG  ARG   171      37.778  63.593  43.746  1.00  0.00           C  
ATOM   2417  HG2 ARG   171      36.796  63.273  43.395  1.00  0.00           H  
ATOM   2418  HG3 ARG   171      38.319  62.763  44.200  1.00  0.00           H  
ATOM   2419  CD  ARG   171      38.517  63.819  42.454  1.00  0.00           C  
ATOM   2420  HD2 ARG   171      38.540  62.933  41.820  1.00  0.00           H  
ATOM   2421  HD3 ARG   171      37.982  64.545  41.842  1.00  0.00           H  
ATOM   2422  NE  ARG   171      39.927  64.279  42.611  1.00  0.00           N  
ATOM   2423  HE  ARG   171      40.317  64.365  43.539  1.00  0.00           H  
ATOM   2424  CZ  ARG   171      40.557  64.980  41.761  1.00  0.00           C  
ATOM   2425  NH1 ARG   171      41.699  65.412  41.936  1.00  0.00           N  
ATOM   2426 HH11 ARG   171      42.119  65.180  42.825  1.00  0.00           H  
ATOM   2427 HH12 ARG   171      42.259  65.962  41.300  1.00  0.00           H  
ATOM   2428  NH2 ARG   171      40.080  65.296  40.575  1.00  0.00           N  
ATOM   2429 HH21 ARG   171      39.096  65.239  40.355  1.00  0.00           H  
ATOM   2430 HH22 ARG   171      40.705  65.744  39.920  1.00  0.00           H  
ATOM   2431  C   ARG   171      37.066  65.462  46.954  1.00  0.00           C  
ATOM   2432  O   ARG   171      37.774  65.093  47.860  1.00  0.00           O  
ATOM   2433  N   GLU   172      36.456  66.657  47.043  1.00  0.00           N  
ATOM   2434  H   GLU   172      35.772  66.833  46.321  1.00  0.00           H  
ATOM   2435  CA  GLU   172      36.651  67.544  48.215  1.00  0.00           C  
ATOM   2436  HA  GLU   172      37.710  67.607  48.468  1.00  0.00           H  
ATOM   2437  CB  GLU   172      36.092  68.912  47.948  1.00  0.00           C  
ATOM   2438  HB2 GLU   172      36.514  69.492  47.127  1.00  0.00           H  
ATOM   2439  HB3 GLU   172      35.044  68.709  47.728  1.00  0.00           H  
ATOM   2440  CG  GLU   172      36.085  69.901  49.064  1.00  0.00           C  
ATOM   2441  HG2 GLU   172      35.459  69.592  49.901  1.00  0.00           H  
ATOM   2442  HG3 GLU   172      35.624  70.850  48.790  1.00  0.00           H  
ATOM   2443  CD  GLU   172      37.418  70.235  49.672  1.00  0.00           C  
ATOM   2444  OE1 GLU   172      38.458  69.858  49.111  1.00  0.00           O  
ATOM   2445  OE2 GLU   172      37.394  71.009  50.628  1.00  0.00           O  
ATOM   2446  C   GLU   172      35.928  66.945  49.491  1.00  0.00           C  
ATOM   2447  O   GLU   172      36.556  67.010  50.543  1.00  0.00           O  
ATOM   2448  N   ARG   173      34.787  66.331  49.438  1.00  0.00           N  
ATOM   2449  H   ARG   173      34.330  66.436  48.543  1.00  0.00           H  
ATOM   2450  CA  ARG   173      33.982  65.711  50.562  1.00  0.00           C  
ATOM   2451  HA  ARG   173      34.029  66.454  51.359  1.00  0.00           H  
ATOM   2452  CB  ARG   173      32.538  65.565  50.097  1.00  0.00           C  
ATOM   2453  HB2 ARG   173      32.607  64.871  49.259  1.00  0.00           H  
ATOM   2454  HB3 ARG   173      31.991  65.030  50.874  1.00  0.00           H  
ATOM   2455  CG  ARG   173      31.975  66.939  49.730  1.00  0.00           C  
ATOM   2456  HG2 ARG   173      30.891  66.822  49.712  1.00  0.00           H  
ATOM   2457  HG3 ARG   173      32.368  67.387  48.817  1.00  0.00           H  
ATOM   2458  CD  ARG   173      32.136  68.074  50.752  1.00  0.00           C  
ATOM   2459  HD2 ARG   173      31.863  67.829  51.779  1.00  0.00           H  
ATOM   2460  HD3 ARG   173      33.208  68.243  50.857  1.00  0.00           H  
ATOM   2461  NE  ARG   173      31.690  69.416  50.199  1.00  0.00           N  
ATOM   2462  HE  ARG   173      32.342  70.078  49.803  1.00  0.00           H  
ATOM   2463  CZ  ARG   173      30.493  69.963  50.175  1.00  0.00           C  
ATOM   2464  NH1 ARG   173      29.415  69.348  50.418  1.00  0.00           N  
ATOM   2465 HH11 ARG   173      29.459  68.369  50.662  1.00  0.00           H  
ATOM   2466 HH12 ARG   173      28.519  69.813  50.384  1.00  0.00           H  
ATOM   2467  NH2 ARG   173      30.412  71.215  49.835  1.00  0.00           N  
ATOM   2468 HH21 ARG   173      31.241  71.713  49.544  1.00  0.00           H  
ATOM   2469 HH22 ARG   173      29.527  71.664  49.648  1.00  0.00           H  
ATOM   2470  C   ARG   173      34.647  64.442  51.092  1.00  0.00           C  
ATOM   2471  O   ARG   173      34.608  64.304  52.289  1.00  0.00           O  
ATOM   2472  N   LEU   174      35.184  63.580  50.212  1.00  0.00           N  
ATOM   2473  H   LEU   174      35.229  63.873  49.246  1.00  0.00           H  
ATOM   2474  CA  LEU   174      35.984  62.417  50.668  1.00  0.00           C  
ATOM   2475  HA  LEU   174      35.359  61.880  51.383  1.00  0.00           H  
ATOM   2476  CB  LEU   174      36.494  61.456  49.600  1.00  0.00           C  
ATOM   2477  HB2 LEU   174      37.077  60.570  49.852  1.00  0.00           H  
ATOM   2478  HB3 LEU   174      36.982  62.087  48.857  1.00  0.00           H  
ATOM   2479  CG  LEU   174      35.249  60.869  48.830  1.00  0.00           C  
ATOM   2480  HG  LEU   174      34.402  61.550  48.737  1.00  0.00           H  
ATOM   2481  CD1 LEU   174      35.705  60.396  47.415  1.00  0.00           C  
ATOM   2482 HD11 LEU   174      36.146  61.282  46.958  1.00  0.00           H  
ATOM   2483 HD12 LEU   174      36.384  59.543  47.436  1.00  0.00           H  
ATOM   2484 HD13 LEU   174      34.827  60.108  46.837  1.00  0.00           H  
ATOM   2485  CD2 LEU   174      34.675  59.673  49.605  1.00  0.00           C  
ATOM   2486 HD21 LEU   174      34.197  59.983  50.534  1.00  0.00           H  
ATOM   2487 HD22 LEU   174      33.914  59.240  48.956  1.00  0.00           H  
ATOM   2488 HD23 LEU   174      35.516  59.009  49.804  1.00  0.00           H  
ATOM   2489  C   LEU   174      37.255  62.900  51.479  1.00  0.00           C  
ATOM   2490  O   LEU   174      37.574  62.405  52.517  1.00  0.00           O  
ATOM   2491  N   ALA   175      38.054  63.813  50.853  1.00  0.00           N  
ATOM   2492  H   ALA   175      37.787  64.269  49.992  1.00  0.00           H  
ATOM   2493  CA  ALA   175      39.286  64.323  51.424  1.00  0.00           C  
ATOM   2494  HA  ALA   175      39.989  63.494  51.504  1.00  0.00           H  
ATOM   2495  CB  ALA   175      39.795  65.397  50.444  1.00  0.00           C  
ATOM   2496  HB1 ALA   175      40.777  65.583  50.878  1.00  0.00           H  
ATOM   2497  HB2 ALA   175      39.916  65.054  49.416  1.00  0.00           H  
ATOM   2498  HB3 ALA   175      39.058  66.200  50.454  1.00  0.00           H  
ATOM   2499  C   ALA   175      39.194  65.064  52.799  1.00  0.00           C  
ATOM   2500  O   ALA   175      40.115  64.982  53.597  1.00  0.00           O  
ATOM   2501  N   ALA   176      38.023  65.621  53.130  1.00  0.00           N  
ATOM   2502  H   ALA   176      37.292  65.516  52.440  1.00  0.00           H  
ATOM   2503  CA  ALA   176      37.700  66.079  54.509  1.00  0.00           C  
ATOM   2504  HA  ALA   176      38.337  66.935  54.732  1.00  0.00           H  
ATOM   2505  CB  ALA   176      36.161  66.400  54.515  1.00  0.00           C  
ATOM   2506  HB1 ALA   176      35.952  66.984  53.619  1.00  0.00           H  
ATOM   2507  HB2 ALA   176      35.880  66.773  55.500  1.00  0.00           H  
ATOM   2508  HB3 ALA   176      35.588  65.475  54.581  1.00  0.00           H  
ATOM   2509  C   ALA   176      37.901  65.071  55.640  1.00  0.00           C  
ATOM   2510  O   ALA   176      38.075  65.472  56.765  1.00  0.00           O  
ATOM   2511  N   VAL   177      37.927  63.738  55.338  1.00  0.00           N  
ATOM   2512  H   VAL   177      37.612  63.473  54.416  1.00  0.00           H  
ATOM   2513  CA  VAL   177      38.140  62.650  56.325  1.00  0.00           C  
ATOM   2514  HA  VAL   177      38.495  63.082  57.261  1.00  0.00           H  
ATOM   2515  CB  VAL   177      36.864  61.882  56.720  1.00  0.00           C  
ATOM   2516  HB  VAL   177      37.113  61.442  57.686  1.00  0.00           H  
ATOM   2517  CG1 VAL   177      35.716  62.897  57.097  1.00  0.00           C  
ATOM   2518 HG11 VAL   177      34.851  62.285  57.352  1.00  0.00           H  
ATOM   2519 HG12 VAL   177      35.409  63.417  56.189  1.00  0.00           H  
ATOM   2520 HG13 VAL   177      36.042  63.643  57.821  1.00  0.00           H  
ATOM   2521  CG2 VAL   177      36.342  60.815  55.715  1.00  0.00           C  
ATOM   2522 HG21 VAL   177      36.093  61.192  54.723  1.00  0.00           H  
ATOM   2523 HG22 VAL   177      35.482  60.263  56.094  1.00  0.00           H  
ATOM   2524 HG23 VAL   177      37.087  60.036  55.553  1.00  0.00           H  
ATOM   2525  C   VAL   177      39.299  61.725  55.919  1.00  0.00           C  
ATOM   2526  O   VAL   177      40.059  61.257  56.810  1.00  0.00           O  
ATOM   2527  N   VAL   178      39.498  61.387  54.683  1.00  0.00           N  
ATOM   2528  H   VAL   178      38.854  61.858  54.064  1.00  0.00           H  
ATOM   2529  CA  VAL   178      40.598  60.516  54.197  1.00  0.00           C  
ATOM   2530  HA  VAL   178      40.529  59.626  54.823  1.00  0.00           H  
ATOM   2531  CB  VAL   178      40.422  60.081  52.730  1.00  0.00           C  
ATOM   2532  HB  VAL   178      40.311  60.956  52.090  1.00  0.00           H  
ATOM   2533  CG1 VAL   178      41.667  59.237  52.257  1.00  0.00           C  
ATOM   2534 HG11 VAL   178      42.565  59.838  52.112  1.00  0.00           H  
ATOM   2535 HG12 VAL   178      41.917  58.447  52.965  1.00  0.00           H  
ATOM   2536 HG13 VAL   178      41.441  58.752  51.307  1.00  0.00           H  
ATOM   2537  CG2 VAL   178      39.150  59.210  52.628  1.00  0.00           C  
ATOM   2538 HG21 VAL   178      38.207  59.755  52.626  1.00  0.00           H  
ATOM   2539 HG22 VAL   178      39.172  58.499  53.454  1.00  0.00           H  
ATOM   2540 HG23 VAL   178      39.181  58.690  51.670  1.00  0.00           H  
ATOM   2541  C   VAL   178      42.023  61.142  54.359  1.00  0.00           C  
ATOM   2542  O   VAL   178      43.016  60.672  54.876  1.00  0.00           O  
ATOM   2543  N   ASP   179      42.114  62.362  53.833  1.00  0.00           N  
ATOM   2544  H   ASP   179      41.350  62.566  53.204  1.00  0.00           H  
ATOM   2545  CA  ASP   179      43.363  63.078  53.554  1.00  0.00           C  
ATOM   2546  HA  ASP   179      44.081  62.339  53.198  1.00  0.00           H  
ATOM   2547  CB  ASP   179      43.257  63.999  52.386  1.00  0.00           C  
ATOM   2548  HB2 ASP   179      42.592  64.806  52.693  1.00  0.00           H  
ATOM   2549  HB3 ASP   179      44.212  64.488  52.197  1.00  0.00           H  
ATOM   2550  CG  ASP   179      42.798  63.387  51.078  1.00  0.00           C  
ATOM   2551  OD1 ASP   179      42.487  62.187  50.976  1.00  0.00           O  
ATOM   2552  OD2 ASP   179      42.794  64.200  50.179  1.00  0.00           O  
ATOM   2553  C   ASP   179      44.060  63.720  54.808  1.00  0.00           C  
ATOM   2554  O   ASP   179      45.204  63.952  54.843  1.00  0.00           O  
ATOM   2555  N   GLN   180      43.361  63.848  55.886  1.00  0.00           N  
ATOM   2556  H   GLN   180      42.453  63.410  55.956  1.00  0.00           H  
ATOM   2557  CA  GLN   180      43.801  64.517  57.156  1.00  0.00           C  
ATOM   2558  HA  GLN   180      44.129  65.517  56.871  1.00  0.00           H  
ATOM   2559  CB  GLN   180      42.605  64.744  57.989  1.00  0.00           C  
ATOM   2560  HB2 GLN   180      42.253  63.728  58.167  1.00  0.00           H  
ATOM   2561  HB3 GLN   180      41.893  65.361  57.441  1.00  0.00           H  
ATOM   2562  CG  GLN   180      42.859  65.405  59.337  1.00  0.00           C  
ATOM   2563  HG2 GLN   180      42.062  65.166  60.041  1.00  0.00           H  
ATOM   2564  HG3 GLN   180      43.776  65.090  59.835  1.00  0.00           H  
ATOM   2565  CD  GLN   180      42.986  66.932  59.273  1.00  0.00           C  
ATOM   2566  OE1 GLN   180      43.676  67.553  58.510  1.00  0.00           O  
ATOM   2567  NE2 GLN   180      42.413  67.601  60.228  1.00  0.00           N  
ATOM   2568 HE21 GLN   180      41.691  67.172  60.789  1.00  0.00           H  
ATOM   2569 HE22 GLN   180      42.523  68.597  60.352  1.00  0.00           H  
ATOM   2570  C   GLN   180      44.954  63.733  57.848  1.00  0.00           C  
ATOM   2571  O   GLN   180      44.790  62.596  58.338  1.00  0.00           O  
ATOM   2572  N   GLY   181      46.055  64.427  58.014  1.00  0.00           N  
ATOM   2573  H   GLY   181      45.987  65.407  57.780  1.00  0.00           H  
ATOM   2574  CA  GLY   181      47.290  63.932  58.535  1.00  0.00           C  
ATOM   2575  HA2 GLY   181      47.115  63.580  59.552  1.00  0.00           H  
ATOM   2576  HA3 GLY   181      48.016  64.745  58.551  1.00  0.00           H  
ATOM   2577  C   GLY   181      47.907  62.755  57.768  1.00  0.00           C  
ATOM   2578  O   GLY   181      48.602  61.943  58.313  1.00  0.00           O  
ATOM   2579  N   ARG   182      47.616  62.568  56.444  1.00  0.00           N  
ATOM   2580  H   ARG   182      47.117  63.299  55.959  1.00  0.00           H  
ATOM   2581  CA  ARG   182      47.949  61.343  55.597  1.00  0.00           C  
ATOM   2582  HA  ARG   182      48.420  60.573  56.208  1.00  0.00           H  
ATOM   2583  CB  ARG   182      46.637  60.535  55.247  1.00  0.00           C  
ATOM   2584  HB2 ARG   182      46.062  60.331  56.151  1.00  0.00           H  
ATOM   2585  HB3 ARG   182      45.966  61.161  54.659  1.00  0.00           H  
ATOM   2586  CG  ARG   182      46.804  59.294  54.388  1.00  0.00           C  
ATOM   2587  HG2 ARG   182      47.658  58.696  54.707  1.00  0.00           H  
ATOM   2588  HG3 ARG   182      47.001  59.816  53.451  1.00  0.00           H  
ATOM   2589  CD  ARG   182      45.640  58.370  54.151  1.00  0.00           C  
ATOM   2590  HD2 ARG   182      46.059  57.592  53.512  1.00  0.00           H  
ATOM   2591  HD3 ARG   182      44.826  58.963  53.734  1.00  0.00           H  
ATOM   2592  NE  ARG   182      45.135  57.591  55.308  1.00  0.00           N  
ATOM   2593  HE  ARG   182      45.645  57.666  56.177  1.00  0.00           H  
ATOM   2594  CZ  ARG   182      43.912  57.068  55.465  1.00  0.00           C  
ATOM   2595  NH1 ARG   182      43.548  56.640  56.688  1.00  0.00           N  
ATOM   2596 HH11 ARG   182      44.237  56.818  57.405  1.00  0.00           H  
ATOM   2597 HH12 ARG   182      42.668  56.186  56.884  1.00  0.00           H  
ATOM   2598  NH2 ARG   182      42.974  56.691  54.622  1.00  0.00           N  
ATOM   2599 HH21 ARG   182      43.334  56.591  53.683  1.00  0.00           H  
ATOM   2600 HH22 ARG   182      42.157  56.147  54.859  1.00  0.00           H  
ATOM   2601  C   ARG   182      48.904  61.645  54.478  1.00  0.00           C  
ATOM   2602  O   ARG   182      48.696  62.567  53.696  1.00  0.00           O  
ATOM   2603  N   THR   183      49.965  60.835  54.407  1.00  0.00           N  
ATOM   2604  H   THR   183      49.909  60.119  55.117  1.00  0.00           H  
ATOM   2605  CA  THR   183      51.045  60.791  53.366  1.00  0.00           C  
ATOM   2606  HA  THR   183      51.786  61.562  53.579  1.00  0.00           H  
ATOM   2607  CB  THR   183      51.768  59.452  53.355  1.00  0.00           C  
ATOM   2608  HB  THR   183      50.996  58.699  53.189  1.00  0.00           H  
ATOM   2609  CG2 THR   183      52.814  59.247  52.277  1.00  0.00           C  
ATOM   2610 HG21 THR   183      52.407  59.180  51.268  1.00  0.00           H  
ATOM   2611 HG22 THR   183      53.361  58.313  52.411  1.00  0.00           H  
ATOM   2612 HG23 THR   183      53.548  60.045  52.395  1.00  0.00           H  
ATOM   2613  OG1 THR   183      52.392  59.080  54.535  1.00  0.00           O  
ATOM   2614  HG1 THR   183      51.778  58.754  55.197  1.00  0.00           H  
ATOM   2615  C   THR   183      50.517  61.021  51.931  1.00  0.00           C  
ATOM   2616  O   THR   183      49.492  60.450  51.543  1.00  0.00           O  
ATOM   2617  N   PRO   184      51.230  61.820  51.065  1.00  0.00           N  
ATOM   2618  CD  PRO   184      52.442  62.647  51.285  1.00  0.00           C  
ATOM   2619  HD2 PRO   184      52.254  63.259  52.168  1.00  0.00           H  
ATOM   2620  HD3 PRO   184      53.364  62.067  51.313  1.00  0.00           H  
ATOM   2621  CG  PRO   184      52.552  63.701  50.214  1.00  0.00           C  
ATOM   2622  HG2 PRO   184      53.582  63.871  49.900  1.00  0.00           H  
ATOM   2623  HG3 PRO   184      52.078  64.546  50.714  1.00  0.00           H  
ATOM   2624  CB  PRO   184      51.709  63.042  49.049  1.00  0.00           C  
ATOM   2625  HB2 PRO   184      52.417  62.404  48.521  1.00  0.00           H  
ATOM   2626  HB3 PRO   184      51.386  63.772  48.306  1.00  0.00           H  
ATOM   2627  CA  PRO   184      50.637  62.245  49.752  1.00  0.00           C  
ATOM   2628  HA  PRO   184      49.865  62.994  49.926  1.00  0.00           H  
ATOM   2629  C   PRO   184      50.155  61.092  48.857  1.00  0.00           C  
ATOM   2630  O   PRO   184      48.973  61.126  48.436  1.00  0.00           O  
ATOM   2631  N   ALA   185      50.992  60.036  48.636  1.00  0.00           N  
ATOM   2632  H   ALA   185      51.983  60.118  48.811  1.00  0.00           H  
ATOM   2633  CA  ALA   185      50.628  58.815  47.864  1.00  0.00           C  
ATOM   2634  HA  ALA   185      50.591  59.019  46.794  1.00  0.00           H  
ATOM   2635  CB  ALA   185      51.640  57.774  48.050  1.00  0.00           C  
ATOM   2636  HB1 ALA   185      51.486  56.879  47.447  1.00  0.00           H  
ATOM   2637  HB2 ALA   185      52.644  58.104  47.784  1.00  0.00           H  
ATOM   2638  HB3 ALA   185      51.537  57.416  49.074  1.00  0.00           H  
ATOM   2639  C   ALA   185      49.228  58.204  48.262  1.00  0.00           C  
ATOM   2640  O   ALA   185      48.683  57.456  47.411  1.00  0.00           O  
ATOM   2641  N   PHE   186      48.816  58.438  49.528  1.00  0.00           N  
ATOM   2642  H   PHE   186      49.266  59.036  50.205  1.00  0.00           H  
ATOM   2643  CA  PHE   186      47.565  57.693  49.971  1.00  0.00           C  
ATOM   2644  HA  PHE   186      47.234  56.912  49.287  1.00  0.00           H  
ATOM   2645  CB  PHE   186      47.859  56.950  51.299  1.00  0.00           C  
ATOM   2646  HB2 PHE   186      47.917  57.762  52.024  1.00  0.00           H  
ATOM   2647  HB3 PHE   186      46.960  56.357  51.467  1.00  0.00           H  
ATOM   2648  CG  PHE   186      49.021  56.006  51.376  1.00  0.00           C  
ATOM   2649  CD1 PHE   186      49.278  55.119  50.312  1.00  0.00           C  
ATOM   2650  HD1 PHE   186      48.698  55.219  49.406  1.00  0.00           H  
ATOM   2651  CE1 PHE   186      50.506  54.390  50.245  1.00  0.00           C  
ATOM   2652  HE1 PHE   186      50.649  53.717  49.412  1.00  0.00           H  
ATOM   2653  CZ  PHE   186      51.495  54.640  51.226  1.00  0.00           C  
ATOM   2654  HZ  PHE   186      52.469  54.191  51.094  1.00  0.00           H  
ATOM   2655  CE2 PHE   186      51.183  55.417  52.326  1.00  0.00           C  
ATOM   2656  HE2 PHE   186      51.941  55.487  53.093  1.00  0.00           H  
ATOM   2657  CD2 PHE   186      49.990  56.156  52.383  1.00  0.00           C  
ATOM   2658  HD2 PHE   186      49.839  56.834  53.210  1.00  0.00           H  
ATOM   2659  C   PHE   186      46.276  58.643  50.093  1.00  0.00           C  
ATOM   2660  O   PHE   186      45.199  58.150  50.449  1.00  0.00           O  
ATOM   2661  N   ARG   187      46.415  59.967  49.819  1.00  0.00           N  
ATOM   2662  H   ARG   187      47.348  60.347  49.750  1.00  0.00           H  
ATOM   2663  CA  ARG   187      45.356  60.968  49.552  1.00  0.00           C  
ATOM   2664  HA  ARG   187      44.757  61.067  50.457  1.00  0.00           H  
ATOM   2665  CB  ARG   187      45.969  62.309  49.439  1.00  0.00           C  
ATOM   2666  HB2 ARG   187      46.695  62.448  48.637  1.00  0.00           H  
ATOM   2667  HB3 ARG   187      45.177  63.014  49.185  1.00  0.00           H  
ATOM   2668  CG  ARG   187      46.665  62.809  50.733  1.00  0.00           C  
ATOM   2669  HG2 ARG   187      46.020  62.692  51.604  1.00  0.00           H  
ATOM   2670  HG3 ARG   187      47.497  62.119  50.872  1.00  0.00           H  
ATOM   2671  CD  ARG   187      47.220  64.207  50.597  1.00  0.00           C  
ATOM   2672  HD2 ARG   187      46.360  64.876  50.611  1.00  0.00           H  
ATOM   2673  HD3 ARG   187      47.797  64.266  49.675  1.00  0.00           H  
ATOM   2674  NE  ARG   187      48.184  64.485  51.680  1.00  0.00           N  
ATOM   2675  HE  ARG   187      48.497  63.679  52.203  1.00  0.00           H  
ATOM   2676  CZ  ARG   187      49.079  65.501  51.753  1.00  0.00           C  
ATOM   2677  NH1 ARG   187      49.023  66.454  50.941  1.00  0.00           N  
ATOM   2678 HH11 ARG   187      48.401  66.253  50.170  1.00  0.00           H  
ATOM   2679 HH12 ARG   187      49.677  67.222  50.999  1.00  0.00           H  
ATOM   2680  NH2 ARG   187      49.976  65.508  52.646  1.00  0.00           N  
ATOM   2681 HH21 ARG   187      50.166  64.930  53.453  1.00  0.00           H  
ATOM   2682 HH22 ARG   187      50.523  66.355  52.582  1.00  0.00           H  
ATOM   2683  C   ARG   187      44.491  60.702  48.315  1.00  0.00           C  
ATOM   2684  O   ARG   187      44.951  60.056  47.376  1.00  0.00           O  
ATOM   2685  N   VAL   188      43.252  61.239  48.291  1.00  0.00           N  
ATOM   2686  H   VAL   188      42.980  61.834  49.061  1.00  0.00           H  
ATOM   2687  CA  VAL   188      42.168  60.912  47.375  1.00  0.00           C  
ATOM   2688  HA  VAL   188      41.996  59.843  47.504  1.00  0.00           H  
ATOM   2689  CB  VAL   188      40.913  61.618  47.762  1.00  0.00           C  
ATOM   2690  HB  VAL   188      41.143  62.642  48.055  1.00  0.00           H  
ATOM   2691  CG1 VAL   188      39.672  61.596  46.833  1.00  0.00           C  
ATOM   2692 HG11 VAL   188      38.806  61.977  47.374  1.00  0.00           H  
ATOM   2693 HG12 VAL   188      39.466  60.600  46.440  1.00  0.00           H  
ATOM   2694 HG13 VAL   188      39.758  62.355  46.055  1.00  0.00           H  
ATOM   2695  CG2 VAL   188      40.256  60.987  48.977  1.00  0.00           C  
ATOM   2696 HG21 VAL   188      41.010  60.588  49.655  1.00  0.00           H  
ATOM   2697 HG22 VAL   188      39.598  60.136  48.805  1.00  0.00           H  
ATOM   2698 HG23 VAL   188      39.734  61.822  49.443  1.00  0.00           H  
ATOM   2699  C   VAL   188      42.574  61.356  46.001  1.00  0.00           C  
ATOM   2700  O   VAL   188      43.014  62.479  45.826  1.00  0.00           O  
ATOM   2701  N   GLN   189      42.391  60.467  44.964  1.00  0.00           N  
ATOM   2702  H   GLN   189      41.831  59.646  45.148  1.00  0.00           H  
ATOM   2703  CA  GLN   189      42.801  60.522  43.584  1.00  0.00           C  
ATOM   2704  HA  GLN   189      43.386  61.428  43.426  1.00  0.00           H  
ATOM   2705  CB  GLN   189      43.599  59.274  43.267  1.00  0.00           C  
ATOM   2706  HB2 GLN   189      43.562  59.040  42.203  1.00  0.00           H  
ATOM   2707  HB3 GLN   189      43.078  58.399  43.656  1.00  0.00           H  
ATOM   2708  CG  GLN   189      45.025  59.223  43.827  1.00  0.00           C  
ATOM   2709  HG2 GLN   189      45.065  59.634  44.836  1.00  0.00           H  
ATOM   2710  HG3 GLN   189      45.405  58.201  43.849  1.00  0.00           H  
ATOM   2711  CD  GLN   189      45.919  60.147  43.000  1.00  0.00           C  
ATOM   2712  OE1 GLN   189      45.639  60.712  41.984  1.00  0.00           O  
ATOM   2713  NE2 GLN   189      47.128  60.212  43.396  1.00  0.00           N  
ATOM   2714 HE21 GLN   189      47.312  60.041  44.374  1.00  0.00           H  
ATOM   2715 HE22 GLN   189      47.740  60.849  42.906  1.00  0.00           H  
ATOM   2716  C   GLN   189      41.623  60.705  42.650  1.00  0.00           C  
ATOM   2717  O   GLN   189      40.580  60.112  42.923  1.00  0.00           O  
ATOM   2718  N   PRO   190      41.775  61.280  41.440  1.00  0.00           N  
ATOM   2719  CD  PRO   190      42.871  62.066  40.961  1.00  0.00           C  
ATOM   2720  HD2 PRO   190      43.130  62.911  41.598  1.00  0.00           H  
ATOM   2721  HD3 PRO   190      43.666  61.324  40.886  1.00  0.00           H  
ATOM   2722  CG  PRO   190      42.537  62.607  39.587  1.00  0.00           C  
ATOM   2723  HG2 PRO   190      43.183  62.182  38.819  1.00  0.00           H  
ATOM   2724  HG3 PRO   190      42.600  63.695  39.557  1.00  0.00           H  
ATOM   2725  CB  PRO   190      41.088  61.957  39.291  1.00  0.00           C  
ATOM   2726  HB2 PRO   190      40.354  62.755  39.402  1.00  0.00           H  
ATOM   2727  HB3 PRO   190      40.970  61.512  38.303  1.00  0.00           H  
ATOM   2728  CA  PRO   190      40.923  60.988  40.376  1.00  0.00           C  
ATOM   2729  HA  PRO   190      39.917  61.134  40.768  1.00  0.00           H  
ATOM   2730  C   PRO   190      41.101  59.525  39.957  1.00  0.00           C  
ATOM   2731  O   PRO   190      42.223  58.944  39.926  1.00  0.00           O  
ATOM   2732  N   MET   191      39.986  58.798  39.624  1.00  0.00           N  
ATOM   2733  H   MET   191      39.059  59.148  39.822  1.00  0.00           H  
ATOM   2734  CA  MET   191      40.199  57.465  39.124  1.00  0.00           C  
ATOM   2735  HA  MET   191      40.809  56.890  39.821  1.00  0.00           H  
ATOM   2736  CB  MET   191      38.762  56.841  39.158  1.00  0.00           C  
ATOM   2737  HB2 MET   191      38.427  56.846  40.195  1.00  0.00           H  
ATOM   2738  HB3 MET   191      38.220  57.346  38.359  1.00  0.00           H  
ATOM   2739  CG  MET   191      38.848  55.392  38.645  1.00  0.00           C  
ATOM   2740  HG2 MET   191      37.852  54.965  38.527  1.00  0.00           H  
ATOM   2741  HG3 MET   191      39.150  55.492  37.602  1.00  0.00           H  
ATOM   2742  SD  MET   191      39.947  54.299  39.564  1.00  0.00           S  
ATOM   2743  CE  MET   191      39.068  53.772  41.059  1.00  0.00           C  
ATOM   2744  HE1 MET   191      38.176  53.198  40.808  1.00  0.00           H  
ATOM   2745  HE2 MET   191      38.637  54.594  41.630  1.00  0.00           H  
ATOM   2746  HE3 MET   191      39.668  53.159  41.731  1.00  0.00           H  
ATOM   2747  C   MET   191      40.744  57.336  37.665  1.00  0.00           C  
ATOM   2748  O   MET   191      40.156  57.906  36.692  1.00  0.00           O  
ATOM   2749  N   PRO   192      41.879  56.656  37.491  1.00  0.00           N  
ATOM   2750  CD  PRO   192      42.799  56.130  38.543  1.00  0.00           C  
ATOM   2751  HD2 PRO   192      43.422  56.807  39.128  1.00  0.00           H  
ATOM   2752  HD3 PRO   192      42.420  55.421  39.279  1.00  0.00           H  
ATOM   2753  CG  PRO   192      43.791  55.346  37.742  1.00  0.00           C  
ATOM   2754  HG2 PRO   192      43.377  54.397  37.400  1.00  0.00           H  
ATOM   2755  HG3 PRO   192      44.791  55.362  38.175  1.00  0.00           H  
ATOM   2756  CB  PRO   192      43.848  56.064  36.349  1.00  0.00           C  
ATOM   2757  HB2 PRO   192      44.322  55.486  35.556  1.00  0.00           H  
ATOM   2758  HB3 PRO   192      44.462  56.961  36.423  1.00  0.00           H  
ATOM   2759  CA  PRO   192      42.387  56.479  36.116  1.00  0.00           C  
ATOM   2760  HA  PRO   192      42.425  57.435  35.594  1.00  0.00           H  
ATOM   2761  C   PRO   192      41.575  55.462  35.234  1.00  0.00           C  
ATOM   2762  O   PRO   192      41.349  54.309  35.642  1.00  0.00           O  
ATOM   2763  N   LEU   193      41.371  55.827  33.975  1.00  0.00           N  
ATOM   2764  H   LEU   193      41.541  56.811  33.820  1.00  0.00           H  
ATOM   2765  CA  LEU   193      40.520  55.083  33.032  1.00  0.00           C  
ATOM   2766  HA  LEU   193      40.321  54.202  33.643  1.00  0.00           H  
ATOM   2767  CB  LEU   193      39.237  55.856  32.739  1.00  0.00           C  
ATOM   2768  HB2 LEU   193      38.970  56.396  33.647  1.00  0.00           H  
ATOM   2769  HB3 LEU   193      39.449  56.623  31.993  1.00  0.00           H  
ATOM   2770  CG  LEU   193      38.117  54.946  32.244  1.00  0.00           C  
ATOM   2771  HG  LEU   193      38.394  54.366  31.365  1.00  0.00           H  
ATOM   2772  CD1 LEU   193      37.673  53.923  33.349  1.00  0.00           C  
ATOM   2773 HD11 LEU   193      36.643  53.576  33.266  1.00  0.00           H  
ATOM   2774 HD12 LEU   193      37.838  54.478  34.272  1.00  0.00           H  
ATOM   2775 HD13 LEU   193      38.227  52.993  33.221  1.00  0.00           H  
ATOM   2776  CD2 LEU   193      36.913  55.866  31.851  1.00  0.00           C  
ATOM   2777 HD21 LEU   193      36.165  55.191  31.435  1.00  0.00           H  
ATOM   2778 HD22 LEU   193      37.339  56.522  31.092  1.00  0.00           H  
ATOM   2779 HD23 LEU   193      36.435  56.361  32.696  1.00  0.00           H  
ATOM   2780  C   LEU   193      41.295  54.712  31.769  1.00  0.00           C  
ATOM   2781  O   LEU   193      41.886  55.543  31.006  1.00  0.00           O  
ATOM   2782  N   ALA   194      41.195  53.464  31.293  1.00  0.00           N  
ATOM   2783  H   ALA   194      40.772  52.786  31.910  1.00  0.00           H  
ATOM   2784  CA  ALA   194      41.589  53.002  29.941  1.00  0.00           C  
ATOM   2785  HA  ALA   194      42.517  53.518  29.695  1.00  0.00           H  
ATOM   2786  CB  ALA   194      41.861  51.550  30.063  1.00  0.00           C  
ATOM   2787  HB1 ALA   194      42.118  51.200  29.063  1.00  0.00           H  
ATOM   2788  HB2 ALA   194      42.738  51.405  30.693  1.00  0.00           H  
ATOM   2789  HB3 ALA   194      41.005  51.033  30.496  1.00  0.00           H  
ATOM   2790  C   ALA   194      40.589  53.455  28.841  1.00  0.00           C  
ATOM   2791  O   ALA   194      39.512  52.885  28.650  1.00  0.00           O  
ATOM   2792  N   VAL   195      41.019  54.405  28.004  1.00  0.00           N  
ATOM   2793  H   VAL   195      41.940  54.766  28.208  1.00  0.00           H  
ATOM   2794  CA  VAL   195      40.284  54.926  26.827  1.00  0.00           C  
ATOM   2795  HA  VAL   195      39.427  54.280  26.637  1.00  0.00           H  
ATOM   2796  CB  VAL   195      39.643  56.295  27.129  1.00  0.00           C  
ATOM   2797  HB  VAL   195      39.359  56.905  26.271  1.00  0.00           H  
ATOM   2798  CG1 VAL   195      38.300  56.060  27.941  1.00  0.00           C  
ATOM   2799 HG11 VAL   195      37.647  55.639  27.176  1.00  0.00           H  
ATOM   2800 HG12 VAL   195      37.951  57.005  28.357  1.00  0.00           H  
ATOM   2801 HG13 VAL   195      38.470  55.399  28.790  1.00  0.00           H  
ATOM   2802  CG2 VAL   195      40.574  57.200  27.902  1.00  0.00           C  
ATOM   2803 HG21 VAL   195      41.508  57.271  27.345  1.00  0.00           H  
ATOM   2804 HG22 VAL   195      40.161  58.208  27.886  1.00  0.00           H  
ATOM   2805 HG23 VAL   195      40.747  56.953  28.950  1.00  0.00           H  
ATOM   2806  C   VAL   195      41.025  55.027  25.499  1.00  0.00           C  
ATOM   2807  O   VAL   195      42.280  55.150  25.528  1.00  0.00           O  
ATOM   2808  N   HIE   196      40.371  55.111  24.355  1.00  0.00           N  
ATOM   2809  H   HIE   196      39.411  54.857  24.539  1.00  0.00           H  
ATOM   2810  CA  HIE   196      40.944  55.440  22.982  1.00  0.00           C  
ATOM   2811  HA  HIE   196      41.783  56.130  23.065  1.00  0.00           H  
ATOM   2812  CB  HIE   196      41.563  54.072  22.427  1.00  0.00           C  
ATOM   2813  HB2 HIE   196      42.287  53.660  23.130  1.00  0.00           H  
ATOM   2814  HB3 HIE   196      40.843  53.314  22.119  1.00  0.00           H  
ATOM   2815  CG  HIE   196      42.357  54.523  21.227  1.00  0.00           C  
ATOM   2816  ND1 HIE   196      43.522  55.278  21.316  1.00  0.00           N  
ATOM   2817  CE1 HIE   196      43.938  55.263  20.021  1.00  0.00           C  
ATOM   2818  HE1 HIE   196      44.798  55.797  19.645  1.00  0.00           H  
ATOM   2819  NE2 HIE   196      43.133  54.576  19.193  1.00  0.00           N  
ATOM   2820  HE2 HIE   196      43.257  54.442  18.200  1.00  0.00           H  
ATOM   2821  CD2 HIE   196      42.201  54.059  19.995  1.00  0.00           C  
ATOM   2822  HD2 HIE   196      41.397  53.420  19.660  1.00  0.00           H  
ATOM   2823  C   HIE   196      39.898  55.970  21.981  1.00  0.00           C  
ATOM   2824  O   HIE   196      38.731  55.618  22.127  1.00  0.00           O  
ATOM   2825  N   ARG   197      40.376  56.793  21.035  1.00  0.00           N  
ATOM   2826  H   ARG   197      41.365  56.971  21.133  1.00  0.00           H  
ATOM   2827  CA  ARG   197      39.620  57.479  20.043  1.00  0.00           C  
ATOM   2828  HA  ARG   197      38.631  57.675  20.457  1.00  0.00           H  
ATOM   2829  CB  ARG   197      40.405  58.704  19.603  1.00  0.00           C  
ATOM   2830  HB2 ARG   197      39.665  59.297  19.066  1.00  0.00           H  
ATOM   2831  HB3 ARG   197      40.889  59.203  20.442  1.00  0.00           H  
ATOM   2832  CG  ARG   197      41.537  58.404  18.609  1.00  0.00           C  
ATOM   2833  HG2 ARG   197      42.242  57.663  18.986  1.00  0.00           H  
ATOM   2834  HG3 ARG   197      41.162  58.160  17.616  1.00  0.00           H  
ATOM   2835  CD  ARG   197      42.308  59.689  18.357  1.00  0.00           C  
ATOM   2836  HD2 ARG   197      41.651  60.377  17.825  1.00  0.00           H  
ATOM   2837  HD3 ARG   197      42.612  60.110  19.316  1.00  0.00           H  
ATOM   2838  NE  ARG   197      43.386  59.451  17.384  1.00  0.00           N  
ATOM   2839  HE  ARG   197      43.227  59.892  16.489  1.00  0.00           H  
ATOM   2840  CZ  ARG   197      44.623  59.241  17.828  1.00  0.00           C  
ATOM   2841  NH1 ARG   197      45.686  59.332  17.139  1.00  0.00           N  
ATOM   2842 HH11 ARG   197      45.631  59.479  16.141  1.00  0.00           H  
ATOM   2843 HH12 ARG   197      46.576  59.265  17.612  1.00  0.00           H  
ATOM   2844  NH2 ARG   197      44.870  58.790  19.010  1.00  0.00           N  
ATOM   2845 HH21 ARG   197      44.100  58.625  19.643  1.00  0.00           H  
ATOM   2846 HH22 ARG   197      45.761  58.443  19.335  1.00  0.00           H  
ATOM   2847  C   ARG   197      39.249  56.651  18.812  1.00  0.00           C  
ATOM   2848  O   ARG   197      39.966  55.772  18.338  1.00  0.00           O  
ATOM   2849  N   ARG   198      37.998  56.939  18.302  1.00  0.00           N  
ATOM   2850  H   ARG   198      37.470  57.774  18.511  1.00  0.00           H  
ATOM   2851  CA  ARG   198      37.309  55.994  17.464  1.00  0.00           C  
ATOM   2852  HA  ARG   198      38.082  55.366  17.022  1.00  0.00           H  
ATOM   2853  CB  ARG   198      36.374  55.198  18.408  1.00  0.00           C  
ATOM   2854  HB2 ARG   198      35.851  55.908  19.048  1.00  0.00           H  
ATOM   2855  HB3 ARG   198      35.568  54.740  17.834  1.00  0.00           H  
ATOM   2856  CG  ARG   198      37.159  54.189  19.387  1.00  0.00           C  
ATOM   2857  HG2 ARG   198      37.874  54.719  20.015  1.00  0.00           H  
ATOM   2858  HG3 ARG   198      36.468  53.725  20.091  1.00  0.00           H  
ATOM   2859  CD  ARG   198      37.852  52.980  18.709  1.00  0.00           C  
ATOM   2860  HD2 ARG   198      37.092  52.493  18.098  1.00  0.00           H  
ATOM   2861  HD3 ARG   198      38.730  53.294  18.145  1.00  0.00           H  
ATOM   2862  NE  ARG   198      38.241  51.993  19.679  1.00  0.00           N  
ATOM   2863  HE  ARG   198      38.188  52.262  20.651  1.00  0.00           H  
ATOM   2864  CZ  ARG   198      38.817  50.841  19.417  1.00  0.00           C  
ATOM   2865  NH1 ARG   198      39.202  50.044  20.349  1.00  0.00           N  
ATOM   2866 HH11 ARG   198      38.970  50.228  21.315  1.00  0.00           H  
ATOM   2867 HH12 ARG   198      39.740  49.216  20.136  1.00  0.00           H  
ATOM   2868  NH2 ARG   198      38.976  50.414  18.197  1.00  0.00           N  
ATOM   2869 HH21 ARG   198      38.578  51.058  17.529  1.00  0.00           H  
ATOM   2870 HH22 ARG   198      39.513  49.579  18.015  1.00  0.00           H  
ATOM   2871  C   ARG   198      36.424  56.666  16.405  1.00  0.00           C  
ATOM   2872  O   ARG   198      36.146  57.838  16.490  1.00  0.00           O  
ATOM   2873  N   GLN   199      36.003  55.876  15.444  1.00  0.00           N  
ATOM   2874  H   GLN   199      36.397  54.946  15.403  1.00  0.00           H  
ATOM   2875  CA  GLN   199      34.867  56.205  14.532  1.00  0.00           C  
ATOM   2876  HA  GLN   199      35.015  57.212  14.143  1.00  0.00           H  
ATOM   2877  CB  GLN   199      34.745  55.211  13.358  1.00  0.00           C  
ATOM   2878  HB2 GLN   199      35.044  54.223  13.708  1.00  0.00           H  
ATOM   2879  HB3 GLN   199      33.692  55.219  13.076  1.00  0.00           H  
ATOM   2880  CG  GLN   199      35.676  55.552  12.161  1.00  0.00           C  
ATOM   2881  HG2 GLN   199      35.278  56.475  11.738  1.00  0.00           H  
ATOM   2882  HG3 GLN   199      36.710  55.790  12.410  1.00  0.00           H  
ATOM   2883  CD  GLN   199      35.532  54.420  11.219  1.00  0.00           C  
ATOM   2884  OE1 GLN   199      36.195  53.356  11.371  1.00  0.00           O  
ATOM   2885  NE2 GLN   199      34.617  54.501  10.296  1.00  0.00           N  
ATOM   2886 HE21 GLN   199      34.036  55.316  10.159  1.00  0.00           H  
ATOM   2887 HE22 GLN   199      34.518  53.634   9.788  1.00  0.00           H  
ATOM   2888  C   GLN   199      33.486  56.255  15.236  1.00  0.00           C  
ATOM   2889  O   GLN   199      32.708  57.172  15.016  1.00  0.00           O  
ATOM   2890  N   ASP   200      33.364  55.420  16.250  1.00  0.00           N  
ATOM   2891  H   ASP   200      34.088  54.724  16.358  1.00  0.00           H  
ATOM   2892  CA  ASP   200      32.214  55.228  17.157  1.00  0.00           C  
ATOM   2893  HA  ASP   200      31.286  55.251  16.587  1.00  0.00           H  
ATOM   2894  CB  ASP   200      32.378  53.899  17.724  1.00  0.00           C  
ATOM   2895  HB2 ASP   200      31.537  53.676  18.380  1.00  0.00           H  
ATOM   2896  HB3 ASP   200      33.281  53.820  18.330  1.00  0.00           H  
ATOM   2897  CG  ASP   200      32.567  52.853  16.624  1.00  0.00           C  
ATOM   2898  OD1 ASP   200      31.714  52.752  15.742  1.00  0.00           O  
ATOM   2899  OD2 ASP   200      33.446  52.000  16.690  1.00  0.00           O  
ATOM   2900  C   ASP   200      31.873  56.305  18.210  1.00  0.00           C  
ATOM   2901  O   ASP   200      30.832  56.232  18.862  1.00  0.00           O  
ATOM   2902  N   GLY   201      32.842  57.145  18.410  1.00  0.00           N  
ATOM   2903  H   GLY   201      33.663  57.112  17.822  1.00  0.00           H  
ATOM   2904  CA  GLY   201      32.736  58.209  19.342  1.00  0.00           C  
ATOM   2905  HA2 GLY   201      31.946  58.905  19.059  1.00  0.00           H  
ATOM   2906  HA3 GLY   201      32.529  57.733  20.300  1.00  0.00           H  
ATOM   2907  C   GLY   201      34.102  58.933  19.536  1.00  0.00           C  
ATOM   2908  O   GLY   201      35.171  58.266  19.214  1.00  0.00           O  
ATOM   2909  N   ALA   202      34.038  60.120  20.050  1.00  0.00           N  
ATOM   2910  H   ALA   202      33.093  60.354  20.319  1.00  0.00           H  
ATOM   2911  CA  ALA   202      35.223  60.978  20.224  1.00  0.00           C  
ATOM   2912  HA  ALA   202      35.691  60.964  19.239  1.00  0.00           H  
ATOM   2913  CB  ALA   202      34.854  62.469  20.435  1.00  0.00           C  
ATOM   2914  HB1 ALA   202      34.281  62.653  21.344  1.00  0.00           H  
ATOM   2915  HB2 ALA   202      34.168  62.816  19.662  1.00  0.00           H  
ATOM   2916  HB3 ALA   202      35.760  63.071  20.367  1.00  0.00           H  
ATOM   2917  C   ALA   202      36.329  60.428  21.157  1.00  0.00           C  
ATOM   2918  O   ALA   202      37.527  60.466  20.821  1.00  0.00           O  
ATOM   2919  N   LEU   203      35.926  59.729  22.215  1.00  0.00           N  
ATOM   2920  H   LEU   203      34.930  59.557  22.206  1.00  0.00           H  
ATOM   2921  CA  LEU   203      36.617  58.847  23.123  1.00  0.00           C  
ATOM   2922  HA  LEU   203      37.410  58.352  22.563  1.00  0.00           H  
ATOM   2923  CB  LEU   203      37.188  59.567  24.412  1.00  0.00           C  
ATOM   2924  HB2 LEU   203      36.572  60.335  24.879  1.00  0.00           H  
ATOM   2925  HB3 LEU   203      37.325  58.821  25.195  1.00  0.00           H  
ATOM   2926  CG  LEU   203      38.430  60.436  24.209  1.00  0.00           C  
ATOM   2927  HG  LEU   203      38.329  61.281  23.527  1.00  0.00           H  
ATOM   2928  CD1 LEU   203      38.851  60.872  25.626  1.00  0.00           C  
ATOM   2929 HD11 LEU   203      39.114  60.041  26.280  1.00  0.00           H  
ATOM   2930 HD12 LEU   203      38.049  61.380  26.161  1.00  0.00           H  
ATOM   2931 HD13 LEU   203      39.723  61.518  25.521  1.00  0.00           H  
ATOM   2932  CD2 LEU   203      39.575  59.602  23.707  1.00  0.00           C  
ATOM   2933 HD21 LEU   203      40.483  60.199  23.792  1.00  0.00           H  
ATOM   2934 HD22 LEU   203      39.711  58.702  24.307  1.00  0.00           H  
ATOM   2935 HD23 LEU   203      39.429  59.446  22.638  1.00  0.00           H  
ATOM   2936  C   LEU   203      35.676  57.722  23.585  1.00  0.00           C  
ATOM   2937  O   LEU   203      34.518  57.970  24.013  1.00  0.00           O  
ATOM   2938  N   VAL   204      36.185  56.494  23.438  1.00  0.00           N  
ATOM   2939  H   VAL   204      37.081  56.316  23.006  1.00  0.00           H  
ATOM   2940  CA  VAL   204      35.466  55.269  23.991  1.00  0.00           C  
ATOM   2941  HA  VAL   204      34.682  55.643  24.649  1.00  0.00           H  
ATOM   2942  CB  VAL   204      34.788  54.401  22.943  1.00  0.00           C  
ATOM   2943  HB  VAL   204      35.613  54.130  22.283  1.00  0.00           H  
ATOM   2944  CG1 VAL   204      33.970  53.123  23.381  1.00  0.00           C  
ATOM   2945 HG11 VAL   204      34.301  52.643  24.302  1.00  0.00           H  
ATOM   2946 HG12 VAL   204      32.912  53.311  23.566  1.00  0.00           H  
ATOM   2947 HG13 VAL   204      33.913  52.347  22.618  1.00  0.00           H  
ATOM   2948  CG2 VAL   204      33.932  55.245  22.029  1.00  0.00           C  
ATOM   2949 HG21 VAL   204      33.317  55.878  22.668  1.00  0.00           H  
ATOM   2950 HG22 VAL   204      33.223  54.693  21.411  1.00  0.00           H  
ATOM   2951 HG23 VAL   204      34.596  55.714  21.303  1.00  0.00           H  
ATOM   2952  C   VAL   204      36.367  54.427  24.851  1.00  0.00           C  
ATOM   2953  O   VAL   204      37.560  54.572  24.651  1.00  0.00           O  
ATOM   2954  N   TRP   205      35.866  53.604  25.793  1.00  0.00           N  
ATOM   2955  H   TRP   205      34.977  53.835  26.213  1.00  0.00           H  
ATOM   2956  CA  TRP   205      36.725  52.610  26.513  1.00  0.00           C  
ATOM   2957  HA  TRP   205      37.495  53.023  27.164  1.00  0.00           H  
ATOM   2958  CB  TRP   205      35.921  51.829  27.599  1.00  0.00           C  
ATOM   2959  HB2 TRP   205      35.224  51.132  27.133  1.00  0.00           H  
ATOM   2960  HB3 TRP   205      36.595  51.185  28.164  1.00  0.00           H  
ATOM   2961  CG  TRP   205      35.236  52.493  28.725  1.00  0.00           C  
ATOM   2962  CD1 TRP   205      35.236  53.786  29.025  1.00  0.00           C  
ATOM   2963  HD1 TRP   205      35.735  54.522  28.413  1.00  0.00           H  
ATOM   2964  NE1 TRP   205      34.306  53.968  30.074  1.00  0.00           N  
ATOM   2965  HE1 TRP   205      34.106  54.868  30.486  1.00  0.00           H  
ATOM   2966  CE2 TRP   205      33.574  52.913  30.302  1.00  0.00           C  
ATOM   2967  CZ2 TRP   205      32.545  52.645  31.197  1.00  0.00           C  
ATOM   2968  HZ2 TRP   205      32.129  53.356  31.896  1.00  0.00           H  
ATOM   2969  CH2 TRP   205      32.010  51.334  31.175  1.00  0.00           C  
ATOM   2970  HH2 TRP   205      31.163  51.191  31.830  1.00  0.00           H  
ATOM   2971  CZ3 TRP   205      32.422  50.308  30.302  1.00  0.00           C  
ATOM   2972  HZ3 TRP   205      32.064  49.298  30.437  1.00  0.00           H  
ATOM   2973  CE3 TRP   205      33.513  50.597  29.484  1.00  0.00           C  
ATOM   2974  HE3 TRP   205      33.866  49.766  28.891  1.00  0.00           H  
ATOM   2975  CD2 TRP   205      34.097  51.897  29.475  1.00  0.00           C  
ATOM   2976  C   TRP   205      37.489  51.680  25.580  1.00  0.00           C  
ATOM   2977  O   TRP   205      37.026  51.302  24.493  1.00  0.00           O  
ATOM   2978  N   SER   206      38.713  51.368  26.080  1.00  0.00           N  
ATOM   2979  H   SER   206      39.077  51.788  26.923  1.00  0.00           H  
ATOM   2980  CA  SER   206      39.649  50.597  25.246  1.00  0.00           C  
ATOM   2981  HA  SER   206      39.716  50.975  24.225  1.00  0.00           H  
ATOM   2982  CB  SER   206      41.046  50.750  25.784  1.00  0.00           C  
ATOM   2983  HB2 SER   206      40.950  50.599  26.859  1.00  0.00           H  
ATOM   2984  HB3 SER   206      41.787  50.114  25.301  1.00  0.00           H  
ATOM   2985  OG  SER   206      41.468  52.130  25.436  1.00  0.00           O  
ATOM   2986  HG  SER   206      42.286  52.293  25.911  1.00  0.00           H  
ATOM   2987  C   SER   206      39.240  49.075  25.306  1.00  0.00           C  
ATOM   2988  O   SER   206      38.835  48.617  26.407  1.00  0.00           O  
ATOM   2989  N   GLY   207      39.326  48.383  24.128  1.00  0.00           N  
ATOM   2990  H   GLY   207      39.528  48.903  23.286  1.00  0.00           H  
ATOM   2991  CA  GLY   207      39.264  46.947  24.026  1.00  0.00           C  
ATOM   2992  HA2 GLY   207      38.800  46.552  24.930  1.00  0.00           H  
ATOM   2993  HA3 GLY   207      38.728  46.632  23.131  1.00  0.00           H  
ATOM   2994  C   GLY   207      40.642  46.330  23.967  1.00  0.00           C  
ATOM   2995  O   GLY   207      41.614  47.004  23.809  1.00  0.00           O  
ATOM   2996  N   SER   208      40.714  44.996  23.872  1.00  0.00           N  
ATOM   2997  H   SER   208      39.895  44.407  23.825  1.00  0.00           H  
ATOM   2998  CA  SER   208      42.015  44.187  23.695  1.00  0.00           C  
ATOM   2999  HA  SER   208      42.753  44.378  24.474  1.00  0.00           H  
ATOM   3000  CB  SER   208      41.761  42.687  23.785  1.00  0.00           C  
ATOM   3001  HB2 SER   208      41.075  42.328  23.017  1.00  0.00           H  
ATOM   3002  HB3 SER   208      42.693  42.139  23.642  1.00  0.00           H  
ATOM   3003  OG  SER   208      41.274  42.382  25.098  1.00  0.00           O  
ATOM   3004  HG  SER   208      40.707  41.617  24.974  1.00  0.00           H  
ATOM   3005  C   SER   208      42.743  44.588  22.359  1.00  0.00           C  
ATOM   3006  O   SER   208      43.950  44.411  22.130  1.00  0.00           O  
ATOM   3007  N   ASP   209      42.019  45.010  21.344  1.00  0.00           N  
ATOM   3008  H   ASP   209      41.022  45.080  21.490  1.00  0.00           H  
ATOM   3009  CA  ASP   209      42.621  45.546  20.076  1.00  0.00           C  
ATOM   3010  HA  ASP   209      43.197  44.783  19.551  1.00  0.00           H  
ATOM   3011  CB  ASP   209      41.564  45.942  19.044  1.00  0.00           C  
ATOM   3012  HB2 ASP   209      40.764  45.201  19.059  1.00  0.00           H  
ATOM   3013  HB3 ASP   209      41.955  45.993  18.028  1.00  0.00           H  
ATOM   3014  CG  ASP   209      40.913  47.332  19.268  1.00  0.00           C  
ATOM   3015  OD1 ASP   209      40.309  47.521  20.384  1.00  0.00           O  
ATOM   3016  OD2 ASP   209      40.994  48.257  18.418  1.00  0.00           O  
ATOM   3017  C   ASP   209      43.503  46.820  20.322  1.00  0.00           C  
ATOM   3018  O   ASP   209      44.403  47.100  19.447  1.00  0.00           O  
ATOM   3019  N   VAL   210      43.190  47.670  21.281  1.00  0.00           N  
ATOM   3020  H   VAL   210      42.392  47.484  21.872  1.00  0.00           H  
ATOM   3021  CA  VAL   210      44.165  48.833  21.590  1.00  0.00           C  
ATOM   3022  HA  VAL   210      44.414  49.318  20.646  1.00  0.00           H  
ATOM   3023  CB  VAL   210      43.479  49.837  22.544  1.00  0.00           C  
ATOM   3024  HB  VAL   210      43.222  49.186  23.380  1.00  0.00           H  
ATOM   3025  CG1 VAL   210      44.418  51.050  22.905  1.00  0.00           C  
ATOM   3026 HG11 VAL   210      43.899  51.611  23.682  1.00  0.00           H  
ATOM   3027 HG12 VAL   210      44.558  51.765  22.094  1.00  0.00           H  
ATOM   3028 HG13 VAL   210      45.406  50.726  23.231  1.00  0.00           H  
ATOM   3029  CG2 VAL   210      42.299  50.542  21.920  1.00  0.00           C  
ATOM   3030 HG21 VAL   210      42.633  51.014  20.996  1.00  0.00           H  
ATOM   3031 HG22 VAL   210      41.887  51.238  22.650  1.00  0.00           H  
ATOM   3032 HG23 VAL   210      41.528  49.794  21.735  1.00  0.00           H  
ATOM   3033  C   VAL   210      45.441  48.246  22.231  1.00  0.00           C  
ATOM   3034  O   VAL   210      46.563  48.600  21.812  1.00  0.00           O  
ATOM   3035  N   VAL   211      45.311  47.143  22.975  1.00  0.00           N  
ATOM   3036  H   VAL   211      44.372  46.868  23.228  1.00  0.00           H  
ATOM   3037  CA  VAL   211      46.478  46.325  23.448  1.00  0.00           C  
ATOM   3038  HA  VAL   211      47.113  46.955  24.071  1.00  0.00           H  
ATOM   3039  CB  VAL   211      46.031  45.286  24.457  1.00  0.00           C  
ATOM   3040  HB  VAL   211      45.519  44.545  23.842  1.00  0.00           H  
ATOM   3041  CG1 VAL   211      47.262  44.623  25.153  1.00  0.00           C  
ATOM   3042 HG11 VAL   211      47.788  45.296  25.830  1.00  0.00           H  
ATOM   3043 HG12 VAL   211      46.940  43.758  25.733  1.00  0.00           H  
ATOM   3044 HG13 VAL   211      47.847  44.154  24.362  1.00  0.00           H  
ATOM   3045  CG2 VAL   211      45.044  45.819  25.511  1.00  0.00           C  
ATOM   3046 HG21 VAL   211      45.597  46.605  26.025  1.00  0.00           H  
ATOM   3047 HG22 VAL   211      44.162  46.204  24.999  1.00  0.00           H  
ATOM   3048 HG23 VAL   211      44.724  44.977  26.125  1.00  0.00           H  
ATOM   3049  C   VAL   211      47.215  45.673  22.296  1.00  0.00           C  
ATOM   3050  O   VAL   211      48.415  45.787  22.314  1.00  0.00           O  
ATOM   3051  N   MET   212      46.523  45.047  21.332  1.00  0.00           N  
ATOM   3052  H   MET   212      45.518  45.034  21.432  1.00  0.00           H  
ATOM   3053  CA  MET   212      47.082  44.319  20.183  1.00  0.00           C  
ATOM   3054  HA  MET   212      47.842  43.601  20.491  1.00  0.00           H  
ATOM   3055  CB  MET   212      46.039  43.378  19.586  1.00  0.00           C  
ATOM   3056  HB2 MET   212      45.329  43.938  18.979  1.00  0.00           H  
ATOM   3057  HB3 MET   212      45.507  42.815  20.354  1.00  0.00           H  
ATOM   3058  CG  MET   212      46.804  42.432  18.648  1.00  0.00           C  
ATOM   3059  HG2 MET   212      47.109  43.067  17.816  1.00  0.00           H  
ATOM   3060  HG3 MET   212      47.717  42.064  19.117  1.00  0.00           H  
ATOM   3061  SD  MET   212      45.949  40.976  18.007  1.00  0.00           S  
ATOM   3062  CE  MET   212      45.987  40.085  19.491  1.00  0.00           C  
ATOM   3063  HE1 MET   212      45.231  39.316  19.334  1.00  0.00           H  
ATOM   3064  HE2 MET   212      45.569  40.559  20.379  1.00  0.00           H  
ATOM   3065  HE3 MET   212      46.961  39.644  19.702  1.00  0.00           H  
ATOM   3066  C   MET   212      47.827  45.270  19.268  1.00  0.00           C  
ATOM   3067  O   MET   212      48.963  45.025  18.718  1.00  0.00           O  
ATOM   3068  N   GLY   213      47.179  46.445  19.045  1.00  0.00           N  
ATOM   3069  H   GLY   213      46.311  46.736  19.471  1.00  0.00           H  
ATOM   3070  CA  GLY   213      47.832  47.622  18.522  1.00  0.00           C  
ATOM   3071  HA2 GLY   213      48.814  47.789  18.966  1.00  0.00           H  
ATOM   3072  HA3 GLY   213      47.244  48.503  18.778  1.00  0.00           H  
ATOM   3073  C   GLY   213      48.090  47.543  17.030  1.00  0.00           C  
ATOM   3074  O   GLY   213      48.203  46.537  16.381  1.00  0.00           O  
ATOM   3075  N   GLU   214      48.396  48.769  16.597  1.00  0.00           N  
ATOM   3076  H   GLU   214      48.404  49.491  17.304  1.00  0.00           H  
ATOM   3077  CA  GLU   214      48.935  49.063  15.301  1.00  0.00           C  
ATOM   3078  HA  GLU   214      48.246  48.666  14.556  1.00  0.00           H  
ATOM   3079  CB  GLU   214      48.994  50.549  15.157  1.00  0.00           C  
ATOM   3080  HB2 GLU   214      49.433  50.687  14.169  1.00  0.00           H  
ATOM   3081  HB3 GLU   214      49.676  50.948  15.908  1.00  0.00           H  
ATOM   3082  CG  GLU   214      47.688  51.418  15.220  1.00  0.00           C  
ATOM   3083  HG2 GLU   214      47.517  51.420  16.296  1.00  0.00           H  
ATOM   3084  HG3 GLU   214      47.938  52.474  15.115  1.00  0.00           H  
ATOM   3085  CD  GLU   214      46.614  50.921  14.271  1.00  0.00           C  
ATOM   3086  OE1 GLU   214      46.937  50.395  13.161  1.00  0.00           O  
ATOM   3087  OE2 GLU   214      45.413  51.154  14.574  1.00  0.00           O  
ATOM   3088  C   GLU   214      50.195  48.325  14.975  1.00  0.00           C  
ATOM   3089  O   GLU   214      50.419  47.920  13.833  1.00  0.00           O  
ATOM   3090  N   ALA   215      51.018  48.075  15.955  1.00  0.00           N  
ATOM   3091  H   ALA   215      50.715  48.237  16.904  1.00  0.00           H  
ATOM   3092  CA  ALA   215      52.343  47.340  15.751  1.00  0.00           C  
ATOM   3093  HA  ALA   215      52.927  47.858  14.991  1.00  0.00           H  
ATOM   3094  CB  ALA   215      53.137  47.392  17.032  1.00  0.00           C  
ATOM   3095  HB1 ALA   215      52.551  47.475  17.947  1.00  0.00           H  
ATOM   3096  HB2 ALA   215      53.742  48.298  17.005  1.00  0.00           H  
ATOM   3097  HB3 ALA   215      53.786  46.537  17.220  1.00  0.00           H  
ATOM   3098  C   ALA   215      52.091  45.890  15.400  1.00  0.00           C  
ATOM   3099  O   ALA   215      52.968  45.325  14.682  1.00  0.00           O  
ATOM   3100  N   THR   216      51.002  45.249  15.790  1.00  0.00           N  
ATOM   3101  H   THR   216      50.541  45.668  16.585  1.00  0.00           H  
ATOM   3102  CA  THR   216      50.579  43.927  15.246  1.00  0.00           C  
ATOM   3103  HA  THR   216      51.426  43.243  15.190  1.00  0.00           H  
ATOM   3104  CB  THR   216      49.711  43.165  16.352  1.00  0.00           C  
ATOM   3105  HB  THR   216      48.815  43.783  16.295  1.00  0.00           H  
ATOM   3106  CG2 THR   216      49.376  41.706  16.186  1.00  0.00           C  
ATOM   3107 HG21 THR   216      50.252  41.124  16.473  1.00  0.00           H  
ATOM   3108 HG22 THR   216      48.584  41.524  16.912  1.00  0.00           H  
ATOM   3109 HG23 THR   216      48.931  41.541  15.204  1.00  0.00           H  
ATOM   3110  OG1 THR   216      50.381  43.177  17.548  1.00  0.00           O  
ATOM   3111  HG1 THR   216      50.176  44.007  17.985  1.00  0.00           H  
ATOM   3112  C   THR   216      49.801  43.954  13.938  1.00  0.00           C  
ATOM   3113  O   THR   216      49.970  43.013  13.165  1.00  0.00           O  
ATOM   3114  N   ARG   217      48.900  44.910  13.781  1.00  0.00           N  
ATOM   3115  H   ARG   217      48.554  45.339  14.628  1.00  0.00           H  
ATOM   3116  CA  ARG   217      48.032  45.026  12.635  1.00  0.00           C  
ATOM   3117  HA  ARG   217      47.557  44.051  12.527  1.00  0.00           H  
ATOM   3118  CB  ARG   217      46.932  45.964  12.928  1.00  0.00           C  
ATOM   3119  HB2 ARG   217      47.337  46.932  13.225  1.00  0.00           H  
ATOM   3120  HB3 ARG   217      46.402  46.167  11.997  1.00  0.00           H  
ATOM   3121  CG  ARG   217      45.827  45.486  13.890  1.00  0.00           C  
ATOM   3122  HG2 ARG   217      45.386  44.544  13.565  1.00  0.00           H  
ATOM   3123  HG3 ARG   217      46.279  45.234  14.849  1.00  0.00           H  
ATOM   3124  CD  ARG   217      44.625  46.507  13.950  1.00  0.00           C  
ATOM   3125  HD2 ARG   217      44.348  46.729  12.919  1.00  0.00           H  
ATOM   3126  HD3 ARG   217      43.767  45.982  14.370  1.00  0.00           H  
ATOM   3127  NE  ARG   217      44.863  47.716  14.697  1.00  0.00           N  
ATOM   3128  HE  ARG   217      45.186  48.530  14.194  1.00  0.00           H  
ATOM   3129  CZ  ARG   217      44.641  48.020  15.923  1.00  0.00           C  
ATOM   3130  NH1 ARG   217      44.214  47.034  16.616  1.00  0.00           N  
ATOM   3131 HH11 ARG   217      44.126  46.160  16.119  1.00  0.00           H  
ATOM   3132 HH12 ARG   217      44.225  47.017  17.626  1.00  0.00           H  
ATOM   3133  NH2 ARG   217      44.925  49.181  16.406  1.00  0.00           N  
ATOM   3134 HH21 ARG   217      44.974  49.989  15.803  1.00  0.00           H  
ATOM   3135 HH22 ARG   217      44.912  49.490  17.368  1.00  0.00           H  
ATOM   3136  C   ARG   217      48.678  45.432  11.369  1.00  0.00           C  
ATOM   3137  O   ARG   217      48.326  44.964  10.319  1.00  0.00           O  
ATOM   3138  N   ASP   218      49.939  45.965  11.468  1.00  0.00           N  
ATOM   3139  H   ASP   218      50.178  46.518  12.278  1.00  0.00           H  
ATOM   3140  CA  ASP   218      50.891  46.061  10.330  1.00  0.00           C  
ATOM   3141  HA  ASP   218      50.259  46.163   9.448  1.00  0.00           H  
ATOM   3142  CB  ASP   218      51.698  47.360  10.632  1.00  0.00           C  
ATOM   3143  HB2 ASP   218      52.525  47.511   9.938  1.00  0.00           H  
ATOM   3144  HB3 ASP   218      52.157  47.298  11.619  1.00  0.00           H  
ATOM   3145  CG  ASP   218      50.916  48.675  10.629  1.00  0.00           C  
ATOM   3146  OD1 ASP   218      51.422  49.708  11.111  1.00  0.00           O  
ATOM   3147  OD2 ASP   218      49.851  48.739   9.948  1.00  0.00           O  
ATOM   3148  C   ASP   218      51.796  44.848  10.076  1.00  0.00           C  
ATOM   3149  O   ASP   218      52.467  44.837   8.998  1.00  0.00           O  
ATOM   3150  N   ASN   219      51.966  43.897  11.028  1.00  0.00           N  
ATOM   3151  H   ASN   219      51.268  43.972  11.754  1.00  0.00           H  
ATOM   3152  CA  ASN   219      52.919  42.763  10.879  1.00  0.00           C  
ATOM   3153  HA  ASN   219      53.843  43.143  10.443  1.00  0.00           H  
ATOM   3154  CB  ASN   219      53.225  42.294  12.310  1.00  0.00           C  
ATOM   3155  HB2 ASN   219      52.420  41.658  12.680  1.00  0.00           H  
ATOM   3156  HB3 ASN   219      53.391  43.192  12.905  1.00  0.00           H  
ATOM   3157  CG  ASN   219      54.398  41.372  12.416  1.00  0.00           C  
ATOM   3158  OD1 ASN   219      54.904  40.887  11.430  1.00  0.00           O  
ATOM   3159  ND2 ASN   219      55.013  41.167  13.547  1.00  0.00           N  
ATOM   3160 HD21 ASN   219      54.701  41.576  14.415  1.00  0.00           H  
ATOM   3161 HD22 ASN   219      55.851  40.607  13.480  1.00  0.00           H  
ATOM   3162  C   ASN   219      52.372  41.685   9.966  1.00  0.00           C  
ATOM   3163  O   ASN   219      51.330  41.034  10.211  1.00  0.00           O  
ATOM   3164  N   PRO   220      52.979  41.434   8.803  1.00  0.00           N  
ATOM   3165  CD  PRO   220      54.145  42.139   8.266  1.00  0.00           C  
ATOM   3166  HD2 PRO   220      53.930  43.202   8.150  1.00  0.00           H  
ATOM   3167  HD3 PRO   220      55.012  42.106   8.925  1.00  0.00           H  
ATOM   3168  CG  PRO   220      54.448  41.585   6.873  1.00  0.00           C  
ATOM   3169  HG2 PRO   220      54.599  42.429   6.200  1.00  0.00           H  
ATOM   3170  HG3 PRO   220      55.346  40.969   6.868  1.00  0.00           H  
ATOM   3171  CB  PRO   220      53.233  40.748   6.524  1.00  0.00           C  
ATOM   3172  HB2 PRO   220      53.641  39.867   6.029  1.00  0.00           H  
ATOM   3173  HB3 PRO   220      52.531  41.292   5.892  1.00  0.00           H  
ATOM   3174  CA  PRO   220      52.688  40.301   7.907  1.00  0.00           C  
ATOM   3175  HA  PRO   220      51.633  40.138   7.685  1.00  0.00           H  
ATOM   3176  C   PRO   220      53.163  39.010   8.503  1.00  0.00           C  
ATOM   3177  O   PRO   220      52.699  37.940   8.060  1.00  0.00           O  
ATOM   3178  N   GLN   221      54.009  38.940   9.541  1.00  0.00           N  
ATOM   3179  H   GLN   221      54.378  39.819   9.876  1.00  0.00           H  
ATOM   3180  CA  GLN   221      54.363  37.737  10.212  1.00  0.00           C  
ATOM   3181  HA  GLN   221      54.297  36.996   9.416  1.00  0.00           H  
ATOM   3182  CB  GLN   221      55.771  37.921  10.825  1.00  0.00           C  
ATOM   3183  HB2 GLN   221      55.629  38.518  11.726  1.00  0.00           H  
ATOM   3184  HB3 GLN   221      56.142  36.925  11.069  1.00  0.00           H  
ATOM   3185  CG  GLN   221      56.803  38.649   9.901  1.00  0.00           C  
ATOM   3186  HG2 GLN   221      56.542  39.653   9.564  1.00  0.00           H  
ATOM   3187  HG3 GLN   221      57.642  38.734  10.592  1.00  0.00           H  
ATOM   3188  CD  GLN   221      57.256  37.734   8.677  1.00  0.00           C  
ATOM   3189  OE1 GLN   221      56.847  38.004   7.501  1.00  0.00           O  
ATOM   3190  NE2 GLN   221      57.987  36.673   8.806  1.00  0.00           N  
ATOM   3191 HE21 GLN   221      58.467  36.407   9.654  1.00  0.00           H  
ATOM   3192 HE22 GLN   221      58.361  36.247   7.970  1.00  0.00           H  
ATOM   3193  C   GLN   221      53.397  37.376  11.387  1.00  0.00           C  
ATOM   3194  O   GLN   221      53.529  36.270  11.951  1.00  0.00           O  
ATOM   3195  N   PHE   222      52.446  38.261  11.776  1.00  0.00           N  
ATOM   3196  H   PHE   222      52.384  39.154  11.309  1.00  0.00           H  
ATOM   3197  CA  PHE   222      51.430  37.966  12.739  1.00  0.00           C  
ATOM   3198  HA  PHE   222      51.851  37.339  13.525  1.00  0.00           H  
ATOM   3199  CB  PHE   222      50.947  39.273  13.314  1.00  0.00           C  
ATOM   3200  HB2 PHE   222      51.768  39.786  13.815  1.00  0.00           H  
ATOM   3201  HB3 PHE   222      50.573  39.989  12.582  1.00  0.00           H  
ATOM   3202  CG  PHE   222      49.876  38.938  14.329  1.00  0.00           C  
ATOM   3203  CD1 PHE   222      50.282  38.351  15.557  1.00  0.00           C  
ATOM   3204  HD1 PHE   222      51.326  38.237  15.809  1.00  0.00           H  
ATOM   3205  CE1 PHE   222      49.301  37.948  16.476  1.00  0.00           C  
ATOM   3206  HE1 PHE   222      49.575  37.495  17.417  1.00  0.00           H  
ATOM   3207  CZ  PHE   222      47.924  38.061  16.077  1.00  0.00           C  
ATOM   3208  HZ  PHE   222      47.143  37.798  16.774  1.00  0.00           H  
ATOM   3209  CE2 PHE   222      47.571  38.695  14.887  1.00  0.00           C  
ATOM   3210  HE2 PHE   222      46.544  38.914  14.634  1.00  0.00           H  
ATOM   3211  CD2 PHE   222      48.513  39.060  13.970  1.00  0.00           C  
ATOM   3212  HD2 PHE   222      48.231  39.388  12.981  1.00  0.00           H  
ATOM   3213  C   PHE   222      50.357  37.242  12.060  1.00  0.00           C  
ATOM   3214  O   PHE   222      50.071  37.467  10.902  1.00  0.00           O  
ATOM   3215  N   GLU   223      49.594  36.345  12.774  1.00  0.00           N  
ATOM   3216  H   GLU   223      49.969  36.117  13.684  1.00  0.00           H  
ATOM   3217  CA  GLU   223      48.302  35.732  12.362  1.00  0.00           C  
ATOM   3218  HA  GLU   223      47.829  36.600  11.902  1.00  0.00           H  
ATOM   3219  CB  GLU   223      48.667  34.582  11.396  1.00  0.00           C  
ATOM   3220  HB2 GLU   223      49.231  34.988  10.557  1.00  0.00           H  
ATOM   3221  HB3 GLU   223      49.242  33.847  11.960  1.00  0.00           H  
ATOM   3222  CG  GLU   223      47.373  33.917  10.821  1.00  0.00           C  
ATOM   3223  HG2 GLU   223      47.715  33.097  10.189  1.00  0.00           H  
ATOM   3224  HG3 GLU   223      46.745  33.526  11.621  1.00  0.00           H  
ATOM   3225  CD  GLU   223      46.539  34.903   9.981  1.00  0.00           C  
ATOM   3226  OE1 GLU   223      45.907  35.796  10.494  1.00  0.00           O  
ATOM   3227  OE2 GLU   223      46.879  34.904   8.739  1.00  0.00           O  
ATOM   3228  C   GLU   223      47.489  35.324  13.575  1.00  0.00           C  
ATOM   3229  O   GLU   223      47.996  34.981  14.619  1.00  0.00           O  
ATOM   3230  N   LEU   224      46.154  35.545  13.551  1.00  0.00           N  
ATOM   3231  H   LEU   224      45.798  35.839  12.652  1.00  0.00           H  
ATOM   3232  CA  LEU   224      45.190  35.068  14.528  1.00  0.00           C  
ATOM   3233  HA  LEU   224      45.755  34.425  15.203  1.00  0.00           H  
ATOM   3234  CB  LEU   224      44.540  36.335  15.135  1.00  0.00           C  
ATOM   3235  HB2 LEU   224      45.320  36.734  15.784  1.00  0.00           H  
ATOM   3236  HB3 LEU   224      44.372  37.015  14.300  1.00  0.00           H  
ATOM   3237  CG  LEU   224      43.231  36.425  15.997  1.00  0.00           C  
ATOM   3238  HG  LEU   224      42.410  35.971  15.443  1.00  0.00           H  
ATOM   3239  CD1 LEU   224      43.354  35.677  17.307  1.00  0.00           C  
ATOM   3240 HD11 LEU   224      44.160  36.049  17.940  1.00  0.00           H  
ATOM   3241 HD12 LEU   224      43.346  34.595  17.183  1.00  0.00           H  
ATOM   3242 HD13 LEU   224      42.522  35.908  17.972  1.00  0.00           H  
ATOM   3243  CD2 LEU   224      42.997  37.920  16.261  1.00  0.00           C  
ATOM   3244 HD21 LEU   224      42.678  38.373  15.323  1.00  0.00           H  
ATOM   3245 HD22 LEU   224      43.942  38.305  16.645  1.00  0.00           H  
ATOM   3246 HD23 LEU   224      42.153  38.094  16.928  1.00  0.00           H  
ATOM   3247  C   LEU   224      44.130  34.131  13.945  1.00  0.00           C  
ATOM   3248  O   LEU   224      43.697  34.367  12.819  1.00  0.00           O  
ATOM   3249  N   PHE   225      43.714  33.117  14.662  1.00  0.00           N  
ATOM   3250  H   PHE   225      44.198  32.933  15.530  1.00  0.00           H  
ATOM   3251  CA  PHE   225      42.792  32.111  14.189  1.00  0.00           C  
ATOM   3252  HA  PHE   225      42.433  32.277  13.173  1.00  0.00           H  
ATOM   3253  CB  PHE   225      43.519  30.714  14.049  1.00  0.00           C  
ATOM   3254  HB2 PHE   225      43.939  30.451  15.020  1.00  0.00           H  
ATOM   3255  HB3 PHE   225      42.797  29.977  13.697  1.00  0.00           H  
ATOM   3256  CG  PHE   225      44.552  30.696  13.048  1.00  0.00           C  
ATOM   3257  CD1 PHE   225      44.381  30.228  11.685  1.00  0.00           C  
ATOM   3258  HD1 PHE   225      43.487  29.769  11.289  1.00  0.00           H  
ATOM   3259  CE1 PHE   225      45.515  30.297  10.849  1.00  0.00           C  
ATOM   3260  HE1 PHE   225      45.475  29.900   9.846  1.00  0.00           H  
ATOM   3261  CZ  PHE   225      46.729  30.704  11.334  1.00  0.00           C  
ATOM   3262  HZ  PHE   225      47.539  30.764  10.623  1.00  0.00           H  
ATOM   3263  CE2 PHE   225      46.918  30.878  12.696  1.00  0.00           C  
ATOM   3264  HE2 PHE   225      47.935  31.088  12.995  1.00  0.00           H  
ATOM   3265  CD2 PHE   225      45.868  30.961  13.539  1.00  0.00           C  
ATOM   3266  HD2 PHE   225      46.065  31.142  14.585  1.00  0.00           H  
ATOM   3267  C   PHE   225      41.577  31.981  15.119  1.00  0.00           C  
ATOM   3268  O   PHE   225      41.653  31.617  16.298  1.00  0.00           O  
ATOM   3269  N   ASP   226      40.364  32.406  14.679  1.00  0.00           N  
ATOM   3270  H   ASP   226      40.334  32.700  13.714  1.00  0.00           H  
ATOM   3271  CA  ASP   226      39.109  32.392  15.506  1.00  0.00           C  
ATOM   3272  HA  ASP   226      39.405  32.691  16.511  1.00  0.00           H  
ATOM   3273  CB  ASP   226      38.070  33.440  15.049  1.00  0.00           C  
ATOM   3274  HB2 ASP   226      37.280  33.577  15.787  1.00  0.00           H  
ATOM   3275  HB3 ASP   226      38.526  34.425  14.956  1.00  0.00           H  
ATOM   3276  CG  ASP   226      37.304  33.097  13.832  1.00  0.00           C  
ATOM   3277  OD1 ASP   226      37.606  32.086  13.193  1.00  0.00           O  
ATOM   3278  OD2 ASP   226      36.404  33.871  13.397  1.00  0.00           O  
ATOM   3279  C   ASP   226      38.381  30.986  15.610  1.00  0.00           C  
ATOM   3280  O   ASP   226      38.505  30.078  14.747  1.00  0.00           O  
ATOM   3281  N   GLU   227      37.521  30.817  16.635  1.00  0.00           N  
ATOM   3282  H   GLU   227      37.375  31.582  17.279  1.00  0.00           H  
ATOM   3283  CA  GLU   227      36.786  29.618  16.871  1.00  0.00           C  
ATOM   3284  HA  GLU   227      36.483  29.777  17.906  1.00  0.00           H  
ATOM   3285  CB  GLU   227      35.583  29.550  15.925  1.00  0.00           C  
ATOM   3286  HB2 GLU   227      34.984  28.729  16.319  1.00  0.00           H  
ATOM   3287  HB3 GLU   227      35.882  29.250  14.921  1.00  0.00           H  
ATOM   3288  CG  GLU   227      34.635  30.769  15.765  1.00  0.00           C  
ATOM   3289  HG2 GLU   227      34.311  31.099  16.752  1.00  0.00           H  
ATOM   3290  HG3 GLU   227      35.166  31.558  15.233  1.00  0.00           H  
ATOM   3291  CD  GLU   227      33.314  30.523  15.029  1.00  0.00           C  
ATOM   3292  OE1 GLU   227      32.848  31.501  14.361  1.00  0.00           O  
ATOM   3293  OE2 GLU   227      32.745  29.425  15.019  1.00  0.00           O  
ATOM   3294  C   GLU   227      37.561  28.315  17.057  1.00  0.00           C  
ATOM   3295  O   GLU   227      37.185  27.241  16.597  1.00  0.00           O  
ATOM   3296  N   SER   228      38.810  28.391  17.494  1.00  0.00           N  
ATOM   3297  H   SER   228      38.922  29.272  17.976  1.00  0.00           H  
ATOM   3298  CA  SER   228      39.864  27.448  17.454  1.00  0.00           C  
ATOM   3299  HA  SER   228      39.559  26.504  17.002  1.00  0.00           H  
ATOM   3300  CB  SER   228      41.050  28.065  16.648  1.00  0.00           C  
ATOM   3301  HB2 SER   228      41.315  28.988  17.163  1.00  0.00           H  
ATOM   3302  HB3 SER   228      41.938  27.433  16.644  1.00  0.00           H  
ATOM   3303  OG  SER   228      40.642  28.392  15.310  1.00  0.00           O  
ATOM   3304  HG  SER   228      40.033  29.134  15.343  1.00  0.00           H  
ATOM   3305  C   SER   228      40.318  27.057  18.899  1.00  0.00           C  
ATOM   3306  O   SER   228      41.096  27.698  19.592  1.00  0.00           O  
ATOM   3307  N   LEU   229      39.906  25.828  19.334  1.00  0.00           N  
ATOM   3308  H   LEU   229      39.468  25.327  18.574  1.00  0.00           H  
ATOM   3309  CA  LEU   229      39.990  25.294  20.696  1.00  0.00           C  
ATOM   3310  HA  LEU   229      39.947  26.073  21.457  1.00  0.00           H  
ATOM   3311  CB  LEU   229      38.906  24.190  20.846  1.00  0.00           C  
ATOM   3312  HB2 LEU   229      37.884  24.568  20.857  1.00  0.00           H  
ATOM   3313  HB3 LEU   229      38.935  23.657  19.895  1.00  0.00           H  
ATOM   3314  CG  LEU   229      39.105  23.167  21.931  1.00  0.00           C  
ATOM   3315  HG  LEU   229      39.883  22.476  21.607  1.00  0.00           H  
ATOM   3316  CD1 LEU   229      39.402  23.749  23.352  1.00  0.00           C  
ATOM   3317 HD11 LEU   229      39.286  23.028  24.161  1.00  0.00           H  
ATOM   3318 HD12 LEU   229      40.439  24.036  23.528  1.00  0.00           H  
ATOM   3319 HD13 LEU   229      38.728  24.588  23.525  1.00  0.00           H  
ATOM   3320  CD2 LEU   229      37.826  22.320  21.945  1.00  0.00           C  
ATOM   3321 HD21 LEU   229      38.081  21.490  22.604  1.00  0.00           H  
ATOM   3322 HD22 LEU   229      37.606  21.946  20.945  1.00  0.00           H  
ATOM   3323 HD23 LEU   229      37.011  22.915  22.357  1.00  0.00           H  
ATOM   3324  C   LEU   229      41.444  24.796  20.968  1.00  0.00           C  
ATOM   3325  O   LEU   229      41.791  23.701  20.508  1.00  0.00           O  
ATOM   3326  N   VAL   230      42.315  25.474  21.801  1.00  0.00           N  
ATOM   3327  H   VAL   230      41.956  26.210  22.392  1.00  0.00           H  
ATOM   3328  CA  VAL   230      43.633  24.848  22.183  1.00  0.00           C  
ATOM   3329  HA  VAL   230      44.077  24.286  21.361  1.00  0.00           H  
ATOM   3330  CB  VAL   230      44.713  25.985  22.514  1.00  0.00           C  
ATOM   3331  HB  VAL   230      44.314  26.503  23.387  1.00  0.00           H  
ATOM   3332  CG1 VAL   230      46.076  25.332  22.912  1.00  0.00           C  
ATOM   3333 HG11 VAL   230      46.838  26.087  23.105  1.00  0.00           H  
ATOM   3334 HG12 VAL   230      45.937  24.651  23.751  1.00  0.00           H  
ATOM   3335 HG13 VAL   230      46.324  24.679  22.076  1.00  0.00           H  
ATOM   3336  CG2 VAL   230      44.983  26.839  21.290  1.00  0.00           C  
ATOM   3337 HG21 VAL   230      45.223  26.267  20.393  1.00  0.00           H  
ATOM   3338 HG22 VAL   230      44.162  27.534  21.120  1.00  0.00           H  
ATOM   3339 HG23 VAL   230      45.783  27.556  21.475  1.00  0.00           H  
ATOM   3340  C   VAL   230      43.476  23.872  23.374  1.00  0.00           C  
ATOM   3341  O   VAL   230      43.030  24.271  24.477  1.00  0.00           O  
ATOM   3342  N   THR   231      43.654  22.507  23.073  1.00  0.00           N  
ATOM   3343  H   THR   231      44.086  22.268  22.192  1.00  0.00           H  
ATOM   3344  CA  THR   231      43.436  21.324  23.882  1.00  0.00           C  
ATOM   3345  HA  THR   231      42.661  21.606  24.594  1.00  0.00           H  
ATOM   3346  CB  THR   231      43.093  20.104  23.093  1.00  0.00           C  
ATOM   3347  HB  THR   231      42.913  19.315  23.823  1.00  0.00           H  
ATOM   3348  CG2 THR   231      41.816  20.170  22.318  1.00  0.00           C  
ATOM   3349 HG21 THR   231      41.076  20.798  22.815  1.00  0.00           H  
ATOM   3350 HG22 THR   231      41.904  20.686  21.362  1.00  0.00           H  
ATOM   3351 HG23 THR   231      41.411  19.184  22.092  1.00  0.00           H  
ATOM   3352  OG1 THR   231      44.122  19.593  22.246  1.00  0.00           O  
ATOM   3353  HG1 THR   231      44.565  20.287  21.752  1.00  0.00           H  
ATOM   3354  C   THR   231      44.625  21.008  24.784  1.00  0.00           C  
ATOM   3355  O   THR   231      44.388  20.633  25.901  1.00  0.00           O  
ATOM   3356  N   ARG   232      45.873  21.140  24.246  1.00  0.00           N  
ATOM   3357  H   ARG   232      45.817  21.342  23.258  1.00  0.00           H  
ATOM   3358  CA  ARG   232      47.085  20.948  24.988  1.00  0.00           C  
ATOM   3359  HA  ARG   232      46.897  21.244  26.020  1.00  0.00           H  
ATOM   3360  CB  ARG   232      47.609  19.503  24.963  1.00  0.00           C  
ATOM   3361  HB2 ARG   232      47.609  19.259  23.901  1.00  0.00           H  
ATOM   3362  HB3 ARG   232      48.641  19.371  25.289  1.00  0.00           H  
ATOM   3363  CG  ARG   232      46.763  18.356  25.676  1.00  0.00           C  
ATOM   3364  HG2 ARG   232      46.473  18.627  26.691  1.00  0.00           H  
ATOM   3365  HG3 ARG   232      45.831  18.160  25.145  1.00  0.00           H  
ATOM   3366  CD  ARG   232      47.410  16.991  25.877  1.00  0.00           C  
ATOM   3367  HD2 ARG   232      48.369  17.194  26.354  1.00  0.00           H  
ATOM   3368  HD3 ARG   232      46.776  16.391  26.530  1.00  0.00           H  
ATOM   3369  NE  ARG   232      47.729  16.283  24.602  1.00  0.00           N  
ATOM   3370  HE  ARG   232      47.706  16.777  23.721  1.00  0.00           H  
ATOM   3371  CZ  ARG   232      48.510  15.318  24.506  1.00  0.00           C  
ATOM   3372  NH1 ARG   232      49.009  14.601  25.482  1.00  0.00           N  
ATOM   3373 HH11 ARG   232      48.767  14.770  26.448  1.00  0.00           H  
ATOM   3374 HH12 ARG   232      49.677  13.862  25.318  1.00  0.00           H  
ATOM   3375  NH2 ARG   232      48.798  14.940  23.298  1.00  0.00           N  
ATOM   3376 HH21 ARG   232      48.259  15.285  22.516  1.00  0.00           H  
ATOM   3377 HH22 ARG   232      49.463  14.203  23.117  1.00  0.00           H  
ATOM   3378  C   ARG   232      48.192  21.901  24.523  1.00  0.00           C  
ATOM   3379  O   ARG   232      48.458  22.075  23.335  1.00  0.00           O  
ATOM   3380  N   VAL   233      49.013  22.278  25.411  1.00  0.00           N  
ATOM   3381  H   VAL   233      48.772  22.122  26.379  1.00  0.00           H  
ATOM   3382  CA  VAL   233      50.497  22.471  25.108  1.00  0.00           C  
ATOM   3383  HA  VAL   233      50.606  23.143  24.257  1.00  0.00           H  
ATOM   3384  CB  VAL   233      51.176  23.175  26.385  1.00  0.00           C  
ATOM   3385  HB  VAL   233      51.073  22.416  27.160  1.00  0.00           H  
ATOM   3386  CG1 VAL   233      52.655  23.458  26.125  1.00  0.00           C  
ATOM   3387 HG11 VAL   233      52.829  24.133  26.964  1.00  0.00           H  
ATOM   3388 HG12 VAL   233      52.731  24.028  25.199  1.00  0.00           H  
ATOM   3389 HG13 VAL   233      53.234  22.543  26.244  1.00  0.00           H  
ATOM   3390  CG2 VAL   233      50.387  24.445  26.866  1.00  0.00           C  
ATOM   3391 HG21 VAL   233      50.625  25.307  26.243  1.00  0.00           H  
ATOM   3392 HG22 VAL   233      50.744  24.739  27.853  1.00  0.00           H  
ATOM   3393 HG23 VAL   233      49.324  24.208  26.832  1.00  0.00           H  
ATOM   3394  C   VAL   233      51.280  21.112  24.892  1.00  0.00           C  
ATOM   3395  O   VAL   233      51.001  20.109  25.502  1.00  0.00           O  
ATOM   3396  N   LEU   234      52.185  21.211  23.920  1.00  0.00           N  
ATOM   3397  H   LEU   234      52.353  22.137  23.555  1.00  0.00           H  
ATOM   3398  CA  LEU   234      53.161  20.157  23.504  1.00  0.00           C  
ATOM   3399  HA  LEU   234      52.794  19.282  24.041  1.00  0.00           H  
ATOM   3400  CB  LEU   234      53.066  19.895  21.987  1.00  0.00           C  
ATOM   3401  HB2 LEU   234      53.309  20.877  21.584  1.00  0.00           H  
ATOM   3402  HB3 LEU   234      53.893  19.288  21.619  1.00  0.00           H  
ATOM   3403  CG  LEU   234      51.658  19.427  21.571  1.00  0.00           C  
ATOM   3404  HG  LEU   234      50.988  20.270  21.743  1.00  0.00           H  
ATOM   3405  CD1 LEU   234      51.630  19.161  20.056  1.00  0.00           C  
ATOM   3406 HD11 LEU   234      52.299  18.327  19.842  1.00  0.00           H  
ATOM   3407 HD12 LEU   234      51.801  20.057  19.459  1.00  0.00           H  
ATOM   3408 HD13 LEU   234      50.619  18.949  19.706  1.00  0.00           H  
ATOM   3409  CD2 LEU   234      51.194  18.134  22.248  1.00  0.00           C  
ATOM   3410 HD21 LEU   234      52.007  17.576  22.713  1.00  0.00           H  
ATOM   3411 HD22 LEU   234      50.535  18.420  23.068  1.00  0.00           H  
ATOM   3412 HD23 LEU   234      50.842  17.436  21.488  1.00  0.00           H  
ATOM   3413  C   LEU   234      54.560  20.536  24.006  1.00  0.00           C  
ATOM   3414  O   LEU   234      54.856  21.733  24.030  1.00  0.00           O  
ATOM   3415  N   VAL   235      55.354  19.532  24.290  1.00  0.00           N  
ATOM   3416  H   VAL   235      54.982  18.611  24.107  1.00  0.00           H  
ATOM   3417  CA  VAL   235      56.530  19.609  25.155  1.00  0.00           C  
ATOM   3418  HA  VAL   235      56.932  20.619  25.073  1.00  0.00           H  
ATOM   3419  CB  VAL   235      56.058  19.514  26.662  1.00  0.00           C  
ATOM   3420  HB  VAL   235      55.420  20.374  26.865  1.00  0.00           H  
ATOM   3421  CG1 VAL   235      55.219  18.261  26.930  1.00  0.00           C  
ATOM   3422 HG11 VAL   235      54.511  17.945  26.164  1.00  0.00           H  
ATOM   3423 HG12 VAL   235      54.721  18.525  27.864  1.00  0.00           H  
ATOM   3424 HG13 VAL   235      55.872  17.404  27.094  1.00  0.00           H  
ATOM   3425  CG2 VAL   235      57.212  19.608  27.660  1.00  0.00           C  
ATOM   3426 HG21 VAL   235      57.845  18.728  27.542  1.00  0.00           H  
ATOM   3427 HG22 VAL   235      57.736  20.558  27.555  1.00  0.00           H  
ATOM   3428 HG23 VAL   235      56.881  19.520  28.695  1.00  0.00           H  
ATOM   3429  C   VAL   235      57.581  18.576  24.744  1.00  0.00           C  
ATOM   3430  O   VAL   235      57.178  17.446  24.712  1.00  0.00           O  
ATOM   3431  N   GLU   236      58.857  18.882  24.528  1.00  0.00           N  
ATOM   3432  H   GLU   236      59.137  19.846  24.636  1.00  0.00           H  
ATOM   3433  CA  GLU   236      59.893  17.962  23.931  1.00  0.00           C  
ATOM   3434  HA  GLU   236      59.777  16.970  24.368  1.00  0.00           H  
ATOM   3435  CB  GLU   236      59.911  17.913  22.375  1.00  0.00           C  
ATOM   3436  HB2 GLU   236      60.873  17.541  22.021  1.00  0.00           H  
ATOM   3437  HB3 GLU   236      59.950  18.953  22.051  1.00  0.00           H  
ATOM   3438  CG  GLU   236      58.674  17.328  21.682  1.00  0.00           C  
ATOM   3439  HG2 GLU   236      57.843  17.981  21.949  1.00  0.00           H  
ATOM   3440  HG3 GLU   236      58.842  17.384  20.607  1.00  0.00           H  
ATOM   3441  CD  GLU   236      58.401  15.828  21.941  1.00  0.00           C  
ATOM   3442  OE1 GLU   236      59.058  15.211  22.790  1.00  0.00           O  
ATOM   3443  OE2 GLU   236      57.380  15.250  21.461  1.00  0.00           O  
ATOM   3444  C   GLU   236      61.211  18.494  24.495  1.00  0.00           C  
ATOM   3445  O   GLU   236      61.342  19.738  24.688  1.00  0.00           O  
ATOM   3446  N   ASP   237      62.169  17.676  24.845  1.00  0.00           N  
ATOM   3447  H   ASP   237      62.073  16.725  24.519  1.00  0.00           H  
ATOM   3448  CA  ASP   237      63.324  18.005  25.697  1.00  0.00           C  
ATOM   3449  HA  ASP   237      63.828  17.072  25.946  1.00  0.00           H  
ATOM   3450  CB  ASP   237      64.271  18.898  24.873  1.00  0.00           C  
ATOM   3451  HB2 ASP   237      63.751  19.807  24.572  1.00  0.00           H  
ATOM   3452  HB3 ASP   237      65.081  19.041  25.588  1.00  0.00           H  
ATOM   3453  CG  ASP   237      64.836  18.136  23.653  1.00  0.00           C  
ATOM   3454  OD1 ASP   237      64.895  16.902  23.552  1.00  0.00           O  
ATOM   3455  OD2 ASP   237      65.243  18.851  22.630  1.00  0.00           O  
ATOM   3456  C   ASP   237      62.917  18.671  27.017  1.00  0.00           C  
ATOM   3457  O   ASP   237      63.656  19.223  27.850  1.00  0.00           O  
ATOM   3458  N   GLY   238      61.687  18.500  27.423  1.00  0.00           N  
ATOM   3459  H   GLY   238      61.058  17.956  26.849  1.00  0.00           H  
ATOM   3460  CA  GLY   238      61.036  19.014  28.605  1.00  0.00           C  
ATOM   3461  HA2 GLY   238      60.101  18.467  28.727  1.00  0.00           H  
ATOM   3462  HA3 GLY   238      61.619  18.913  29.520  1.00  0.00           H  
ATOM   3463  C   GLY   238      60.685  20.534  28.432  1.00  0.00           C  
ATOM   3464  O   GLY   238      60.709  21.257  29.451  1.00  0.00           O  
ATOM   3465  N   THR   239      60.619  21.074  27.184  1.00  0.00           N  
ATOM   3466  H   THR   239      60.703  20.378  26.458  1.00  0.00           H  
ATOM   3467  CA  THR   239      60.623  22.471  26.721  1.00  0.00           C  
ATOM   3468  HA  THR   239      60.562  23.143  27.578  1.00  0.00           H  
ATOM   3469  CB  THR   239      61.975  22.956  26.099  1.00  0.00           C  
ATOM   3470  HB  THR   239      61.848  24.031  25.977  1.00  0.00           H  
ATOM   3471  CG2 THR   239      63.143  22.759  27.034  1.00  0.00           C  
ATOM   3472 HG21 THR   239      63.402  21.701  27.069  1.00  0.00           H  
ATOM   3473 HG22 THR   239      64.070  23.203  26.671  1.00  0.00           H  
ATOM   3474 HG23 THR   239      62.842  23.098  28.025  1.00  0.00           H  
ATOM   3475  OG1 THR   239      62.363  22.407  24.858  1.00  0.00           O  
ATOM   3476  HG1 THR   239      62.226  21.465  24.979  1.00  0.00           H  
ATOM   3477  C   THR   239      59.390  22.767  25.846  1.00  0.00           C  
ATOM   3478  O   THR   239      58.899  21.832  25.211  1.00  0.00           O  
ATOM   3479  N   ALA   240      58.925  24.019  25.810  1.00  0.00           N  
ATOM   3480  H   ALA   240      59.230  24.712  26.478  1.00  0.00           H  
ATOM   3481  CA  ALA   240      57.815  24.339  24.929  1.00  0.00           C  
ATOM   3482  HA  ALA   240      56.875  23.956  25.327  1.00  0.00           H  
ATOM   3483  CB  ALA   240      57.667  25.901  24.996  1.00  0.00           C  
ATOM   3484  HB1 ALA   240      57.629  26.342  25.993  1.00  0.00           H  
ATOM   3485  HB2 ALA   240      56.766  26.223  24.474  1.00  0.00           H  
ATOM   3486  HB3 ALA   240      58.483  26.348  24.428  1.00  0.00           H  
ATOM   3487  C   ALA   240      58.084  23.918  23.543  1.00  0.00           C  
ATOM   3488  O   ALA   240      59.159  24.232  22.906  1.00  0.00           O  
ATOM   3489  N   ALA   241      57.211  23.075  23.017  1.00  0.00           N  
ATOM   3490  H   ALA   241      56.453  22.767  23.609  1.00  0.00           H  
ATOM   3491  CA  ALA   241      57.291  22.519  21.659  1.00  0.00           C  
ATOM   3492  HA  ALA   241      58.203  22.828  21.148  1.00  0.00           H  
ATOM   3493  CB  ALA   241      57.351  21.047  21.852  1.00  0.00           C  
ATOM   3494  HB1 ALA   241      56.386  20.661  21.522  1.00  0.00           H  
ATOM   3495  HB2 ALA   241      58.147  20.629  21.235  1.00  0.00           H  
ATOM   3496  HB3 ALA   241      57.597  20.774  22.878  1.00  0.00           H  
ATOM   3497  C   ALA   241      56.198  22.976  20.727  1.00  0.00           C  
ATOM   3498  O   ALA   241      56.317  22.888  19.483  1.00  0.00           O  
ATOM   3499  N   GLY   242      55.074  23.341  21.246  1.00  0.00           N  
ATOM   3500  H   GLY   242      54.888  23.282  22.237  1.00  0.00           H  
ATOM   3501  CA  GLY   242      53.959  23.716  20.412  1.00  0.00           C  
ATOM   3502  HA2 GLY   242      54.161  24.775  20.254  1.00  0.00           H  
ATOM   3503  HA3 GLY   242      53.924  23.158  19.476  1.00  0.00           H  
ATOM   3504  C   GLY   242      52.614  23.605  21.162  1.00  0.00           C  
ATOM   3505  O   GLY   242      52.588  23.734  22.389  1.00  0.00           O  
ATOM   3506  N   VAL   243      51.567  23.278  20.339  1.00  0.00           N  
ATOM   3507  H   VAL   243      51.784  23.404  19.361  1.00  0.00           H  
ATOM   3508  CA  VAL   243      50.145  23.015  20.834  1.00  0.00           C  
ATOM   3509  HA  VAL   243      50.120  22.599  21.842  1.00  0.00           H  
ATOM   3510  CB  VAL   243      49.327  24.337  20.749  1.00  0.00           C  
ATOM   3511  HB  VAL   243      48.332  24.138  21.145  1.00  0.00           H  
ATOM   3512  CG1 VAL   243      49.892  25.491  21.698  1.00  0.00           C  
ATOM   3513 HG11 VAL   243      50.893  25.800  21.396  1.00  0.00           H  
ATOM   3514 HG12 VAL   243      49.888  25.201  22.749  1.00  0.00           H  
ATOM   3515 HG13 VAL   243      49.334  26.416  21.556  1.00  0.00           H  
ATOM   3516  CG2 VAL   243      49.044  24.955  19.274  1.00  0.00           C  
ATOM   3517 HG21 VAL   243      49.964  25.076  18.702  1.00  0.00           H  
ATOM   3518 HG22 VAL   243      48.544  25.914  19.412  1.00  0.00           H  
ATOM   3519 HG23 VAL   243      48.271  24.375  18.769  1.00  0.00           H  
ATOM   3520  C   VAL   243      49.413  22.009  20.010  1.00  0.00           C  
ATOM   3521  O   VAL   243      49.527  21.904  18.790  1.00  0.00           O  
ATOM   3522  N   GLU   244      48.412  21.306  20.640  1.00  0.00           N  
ATOM   3523  H   GLU   244      48.247  21.639  21.579  1.00  0.00           H  
ATOM   3524  CA  GLU   244      47.396  20.374  19.979  1.00  0.00           C  
ATOM   3525  HA  GLU   244      47.673  20.275  18.930  1.00  0.00           H  
ATOM   3526  CB  GLU   244      47.472  19.023  20.749  1.00  0.00           C  
ATOM   3527  HB2 GLU   244      47.128  19.097  21.780  1.00  0.00           H  
ATOM   3528  HB3 GLU   244      48.499  18.660  20.761  1.00  0.00           H  
ATOM   3529  CG  GLU   244      46.488  18.011  20.152  1.00  0.00           C  
ATOM   3530  HG2 GLU   244      45.515  18.269  20.571  1.00  0.00           H  
ATOM   3531  HG3 GLU   244      46.459  18.169  19.074  1.00  0.00           H  
ATOM   3532  CD  GLU   244      46.981  16.569  20.482  1.00  0.00           C  
ATOM   3533  OE1 GLU   244      47.170  16.235  21.689  1.00  0.00           O  
ATOM   3534  OE2 GLU   244      46.923  15.790  19.483  1.00  0.00           O  
ATOM   3535  C   GLU   244      46.052  21.148  19.976  1.00  0.00           C  
ATOM   3536  O   GLU   244      45.592  21.496  21.076  1.00  0.00           O  
ATOM   3537  N   VAL   245      45.436  21.370  18.850  1.00  0.00           N  
ATOM   3538  H   VAL   245      45.915  21.014  18.035  1.00  0.00           H  
ATOM   3539  CA  VAL   245      44.441  22.487  18.653  1.00  0.00           C  
ATOM   3540  HA  VAL   245      44.006  22.782  19.608  1.00  0.00           H  
ATOM   3541  CB  VAL   245      45.268  23.679  18.061  1.00  0.00           C  
ATOM   3542  HB  VAL   245      46.078  23.897  18.757  1.00  0.00           H  
ATOM   3543  CG1 VAL   245      45.839  23.502  16.637  1.00  0.00           C  
ATOM   3544 HG11 VAL   245      44.976  23.361  15.986  1.00  0.00           H  
ATOM   3545 HG12 VAL   245      46.591  24.240  16.358  1.00  0.00           H  
ATOM   3546 HG13 VAL   245      46.295  22.524  16.481  1.00  0.00           H  
ATOM   3547  CG2 VAL   245      44.435  24.929  18.032  1.00  0.00           C  
ATOM   3548 HG21 VAL   245      43.597  24.768  17.354  1.00  0.00           H  
ATOM   3549 HG22 VAL   245      45.101  25.755  17.782  1.00  0.00           H  
ATOM   3550 HG23 VAL   245      44.024  25.181  19.009  1.00  0.00           H  
ATOM   3551  C   VAL   245      43.368  21.992  17.755  1.00  0.00           C  
ATOM   3552  O   VAL   245      43.622  21.259  16.775  1.00  0.00           O  
ATOM   3553  N   GLN   246      42.121  22.250  18.167  1.00  0.00           N  
ATOM   3554  H   GLN   246      42.100  22.918  18.924  1.00  0.00           H  
ATOM   3555  CA  GLN   246      40.911  21.649  17.601  1.00  0.00           C  
ATOM   3556  HA  GLN   246      41.233  20.971  16.811  1.00  0.00           H  
ATOM   3557  CB  GLN   246      40.177  20.918  18.718  1.00  0.00           C  
ATOM   3558  HB2 GLN   246      40.908  20.209  19.107  1.00  0.00           H  
ATOM   3559  HB3 GLN   246      39.948  21.604  19.534  1.00  0.00           H  
ATOM   3560  CG  GLN   246      38.900  20.297  18.209  1.00  0.00           C  
ATOM   3561  HG2 GLN   246      38.900  20.118  17.134  1.00  0.00           H  
ATOM   3562  HG3 GLN   246      38.067  20.939  18.494  1.00  0.00           H  
ATOM   3563  CD  GLN   246      38.702  18.885  18.914  1.00  0.00           C  
ATOM   3564  OE1 GLN   246      39.009  18.689  20.086  1.00  0.00           O  
ATOM   3565  NE2 GLN   246      37.947  17.956  18.409  1.00  0.00           N  
ATOM   3566 HE21 GLN   246      37.589  18.020  17.467  1.00  0.00           H  
ATOM   3567 HE22 GLN   246      37.794  17.246  19.111  1.00  0.00           H  
ATOM   3568  C   GLN   246      40.002  22.641  16.879  1.00  0.00           C  
ATOM   3569  O   GLN   246      39.788  23.721  17.415  1.00  0.00           O  
ATOM   3570  N   ASP   247      39.674  22.385  15.648  1.00  0.00           N  
ATOM   3571  H   ASP   247      39.878  21.494  15.217  1.00  0.00           H  
ATOM   3572  CA  ASP   247      38.867  23.284  14.822  1.00  0.00           C  
ATOM   3573  HA  ASP   247      39.131  24.338  14.917  1.00  0.00           H  
ATOM   3574  CB  ASP   247      39.179  23.029  13.398  1.00  0.00           C  
ATOM   3575  HB2 ASP   247      39.119  21.969  13.150  1.00  0.00           H  
ATOM   3576  HB3 ASP   247      40.218  23.282  13.185  1.00  0.00           H  
ATOM   3577  CG  ASP   247      38.325  23.792  12.384  1.00  0.00           C  
ATOM   3578  OD1 ASP   247      38.266  23.442  11.193  1.00  0.00           O  
ATOM   3579  OD2 ASP   247      37.580  24.729  12.772  1.00  0.00           O  
ATOM   3580  C   ASP   247      37.395  23.067  15.120  1.00  0.00           C  
ATOM   3581  O   ASP   247      36.885  22.022  14.719  1.00  0.00           O  
ATOM   3582  N   ARG   248      36.786  23.909  15.992  1.00  0.00           N  
ATOM   3583  H   ARG   248      37.373  24.710  16.178  1.00  0.00           H  
ATOM   3584  CA  ARG   248      35.371  23.923  16.300  1.00  0.00           C  
ATOM   3585  HA  ARG   248      35.216  22.988  16.838  1.00  0.00           H  
ATOM   3586  CB  ARG   248      35.006  25.124  17.143  1.00  0.00           C  
ATOM   3587  HB2 ARG   248      34.998  25.934  16.414  1.00  0.00           H  
ATOM   3588  HB3 ARG   248      33.979  25.012  17.490  1.00  0.00           H  
ATOM   3589  CG  ARG   248      35.823  25.243  18.448  1.00  0.00           C  
ATOM   3590  HG2 ARG   248      35.780  24.287  18.970  1.00  0.00           H  
ATOM   3591  HG3 ARG   248      36.876  25.482  18.304  1.00  0.00           H  
ATOM   3592  CD  ARG   248      35.389  26.377  19.388  1.00  0.00           C  
ATOM   3593  HD2 ARG   248      36.134  26.440  20.181  1.00  0.00           H  
ATOM   3594  HD3 ARG   248      35.352  27.248  18.733  1.00  0.00           H  
ATOM   3595  NE  ARG   248      34.057  26.144  20.043  1.00  0.00           N  
ATOM   3596  HE  ARG   248      33.704  25.201  20.129  1.00  0.00           H  
ATOM   3597  CZ  ARG   248      33.209  26.987  20.566  1.00  0.00           C  
ATOM   3598  NH1 ARG   248      33.497  28.244  20.663  1.00  0.00           N  
ATOM   3599 HH11 ARG   248      34.419  28.535  20.371  1.00  0.00           H  
ATOM   3600 HH12 ARG   248      32.886  28.945  21.057  1.00  0.00           H  
ATOM   3601  NH2 ARG   248      32.083  26.541  21.112  1.00  0.00           N  
ATOM   3602 HH21 ARG   248      31.778  25.578  21.116  1.00  0.00           H  
ATOM   3603 HH22 ARG   248      31.574  27.212  21.669  1.00  0.00           H  
ATOM   3604  C   ARG   248      34.474  23.904  15.071  1.00  0.00           C  
ATOM   3605  O   ARG   248      33.364  23.393  15.095  1.00  0.00           O  
ATOM   3606  N   ARG   249      34.914  24.422  13.917  1.00  0.00           N  
ATOM   3607  H   ARG   249      35.840  24.816  13.828  1.00  0.00           H  
ATOM   3608  CA  ARG   249      34.141  24.202  12.651  1.00  0.00           C  
ATOM   3609  HA  ARG   249      33.107  24.466  12.872  1.00  0.00           H  
ATOM   3610  CB  ARG   249      34.683  25.208  11.585  1.00  0.00           C  
ATOM   3611  HB2 ARG   249      34.205  25.054  10.617  1.00  0.00           H  
ATOM   3612  HB3 ARG   249      35.730  24.970  11.398  1.00  0.00           H  
ATOM   3613  CG  ARG   249      34.226  26.678  11.771  1.00  0.00           C  
ATOM   3614  HG2 ARG   249      33.141  26.746  11.686  1.00  0.00           H  
ATOM   3615  HG3 ARG   249      34.302  26.994  12.811  1.00  0.00           H  
ATOM   3616  CD  ARG   249      34.953  27.805  11.017  1.00  0.00           C  
ATOM   3617  HD2 ARG   249      34.614  27.717   9.985  1.00  0.00           H  
ATOM   3618  HD3 ARG   249      36.026  27.631  11.097  1.00  0.00           H  
ATOM   3619  NE  ARG   249      34.632  29.228  11.404  1.00  0.00           N  
ATOM   3620  HE  ARG   249      33.858  29.705  10.964  1.00  0.00           H  
ATOM   3621  CZ  ARG   249      35.466  29.967  12.099  1.00  0.00           C  
ATOM   3622  NH1 ARG   249      36.575  29.646  12.665  1.00  0.00           N  
ATOM   3623 HH11 ARG   249      36.701  28.651  12.790  1.00  0.00           H  
ATOM   3624 HH12 ARG   249      37.094  30.292  13.243  1.00  0.00           H  
ATOM   3625  NH2 ARG   249      35.143  31.224  12.221  1.00  0.00           N  
ATOM   3626 HH21 ARG   249      34.237  31.530  11.894  1.00  0.00           H  
ATOM   3627 HH22 ARG   249      35.766  31.897  12.645  1.00  0.00           H  
ATOM   3628  C   ARG   249      34.086  22.815  11.942  1.00  0.00           C  
ATOM   3629  O   ARG   249      33.192  22.614  11.124  1.00  0.00           O  
ATOM   3630  N   SER   250      35.086  21.920  12.158  1.00  0.00           N  
ATOM   3631  H   SER   250      35.803  22.219  12.803  1.00  0.00           H  
ATOM   3632  CA  SER   250      35.222  20.576  11.627  1.00  0.00           C  
ATOM   3633  HA  SER   250      34.327  20.349  11.048  1.00  0.00           H  
ATOM   3634  CB  SER   250      36.400  20.395  10.737  1.00  0.00           C  
ATOM   3635  HB2 SER   250      36.324  19.391  10.320  1.00  0.00           H  
ATOM   3636  HB3 SER   250      36.370  21.104   9.909  1.00  0.00           H  
ATOM   3637  OG  SER   250      37.607  20.650  11.436  1.00  0.00           O  
ATOM   3638  HG  SER   250      37.737  21.601  11.415  1.00  0.00           H  
ATOM   3639  C   SER   250      35.282  19.474  12.645  1.00  0.00           C  
ATOM   3640  O   SER   250      35.101  18.298  12.305  1.00  0.00           O  
ATOM   3641  N   GLY   251      35.484  19.717  13.913  1.00  0.00           N  
ATOM   3642  H   GLY   251      35.527  20.667  14.254  1.00  0.00           H  
ATOM   3643  CA  GLY   251      35.939  18.760  14.944  1.00  0.00           C  
ATOM   3644  HA2 GLY   251      36.039  19.371  15.842  1.00  0.00           H  
ATOM   3645  HA3 GLY   251      35.296  17.892  15.087  1.00  0.00           H  
ATOM   3646  C   GLY   251      37.415  18.286  14.796  1.00  0.00           C  
ATOM   3647  O   GLY   251      37.985  17.750  15.674  1.00  0.00           O  
ATOM   3648  N   ASP   252      38.093  18.527  13.675  1.00  0.00           N  
ATOM   3649  H   ASP   252      37.742  19.156  12.967  1.00  0.00           H  
ATOM   3650  CA  ASP   252      39.471  17.966  13.484  1.00  0.00           C  
ATOM   3651  HA  ASP   252      39.441  16.895  13.683  1.00  0.00           H  
ATOM   3652  CB  ASP   252      39.888  18.092  12.076  1.00  0.00           C  
ATOM   3653  HB2 ASP   252      39.858  19.174  11.944  1.00  0.00           H  
ATOM   3654  HB3 ASP   252      40.923  17.762  11.984  1.00  0.00           H  
ATOM   3655  CG  ASP   252      38.939  17.359  11.195  1.00  0.00           C  
ATOM   3656  OD1 ASP   252      38.302  16.273  11.538  1.00  0.00           O  
ATOM   3657  OD2 ASP   252      38.915  17.674   9.971  1.00  0.00           O  
ATOM   3658  C   ASP   252      40.609  18.581  14.463  1.00  0.00           C  
ATOM   3659  O   ASP   252      40.680  19.766  14.718  1.00  0.00           O  
ATOM   3660  N   THR   253      41.456  17.721  15.008  1.00  0.00           N  
ATOM   3661  H   THR   253      41.399  16.723  14.866  1.00  0.00           H  
ATOM   3662  CA  THR   253      42.559  18.116  15.867  1.00  0.00           C  
ATOM   3663  HA  THR   253      42.392  19.146  16.181  1.00  0.00           H  
ATOM   3664  CB  THR   253      42.654  17.320  17.120  1.00  0.00           C  
ATOM   3665  HB  THR   253      42.885  16.275  16.913  1.00  0.00           H  
ATOM   3666  CG2 THR   253      43.684  17.827  18.129  1.00  0.00           C  
ATOM   3667 HG21 THR   253      43.771  17.055  18.893  1.00  0.00           H  
ATOM   3668 HG22 THR   253      43.221  18.704  18.581  1.00  0.00           H  
ATOM   3669 HG23 THR   253      44.683  17.990  17.725  1.00  0.00           H  
ATOM   3670  OG1 THR   253      41.416  17.337  17.785  1.00  0.00           O  
ATOM   3671  HG1 THR   253      40.805  16.722  17.373  1.00  0.00           H  
ATOM   3672  C   THR   253      43.859  18.083  15.198  1.00  0.00           C  
ATOM   3673  O   THR   253      44.347  17.056  14.757  1.00  0.00           O  
ATOM   3674  N   TYR   254      44.462  19.262  14.966  1.00  0.00           N  
ATOM   3675  H   TYR   254      44.066  20.106  15.357  1.00  0.00           H  
ATOM   3676  CA  TYR   254      45.829  19.357  14.452  1.00  0.00           C  
ATOM   3677  HA  TYR   254      46.077  18.435  13.927  1.00  0.00           H  
ATOM   3678  CB  TYR   254      45.805  20.526  13.479  1.00  0.00           C  
ATOM   3679  HB2 TYR   254      46.784  20.429  13.010  1.00  0.00           H  
ATOM   3680  HB3 TYR   254      45.746  21.454  14.048  1.00  0.00           H  
ATOM   3681  CG  TYR   254      44.802  20.548  12.355  1.00  0.00           C  
ATOM   3682  CD1 TYR   254      45.097  20.077  11.074  1.00  0.00           C  
ATOM   3683  HD1 TYR   254      46.016  19.543  10.879  1.00  0.00           H  
ATOM   3684  CE1 TYR   254      44.115  20.020  10.038  1.00  0.00           C  
ATOM   3685  HE1 TYR   254      44.407  19.825   9.017  1.00  0.00           H  
ATOM   3686  CZ  TYR   254      42.808  20.406  10.431  1.00  0.00           C  
ATOM   3687  OH  TYR   254      41.788  20.505   9.540  1.00  0.00           O  
ATOM   3688  HH  TYR   254      41.138  21.149   9.830  1.00  0.00           H  
ATOM   3689  CE2 TYR   254      42.503  20.821  11.755  1.00  0.00           C  
ATOM   3690  HE2 TYR   254      41.472  21.001  12.021  1.00  0.00           H  
ATOM   3691  CD2 TYR   254      43.498  20.990  12.644  1.00  0.00           C  
ATOM   3692  HD2 TYR   254      43.234  21.344  13.630  1.00  0.00           H  
ATOM   3693  C   TYR   254      46.892  19.539  15.594  1.00  0.00           C  
ATOM   3694  O   TYR   254      46.585  19.774  16.757  1.00  0.00           O  
ATOM   3695  N   GLN   255      48.220  19.423  15.214  1.00  0.00           N  
ATOM   3696  H   GLN   255      48.532  19.116  14.304  1.00  0.00           H  
ATOM   3697  CA  GLN   255      49.248  19.903  16.111  1.00  0.00           C  
ATOM   3698  HA  GLN   255      48.816  20.404  16.977  1.00  0.00           H  
ATOM   3699  CB  GLN   255      50.173  18.652  16.538  1.00  0.00           C  
ATOM   3700  HB2 GLN   255      50.732  18.289  15.676  1.00  0.00           H  
ATOM   3701  HB3 GLN   255      50.909  19.006  17.260  1.00  0.00           H  
ATOM   3702  CG  GLN   255      49.520  17.401  17.181  1.00  0.00           C  
ATOM   3703  HG2 GLN   255      50.303  16.685  17.433  1.00  0.00           H  
ATOM   3704  HG3 GLN   255      49.074  17.572  18.160  1.00  0.00           H  
ATOM   3705  CD  GLN   255      48.609  16.544  16.247  1.00  0.00           C  
ATOM   3706  OE1 GLN   255      48.941  16.294  15.083  1.00  0.00           O  
ATOM   3707  NE2 GLN   255      47.411  16.130  16.593  1.00  0.00           N  
ATOM   3708 HE21 GLN   255      47.127  16.007  17.555  1.00  0.00           H  
ATOM   3709 HE22 GLN   255      46.953  15.480  15.970  1.00  0.00           H  
ATOM   3710  C   GLN   255      50.121  20.931  15.360  1.00  0.00           C  
ATOM   3711  O   GLN   255      50.539  20.690  14.211  1.00  0.00           O  
ATOM   3712  N   VAL   256      50.449  22.055  16.050  1.00  0.00           N  
ATOM   3713  H   VAL   256      50.330  22.030  17.052  1.00  0.00           H  
ATOM   3714  CA  VAL   256      51.226  23.148  15.525  1.00  0.00           C  
ATOM   3715  HA  VAL   256      51.530  22.947  14.498  1.00  0.00           H  
ATOM   3716  CB  VAL   256      50.299  24.357  15.332  1.00  0.00           C  
ATOM   3717  HB  VAL   256      49.951  24.546  16.348  1.00  0.00           H  
ATOM   3718  CG1 VAL   256      50.986  25.731  14.918  1.00  0.00           C  
ATOM   3719 HG11 VAL   256      50.236  26.509  15.057  1.00  0.00           H  
ATOM   3720 HG12 VAL   256      51.849  25.894  15.564  1.00  0.00           H  
ATOM   3721 HG13 VAL   256      51.199  25.852  13.855  1.00  0.00           H  
ATOM   3722  CG2 VAL   256      49.052  24.093  14.529  1.00  0.00           C  
ATOM   3723 HG21 VAL   256      48.504  23.266  14.981  1.00  0.00           H  
ATOM   3724 HG22 VAL   256      49.234  23.692  13.531  1.00  0.00           H  
ATOM   3725 HG23 VAL   256      48.407  24.970  14.466  1.00  0.00           H  
ATOM   3726  C   VAL   256      52.425  23.412  16.377  1.00  0.00           C  
ATOM   3727  O   VAL   256      52.284  23.464  17.590  1.00  0.00           O  
ATOM   3728  N   ALA   257      53.620  23.396  15.771  1.00  0.00           N  
ATOM   3729  H   ALA   257      53.637  23.466  14.763  1.00  0.00           H  
ATOM   3730  CA  ALA   257      54.891  23.549  16.512  1.00  0.00           C  
ATOM   3731  HA  ALA   257      54.748  23.126  17.506  1.00  0.00           H  
ATOM   3732  CB  ALA   257      55.965  22.832  15.723  1.00  0.00           C  
ATOM   3733  HB1 ALA   257      55.601  21.841  15.453  1.00  0.00           H  
ATOM   3734  HB2 ALA   257      56.879  22.729  16.308  1.00  0.00           H  
ATOM   3735  HB3 ALA   257      56.079  23.322  14.756  1.00  0.00           H  
ATOM   3736  C   ALA   257      55.234  25.040  16.722  1.00  0.00           C  
ATOM   3737  O   ALA   257      54.831  25.868  15.883  1.00  0.00           O  
ATOM   3738  N   ALA   258      55.888  25.387  17.866  1.00  0.00           N  
ATOM   3739  H   ALA   258      56.301  24.697  18.476  1.00  0.00           H  
ATOM   3740  CA  ALA   258      56.474  26.746  17.998  1.00  0.00           C  
ATOM   3741  HA  ALA   258      56.748  27.087  16.999  1.00  0.00           H  
ATOM   3742  CB  ALA   258      55.361  27.729  18.586  1.00  0.00           C  
ATOM   3743  HB1 ALA   258      55.696  28.766  18.546  1.00  0.00           H  
ATOM   3744  HB2 ALA   258      54.366  27.525  18.191  1.00  0.00           H  
ATOM   3745  HB3 ALA   258      55.231  27.554  19.654  1.00  0.00           H  
ATOM   3746  C   ALA   258      57.688  26.701  18.825  1.00  0.00           C  
ATOM   3747  O   ALA   258      57.858  25.751  19.638  1.00  0.00           O  
ATOM   3748  N   ARG   259      58.532  27.675  18.580  1.00  0.00           N  
ATOM   3749  H   ARG   259      58.405  28.393  17.880  1.00  0.00           H  
ATOM   3750  CA  ARG   259      59.780  27.781  19.330  1.00  0.00           C  
ATOM   3751  HA  ARG   259      60.176  26.766  19.344  1.00  0.00           H  
ATOM   3752  CB  ARG   259      60.774  28.634  18.573  1.00  0.00           C  
ATOM   3753  HB2 ARG   259      60.891  28.105  17.627  1.00  0.00           H  
ATOM   3754  HB3 ARG   259      60.200  29.526  18.325  1.00  0.00           H  
ATOM   3755  CG  ARG   259      62.125  28.947  19.182  1.00  0.00           C  
ATOM   3756  HG2 ARG   259      61.997  29.589  20.054  1.00  0.00           H  
ATOM   3757  HG3 ARG   259      62.617  28.012  19.447  1.00  0.00           H  
ATOM   3758  CD  ARG   259      63.016  29.727  18.192  1.00  0.00           C  
ATOM   3759  HD2 ARG   259      62.405  30.570  17.867  1.00  0.00           H  
ATOM   3760  HD3 ARG   259      63.276  29.123  17.322  1.00  0.00           H  
ATOM   3761  NE  ARG   259      64.246  30.257  18.894  1.00  0.00           N  
ATOM   3762  HE  ARG   259      64.189  30.230  19.902  1.00  0.00           H  
ATOM   3763  CZ  ARG   259      65.062  31.117  18.448  1.00  0.00           C  
ATOM   3764  NH1 ARG   259      64.905  31.643  17.252  1.00  0.00           N  
ATOM   3765 HH11 ARG   259      64.272  31.205  16.599  1.00  0.00           H  
ATOM   3766 HH12 ARG   259      65.616  32.232  16.841  1.00  0.00           H  
ATOM   3767  NH2 ARG   259      66.015  31.575  19.176  1.00  0.00           N  
ATOM   3768 HH21 ARG   259      66.201  31.074  20.033  1.00  0.00           H  
ATOM   3769 HH22 ARG   259      66.717  32.123  18.700  1.00  0.00           H  
ATOM   3770  C   ARG   259      59.579  28.282  20.771  1.00  0.00           C  
ATOM   3771  O   ARG   259      60.189  27.769  21.692  1.00  0.00           O  
ATOM   3772  N   TYR   260      58.636  29.199  21.059  1.00  0.00           N  
ATOM   3773  H   TYR   260      58.049  29.509  20.298  1.00  0.00           H  
ATOM   3774  CA  TYR   260      58.126  29.473  22.425  1.00  0.00           C  
ATOM   3775  HA  TYR   260      58.618  28.802  23.130  1.00  0.00           H  
ATOM   3776  CB  TYR   260      58.442  30.951  22.803  1.00  0.00           C  
ATOM   3777  HB2 TYR   260      57.906  31.617  22.128  1.00  0.00           H  
ATOM   3778  HB3 TYR   260      58.247  31.160  23.855  1.00  0.00           H  
ATOM   3779  CG  TYR   260      59.907  31.176  22.648  1.00  0.00           C  
ATOM   3780  CD1 TYR   260      60.427  31.750  21.433  1.00  0.00           C  
ATOM   3781  HD1 TYR   260      59.747  31.937  20.616  1.00  0.00           H  
ATOM   3782  CE1 TYR   260      61.859  31.883  21.266  1.00  0.00           C  
ATOM   3783  HE1 TYR   260      62.223  32.204  20.301  1.00  0.00           H  
ATOM   3784  CZ  TYR   260      62.757  31.507  22.278  1.00  0.00           C  
ATOM   3785  OH  TYR   260      64.048  31.363  21.975  1.00  0.00           O  
ATOM   3786  HH  TYR   260      64.508  30.986  22.728  1.00  0.00           H  
ATOM   3787  CE2 TYR   260      62.183  30.921  23.516  1.00  0.00           C  
ATOM   3788  HE2 TYR   260      62.895  30.581  24.253  1.00  0.00           H  
ATOM   3789  CD2 TYR   260      60.831  30.797  23.615  1.00  0.00           C  
ATOM   3790  HD2 TYR   260      60.400  30.262  24.448  1.00  0.00           H  
ATOM   3791  C   TYR   260      56.562  29.315  22.410  1.00  0.00           C  
ATOM   3792  O   TYR   260      55.888  29.650  21.447  1.00  0.00           O  
ATOM   3793  N   VAL   261      56.010  29.019  23.586  1.00  0.00           N  
ATOM   3794  H   VAL   261      56.662  28.719  24.297  1.00  0.00           H  
ATOM   3795  CA  VAL   261      54.561  28.851  23.850  1.00  0.00           C  
ATOM   3796  HA  VAL   261      54.079  29.079  22.900  1.00  0.00           H  
ATOM   3797  CB  VAL   261      54.127  27.417  24.144  1.00  0.00           C  
ATOM   3798  HB  VAL   261      54.714  27.087  25.001  1.00  0.00           H  
ATOM   3799  CG1 VAL   261      52.684  27.256  24.480  1.00  0.00           C  
ATOM   3800 HG11 VAL   261      52.444  27.715  25.440  1.00  0.00           H  
ATOM   3801 HG12 VAL   261      52.502  26.181  24.472  1.00  0.00           H  
ATOM   3802 HG13 VAL   261      52.048  27.645  23.685  1.00  0.00           H  
ATOM   3803  CG2 VAL   261      54.370  26.500  22.944  1.00  0.00           C  
ATOM   3804 HG21 VAL   261      54.046  25.462  23.019  1.00  0.00           H  
ATOM   3805 HG22 VAL   261      53.904  26.935  22.059  1.00  0.00           H  
ATOM   3806 HG23 VAL   261      55.419  26.314  22.719  1.00  0.00           H  
ATOM   3807  C   VAL   261      54.144  29.861  24.933  1.00  0.00           C  
ATOM   3808  O   VAL   261      54.898  30.091  25.892  1.00  0.00           O  
ATOM   3809  N   VAL   262      52.944  30.483  24.758  1.00  0.00           N  
ATOM   3810  H   VAL   262      52.457  30.248  23.905  1.00  0.00           H  
ATOM   3811  CA  VAL   262      52.369  31.427  25.733  1.00  0.00           C  
ATOM   3812  HA  VAL   262      52.857  31.432  26.708  1.00  0.00           H  
ATOM   3813  CB  VAL   262      52.475  32.860  25.112  1.00  0.00           C  
ATOM   3814  HB  VAL   262      51.878  32.715  24.211  1.00  0.00           H  
ATOM   3815  CG1 VAL   262      51.886  33.941  25.959  1.00  0.00           C  
ATOM   3816 HG11 VAL   262      51.824  34.830  25.331  1.00  0.00           H  
ATOM   3817 HG12 VAL   262      52.415  34.220  26.870  1.00  0.00           H  
ATOM   3818 HG13 VAL   262      50.918  33.593  26.320  1.00  0.00           H  
ATOM   3819  CG2 VAL   262      53.843  33.286  24.736  1.00  0.00           C  
ATOM   3820 HG21 VAL   262      54.377  33.719  25.583  1.00  0.00           H  
ATOM   3821 HG22 VAL   262      53.860  34.011  23.923  1.00  0.00           H  
ATOM   3822 HG23 VAL   262      54.463  32.486  24.331  1.00  0.00           H  
ATOM   3823  C   VAL   262      50.875  31.131  26.061  1.00  0.00           C  
ATOM   3824  O   VAL   262      50.017  31.053  25.189  1.00  0.00           O  
ATOM   3825  N   VAL   263      50.505  31.054  27.351  1.00  0.00           N  
ATOM   3826  H   VAL   263      51.267  30.825  27.972  1.00  0.00           H  
ATOM   3827  CA  VAL   263      49.092  30.796  27.769  1.00  0.00           C  
ATOM   3828  HA  VAL   263      48.434  30.767  26.900  1.00  0.00           H  
ATOM   3829  CB  VAL   263      48.827  29.509  28.534  1.00  0.00           C  
ATOM   3830  HB  VAL   263      49.291  29.493  29.520  1.00  0.00           H  
ATOM   3831  CG1 VAL   263      47.345  29.134  28.697  1.00  0.00           C  
ATOM   3832 HG11 VAL   263      46.879  30.012  29.144  1.00  0.00           H  
ATOM   3833 HG12 VAL   263      46.819  28.807  27.800  1.00  0.00           H  
ATOM   3834 HG13 VAL   263      47.255  28.309  29.404  1.00  0.00           H  
ATOM   3835  CG2 VAL   263      49.403  28.297  27.710  1.00  0.00           C  
ATOM   3836 HG21 VAL   263      50.427  28.515  27.404  1.00  0.00           H  
ATOM   3837 HG22 VAL   263      48.903  27.933  26.812  1.00  0.00           H  
ATOM   3838 HG23 VAL   263      49.474  27.379  28.294  1.00  0.00           H  
ATOM   3839  C   VAL   263      48.419  31.953  28.599  1.00  0.00           C  
ATOM   3840  O   VAL   263      48.737  32.249  29.765  1.00  0.00           O  
ATOM   3841  N   GLY   264      47.416  32.607  28.051  1.00  0.00           N  
ATOM   3842  H   GLY   264      47.436  32.596  27.042  1.00  0.00           H  
ATOM   3843  CA  GLY   264      46.625  33.674  28.692  1.00  0.00           C  
ATOM   3844  HA2 GLY   264      46.769  33.734  29.771  1.00  0.00           H  
ATOM   3845  HA3 GLY   264      46.840  34.616  28.189  1.00  0.00           H  
ATOM   3846  C   GLY   264      45.103  33.395  28.581  1.00  0.00           C  
ATOM   3847  O   GLY   264      44.281  34.271  28.256  1.00  0.00           O  
ATOM   3848  N   ALA   265      44.689  32.136  28.889  1.00  0.00           N  
ATOM   3849  H   ALA   265      45.289  31.411  29.257  1.00  0.00           H  
ATOM   3850  CA  ALA   265      43.228  31.743  28.718  1.00  0.00           C  
ATOM   3851  HA  ALA   265      42.794  32.081  27.777  1.00  0.00           H  
ATOM   3852  CB  ALA   265      43.273  30.178  28.667  1.00  0.00           C  
ATOM   3853  HB1 ALA   265      42.298  29.732  28.863  1.00  0.00           H  
ATOM   3854  HB2 ALA   265      44.040  29.730  29.300  1.00  0.00           H  
ATOM   3855  HB3 ALA   265      43.564  29.927  27.647  1.00  0.00           H  
ATOM   3856  C   ALA   265      42.245  32.310  29.782  1.00  0.00           C  
ATOM   3857  O   ALA   265      41.160  31.725  30.021  1.00  0.00           O  
ATOM   3858  N   ASP   266      42.574  33.412  30.480  1.00  0.00           N  
ATOM   3859  H   ASP   266      43.222  34.053  30.046  1.00  0.00           H  
ATOM   3860  CA  ASP   266      42.136  33.847  31.831  1.00  0.00           C  
ATOM   3861  HA  ASP   266      42.560  34.840  31.979  1.00  0.00           H  
ATOM   3862  CB  ASP   266      40.610  34.062  32.060  1.00  0.00           C  
ATOM   3863  HB2 ASP   266      40.470  34.884  32.761  1.00  0.00           H  
ATOM   3864  HB3 ASP   266      40.279  34.573  31.156  1.00  0.00           H  
ATOM   3865  CG  ASP   266      39.780  32.859  32.410  1.00  0.00           C  
ATOM   3866  OD1 ASP   266      38.602  32.875  31.949  1.00  0.00           O  
ATOM   3867  OD2 ASP   266      40.221  31.896  33.094  1.00  0.00           O  
ATOM   3868  C   ASP   266      42.787  33.013  33.019  1.00  0.00           C  
ATOM   3869  O   ASP   266      43.293  31.920  32.816  1.00  0.00           O  
ATOM   3870  N   ALA   267      42.744  33.613  34.262  1.00  0.00           N  
ATOM   3871  H   ALA   267      42.448  34.579  34.258  1.00  0.00           H  
ATOM   3872  CA  ALA   267      43.267  33.162  35.600  1.00  0.00           C  
ATOM   3873  HA  ALA   267      44.352  33.250  35.641  1.00  0.00           H  
ATOM   3874  CB  ALA   267      42.749  34.171  36.621  1.00  0.00           C  
ATOM   3875  HB1 ALA   267      43.254  35.133  36.531  1.00  0.00           H  
ATOM   3876  HB2 ALA   267      41.670  34.309  36.549  1.00  0.00           H  
ATOM   3877  HB3 ALA   267      42.951  33.742  37.602  1.00  0.00           H  
ATOM   3878  C   ALA   267      42.760  31.753  35.971  1.00  0.00           C  
ATOM   3879  O   ALA   267      43.408  31.109  36.802  1.00  0.00           O  
ATOM   3880  N   LEU   268      41.652  31.323  35.514  1.00  0.00           N  
ATOM   3881  H   LEU   268      41.214  31.860  34.779  1.00  0.00           H  
ATOM   3882  CA  LEU   268      41.055  30.049  35.916  1.00  0.00           C  
ATOM   3883  HA  LEU   268      41.460  29.739  36.879  1.00  0.00           H  
ATOM   3884  CB  LEU   268      39.584  30.257  36.202  1.00  0.00           C  
ATOM   3885  HB2 LEU   268      39.280  29.315  36.660  1.00  0.00           H  
ATOM   3886  HB3 LEU   268      39.038  30.316  35.261  1.00  0.00           H  
ATOM   3887  CG  LEU   268      39.075  31.370  37.148  1.00  0.00           C  
ATOM   3888  HG  LEU   268      39.112  32.283  36.553  1.00  0.00           H  
ATOM   3889  CD1 LEU   268      37.661  31.067  37.514  1.00  0.00           C  
ATOM   3890 HD11 LEU   268      37.032  31.039  36.624  1.00  0.00           H  
ATOM   3891 HD12 LEU   268      37.216  31.868  38.105  1.00  0.00           H  
ATOM   3892 HD13 LEU   268      37.769  30.090  37.984  1.00  0.00           H  
ATOM   3893  CD2 LEU   268      39.908  31.609  38.440  1.00  0.00           C  
ATOM   3894 HD21 LEU   268      39.353  32.133  39.217  1.00  0.00           H  
ATOM   3895 HD22 LEU   268      40.872  32.064  38.212  1.00  0.00           H  
ATOM   3896 HD23 LEU   268      40.068  30.615  38.858  1.00  0.00           H  
ATOM   3897  C   LEU   268      41.401  28.957  34.915  1.00  0.00           C  
ATOM   3898  O   LEU   268      41.833  27.832  35.261  1.00  0.00           O  
ATOM   3899  N   ARG   269      41.323  29.292  33.644  1.00  0.00           N  
ATOM   3900  H   ARG   269      41.084  30.240  33.392  1.00  0.00           H  
ATOM   3901  CA  ARG   269      41.465  28.312  32.569  1.00  0.00           C  
ATOM   3902  HA  ARG   269      41.224  27.318  32.945  1.00  0.00           H  
ATOM   3903  CB  ARG   269      40.534  28.751  31.444  1.00  0.00           C  
ATOM   3904  HB2 ARG   269      40.761  28.230  30.513  1.00  0.00           H  
ATOM   3905  HB3 ARG   269      40.817  29.781  31.226  1.00  0.00           H  
ATOM   3906  CG  ARG   269      39.064  28.685  31.813  1.00  0.00           C  
ATOM   3907  HG2 ARG   269      38.877  27.642  32.069  1.00  0.00           H  
ATOM   3908  HG3 ARG   269      38.797  29.410  32.581  1.00  0.00           H  
ATOM   3909  CD  ARG   269      38.160  29.020  30.653  1.00  0.00           C  
ATOM   3910  HD2 ARG   269      38.419  28.455  29.758  1.00  0.00           H  
ATOM   3911  HD3 ARG   269      37.104  28.807  30.816  1.00  0.00           H  
ATOM   3912  NE  ARG   269      38.205  30.470  30.309  1.00  0.00           N  
ATOM   3913  HE  ARG   269      38.595  31.061  31.029  1.00  0.00           H  
ATOM   3914  CZ  ARG   269      37.533  31.182  29.417  1.00  0.00           C  
ATOM   3915  NH1 ARG   269      36.921  30.651  28.443  1.00  0.00           N  
ATOM   3916 HH11 ARG   269      36.814  29.649  28.375  1.00  0.00           H  
ATOM   3917 HH12 ARG   269      36.262  31.283  28.011  1.00  0.00           H  
ATOM   3918  NH2 ARG   269      37.479  32.473  29.588  1.00  0.00           N  
ATOM   3919 HH21 ARG   269      38.075  32.749  30.355  1.00  0.00           H  
ATOM   3920 HH22 ARG   269      36.795  33.042  29.109  1.00  0.00           H  
ATOM   3921  C   ARG   269      42.905  28.190  32.064  1.00  0.00           C  
ATOM   3922  O   ARG   269      43.206  27.209  31.401  1.00  0.00           O  
ATOM   3923  N   THR   270      43.877  29.066  32.467  1.00  0.00           N  
ATOM   3924  H   THR   270      43.520  29.929  32.852  1.00  0.00           H  
ATOM   3925  CA  THR   270      45.333  28.885  32.239  1.00  0.00           C  
ATOM   3926  HA  THR   270      45.472  28.625  31.190  1.00  0.00           H  
ATOM   3927  CB  THR   270      46.043  30.337  32.465  1.00  0.00           C  
ATOM   3928  HB  THR   270      45.715  30.783  33.404  1.00  0.00           H  
ATOM   3929  CG2 THR   270      47.557  30.013  32.361  1.00  0.00           C  
ATOM   3930 HG21 THR   270      48.018  31.000  32.350  1.00  0.00           H  
ATOM   3931 HG22 THR   270      47.767  29.600  31.374  1.00  0.00           H  
ATOM   3932 HG23 THR   270      48.018  29.390  33.127  1.00  0.00           H  
ATOM   3933  OG1 THR   270      45.768  31.132  31.363  1.00  0.00           O  
ATOM   3934  HG1 THR   270      44.984  31.651  31.556  1.00  0.00           H  
ATOM   3935  C   THR   270      45.854  27.669  33.072  1.00  0.00           C  
ATOM   3936  O   THR   270      46.308  26.696  32.487  1.00  0.00           O  
ATOM   3937  N   PRO   271      45.494  27.521  34.401  1.00  0.00           N  
ATOM   3938  CD  PRO   271      45.089  28.591  35.311  1.00  0.00           C  
ATOM   3939  HD2 PRO   271      44.036  28.839  35.178  1.00  0.00           H  
ATOM   3940  HD3 PRO   271      45.765  29.446  35.304  1.00  0.00           H  
ATOM   3941  CG  PRO   271      45.216  28.081  36.775  1.00  0.00           C  
ATOM   3942  HG2 PRO   271      46.225  28.247  37.151  1.00  0.00           H  
ATOM   3943  HG3 PRO   271      44.480  28.548  37.428  1.00  0.00           H  
ATOM   3944  CB  PRO   271      44.869  26.599  36.542  1.00  0.00           C  
ATOM   3945  HB2 PRO   271      43.824  26.295  36.476  1.00  0.00           H  
ATOM   3946  HB3 PRO   271      45.380  25.990  37.288  1.00  0.00           H  
ATOM   3947  CA  PRO   271      45.533  26.324  35.209  1.00  0.00           C  
ATOM   3948  HA  PRO   271      46.589  26.075  35.317  1.00  0.00           H  
ATOM   3949  C   PRO   271      44.956  25.095  34.505  1.00  0.00           C  
ATOM   3950  O   PRO   271      45.578  24.076  34.507  1.00  0.00           O  
ATOM   3951  N   GLN   272      43.862  25.179  33.784  1.00  0.00           N  
ATOM   3952  H   GLN   272      43.391  26.061  33.634  1.00  0.00           H  
ATOM   3953  CA  GLN   272      43.143  24.006  33.134  1.00  0.00           C  
ATOM   3954  HA  GLN   272      43.129  23.254  33.923  1.00  0.00           H  
ATOM   3955  CB  GLN   272      41.687  24.440  32.809  1.00  0.00           C  
ATOM   3956  HB2 GLN   272      41.801  25.094  31.944  1.00  0.00           H  
ATOM   3957  HB3 GLN   272      41.263  24.950  33.674  1.00  0.00           H  
ATOM   3958  CG  GLN   272      40.797  23.303  32.367  1.00  0.00           C  
ATOM   3959  HG2 GLN   272      41.220  22.929  31.435  1.00  0.00           H  
ATOM   3960  HG3 GLN   272      40.770  22.523  33.128  1.00  0.00           H  
ATOM   3961  CD  GLN   272      39.375  23.695  32.047  1.00  0.00           C  
ATOM   3962  OE1 GLN   272      39.100  24.896  31.844  1.00  0.00           O  
ATOM   3963  NE2 GLN   272      38.461  22.749  32.083  1.00  0.00           N  
ATOM   3964 HE21 GLN   272      38.685  21.789  32.300  1.00  0.00           H  
ATOM   3965 HE22 GLN   272      37.592  23.040  31.657  1.00  0.00           H  
ATOM   3966  C   GLN   272      43.988  23.424  31.983  1.00  0.00           C  
ATOM   3967  O   GLN   272      43.974  22.222  31.764  1.00  0.00           O  
ATOM   3968  N   LEU   273      44.658  24.413  31.305  1.00  0.00           N  
ATOM   3969  H   LEU   273      44.564  25.363  31.636  1.00  0.00           H  
ATOM   3970  CA  LEU   273      45.508  24.114  30.187  1.00  0.00           C  
ATOM   3971  HA  LEU   273      45.001  23.279  29.702  1.00  0.00           H  
ATOM   3972  CB  LEU   273      45.553  25.343  29.209  1.00  0.00           C  
ATOM   3973  HB2 LEU   273      44.547  25.757  29.277  1.00  0.00           H  
ATOM   3974  HB3 LEU   273      46.195  26.130  29.605  1.00  0.00           H  
ATOM   3975  CG  LEU   273      45.938  24.830  27.774  1.00  0.00           C  
ATOM   3976  HG  LEU   273      46.930  24.377  27.765  1.00  0.00           H  
ATOM   3977  CD1 LEU   273      44.901  23.945  27.128  1.00  0.00           C  
ATOM   3978 HD11 LEU   273      45.138  23.858  26.067  1.00  0.00           H  
ATOM   3979 HD12 LEU   273      43.929  24.206  27.544  1.00  0.00           H  
ATOM   3980 HD13 LEU   273      45.119  22.978  27.581  1.00  0.00           H  
ATOM   3981  CD2 LEU   273      46.003  26.067  26.854  1.00  0.00           C  
ATOM   3982 HD21 LEU   273      45.182  26.753  27.065  1.00  0.00           H  
ATOM   3983 HD22 LEU   273      46.950  26.594  26.969  1.00  0.00           H  
ATOM   3984 HD23 LEU   273      45.832  25.880  25.794  1.00  0.00           H  
ATOM   3985  C   LEU   273      46.847  23.605  30.608  1.00  0.00           C  
ATOM   3986  O   LEU   273      47.324  22.689  29.990  1.00  0.00           O  
ATOM   3987  N   LEU   274      47.475  24.161  31.672  1.00  0.00           N  
ATOM   3988  H   LEU   274      47.028  24.992  32.032  1.00  0.00           H  
ATOM   3989  CA  LEU   274      48.646  23.480  32.189  1.00  0.00           C  
ATOM   3990  HA  LEU   274      49.265  23.215  31.332  1.00  0.00           H  
ATOM   3991  CB  LEU   274      49.435  24.458  33.106  1.00  0.00           C  
ATOM   3992  HB2 LEU   274      48.614  25.008  33.566  1.00  0.00           H  
ATOM   3993  HB3 LEU   274      50.072  23.946  33.827  1.00  0.00           H  
ATOM   3994  CG  LEU   274      50.268  25.503  32.329  1.00  0.00           C  
ATOM   3995  HG  LEU   274      51.072  24.949  31.843  1.00  0.00           H  
ATOM   3996  CD1 LEU   274      49.515  26.296  31.222  1.00  0.00           C  
ATOM   3997 HD11 LEU   274      49.142  25.744  30.360  1.00  0.00           H  
ATOM   3998 HD12 LEU   274      48.688  26.829  31.690  1.00  0.00           H  
ATOM   3999 HD13 LEU   274      50.280  26.981  30.855  1.00  0.00           H  
ATOM   4000  CD2 LEU   274      50.885  26.470  33.345  1.00  0.00           C  
ATOM   4001 HD21 LEU   274      50.094  27.002  33.873  1.00  0.00           H  
ATOM   4002 HD22 LEU   274      51.384  27.207  32.717  1.00  0.00           H  
ATOM   4003 HD23 LEU   274      51.588  25.960  34.004  1.00  0.00           H  
ATOM   4004  C   LEU   274      48.376  22.084  32.764  1.00  0.00           C  
ATOM   4005  O   LEU   274      49.048  21.070  32.488  1.00  0.00           O  
ATOM   4006  N   TRP   275      47.322  21.981  33.584  1.00  0.00           N  
ATOM   4007  H   TRP   275      46.838  22.825  33.856  1.00  0.00           H  
ATOM   4008  CA  TRP   275      46.840  20.671  34.105  1.00  0.00           C  
ATOM   4009  HA  TRP   275      47.568  20.222  34.781  1.00  0.00           H  
ATOM   4010  CB  TRP   275      45.622  20.858  34.939  1.00  0.00           C  
ATOM   4011  HB2 TRP   275      45.954  21.601  35.664  1.00  0.00           H  
ATOM   4012  HB3 TRP   275      44.746  21.211  34.395  1.00  0.00           H  
ATOM   4013  CG  TRP   275      45.220  19.653  35.654  1.00  0.00           C  
ATOM   4014  CD1 TRP   275      44.223  18.815  35.327  1.00  0.00           C  
ATOM   4015  HD1 TRP   275      43.731  18.829  34.366  1.00  0.00           H  
ATOM   4016  NE1 TRP   275      44.417  17.593  36.073  1.00  0.00           N  
ATOM   4017  HE1 TRP   275      43.944  16.707  35.974  1.00  0.00           H  
ATOM   4018  CE2 TRP   275      45.269  17.786  37.073  1.00  0.00           C  
ATOM   4019  CZ2 TRP   275      45.589  17.042  38.178  1.00  0.00           C  
ATOM   4020  HZ2 TRP   275      45.073  16.127  38.430  1.00  0.00           H  
ATOM   4021  CH2 TRP   275      46.496  17.511  39.100  1.00  0.00           C  
ATOM   4022  HH2 TRP   275      46.691  16.935  39.992  1.00  0.00           H  
ATOM   4023  CZ3 TRP   275      47.168  18.709  38.823  1.00  0.00           C  
ATOM   4024  HZ3 TRP   275      47.919  19.004  39.540  1.00  0.00           H  
ATOM   4025  CE3 TRP   275      46.873  19.515  37.672  1.00  0.00           C  
ATOM   4026  HE3 TRP   275      47.252  20.518  37.542  1.00  0.00           H  
ATOM   4027  CD2 TRP   275      45.857  19.077  36.833  1.00  0.00           C  
ATOM   4028  C   TRP   275      46.543  19.677  32.967  1.00  0.00           C  
ATOM   4029  O   TRP   275      47.117  18.614  32.979  1.00  0.00           O  
ATOM   4030  N   ALA   276      45.721  20.001  31.969  1.00  0.00           N  
ATOM   4031  H   ALA   276      45.219  20.877  32.000  1.00  0.00           H  
ATOM   4032  CA  ALA   276      45.230  19.178  30.838  1.00  0.00           C  
ATOM   4033  HA  ALA   276      44.768  18.246  31.165  1.00  0.00           H  
ATOM   4034  CB  ALA   276      44.096  19.805  30.105  1.00  0.00           C  
ATOM   4035  HB1 ALA   276      43.252  19.953  30.780  1.00  0.00           H  
ATOM   4036  HB2 ALA   276      44.331  20.762  29.640  1.00  0.00           H  
ATOM   4037  HB3 ALA   276      43.741  19.189  29.279  1.00  0.00           H  
ATOM   4038  C   ALA   276      46.375  18.817  29.869  1.00  0.00           C  
ATOM   4039  O   ALA   276      46.307  17.794  29.246  1.00  0.00           O  
ATOM   4040  N   SER   277      47.445  19.635  29.788  1.00  0.00           N  
ATOM   4041  H   SER   277      47.418  20.504  30.301  1.00  0.00           H  
ATOM   4042  CA  SER   277      48.664  19.326  28.997  1.00  0.00           C  
ATOM   4043  HA  SER   277      48.382  18.710  28.143  1.00  0.00           H  
ATOM   4044  CB  SER   277      49.355  20.621  28.487  1.00  0.00           C  
ATOM   4045  HB2 SER   277      49.957  20.383  27.611  1.00  0.00           H  
ATOM   4046  HB3 SER   277      49.952  21.171  29.215  1.00  0.00           H  
ATOM   4047  OG  SER   277      48.320  21.467  28.007  1.00  0.00           O  
ATOM   4048  HG  SER   277      47.903  21.931  28.737  1.00  0.00           H  
ATOM   4049  C   SER   277      49.760  18.559  29.625  1.00  0.00           C  
ATOM   4050  O   SER   277      50.568  17.870  28.946  1.00  0.00           O  
ATOM   4051  N   GLY   278      49.774  18.510  30.962  1.00  0.00           N  
ATOM   4052  H   GLY   278      49.070  19.019  31.479  1.00  0.00           H  
ATOM   4053  CA  GLY   278      50.713  17.752  31.817  1.00  0.00           C  
ATOM   4054  HA2 GLY   278      50.108  17.241  32.566  1.00  0.00           H  
ATOM   4055  HA3 GLY   278      51.210  16.920  31.317  1.00  0.00           H  
ATOM   4056  C   GLY   278      51.756  18.519  32.549  1.00  0.00           C  
ATOM   4057  O   GLY   278      52.833  18.013  32.910  1.00  0.00           O  
ATOM   4058  N   ILE   279      51.479  19.781  32.842  1.00  0.00           N  
ATOM   4059  H   ILE   279      50.575  20.189  32.654  1.00  0.00           H  
ATOM   4060  CA  ILE   279      52.352  20.735  33.587  1.00  0.00           C  
ATOM   4061  HA  ILE   279      53.356  20.329  33.706  1.00  0.00           H  
ATOM   4062  CB  ILE   279      52.592  22.007  32.770  1.00  0.00           C  
ATOM   4063  HB  ILE   279      51.654  22.432  32.413  1.00  0.00           H  
ATOM   4064  CG2 ILE   279      53.398  23.087  33.624  1.00  0.00           C  
ATOM   4065 HG21 ILE   279      52.889  23.198  34.581  1.00  0.00           H  
ATOM   4066 HG22 ILE   279      54.392  22.744  33.909  1.00  0.00           H  
ATOM   4067 HG23 ILE   279      53.369  23.998  33.026  1.00  0.00           H  
ATOM   4068  CG1 ILE   279      53.374  21.747  31.452  1.00  0.00           C  
ATOM   4069 HG12 ILE   279      54.120  20.959  31.560  1.00  0.00           H  
ATOM   4070 HG13 ILE   279      53.915  22.682  31.306  1.00  0.00           H  
ATOM   4071  CD1 ILE   279      52.518  21.525  30.296  1.00  0.00           C  
ATOM   4072 HD11 ILE   279      53.126  21.352  29.408  1.00  0.00           H  
ATOM   4073 HD12 ILE   279      52.068  20.533  30.351  1.00  0.00           H  
ATOM   4074 HD13 ILE   279      51.723  22.247  30.109  1.00  0.00           H  
ATOM   4075  C   ILE   279      51.767  20.935  34.919  1.00  0.00           C  
ATOM   4076  O   ILE   279      50.758  21.663  35.083  1.00  0.00           O  
ATOM   4077  N   ARG   280      52.251  20.199  35.841  1.00  0.00           N  
ATOM   4078  H   ARG   280      53.139  19.805  35.567  1.00  0.00           H  
ATOM   4079  CA  ARG   280      51.752  19.970  37.175  1.00  0.00           C  
ATOM   4080  HA  ARG   280      50.902  20.631  37.343  1.00  0.00           H  
ATOM   4081  CB  ARG   280      51.086  18.564  37.152  1.00  0.00           C  
ATOM   4082  HB2 ARG   280      51.787  17.816  36.781  1.00  0.00           H  
ATOM   4083  HB3 ARG   280      50.810  18.272  38.166  1.00  0.00           H  
ATOM   4084  CG  ARG   280      49.847  18.643  36.158  1.00  0.00           C  
ATOM   4085  HG2 ARG   280      49.199  19.387  36.621  1.00  0.00           H  
ATOM   4086  HG3 ARG   280      50.141  18.946  35.153  1.00  0.00           H  
ATOM   4087  CD  ARG   280      49.226  17.229  36.094  1.00  0.00           C  
ATOM   4088  HD2 ARG   280      48.661  17.035  37.005  1.00  0.00           H  
ATOM   4089  HD3 ARG   280      50.015  16.530  35.818  1.00  0.00           H  
ATOM   4090  NE  ARG   280      48.209  17.166  35.091  1.00  0.00           N  
ATOM   4091  HE  ARG   280      48.088  17.874  34.381  1.00  0.00           H  
ATOM   4092  CZ  ARG   280      47.315  16.191  35.015  1.00  0.00           C  
ATOM   4093  NH1 ARG   280      47.227  15.296  35.942  1.00  0.00           N  
ATOM   4094 HH11 ARG   280      46.597  14.518  35.808  1.00  0.00           H  
ATOM   4095 HH12 ARG   280      48.082  15.183  36.468  1.00  0.00           H  
ATOM   4096  NH2 ARG   280      46.362  16.196  34.075  1.00  0.00           N  
ATOM   4097 HH21 ARG   280      46.406  16.942  33.396  1.00  0.00           H  
ATOM   4098 HH22 ARG   280      45.528  15.626  34.042  1.00  0.00           H  
ATOM   4099  C   ARG   280      52.801  20.258  38.250  1.00  0.00           C  
ATOM   4100  O   ARG   280      53.203  19.358  39.007  1.00  0.00           O  
ATOM   4101  N   PRO   281      53.332  21.495  38.350  1.00  0.00           N  
ATOM   4102  CD  PRO   281      52.995  22.627  37.498  1.00  0.00           C  
ATOM   4103  HD2 PRO   281      53.442  22.375  36.537  1.00  0.00           H  
ATOM   4104  HD3 PRO   281      51.932  22.602  37.258  1.00  0.00           H  
ATOM   4105  CG  PRO   281      53.568  23.837  38.067  1.00  0.00           C  
ATOM   4106  HG2 PRO   281      53.959  24.431  37.241  1.00  0.00           H  
ATOM   4107  HG3 PRO   281      52.790  24.320  38.658  1.00  0.00           H  
ATOM   4108  CB  PRO   281      54.662  23.376  38.930  1.00  0.00           C  
ATOM   4109  HB2 PRO   281      54.869  24.164  39.653  1.00  0.00           H  
ATOM   4110  HB3 PRO   281      55.481  23.160  38.245  1.00  0.00           H  
ATOM   4111  CA  PRO   281      54.138  22.025  39.500  1.00  0.00           C  
ATOM   4112  HA  PRO   281      54.954  21.396  39.856  1.00  0.00           H  
ATOM   4113  C   PRO   281      53.251  22.177  40.788  1.00  0.00           C  
ATOM   4114  O   PRO   281      52.111  22.594  40.759  1.00  0.00           O  
ATOM   4115  N   ASP   282      53.735  21.926  41.979  1.00  0.00           N  
ATOM   4116  H   ASP   282      54.699  21.674  42.141  1.00  0.00           H  
ATOM   4117  CA  ASP   282      52.847  22.061  43.216  1.00  0.00           C  
ATOM   4118  HA  ASP   282      52.098  21.270  43.232  1.00  0.00           H  
ATOM   4119  CB  ASP   282      53.671  21.756  44.474  1.00  0.00           C  
ATOM   4120  HB2 ASP   282      54.391  22.566  44.585  1.00  0.00           H  
ATOM   4121  HB3 ASP   282      54.028  20.728  44.411  1.00  0.00           H  
ATOM   4122  CG  ASP   282      52.833  21.701  45.747  1.00  0.00           C  
ATOM   4123  OD1 ASP   282      51.798  21.013  45.745  1.00  0.00           O  
ATOM   4124  OD2 ASP   282      53.249  22.203  46.824  1.00  0.00           O  
ATOM   4125  C   ASP   282      52.085  23.405  43.400  1.00  0.00           C  
ATOM   4126  O   ASP   282      51.084  23.486  44.053  1.00  0.00           O  
ATOM   4127  N   ALA   283      52.684  24.544  43.006  1.00  0.00           N  
ATOM   4128  H   ALA   283      53.651  24.579  42.718  1.00  0.00           H  
ATOM   4129  CA  ALA   283      51.998  25.785  43.164  1.00  0.00           C  
ATOM   4130  HA  ALA   283      51.556  25.804  44.161  1.00  0.00           H  
ATOM   4131  CB  ALA   283      53.110  26.864  42.954  1.00  0.00           C  
ATOM   4132  HB1 ALA   283      53.471  26.661  41.946  1.00  0.00           H  
ATOM   4133  HB2 ALA   283      52.604  27.829  42.957  1.00  0.00           H  
ATOM   4134  HB3 ALA   283      53.904  26.884  43.700  1.00  0.00           H  
ATOM   4135  C   ALA   283      50.772  26.009  42.206  1.00  0.00           C  
ATOM   4136  O   ALA   283      50.082  27.060  42.445  1.00  0.00           O  
ATOM   4137  N   LEU   284      50.507  25.260  41.132  1.00  0.00           N  
ATOM   4138  H   LEU   284      51.122  24.467  41.017  1.00  0.00           H  
ATOM   4139  CA  LEU   284      49.508  25.602  40.131  1.00  0.00           C  
ATOM   4140  HA  LEU   284      49.697  26.578  39.685  1.00  0.00           H  
ATOM   4141  CB  LEU   284      49.748  24.584  39.002  1.00  0.00           C  
ATOM   4142  HB2 LEU   284      49.606  23.547  39.308  1.00  0.00           H  
ATOM   4143  HB3 LEU   284      50.807  24.635  38.750  1.00  0.00           H  
ATOM   4144  CG  LEU   284      48.816  24.832  37.823  1.00  0.00           C  
ATOM   4145  HG  LEU   284      47.769  24.869  38.124  1.00  0.00           H  
ATOM   4146  CD1 LEU   284      49.332  25.932  36.853  1.00  0.00           C  
ATOM   4147 HD11 LEU   284      48.920  25.881  35.845  1.00  0.00           H  
ATOM   4148 HD12 LEU   284      50.406  25.820  36.709  1.00  0.00           H  
ATOM   4149 HD13 LEU   284      49.027  26.892  37.270  1.00  0.00           H  
ATOM   4150  CD2 LEU   284      48.990  23.571  36.957  1.00  0.00           C  
ATOM   4151 HD21 LEU   284      50.016  23.408  36.626  1.00  0.00           H  
ATOM   4152 HD22 LEU   284      48.621  22.677  37.459  1.00  0.00           H  
ATOM   4153 HD23 LEU   284      48.226  23.642  36.183  1.00  0.00           H  
ATOM   4154  C   LEU   284      48.060  25.593  40.658  1.00  0.00           C  
ATOM   4155  O   LEU   284      47.635  24.632  41.233  1.00  0.00           O  
ATOM   4156  N   GLY   285      47.281  26.666  40.320  1.00  0.00           N  
ATOM   4157  H   GLY   285      47.814  27.407  39.888  1.00  0.00           H  
ATOM   4158  CA  GLY   285      45.914  26.902  40.745  1.00  0.00           C  
ATOM   4159  HA2 GLY   285      45.341  25.997  40.545  1.00  0.00           H  
ATOM   4160  HA3 GLY   285      45.506  27.708  40.136  1.00  0.00           H  
ATOM   4161  C   GLY   285      45.731  27.274  42.208  1.00  0.00           C  
ATOM   4162  O   GLY   285      44.660  27.616  42.619  1.00  0.00           O  
ATOM   4163  N   ARG   286      46.741  27.042  43.111  1.00  0.00           N  
ATOM   4164  H   ARG   286      47.549  26.605  42.692  1.00  0.00           H  
ATOM   4165  CA  ARG   286      46.749  27.415  44.538  1.00  0.00           C  
ATOM   4166  HA  ARG   286      45.871  27.085  45.094  1.00  0.00           H  
ATOM   4167  CB  ARG   286      47.939  26.740  45.289  1.00  0.00           C  
ATOM   4168  HB2 ARG   286      48.075  27.041  46.328  1.00  0.00           H  
ATOM   4169  HB3 ARG   286      48.822  27.060  44.737  1.00  0.00           H  
ATOM   4170  CG  ARG   286      47.896  25.205  45.193  1.00  0.00           C  
ATOM   4171  HG2 ARG   286      47.000  24.822  45.681  1.00  0.00           H  
ATOM   4172  HG3 ARG   286      48.000  24.953  44.137  1.00  0.00           H  
ATOM   4173  CD  ARG   286      49.143  24.876  46.057  1.00  0.00           C  
ATOM   4174  HD2 ARG   286      49.992  25.408  45.628  1.00  0.00           H  
ATOM   4175  HD3 ARG   286      48.865  25.253  47.041  1.00  0.00           H  
ATOM   4176  NE  ARG   286      49.404  23.452  46.176  1.00  0.00           N  
ATOM   4177  HE  ARG   286      50.170  23.039  45.664  1.00  0.00           H  
ATOM   4178  CZ  ARG   286      48.919  22.555  47.039  1.00  0.00           C  
ATOM   4179  NH1 ARG   286      47.854  22.796  47.754  1.00  0.00           N  
ATOM   4180 HH11 ARG   286      47.498  23.735  47.644  1.00  0.00           H  
ATOM   4181 HH12 ARG   286      47.387  22.056  48.258  1.00  0.00           H  
ATOM   4182  NH2 ARG   286      49.427  21.355  47.133  1.00  0.00           N  
ATOM   4183 HH21 ARG   286      50.289  21.087  46.680  1.00  0.00           H  
ATOM   4184 HH22 ARG   286      49.042  20.673  47.771  1.00  0.00           H  
ATOM   4185  C   ARG   286      46.816  28.840  44.846  1.00  0.00           C  
ATOM   4186  O   ARG   286      46.704  29.732  43.956  1.00  0.00           O  
ATOM   4187  N   TYR   287      46.901  29.229  46.178  1.00  0.00           N  
ATOM   4188  H   TYR   287      46.890  28.512  46.889  1.00  0.00           H  
ATOM   4189  CA  TYR   287      46.892  30.597  46.693  1.00  0.00           C  
ATOM   4190  HA  TYR   287      46.638  30.651  47.752  1.00  0.00           H  
ATOM   4191  CB  TYR   287      48.275  31.214  46.439  1.00  0.00           C  
ATOM   4192  HB2 TYR   287      48.326  31.515  45.393  1.00  0.00           H  
ATOM   4193  HB3 TYR   287      48.335  32.082  47.096  1.00  0.00           H  
ATOM   4194  CG  TYR   287      49.484  30.299  46.648  1.00  0.00           C  
ATOM   4195  CD1 TYR   287      49.844  30.106  48.022  1.00  0.00           C  
ATOM   4196  HD1 TYR   287      49.375  30.616  48.851  1.00  0.00           H  
ATOM   4197  CE1 TYR   287      50.878  29.187  48.194  1.00  0.00           C  
ATOM   4198  HE1 TYR   287      51.236  29.012  49.198  1.00  0.00           H  
ATOM   4199  CZ  TYR   287      51.281  28.349  47.127  1.00  0.00           C  
ATOM   4200  OH  TYR   287      52.078  27.267  47.352  1.00  0.00           O  
ATOM   4201  HH  TYR   287      52.582  27.450  48.149  1.00  0.00           H  
ATOM   4202  CE2 TYR   287      50.926  28.600  45.866  1.00  0.00           C  
ATOM   4203  HE2 TYR   287      51.469  28.043  45.117  1.00  0.00           H  
ATOM   4204  CD2 TYR   287      50.064  29.633  45.590  1.00  0.00           C  
ATOM   4205  HD2 TYR   287      49.824  29.824  44.555  1.00  0.00           H  
ATOM   4206  C   TYR   287      45.802  31.484  46.071  1.00  0.00           C  
ATOM   4207  O   TYR   287      45.970  32.691  45.783  1.00  0.00           O  
ATOM   4208  N   LEU   288      44.650  30.884  45.757  1.00  0.00           N  
ATOM   4209  H   LEU   288      44.548  29.908  45.992  1.00  0.00           H  
ATOM   4210  CA  LEU   288      43.449  31.464  45.039  1.00  0.00           C  
ATOM   4211  HA  LEU   288      43.676  31.943  44.087  1.00  0.00           H  
ATOM   4212  CB  LEU   288      42.511  30.299  44.799  1.00  0.00           C  
ATOM   4213  HB2 LEU   288      43.009  29.497  44.255  1.00  0.00           H  
ATOM   4214  HB3 LEU   288      42.347  29.699  45.694  1.00  0.00           H  
ATOM   4215  CG  LEU   288      41.221  30.678  44.061  1.00  0.00           C  
ATOM   4216  HG  LEU   288      40.682  31.346  44.732  1.00  0.00           H  
ATOM   4217  CD1 LEU   288      41.453  31.293  42.652  1.00  0.00           C  
ATOM   4218 HD11 LEU   288      41.794  30.503  41.983  1.00  0.00           H  
ATOM   4219 HD12 LEU   288      40.601  31.809  42.208  1.00  0.00           H  
ATOM   4220 HD13 LEU   288      42.237  32.050  42.636  1.00  0.00           H  
ATOM   4221  CD2 LEU   288      40.368  29.459  43.988  1.00  0.00           C  
ATOM   4222 HD21 LEU   288      39.375  29.646  43.578  1.00  0.00           H  
ATOM   4223 HD22 LEU   288      40.874  28.741  43.343  1.00  0.00           H  
ATOM   4224 HD23 LEU   288      40.273  29.081  45.006  1.00  0.00           H  
ATOM   4225  C   LEU   288      42.869  32.598  45.952  1.00  0.00           C  
ATOM   4226  O   LEU   288      42.872  32.496  47.171  1.00  0.00           O  
ATOM   4227  N   ASN   289      42.556  33.802  45.352  1.00  0.00           N  
ATOM   4228  H   ASN   289      42.972  33.845  44.433  1.00  0.00           H  
ATOM   4229  CA  ASN   289      42.052  34.937  46.028  1.00  0.00           C  
ATOM   4230  HA  ASN   289      41.365  34.535  46.773  1.00  0.00           H  
ATOM   4231  CB  ASN   289      43.211  35.669  46.822  1.00  0.00           C  
ATOM   4232  HB2 ASN   289      42.828  36.519  47.386  1.00  0.00           H  
ATOM   4233  HB3 ASN   289      43.648  34.948  47.514  1.00  0.00           H  
ATOM   4234  CG  ASN   289      44.313  36.261  45.958  1.00  0.00           C  
ATOM   4235  OD1 ASN   289      44.474  37.449  45.827  1.00  0.00           O  
ATOM   4236  ND2 ASN   289      45.244  35.450  45.560  1.00  0.00           N  
ATOM   4237 HD21 ASN   289      45.199  34.447  45.674  1.00  0.00           H  
ATOM   4238 HD22 ASN   289      46.046  35.924  45.168  1.00  0.00           H  
ATOM   4239  C   ASN   289      41.206  35.846  45.096  1.00  0.00           C  
ATOM   4240  O   ASN   289      41.658  36.251  44.023  1.00  0.00           O  
ATOM   4241  N   ASP   290      39.951  36.084  45.526  1.00  0.00           N  
ATOM   4242  H   ASP   290      39.690  35.762  46.447  1.00  0.00           H  
ATOM   4243  CA  ASP   290      38.935  36.989  44.972  1.00  0.00           C  
ATOM   4244  HA  ASP   290      39.286  37.270  43.979  1.00  0.00           H  
ATOM   4245  CB  ASP   290      37.565  36.290  45.012  1.00  0.00           C  
ATOM   4246  HB2 ASP   290      37.475  35.499  44.267  1.00  0.00           H  
ATOM   4247  HB3 ASP   290      37.526  35.906  46.032  1.00  0.00           H  
ATOM   4248  CG  ASP   290      36.430  37.275  44.866  1.00  0.00           C  
ATOM   4249  OD1 ASP   290      36.205  37.760  43.727  1.00  0.00           O  
ATOM   4250  OD2 ASP   290      35.663  37.525  45.836  1.00  0.00           O  
ATOM   4251  C   ASP   290      38.839  38.259  45.786  1.00  0.00           C  
ATOM   4252  O   ASP   290      38.717  38.127  47.032  1.00  0.00           O  
ATOM   4253  N   GLN   291      38.674  39.467  45.237  1.00  0.00           N  
ATOM   4254  H   GLN   291      38.640  39.456  44.227  1.00  0.00           H  
ATOM   4255  CA  GLN   291      38.748  40.765  45.998  1.00  0.00           C  
ATOM   4256  HA  GLN   291      39.457  40.729  46.825  1.00  0.00           H  
ATOM   4257  CB  GLN   291      39.181  41.906  45.117  1.00  0.00           C  
ATOM   4258  HB2 GLN   291      38.478  42.029  44.293  1.00  0.00           H  
ATOM   4259  HB3 GLN   291      39.151  42.852  45.657  1.00  0.00           H  
ATOM   4260  CG  GLN   291      40.593  41.629  44.545  1.00  0.00           C  
ATOM   4261  HG2 GLN   291      40.687  40.779  43.869  1.00  0.00           H  
ATOM   4262  HG3 GLN   291      41.322  41.525  45.348  1.00  0.00           H  
ATOM   4263  CD  GLN   291      41.062  42.782  43.590  1.00  0.00           C  
ATOM   4264  OE1 GLN   291      40.365  43.714  43.218  1.00  0.00           O  
ATOM   4265  NE2 GLN   291      42.298  42.809  43.129  1.00  0.00           N  
ATOM   4266 HE21 GLN   291      42.810  41.939  43.138  1.00  0.00           H  
ATOM   4267 HE22 GLN   291      42.511  43.535  42.460  1.00  0.00           H  
ATOM   4268  C   GLN   291      37.413  40.995  46.734  1.00  0.00           C  
ATOM   4269  O   GLN   291      36.452  41.373  46.020  1.00  0.00           O  
ATOM   4270  N   ALA   292      37.286  40.577  47.980  1.00  0.00           N  
ATOM   4271  H   ALA   292      38.100  40.317  48.518  1.00  0.00           H  
ATOM   4272  CA  ALA   292      36.022  40.635  48.685  1.00  0.00           C  
ATOM   4273  HA  ALA   292      35.327  39.900  48.279  1.00  0.00           H  
ATOM   4274  CB  ALA   292      36.120  40.179  50.148  1.00  0.00           C  
ATOM   4275  HB1 ALA   292      36.378  39.122  50.201  1.00  0.00           H  
ATOM   4276  HB2 ALA   292      35.196  40.456  50.656  1.00  0.00           H  
ATOM   4277  HB3 ALA   292      36.900  40.697  50.706  1.00  0.00           H  
ATOM   4278  C   ALA   292      35.393  42.060  48.687  1.00  0.00           C  
ATOM   4279  O   ALA   292      36.136  43.010  49.036  1.00  0.00           O  
ATOM   4280  N   GLN   293      34.178  42.302  48.208  1.00  0.00           N  
ATOM   4281  H   GLN   293      33.605  41.510  47.955  1.00  0.00           H  
ATOM   4282  CA  GLN   293      33.628  43.579  47.907  1.00  0.00           C  
ATOM   4283  HA  GLN   293      34.411  44.336  47.857  1.00  0.00           H  
ATOM   4284  CB  GLN   293      33.196  43.727  46.428  1.00  0.00           C  
ATOM   4285  HB2 GLN   293      34.041  43.508  45.775  1.00  0.00           H  
ATOM   4286  HB3 GLN   293      32.519  42.969  46.035  1.00  0.00           H  
ATOM   4287  CG  GLN   293      32.744  45.079  45.916  1.00  0.00           C  
ATOM   4288  HG2 GLN   293      33.579  45.778  45.928  1.00  0.00           H  
ATOM   4289  HG3 GLN   293      31.916  45.425  46.535  1.00  0.00           H  
ATOM   4290  CD  GLN   293      32.262  44.966  44.475  1.00  0.00           C  
ATOM   4291  OE1 GLN   293      32.100  43.914  43.889  1.00  0.00           O  
ATOM   4292  NE2 GLN   293      31.809  46.033  43.857  1.00  0.00           N  
ATOM   4293 HE21 GLN   293      31.813  46.969  44.236  1.00  0.00           H  
ATOM   4294 HE22 GLN   293      31.721  45.940  42.855  1.00  0.00           H  
ATOM   4295  C   GLN   293      32.508  43.944  48.874  1.00  0.00           C  
ATOM   4296  O   GLN   293      31.668  43.157  49.267  1.00  0.00           O  
ATOM   4297  N   VAL   294      32.541  45.175  49.414  1.00  0.00           N  
ATOM   4298  H   VAL   294      33.257  45.771  49.025  1.00  0.00           H  
ATOM   4299  CA  VAL   294      31.351  45.748  50.201  1.00  0.00           C  
ATOM   4300  HA  VAL   294      30.529  45.039  50.100  1.00  0.00           H  
ATOM   4301  CB  VAL   294      31.661  45.860  51.693  1.00  0.00           C  
ATOM   4302  HB  VAL   294      31.922  44.863  52.048  1.00  0.00           H  
ATOM   4303  CG1 VAL   294      32.848  46.808  52.067  1.00  0.00           C  
ATOM   4304 HG11 VAL   294      33.747  46.541  51.511  1.00  0.00           H  
ATOM   4305 HG12 VAL   294      32.596  47.828  51.778  1.00  0.00           H  
ATOM   4306 HG13 VAL   294      33.064  46.664  53.126  1.00  0.00           H  
ATOM   4307  CG2 VAL   294      30.466  46.285  52.532  1.00  0.00           C  
ATOM   4308 HG21 VAL   294      30.109  47.211  52.082  1.00  0.00           H  
ATOM   4309 HG22 VAL   294      30.835  46.421  53.549  1.00  0.00           H  
ATOM   4310 HG23 VAL   294      29.780  45.439  52.584  1.00  0.00           H  
ATOM   4311  C   VAL   294      30.901  47.077  49.582  1.00  0.00           C  
ATOM   4312  O   VAL   294      31.699  47.960  49.225  1.00  0.00           O  
ATOM   4313  N   VAL   295      29.606  47.206  49.393  1.00  0.00           N  
ATOM   4314  H   VAL   295      29.052  46.371  49.520  1.00  0.00           H  
ATOM   4315  CA  VAL   295      29.001  48.395  48.684  1.00  0.00           C  
ATOM   4316  HA  VAL   295      29.869  49.017  48.467  1.00  0.00           H  
ATOM   4317  CB  VAL   295      28.349  48.084  47.341  1.00  0.00           C  
ATOM   4318  HB  VAL   295      28.152  49.041  46.859  1.00  0.00           H  
ATOM   4319  CG1 VAL   295      29.164  47.243  46.349  1.00  0.00           C  
ATOM   4320 HG11 VAL   295      29.412  46.301  46.839  1.00  0.00           H  
ATOM   4321 HG12 VAL   295      30.103  47.671  45.997  1.00  0.00           H  
ATOM   4322 HG13 VAL   295      28.545  46.973  45.494  1.00  0.00           H  
ATOM   4323  CG2 VAL   295      26.952  47.402  47.542  1.00  0.00           C  
ATOM   4324 HG21 VAL   295      26.571  47.320  46.524  1.00  0.00           H  
ATOM   4325 HG22 VAL   295      26.935  46.437  48.048  1.00  0.00           H  
ATOM   4326 HG23 VAL   295      26.345  48.114  48.102  1.00  0.00           H  
ATOM   4327  C   VAL   295      28.070  49.310  49.543  1.00  0.00           C  
ATOM   4328  O   VAL   295      27.425  48.804  50.499  1.00  0.00           O  
ATOM   4329  N   PHE   296      27.792  50.529  49.152  1.00  0.00           N  
ATOM   4330  H   PHE   296      28.291  50.826  48.325  1.00  0.00           H  
ATOM   4331  CA  PHE   296      26.931  51.553  49.837  1.00  0.00           C  
ATOM   4332  HA  PHE   296      26.004  51.038  50.087  1.00  0.00           H  
ATOM   4333  CB  PHE   296      27.735  52.072  51.039  1.00  0.00           C  
ATOM   4334  HB2 PHE   296      28.317  51.286  51.520  1.00  0.00           H  
ATOM   4335  HB3 PHE   296      28.566  52.658  50.647  1.00  0.00           H  
ATOM   4336  CG  PHE   296      26.985  52.822  52.082  1.00  0.00           C  
ATOM   4337  CD1 PHE   296      26.308  52.045  53.041  1.00  0.00           C  
ATOM   4338  HD1 PHE   296      26.278  50.969  52.953  1.00  0.00           H  
ATOM   4339  CE1 PHE   296      25.725  52.661  54.188  1.00  0.00           C  
ATOM   4340  HE1 PHE   296      25.186  52.116  54.949  1.00  0.00           H  
ATOM   4341  CZ  PHE   296      25.757  54.101  54.210  1.00  0.00           C  
ATOM   4342  HZ  PHE   296      25.274  54.617  55.027  1.00  0.00           H  
ATOM   4343  CE2 PHE   296      26.379  54.882  53.265  1.00  0.00           C  
ATOM   4344  HE2 PHE   296      26.298  55.942  53.454  1.00  0.00           H  
ATOM   4345  CD2 PHE   296      26.999  54.251  52.160  1.00  0.00           C  
ATOM   4346  HD2 PHE   296      27.445  54.708  51.289  1.00  0.00           H  
ATOM   4347  C   PHE   296      26.742  52.796  48.964  1.00  0.00           C  
ATOM   4348  O   PHE   296      27.487  52.902  47.997  1.00  0.00           O  
ATOM   4349  N   ALA   297      25.771  53.649  49.287  1.00  0.00           N  
ATOM   4350  H   ALA   297      25.158  53.503  50.076  1.00  0.00           H  
ATOM   4351  CA  ALA   297      25.530  54.918  48.534  1.00  0.00           C  
ATOM   4352  HA  ALA   297      26.389  55.229  47.940  1.00  0.00           H  
ATOM   4353  CB  ALA   297      24.487  54.524  47.429  1.00  0.00           C  
ATOM   4354  HB1 ALA   297      24.284  55.384  46.792  1.00  0.00           H  
ATOM   4355  HB2 ALA   297      23.595  54.113  47.902  1.00  0.00           H  
ATOM   4356  HB3 ALA   297      24.989  53.768  46.824  1.00  0.00           H  
ATOM   4357  C   ALA   297      25.117  56.172  49.363  1.00  0.00           C  
ATOM   4358  O   ALA   297      24.992  55.949  50.557  1.00  0.00           O  
ATOM   4359  N   SER   298      25.141  57.366  48.884  1.00  0.00           N  
ATOM   4360  H   SER   298      25.361  57.350  47.898  1.00  0.00           H  
ATOM   4361  CA  SER   298      25.030  58.689  49.384  1.00  0.00           C  
ATOM   4362  HA  SER   298      24.425  58.591  50.286  1.00  0.00           H  
ATOM   4363  CB  SER   298      26.373  59.085  49.909  1.00  0.00           C  
ATOM   4364  HB2 SER   298      26.732  58.389  50.668  1.00  0.00           H  
ATOM   4365  HB3 SER   298      27.110  59.196  49.113  1.00  0.00           H  
ATOM   4366  OG  SER   298      26.375  60.284  50.658  1.00  0.00           O  
ATOM   4367  HG  SER   298      26.822  59.971  51.448  1.00  0.00           H  
ATOM   4368  C   SER   298      24.547  59.745  48.366  1.00  0.00           C  
ATOM   4369  O   SER   298      24.544  59.588  47.177  1.00  0.00           O  
ATOM   4370  N   ARG   299      23.984  60.835  48.905  1.00  0.00           N  
ATOM   4371  H   ARG   299      23.958  61.042  49.893  1.00  0.00           H  
ATOM   4372  CA  ARG   299      23.537  62.005  48.124  1.00  0.00           C  
ATOM   4373  HA  ARG   299      23.800  61.827  47.081  1.00  0.00           H  
ATOM   4374  CB  ARG   299      21.995  62.026  48.177  1.00  0.00           C  
ATOM   4375  HB2 ARG   299      21.612  61.221  47.549  1.00  0.00           H  
ATOM   4376  HB3 ARG   299      21.595  61.957  49.189  1.00  0.00           H  
ATOM   4377  CG  ARG   299      21.439  63.344  47.610  1.00  0.00           C  
ATOM   4378  HG2 ARG   299      21.656  64.140  48.322  1.00  0.00           H  
ATOM   4379  HG3 ARG   299      21.849  63.475  46.609  1.00  0.00           H  
ATOM   4380  CD  ARG   299      19.909  63.199  47.461  1.00  0.00           C  
ATOM   4381  HD2 ARG   299      19.862  62.533  46.599  1.00  0.00           H  
ATOM   4382  HD3 ARG   299      19.559  64.187  47.162  1.00  0.00           H  
ATOM   4383  NE  ARG   299      19.179  62.675  48.579  1.00  0.00           N  
ATOM   4384  HE  ARG   299      19.683  62.533  49.443  1.00  0.00           H  
ATOM   4385  CZ  ARG   299      17.969  62.227  48.518  1.00  0.00           C  
ATOM   4386  NH1 ARG   299      17.406  62.163  47.367  1.00  0.00           N  
ATOM   4387 HH11 ARG   299      17.671  62.749  46.588  1.00  0.00           H  
ATOM   4388 HH12 ARG   299      16.548  61.630  47.388  1.00  0.00           H  
ATOM   4389  NH2 ARG   299      17.418  61.791  49.586  1.00  0.00           N  
ATOM   4390 HH21 ARG   299      17.830  62.126  50.445  1.00  0.00           H  
ATOM   4391 HH22 ARG   299      16.603  61.195  49.571  1.00  0.00           H  
ATOM   4392  C   ARG   299      24.167  63.335  48.621  1.00  0.00           C  
ATOM   4393  O   ARG   299      24.012  63.687  49.749  1.00  0.00           O  
ATOM   4394  N   LEU   300      24.986  64.028  47.823  1.00  0.00           N  
ATOM   4395  H   LEU   300      25.125  63.644  46.899  1.00  0.00           H  
ATOM   4396  CA  LEU   300      25.541  65.335  48.080  1.00  0.00           C  
ATOM   4397  HA  LEU   300      25.984  65.420  49.072  1.00  0.00           H  
ATOM   4398  CB  LEU   300      26.581  65.576  46.866  1.00  0.00           C  
ATOM   4399  HB2 LEU   300      26.825  64.605  46.433  1.00  0.00           H  
ATOM   4400  HB3 LEU   300      26.066  66.150  46.096  1.00  0.00           H  
ATOM   4401  CG  LEU   300      27.965  66.213  47.220  1.00  0.00           C  
ATOM   4402  HG  LEU   300      28.204  65.939  48.247  1.00  0.00           H  
ATOM   4403  CD1 LEU   300      29.234  65.879  46.409  1.00  0.00           C  
ATOM   4404 HD11 LEU   300      29.491  64.820  46.391  1.00  0.00           H  
ATOM   4405 HD12 LEU   300      30.033  66.381  46.956  1.00  0.00           H  
ATOM   4406 HD13 LEU   300      29.293  66.177  45.362  1.00  0.00           H  
ATOM   4407  CD2 LEU   300      27.759  67.715  47.191  1.00  0.00           C  
ATOM   4408 HD21 LEU   300      27.260  67.991  46.262  1.00  0.00           H  
ATOM   4409 HD22 LEU   300      28.732  68.199  47.280  1.00  0.00           H  
ATOM   4410 HD23 LEU   300      27.256  68.034  48.104  1.00  0.00           H  
ATOM   4411  C   LEU   300      24.364  66.320  48.143  1.00  0.00           C  
ATOM   4412  O   LEU   300      23.768  66.549  47.055  1.00  0.00           O  
ATOM   4413  N   ARG   301      23.965  66.731  49.311  1.00  0.00           N  
ATOM   4414  H   ARG   301      24.635  66.737  50.067  1.00  0.00           H  
ATOM   4415  CA  ARG   301      22.826  67.600  49.483  1.00  0.00           C  
ATOM   4416  HA  ARG   301      22.070  67.305  48.755  1.00  0.00           H  
ATOM   4417  CB  ARG   301      22.340  67.387  50.887  1.00  0.00           C  
ATOM   4418  HB2 ARG   301      21.730  68.195  51.292  1.00  0.00           H  
ATOM   4419  HB3 ARG   301      23.125  67.260  51.633  1.00  0.00           H  
ATOM   4420  CG  ARG   301      21.465  66.116  51.050  1.00  0.00           C  
ATOM   4421  HG2 ARG   301      21.885  65.206  50.622  1.00  0.00           H  
ATOM   4422  HG3 ARG   301      21.242  66.034  52.114  1.00  0.00           H  
ATOM   4423  CD  ARG   301      20.095  66.493  50.400  1.00  0.00           C  
ATOM   4424  HD2 ARG   301      20.166  66.410  49.316  1.00  0.00           H  
ATOM   4425  HD3 ARG   301      19.787  67.494  50.700  1.00  0.00           H  
ATOM   4426  NE  ARG   301      19.077  65.651  51.019  1.00  0.00           N  
ATOM   4427  HE  ARG   301      19.383  64.722  51.273  1.00  0.00           H  
ATOM   4428  CZ  ARG   301      17.830  65.920  51.226  1.00  0.00           C  
ATOM   4429  NH1 ARG   301      17.203  67.010  50.898  1.00  0.00           N  
ATOM   4430 HH11 ARG   301      17.609  67.796  50.410  1.00  0.00           H  
ATOM   4431 HH12 ARG   301      16.212  67.071  51.083  1.00  0.00           H  
ATOM   4432  NH2 ARG   301      17.102  64.961  51.706  1.00  0.00           N  
ATOM   4433 HH21 ARG   301      17.524  64.059  51.876  1.00  0.00           H  
ATOM   4434 HH22 ARG   301      16.104  65.067  51.823  1.00  0.00           H  
ATOM   4435  C   ARG   301      23.095  69.077  49.192  1.00  0.00           C  
ATOM   4436  O   ARG   301      22.297  69.933  49.457  1.00  0.00           O  
ATOM   4437  N   ASP   302      24.275  69.475  48.654  1.00  0.00           N  
ATOM   4438  H   ASP   302      24.902  68.753  48.328  1.00  0.00           H  
ATOM   4439  CA  ASP   302      24.523  70.805  48.274  1.00  0.00           C  
ATOM   4440  HA  ASP   302      24.211  71.487  49.066  1.00  0.00           H  
ATOM   4441  CB  ASP   302      26.053  71.049  48.103  1.00  0.00           C  
ATOM   4442  HB2 ASP   302      26.541  70.261  47.529  1.00  0.00           H  
ATOM   4443  HB3 ASP   302      26.264  71.974  47.567  1.00  0.00           H  
ATOM   4444  CG  ASP   302      26.876  71.088  49.357  1.00  0.00           C  
ATOM   4445  OD1 ASP   302      26.697  70.208  50.282  1.00  0.00           O  
ATOM   4446  OD2 ASP   302      27.849  71.925  49.478  1.00  0.00           O  
ATOM   4447  C   ASP   302      23.781  71.238  46.945  1.00  0.00           C  
ATOM   4448  O   ASP   302      23.396  70.444  46.114  1.00  0.00           O  
ATOM   4449  N   VAL   303      23.644  72.577  46.886  1.00  0.00           N  
ATOM   4450  H   VAL   303      24.025  73.238  47.548  1.00  0.00           H  
ATOM   4451  CA  VAL   303      23.033  73.267  45.692  1.00  0.00           C  
ATOM   4452  HA  VAL   303      22.226  72.634  45.322  1.00  0.00           H  
ATOM   4453  CB  VAL   303      22.493  74.674  45.975  1.00  0.00           C  
ATOM   4454  HB  VAL   303      23.228  75.312  46.465  1.00  0.00           H  
ATOM   4455  CG1 VAL   303      22.158  75.378  44.717  1.00  0.00           C  
ATOM   4456 HG11 VAL   303      21.430  74.841  44.109  1.00  0.00           H  
ATOM   4457 HG12 VAL   303      21.867  76.406  44.930  1.00  0.00           H  
ATOM   4458 HG13 VAL   303      23.040  75.544  44.099  1.00  0.00           H  
ATOM   4459  CG2 VAL   303      21.179  74.493  46.825  1.00  0.00           C  
ATOM   4460 HG21 VAL   303      20.577  75.387  46.662  1.00  0.00           H  
ATOM   4461 HG22 VAL   303      21.394  74.441  47.893  1.00  0.00           H  
ATOM   4462 HG23 VAL   303      20.710  73.539  46.585  1.00  0.00           H  
ATOM   4463  C   VAL   303      24.079  73.125  44.588  1.00  0.00           C  
ATOM   4464  O   VAL   303      25.279  73.177  44.825  1.00  0.00           O  
ATOM   4465  N   GLN   304      23.621  72.914  43.330  1.00  0.00           N  
ATOM   4466  H   GLN   304      22.623  72.943  43.178  1.00  0.00           H  
ATOM   4467  CA  GLN   304      24.573  72.998  42.149  1.00  0.00           C  
ATOM   4468  HA  GLN   304      25.546  73.318  42.521  1.00  0.00           H  
ATOM   4469  CB  GLN   304      24.645  71.660  41.433  1.00  0.00           C  
ATOM   4470  HB2 GLN   304      23.663  71.558  40.971  1.00  0.00           H  
ATOM   4471  HB3 GLN   304      25.360  71.830  40.628  1.00  0.00           H  
ATOM   4472  CG  GLN   304      25.010  70.422  42.250  1.00  0.00           C  
ATOM   4473  HG2 GLN   304      26.035  70.488  42.616  1.00  0.00           H  
ATOM   4474  HG3 GLN   304      24.318  70.326  43.087  1.00  0.00           H  
ATOM   4475  CD  GLN   304      24.989  69.151  41.379  1.00  0.00           C  
ATOM   4476  OE1 GLN   304      25.140  69.264  40.154  1.00  0.00           O  
ATOM   4477  NE2 GLN   304      24.530  68.055  41.934  1.00  0.00           N  
ATOM   4478 HE21 GLN   304      24.311  67.907  42.908  1.00  0.00           H  
ATOM   4479 HE22 GLN   304      24.745  67.221  41.405  1.00  0.00           H  
ATOM   4480  C   GLN   304      24.033  74.041  41.109  1.00  0.00           C  
ATOM   4481  O   GLN   304      22.843  74.433  41.242  1.00  0.00           O  
ATOM   4482  N   PRO   305      24.833  74.420  40.088  1.00  0.00           N  
ATOM   4483  CD  PRO   305      26.266  74.382  40.040  1.00  0.00           C  
ATOM   4484  HD2 PRO   305      26.751  74.487  41.010  1.00  0.00           H  
ATOM   4485  HD3 PRO   305      26.532  73.426  39.589  1.00  0.00           H  
ATOM   4486  CG  PRO   305      26.697  75.617  39.173  1.00  0.00           C  
ATOM   4487  HG2 PRO   305      27.637  75.455  38.646  1.00  0.00           H  
ATOM   4488  HG3 PRO   305      26.787  76.510  39.792  1.00  0.00           H  
ATOM   4489  CB  PRO   305      25.490  75.666  38.193  1.00  0.00           C  
ATOM   4490  HB2 PRO   305      25.657  74.907  37.428  1.00  0.00           H  
ATOM   4491  HB3 PRO   305      25.316  76.636  37.727  1.00  0.00           H  
ATOM   4492  CA  PRO   305      24.268  75.249  39.054  1.00  0.00           C  
ATOM   4493  HA  PRO   305      23.865  76.176  39.461  1.00  0.00           H  
ATOM   4494  C   PRO   305      23.219  74.570  38.204  1.00  0.00           C  
ATOM   4495  O   PRO   305      23.264  73.403  37.926  1.00  0.00           O  
ATOM   4496  N   GLU   306      22.217  75.350  37.691  1.00  0.00           N  
ATOM   4497  H   GLU   306      22.144  76.319  37.968  1.00  0.00           H  
ATOM   4498  CA  GLU   306      21.238  74.913  36.734  1.00  0.00           C  
ATOM   4499  HA  GLU   306      20.702  74.051  37.131  1.00  0.00           H  
ATOM   4500  CB  GLU   306      20.299  76.040  36.525  1.00  0.00           C  
ATOM   4501  HB2 GLU   306      19.584  75.882  35.718  1.00  0.00           H  
ATOM   4502  HB3 GLU   306      20.834  76.932  36.198  1.00  0.00           H  
ATOM   4503  CG  GLU   306      19.492  76.487  37.720  1.00  0.00           C  
ATOM   4504  HG2 GLU   306      18.740  77.194  37.369  1.00  0.00           H  
ATOM   4505  HG3 GLU   306      20.201  77.030  38.344  1.00  0.00           H  
ATOM   4506  CD  GLU   306      18.808  75.365  38.595  1.00  0.00           C  
ATOM   4507  OE1 GLU   306      18.773  75.642  39.819  1.00  0.00           O  
ATOM   4508  OE2 GLU   306      18.114  74.447  38.046  1.00  0.00           O  
ATOM   4509  C   GLU   306      21.751  74.522  35.391  1.00  0.00           C  
ATOM   4510  O   GLU   306      20.957  73.779  34.787  1.00  0.00           O  
ATOM   4511  N   ASP   307      22.941  74.923  34.947  1.00  0.00           N  
ATOM   4512  H   ASP   307      23.325  75.634  35.553  1.00  0.00           H  
ATOM   4513  CA  ASP   307      23.560  74.437  33.699  1.00  0.00           C  
ATOM   4514  HA  ASP   307      22.912  73.915  32.996  1.00  0.00           H  
ATOM   4515  CB  ASP   307      24.120  75.692  32.999  1.00  0.00           C  
ATOM   4516  HB2 ASP   307      24.371  75.337  32.000  1.00  0.00           H  
ATOM   4517  HB3 ASP   307      23.357  76.451  32.823  1.00  0.00           H  
ATOM   4518  CG  ASP   307      25.337  76.457  33.613  1.00  0.00           C  
ATOM   4519  OD1 ASP   307      25.746  77.503  32.995  1.00  0.00           O  
ATOM   4520  OD2 ASP   307      25.838  76.150  34.721  1.00  0.00           O  
ATOM   4521  C   ASP   307      24.771  73.493  34.059  1.00  0.00           C  
ATOM   4522  O   ASP   307      25.478  73.073  33.156  1.00  0.00           O  
ATOM   4523  N   ALA   308      24.981  73.046  35.315  1.00  0.00           N  
ATOM   4524  H   ALA   308      24.380  73.392  36.050  1.00  0.00           H  
ATOM   4525  CA  ALA   308      25.895  71.951  35.544  1.00  0.00           C  
ATOM   4526  HA  ALA   308      26.875  72.284  35.201  1.00  0.00           H  
ATOM   4527  CB  ALA   308      26.164  71.737  37.060  1.00  0.00           C  
ATOM   4528  HB1 ALA   308      27.009  71.061  37.194  1.00  0.00           H  
ATOM   4529  HB2 ALA   308      26.259  72.756  37.434  1.00  0.00           H  
ATOM   4530  HB3 ALA   308      25.327  71.266  37.576  1.00  0.00           H  
ATOM   4531  C   ALA   308      25.584  70.618  34.808  1.00  0.00           C  
ATOM   4532  O   ALA   308      26.605  69.997  34.387  1.00  0.00           O  
ATOM   4533  N   PRO   309      24.282  70.270  34.466  1.00  0.00           N  
ATOM   4534  CD  PRO   309      23.088  70.655  35.190  1.00  0.00           C  
ATOM   4535  HD2 PRO   309      23.323  70.882  36.230  1.00  0.00           H  
ATOM   4536  HD3 PRO   309      22.534  71.506  34.793  1.00  0.00           H  
ATOM   4537  CG  PRO   309      22.174  69.420  35.093  1.00  0.00           C  
ATOM   4538  HG2 PRO   309      21.107  69.637  35.156  1.00  0.00           H  
ATOM   4539  HG3 PRO   309      22.363  68.642  35.832  1.00  0.00           H  
ATOM   4540  CB  PRO   309      22.446  68.926  33.720  1.00  0.00           C  
ATOM   4541  HB2 PRO   309      22.239  67.858  33.667  1.00  0.00           H  
ATOM   4542  HB3 PRO   309      21.994  69.498  32.909  1.00  0.00           H  
ATOM   4543  CA  PRO   309      23.998  69.027  33.731  1.00  0.00           C  
ATOM   4544  HA  PRO   309      24.371  68.143  34.248  1.00  0.00           H  
ATOM   4545  C   PRO   309      24.538  69.090  32.315  1.00  0.00           C  
ATOM   4546  O   PRO   309      24.906  68.096  31.715  1.00  0.00           O  
ATOM   4547  N   ALA   310      24.565  70.287  31.731  1.00  0.00           N  
ATOM   4548  H   ALA   310      24.464  71.022  32.416  1.00  0.00           H  
ATOM   4549  CA  ALA   310      25.018  70.661  30.386  1.00  0.00           C  
ATOM   4550  HA  ALA   310      24.745  69.845  29.717  1.00  0.00           H  
ATOM   4551  CB  ALA   310      24.263  71.948  30.012  1.00  0.00           C  
ATOM   4552  HB1 ALA   310      24.741  72.741  30.587  1.00  0.00           H  
ATOM   4553  HB2 ALA   310      24.380  72.213  28.961  1.00  0.00           H  
ATOM   4554  HB3 ALA   310      23.200  71.942  30.254  1.00  0.00           H  
ATOM   4555  C   ALA   310      26.574  70.753  30.258  1.00  0.00           C  
ATOM   4556  O   ALA   310      27.194  71.838  30.255  1.00  0.00           O  
ATOM   4557  N   ALA   311      27.226  69.604  30.209  1.00  0.00           N  
ATOM   4558  H   ALA   311      26.629  68.790  30.199  1.00  0.00           H  
ATOM   4559  CA  ALA   311      28.616  69.411  29.870  1.00  0.00           C  
ATOM   4560  HA  ALA   311      29.244  70.002  30.537  1.00  0.00           H  
ATOM   4561  CB  ALA   311      28.883  67.893  30.104  1.00  0.00           C  
ATOM   4562  HB1 ALA   311      28.372  67.393  29.282  1.00  0.00           H  
ATOM   4563  HB2 ALA   311      29.941  67.652  30.003  1.00  0.00           H  
ATOM   4564  HB3 ALA   311      28.614  67.657  31.134  1.00  0.00           H  
ATOM   4565  C   ALA   311      29.065  69.999  28.506  1.00  0.00           C  
ATOM   4566  O   ALA   311      28.269  69.870  27.548  1.00  0.00           O  
ATOM   4567  N   ALA   312      30.257  70.589  28.376  1.00  0.00           N  
ATOM   4568  H   ALA   312      30.912  70.602  29.144  1.00  0.00           H  
ATOM   4569  CA  ALA   312      30.716  71.333  27.199  1.00  0.00           C  
ATOM   4570  HA  ALA   312      31.537  71.967  27.533  1.00  0.00           H  
ATOM   4571  CB  ALA   312      31.219  70.316  26.134  1.00  0.00           C  
ATOM   4572  HB1 ALA   312      31.793  70.740  25.309  1.00  0.00           H  
ATOM   4573  HB2 ALA   312      31.822  69.607  26.702  1.00  0.00           H  
ATOM   4574  HB3 ALA   312      30.316  69.821  25.777  1.00  0.00           H  
ATOM   4575  C   ALA   312      29.603  72.244  26.634  1.00  0.00           C  
ATOM   4576  O   ALA   312      29.292  72.234  25.459  1.00  0.00           O  
ATOM   4577  N   ASN   313      28.942  72.968  27.497  1.00  0.00           N  
ATOM   4578  H   ASN   313      29.320  72.942  28.433  1.00  0.00           H  
ATOM   4579  CA  ASN   313      27.790  73.866  27.311  1.00  0.00           C  
ATOM   4580  HA  ASN   313      27.451  74.297  28.253  1.00  0.00           H  
ATOM   4581  CB  ASN   313      28.214  75.031  26.427  1.00  0.00           C  
ATOM   4582  HB2 ASN   313      27.438  75.796  26.387  1.00  0.00           H  
ATOM   4583  HB3 ASN   313      28.409  74.672  25.417  1.00  0.00           H  
ATOM   4584  CG  ASN   313      29.466  75.860  26.825  1.00  0.00           C  
ATOM   4585  OD1 ASN   313      29.992  75.844  27.947  1.00  0.00           O  
ATOM   4586  ND2 ASN   313      30.064  76.607  25.963  1.00  0.00           N  
ATOM   4587 HD21 ASN   313      29.640  76.812  25.069  1.00  0.00           H  
ATOM   4588 HD22 ASN   313      30.839  77.145  26.325  1.00  0.00           H  
ATOM   4589  C   ASN   313      26.524  73.117  26.920  1.00  0.00           C  
ATOM   4590  O   ASN   313      25.436  73.703  26.793  1.00  0.00           O  
ATOM   4591  N   GLY   314      26.595  71.801  26.735  1.00  0.00           N  
ATOM   4592  H   GLY   314      27.484  71.369  26.942  1.00  0.00           H  
ATOM   4593  CA  GLY   314      25.630  70.846  26.326  1.00  0.00           C  
ATOM   4594  HA2 GLY   314      25.426  70.179  27.164  1.00  0.00           H  
ATOM   4595  HA3 GLY   314      24.697  71.360  26.094  1.00  0.00           H  
ATOM   4596  C   GLY   314      25.931  69.945  25.106  1.00  0.00           C  
ATOM   4597  O   GLY   314      25.035  69.265  24.691  1.00  0.00           O  
ATOM   4598  N   ALA   315      27.131  70.025  24.532  1.00  0.00           N  
ATOM   4599  H   ALA   315      27.867  70.503  25.033  1.00  0.00           H  
ATOM   4600  CA  ALA   315      27.523  69.185  23.452  1.00  0.00           C  
ATOM   4601  HA  ALA   315      26.627  68.925  22.889  1.00  0.00           H  
ATOM   4602  CB  ALA   315      28.479  70.061  22.593  1.00  0.00           C  
ATOM   4603  HB1 ALA   315      28.745  69.642  21.623  1.00  0.00           H  
ATOM   4604  HB2 ALA   315      28.024  71.046  22.480  1.00  0.00           H  
ATOM   4605  HB3 ALA   315      29.449  70.110  23.087  1.00  0.00           H  
ATOM   4606  C   ALA   315      28.146  67.838  23.937  1.00  0.00           C  
ATOM   4607  O   ALA   315      28.510  67.014  23.061  1.00  0.00           O  
ATOM   4608  N   LEU   316      28.273  67.623  25.249  1.00  0.00           N  
ATOM   4609  H   LEU   316      28.043  68.328  25.935  1.00  0.00           H  
ATOM   4610  CA  LEU   316      28.498  66.284  25.830  1.00  0.00           C  
ATOM   4611  HA  LEU   316      28.808  65.686  24.974  1.00  0.00           H  
ATOM   4612  CB  LEU   316      29.651  66.331  26.915  1.00  0.00           C  
ATOM   4613  HB2 LEU   316      29.232  65.750  27.736  1.00  0.00           H  
ATOM   4614  HB3 LEU   316      29.812  67.358  27.242  1.00  0.00           H  
ATOM   4615  CG  LEU   316      30.994  65.851  26.510  1.00  0.00           C  
ATOM   4616  HG  LEU   316      31.316  66.479  25.680  1.00  0.00           H  
ATOM   4617  CD1 LEU   316      31.993  66.126  27.560  1.00  0.00           C  
ATOM   4618 HD11 LEU   316      32.955  65.666  27.333  1.00  0.00           H  
ATOM   4619 HD12 LEU   316      31.633  65.792  28.534  1.00  0.00           H  
ATOM   4620 HD13 LEU   316      32.168  67.201  27.586  1.00  0.00           H  
ATOM   4621  CD2 LEU   316      30.977  64.419  26.081  1.00  0.00           C  
ATOM   4622 HD21 LEU   316      30.198  64.244  25.339  1.00  0.00           H  
ATOM   4623 HD22 LEU   316      31.977  64.177  25.722  1.00  0.00           H  
ATOM   4624 HD23 LEU   316      30.762  63.751  26.916  1.00  0.00           H  
ATOM   4625  C   LEU   316      27.139  65.734  26.375  1.00  0.00           C  
ATOM   4626  O   LEU   316      26.459  66.357  27.124  1.00  0.00           O  
ATOM   4627  N   SER   317      26.815  64.522  25.909  1.00  0.00           N  
ATOM   4628  H   SER   317      27.200  64.174  25.043  1.00  0.00           H  
ATOM   4629  CA  SER   317      25.623  63.883  26.495  1.00  0.00           C  
ATOM   4630  HA  SER   317      24.834  64.595  26.255  1.00  0.00           H  
ATOM   4631  CB  SER   317      25.344  62.556  25.794  1.00  0.00           C  
ATOM   4632  HB2 SER   317      24.308  62.304  26.024  1.00  0.00           H  
ATOM   4633  HB3 SER   317      25.407  62.835  24.742  1.00  0.00           H  
ATOM   4634  OG  SER   317      26.168  61.451  25.955  1.00  0.00           O  
ATOM   4635  HG  SER   317      25.747  60.849  26.573  1.00  0.00           H  
ATOM   4636  C   SER   317      25.776  63.620  27.946  1.00  0.00           C  
ATOM   4637  O   SER   317      24.825  63.934  28.711  1.00  0.00           O  
ATOM   4638  N   GLU   318      27.023  63.363  28.383  1.00  0.00           N  
ATOM   4639  H   GLU   318      27.716  63.136  27.684  1.00  0.00           H  
ATOM   4640  CA  GLU   318      27.476  63.258  29.763  1.00  0.00           C  
ATOM   4641  HA  GLU   318      27.059  64.060  30.373  1.00  0.00           H  
ATOM   4642  CB  GLU   318      26.977  61.873  30.249  1.00  0.00           C  
ATOM   4643  HB2 GLU   318      27.548  61.154  29.662  1.00  0.00           H  
ATOM   4644  HB3 GLU   318      25.944  61.801  29.911  1.00  0.00           H  
ATOM   4645  CG  GLU   318      27.113  61.650  31.751  1.00  0.00           C  
ATOM   4646  HG2 GLU   318      28.145  61.847  32.042  1.00  0.00           H  
ATOM   4647  HG3 GLU   318      26.426  62.240  32.357  1.00  0.00           H  
ATOM   4648  CD  GLU   318      26.581  60.277  32.170  1.00  0.00           C  
ATOM   4649  OE1 GLU   318      27.107  59.236  31.618  1.00  0.00           O  
ATOM   4650  OE2 GLU   318      25.663  60.152  33.034  1.00  0.00           O  
ATOM   4651  C   GLU   318      28.979  63.319  29.881  1.00  0.00           C  
ATOM   4652  O   GLU   318      29.709  62.892  28.978  1.00  0.00           O  
ATOM   4653  N   GLN   319      29.508  63.837  30.975  1.00  0.00           N  
ATOM   4654  H   GLN   319      28.869  64.023  31.735  1.00  0.00           H  
ATOM   4655  CA  GLN   319      30.903  63.878  31.436  1.00  0.00           C  
ATOM   4656  HA  GLN   319      31.520  63.600  30.582  1.00  0.00           H  
ATOM   4657  CB  GLN   319      31.301  65.324  31.481  1.00  0.00           C  
ATOM   4658  HB2 GLN   319      30.946  65.832  30.585  1.00  0.00           H  
ATOM   4659  HB3 GLN   319      32.391  65.301  31.451  1.00  0.00           H  
ATOM   4660  CG  GLN   319      30.823  66.062  32.774  1.00  0.00           C  
ATOM   4661  HG2 GLN   319      31.184  65.498  33.634  1.00  0.00           H  
ATOM   4662  HG3 GLN   319      29.755  65.858  32.697  1.00  0.00           H  
ATOM   4663  CD  GLN   319      31.110  67.482  32.722  1.00  0.00           C  
ATOM   4664  OE1 GLN   319      31.953  67.976  31.992  1.00  0.00           O  
ATOM   4665  NE2 GLN   319      30.437  68.347  33.463  1.00  0.00           N  
ATOM   4666 HE21 GLN   319      29.623  68.002  33.952  1.00  0.00           H  
ATOM   4667 HE22 GLN   319      30.733  69.312  33.489  1.00  0.00           H  
ATOM   4668  C   GLN   319      31.273  62.875  32.580  1.00  0.00           C  
ATOM   4669  O   GLN   319      32.327  62.308  32.593  1.00  0.00           O  
ATOM   4670  N   SER   320      30.298  62.672  33.492  1.00  0.00           N  
ATOM   4671  H   SER   320      29.472  63.245  33.399  1.00  0.00           H  
ATOM   4672  CA  SER   320      30.295  61.704  34.625  1.00  0.00           C  
ATOM   4673  HA  SER   320      29.324  61.829  35.104  1.00  0.00           H  
ATOM   4674  CB  SER   320      30.210  60.191  34.150  1.00  0.00           C  
ATOM   4675  HB2 SER   320      29.460  60.049  33.372  1.00  0.00           H  
ATOM   4676  HB3 SER   320      31.070  59.716  33.677  1.00  0.00           H  
ATOM   4677  OG  SER   320      29.673  59.400  35.153  1.00  0.00           O  
ATOM   4678  HG  SER   320      28.744  59.636  35.207  1.00  0.00           H  
ATOM   4679  C   SER   320      31.392  61.960  35.687  1.00  0.00           C  
ATOM   4680  O   SER   320      32.036  63.000  35.634  1.00  0.00           O  
ATOM   4681  N   GLY   321      31.541  61.139  36.752  1.00  0.00           N  
ATOM   4682  H   GLY   321      30.991  60.298  36.852  1.00  0.00           H  
ATOM   4683  CA  GLY   321      32.658  61.329  37.778  1.00  0.00           C  
ATOM   4684  HA2 GLY   321      33.535  61.747  37.283  1.00  0.00           H  
ATOM   4685  HA3 GLY   321      32.421  61.955  38.639  1.00  0.00           H  
ATOM   4686  C   GLY   321      32.999  59.979  38.473  1.00  0.00           C  
ATOM   4687  O   GLY   321      32.098  59.231  38.853  1.00  0.00           O  
ATOM   4688  N   VAL   322      34.295  59.747  38.722  1.00  0.00           N  
ATOM   4689  H   VAL   322      34.923  60.386  38.257  1.00  0.00           H  
ATOM   4690  CA  VAL   322      34.792  58.650  39.581  1.00  0.00           C  
ATOM   4691  HA  VAL   322      33.971  58.401  40.253  1.00  0.00           H  
ATOM   4692  CB  VAL   322      34.941  57.287  38.809  1.00  0.00           C  
ATOM   4693  HB  VAL   322      35.853  57.446  38.233  1.00  0.00           H  
ATOM   4694  CG1 VAL   322      35.291  56.069  39.719  1.00  0.00           C  
ATOM   4695 HG11 VAL   322      35.839  55.320  39.147  1.00  0.00           H  
ATOM   4696 HG12 VAL   322      34.403  55.569  40.105  1.00  0.00           H  
ATOM   4697 HG13 VAL   322      35.752  56.399  40.650  1.00  0.00           H  
ATOM   4698  CG2 VAL   322      33.854  56.935  37.763  1.00  0.00           C  
ATOM   4699 HG21 VAL   322      33.099  56.405  38.342  1.00  0.00           H  
ATOM   4700 HG22 VAL   322      34.223  56.277  36.977  1.00  0.00           H  
ATOM   4701 HG23 VAL   322      33.389  57.767  37.235  1.00  0.00           H  
ATOM   4702  C   VAL   322      36.022  59.113  40.314  1.00  0.00           C  
ATOM   4703  O   VAL   322      36.960  59.612  39.712  1.00  0.00           O  
ATOM   4704  N   ALA   323      36.091  58.884  41.647  1.00  0.00           N  
ATOM   4705  H   ALA   323      35.354  58.333  42.062  1.00  0.00           H  
ATOM   4706  CA  ALA   323      37.226  59.091  42.523  1.00  0.00           C  
ATOM   4707  HA  ALA   323      38.089  59.510  42.005  1.00  0.00           H  
ATOM   4708  CB  ALA   323      36.763  60.022  43.703  1.00  0.00           C  
ATOM   4709  HB1 ALA   323      36.256  60.918  43.346  1.00  0.00           H  
ATOM   4710  HB2 ALA   323      36.105  59.522  44.413  1.00  0.00           H  
ATOM   4711  HB3 ALA   323      37.573  60.395  44.330  1.00  0.00           H  
ATOM   4712  C   ALA   323      37.773  57.697  43.080  1.00  0.00           C  
ATOM   4713  O   ALA   323      37.106  56.638  42.988  1.00  0.00           O  
ATOM   4714  N   TRP   324      39.025  57.715  43.555  1.00  0.00           N  
ATOM   4715  H   TRP   324      39.445  58.633  43.531  1.00  0.00           H  
ATOM   4716  CA  TRP   324      39.747  56.581  44.075  1.00  0.00           C  
ATOM   4717  HA  TRP   324      39.038  55.754  44.101  1.00  0.00           H  
ATOM   4718  CB  TRP   324      40.979  56.347  43.107  1.00  0.00           C  
ATOM   4719  HB2 TRP   324      40.442  55.986  42.230  1.00  0.00           H  
ATOM   4720  HB3 TRP   324      41.434  57.315  42.893  1.00  0.00           H  
ATOM   4721  CG  TRP   324      41.982  55.319  43.456  1.00  0.00           C  
ATOM   4722  CD1 TRP   324      41.833  54.275  44.385  1.00  0.00           C  
ATOM   4723  HD1 TRP   324      40.891  54.065  44.871  1.00  0.00           H  
ATOM   4724  NE1 TRP   324      43.000  53.626  44.507  1.00  0.00           N  
ATOM   4725  HE1 TRP   324      43.177  52.829  45.103  1.00  0.00           H  
ATOM   4726  CE2 TRP   324      43.943  54.196  43.647  1.00  0.00           C  
ATOM   4727  CZ2 TRP   324      45.247  53.792  43.282  1.00  0.00           C  
ATOM   4728  HZ2 TRP   324      45.766  53.154  43.982  1.00  0.00           H  
ATOM   4729  CH2 TRP   324      45.906  54.400  42.184  1.00  0.00           C  
ATOM   4730  HH2 TRP   324      46.895  54.166  41.818  1.00  0.00           H  
ATOM   4731  CZ3 TRP   324      45.282  55.468  41.495  1.00  0.00           C  
ATOM   4732  HZ3 TRP   324      45.791  55.973  40.687  1.00  0.00           H  
ATOM   4733  CE3 TRP   324      44.037  55.919  41.931  1.00  0.00           C  
ATOM   4734  HE3 TRP   324      43.675  56.836  41.491  1.00  0.00           H  
ATOM   4735  CD2 TRP   324      43.294  55.241  42.909  1.00  0.00           C  
ATOM   4736  C   TRP   324      40.216  56.866  45.510  1.00  0.00           C  
ATOM   4737  O   TRP   324      40.705  57.982  45.749  1.00  0.00           O  
ATOM   4738  N   VAL   325      39.949  55.864  46.388  1.00  0.00           N  
ATOM   4739  H   VAL   325      39.481  55.020  46.090  1.00  0.00           H  
ATOM   4740  CA  VAL   325      40.537  55.725  47.750  1.00  0.00           C  
ATOM   4741  HA  VAL   325      40.888  56.709  48.059  1.00  0.00           H  
ATOM   4742  CB  VAL   325      39.432  55.435  48.813  1.00  0.00           C  
ATOM   4743  HB  VAL   325      38.700  54.822  48.288  1.00  0.00           H  
ATOM   4744  CG1 VAL   325      39.856  54.707  50.108  1.00  0.00           C  
ATOM   4745 HG11 VAL   325      38.929  54.623  50.676  1.00  0.00           H  
ATOM   4746 HG12 VAL   325      40.312  53.732  49.937  1.00  0.00           H  
ATOM   4747 HG13 VAL   325      40.439  55.430  50.679  1.00  0.00           H  
ATOM   4748  CG2 VAL   325      38.839  56.793  49.124  1.00  0.00           C  
ATOM   4749 HG21 VAL   325      39.566  57.415  49.646  1.00  0.00           H  
ATOM   4750 HG22 VAL   325      37.995  56.570  49.777  1.00  0.00           H  
ATOM   4751 HG23 VAL   325      38.534  57.253  48.184  1.00  0.00           H  
ATOM   4752  C   VAL   325      41.700  54.694  47.807  1.00  0.00           C  
ATOM   4753  O   VAL   325      41.479  53.515  47.613  1.00  0.00           O  
ATOM   4754  N   PRO   326      42.976  55.145  48.100  1.00  0.00           N  
ATOM   4755  CD  PRO   326      43.432  56.533  48.267  1.00  0.00           C  
ATOM   4756  HD2 PRO   326      42.771  57.279  47.826  1.00  0.00           H  
ATOM   4757  HD3 PRO   326      43.680  56.806  49.293  1.00  0.00           H  
ATOM   4758  CG  PRO   326      44.708  56.525  47.469  1.00  0.00           C  
ATOM   4759  HG2 PRO   326      45.330  57.389  47.703  1.00  0.00           H  
ATOM   4760  HG3 PRO   326      44.374  56.467  46.433  1.00  0.00           H  
ATOM   4761  CB  PRO   326      45.337  55.090  47.815  1.00  0.00           C  
ATOM   4762  HB2 PRO   326      46.005  55.137  48.675  1.00  0.00           H  
ATOM   4763  HB3 PRO   326      45.981  54.766  46.998  1.00  0.00           H  
ATOM   4764  CA  PRO   326      44.060  54.203  47.968  1.00  0.00           C  
ATOM   4765  HA  PRO   326      43.789  53.589  47.109  1.00  0.00           H  
ATOM   4766  C   PRO   326      44.156  53.305  49.232  1.00  0.00           C  
ATOM   4767  O   PRO   326      44.080  53.767  50.384  1.00  0.00           O  
ATOM   4768  N   TYR   327      44.468  52.057  49.015  1.00  0.00           N  
ATOM   4769  H   TYR   327      44.285  51.673  48.099  1.00  0.00           H  
ATOM   4770  CA  TYR   327      44.912  51.142  50.059  1.00  0.00           C  
ATOM   4771  HA  TYR   327      44.095  51.084  50.778  1.00  0.00           H  
ATOM   4772  CB  TYR   327      45.194  49.745  49.433  1.00  0.00           C  
ATOM   4773  HB2 TYR   327      44.234  49.355  49.096  1.00  0.00           H  
ATOM   4774  HB3 TYR   327      45.820  49.810  48.543  1.00  0.00           H  
ATOM   4775  CG  TYR   327      45.817  48.657  50.251  1.00  0.00           C  
ATOM   4776  CD1 TYR   327      47.182  48.736  50.612  1.00  0.00           C  
ATOM   4777  HD1 TYR   327      47.751  49.600  50.302  1.00  0.00           H  
ATOM   4778  CE1 TYR   327      47.759  47.740  51.383  1.00  0.00           C  
ATOM   4779  HE1 TYR   327      48.804  47.621  51.632  1.00  0.00           H  
ATOM   4780  CZ  TYR   327      46.968  46.686  51.874  1.00  0.00           C  
ATOM   4781  OH  TYR   327      47.509  45.780  52.724  1.00  0.00           O  
ATOM   4782  HH  TYR   327      48.308  46.123  53.132  1.00  0.00           H  
ATOM   4783  CE2 TYR   327      45.641  46.637  51.580  1.00  0.00           C  
ATOM   4784  HE2 TYR   327      45.108  45.752  51.893  1.00  0.00           H  
ATOM   4785  CD2 TYR   327      45.057  47.606  50.723  1.00  0.00           C  
ATOM   4786  HD2 TYR   327      44.012  47.540  50.458  1.00  0.00           H  
ATOM   4787  C   TYR   327      46.123  51.700  50.792  1.00  0.00           C  
ATOM   4788  O   TYR   327      47.096  52.299  50.269  1.00  0.00           O  
ATOM   4789  N   THR   328      46.134  51.598  52.095  1.00  0.00           N  
ATOM   4790  H   THR   328      45.347  51.233  52.612  1.00  0.00           H  
ATOM   4791  CA  THR   328      47.375  51.809  52.918  1.00  0.00           C  
ATOM   4792  HA  THR   328      48.300  51.422  52.490  1.00  0.00           H  
ATOM   4793  CB  THR   328      47.562  53.301  53.075  1.00  0.00           C  
ATOM   4794  HB  THR   328      47.747  53.694  52.075  1.00  0.00           H  
ATOM   4795  CG2 THR   328      46.453  54.064  53.855  1.00  0.00           C  
ATOM   4796 HG21 THR   328      45.546  53.881  53.278  1.00  0.00           H  
ATOM   4797 HG22 THR   328      46.228  53.723  54.866  1.00  0.00           H  
ATOM   4798 HG23 THR   328      46.676  55.130  53.895  1.00  0.00           H  
ATOM   4799  OG1 THR   328      48.789  53.524  53.722  1.00  0.00           O  
ATOM   4800  HG1 THR   328      49.415  53.635  53.003  1.00  0.00           H  
ATOM   4801  C   THR   328      47.190  51.088  54.238  1.00  0.00           C  
ATOM   4802  O   THR   328      46.136  51.058  54.786  1.00  0.00           O  
ATOM   4803  N   ASP   329      48.343  50.670  54.854  1.00  0.00           N  
ATOM   4804  H   ASP   329      49.157  50.918  54.309  1.00  0.00           H  
ATOM   4805  CA  ASP   329      48.403  49.822  56.090  1.00  0.00           C  
ATOM   4806  HA  ASP   329      47.884  48.869  55.988  1.00  0.00           H  
ATOM   4807  CB  ASP   329      49.856  49.529  56.457  1.00  0.00           C  
ATOM   4808  HB2 ASP   329      50.303  50.401  56.935  1.00  0.00           H  
ATOM   4809  HB3 ASP   329      50.469  49.421  55.562  1.00  0.00           H  
ATOM   4810  CG  ASP   329      50.051  48.254  57.276  1.00  0.00           C  
ATOM   4811  OD1 ASP   329      50.937  48.236  58.148  1.00  0.00           O  
ATOM   4812  OD2 ASP   329      49.229  47.314  57.053  1.00  0.00           O  
ATOM   4813  C   ASP   329      47.691  50.480  57.339  1.00  0.00           C  
ATOM   4814  O   ASP   329      47.519  49.756  58.311  1.00  0.00           O  
ATOM   4815  N   GLU   330      47.325  51.764  57.307  1.00  0.00           N  
ATOM   4816  H   GLU   330      47.723  52.337  56.577  1.00  0.00           H  
ATOM   4817  CA  GLU   330      46.433  52.317  58.339  1.00  0.00           C  
ATOM   4818  HA  GLU   330      46.796  51.966  59.305  1.00  0.00           H  
ATOM   4819  CB  GLU   330      46.605  53.863  58.235  1.00  0.00           C  
ATOM   4820  HB2 GLU   330      46.457  54.169  57.199  1.00  0.00           H  
ATOM   4821  HB3 GLU   330      47.651  54.069  58.464  1.00  0.00           H  
ATOM   4822  CG  GLU   330      45.735  54.710  59.206  1.00  0.00           C  
ATOM   4823  HG2 GLU   330      46.173  55.707  59.267  1.00  0.00           H  
ATOM   4824  HG3 GLU   330      44.751  54.791  58.744  1.00  0.00           H  
ATOM   4825  CD  GLU   330      45.626  54.229  60.614  1.00  0.00           C  
ATOM   4826  OE1 GLU   330      44.617  54.587  61.286  1.00  0.00           O  
ATOM   4827  OE2 GLU   330      46.561  53.548  61.058  1.00  0.00           O  
ATOM   4828  C   GLU   330      44.964  51.947  58.285  1.00  0.00           C  
ATOM   4829  O   GLU   330      44.245  51.948  59.327  1.00  0.00           O  
ATOM   4830  N   ALA   331      44.487  51.550  57.116  1.00  0.00           N  
ATOM   4831  H   ALA   331      45.153  51.235  56.425  1.00  0.00           H  
ATOM   4832  CA  ALA   331      43.157  51.675  56.543  1.00  0.00           C  
ATOM   4833  HA  ALA   331      42.422  51.202  57.194  1.00  0.00           H  
ATOM   4834  CB  ALA   331      42.867  53.083  56.224  1.00  0.00           C  
ATOM   4835  HB1 ALA   331      43.644  53.399  55.527  1.00  0.00           H  
ATOM   4836  HB2 ALA   331      42.944  53.665  57.142  1.00  0.00           H  
ATOM   4837  HB3 ALA   331      41.854  53.288  55.879  1.00  0.00           H  
ATOM   4838  C   ALA   331      43.188  50.805  55.228  1.00  0.00           C  
ATOM   4839  O   ALA   331      43.084  51.368  54.062  1.00  0.00           O  
ATOM   4840  N   PRO   332      43.555  49.514  55.347  1.00  0.00           N  
ATOM   4841  CD  PRO   332      43.479  48.690  56.573  1.00  0.00           C  
ATOM   4842  HD2 PRO   332      44.052  49.124  57.392  1.00  0.00           H  
ATOM   4843  HD3 PRO   332      42.437  48.593  56.879  1.00  0.00           H  
ATOM   4844  CG  PRO   332      43.993  47.293  56.185  1.00  0.00           C  
ATOM   4845  HG2 PRO   332      43.137  46.651  55.977  1.00  0.00           H  
ATOM   4846  HG3 PRO   332      44.568  46.945  57.043  1.00  0.00           H  
ATOM   4847  CB  PRO   332      44.842  47.586  54.927  1.00  0.00           C  
ATOM   4848  HB2 PRO   332      45.824  47.967  55.204  1.00  0.00           H  
ATOM   4849  HB3 PRO   332      45.015  46.649  54.397  1.00  0.00           H  
ATOM   4850  CA  PRO   332      44.012  48.714  54.233  1.00  0.00           C  
ATOM   4851  HA  PRO   332      44.540  49.378  53.549  1.00  0.00           H  
ATOM   4852  C   PRO   332      42.845  48.206  53.326  1.00  0.00           C  
ATOM   4853  O   PRO   332      42.594  47.008  53.134  1.00  0.00           O  
ATOM   4854  N   PHE   333      42.156  49.141  52.733  1.00  0.00           N  
ATOM   4855  H   PHE   333      42.313  50.040  53.167  1.00  0.00           H  
ATOM   4856  CA  PHE   333      41.045  48.988  51.825  1.00  0.00           C  
ATOM   4857  HA  PHE   333      40.912  47.956  51.498  1.00  0.00           H  
ATOM   4858  CB  PHE   333      39.707  49.518  52.489  1.00  0.00           C  
ATOM   4859  HB2 PHE   333      39.566  50.539  52.132  1.00  0.00           H  
ATOM   4860  HB3 PHE   333      38.871  48.936  52.101  1.00  0.00           H  
ATOM   4861  CG  PHE   333      39.648  49.515  53.991  1.00  0.00           C  
ATOM   4862  CD1 PHE   333      39.425  48.304  54.661  1.00  0.00           C  
ATOM   4863  HD1 PHE   333      39.244  47.423  54.064  1.00  0.00           H  
ATOM   4864  CE1 PHE   333      39.503  48.284  56.078  1.00  0.00           C  
ATOM   4865  HE1 PHE   333      39.389  47.375  56.650  1.00  0.00           H  
ATOM   4866  CZ  PHE   333      39.681  49.495  56.744  1.00  0.00           C  
ATOM   4867  HZ  PHE   333      39.695  49.505  57.823  1.00  0.00           H  
ATOM   4868  CE2 PHE   333      39.862  50.745  56.108  1.00  0.00           C  
ATOM   4869  HE2 PHE   333      39.799  51.672  56.659  1.00  0.00           H  
ATOM   4870  CD2 PHE   333      39.768  50.772  54.665  1.00  0.00           C  
ATOM   4871  HD2 PHE   333      39.737  51.712  54.135  1.00  0.00           H  
ATOM   4872  C   PHE   333      41.322  49.728  50.594  1.00  0.00           C  
ATOM   4873  O   PHE   333      41.415  50.966  50.709  1.00  0.00           O  
ATOM   4874  N   HIE   334      41.247  49.043  49.431  1.00  0.00           N  
ATOM   4875  H   HIE   334      40.878  48.104  49.479  1.00  0.00           H  
ATOM   4876  CA  HIE   334      41.277  49.755  48.080  1.00  0.00           C  
ATOM   4877  HA  HIE   334      41.939  50.612  48.203  1.00  0.00           H  
ATOM   4878  CB  HIE   334      41.893  48.798  47.005  1.00  0.00           C  
ATOM   4879  HB2 HIE   334      42.960  48.600  47.109  1.00  0.00           H  
ATOM   4880  HB3 HIE   334      41.320  47.880  47.135  1.00  0.00           H  
ATOM   4881  CG  HIE   334      41.755  49.358  45.617  1.00  0.00           C  
ATOM   4882  ND1 HIE   334      42.559  50.384  45.033  1.00  0.00           N  
ATOM   4883  CE1 HIE   334      41.975  50.642  43.785  1.00  0.00           C  
ATOM   4884  HE1 HIE   334      42.225  51.403  43.061  1.00  0.00           H  
ATOM   4885  NE2 HIE   334      40.902  49.868  43.630  1.00  0.00           N  
ATOM   4886  HE2 HIE   334      40.291  49.802  42.829  1.00  0.00           H  
ATOM   4887  CD2 HIE   334      40.796  49.002  44.764  1.00  0.00           C  
ATOM   4888  HD2 HIE   334      40.075  48.229  44.987  1.00  0.00           H  
ATOM   4889  C   HIE   334      39.807  50.030  47.715  1.00  0.00           C  
ATOM   4890  O   HIE   334      38.961  49.143  47.882  1.00  0.00           O  
ATOM   4891  N   GLY   335      39.498  51.165  47.174  1.00  0.00           N  
ATOM   4892  H   GLY   335      40.235  51.853  47.105  1.00  0.00           H  
ATOM   4893  CA  GLY   335      38.127  51.721  47.091  1.00  0.00           C  
ATOM   4894  HA2 GLY   335      37.361  50.948  47.029  1.00  0.00           H  
ATOM   4895  HA3 GLY   335      38.021  52.386  47.949  1.00  0.00           H  
ATOM   4896  C   GLY   335      37.892  52.692  45.936  1.00  0.00           C  
ATOM   4897  O   GLY   335      38.712  53.506  45.639  1.00  0.00           O  
ATOM   4898  N   GLN   336      36.672  52.628  45.378  1.00  0.00           N  
ATOM   4899  H   GLN   336      35.944  52.031  45.744  1.00  0.00           H  
ATOM   4900  CA  GLN   336      36.294  53.465  44.290  1.00  0.00           C  
ATOM   4901  HA  GLN   336      37.024  54.201  43.952  1.00  0.00           H  
ATOM   4902  CB  GLN   336      36.117  52.587  43.021  1.00  0.00           C  
ATOM   4903  HB2 GLN   336      37.103  52.510  42.564  1.00  0.00           H  
ATOM   4904  HB3 GLN   336      35.634  53.125  42.205  1.00  0.00           H  
ATOM   4905  CG  GLN   336      35.448  51.205  43.293  1.00  0.00           C  
ATOM   4906  HG2 GLN   336      35.920  50.720  44.146  1.00  0.00           H  
ATOM   4907  HG3 GLN   336      34.468  51.427  43.715  1.00  0.00           H  
ATOM   4908  CD  GLN   336      35.387  50.258  42.135  1.00  0.00           C  
ATOM   4909  OE1 GLN   336      36.359  50.094  41.346  1.00  0.00           O  
ATOM   4910  NE2 GLN   336      34.399  49.472  41.983  1.00  0.00           N  
ATOM   4911 HE21 GLN   336      33.612  49.619  42.599  1.00  0.00           H  
ATOM   4912 HE22 GLN   336      34.272  48.985  41.107  1.00  0.00           H  
ATOM   4913  C   GLN   336      34.914  54.104  44.609  1.00  0.00           C  
ATOM   4914  O   GLN   336      34.060  53.469  45.201  1.00  0.00           O  
ATOM   4915  N   ILE   337      34.761  55.343  44.303  1.00  0.00           N  
ATOM   4916  H   ILE   337      35.513  55.785  43.793  1.00  0.00           H  
ATOM   4917  CA  ILE   337      33.497  56.146  44.378  1.00  0.00           C  
ATOM   4918  HA  ILE   337      32.668  55.506  44.682  1.00  0.00           H  
ATOM   4919  CB  ILE   337      33.564  57.187  45.450  1.00  0.00           C  
ATOM   4920  HB  ILE   337      34.409  57.826  45.196  1.00  0.00           H  
ATOM   4921  CG2 ILE   337      32.440  58.261  45.596  1.00  0.00           C  
ATOM   4922 HG21 ILE   337      31.458  57.833  45.799  1.00  0.00           H  
ATOM   4923 HG22 ILE   337      32.441  58.858  44.685  1.00  0.00           H  
ATOM   4924 HG23 ILE   337      32.678  58.946  46.410  1.00  0.00           H  
ATOM   4925  CG1 ILE   337      33.893  56.587  46.852  1.00  0.00           C  
ATOM   4926 HG12 ILE   337      33.379  57.156  47.626  1.00  0.00           H  
ATOM   4927 HG13 ILE   337      33.419  55.606  46.894  1.00  0.00           H  
ATOM   4928  CD1 ILE   337      35.343  56.521  47.340  1.00  0.00           C  
ATOM   4929 HD11 ILE   337      35.505  56.071  48.319  1.00  0.00           H  
ATOM   4930 HD12 ILE   337      35.724  57.525  47.527  1.00  0.00           H  
ATOM   4931 HD13 ILE   337      35.968  55.936  46.666  1.00  0.00           H  
ATOM   4932  C   ILE   337      33.124  56.718  43.016  1.00  0.00           C  
ATOM   4933  O   ILE   337      34.024  57.048  42.269  1.00  0.00           O  
ATOM   4934  N   MET   338      31.871  56.908  42.667  1.00  0.00           N  
ATOM   4935  H   MET   338      31.229  56.784  43.436  1.00  0.00           H  
ATOM   4936  CA  MET   338      31.326  57.153  41.389  1.00  0.00           C  
ATOM   4937  HA  MET   338      32.024  57.801  40.860  1.00  0.00           H
[truncated: 4,062,521 more chars]
