# Supplementary material for: Mechanistic insights into glycoside 3-oxidases involved in C-glycoside metabolism in soil microorganisms
Source: Nat Commun. 2023 Nov 14;14:7289. doi: 10.1038/s41467-023-42000-3 (PMC10646112; doi:10.1038/s41467-023-42000-3)
Supplement: Supplementary file 5 — Supplementary Data 1 [file 41467_2023_42000_MOESM5_ESM.zip › SuppInfo-MD-files/cMDs-for-MMPBSA/mang_end_3.pdb]

CRYST1   81.983   80.869   75.222  90.00  90.00  90.00               1
ATOM      1  N   ARG     1      18.470  33.330  14.760  1.00  0.00           N  
ATOM      2  H1  ARG     1      18.789  32.454  15.148  1.00  0.00           H  
ATOM      3  H2  ARG     1      17.525  33.348  15.115  1.00  0.00           H  
ATOM      4  H3  ARG     1      18.481  33.341  13.750  1.00  0.00           H  
ATOM      5  CA  ARG     1      19.168  34.433  15.336  1.00  0.00           C  
ATOM      6  HA  ARG     1      18.493  35.254  15.099  1.00  0.00           H  
ATOM      7  CB  ARG     1      19.204  34.420  16.856  1.00  0.00           C  
ATOM      8  HB2 ARG     1      18.150  34.419  17.134  1.00  0.00           H  
ATOM      9  HB3 ARG     1      19.709  33.556  17.288  1.00  0.00           H  
ATOM     10  CG  ARG     1      19.748  35.747  17.423  1.00  0.00           C  
ATOM     11  HG2 ARG     1      19.188  36.560  16.960  1.00  0.00           H  
ATOM     12  HG3 ARG     1      20.800  35.741  17.141  1.00  0.00           H  
ATOM     13  CD  ARG     1      19.462  35.731  18.949  1.00  0.00           C  
ATOM     14  HD2 ARG     1      18.416  35.517  19.169  1.00  0.00           H  
ATOM     15  HD3 ARG     1      20.110  35.042  19.491  1.00  0.00           H  
ATOM     16  NE  ARG     1      19.765  37.049  19.539  1.00  0.00           N  
ATOM     17  HE  ARG     1      19.694  37.876  18.962  1.00  0.00           H  
ATOM     18  CZ  ARG     1      20.080  37.270  20.800  1.00  0.00           C  
ATOM     19  NH1 ARG     1      19.998  36.293  21.684  1.00  0.00           N  
ATOM     20 HH11 ARG     1      19.369  35.525  21.496  1.00  0.00           H  
ATOM     21 HH12 ARG     1      20.252  36.458  22.648  1.00  0.00           H  
ATOM     22  NH2 ARG     1      20.613  38.380  21.227  1.00  0.00           N  
ATOM     23 HH21 ARG     1      20.599  39.248  20.712  1.00  0.00           H  
ATOM     24 HH22 ARG     1      20.834  38.587  22.190  1.00  0.00           H  
ATOM     25  C   ARG     1      20.564  34.721  14.741  1.00  0.00           C  
ATOM     26  O   ARG     1      20.840  35.661  14.008  1.00  0.00           O  
ATOM     27  N   TYR     2      21.519  33.870  15.130  1.00  0.00           N  
ATOM     28  H   TYR     2      21.296  33.143  15.795  1.00  0.00           H  
ATOM     29  CA  TYR     2      22.898  34.014  14.707  1.00  0.00           C  
ATOM     30  HA  TYR     2      23.207  35.006  15.034  1.00  0.00           H  
ATOM     31  CB  TYR     2      23.746  33.075  15.573  1.00  0.00           C  
ATOM     32  HB2 TYR     2      24.795  33.368  15.518  1.00  0.00           H  
ATOM     33  HB3 TYR     2      23.585  32.079  15.161  1.00  0.00           H  
ATOM     34  CG  TYR     2      23.382  33.177  17.053  1.00  0.00           C  
ATOM     35  CD1 TYR     2      23.696  34.299  17.738  1.00  0.00           C  
ATOM     36  HD1 TYR     2      24.279  35.076  17.266  1.00  0.00           H  
ATOM     37  CE1 TYR     2      23.293  34.382  19.108  1.00  0.00           C  
ATOM     38  HE1 TYR     2      23.503  35.279  19.672  1.00  0.00           H  
ATOM     39  CZ  TYR     2      22.471  33.384  19.700  1.00  0.00           C  
ATOM     40  OH  TYR     2      22.011  33.587  20.989  1.00  0.00           O  
ATOM     41  HH  TYR     2      22.355  34.401  21.365  1.00  0.00           H  
ATOM     42  CE2 TYR     2      22.188  32.191  18.997  1.00  0.00           C  
ATOM     43  HE2 TYR     2      21.666  31.395  19.507  1.00  0.00           H  
ATOM     44  CD2 TYR     2      22.637  32.123  17.662  1.00  0.00           C  
ATOM     45  HD2 TYR     2      22.333  31.294  17.040  1.00  0.00           H  
ATOM     46  C   TYR     2      23.341  33.659  13.254  1.00  0.00           C  
ATOM     47  O   TYR     2      22.660  32.876  12.493  1.00  0.00           O  
ATOM     48  N   PRO     3      24.536  34.261  12.899  1.00  0.00           N  
ATOM     49  CD  PRO     3      25.384  35.227  13.739  1.00  0.00           C  
ATOM     50  HD2 PRO     3      25.006  36.209  13.458  1.00  0.00           H  
ATOM     51  HD3 PRO     3      25.531  35.018  14.799  1.00  0.00           H  
ATOM     52  CG  PRO     3      26.743  35.161  13.021  1.00  0.00           C  
ATOM     53  HG2 PRO     3      27.288  34.325  13.459  1.00  0.00           H  
ATOM     54  HG3 PRO     3      27.286  36.097  13.151  1.00  0.00           H  
ATOM     55  CB  PRO     3      26.498  34.867  11.618  1.00  0.00           C  
ATOM     56  HB2 PRO     3      26.310  35.777  11.048  1.00  0.00           H  
ATOM     57  HB3 PRO     3      27.305  34.322  11.128  1.00  0.00           H  
ATOM     58  CA  PRO     3      25.338  33.879  11.683  1.00  0.00           C  
ATOM     59  HA  PRO     3      24.665  34.008  10.836  1.00  0.00           H  
ATOM     60  C   PRO     3      25.895  32.436  11.679  1.00  0.00           C  
ATOM     61  O   PRO     3      26.063  31.957  12.777  1.00  0.00           O  
ATOM     62  N   ALA     4      26.050  31.651  10.590  1.00  0.00           N  
ATOM     63  H   ALA     4      25.836  32.022   9.675  1.00  0.00           H  
ATOM     64  CA  ALA     4      26.545  30.309  10.666  1.00  0.00           C  
ATOM     65  HA  ALA     4      26.017  29.767  11.450  1.00  0.00           H  
ATOM     66  CB  ALA     4      26.225  29.674   9.388  1.00  0.00           C  
ATOM     67  HB1 ALA     4      25.171  29.670   9.108  1.00  0.00           H  
ATOM     68  HB2 ALA     4      26.572  28.645   9.473  1.00  0.00           H  
ATOM     69  HB3 ALA     4      26.775  30.170   8.588  1.00  0.00           H  
ATOM     70  C   ALA     4      28.029  30.273  10.986  1.00  0.00           C  
ATOM     71  O   ALA     4      28.524  29.303  11.575  1.00  0.00           O  
ATOM     72  N   ALA     5      28.836  31.262  10.574  1.00  0.00           N  
ATOM     73  H   ALA     5      28.495  32.097  10.118  1.00  0.00           H  
ATOM     74  CA  ALA     5      30.226  31.292  10.809  1.00  0.00           C  
ATOM     75  HA  ALA     5      30.383  30.596  11.634  1.00  0.00           H  
ATOM     76  CB  ALA     5      30.873  30.687   9.483  1.00  0.00           C  
ATOM     77  HB1 ALA     5      31.956  30.636   9.599  1.00  0.00           H  
ATOM     78  HB2 ALA     5      30.703  31.445   8.718  1.00  0.00           H  
ATOM     79  HB3 ALA     5      30.426  29.727   9.226  1.00  0.00           H  
ATOM     80  C   ALA     5      30.700  32.734  11.231  1.00  0.00           C  
ATOM     81  O   ALA     5      30.078  33.726  10.854  1.00  0.00           O  
ATOM     82  N   VAL     6      31.881  32.905  11.881  1.00  0.00           N  
ATOM     83  H   VAL     6      32.438  32.165  12.283  1.00  0.00           H  
ATOM     84  CA  VAL     6      32.603  34.173  12.043  1.00  0.00           C  
ATOM     85  HA  VAL     6      32.366  34.814  11.194  1.00  0.00           H  
ATOM     86  CB  VAL     6      32.194  35.136  13.302  1.00  0.00           C  
ATOM     87  HB  VAL     6      32.759  36.064  13.210  1.00  0.00           H  
ATOM     88  CG1 VAL     6      30.699  35.552  13.248  1.00  0.00           C  
ATOM     89 HG11 VAL     6      30.457  36.163  12.379  1.00  0.00           H  
ATOM     90 HG12 VAL     6      30.042  34.684  13.312  1.00  0.00           H  
ATOM     91 HG13 VAL     6      30.406  36.187  14.084  1.00  0.00           H  
ATOM     92  CG2 VAL     6      32.438  34.382  14.643  1.00  0.00           C  
ATOM     93 HG21 VAL     6      32.462  35.093  15.469  1.00  0.00           H  
ATOM     94 HG22 VAL     6      31.635  33.700  14.920  1.00  0.00           H  
ATOM     95 HG23 VAL     6      33.426  33.922  14.651  1.00  0.00           H  
ATOM     96  C   VAL     6      34.187  33.964  11.909  1.00  0.00           C  
ATOM     97  O   VAL     6      34.625  32.855  11.762  1.00  0.00           O  
ATOM     98  N   ASP     7      34.942  35.017  11.914  1.00  0.00           N  
ATOM     99  H   ASP     7      34.489  35.886  12.158  1.00  0.00           H  
ATOM    100  CA  ASP     7      36.361  34.940  12.233  1.00  0.00           C  
ATOM    101  HA  ASP     7      36.894  34.083  11.822  1.00  0.00           H  
ATOM    102  CB  ASP     7      37.121  36.212  11.787  1.00  0.00           C  
ATOM    103  HB2 ASP     7      38.189  36.088  11.966  1.00  0.00           H  
ATOM    104  HB3 ASP     7      36.848  37.022  12.463  1.00  0.00           H  
ATOM    105  CG  ASP     7      36.898  36.595  10.338  1.00  0.00           C  
ATOM    106  OD1 ASP     7      36.806  35.686   9.465  1.00  0.00           O  
ATOM    107  OD2 ASP     7      36.906  37.827  10.094  1.00  0.00           O  
ATOM    108  C   ASP     7      36.597  34.675  13.725  1.00  0.00           C  
ATOM    109  O   ASP     7      37.020  33.600  14.139  1.00  0.00           O  
ATOM    110  N   VAL     8      36.218  35.622  14.660  1.00  0.00           N  
ATOM    111  H   VAL     8      35.814  36.457  14.260  1.00  0.00           H  
ATOM    112  CA  VAL     8      36.447  35.612  16.118  1.00  0.00           C  
ATOM    113  HA  VAL     8      37.085  34.747  16.301  1.00  0.00           H  
ATOM    114  CB  VAL     8      37.401  36.783  16.568  1.00  0.00           C  
ATOM    115  HB  VAL     8      36.885  37.743  16.539  1.00  0.00           H  
ATOM    116  CG1 VAL     8      37.814  36.693  18.105  1.00  0.00           C  
ATOM    117 HG11 VAL     8      38.342  35.741  18.157  1.00  0.00           H  
ATOM    118 HG12 VAL     8      36.909  36.725  18.711  1.00  0.00           H  
ATOM    119 HG13 VAL     8      38.419  37.517  18.485  1.00  0.00           H  
ATOM    120  CG2 VAL     8      38.647  36.992  15.666  1.00  0.00           C  
ATOM    121 HG21 VAL     8      39.283  37.708  16.188  1.00  0.00           H  
ATOM    122 HG22 VAL     8      39.254  36.087  15.679  1.00  0.00           H  
ATOM    123 HG23 VAL     8      38.512  37.430  14.677  1.00  0.00           H  
ATOM    124  C   VAL     8      35.219  35.506  16.942  1.00  0.00           C  
ATOM    125  O   VAL     8      34.405  36.407  16.873  1.00  0.00           O  
ATOM    126  N   ALA     9      34.933  34.426  17.678  1.00  0.00           N  
ATOM    127  H   ALA     9      35.672  33.737  17.704  1.00  0.00           H  
ATOM    128  CA  ALA     9      34.035  34.296  18.816  1.00  0.00           C  
ATOM    129  HA  ALA     9      33.091  34.803  18.614  1.00  0.00           H  
ATOM    130  CB  ALA     9      33.534  32.850  18.922  1.00  0.00           C  
ATOM    131  HB1 ALA     9      32.858  32.753  19.772  1.00  0.00           H  
ATOM    132  HB2 ALA     9      32.976  32.579  18.026  1.00  0.00           H  
ATOM    133  HB3 ALA     9      34.400  32.244  19.187  1.00  0.00           H  
ATOM    134  C   ALA     9      34.637  34.817  20.146  1.00  0.00           C  
ATOM    135  O   ALA     9      35.732  34.409  20.410  1.00  0.00           O  
ATOM    136  N   ILE    10      33.920  35.588  20.967  1.00  0.00           N  
ATOM    137  H   ILE    10      33.149  36.042  20.500  1.00  0.00           H  
ATOM    138  CA  ILE    10      34.215  35.989  22.376  1.00  0.00           C  
ATOM    139  HA  ILE    10      35.078  35.444  22.757  1.00  0.00           H  
ATOM    140  CB  ILE    10      34.509  37.540  22.366  1.00  0.00           C  
ATOM    141  HB  ILE    10      33.680  38.076  21.904  1.00  0.00           H  
ATOM    142  CG2 ILE    10      34.587  38.052  23.728  1.00  0.00           C  
ATOM    143 HG21 ILE    10      35.291  37.495  24.347  1.00  0.00           H  
ATOM    144 HG22 ILE    10      34.898  39.091  23.832  1.00  0.00           H  
ATOM    145 HG23 ILE    10      33.622  37.999  24.232  1.00  0.00           H  
ATOM    146  CG1 ILE    10      35.818  37.892  21.573  1.00  0.00           C  
ATOM    147 HG12 ILE    10      35.878  37.253  20.692  1.00  0.00           H  
ATOM    148 HG13 ILE    10      36.702  37.824  22.206  1.00  0.00           H  
ATOM    149  CD1 ILE    10      35.883  39.315  20.985  1.00  0.00           C  
ATOM    150 HD11 ILE    10      34.937  39.590  20.518  1.00  0.00           H  
ATOM    151 HD12 ILE    10      36.792  39.327  20.384  1.00  0.00           H  
ATOM    152 HD13 ILE    10      36.071  39.931  21.864  1.00  0.00           H  
ATOM    153  C   ILE    10      33.002  35.582  23.246  1.00  0.00           C  
ATOM    154  O   ILE    10      31.847  35.926  22.918  1.00  0.00           O  
ATOM    155  N   VAL    11      33.210  34.814  24.324  1.00  0.00           N  
ATOM    156  H   VAL    11      34.170  34.512  24.412  1.00  0.00           H  
ATOM    157  CA  VAL    11      32.131  34.426  25.275  1.00  0.00           C  
ATOM    158  HA  VAL    11      31.172  34.813  24.930  1.00  0.00           H  
ATOM    159  CB  VAL    11      31.993  32.884  25.450  1.00  0.00           C  
ATOM    160  HB  VAL    11      32.881  32.505  25.956  1.00  0.00           H  
ATOM    161  CG1 VAL    11      30.616  32.558  26.115  1.00  0.00           C  
ATOM    162 HG11 VAL    11      30.466  31.478  26.118  1.00  0.00           H  
ATOM    163 HG12 VAL    11      30.676  33.054  27.083  1.00  0.00           H  
ATOM    164 HG13 VAL    11      29.804  33.047  25.577  1.00  0.00           H  
ATOM    165  CG2 VAL    11      31.901  32.212  24.062  1.00  0.00           C  
ATOM    166 HG21 VAL    11      32.831  32.293  23.499  1.00  0.00           H  
ATOM    167 HG22 VAL    11      31.116  32.620  23.426  1.00  0.00           H  
ATOM    168 HG23 VAL    11      31.756  31.142  24.215  1.00  0.00           H  
ATOM    169  C   VAL    11      32.418  35.127  26.619  1.00  0.00           C  
ATOM    170  O   VAL    11      33.524  35.117  27.158  1.00  0.00           O  
ATOM    171  N   GLY    12      31.341  35.827  27.034  1.00  0.00           N  
ATOM    172  H   GLY    12      30.512  35.808  26.457  1.00  0.00           H  
ATOM    173  CA  GLY    12      31.404  36.862  28.150  1.00  0.00           C  
ATOM    174  HA2 GLY    12      30.512  36.787  28.772  1.00  0.00           H  
ATOM    175  HA3 GLY    12      32.297  36.793  28.772  1.00  0.00           H  
ATOM    176  C   GLY    12      31.547  38.308  27.567  1.00  0.00           C  
ATOM    177  O   GLY    12      31.941  38.460  26.416  1.00  0.00           O  
ATOM    178  N   SER    13      31.195  39.260  28.365  1.00  0.00           N  
ATOM    179  H   SER    13      30.854  39.043  29.290  1.00  0.00           H  
ATOM    180  CA  SER    13      31.220  40.672  27.997  1.00  0.00           C  
ATOM    181  HA  SER    13      31.880  40.799  27.140  1.00  0.00           H  
ATOM    182  CB  SER    13      29.766  41.033  27.682  1.00  0.00           C  
ATOM    183  HB2 SER    13      29.293  40.327  27.000  1.00  0.00           H  
ATOM    184  HB3 SER    13      29.668  42.027  27.245  1.00  0.00           H  
ATOM    185  OG  SER    13      28.972  41.152  28.910  1.00  0.00           O  
ATOM    186  HG  SER    13      28.688  40.270  29.165  1.00  0.00           H  
ATOM    187  C   SER    13      31.870  41.655  28.974  1.00  0.00           C  
ATOM    188  O   SER    13      31.824  42.857  28.756  1.00  0.00           O  
ATOM    189  N   GLY    14      32.534  41.158  30.076  1.00  0.00           N  
ATOM    190  H   GLY    14      32.499  40.170  30.286  1.00  0.00           H  
ATOM    191  CA  GLY    14      33.257  41.992  31.049  1.00  0.00           C  
ATOM    192  HA2 GLY    14      32.550  42.714  31.461  1.00  0.00           H  
ATOM    193  HA3 GLY    14      33.565  41.254  31.789  1.00  0.00           H  
ATOM    194  C   GLY    14      34.543  42.747  30.534  1.00  0.00           C  
ATOM    195  O   GLY    14      34.918  42.593  29.353  1.00  0.00           O  
ATOM    196  N   PRO    15      35.303  43.349  31.493  1.00  0.00           N  
ATOM    197  CD  PRO    15      34.974  43.585  32.946  1.00  0.00           C  
ATOM    198  HD2 PRO    15      33.925  43.862  33.057  1.00  0.00           H  
ATOM    199  HD3 PRO    15      35.303  42.796  33.621  1.00  0.00           H  
ATOM    200  CG  PRO    15      35.871  44.896  33.203  1.00  0.00           C  
ATOM    201  HG2 PRO    15      35.266  45.738  32.868  1.00  0.00           H  
ATOM    202  HG3 PRO    15      35.967  45.045  34.278  1.00  0.00           H  
ATOM    203  CB  PRO    15      37.121  44.738  32.379  1.00  0.00           C  
ATOM    204  HB2 PRO    15      37.868  44.113  32.867  1.00  0.00           H  
ATOM    205  HB3 PRO    15      37.640  45.637  32.046  1.00  0.00           H  
ATOM    206  CA  PRO    15      36.512  44.028  31.194  1.00  0.00           C  
ATOM    207  HA  PRO    15      36.159  44.721  30.429  1.00  0.00           H  
ATOM    208  C   PRO    15      37.676  43.202  30.522  1.00  0.00           C  
ATOM    209  O   PRO    15      38.247  43.670  29.568  1.00  0.00           O  
ATOM    210  N   THR    16      37.839  41.989  30.950  1.00  0.00           N  
ATOM    211  H   THR    16      37.236  41.615  31.669  1.00  0.00           H  
ATOM    212  CA  THR    16      38.809  41.066  30.381  1.00  0.00           C  
ATOM    213  HA  THR    16      39.725  41.618  30.172  1.00  0.00           H  
ATOM    214  CB  THR    16      39.162  39.920  31.391  1.00  0.00           C  
ATOM    215  HB  THR    16      40.064  39.432  31.024  1.00  0.00           H  
ATOM    216  CG2 THR    16      39.387  40.344  32.787  1.00  0.00           C  
ATOM    217 HG21 THR    16      39.799  39.582  33.449  1.00  0.00           H  
ATOM    218 HG22 THR    16      38.490  40.816  33.186  1.00  0.00           H  
ATOM    219 HG23 THR    16      40.088  41.179  32.781  1.00  0.00           H  
ATOM    220  OG1 THR    16      38.108  39.015  31.410  1.00  0.00           O  
ATOM    221  HG1 THR    16      37.375  39.571  31.683  1.00  0.00           H  
ATOM    222  C   THR    16      38.349  40.416  29.061  1.00  0.00           C  
ATOM    223  O   THR    16      39.243  39.973  28.348  1.00  0.00           O  
ATOM    224  N   ALA    17      37.012  40.268  28.833  1.00  0.00           N  
ATOM    225  H   ALA    17      36.472  40.685  29.579  1.00  0.00           H  
ATOM    226  CA  ALA    17      36.360  39.950  27.545  1.00  0.00           C  
ATOM    227  HA  ALA    17      36.909  39.129  27.082  1.00  0.00           H  
ATOM    228  CB  ALA    17      34.900  39.447  27.869  1.00  0.00           C  
ATOM    229  HB1 ALA    17      34.515  38.851  27.041  1.00  0.00           H  
ATOM    230  HB2 ALA    17      34.942  38.813  28.754  1.00  0.00           H  
ATOM    231  HB3 ALA    17      34.156  40.198  28.133  1.00  0.00           H  
ATOM    232  C   ALA    17      36.400  41.130  26.520  1.00  0.00           C  
ATOM    233  O   ALA    17      36.717  40.986  25.353  1.00  0.00           O  
ATOM    234  N   SER    18      35.972  42.389  26.865  1.00  0.00           N  
ATOM    235  H   SER    18      35.633  42.483  27.811  1.00  0.00           H  
ATOM    236  CA  SER    18      35.784  43.525  25.982  1.00  0.00           C  
ATOM    237  HA  SER    18      35.062  43.341  25.186  1.00  0.00           H  
ATOM    238  CB  SER    18      35.241  44.757  26.760  1.00  0.00           C  
ATOM    239  HB2 SER    18      35.226  45.679  26.179  1.00  0.00           H  
ATOM    240  HB3 SER    18      35.857  44.972  27.633  1.00  0.00           H  
ATOM    241  OG  SER    18      33.904  44.464  27.155  1.00  0.00           O  
ATOM    242  HG  SER    18      33.995  43.799  27.842  1.00  0.00           H  
ATOM    243  C   SER    18      37.124  44.046  25.384  1.00  0.00           C  
ATOM    244  O   SER    18      37.160  44.432  24.197  1.00  0.00           O  
ATOM    245  N   ALA    19      38.267  43.777  26.098  1.00  0.00           N  
ATOM    246  H   ALA    19      38.198  43.430  27.044  1.00  0.00           H  
ATOM    247  CA  ALA    19      39.636  43.995  25.662  1.00  0.00           C  
ATOM    248  HA  ALA    19      39.772  45.062  25.836  1.00  0.00           H  
ATOM    249  CB  ALA    19      40.605  43.358  26.628  1.00  0.00           C  
ATOM    250  HB1 ALA    19      41.651  43.599  26.438  1.00  0.00           H  
ATOM    251  HB2 ALA    19      40.274  43.713  27.604  1.00  0.00           H  
ATOM    252  HB3 ALA    19      40.551  42.270  26.617  1.00  0.00           H  
ATOM    253  C   ALA    19      39.891  43.524  24.172  1.00  0.00           C  
ATOM    254  O   ALA    19      40.393  44.209  23.288  1.00  0.00           O  
ATOM    255  N   TYR    20      39.522  42.279  24.005  1.00  0.00           N  
ATOM    256  H   TYR    20      39.005  41.825  24.744  1.00  0.00           H  
ATOM    257  CA  TYR    20      39.586  41.561  22.707  1.00  0.00           C  
ATOM    258  HA  TYR    20      40.600  41.519  22.309  1.00  0.00           H  
ATOM    259  CB  TYR    20      39.206  40.091  23.005  1.00  0.00           C  
ATOM    260  HB2 TYR    20      38.997  39.601  22.054  1.00  0.00           H  
ATOM    261  HB3 TYR    20      38.289  40.084  23.594  1.00  0.00           H  
ATOM    262  CG  TYR    20      40.297  39.322  23.763  1.00  0.00           C  
ATOM    263  CD1 TYR    20      40.302  39.195  25.195  1.00  0.00           C  
ATOM    264  HD1 TYR    20      39.583  39.682  25.838  1.00  0.00           H  
ATOM    265  CE1 TYR    20      41.221  38.289  25.851  1.00  0.00           C  
ATOM    266  HE1 TYR    20      41.099  38.205  26.921  1.00  0.00           H  
ATOM    267  CZ  TYR    20      42.133  37.493  25.090  1.00  0.00           C  
ATOM    268  OH  TYR    20      43.009  36.625  25.642  1.00  0.00           O  
ATOM    269  HH  TYR    20      42.890  36.411  26.571  1.00  0.00           H  
ATOM    270  CE2 TYR    20      42.101  37.622  23.694  1.00  0.00           C  
ATOM    271  HE2 TYR    20      42.888  37.075  23.196  1.00  0.00           H  
ATOM    272  CD2 TYR    20      41.138  38.437  23.033  1.00  0.00           C  
ATOM    273  HD2 TYR    20      41.092  38.495  21.955  1.00  0.00           H  
ATOM    274  C   TYR    20      38.787  42.216  21.590  1.00  0.00           C  
ATOM    275  O   TYR    20      39.324  42.401  20.502  1.00  0.00           O  
ATOM    276  N   ALA    21      37.502  42.520  21.797  1.00  0.00           N  
ATOM    277  H   ALA    21      37.182  42.420  22.750  1.00  0.00           H  
ATOM    278  CA  ALA    21      36.760  43.294  20.797  1.00  0.00           C  
ATOM    279  HA  ALA    21      36.713  42.793  19.830  1.00  0.00           H  
ATOM    280  CB  ALA    21      35.376  43.583  21.394  1.00  0.00           C  
ATOM    281  HB1 ALA    21      34.882  42.657  21.690  1.00  0.00           H  
ATOM    282  HB2 ALA    21      35.476  44.161  22.313  1.00  0.00           H  
ATOM    283  HB3 ALA    21      34.684  44.115  20.741  1.00  0.00           H  
ATOM    284  C   ALA    21      37.385  44.684  20.418  1.00  0.00           C  
ATOM    285  O   ALA    21      37.605  44.919  19.233  1.00  0.00           O  
ATOM    286  N   ARG    22      37.809  45.449  21.432  1.00  0.00           N  
ATOM    287  H   ARG    22      37.653  45.032  22.339  1.00  0.00           H  
ATOM    288  CA  ARG    22      38.588  46.696  21.315  1.00  0.00           C  
ATOM    289  HA  ARG    22      37.934  47.381  20.776  1.00  0.00           H  
ATOM    290  CB  ARG    22      38.777  47.296  22.768  1.00  0.00           C  
ATOM    291  HB2 ARG    22      39.288  46.538  23.361  1.00  0.00           H  
ATOM    292  HB3 ARG    22      37.763  47.372  23.160  1.00  0.00           H  
ATOM    293  CG  ARG    22      39.591  48.604  22.874  1.00  0.00           C  
ATOM    294  HG2 ARG    22      39.795  48.849  23.916  1.00  0.00           H  
ATOM    295  HG3 ARG    22      40.581  48.258  22.576  1.00  0.00           H  
ATOM    296  CD  ARG    22      38.998  49.823  22.111  1.00  0.00           C  
ATOM    297  HD2 ARG    22      39.113  49.574  21.056  1.00  0.00           H  
ATOM    298  HD3 ARG    22      37.973  49.893  22.473  1.00  0.00           H  
ATOM    299  NE  ARG    22      39.731  51.062  22.471  1.00  0.00           N  
ATOM    300  HE  ARG    22      40.614  51.339  22.068  1.00  0.00           H  
ATOM    301  CZ  ARG    22      39.430  51.832  23.516  1.00  0.00           C  
ATOM    302  NH1 ARG    22      38.374  51.548  24.282  1.00  0.00           N  
ATOM    303 HH11 ARG    22      38.193  50.560  24.386  1.00  0.00           H  
ATOM    304 HH12 ARG    22      38.123  52.139  25.062  1.00  0.00           H  
ATOM    305  NH2 ARG    22      40.093  52.867  23.892  1.00  0.00           N  
ATOM    306 HH21 ARG    22      40.735  53.328  23.264  1.00  0.00           H  
ATOM    307 HH22 ARG    22      39.879  53.325  24.767  1.00  0.00           H  
ATOM    308  C   ARG    22      39.807  46.550  20.449  1.00  0.00           C  
ATOM    309  O   ARG    22      39.915  47.308  19.488  1.00  0.00           O  
ATOM    310  N   ILE    23      40.713  45.651  20.844  1.00  0.00           N  
ATOM    311  H   ILE    23      40.465  45.164  21.694  1.00  0.00           H  
ATOM    312  CA  ILE    23      42.027  45.614  20.245  1.00  0.00           C  
ATOM    313  HA  ILE    23      42.403  46.612  20.021  1.00  0.00           H  
ATOM    314  CB  ILE    23      43.058  45.015  21.225  1.00  0.00           C  
ATOM    315  HB  ILE    23      42.655  44.062  21.567  1.00  0.00           H  
ATOM    316  CG2 ILE    23      44.389  44.646  20.477  1.00  0.00           C  
ATOM    317 HG21 ILE    23      44.542  45.400  19.705  1.00  0.00           H  
ATOM    318 HG22 ILE    23      45.243  44.692  21.152  1.00  0.00           H  
ATOM    319 HG23 ILE    23      44.326  43.687  19.962  1.00  0.00           H  
ATOM    320  CG1 ILE    23      43.307  45.827  22.553  1.00  0.00           C  
ATOM    321 HG12 ILE    23      43.759  45.043  23.161  1.00  0.00           H  
ATOM    322 HG13 ILE    23      42.354  46.086  23.015  1.00  0.00           H  
ATOM    323  CD1 ILE    23      44.252  47.023  22.429  1.00  0.00           C  
ATOM    324 HD11 ILE    23      45.182  46.693  21.967  1.00  0.00           H  
ATOM    325 HD12 ILE    23      43.875  47.786  21.748  1.00  0.00           H  
ATOM    326 HD13 ILE    23      44.554  47.437  23.392  1.00  0.00           H  
ATOM    327  C   ILE    23      41.952  44.957  18.822  1.00  0.00           C  
ATOM    328  O   ILE    23      42.751  45.335  17.933  1.00  0.00           O  
ATOM    329  N   LEU    24      40.945  44.074  18.541  1.00  0.00           N  
ATOM    330  H   LEU    24      40.213  43.918  19.219  1.00  0.00           H  
ATOM    331  CA  LEU    24      40.671  43.613  17.166  1.00  0.00           C  
ATOM    332  HA  LEU    24      41.570  43.438  16.575  1.00  0.00           H  
ATOM    333  CB  LEU    24      40.041  42.215  17.224  1.00  0.00           C  
ATOM    334  HB2 LEU    24      39.557  41.855  16.317  1.00  0.00           H  
ATOM    335  HB3 LEU    24      39.276  42.269  17.998  1.00  0.00           H  
ATOM    336  CG  LEU    24      41.062  41.161  17.785  1.00  0.00           C  
ATOM    337  HG  LEU    24      41.763  41.609  18.489  1.00  0.00           H  
ATOM    338  CD1 LEU    24      40.414  40.004  18.493  1.00  0.00           C  
ATOM    339 HD11 LEU    24      40.000  40.352  19.439  1.00  0.00           H  
ATOM    340 HD12 LEU    24      39.677  39.430  17.931  1.00  0.00           H  
ATOM    341 HD13 LEU    24      41.037  39.174  18.825  1.00  0.00           H  
ATOM    342  CD2 LEU    24      41.786  40.720  16.565  1.00  0.00           C  
ATOM    343 HD21 LEU    24      42.582  40.050  16.890  1.00  0.00           H  
ATOM    344 HD22 LEU    24      41.183  40.158  15.851  1.00  0.00           H  
ATOM    345 HD23 LEU    24      42.311  41.551  16.094  1.00  0.00           H  
ATOM    346  C   LEU    24      40.022  44.657  16.320  1.00  0.00           C  
ATOM    347  O   LEU    24      40.226  44.619  15.118  1.00  0.00           O  
ATOM    348  N   SER    25      39.310  45.706  16.908  1.00  0.00           N  
ATOM    349  H   SER    25      39.015  45.643  17.871  1.00  0.00           H  
ATOM    350  CA  SER    25      38.682  46.817  16.131  1.00  0.00           C  
ATOM    351  HA  SER    25      38.361  46.383  15.184  1.00  0.00           H  
ATOM    352  CB  SER    25      37.504  47.432  16.926  1.00  0.00           C  
ATOM    353  HB2 SER    25      37.069  48.195  16.281  1.00  0.00           H  
ATOM    354  HB3 SER    25      37.922  47.874  17.830  1.00  0.00           H  
ATOM    355  OG  SER    25      36.608  46.358  17.169  1.00  0.00           O  
ATOM    356  HG  SER    25      36.768  45.954  18.025  1.00  0.00           H  
ATOM    357  C   SER    25      39.603  47.936  15.829  1.00  0.00           C  
ATOM    358  O   SER    25      39.524  48.484  14.722  1.00  0.00           O  
ATOM    359  N   GLU    26      40.608  48.241  16.682  1.00  0.00           N  
ATOM    360  H   GLU    26      40.358  47.831  17.570  1.00  0.00           H  
ATOM    361  CA  GLU    26      41.898  48.902  16.426  1.00  0.00           C  
ATOM    362  HA  GLU    26      41.716  49.848  15.917  1.00  0.00           H  
ATOM    363  CB  GLU    26      42.654  49.171  17.725  1.00  0.00           C  
ATOM    364  HB2 GLU    26      43.624  49.573  17.430  1.00  0.00           H  
ATOM    365  HB3 GLU    26      42.764  48.213  18.234  1.00  0.00           H  
ATOM    366  CG  GLU    26      41.984  50.279  18.540  1.00  0.00           C  
ATOM    367  HG2 GLU    26      41.718  51.148  17.938  1.00  0.00           H  
ATOM    368  HG3 GLU    26      41.079  49.825  18.945  1.00  0.00           H  
ATOM    369  CD  GLU    26      42.774  50.804  19.795  1.00  0.00           C  
ATOM    370  OE1 GLU    26      42.112  51.314  20.754  1.00  0.00           O  
ATOM    371  OE2 GLU    26      44.008  50.714  19.859  1.00  0.00           O  
ATOM    372  C   GLU    26      42.844  48.169  15.457  1.00  0.00           C  
ATOM    373  O   GLU    26      43.175  48.855  14.450  1.00  0.00           O  
ATOM    374  N   GLU    27      43.094  46.884  15.589  1.00  0.00           N  
ATOM    375  H   GLU    27      42.791  46.462  16.455  1.00  0.00           H  
ATOM    376  CA  GLU    27      44.251  46.303  14.785  1.00  0.00           C  
ATOM    377  HA  GLU    27      44.891  47.099  14.404  1.00  0.00           H  
ATOM    378  CB  GLU    27      45.175  45.549  15.655  1.00  0.00           C  
ATOM    379  HB2 GLU    27      45.907  45.004  15.060  1.00  0.00           H  
ATOM    380  HB3 GLU    27      44.598  44.746  16.115  1.00  0.00           H  
ATOM    381  CG  GLU    27      45.807  46.139  16.852  1.00  0.00           C  
ATOM    382  HG2 GLU    27      46.050  45.356  17.570  1.00  0.00           H  
ATOM    383  HG3 GLU    27      45.173  46.741  17.503  1.00  0.00           H  
ATOM    384  CD  GLU    27      47.049  46.935  16.596  1.00  0.00           C  
ATOM    385  OE1 GLU    27      47.302  47.823  17.405  1.00  0.00           O  
ATOM    386  OE2 GLU    27      47.777  46.659  15.650  1.00  0.00           O  
ATOM    387  C   GLU    27      43.802  45.486  13.602  1.00  0.00           C  
ATOM    388  O   GLU    27      44.642  45.235  12.734  1.00  0.00           O  
ATOM    389  N   ALA    28      42.544  44.978  13.630  1.00  0.00           N  
ATOM    390  H   ALA    28      41.982  45.354  14.381  1.00  0.00           H  
ATOM    391  CA  ALA    28      41.920  44.108  12.615  1.00  0.00           C  
ATOM    392  HA  ALA    28      42.462  44.223  11.676  1.00  0.00           H  
ATOM    393  CB  ALA    28      42.195  42.636  13.009  1.00  0.00           C  
ATOM    394  HB1 ALA    28      41.829  41.859  12.337  1.00  0.00           H  
ATOM    395  HB2 ALA    28      41.753  42.305  13.949  1.00  0.00           H  
ATOM    396  HB3 ALA    28      43.265  42.495  13.164  1.00  0.00           H  
ATOM    397  C   ALA    28      40.454  44.547  12.299  1.00  0.00           C  
ATOM    398  O   ALA    28      39.591  43.674  12.173  1.00  0.00           O  
ATOM    399  N   PRO    29      40.155  45.829  12.060  1.00  0.00           N  
ATOM    400  CD  PRO    29      41.116  46.990  12.093  1.00  0.00           C  
ATOM    401  HD2 PRO    29      42.100  46.792  11.669  1.00  0.00           H  
ATOM    402  HD3 PRO    29      41.068  47.415  13.096  1.00  0.00           H  
ATOM    403  CG  PRO    29      40.601  47.970  11.101  1.00  0.00           C  
ATOM    404  HG2 PRO    29      40.907  47.649  10.105  1.00  0.00           H  
ATOM    405  HG3 PRO    29      40.909  49.004  11.257  1.00  0.00           H  
ATOM    406  CB  PRO    29      39.062  47.737  11.304  1.00  0.00           C  
ATOM    407  HB2 PRO    29      38.502  48.097  10.441  1.00  0.00           H  
ATOM    408  HB3 PRO    29      38.662  48.207  12.203  1.00  0.00           H  
ATOM    409  CA  PRO    29      38.891  46.268  11.521  1.00  0.00           C  
ATOM    410  HA  PRO    29      38.039  46.135  12.188  1.00  0.00           H  
ATOM    411  C   PRO    29      38.542  45.527  10.315  1.00  0.00           C  
ATOM    412  O   PRO    29      39.397  45.266   9.443  1.00  0.00           O  
ATOM    413  N   GLY    30      37.347  45.074  10.124  1.00  0.00           N  
ATOM    414  H   GLY    30      36.680  45.194  10.873  1.00  0.00           H  
ATOM    415  CA  GLY    30      37.066  44.262   8.953  1.00  0.00           C  
ATOM    416  HA2 GLY    30      37.760  44.349   8.118  1.00  0.00           H  
ATOM    417  HA3 GLY    30      36.130  44.653   8.554  1.00  0.00           H  
ATOM    418  C   GLY    30      37.064  42.780   9.270  1.00  0.00           C  
ATOM    419  O   GLY    30      36.410  42.064   8.501  1.00  0.00           O  
ATOM    420  N   ALA    31      37.676  42.328  10.358  1.00  0.00           N  
ATOM    421  H   ALA    31      38.119  42.984  10.984  1.00  0.00           H  
ATOM    422  CA  ALA    31      37.432  40.993  10.780  1.00  0.00           C  
ATOM    423  HA  ALA    31      37.586  40.313   9.942  1.00  0.00           H  
ATOM    424  CB  ALA    31      38.455  40.594  11.756  1.00  0.00           C  
ATOM    425  HB1 ALA    31      39.395  40.350  11.262  1.00  0.00           H  
ATOM    426  HB2 ALA    31      38.106  39.727  12.317  1.00  0.00           H  
ATOM    427  HB3 ALA    31      38.611  41.372  12.504  1.00  0.00           H  
ATOM    428  C   ALA    31      35.986  40.882  11.312  1.00  0.00           C  
ATOM    429  O   ALA    31      35.436  41.745  12.013  1.00  0.00           O  
ATOM    430  N   THR    32      35.243  39.840  11.010  1.00  0.00           N  
ATOM    431  H   THR    32      35.579  39.167  10.336  1.00  0.00           H  
ATOM    432  CA  THR    32      33.811  39.655  11.387  1.00  0.00           C  
ATOM    433  HA  THR    32      33.288  40.610  11.450  1.00  0.00           H  
ATOM    434  CB  THR    32      32.991  38.740  10.412  1.00  0.00           C  
ATOM    435  HB  THR    32      33.553  37.822  10.241  1.00  0.00           H  
ATOM    436  CG2 THR    32      31.668  38.364  10.925  1.00  0.00           C  
ATOM    437 HG21 THR    32      31.705  38.013  11.957  1.00  0.00           H  
ATOM    438 HG22 THR    32      31.246  37.563  10.318  1.00  0.00           H  
ATOM    439 HG23 THR    32      30.956  39.183  10.824  1.00  0.00           H  
ATOM    440  OG1 THR    32      32.780  39.488   9.241  1.00  0.00           O  
ATOM    441  HG1 THR    32      33.376  39.242   8.529  1.00  0.00           H  
ATOM    442  C   THR    32      33.934  38.912  12.765  1.00  0.00           C  
ATOM    443  O   THR    32      34.380  37.773  12.757  1.00  0.00           O  
ATOM    444  N   ILE    33      33.544  39.646  13.757  1.00  0.00           N  
ATOM    445  H   ILE    33      33.028  40.487  13.539  1.00  0.00           H  
ATOM    446  CA  ILE    33      33.750  39.289  15.141  1.00  0.00           C  
ATOM    447  HA  ILE    33      34.177  38.287  15.185  1.00  0.00           H  
ATOM    448  CB  ILE    33      34.672  40.305  15.881  1.00  0.00           C  
ATOM    449  HB  ILE    33      34.306  41.328  15.794  1.00  0.00           H  
ATOM    450  CG2 ILE    33      34.700  39.973  17.433  1.00  0.00           C  
ATOM    451 HG21 ILE    33      35.415  40.613  17.949  1.00  0.00           H  
ATOM    452 HG22 ILE    33      34.900  38.912  17.581  1.00  0.00           H  
ATOM    453 HG23 ILE    33      33.780  40.156  17.988  1.00  0.00           H  
ATOM    454  CG1 ILE    33      36.189  40.240  15.444  1.00  0.00           C  
ATOM    455 HG12 ILE    33      36.783  39.823  16.258  1.00  0.00           H  
ATOM    456 HG13 ILE    33      36.366  39.543  14.625  1.00  0.00           H  
ATOM    457  CD1 ILE    33      36.756  41.595  14.962  1.00  0.00           C  
ATOM    458 HD11 ILE    33      37.613  41.415  14.314  1.00  0.00           H  
ATOM    459 HD12 ILE    33      35.957  42.184  14.512  1.00  0.00           H  
ATOM    460 HD13 ILE    33      37.120  42.122  15.844  1.00  0.00           H  
ATOM    461  C   ILE    33      32.331  39.289  15.825  1.00  0.00           C  
ATOM    462  O   ILE    33      31.544  40.224  15.555  1.00  0.00           O  
ATOM    463  N   ALA    34      32.100  38.238  16.589  1.00  0.00           N  
ATOM    464  H   ALA    34      32.742  37.470  16.720  1.00  0.00           H  
ATOM    465  CA  ALA    34      30.920  38.166  17.481  1.00  0.00           C  
ATOM    466  HA  ALA    34      30.353  39.087  17.346  1.00  0.00           H  
ATOM    467  CB  ALA    34      29.913  37.146  16.985  1.00  0.00           C  
ATOM    468  HB1 ALA    34      30.202  36.100  17.088  1.00  0.00           H  
ATOM    469  HB2 ALA    34      28.954  37.096  17.499  1.00  0.00           H  
ATOM    470  HB3 ALA    34      29.719  37.293  15.922  1.00  0.00           H  
ATOM    471  C   ALA    34      31.274  38.032  18.928  1.00  0.00           C  
ATOM    472  O   ALA    34      32.233  37.307  19.254  1.00  0.00           O  
ATOM    473  N   MET    35      30.453  38.632  19.824  1.00  0.00           N  
ATOM    474  H   MET    35      29.728  39.265  19.519  1.00  0.00           H  
ATOM    475  CA  MET    35      30.436  38.476  21.293  1.00  0.00           C  
ATOM    476  HA  MET    35      31.243  37.783  21.530  1.00  0.00           H  
ATOM    477  CB  MET    35      30.699  39.781  21.966  1.00  0.00           C  
ATOM    478  HB2 MET    35      31.629  40.238  21.628  1.00  0.00           H  
ATOM    479  HB3 MET    35      29.967  40.456  21.522  1.00  0.00           H  
ATOM    480  CG  MET    35      30.579  39.572  23.504  1.00  0.00           C  
ATOM    481  HG2 MET    35      29.570  39.238  23.743  1.00  0.00           H  
ATOM    482  HG3 MET    35      31.167  38.702  23.799  1.00  0.00           H  
ATOM    483  SD  MET    35      30.992  41.016  24.578  1.00  0.00           S  
ATOM    484  CE  MET    35      32.777  41.164  24.572  1.00  0.00           C  
ATOM    485  HE1 MET    35      33.079  40.189  24.955  1.00  0.00           H  
ATOM    486  HE2 MET    35      33.046  41.261  23.520  1.00  0.00           H  
ATOM    487  HE3 MET    35      33.062  41.962  25.258  1.00  0.00           H  
ATOM    488  C   MET    35      29.076  37.891  21.741  1.00  0.00           C  
ATOM    489  O   MET    35      28.046  38.334  21.330  1.00  0.00           O  
ATOM    490  N   PHE    36      29.159  36.834  22.522  1.00  0.00           N  
ATOM    491  H   PHE    36      30.064  36.417  22.686  1.00  0.00           H  
ATOM    492  CA  PHE    36      28.019  36.202  23.253  1.00  0.00           C  
ATOM    493  HA  PHE    36      27.070  36.524  22.825  1.00  0.00           H  
ATOM    494  CB  PHE    36      27.983  34.669  22.932  1.00  0.00           C  
ATOM    495  HB2 PHE    36      28.683  34.166  23.600  1.00  0.00           H  
ATOM    496  HB3 PHE    36      27.056  34.185  23.239  1.00  0.00           H  
ATOM    497  CG  PHE    36      28.173  34.303  21.467  1.00  0.00           C  
ATOM    498  CD1 PHE    36      27.171  34.407  20.450  1.00  0.00           C  
ATOM    499  HD1 PHE    36      26.128  34.571  20.680  1.00  0.00           H  
ATOM    500  CE1 PHE    36      27.447  34.020  19.051  1.00  0.00           C  
ATOM    501  HE1 PHE    36      26.620  34.098  18.361  1.00  0.00           H  
ATOM    502  CZ  PHE    36      28.748  33.653  18.694  1.00  0.00           C  
ATOM    503  HZ  PHE    36      28.989  33.280  17.709  1.00  0.00           H  
ATOM    504  CE2 PHE    36      29.764  33.655  19.602  1.00  0.00           C  
ATOM    505  HE2 PHE    36      30.712  33.232  19.302  1.00  0.00           H  
ATOM    506  CD2 PHE    36      29.476  33.961  20.966  1.00  0.00           C  
ATOM    507  HD2 PHE    36      30.293  33.767  21.645  1.00  0.00           H  
ATOM    508  C   PHE    36      28.004  36.466  24.757  1.00  0.00           C  
ATOM    509  O   PHE    36      29.100  36.333  25.343  1.00  0.00           O  
ATOM    510  N   GLU    37      26.842  36.620  25.357  1.00  0.00           N  
ATOM    511  H   GLU    37      25.994  36.687  24.812  1.00  0.00           H  
ATOM    512  CA  GLU    37      26.634  36.926  26.777  1.00  0.00           C  
ATOM    513  HA  GLU    37      27.435  36.492  27.376  1.00  0.00           H  
ATOM    514  CB  GLU    37      26.694  38.432  27.077  1.00  0.00           C  
ATOM    515  HB2 GLU    37      26.184  38.972  26.280  1.00  0.00           H  
ATOM    516  HB3 GLU    37      27.744  38.722  27.047  1.00  0.00           H  
ATOM    517  CG  GLU    37      26.271  38.939  28.485  1.00  0.00           C  
ATOM    518  HG2 GLU    37      26.436  40.015  28.533  1.00  0.00           H  
ATOM    519  HG3 GLU    37      25.228  38.636  28.582  1.00  0.00           H  
ATOM    520  CD  GLU    37      27.124  38.404  29.617  1.00  0.00           C  
ATOM    521  OE1 GLU    37      28.337  38.705  29.557  1.00  0.00           O  
ATOM    522  OE2 GLU    37      26.647  37.818  30.594  1.00  0.00           O  
ATOM    523  C   GLU    37      25.325  36.314  27.283  1.00  0.00           C  
ATOM    524  O   GLU    37      24.279  36.372  26.717  1.00  0.00           O  
ATOM    525  N   VAL    38      25.463  35.504  28.366  1.00  0.00           N  
ATOM    526  H   VAL    38      26.355  35.391  28.827  1.00  0.00           H  
ATOM    527  CA  VAL    38      24.385  34.726  28.972  1.00  0.00           C  
ATOM    528  HA  VAL    38      24.015  34.141  28.129  1.00  0.00           H  
ATOM    529  CB  VAL    38      24.897  33.751  30.136  1.00  0.00           C  
ATOM    530  HB  VAL    38      25.530  33.020  29.634  1.00  0.00           H  
ATOM    531  CG1 VAL    38      25.688  34.433  31.211  1.00  0.00           C  
ATOM    532 HG11 VAL    38      26.244  33.747  31.850  1.00  0.00           H  
ATOM    533 HG12 VAL    38      25.031  35.052  31.822  1.00  0.00           H  
ATOM    534 HG13 VAL    38      26.445  35.011  30.680  1.00  0.00           H  
ATOM    535  CG2 VAL    38      23.693  32.950  30.698  1.00  0.00           C  
ATOM    536 HG21 VAL    38      24.023  32.114  31.316  1.00  0.00           H  
ATOM    537 HG22 VAL    38      23.065  32.660  29.856  1.00  0.00           H  
ATOM    538 HG23 VAL    38      23.069  33.608  31.302  1.00  0.00           H  
ATOM    539  C   VAL    38      23.303  35.736  29.497  1.00  0.00           C  
ATOM    540  O   VAL    38      22.111  35.539  29.228  1.00  0.00           O  
ATOM    541  N   GLY    39      23.696  36.847  30.086  1.00  0.00           N  
ATOM    542  H   GLY    39      24.678  36.977  30.283  1.00  0.00           H  
ATOM    543  CA  GLY    39      22.690  37.709  30.694  1.00  0.00           C  
ATOM    544  HA2 GLY    39      21.825  37.075  30.889  1.00  0.00           H  
ATOM    545  HA3 GLY    39      23.069  38.042  31.661  1.00  0.00           H  
ATOM    546  C   GLY    39      22.178  38.862  29.825  1.00  0.00           C  
ATOM    547  O   GLY    39      22.630  39.075  28.686  1.00  0.00           O  
ATOM    548  N   PRO    40      21.171  39.574  30.295  1.00  0.00           N  
ATOM    549  CD  PRO    40      20.314  39.234  31.379  1.00  0.00           C  
ATOM    550  HD2 PRO    40      20.309  38.156  31.541  1.00  0.00           H  
ATOM    551  HD3 PRO    40      20.508  39.689  32.350  1.00  0.00           H  
ATOM    552  CG  PRO    40      18.940  39.579  30.836  1.00  0.00           C  
ATOM    553  HG2 PRO    40      18.230  39.673  31.658  1.00  0.00           H  
ATOM    554  HG3 PRO    40      18.580  38.822  30.139  1.00  0.00           H  
ATOM    555  CB  PRO    40      19.153  40.891  30.032  1.00  0.00           C  
ATOM    556  HB2 PRO    40      18.482  41.008  29.180  1.00  0.00           H  
ATOM    557  HB3 PRO    40      19.123  41.765  30.682  1.00  0.00           H  
ATOM    558  CA  PRO    40      20.575  40.642  29.517  1.00  0.00           C  
ATOM    559  HA  PRO    40      20.600  40.290  28.485  1.00  0.00           H  
ATOM    560  C   PRO    40      21.374  41.964  29.499  1.00  0.00           C  
ATOM    561  O   PRO    40      22.276  42.176  30.246  1.00  0.00           O  
ATOM    562  N   THR    41      20.985  42.813  28.549  1.00  0.00           N  
ATOM    563  H   THR    41      20.119  42.580  28.085  1.00  0.00           H  
ATOM    564  CA  THR    41      21.429  44.198  28.393  1.00  0.00           C  
ATOM    565  HA  THR    41      22.487  44.278  28.638  1.00  0.00           H  
ATOM    566  CB  THR    41      20.960  44.616  26.963  1.00  0.00           C  
ATOM    567  HB  THR    41      19.934  44.333  26.729  1.00  0.00           H  
ATOM    568  CG2 THR    41      21.139  46.112  26.572  1.00  0.00           C  
ATOM    569 HG21 THR    41      20.306  46.748  26.872  1.00  0.00           H  
ATOM    570 HG22 THR    41      22.039  46.653  26.865  1.00  0.00           H  
ATOM    571 HG23 THR    41      21.136  46.132  25.482  1.00  0.00           H  
ATOM    572  OG1 THR    41      21.770  43.969  26.015  1.00  0.00           O  
ATOM    573  HG1 THR    41      21.405  43.095  25.863  1.00  0.00           H  
ATOM    574  C   THR    41      20.643  45.072  29.416  1.00  0.00           C  
ATOM    575  O   THR    41      19.488  45.341  29.079  1.00  0.00           O  
ATOM    576  N   VAL    42      21.226  45.457  30.580  1.00  0.00           N  
ATOM    577  H   VAL    42      22.197  45.212  30.716  1.00  0.00           H  
ATOM    578  CA  VAL    42      20.567  46.261  31.606  1.00  0.00           C  
ATOM    579  HA  VAL    42      19.500  46.196  31.393  1.00  0.00           H  
ATOM    580  CB  VAL    42      20.702  45.635  32.989  1.00  0.00           C  
ATOM    581  HB  VAL    42      19.982  46.054  33.691  1.00  0.00           H  
ATOM    582  CG1 VAL    42      20.465  44.077  32.950  1.00  0.00           C  
ATOM    583 HG11 VAL    42      19.484  43.861  32.527  1.00  0.00           H  
ATOM    584 HG12 VAL    42      20.489  43.821  34.009  1.00  0.00           H  
ATOM    585 HG13 VAL    42      21.117  43.446  32.346  1.00  0.00           H  
ATOM    586  CG2 VAL    42      22.156  45.789  33.638  1.00  0.00           C  
ATOM    587 HG21 VAL    42      22.426  46.845  33.615  1.00  0.00           H  
ATOM    588 HG22 VAL    42      22.086  45.389  34.650  1.00  0.00           H  
ATOM    589 HG23 VAL    42      22.960  45.258  33.130  1.00  0.00           H  
ATOM    590  C   VAL    42      20.830  47.735  31.445  1.00  0.00           C  
ATOM    591  O   VAL    42      20.057  48.628  31.835  1.00  0.00           O  
ATOM    592  N   SER    43      21.893  48.156  30.778  1.00  0.00           N  
ATOM    593  H   SER    43      22.526  47.417  30.505  1.00  0.00           H  
ATOM    594  CA  SER    43      22.414  49.523  30.454  1.00  0.00           C  
ATOM    595  HA  SER    43      21.611  50.260  30.440  1.00  0.00           H  
ATOM    596  CB  SER    43      23.430  49.868  31.549  1.00  0.00           C  
ATOM    597  HB2 SER    43      22.829  50.006  32.448  1.00  0.00           H  
ATOM    598  HB3 SER    43      23.938  50.813  31.356  1.00  0.00           H  
ATOM    599  OG  SER    43      24.416  48.861  31.867  1.00  0.00           O  
ATOM    600  HG  SER    43      25.300  49.234  31.887  1.00  0.00           H  
ATOM    601  C   SER    43      23.014  49.702  29.000  1.00  0.00           C  
ATOM    602  O   SER    43      23.517  48.743  28.405  1.00  0.00           O  
ATOM    603  N   ASN    44      22.867  50.931  28.472  1.00  0.00           N  
ATOM    604  H   ASN    44      22.398  51.624  29.037  1.00  0.00           H  
ATOM    605  CA  ASN    44      23.139  51.331  27.119  1.00  0.00           C  
ATOM    606  HA  ASN    44      23.628  50.618  26.457  1.00  0.00           H  
ATOM    607  CB  ASN    44      21.857  51.950  26.418  1.00  0.00           C  
ATOM    608  HB2 ASN    44      22.086  52.248  25.395  1.00  0.00           H  
ATOM    609  HB3 ASN    44      21.582  52.782  27.066  1.00  0.00           H  
ATOM    610  CG  ASN    44      20.592  51.081  26.485  1.00  0.00           C  
ATOM    611  OD1 ASN    44      19.533  51.523  26.939  1.00  0.00           O  
ATOM    612  ND2 ASN    44      20.773  49.781  26.210  1.00  0.00           N  
ATOM    613 HD21 ASN    44      21.681  49.359  26.078  1.00  0.00           H  
ATOM    614 HD22 ASN    44      20.024  49.108  26.299  1.00  0.00           H  
ATOM    615  C   ASN    44      24.300  52.495  27.296  1.00  0.00           C  
ATOM    616  O   ASN    44      24.190  53.342  28.224  1.00  0.00           O  
ATOM    617  N   PRO    45      25.409  52.588  26.532  1.00  0.00           N  
ATOM    618  CD  PRO    45      26.153  53.827  26.389  1.00  0.00           C  
ATOM    619  HD2 PRO    45      26.935  53.868  27.147  1.00  0.00           H  
ATOM    620  HD3 PRO    45      25.548  54.733  26.347  1.00  0.00           H  
ATOM    621  CG  PRO    45      26.750  53.727  24.992  1.00  0.00           C  
ATOM    622  HG2 PRO    45      25.942  53.942  24.292  1.00  0.00           H  
ATOM    623  HG3 PRO    45      27.704  54.255  24.992  1.00  0.00           H  
ATOM    624  CB  PRO    45      27.022  52.229  24.879  1.00  0.00           C  
ATOM    625  HB2 PRO    45      27.267  51.967  23.850  1.00  0.00           H  
ATOM    626  HB3 PRO    45      27.813  51.924  25.565  1.00  0.00           H  
ATOM    627  CA  PRO    45      25.778  51.604  25.468  1.00  0.00           C  
ATOM    628  HA  PRO    45      25.068  51.601  24.641  1.00  0.00           H  
ATOM    629  C   PRO    45      26.061  50.108  25.940  1.00  0.00           C  
ATOM    630  O   PRO    45      26.143  49.842  27.132  1.00  0.00           O  
ATOM    631  N   PRO    46      26.347  49.153  24.993  1.00  0.00           N  
ATOM    632  CD  PRO    46      26.243  49.337  23.609  1.00  0.00           C  
ATOM    633  HD2 PRO    46      27.092  49.857  23.163  1.00  0.00           H  
ATOM    634  HD3 PRO    46      25.390  49.880  23.203  1.00  0.00           H  
ATOM    635  CG  PRO    46      26.110  47.938  23.037  1.00  0.00           C  
ATOM    636  HG2 PRO    46      25.074  47.641  23.201  1.00  0.00           H  
ATOM    637  HG3 PRO    46      26.354  47.901  21.976  1.00  0.00           H  
ATOM    638  CB  PRO    46      26.996  47.090  23.865  1.00  0.00           C  
ATOM    639  HB2 PRO    46      28.020  47.178  23.503  1.00  0.00           H  
ATOM    640  HB3 PRO    46      26.706  46.041  23.938  1.00  0.00           H  
ATOM    641  CA  PRO    46      26.741  47.787  25.266  1.00  0.00           C  
ATOM    642  HA  PRO    46      25.874  47.343  25.754  1.00  0.00           H  
ATOM    643  C   PRO    46      28.048  47.836  26.133  1.00  0.00           C  
ATOM    644  O   PRO    46      29.062  48.450  25.803  1.00  0.00           O  
ATOM    645  N   GLY    47      27.949  47.183  27.286  1.00  0.00           N  
ATOM    646  H   GLY    47      27.093  46.675  27.457  1.00  0.00           H  
ATOM    647  CA  GLY    47      28.941  47.219  28.402  1.00  0.00           C  
ATOM    648  HA2 GLY    47      29.141  46.274  28.907  1.00  0.00           H  
ATOM    649  HA3 GLY    47      29.898  47.467  27.943  1.00  0.00           H  
ATOM    650  C   GLY    47      28.842  48.280  29.432  1.00  0.00           C  
ATOM    651  O   GLY    47      29.798  48.336  30.257  1.00  0.00           O  
ATOM    652  N   ALA    48      27.802  49.128  29.466  1.00  0.00           N  
ATOM    653  H   ALA    48      27.094  49.206  28.750  1.00  0.00           H  
ATOM    654  CA  ALA    48      27.965  50.299  30.375  1.00  0.00           C  
ATOM    655  HA  ALA    48      28.983  50.660  30.224  1.00  0.00           H  
ATOM    656  CB  ALA    48      27.003  51.418  30.012  1.00  0.00           C  
ATOM    657  HB1 ALA    48      27.233  52.372  30.485  1.00  0.00           H  
ATOM    658  HB2 ALA    48      25.964  51.216  30.273  1.00  0.00           H  
ATOM    659  HB3 ALA    48      27.075  51.626  28.944  1.00  0.00           H  
ATOM    660  C   ALA    48      27.900  49.983  31.865  1.00  0.00           C  
ATOM    661  O   ALA    48      27.171  49.035  32.300  1.00  0.00           O  
ATOM    662  N   HIE    49      28.502  50.876  32.638  1.00  0.00           N  
ATOM    663  H   HIE    49      29.149  51.546  32.248  1.00  0.00           H  
ATOM    664  CA  HIE    49      28.130  50.975  34.008  1.00  0.00           C  
ATOM    665  HA  HIE    49      28.190  50.033  34.554  1.00  0.00           H  
ATOM    666  CB  HIE    49      28.991  51.986  34.784  1.00  0.00           C  
ATOM    667  HB2 HIE    49      30.050  51.848  34.567  1.00  0.00           H  
ATOM    668  HB3 HIE    49      28.764  53.027  34.553  1.00  0.00           H  
ATOM    669  CG  HIE    49      28.865  51.918  36.298  1.00  0.00           C  
ATOM    670  ND1 HIE    49      27.791  52.215  37.063  1.00  0.00           N  
ATOM    671  CE1 HIE    49      28.057  51.927  38.334  1.00  0.00           C  
ATOM    672  HE1 HIE    49      27.402  51.978  39.191  1.00  0.00           H  
ATOM    673  NE2 HIE    49      29.281  51.464  38.436  1.00  0.00           N  
ATOM    674  HE2 HIE    49      29.761  51.160  39.271  1.00  0.00           H  
ATOM    675  CD2 HIE    49      29.821  51.407  37.162  1.00  0.00           C  
ATOM    676  HD2 HIE    49      30.771  51.063  36.783  1.00  0.00           H  
ATOM    677  C   HIE    49      26.672  51.456  34.082  1.00  0.00           C  
ATOM    678  O   HIE    49      26.249  52.428  33.449  1.00  0.00           O  
ATOM    679  N   VAL    50      25.890  50.945  35.044  1.00  0.00           N  
ATOM    680  H   VAL    50      26.241  50.116  35.503  1.00  0.00           H  
ATOM    681  CA  VAL    50      24.492  51.426  35.247  1.00  0.00           C  
ATOM    682  HA  VAL    50      23.976  51.295  34.296  1.00  0.00           H  
ATOM    683  CB  VAL    50      23.816  50.524  36.312  1.00  0.00           C  
ATOM    684  HB  VAL    50      22.816  50.928  36.473  1.00  0.00           H  
ATOM    685  CG1 VAL    50      23.682  49.011  35.905  1.00  0.00           C  
ATOM    686 HG11 VAL    50      24.646  48.504  35.907  1.00  0.00           H  
ATOM    687 HG12 VAL    50      23.215  48.894  34.927  1.00  0.00           H  
ATOM    688 HG13 VAL    50      23.005  48.548  36.623  1.00  0.00           H  
ATOM    689  CG2 VAL    50      24.570  50.445  37.590  1.00  0.00           C  
ATOM    690 HG21 VAL    50      24.333  51.303  38.219  1.00  0.00           H  
ATOM    691 HG22 VAL    50      24.095  49.681  38.206  1.00  0.00           H  
ATOM    692 HG23 VAL    50      25.647  50.319  37.478  1.00  0.00           H  
ATOM    693  C   VAL    50      24.297  52.978  35.500  1.00  0.00           C  
ATOM    694  O   VAL    50      23.208  53.534  35.411  1.00  0.00           O  
ATOM    695  N   LYS    51      25.446  53.606  35.803  1.00  0.00           N  
ATOM    696  H   LYS    51      26.294  53.059  35.752  1.00  0.00           H  
ATOM    697  CA  LYS    51      25.465  55.043  36.054  1.00  0.00           C  
ATOM    698  HA  LYS    51      24.665  55.253  36.763  1.00  0.00           H  
ATOM    699  CB  LYS    51      26.919  55.514  36.561  1.00  0.00           C  
ATOM    700  HB2 LYS    51      27.642  55.003  35.925  1.00  0.00           H  
ATOM    701  HB3 LYS    51      26.861  56.592  36.408  1.00  0.00           H  
ATOM    702  CG  LYS    51      26.925  55.398  38.101  1.00  0.00           C  
ATOM    703  HG2 LYS    51      26.208  56.117  38.497  1.00  0.00           H  
ATOM    704  HG3 LYS    51      26.596  54.394  38.371  1.00  0.00           H  
ATOM    705  CD  LYS    51      28.275  55.664  38.655  1.00  0.00           C  
ATOM    706  HD2 LYS    51      28.913  54.780  38.657  1.00  0.00           H  
ATOM    707  HD3 LYS    51      28.780  56.436  38.075  1.00  0.00           H  
ATOM    708  CE  LYS    51      28.323  56.357  40.017  1.00  0.00           C  
ATOM    709  HE2 LYS    51      29.355  56.482  40.344  1.00  0.00           H  
ATOM    710  HE3 LYS    51      28.057  57.396  39.824  1.00  0.00           H  
ATOM    711  NZ  LYS    51      27.552  55.801  41.162  1.00  0.00           N  
ATOM    712  HZ1 LYS    51      27.993  56.076  42.029  1.00  0.00           H  
ATOM    713  HZ2 LYS    51      26.592  56.112  41.221  1.00  0.00           H  
ATOM    714  HZ3 LYS    51      27.710  54.807  41.085  1.00  0.00           H  
ATOM    715  C   LYS    51      25.104  55.911  34.790  1.00  0.00           C  
ATOM    716  O   LYS    51      24.576  57.002  34.865  1.00  0.00           O  
ATOM    717  N   ASN    52      25.138  55.329  33.564  1.00  0.00           N  
ATOM    718  H   ASN    52      25.604  54.440  33.445  1.00  0.00           H  
ATOM    719  CA  ASN    52      24.550  56.036  32.386  1.00  0.00           C  
ATOM    720  HA  ASN    52      24.983  57.036  32.344  1.00  0.00           H  
ATOM    721  CB  ASN    52      24.875  55.247  31.124  1.00  0.00           C  
ATOM    722  HB2 ASN    52      24.092  55.307  30.368  1.00  0.00           H  
ATOM    723  HB3 ASN    52      24.710  54.185  31.304  1.00  0.00           H  
ATOM    724  CG  ASN    52      26.176  55.508  30.497  1.00  0.00           C  
ATOM    725  OD1 ASN    52      26.968  56.322  30.959  1.00  0.00           O  
ATOM    726  ND2 ASN    52      26.505  54.923  29.359  1.00  0.00           N  
ATOM    727 HD21 ASN    52      25.863  54.397  28.784  1.00  0.00           H  
ATOM    728 HD22 ASN    52      27.411  55.114  28.955  1.00  0.00           H  
ATOM    729  C   ASN    52      23.003  56.274  32.536  1.00  0.00           C  
ATOM    730  O   ASN    52      22.477  57.004  31.673  1.00  0.00           O  
ATOM    731  N   ILE    53      22.333  55.607  33.521  1.00  0.00           N  
ATOM    732  H   ILE    53      22.783  55.056  34.238  1.00  0.00           H  
ATOM    733  CA  ILE    53      20.946  55.879  33.892  1.00  0.00           C  
ATOM    734  HA  ILE    53      20.451  56.191  32.973  1.00  0.00           H  
ATOM    735  CB  ILE    53      20.242  54.617  34.443  1.00  0.00           C  
ATOM    736  HB  ILE    53      20.766  54.276  35.336  1.00  0.00           H  
ATOM    737  CG2 ILE    53      18.742  54.897  34.818  1.00  0.00           C  
ATOM    738 HG21 ILE    53      18.248  53.964  35.092  1.00  0.00           H  
ATOM    739 HG22 ILE    53      18.231  55.446  34.027  1.00  0.00           H  
ATOM    740 HG23 ILE    53      18.751  55.385  35.793  1.00  0.00           H  
ATOM    741  CG1 ILE    53      20.300  53.422  33.561  1.00  0.00           C  
ATOM    742 HG12 ILE    53      19.552  53.571  32.782  1.00  0.00           H  
ATOM    743 HG13 ILE    53      21.260  53.428  33.045  1.00  0.00           H  
ATOM    744  CD1 ILE    53      20.118  52.069  34.250  1.00  0.00           C  
ATOM    745 HD11 ILE    53      20.348  51.332  33.481  1.00  0.00           H  
ATOM    746 HD12 ILE    53      19.093  52.021  34.619  1.00  0.00           H  
ATOM    747 HD13 ILE    53      20.871  51.998  35.035  1.00  0.00           H  
ATOM    748  C   ILE    53      20.753  56.983  34.948  1.00  0.00           C  
ATOM    749  O   ILE    53      21.350  56.864  36.024  1.00  0.00           O  
ATOM    750  N   GLU    54      20.037  58.081  34.543  1.00  0.00           N  
ATOM    751  H   GLU    54      19.645  58.070  33.612  1.00  0.00           H  
ATOM    752  CA  GLU    54      19.872  59.328  35.307  1.00  0.00           C  
ATOM    753  HA  GLU    54      20.848  59.521  35.752  1.00  0.00           H  
ATOM    754  CB  GLU    54      19.696  60.549  34.336  1.00  0.00           C  
ATOM    755  HB2 GLU    54      20.406  60.541  33.509  1.00  0.00           H  
ATOM    756  HB3 GLU    54      18.740  60.370  33.843  1.00  0.00           H  
ATOM    757  CG  GLU    54      19.374  61.915  34.952  1.00  0.00           C  
ATOM    758  HG2 GLU    54      19.157  62.572  34.111  1.00  0.00           H  
ATOM    759  HG3 GLU    54      18.461  61.805  35.537  1.00  0.00           H  
ATOM    760  CD  GLU    54      20.639  62.414  35.703  1.00  0.00           C  
ATOM    761  OE1 GLU    54      21.768  61.884  35.474  1.00  0.00           O  
ATOM    762  OE2 GLU    54      20.594  63.255  36.595  1.00  0.00           O  
ATOM    763  C   GLU    54      18.951  59.320  36.486  1.00  0.00           C  
ATOM    764  O   GLU    54      19.205  59.832  37.584  1.00  0.00           O  
ATOM    765  N   ASP    55      17.822  58.611  36.352  1.00  0.00           N  
ATOM    766  H   ASP    55      17.655  58.127  35.481  1.00  0.00           H  
ATOM    767  CA  ASP    55      16.882  58.433  37.404  1.00  0.00           C  
ATOM    768  HA  ASP    55      16.819  59.284  38.083  1.00  0.00           H  
ATOM    769  CB  ASP    55      15.450  58.045  36.827  1.00  0.00           C  
ATOM    770  HB2 ASP    55      14.952  58.880  36.333  1.00  0.00           H  
ATOM    771  HB3 ASP    55      15.603  57.163  36.204  1.00  0.00           H  
ATOM    772  CG  ASP    55      14.428  57.649  37.898  1.00  0.00           C  
ATOM    773  OD1 ASP    55      14.121  58.409  38.864  1.00  0.00           O  
ATOM    774  OD2 ASP    55      13.949  56.525  37.835  1.00  0.00           O  
ATOM    775  C   ASP    55      17.314  57.320  38.403  1.00  0.00           C  
ATOM    776  O   ASP    55      17.539  56.160  37.890  1.00  0.00           O  
ATOM    777  N   PRO    56      17.368  57.481  39.734  1.00  0.00           N  
ATOM    778  CD  PRO    56      17.013  58.664  40.555  1.00  0.00           C  
ATOM    779  HD2 PRO    56      15.998  58.932  40.261  1.00  0.00           H  
ATOM    780  HD3 PRO    56      17.674  59.520  40.417  1.00  0.00           H  
ATOM    781  CG  PRO    56      17.048  58.071  41.969  1.00  0.00           C  
ATOM    782  HG2 PRO    56      17.166  58.816  42.756  1.00  0.00           H  
ATOM    783  HG3 PRO    56      16.141  57.485  42.110  1.00  0.00           H  
ATOM    784  CB  PRO    56      18.172  57.069  41.802  1.00  0.00           C  
ATOM    785  HB2 PRO    56      18.341  56.362  42.614  1.00  0.00           H  
ATOM    786  HB3 PRO    56      19.106  57.621  41.703  1.00  0.00           H  
ATOM    787  CA  PRO    56      17.917  56.396  40.538  1.00  0.00           C  
ATOM    788  HA  PRO    56      18.931  56.137  40.236  1.00  0.00           H  
ATOM    789  C   PRO    56      17.171  55.096  40.702  1.00  0.00           C  
ATOM    790  O   PRO    56      17.778  54.046  40.860  1.00  0.00           O  
ATOM    791  N   ASP    57      15.878  55.116  40.642  1.00  0.00           N  
ATOM    792  H   ASP    57      15.498  56.038  40.480  1.00  0.00           H  
ATOM    793  CA  ASP    57      14.977  53.898  40.760  1.00  0.00           C  
ATOM    794  HA  ASP    57      15.242  53.329  41.651  1.00  0.00           H  
ATOM    795  CB  ASP    57      13.575  54.389  41.216  1.00  0.00           C  
ATOM    796  HB2 ASP    57      12.818  53.617  41.359  1.00  0.00           H  
ATOM    797  HB3 ASP    57      13.113  54.942  40.399  1.00  0.00           H  
ATOM    798  CG  ASP    57      13.532  55.267  42.455  1.00  0.00           C  
ATOM    799  OD1 ASP    57      12.924  56.353  42.464  1.00  0.00           O  
ATOM    800  OD2 ASP    57      14.308  55.022  43.404  1.00  0.00           O  
ATOM    801  C   ASP    57      14.904  53.095  39.501  1.00  0.00           C  
ATOM    802  O   ASP    57      14.840  51.865  39.547  1.00  0.00           O  
ATOM    803  N   SER    58      15.240  53.709  38.391  1.00  0.00           N  
ATOM    804  H   SER    58      15.352  54.712  38.380  1.00  0.00           H  
ATOM    805  CA  SER    58      15.551  53.075  37.101  1.00  0.00           C  
ATOM    806  HA  SER    58      14.840  52.261  36.963  1.00  0.00           H  
ATOM    807  CB  SER    58      15.360  53.973  35.930  1.00  0.00           C  
ATOM    808  HB2 SER    58      15.732  53.480  35.032  1.00  0.00           H  
ATOM    809  HB3 SER    58      15.962  54.858  36.134  1.00  0.00           H  
ATOM    810  OG  SER    58      13.992  54.343  35.774  1.00  0.00           O  
ATOM    811  HG  SER    58      13.852  54.918  36.530  1.00  0.00           H  
ATOM    812  C   SER    58      16.976  52.403  37.098  1.00  0.00           C  
ATOM    813  O   SER    58      17.239  51.296  36.597  1.00  0.00           O  
ATOM    814  N   ARG    59      17.945  53.075  37.739  1.00  0.00           N  
ATOM    815  H   ARG    59      17.706  53.950  38.183  1.00  0.00           H  
ATOM    816  CA  ARG    59      19.302  52.585  37.939  1.00  0.00           C  
ATOM    817  HA  ARG    59      19.587  52.061  37.027  1.00  0.00           H  
ATOM    818  CB  ARG    59      20.251  53.788  38.430  1.00  0.00           C  
ATOM    819  HB2 ARG    59      20.120  54.668  37.801  1.00  0.00           H  
ATOM    820  HB3 ARG    59      19.913  54.138  39.405  1.00  0.00           H  
ATOM    821  CG  ARG    59      21.719  53.243  38.579  1.00  0.00           C  
ATOM    822  HG2 ARG    59      21.700  52.649  39.492  1.00  0.00           H  
ATOM    823  HG3 ARG    59      21.912  52.742  37.630  1.00  0.00           H  
ATOM    824  CD  ARG    59      22.729  54.414  38.622  1.00  0.00           C  
ATOM    825  HD2 ARG    59      23.790  54.167  38.593  1.00  0.00           H  
ATOM    826  HD3 ARG    59      22.456  54.946  37.711  1.00  0.00           H  
ATOM    827  NE  ARG    59      22.558  55.265  39.820  1.00  0.00           N  
ATOM    828  HE  ARG    59      22.906  54.966  40.720  1.00  0.00           H  
ATOM    829  CZ  ARG    59      22.048  56.490  39.787  1.00  0.00           C  
ATOM    830  NH1 ARG    59      21.540  57.065  38.784  1.00  0.00           N  
ATOM    831 HH11 ARG    59      21.718  56.768  37.835  1.00  0.00           H  
ATOM    832 HH12 ARG    59      21.358  58.041  38.970  1.00  0.00           H  
ATOM    833  NH2 ARG    59      21.881  57.093  40.834  1.00  0.00           N  
ATOM    834 HH21 ARG    59      22.255  56.638  41.655  1.00  0.00           H  
ATOM    835 HH22 ARG    59      21.466  58.013  40.830  1.00  0.00           H  
ATOM    836  C   ARG    59      19.358  51.447  38.934  1.00  0.00           C  
ATOM    837  O   ARG    59      20.024  50.431  38.715  1.00  0.00           O  
ATOM    838  N   SER    60      18.597  51.521  40.056  1.00  0.00           N  
ATOM    839  H   SER    60      18.223  52.435  40.271  1.00  0.00           H  
ATOM    840  CA  SER    60      18.357  50.516  40.966  1.00  0.00           C  
ATOM    841  HA  SER    60      19.303  50.203  41.408  1.00  0.00           H  
ATOM    842  CB  SER    60      17.428  50.991  42.050  1.00  0.00           C  
ATOM    843  HB2 SER    60      17.721  51.995  42.357  1.00  0.00           H  
ATOM    844  HB3 SER    60      16.496  51.187  41.520  1.00  0.00           H  
ATOM    845  OG  SER    60      17.266  50.113  43.096  1.00  0.00           O  
ATOM    846  HG  SER    60      18.071  50.280  43.591  1.00  0.00           H  
ATOM    847  C   SER    60      17.725  49.304  40.285  1.00  0.00           C  
ATOM    848  O   SER    60      18.143  48.204  40.596  1.00  0.00           O  
ATOM    849  N   LEU    61      16.800  49.485  39.288  1.00  0.00           N  
ATOM    850  H   LEU    61      16.559  50.420  38.989  1.00  0.00           H  
ATOM    851  CA  LEU    61      16.132  48.386  38.517  1.00  0.00           C  
ATOM    852  HA  LEU    61      15.756  47.658  39.236  1.00  0.00           H  
ATOM    853  CB  LEU    61      14.991  48.945  37.612  1.00  0.00           C  
ATOM    854  HB2 LEU    61      14.466  49.723  38.166  1.00  0.00           H  
ATOM    855  HB3 LEU    61      15.469  49.343  36.717  1.00  0.00           H  
ATOM    856  CG  LEU    61      13.873  47.852  37.414  1.00  0.00           C  
ATOM    857  HG  LEU    61      13.192  48.306  36.695  1.00  0.00           H  
ATOM    858  CD1 LEU    61      14.290  46.524  36.807  1.00  0.00           C  
ATOM    859 HD11 LEU    61      14.775  45.913  37.568  1.00  0.00           H  
ATOM    860 HD12 LEU    61      15.062  46.711  36.061  1.00  0.00           H  
ATOM    861 HD13 LEU    61      13.490  45.959  36.328  1.00  0.00           H  
ATOM    862  CD2 LEU    61      13.083  47.551  38.677  1.00  0.00           C  
ATOM    863 HD21 LEU    61      12.358  46.782  38.410  1.00  0.00           H  
ATOM    864 HD22 LEU    61      12.669  48.456  39.122  1.00  0.00           H  
ATOM    865 HD23 LEU    61      13.656  47.173  39.524  1.00  0.00           H  
ATOM    866  C   LEU    61      17.142  47.654  37.657  1.00  0.00           C  
ATOM    867  O   LEU    61      17.122  46.419  37.653  1.00  0.00           O  
ATOM    868  N   ALA    62      18.003  48.406  36.909  1.00  0.00           N  
ATOM    869  H   ALA    62      17.962  49.416  36.919  1.00  0.00           H  
ATOM    870  CA  ALA    62      19.074  47.699  36.201  1.00  0.00           C  
ATOM    871  HA  ALA    62      18.646  46.999  35.483  1.00  0.00           H  
ATOM    872  CB  ALA    62      19.815  48.836  35.332  1.00  0.00           C  
ATOM    873  HB1 ALA    62      20.096  49.618  36.038  1.00  0.00           H  
ATOM    874  HB2 ALA    62      19.134  49.327  34.637  1.00  0.00           H  
ATOM    875  HB3 ALA    62      20.636  48.421  34.747  1.00  0.00           H  
ATOM    876  C   ALA    62      20.015  46.920  37.104  1.00  0.00           C  
ATOM    877  O   ALA    62      20.689  46.001  36.630  1.00  0.00           O  
ATOM    878  N   GLN    63      20.089  47.263  38.441  1.00  0.00           N  
ATOM    879  H   GLN    63      19.482  47.997  38.778  1.00  0.00           H  
ATOM    880  CA  GLN    63      20.909  46.409  39.401  1.00  0.00           C  
ATOM    881  HA  GLN    63      21.776  46.016  38.871  1.00  0.00           H  
ATOM    882  CB  GLN    63      21.518  47.164  40.590  1.00  0.00           C  
ATOM    883  HB2 GLN    63      20.747  47.737  41.105  1.00  0.00           H  
ATOM    884  HB3 GLN    63      22.064  46.429  41.181  1.00  0.00           H  
ATOM    885  CG  GLN    63      22.556  48.124  40.071  1.00  0.00           C  
ATOM    886  HG2 GLN    63      22.129  49.056  39.703  1.00  0.00           H  
ATOM    887  HG3 GLN    63      23.114  47.745  39.215  1.00  0.00           H  
ATOM    888  CD  GLN    63      23.625  48.314  41.115  1.00  0.00           C  
ATOM    889  OE1 GLN    63      23.407  48.788  42.248  1.00  0.00           O  
ATOM    890  NE2 GLN    63      24.829  47.948  40.858  1.00  0.00           N  
ATOM    891 HE21 GLN    63      25.078  47.523  39.976  1.00  0.00           H  
ATOM    892 HE22 GLN    63      25.537  48.283  41.496  1.00  0.00           H  
ATOM    893  C   GLN    63      20.139  45.277  39.958  1.00  0.00           C  
ATOM    894  O   GLN    63      20.651  44.310  40.568  1.00  0.00           O  
ATOM    895  N   ARG    64      18.755  45.366  40.038  1.00  0.00           N  
ATOM    896  H   ARG    64      18.338  46.206  39.662  1.00  0.00           H  
ATOM    897  CA  ARG    64      17.852  44.309  40.548  1.00  0.00           C  
ATOM    898  HA  ARG    64      18.301  43.748  41.368  1.00  0.00           H  
ATOM    899  CB  ARG    64      16.473  44.888  40.861  1.00  0.00           C  
ATOM    900  HB2 ARG    64      16.279  45.516  39.992  1.00  0.00           H  
ATOM    901  HB3 ARG    64      15.679  44.150  40.975  1.00  0.00           H  
ATOM    902  CG  ARG    64      16.436  45.632  42.194  1.00  0.00           C  
ATOM    903  HG2 ARG    64      17.323  46.260  42.288  1.00  0.00           H  
ATOM    904  HG3 ARG    64      16.354  44.878  42.977  1.00  0.00           H  
ATOM    905  CD  ARG    64      15.144  46.486  42.317  1.00  0.00           C  
ATOM    906  HD2 ARG    64      15.121  47.096  41.414  1.00  0.00           H  
ATOM    907  HD3 ARG    64      14.195  45.950  42.320  1.00  0.00           H  
ATOM    908  NE  ARG    64      15.357  47.313  43.481  1.00  0.00           N  
ATOM    909  HE  ARG    64      16.250  47.396  43.945  1.00  0.00           H  
ATOM    910  CZ  ARG    64      14.603  48.330  43.874  1.00  0.00           C  
ATOM    911  NH1 ARG    64      15.019  49.151  44.791  1.00  0.00           N  
ATOM    912 HH11 ARG    64      15.818  48.963  45.380  1.00  0.00           H  
ATOM    913 HH12 ARG    64      14.475  49.928  45.136  1.00  0.00           H  
ATOM    914  NH2 ARG    64      13.433  48.553  43.411  1.00  0.00           N  
ATOM    915 HH21 ARG    64      12.841  47.987  42.821  1.00  0.00           H  
ATOM    916 HH22 ARG    64      12.941  49.384  43.705  1.00  0.00           H  
ATOM    917  C   ARG    64      17.780  43.265  39.411  1.00  0.00           C  
ATOM    918  O   ARG    64      17.786  42.017  39.724  1.00  0.00           O  
ATOM    919  N   ALA    65      17.814  43.754  38.146  1.00  0.00           N  
ATOM    920  H   ALA    65      17.708  44.758  38.165  1.00  0.00           H  
ATOM    921  CA  ALA    65      17.624  43.016  36.899  1.00  0.00           C  
ATOM    922  HA  ALA    65      16.778  42.333  36.984  1.00  0.00           H  
ATOM    923  CB  ALA    65      17.377  43.980  35.748  1.00  0.00           C  
ATOM    924  HB1 ALA    65      16.488  44.586  35.922  1.00  0.00           H  
ATOM    925  HB2 ALA    65      17.257  43.406  34.830  1.00  0.00           H  
ATOM    926  HB3 ALA    65      18.266  44.585  35.567  1.00  0.00           H  
ATOM    927  C   ALA    65      18.840  42.149  36.628  1.00  0.00           C  
ATOM    928  O   ALA    65      18.609  41.052  36.101  1.00  0.00           O  
ATOM    929  N   SER    66      20.074  42.515  37.105  1.00  0.00           N  
ATOM    930  H   SER    66      20.212  43.509  37.219  1.00  0.00           H  
ATOM    931  CA  SER    66      21.179  41.642  37.206  1.00  0.00           C  
ATOM    932  HA  SER    66      21.104  40.852  36.460  1.00  0.00           H  
ATOM    933  CB  SER    66      22.397  42.475  37.082  1.00  0.00           C  
ATOM    934  HB2 SER    66      23.336  41.929  36.996  1.00  0.00           H  
ATOM    935  HB3 SER    66      22.374  43.150  36.226  1.00  0.00           H  
ATOM    936  OG  SER    66      22.580  43.364  38.156  1.00  0.00           O  
ATOM    937  HG  SER    66      23.180  42.970  38.794  1.00  0.00           H  
ATOM    938  C   SER    66      21.341  40.785  38.458  1.00  0.00           C  
ATOM    939  O   SER    66      22.397  40.087  38.579  1.00  0.00           O  
ATOM    940  N   GLU    67      20.409  40.761  39.474  1.00  0.00           N  
ATOM    941  H   GLU    67      19.616  41.380  39.376  1.00  0.00           H  
ATOM    942  CA  GLU    67      20.606  40.082  40.767  1.00  0.00           C  
ATOM    943  HA  GLU    67      21.688  40.191  40.843  1.00  0.00           H  
ATOM    944  CB  GLU    67      19.942  40.707  41.950  1.00  0.00           C  
ATOM    945  HB2 GLU    67      19.671  41.735  41.707  1.00  0.00           H  
ATOM    946  HB3 GLU    67      18.987  40.219  42.144  1.00  0.00           H  
ATOM    947  CG  GLU    67      20.961  40.763  43.077  1.00  0.00           C  
ATOM    948  HG2 GLU    67      21.820  41.416  42.921  1.00  0.00           H  
ATOM    949  HG3 GLU    67      21.346  39.753  43.218  1.00  0.00           H  
ATOM    950  CD  GLU    67      20.274  41.277  44.340  1.00  0.00           C  
ATOM    951  OE1 GLU    67      20.154  40.479  45.265  1.00  0.00           O  
ATOM    952  OE2 GLU    67      19.825  42.453  44.284  1.00  0.00           O  
ATOM    953  C   GLU    67      20.398  38.587  40.717  1.00  0.00           C  
ATOM    954  O   GLU    67      20.436  37.892  41.761  1.00  0.00           O  
ATOM    955  N   GLY    68      20.195  37.967  39.590  1.00  0.00           N  
ATOM    956  H   GLY    68      20.230  38.507  38.737  1.00  0.00           H  
ATOM    957  CA  GLY    68      20.031  36.481  39.435  1.00  0.00           C  
ATOM    958  HA2 GLY    68      20.938  36.059  39.867  1.00  0.00           H  
ATOM    959  HA3 GLY    68      19.133  36.315  40.031  1.00  0.00           H  
ATOM    960  C   GLY    68      19.954  35.947  37.930  1.00  0.00           C  
ATOM    961  O   GLY    68      19.978  36.778  37.019  1.00  0.00           O  
ATOM    962  N   PRO    69      19.784  34.652  37.731  1.00  0.00           N  
ATOM    963  CD  PRO    69      19.889  33.476  38.641  1.00  0.00           C  
ATOM    964  HD2 PRO    69      18.880  33.131  38.865  1.00  0.00           H  
ATOM    965  HD3 PRO    69      20.439  33.798  39.526  1.00  0.00           H  
ATOM    966  CG  PRO    69      20.558  32.403  37.883  1.00  0.00           C  
ATOM    967  HG2 PRO    69      21.619  32.644  37.812  1.00  0.00           H  
ATOM    968  HG3 PRO    69      20.262  31.436  38.289  1.00  0.00           H  
ATOM    969  CB  PRO    69      19.867  32.625  36.560  1.00  0.00           C  
ATOM    970  HB2 PRO    69      18.865  32.223  36.712  1.00  0.00           H  
ATOM    971  HB3 PRO    69      20.476  32.245  35.740  1.00  0.00           H  
ATOM    972  CA  PRO    69      19.801  34.136  36.377  1.00  0.00           C  
ATOM    973  HA  PRO    69      20.712  34.517  35.914  1.00  0.00           H  
ATOM    974  C   PRO    69      18.512  34.366  35.616  1.00  0.00           C  
ATOM    975  O   PRO    69      18.521  34.258  34.431  1.00  0.00           O  
ATOM    976  N   GLY    70      17.332  34.650  36.282  1.00  0.00           N  
ATOM    977  H   GLY    70      17.330  34.830  37.276  1.00  0.00           H  
ATOM    978  CA  GLY    70      16.090  34.691  35.593  1.00  0.00           C  
ATOM    979  HA2 GLY    70      15.323  34.576  36.359  1.00  0.00           H  
ATOM    980  HA3 GLY    70      16.000  33.782  34.998  1.00  0.00           H  
ATOM    981  C   GLY    70      15.812  35.978  34.947  1.00  0.00           C  
ATOM    982  O   GLY    70      16.577  36.927  35.017  1.00  0.00           O  
ATOM    983  N   ALA    71      14.664  36.111  34.282  1.00  0.00           N  
ATOM    984  H   ALA    71      14.008  35.346  34.210  1.00  0.00           H  
ATOM    985  CA  ALA    71      14.368  37.230  33.350  1.00  0.00           C  
ATOM    986  HA  ALA    71      15.011  37.068  32.485  1.00  0.00           H  
ATOM    987  CB  ALA    71      12.939  37.007  32.870  1.00  0.00           C  
ATOM    988  HB1 ALA    71      12.229  37.237  33.665  1.00  0.00           H  
ATOM    989  HB2 ALA    71      12.804  35.987  32.512  1.00  0.00           H  
ATOM    990  HB3 ALA    71      12.693  37.617  32.001  1.00  0.00           H  
ATOM    991  C   ALA    71      14.669  38.661  33.800  1.00  0.00           C  
ATOM    992  O   ALA    71      14.196  39.015  34.888  1.00  0.00           O  
ATOM    993  N   GLY    72      15.404  39.467  32.983  1.00  0.00           N  
ATOM    994  H   GLY    72      15.644  39.021  32.109  1.00  0.00           H  
ATOM    995  CA  GLY    72      16.172  40.698  33.299  1.00  0.00           C  
ATOM    996  HA2 GLY    72      15.690  41.283  34.082  1.00  0.00           H  
ATOM    997  HA3 GLY    72      17.183  40.516  33.665  1.00  0.00           H  
ATOM    998  C   GLY    72      16.402  41.652  32.168  1.00  0.00           C  
ATOM    999  O   GLY    72      17.263  42.549  32.317  1.00  0.00           O  
ATOM   1000  N   ALA    73      15.771  41.539  31.045  1.00  0.00           N  
ATOM   1001  H   ALA    73      15.293  40.669  30.858  1.00  0.00           H  
ATOM   1002  CA  ALA    73      15.839  42.457  29.942  1.00  0.00           C  
ATOM   1003  HA  ALA    73      16.860  42.603  29.589  1.00  0.00           H  
ATOM   1004  CB  ALA    73      15.038  41.916  28.794  1.00  0.00           C  
ATOM   1005  HB1 ALA    73      15.389  40.907  28.579  1.00  0.00           H  
ATOM   1006  HB2 ALA    73      13.958  41.815  28.901  1.00  0.00           H  
ATOM   1007  HB3 ALA    73      15.185  42.491  27.879  1.00  0.00           H  
ATOM   1008  C   ALA    73      15.267  43.841  30.162  1.00  0.00           C  
ATOM   1009  O   ALA    73      14.522  44.097  31.105  1.00  0.00           O  
ATOM   1010  N   ALA    74      15.492  44.797  29.243  1.00  0.00           N  
ATOM   1011  H   ALA    74      16.205  44.597  28.556  1.00  0.00           H  
ATOM   1012  CA  ALA    74      15.169  46.298  29.322  1.00  0.00           C  
ATOM   1013  HA  ALA    74      15.837  46.776  30.038  1.00  0.00           H  
ATOM   1014  CB  ALA    74      15.755  47.029  28.059  1.00  0.00           C  
ATOM   1015  HB1 ALA    74      16.818  46.824  27.931  1.00  0.00           H  
ATOM   1016  HB2 ALA    74      15.157  46.711  27.205  1.00  0.00           H  
ATOM   1017  HB3 ALA    74      15.619  48.093  28.250  1.00  0.00           H  
ATOM   1018  C   ALA    74      13.689  46.631  29.659  1.00  0.00           C  
ATOM   1019  O   ALA    74      13.431  47.777  29.967  1.00  0.00           O  
ATOM   1020  N   THR    75      12.833  45.680  29.343  1.00  0.00           N  
ATOM   1021  H   THR    75      13.217  44.766  29.151  1.00  0.00           H  
ATOM   1022  CA  THR    75      11.372  45.742  29.628  1.00  0.00           C  
ATOM   1023  HA  THR    75      11.090  46.750  29.933  1.00  0.00           H  
ATOM   1024  CB  THR    75      10.442  45.300  28.499  1.00  0.00           C  
ATOM   1025  HB  THR    75       9.425  45.659  28.658  1.00  0.00           H  
ATOM   1026  CG2 THR    75      10.851  45.767  27.103  1.00  0.00           C  
ATOM   1027 HG21 THR    75      10.080  45.575  26.357  1.00  0.00           H  
ATOM   1028 HG22 THR    75      11.777  45.309  26.754  1.00  0.00           H  
ATOM   1029 HG23 THR    75      10.958  46.851  27.069  1.00  0.00           H  
ATOM   1030  OG1 THR    75      10.404  43.855  28.421  1.00  0.00           O  
ATOM   1031  HG1 THR    75       9.564  43.572  28.053  1.00  0.00           H  
ATOM   1032  C   THR    75      11.033  45.037  30.984  1.00  0.00           C  
ATOM   1033  O   THR    75       9.866  45.143  31.362  1.00  0.00           O  
ATOM   1034  N   VAL    76      11.921  44.314  31.729  1.00  0.00           N  
ATOM   1035  H   VAL    76      12.918  44.436  31.622  1.00  0.00           H  
ATOM   1036  CA  VAL    76      11.508  43.338  32.752  1.00  0.00           C  
ATOM   1037  HA  VAL    76      10.508  43.008  32.469  1.00  0.00           H  
ATOM   1038  CB  VAL    76      12.251  42.038  32.639  1.00  0.00           C  
ATOM   1039  HB  VAL    76      13.321  42.239  32.686  1.00  0.00           H  
ATOM   1040  CG1 VAL    76      11.786  41.052  33.747  1.00  0.00           C  
ATOM   1041 HG11 VAL    76      12.182  41.345  34.719  1.00  0.00           H  
ATOM   1042 HG12 VAL    76      10.701  41.057  33.845  1.00  0.00           H  
ATOM   1043 HG13 VAL    76      12.276  40.080  33.688  1.00  0.00           H  
ATOM   1044  CG2 VAL    76      11.964  41.293  31.330  1.00  0.00           C  
ATOM   1045 HG21 VAL    76      12.200  41.937  30.484  1.00  0.00           H  
ATOM   1046 HG22 VAL    76      12.516  40.353  31.313  1.00  0.00           H  
ATOM   1047 HG23 VAL    76      10.908  41.085  31.155  1.00  0.00           H  
ATOM   1048  C   VAL    76      11.489  43.905  34.115  1.00  0.00           C  
ATOM   1049  O   VAL    76      12.571  44.080  34.766  1.00  0.00           O  
ATOM   1050  N   ASN    77      10.321  44.178  34.648  1.00  0.00           N  
ATOM   1051  H   ASN    77       9.483  43.996  34.114  1.00  0.00           H  
ATOM   1052  CA  ASN    77      10.168  44.512  36.080  1.00  0.00           C  
ATOM   1053  HA  ASN    77      10.726  45.432  36.258  1.00  0.00           H  
ATOM   1054  CB  ASN    77       8.684  44.776  36.426  1.00  0.00           C  
ATOM   1055  HB2 ASN    77       8.212  45.132  35.510  1.00  0.00           H  
ATOM   1056  HB3 ASN    77       8.171  43.827  36.586  1.00  0.00           H  
ATOM   1057  CG  ASN    77       8.424  45.757  37.584  1.00  0.00           C  
ATOM   1058  OD1 ASN    77       9.289  46.051  38.432  1.00  0.00           O  
ATOM   1059  ND2 ASN    77       7.275  46.430  37.546  1.00  0.00           N  
ATOM   1060 HD21 ASN    77       6.524  46.283  36.887  1.00  0.00           H  
ATOM   1061 HD22 ASN    77       7.093  47.145  38.236  1.00  0.00           H  
ATOM   1062  C   ASN    77      10.821  43.444  36.973  1.00  0.00           C  
ATOM   1063  O   ASN    77      10.783  42.274  36.561  1.00  0.00           O  
ATOM   1064  N   SER    78      11.134  43.808  38.236  1.00  0.00           N  
ATOM   1065  H   SER    78      10.909  44.712  38.627  1.00  0.00           H  
ATOM   1066  CA  SER    78      12.020  42.981  39.113  1.00  0.00           C  
ATOM   1067  HA  SER    78      11.723  41.939  38.992  1.00  0.00           H  
ATOM   1068  CB  SER    78      13.477  43.161  38.771  1.00  0.00           C  
ATOM   1069  HB2 SER    78      13.682  42.896  37.734  1.00  0.00           H  
ATOM   1070  HB3 SER    78      13.805  44.163  39.050  1.00  0.00           H  
ATOM   1071  OG  SER    78      14.283  42.287  39.413  1.00  0.00           O  
ATOM   1072  HG  SER    78      13.982  41.386  39.279  1.00  0.00           H  
ATOM   1073  C   SER    78      11.818  43.406  40.551  1.00  0.00           C  
ATOM   1074  O   SER    78      11.431  44.535  40.825  1.00  0.00           O  
ATOM   1075  N   PRO    79      12.014  42.593  41.538  1.00  0.00           N  
ATOM   1076  CD  PRO    79      12.143  41.173  41.428  1.00  0.00           C  
ATOM   1077  HD2 PRO    79      11.790  40.752  40.486  1.00  0.00           H  
ATOM   1078  HD3 PRO    79      13.171  40.839  41.571  1.00  0.00           H  
ATOM   1079  CG  PRO    79      11.450  40.477  42.621  1.00  0.00           C  
ATOM   1080  HG2 PRO    79      12.075  39.635  42.920  1.00  0.00           H  
ATOM   1081  HG3 PRO    79      10.490  40.185  42.197  1.00  0.00           H  
ATOM   1082  CB  PRO    79      11.501  41.619  43.647  1.00  0.00           C  
ATOM   1083  HB2 PRO    79      10.554  41.648  44.187  1.00  0.00           H  
ATOM   1084  HB3 PRO    79      12.275  41.405  44.383  1.00  0.00           H  
ATOM   1085  CA  PRO    79      11.674  42.948  42.915  1.00  0.00           C  
ATOM   1086  HA  PRO    79      10.674  43.382  42.891  1.00  0.00           H  
ATOM   1087  C   PRO    79      12.609  43.911  43.655  1.00  0.00           C  
ATOM   1088  O   PRO    79      13.835  43.824  43.436  1.00  0.00           O  
ATOM   1089  N   GLY    80      12.126  44.662  44.594  1.00  0.00           N  
ATOM   1090  H   GLY    80      11.128  44.815  44.575  1.00  0.00           H  
ATOM   1091  CA  GLY    80      12.874  45.622  45.447  1.00  0.00           C  
ATOM   1092  HA2 GLY    80      13.648  45.998  44.778  1.00  0.00           H  
ATOM   1093  HA3 GLY    80      12.361  46.547  45.711  1.00  0.00           H  
ATOM   1094  C   GLY    80      13.615  44.931  46.597  1.00  0.00           C  
ATOM   1095  O   GLY    80      13.794  45.565  47.664  1.00  0.00           O  
ATOM   1096  N   ALA    81      13.869  43.619  46.546  1.00  0.00           N  
ATOM   1097  H   ALA    81      13.838  43.216  45.620  1.00  0.00           H  
ATOM   1098  CA  ALA    81      14.240  42.717  47.642  1.00  0.00           C  
ATOM   1099  HA  ALA    81      13.813  43.069  48.580  1.00  0.00           H  
ATOM   1100  CB  ALA    81      13.601  41.292  47.472  1.00  0.00           C  
ATOM   1101  HB1 ALA    81      12.527  41.460  47.383  1.00  0.00           H  
ATOM   1102  HB2 ALA    81      13.854  40.652  48.317  1.00  0.00           H  
ATOM   1103  HB3 ALA    81      14.000  40.829  46.569  1.00  0.00           H  
ATOM   1104  C   ALA    81      15.762  42.607  47.819  1.00  0.00           C  
ATOM   1105  O   ALA    81      16.504  43.260  47.131  1.00  0.00           O  
ATOM   1106  N   VAL    82      16.028  41.783  48.848  1.00  0.00           N  
ATOM   1107  H   VAL    82      15.266  41.349  49.349  1.00  0.00           H  
ATOM   1108  CA  VAL    82      17.357  41.627  49.420  1.00  0.00           C  
ATOM   1109  HA  VAL    82      18.131  41.780  48.668  1.00  0.00           H  
ATOM   1110  CB  VAL    82      17.490  42.598  50.587  1.00  0.00           C  
ATOM   1111  HB  VAL    82      18.412  42.282  51.075  1.00  0.00           H  
ATOM   1112  CG1 VAL    82      17.780  44.061  50.144  1.00  0.00           C  
ATOM   1113 HG11 VAL    82      16.968  44.368  49.485  1.00  0.00           H  
ATOM   1114 HG12 VAL    82      18.745  43.964  49.648  1.00  0.00           H  
ATOM   1115 HG13 VAL    82      17.847  44.672  51.045  1.00  0.00           H  
ATOM   1116  CG2 VAL    82      16.510  42.569  51.672  1.00  0.00           C  
ATOM   1117 HG21 VAL    82      16.875  42.865  52.655  1.00  0.00           H  
ATOM   1118 HG22 VAL    82      15.659  43.168  51.347  1.00  0.00           H  
ATOM   1119 HG23 VAL    82      16.096  41.561  51.716  1.00  0.00           H  
ATOM   1120  C   VAL    82      17.580  40.222  50.030  1.00  0.00           C  
ATOM   1121  O   VAL    82      16.576  39.565  50.314  1.00  0.00           O  
ATOM   1122  N   LYS    83      18.808  39.788  50.305  1.00  0.00           N  
ATOM   1123  H   LYS    83      19.558  40.420  50.065  1.00  0.00           H  
ATOM   1124  CA  LYS    83      19.250  38.549  50.930  1.00  0.00           C  
ATOM   1125  HA  LYS    83      18.455  37.808  50.842  1.00  0.00           H  
ATOM   1126  CB  LYS    83      20.441  37.869  50.188  1.00  0.00           C  
ATOM   1127  HB2 LYS    83      21.300  38.518  50.358  1.00  0.00           H  
ATOM   1128  HB3 LYS    83      20.712  36.963  50.731  1.00  0.00           H  
ATOM   1129  CG  LYS    83      20.151  37.626  48.657  1.00  0.00           C  
ATOM   1130  HG2 LYS    83      19.972  38.583  48.167  1.00  0.00           H  
ATOM   1131  HG3 LYS    83      21.121  37.288  48.293  1.00  0.00           H  
ATOM   1132  CD  LYS    83      19.059  36.550  48.411  1.00  0.00           C  
ATOM   1133  HD2 LYS    83      19.485  35.577  48.660  1.00  0.00           H  
ATOM   1134  HD3 LYS    83      18.080  36.688  48.870  1.00  0.00           H  
ATOM   1135  CE  LYS    83      18.863  36.433  46.909  1.00  0.00           C  
ATOM   1136  HE2 LYS    83      19.806  36.109  46.467  1.00  0.00           H  
ATOM   1137  HE3 LYS    83      18.590  37.432  46.571  1.00  0.00           H  
ATOM   1138  NZ  LYS    83      17.772  35.485  46.497  1.00  0.00           N  
ATOM   1139  HZ1 LYS    83      16.892  35.975  46.422  1.00  0.00           H  
ATOM   1140  HZ2 LYS    83      17.644  34.831  47.256  1.00  0.00           H  
ATOM   1141  HZ3 LYS    83      17.952  35.056  45.600  1.00  0.00           H  
ATOM   1142  C   LYS    83      19.575  38.804  52.422  1.00  0.00           C  
ATOM   1143  O   LYS    83      19.924  39.884  52.794  1.00  0.00           O  
ATOM   1144  N   SER    84      19.283  37.790  53.252  1.00  0.00           N  
ATOM   1145  H   SER    84      18.903  36.929  52.883  1.00  0.00           H  
ATOM   1146  CA  SER    84      19.516  37.866  54.685  1.00  0.00           C  
ATOM   1147  HA  SER    84      18.895  38.715  54.974  1.00  0.00           H  
ATOM   1148  CB  SER    84      19.069  36.652  55.349  1.00  0.00           C  
ATOM   1149  HB2 SER    84      19.771  35.821  55.415  1.00  0.00           H  
ATOM   1150  HB3 SER    84      18.132  36.216  55.003  1.00  0.00           H  
ATOM   1151  OG  SER    84      18.778  37.026  56.687  1.00  0.00           O  
ATOM   1152  HG  SER    84      19.570  36.969  57.227  1.00  0.00           H  
ATOM   1153  C   SER    84      20.968  38.263  54.967  1.00  0.00           C  
ATOM   1154  O   SER    84      21.880  37.685  54.412  1.00  0.00           O  
ATOM   1155  N   GLY    85      21.147  39.208  55.876  1.00  0.00           N  
ATOM   1156  H   GLY    85      20.367  39.661  56.331  1.00  0.00           H  
ATOM   1157  CA  GLY    85      22.447  39.767  56.353  1.00  0.00           C  
ATOM   1158  HA2 GLY    85      22.201  40.583  57.033  1.00  0.00           H  
ATOM   1159  HA3 GLY    85      22.861  40.210  55.447  1.00  0.00           H  
ATOM   1160  C   GLY    85      23.396  38.839  57.036  1.00  0.00           C  
ATOM   1161  O   GLY    85      24.580  39.177  57.101  1.00  0.00           O  
ATOM   1162  N   GLU    86      23.009  37.660  57.491  1.00  0.00           N  
ATOM   1163  H   GLU    86      22.027  37.424  57.505  1.00  0.00           H  
ATOM   1164  CA  GLU    86      24.058  36.755  57.917  1.00  0.00           C  
ATOM   1165  HA  GLU    86      24.627  37.262  58.696  1.00  0.00           H  
ATOM   1166  CB  GLU    86      23.373  35.388  58.316  1.00  0.00           C  
ATOM   1167  HB2 GLU    86      22.946  34.979  57.400  1.00  0.00           H  
ATOM   1168  HB3 GLU    86      24.309  34.893  58.574  1.00  0.00           H  
ATOM   1169  CG  GLU    86      22.310  35.331  59.402  1.00  0.00           C  
ATOM   1170  HG2 GLU    86      22.561  36.025  60.204  1.00  0.00           H  
ATOM   1171  HG3 GLU    86      22.270  34.286  59.708  1.00  0.00           H  
ATOM   1172  CD  GLU    86      20.910  35.603  58.954  1.00  0.00           C  
ATOM   1173  OE1 GLU    86      20.655  36.818  58.691  1.00  0.00           O  
ATOM   1174  OE2 GLU    86      20.064  34.710  58.809  1.00  0.00           O  
ATOM   1175  C   GLU    86      25.039  36.414  56.676  1.00  0.00           C  
ATOM   1176  O   GLU    86      26.163  35.926  56.933  1.00  0.00           O  
ATOM   1177  N   ARG    87      24.558  36.611  55.400  1.00  0.00           N  
ATOM   1178  H   ARG    87      23.657  37.026  55.208  1.00  0.00           H  
ATOM   1179  CA  ARG    87      25.351  36.162  54.192  1.00  0.00           C  
ATOM   1180  HA  ARG    87      26.383  36.321  54.507  1.00  0.00           H  
ATOM   1181  CB  ARG    87      25.266  34.584  53.932  1.00  0.00           C  
ATOM   1182  HB2 ARG    87      25.293  34.022  54.866  1.00  0.00           H  
ATOM   1183  HB3 ARG    87      24.268  34.303  53.593  1.00  0.00           H  
ATOM   1184  CG  ARG    87      26.231  34.123  52.882  1.00  0.00           C  
ATOM   1185  HG2 ARG    87      27.244  34.327  53.231  1.00  0.00           H  
ATOM   1186  HG3 ARG    87      25.921  34.604  51.954  1.00  0.00           H  
ATOM   1187  CD  ARG    87      26.095  32.525  52.768  1.00  0.00           C  
ATOM   1188  HD2 ARG    87      27.027  32.125  52.369  1.00  0.00           H  
ATOM   1189  HD3 ARG    87      26.038  31.956  53.696  1.00  0.00           H  
ATOM   1190  NE  ARG    87      24.956  32.028  51.947  1.00  0.00           N  
ATOM   1191  HE  ARG    87      24.181  31.564  52.399  1.00  0.00           H  
ATOM   1192  CZ  ARG    87      25.008  31.954  50.656  1.00  0.00           C  
ATOM   1193  NH1 ARG    87      25.991  32.286  49.926  1.00  0.00           N  
ATOM   1194 HH11 ARG    87      26.871  32.405  50.407  1.00  0.00           H  
ATOM   1195 HH12 ARG    87      25.988  32.178  48.922  1.00  0.00           H  
ATOM   1196  NH2 ARG    87      23.962  31.439  50.070  1.00  0.00           N  
ATOM   1197 HH21 ARG    87      23.206  31.128  50.662  1.00  0.00           H  
ATOM   1198 HH22 ARG    87      24.048  31.209  49.090  1.00  0.00           H  
ATOM   1199  C   ARG    87      24.994  36.947  52.917  1.00  0.00           C  
ATOM   1200  O   ARG    87      24.201  36.416  52.126  1.00  0.00           O  
ATOM   1201  N   ARG    88      25.644  38.052  52.752  1.00  0.00           N  
ATOM   1202  H   ARG    88      26.386  38.370  53.359  1.00  0.00           H  
ATOM   1203  CA  ARG    88      25.215  39.053  51.794  1.00  0.00           C  
ATOM   1204  HA  ARG    88      24.640  38.471  51.073  1.00  0.00           H  
ATOM   1205  CB  ARG    88      24.328  40.099  52.484  1.00  0.00           C  
ATOM   1206  HB2 ARG    88      23.614  39.543  53.091  1.00  0.00           H  
ATOM   1207  HB3 ARG    88      24.916  40.659  53.211  1.00  0.00           H  
ATOM   1208  CG  ARG    88      23.568  41.052  51.526  1.00  0.00           C  
ATOM   1209  HG2 ARG    88      22.992  40.433  50.838  1.00  0.00           H  
ATOM   1210  HG3 ARG    88      24.404  41.619  51.116  1.00  0.00           H  
ATOM   1211  CD  ARG    88      22.586  42.015  52.223  1.00  0.00           C  
ATOM   1212  HD2 ARG    88      21.656  41.553  52.553  1.00  0.00           H  
ATOM   1213  HD3 ARG    88      23.110  42.397  53.100  1.00  0.00           H  
ATOM   1214  NE  ARG    88      22.295  43.095  51.231  1.00  0.00           N  
ATOM   1215  HE  ARG    88      22.827  43.143  50.374  1.00  0.00           H  
ATOM   1216  CZ  ARG    88      21.744  44.271  51.374  1.00  0.00           C  
ATOM   1217  NH1 ARG    88      21.571  45.099  50.407  1.00  0.00           N  
ATOM   1218 HH11 ARG    88      22.004  44.918  49.513  1.00  0.00           H  
ATOM   1219 HH12 ARG    88      21.174  46.007  50.605  1.00  0.00           H  
ATOM   1220  NH2 ARG    88      21.289  44.649  52.536  1.00  0.00           N  
ATOM   1221 HH21 ARG    88      21.329  44.040  53.341  1.00  0.00           H  
ATOM   1222 HH22 ARG    88      20.938  45.574  52.741  1.00  0.00           H  
ATOM   1223  C   ARG    88      26.406  39.617  51.072  1.00  0.00           C  
ATOM   1224  O   ARG    88      27.481  39.715  51.738  1.00  0.00           O  
ATOM   1225  N   ALA    89      26.316  39.954  49.783  1.00  0.00           N  
ATOM   1226  H   ALA    89      25.425  39.733  49.361  1.00  0.00           H  
ATOM   1227  CA  ALA    89      27.302  40.522  48.853  1.00  0.00           C  
ATOM   1228  HA  ALA    89      28.173  40.706  49.482  1.00  0.00           H  
ATOM   1229  CB  ALA    89      27.694  39.420  47.832  1.00  0.00           C  
ATOM   1230  HB1 ALA    89      26.846  39.341  47.151  1.00  0.00           H  
ATOM   1231  HB2 ALA    89      28.674  39.696  47.442  1.00  0.00           H  
ATOM   1232  HB3 ALA    89      27.798  38.443  48.303  1.00  0.00           H  
ATOM   1233  C   ALA    89      26.890  41.887  48.323  1.00  0.00           C  
ATOM   1234  O   ALA    89      25.712  42.225  48.414  1.00  0.00           O  
ATOM   1235  N   ARG    90      27.702  42.689  47.677  1.00  0.00           N  
ATOM   1236  H   ARG    90      28.619  42.275  47.596  1.00  0.00           H  
ATOM   1237  CA  ARG    90      27.478  44.062  47.241  1.00  0.00           C  
ATOM   1238  HA  ARG    90      27.122  44.770  47.990  1.00  0.00           H  
ATOM   1239  CB  ARG    90      28.941  44.576  46.814  1.00  0.00           C  
ATOM   1240  HB2 ARG    90      29.453  43.908  46.121  1.00  0.00           H  
ATOM   1241  HB3 ARG    90      28.838  45.506  46.255  1.00  0.00           H  
ATOM   1242  CG  ARG    90      29.878  44.933  47.970  1.00  0.00           C  
ATOM   1243  HG2 ARG    90      29.963  44.090  48.655  1.00  0.00           H  
ATOM   1244  HG3 ARG    90      29.499  45.779  48.545  1.00  0.00           H  
ATOM   1245  CD  ARG    90      31.295  45.260  47.399  1.00  0.00           C  
ATOM   1246  HD2 ARG    90      31.144  45.809  46.469  1.00  0.00           H  
ATOM   1247  HD3 ARG    90      31.729  45.886  48.178  1.00  0.00           H  
ATOM   1248  NE  ARG    90      32.143  44.076  47.329  1.00  0.00           N  
ATOM   1249  HE  ARG    90      31.919  43.180  47.740  1.00  0.00           H  
ATOM   1250  CZ  ARG    90      33.354  44.120  46.748  1.00  0.00           C  
ATOM   1251  NH1 ARG    90      33.862  45.212  46.214  1.00  0.00           N  
ATOM   1252 HH11 ARG    90      33.324  46.058  46.090  1.00  0.00           H  
ATOM   1253 HH12 ARG    90      34.820  45.206  45.895  1.00  0.00           H  
ATOM   1254  NH2 ARG    90      34.134  43.077  46.660  1.00  0.00           N  
ATOM   1255 HH21 ARG    90      33.831  42.230  47.120  1.00  0.00           H  
ATOM   1256 HH22 ARG    90      35.097  43.199  46.383  1.00  0.00           H  
ATOM   1257  C   ARG    90      26.441  44.156  46.064  1.00  0.00           C  
ATOM   1258  O   ARG    90      26.391  43.197  45.305  1.00  0.00           O  
ATOM   1259  N   PRO    91      25.699  45.273  45.895  1.00  0.00           N  
ATOM   1260  CD  PRO    91      25.881  46.488  46.704  1.00  0.00           C  
ATOM   1261  HD2 PRO    91      26.842  46.982  46.559  1.00  0.00           H  
ATOM   1262  HD3 PRO    91      25.697  46.268  47.756  1.00  0.00           H  
ATOM   1263  CG  PRO    91      24.757  47.395  46.346  1.00  0.00           C  
ATOM   1264  HG2 PRO    91      24.049  47.244  47.161  1.00  0.00           H  
ATOM   1265  HG3 PRO    91      25.150  48.399  46.185  1.00  0.00           H  
ATOM   1266  CB  PRO    91      24.126  46.914  45.036  1.00  0.00           C  
ATOM   1267  HB2 PRO    91      24.490  47.614  44.284  1.00  0.00           H  
ATOM   1268  HB3 PRO    91      23.040  47.003  45.057  1.00  0.00           H  
ATOM   1269  CA  PRO    91      24.591  45.450  44.863  1.00  0.00           C  
ATOM   1270  HA  PRO    91      23.757  44.799  45.123  1.00  0.00           H  
ATOM   1271  C   PRO    91      24.921  45.047  43.448  1.00  0.00           C  
ATOM   1272  O   PRO    91      26.111  45.245  43.045  1.00  0.00           O  
ATOM   1273  N   GLY    92      23.964  44.548  42.649  1.00  0.00           N  
ATOM   1274  H   GLY    92      23.035  44.449  43.032  1.00  0.00           H  
ATOM   1275  CA  GLY    92      24.100  44.216  41.191  1.00  0.00           C  
ATOM   1276  HA2 GLY    92      23.235  44.512  40.598  1.00  0.00           H  
ATOM   1277  HA3 GLY    92      24.971  44.771  40.844  1.00  0.00           H  
ATOM   1278  C   GLY    92      24.430  42.751  40.928  1.00  0.00           C  
ATOM   1279  O   GLY    92      24.505  42.304  39.804  1.00  0.00           O  
ATOM   1280  N   THR    93      24.585  41.880  41.914  1.00  0.00           N  
ATOM   1281  H   THR    93      24.367  42.123  42.869  1.00  0.00           H  
ATOM   1282  CA  THR    93      25.322  40.589  41.723  1.00  0.00           C  
ATOM   1283  HA  THR    93      25.387  40.329  40.666  1.00  0.00           H  
ATOM   1284  CB  THR    93      26.742  40.755  42.362  1.00  0.00           C  
ATOM   1285  HB  THR    93      27.251  39.822  42.120  1.00  0.00           H  
ATOM   1286  CG2 THR    93      27.514  41.795  41.599  1.00  0.00           C  
ATOM   1287 HG21 THR    93      28.566  41.709  41.873  1.00  0.00           H  
ATOM   1288 HG22 THR    93      27.223  42.760  42.014  1.00  0.00           H  
ATOM   1289 HG23 THR    93      27.403  41.638  40.526  1.00  0.00           H  
ATOM   1290  OG1 THR    93      26.936  41.085  43.729  1.00  0.00           O  
ATOM   1291  HG1 THR    93      26.821  42.011  43.956  1.00  0.00           H  
ATOM   1292  C   THR    93      24.513  39.378  42.303  1.00  0.00           C  
ATOM   1293  O   THR    93      23.844  39.472  43.327  1.00  0.00           O  
ATOM   1294  N   TYR    94      24.607  38.279  41.583  1.00  0.00           N  
ATOM   1295  H   TYR    94      25.195  38.329  40.763  1.00  0.00           H  
ATOM   1296  CA  TYR    94      24.040  36.986  41.990  1.00  0.00           C  
ATOM   1297  HA  TYR    94      23.055  37.236  42.382  1.00  0.00           H  
ATOM   1298  CB  TYR    94      23.878  36.120  40.698  1.00  0.00           C  
ATOM   1299  HB2 TYR    94      23.008  36.487  40.154  1.00  0.00           H  
ATOM   1300  HB3 TYR    94      24.793  36.100  40.108  1.00  0.00           H  
ATOM   1301  CG  TYR    94      23.601  34.642  41.090  1.00  0.00           C  
ATOM   1302  CD1 TYR    94      22.308  34.195  41.537  1.00  0.00           C  
ATOM   1303  HD1 TYR    94      21.473  34.878  41.589  1.00  0.00           H  
ATOM   1304  CE1 TYR    94      22.088  32.808  41.742  1.00  0.00           C  
ATOM   1305  HE1 TYR    94      21.129  32.445  42.083  1.00  0.00           H  
ATOM   1306  CZ  TYR    94      23.106  31.884  41.532  1.00  0.00           C  
ATOM   1307  OH  TYR    94      22.839  30.550  41.672  1.00  0.00           O  
ATOM   1308  HH  TYR    94      23.531  29.949  41.386  1.00  0.00           H  
ATOM   1309  CE2 TYR    94      24.406  32.296  41.115  1.00  0.00           C  
ATOM   1310  HE2 TYR    94      25.188  31.606  40.836  1.00  0.00           H  
ATOM   1311  CD2 TYR    94      24.601  33.688  40.883  1.00  0.00           C  
ATOM   1312  HD2 TYR    94      25.635  33.981  40.771  1.00  0.00           H  
ATOM   1313  C   TYR    94      24.876  36.281  43.016  1.00  0.00           C  
ATOM   1314  O   TYR    94      25.982  35.812  42.693  1.00  0.00           O  
ATOM   1315  N   LEU    95      24.404  36.249  44.306  1.00  0.00           N  
ATOM   1316  H   LEU    95      23.636  36.868  44.520  1.00  0.00           H  
ATOM   1317  CA  LEU    95      25.002  35.521  45.450  1.00  0.00           C  
ATOM   1318  HA  LEU    95      26.073  35.707  45.530  1.00  0.00           H  
ATOM   1319  CB  LEU    95      24.296  35.920  46.777  1.00  0.00           C  
ATOM   1320  HB2 LEU    95      23.207  35.917  46.752  1.00  0.00           H  
ATOM   1321  HB3 LEU    95      24.562  36.969  46.906  1.00  0.00           H  
ATOM   1322  CG  LEU    95      24.594  35.170  48.051  1.00  0.00           C  
ATOM   1323  HG  LEU    95      24.591  34.114  47.781  1.00  0.00           H  
ATOM   1324  CD1 LEU    95      25.960  35.570  48.517  1.00  0.00           C  
ATOM   1325 HD11 LEU    95      25.919  36.636  48.741  1.00  0.00           H  
ATOM   1326 HD12 LEU    95      26.751  35.334  47.805  1.00  0.00           H  
ATOM   1327 HD13 LEU    95      26.274  35.074  49.435  1.00  0.00           H  
ATOM   1328  CD2 LEU    95      23.589  35.382  49.205  1.00  0.00           C  
ATOM   1329 HD21 LEU    95      23.444  36.438  49.432  1.00  0.00           H  
ATOM   1330 HD22 LEU    95      22.673  34.805  49.081  1.00  0.00           H  
ATOM   1331 HD23 LEU    95      24.009  34.859  50.065  1.00  0.00           H  
ATOM   1332  C   LEU    95      24.921  33.999  45.169  1.00  0.00           C  
ATOM   1333  O   LEU    95      23.883  33.510  44.719  1.00  0.00           O  
ATOM   1334  N   LEU    96      25.967  33.226  45.442  1.00  0.00           N  
ATOM   1335  H   LEU    96      26.843  33.619  45.757  1.00  0.00           H  
ATOM   1336  CA  LEU    96      25.831  31.782  45.211  1.00  0.00           C  
ATOM   1337  HA  LEU    96      25.353  31.574  44.254  1.00  0.00           H  
ATOM   1338  CB  LEU    96      27.227  31.105  45.231  1.00  0.00           C  
ATOM   1339  HB2 LEU    96      27.664  31.144  46.229  1.00  0.00           H  
ATOM   1340  HB3 LEU    96      27.112  30.022  45.202  1.00  0.00           H  
ATOM   1341  CG  LEU    96      28.269  31.644  44.250  1.00  0.00           C  
ATOM   1342  HG  LEU    96      28.654  32.602  44.600  1.00  0.00           H  
ATOM   1343  CD1 LEU    96      29.409  30.607  44.171  1.00  0.00           C  
ATOM   1344 HD11 LEU    96      29.274  29.670  43.631  1.00  0.00           H  
ATOM   1345 HD12 LEU    96      30.284  31.049  43.696  1.00  0.00           H  
ATOM   1346 HD13 LEU    96      29.566  30.352  45.219  1.00  0.00           H  
ATOM   1347  CD2 LEU    96      27.703  31.800  42.853  1.00  0.00           C  
ATOM   1348 HD21 LEU    96      27.399  30.887  42.341  1.00  0.00           H  
ATOM   1349 HD22 LEU    96      26.848  32.466  42.972  1.00  0.00           H  
ATOM   1350 HD23 LEU    96      28.398  32.319  42.193  1.00  0.00           H  
ATOM   1351  C   LEU    96      24.944  31.142  46.229  1.00  0.00           C  
ATOM   1352  O   LEU    96      25.124  31.452  47.409  1.00  0.00           O  
ATOM   1353  N   GLN    97      23.998  30.273  45.754  1.00  0.00           N  
ATOM   1354  H   GLN    97      23.962  30.255  44.745  1.00  0.00           H  
ATOM   1355  CA  GLN    97      22.993  29.626  46.496  1.00  0.00           C  
ATOM   1356  HA  GLN    97      22.670  30.217  47.353  1.00  0.00           H  
ATOM   1357  CB  GLN    97      21.798  29.343  45.577  1.00  0.00           C  
ATOM   1358  HB2 GLN    97      21.985  28.658  44.750  1.00  0.00           H  
ATOM   1359  HB3 GLN    97      21.116  28.797  46.228  1.00  0.00           H  
ATOM   1360  CG  GLN    97      20.887  30.511  45.115  1.00  0.00           C  
ATOM   1361  HG2 GLN    97      20.408  30.968  45.981  1.00  0.00           H  
ATOM   1362  HG3 GLN    97      21.497  31.319  44.712  1.00  0.00           H  
ATOM   1363  CD  GLN    97      19.852  30.185  44.054  1.00  0.00           C  
ATOM   1364  OE1 GLN    97      19.352  31.109  43.411  1.00  0.00           O  
ATOM   1365  NE2 GLN    97      19.603  28.938  43.728  1.00  0.00           N  
ATOM   1366 HE21 GLN    97      20.182  28.140  43.946  1.00  0.00           H  
ATOM   1367 HE22 GLN    97      18.905  28.793  43.013  1.00  0.00           H  
ATOM   1368  C   GLN    97      23.547  28.224  47.044  1.00  0.00           C  
ATOM   1369  O   GLN    97      23.305  27.941  48.229  1.00  0.00           O  
ATOM   1370  N   ASP    98      24.319  27.508  46.285  1.00  0.00           N  
ATOM   1371  H   ASP    98      24.395  27.805  45.323  1.00  0.00           H  
ATOM   1372  CA  ASP    98      24.672  26.091  46.627  1.00  0.00           C  
ATOM   1373  HA  ASP    98      24.734  25.932  47.704  1.00  0.00           H  
ATOM   1374  CB  ASP    98      23.805  25.054  45.972  1.00  0.00           C  
ATOM   1375  HB2 ASP    98      24.261  24.064  45.961  1.00  0.00           H  
ATOM   1376  HB3 ASP    98      23.627  25.347  44.937  1.00  0.00           H  
ATOM   1377  CG  ASP    98      22.435  24.827  46.620  1.00  0.00           C  
ATOM   1378  OD1 ASP    98      21.599  24.445  45.825  1.00  0.00           O  
ATOM   1379  OD2 ASP    98      22.178  25.159  47.771  1.00  0.00           O  
ATOM   1380  C   ASP    98      26.158  25.794  46.263  1.00  0.00           C  
ATOM   1381  O   ASP    98      26.732  26.500  45.426  1.00  0.00           O  
ATOM   1382  N   GLY    99      26.762  24.732  46.755  1.00  0.00           N  
ATOM   1383  H   GLY    99      26.144  24.039  47.153  1.00  0.00           H  
ATOM   1384  CA  GLY    99      28.185  24.347  46.503  1.00  0.00           C  
ATOM   1385  HA2 GLY    99      28.329  23.446  47.101  1.00  0.00           H  
ATOM   1386  HA3 GLY    99      28.261  24.146  45.435  1.00  0.00           H  
ATOM   1387  C   GLY    99      29.290  25.250  46.928  1.00  0.00           C  
ATOM   1388  O   GLY    99      30.405  24.795  46.942  1.00  0.00           O  
ATOM   1389  N   TYR   100      29.015  26.486  47.327  1.00  0.00           N  
ATOM   1390  H   TYR   100      28.038  26.735  47.262  1.00  0.00           H  
ATOM   1391  CA  TYR   100      30.100  27.502  47.731  1.00  0.00           C  
ATOM   1392  HA  TYR   100      30.761  27.413  46.869  1.00  0.00           H  
ATOM   1393  CB  TYR   100      29.379  28.849  47.673  1.00  0.00           C  
ATOM   1394  HB2 TYR   100      29.010  28.981  46.655  1.00  0.00           H  
ATOM   1395  HB3 TYR   100      30.093  29.665  47.784  1.00  0.00           H  
ATOM   1396  CG  TYR   100      28.451  29.046  48.820  1.00  0.00           C  
ATOM   1397  CD1 TYR   100      28.861  29.467  50.159  1.00  0.00           C  
ATOM   1398  HD1 TYR   100      29.891  29.734  50.339  1.00  0.00           H  
ATOM   1399  CE1 TYR   100      27.928  29.426  51.248  1.00  0.00           C  
ATOM   1400  HE1 TYR   100      28.294  29.545  52.257  1.00  0.00           H  
ATOM   1401  CZ  TYR   100      26.594  29.012  50.986  1.00  0.00           C  
ATOM   1402  OH  TYR   100      25.682  28.898  51.992  1.00  0.00           O  
ATOM   1403  HH  TYR   100      25.889  29.138  52.898  1.00  0.00           H  
ATOM   1404  CE2 TYR   100      26.220  28.673  49.683  1.00  0.00           C  
ATOM   1405  HE2 TYR   100      25.274  28.247  49.383  1.00  0.00           H  
ATOM   1406  CD2 TYR   100      27.054  28.703  48.598  1.00  0.00           C  
ATOM   1407  HD2 TYR   100      26.762  28.372  47.613  1.00  0.00           H  
ATOM   1408  C   TYR   100      30.814  27.278  49.117  1.00  0.00           C  
ATOM   1409  O   TYR   100      31.784  27.998  49.362  1.00  0.00           O  
ATOM   1410  N   ALA   101      30.188  26.392  49.954  1.00  0.00           N  
ATOM   1411  H   ALA   101      29.267  26.054  49.714  1.00  0.00           H  
ATOM   1412  CA  ALA   101      30.761  25.985  51.270  1.00  0.00           C  
ATOM   1413  HA  ALA   101      31.805  26.290  51.345  1.00  0.00           H  
ATOM   1414  CB  ALA   101      30.105  26.677  52.488  1.00  0.00           C  
ATOM   1415  HB1 ALA   101      29.051  26.422  52.378  1.00  0.00           H  
ATOM   1416  HB2 ALA   101      30.117  27.745  52.272  1.00  0.00           H  
ATOM   1417  HB3 ALA   101      30.589  26.448  53.437  1.00  0.00           H  
ATOM   1418  C   ALA   101      30.768  24.436  51.550  1.00  0.00           C  
ATOM   1419  O   ALA   101      30.022  23.824  52.373  1.00  0.00           O  
ATOM   1420  N   PHE   102      31.624  23.780  50.734  1.00  0.00           N  
ATOM   1421  H   PHE   102      32.061  24.271  49.967  1.00  0.00           H  
ATOM   1422  CA  PHE   102      31.766  22.250  50.723  1.00  0.00           C  
ATOM   1423  HA  PHE   102      30.786  21.773  50.689  1.00  0.00           H  
ATOM   1424  CB  PHE   102      32.455  21.827  49.514  1.00  0.00           C  
ATOM   1425  HB2 PHE   102      33.528  21.965  49.647  1.00  0.00           H  
ATOM   1426  HB3 PHE   102      32.141  22.407  48.646  1.00  0.00           H  
ATOM   1427  CG  PHE   102      32.313  20.328  49.313  1.00  0.00           C  
ATOM   1428  CD1 PHE   102      33.274  19.405  49.704  1.00  0.00           C  
ATOM   1429  HD1 PHE   102      34.133  19.733  50.271  1.00  0.00           H  
ATOM   1430  CE1 PHE   102      33.111  18.025  49.299  1.00  0.00           C  
ATOM   1431  HE1 PHE   102      33.873  17.313  49.580  1.00  0.00           H  
ATOM   1432  CZ  PHE   102      32.007  17.643  48.529  1.00  0.00           C  
ATOM   1433  HZ  PHE   102      31.941  16.634  48.151  1.00  0.00           H  
ATOM   1434  CE2 PHE   102      31.041  18.606  48.212  1.00  0.00           C  
ATOM   1435  HE2 PHE   102      30.217  18.197  47.646  1.00  0.00           H  
ATOM   1436  CD2 PHE   102      31.174  19.976  48.550  1.00  0.00           C  
ATOM   1437  HD2 PHE   102      30.385  20.689  48.360  1.00  0.00           H  
ATOM   1438  C   PHE   102      32.438  21.834  52.027  1.00  0.00           C  
ATOM   1439  O   PHE   102      33.387  22.473  52.431  1.00  0.00           O  
ATOM   1440  N   PRO   103      31.946  20.828  52.810  1.00  0.00           N  
ATOM   1441  CD  PRO   103      30.874  19.913  52.490  1.00  0.00           C  
ATOM   1442  HD2 PRO   103      31.220  19.113  51.835  1.00  0.00           H  
ATOM   1443  HD3 PRO   103      30.088  20.464  51.975  1.00  0.00           H  
ATOM   1444  CG  PRO   103      30.336  19.420  53.861  1.00  0.00           C  
ATOM   1445  HG2 PRO   103      29.679  20.158  54.321  1.00  0.00           H  
ATOM   1446  HG3 PRO   103      29.822  18.465  53.959  1.00  0.00           H  
ATOM   1447  CB  PRO   103      31.637  19.333  54.662  1.00  0.00           C  
ATOM   1448  HB2 PRO   103      32.223  18.423  54.533  1.00  0.00           H  
ATOM   1449  HB3 PRO   103      31.461  19.349  55.737  1.00  0.00           H  
ATOM   1450  CA  PRO   103      32.386  20.537  54.226  1.00  0.00           C  
ATOM   1451  HA  PRO   103      32.074  21.394  54.823  1.00  0.00           H  
ATOM   1452  C   PRO   103      33.908  20.344  54.269  1.00  0.00           C  
ATOM   1453  O   PRO   103      34.401  19.617  53.439  1.00  0.00           O  
ATOM   1454  N   GLY   104      34.512  20.866  55.296  1.00  0.00           N  
ATOM   1455  H   GLY   104      33.943  21.342  55.982  1.00  0.00           H  
ATOM   1456  CA  GLY   104      35.953  20.916  55.486  1.00  0.00           C  
ATOM   1457  HA2 GLY   104      36.384  19.941  55.261  1.00  0.00           H  
ATOM   1458  HA3 GLY   104      36.106  21.113  56.547  1.00  0.00           H  
ATOM   1459  C   GLY   104      36.661  22.104  54.680  1.00  0.00           C  
ATOM   1460  O   GLY   104      37.721  22.638  55.062  1.00  0.00           O  
ATOM   1461  N   GLU   105      36.073  22.554  53.551  1.00  0.00           N  
ATOM   1462  H   GLU   105      35.164  22.173  53.333  1.00  0.00           H  
ATOM   1463  CA  GLU   105      36.573  23.881  52.987  1.00  0.00           C  
ATOM   1464  HA  GLU   105      37.657  23.910  52.879  1.00  0.00           H  
ATOM   1465  CB  GLU   105      36.072  24.077  51.539  1.00  0.00           C  
ATOM   1466  HB2 GLU   105      36.762  24.794  51.095  1.00  0.00           H  
ATOM   1467  HB3 GLU   105      35.124  24.615  51.569  1.00  0.00           H  
ATOM   1468  CG  GLU   105      36.146  22.778  50.721  1.00  0.00           C  
ATOM   1469  HG2 GLU   105      35.439  22.030  51.081  1.00  0.00           H  
ATOM   1470  HG3 GLU   105      35.702  23.002  49.751  1.00  0.00           H  
ATOM   1471  CD  GLU   105      37.480  22.081  50.540  1.00  0.00           C  
ATOM   1472  OE1 GLU   105      38.476  22.791  50.548  1.00  0.00           O  
ATOM   1473  OE2 GLU   105      37.506  20.817  50.439  1.00  0.00           O  
ATOM   1474  C   GLU   105      36.323  25.044  53.872  1.00  0.00           C  
ATOM   1475  O   GLU   105      35.488  24.992  54.765  1.00  0.00           O  
ATOM   1476  N   ASP   106      36.984  26.178  53.640  1.00  0.00           N  
ATOM   1477  H   ASP   106      37.731  26.154  52.960  1.00  0.00           H  
ATOM   1478  CA  ASP   106      36.669  27.506  54.259  1.00  0.00           C  
ATOM   1479  HA  ASP   106      36.267  27.423  55.269  1.00  0.00           H  
ATOM   1480  CB  ASP   106      37.925  28.387  54.141  1.00  0.00           C  
ATOM   1481  HB2 ASP   106      38.245  28.398  53.099  1.00  0.00           H  
ATOM   1482  HB3 ASP   106      37.679  29.425  54.362  1.00  0.00           H  
ATOM   1483  CG  ASP   106      39.116  27.925  54.977  1.00  0.00           C  
ATOM   1484  OD1 ASP   106      40.160  28.605  54.884  1.00  0.00           O  
ATOM   1485  OD2 ASP   106      39.016  26.980  55.762  1.00  0.00           O  
ATOM   1486  C   ASP   106      35.536  28.027  53.359  1.00  0.00           C  
ATOM   1487  O   ASP   106      34.632  28.684  53.924  1.00  0.00           O  
ATOM   1488  N   GLY   107      35.463  27.691  52.089  1.00  0.00           N  
ATOM   1489  H   GLY   107      36.325  27.280  51.761  1.00  0.00           H  
ATOM   1490  CA  GLY   107      34.438  28.229  51.196  1.00  0.00           C  
ATOM   1491  HA2 GLY   107      34.453  27.606  50.302  1.00  0.00           H  
ATOM   1492  HA3 GLY   107      33.469  28.322  51.686  1.00  0.00           H  
ATOM   1493  C   GLY   107      34.711  29.642  50.678  1.00  0.00           C  
ATOM   1494  O   GLY   107      35.796  30.120  50.724  1.00  0.00           O  
ATOM   1495  N   MET   108      33.623  30.279  50.234  1.00  0.00           N  
ATOM   1496  H   MET   108      32.836  29.662  50.092  1.00  0.00           H  
ATOM   1497  CA  MET   108      33.566  31.655  49.888  1.00  0.00           C  
ATOM   1498  HA  MET   108      34.245  32.245  50.503  1.00  0.00           H  
ATOM   1499  CB  MET   108      33.967  31.841  48.393  1.00  0.00           C  
ATOM   1500  HB2 MET   108      33.409  31.096  47.826  1.00  0.00           H  
ATOM   1501  HB3 MET   108      33.778  32.871  48.089  1.00  0.00           H  
ATOM   1502  CG  MET   108      35.379  31.585  48.046  1.00  0.00           C  
ATOM   1503  HG2 MET   108      35.482  30.529  48.295  1.00  0.00           H  
ATOM   1504  HG3 MET   108      35.920  32.275  48.693  1.00  0.00           H  
ATOM   1505  SD  MET   108      35.541  31.767  46.279  1.00  0.00           S  
ATOM   1506  CE  MET   108      37.378  32.072  46.003  1.00  0.00           C  
ATOM   1507  HE1 MET   108      37.960  31.207  46.322  1.00  0.00           H  
ATOM   1508  HE2 MET   108      37.494  32.286  44.940  1.00  0.00           H  
ATOM   1509  HE3 MET   108      37.802  32.883  46.595  1.00  0.00           H  
ATOM   1510  C   MET   108      32.107  32.113  50.217  1.00  0.00           C  
ATOM   1511  O   MET   108      31.314  32.213  49.230  1.00  0.00           O  
ATOM   1512  N   PRO   109      31.640  32.276  51.471  1.00  0.00           N  
ATOM   1513  CD  PRO   109      32.355  32.219  52.764  1.00  0.00           C  
ATOM   1514  HD2 PRO   109      32.986  31.333  52.693  1.00  0.00           H  
ATOM   1515  HD3 PRO   109      32.987  33.100  52.873  1.00  0.00           H  
ATOM   1516  CG  PRO   109      31.243  32.017  53.789  1.00  0.00           C  
ATOM   1517  HG2 PRO   109      31.068  30.948  53.910  1.00  0.00           H  
ATOM   1518  HG3 PRO   109      31.576  32.425  54.743  1.00  0.00           H  
ATOM   1519  CB  PRO   109      30.081  32.756  53.255  1.00  0.00           C  
ATOM   1520  HB2 PRO   109      30.094  33.824  53.474  1.00  0.00           H  
ATOM   1521  HB3 PRO   109      29.169  32.371  53.712  1.00  0.00           H  
ATOM   1522  CA  PRO   109      30.232  32.562  51.703  1.00  0.00           C  
ATOM   1523  HA  PRO   109      29.714  31.637  51.450  1.00  0.00           H  
ATOM   1524  C   PRO   109      29.516  33.633  50.979  1.00  0.00           C  
ATOM   1525  O   PRO   109      28.299  33.594  50.748  1.00  0.00           O  
ATOM   1526  N   VAL   110      30.193  34.694  50.722  1.00  0.00           N  
ATOM   1527  H   VAL   110      31.138  34.789  51.065  1.00  0.00           H  
ATOM   1528  CA  VAL   110      29.703  35.899  50.073  1.00  0.00           C  
ATOM   1529  HA  VAL   110      28.622  35.871  49.931  1.00  0.00           H  
ATOM   1530  CB  VAL   110      29.988  37.241  50.820  1.00  0.00           C  
ATOM   1531  HB  VAL   110      29.537  38.146  50.413  1.00  0.00           H  
ATOM   1532  CG1 VAL   110      29.201  37.069  52.119  1.00  0.00           C  
ATOM   1533 HG11 VAL   110      28.150  37.215  51.867  1.00  0.00           H  
ATOM   1534 HG12 VAL   110      29.472  37.901  52.769  1.00  0.00           H  
ATOM   1535 HG13 VAL   110      29.388  36.131  52.641  1.00  0.00           H  
ATOM   1536  CG2 VAL   110      31.490  37.427  51.014  1.00  0.00           C  
ATOM   1537 HG21 VAL   110      31.684  38.371  51.524  1.00  0.00           H  
ATOM   1538 HG22 VAL   110      31.957  36.553  51.468  1.00  0.00           H  
ATOM   1539 HG23 VAL   110      32.032  37.610  50.086  1.00  0.00           H  
ATOM   1540  C   VAL   110      30.253  35.987  48.640  1.00  0.00           C  
ATOM   1541  O   VAL   110      30.386  37.049  48.038  1.00  0.00           O  
ATOM   1542  N   ALA   111      30.539  34.818  48.044  1.00  0.00           N  
ATOM   1543  H   ALA   111      30.413  33.946  48.538  1.00  0.00           H  
ATOM   1544  CA  ALA   111      30.770  34.729  46.575  1.00  0.00           C  
ATOM   1545  HA  ALA   111      31.636  35.365  46.391  1.00  0.00           H  
ATOM   1546  CB  ALA   111      31.218  33.259  46.159  1.00  0.00           C  
ATOM   1547  HB1 ALA   111      31.530  33.319  45.116  1.00  0.00           H  
ATOM   1548  HB2 ALA   111      32.028  32.912  46.800  1.00  0.00           H  
ATOM   1549  HB3 ALA   111      30.337  32.635  46.310  1.00  0.00           H  
ATOM   1550  C   ALA   111      29.579  35.240  45.706  1.00  0.00           C  
ATOM   1551  O   ALA   111      28.455  34.878  45.965  1.00  0.00           O  
ATOM   1552  N   ALA   112      29.841  36.158  44.729  1.00  0.00           N  
ATOM   1553  H   ALA   112      30.749  36.601  44.732  1.00  0.00           H  
ATOM   1554  CA  ALA   112      28.908  36.555  43.705  1.00  0.00           C  
ATOM   1555  HA  ALA   112      28.327  35.649  43.529  1.00  0.00           H  
ATOM   1556  CB  ALA   112      27.999  37.697  44.275  1.00  0.00           C  
ATOM   1557  HB1 ALA   112      27.497  37.323  45.167  1.00  0.00           H  
ATOM   1558  HB2 ALA   112      28.620  38.511  44.650  1.00  0.00           H  
ATOM   1559  HB3 ALA   112      27.293  38.006  43.503  1.00  0.00           H  
ATOM   1560  C   ALA   112      29.504  36.916  42.335  1.00  0.00           C  
ATOM   1561  O   ALA   112      30.707  36.928  42.196  1.00  0.00           O  
ATOM   1562  N   MET   113      28.675  37.131  41.279  1.00  0.00           N  
ATOM   1563  H   MET   113      27.712  37.172  41.578  1.00  0.00           H  
ATOM   1564  CA  MET   113      28.966  37.259  39.872  1.00  0.00           C  
ATOM   1565  HA  MET   113      29.964  37.636  39.647  1.00  0.00           H  
ATOM   1566  CB  MET   113      29.006  35.823  39.312  1.00  0.00           C  
ATOM   1567  HB2 MET   113      29.822  35.324  39.835  1.00  0.00           H  
ATOM   1568  HB3 MET   113      29.246  35.771  38.250  1.00  0.00           H  
ATOM   1569  CG  MET   113      27.724  35.105  39.574  1.00  0.00           C  
ATOM   1570  HG2 MET   113      27.610  34.944  40.645  1.00  0.00           H  
ATOM   1571  HG3 MET   113      26.871  35.661  39.184  1.00  0.00           H  
ATOM   1572  SD  MET   113      27.630  33.487  38.718  1.00  0.00           S  
ATOM   1573  CE  MET   113      29.207  32.705  39.124  1.00  0.00           C  
ATOM   1574  HE1 MET   113      29.168  31.773  38.561  1.00  0.00           H  
ATOM   1575  HE2 MET   113      29.196  32.523  40.199  1.00  0.00           H  
ATOM   1576  HE3 MET   113      30.044  33.359  38.879  1.00  0.00           H  
ATOM   1577  C   MET   113      28.020  38.110  39.148  1.00  0.00           C  
ATOM   1578  O   MET   113      26.919  38.392  39.582  1.00  0.00           O  
ATOM   1579  N   SER   114      28.341  38.434  37.930  1.00  0.00           N  
ATOM   1580  H   SER   114      29.241  38.163  37.559  1.00  0.00           H  
ATOM   1581  CA  SER   114      27.444  39.212  36.952  1.00  0.00           C  
ATOM   1582  HA  SER   114      27.101  40.099  37.484  1.00  0.00           H  
ATOM   1583  CB  SER   114      28.255  39.512  35.695  1.00  0.00           C  
ATOM   1584  HB2 SER   114      29.176  40.017  35.987  1.00  0.00           H  
ATOM   1585  HB3 SER   114      28.623  38.551  35.336  1.00  0.00           H  
ATOM   1586  OG  SER   114      27.447  40.067  34.699  1.00  0.00           O  
ATOM   1587  HG  SER   114      27.781  39.876  33.820  1.00  0.00           H  
ATOM   1588  C   SER   114      26.243  38.381  36.426  1.00  0.00           C  
ATOM   1589  O   SER   114      26.349  37.147  36.311  1.00  0.00           O  
ATOM   1590  N   SER   115      25.184  39.042  35.964  1.00  0.00           N  
ATOM   1591  H   SER   115      25.176  40.037  36.142  1.00  0.00           H  
ATOM   1592  CA  SER   115      24.028  38.438  35.353  1.00  0.00           C  
ATOM   1593  HA  SER   115      24.356  37.567  34.786  1.00  0.00           H  
ATOM   1594  CB  SER   115      22.937  37.951  36.316  1.00  0.00           C  
ATOM   1595  HB2 SER   115      22.143  38.695  36.383  1.00  0.00           H  
ATOM   1596  HB3 SER   115      22.475  37.069  35.871  1.00  0.00           H  
ATOM   1597  OG  SER   115      23.466  37.625  37.659  1.00  0.00           O  
ATOM   1598  HG  SER   115      23.371  38.420  38.188  1.00  0.00           H  
ATOM   1599  C   SER   115      23.481  39.355  34.273  1.00  0.00           C  
ATOM   1600  O   SER   115      22.277  39.573  34.126  1.00  0.00           O  
ATOM   1601  N   ASN   116      24.415  39.955  33.488  1.00  0.00           N  
ATOM   1602  H   ASN   116      25.397  39.851  33.703  1.00  0.00           H  
ATOM   1603  CA  ASN   116      24.255  41.036  32.456  1.00  0.00           C  
ATOM   1604  HA  ASN   116      23.333  40.909  31.888  1.00  0.00           H  
ATOM   1605  CB  ASN   116      24.021  42.408  33.200  1.00  0.00           C  
ATOM   1606  HB2 ASN   116      23.981  43.240  32.497  1.00  0.00           H  
ATOM   1607  HB3 ASN   116      23.030  42.306  33.641  1.00  0.00           H  
ATOM   1608  CG  ASN   116      25.183  42.684  34.111  1.00  0.00           C  
ATOM   1609  OD1 ASN   116      25.201  42.309  35.240  1.00  0.00           O  
ATOM   1610  ND2 ASN   116      26.206  43.385  33.693  1.00  0.00           N  
ATOM   1611 HD21 ASN   116      26.245  43.844  32.795  1.00  0.00           H  
ATOM   1612 HD22 ASN   116      26.903  43.637  34.379  1.00  0.00           H  
ATOM   1613  C   ASN   116      25.414  41.248  31.463  1.00  0.00           C  
ATOM   1614  O   ASN   116      26.611  41.069  31.758  1.00  0.00           O  
ATOM   1615  N   VAL   117      25.077  41.746  30.272  1.00  0.00           N  
ATOM   1616  H   VAL   117      24.104  41.921  30.068  1.00  0.00           H  
ATOM   1617  CA  VAL   117      26.058  42.547  29.463  1.00  0.00           C  
ATOM   1618  HA  VAL   117      26.809  41.831  29.127  1.00  0.00           H  
ATOM   1619  CB  VAL   117      25.339  43.236  28.370  1.00  0.00           C  
ATOM   1620  HB  VAL   117      24.620  43.902  28.848  1.00  0.00           H  
ATOM   1621  CG1 VAL   117      26.239  43.977  27.394  1.00  0.00           C  
ATOM   1622 HG11 VAL   117      26.791  44.824  27.801  1.00  0.00           H  
ATOM   1623 HG12 VAL   117      25.594  44.376  26.611  1.00  0.00           H  
ATOM   1624 HG13 VAL   117      27.029  43.323  27.024  1.00  0.00           H  
ATOM   1625  CG2 VAL   117      24.602  42.213  27.429  1.00  0.00           C  
ATOM   1626 HG21 VAL   117      23.957  41.551  28.006  1.00  0.00           H  
ATOM   1627 HG22 VAL   117      23.889  42.757  26.810  1.00  0.00           H  
ATOM   1628 HG23 VAL   117      25.234  41.662  26.732  1.00  0.00           H  
ATOM   1629  C   VAL   117      26.712  43.583  30.341  1.00  0.00           C  
ATOM   1630  O   VAL   117      26.038  44.268  31.116  1.00  0.00           O  
ATOM   1631  N   GLY   118      27.993  43.585  30.362  1.00  0.00           N  
ATOM   1632  H   GLY   118      28.437  42.879  29.792  1.00  0.00           H  
ATOM   1633  CA  GLY   118      28.891  44.508  30.999  1.00  0.00           C  
ATOM   1634  HA2 GLY   118      28.458  45.488  31.202  1.00  0.00           H  
ATOM   1635  HA3 GLY   118      29.827  44.545  30.442  1.00  0.00           H  
ATOM   1636  C   GLY   118      29.518  43.967  32.278  1.00  0.00           C  
ATOM   1637  O   GLY   118      30.518  44.558  32.677  1.00  0.00           O  
ATOM   1638  N   GLY   119      29.145  42.743  32.744  1.00  0.00           N  
ATOM   1639  H   GLY   119      28.328  42.269  32.386  1.00  0.00           H  
ATOM   1640  CA  GLY   119      29.972  42.143  33.794  1.00  0.00           C  
ATOM   1641  HA2 GLY   119      31.013  42.303  33.515  1.00  0.00           H  
ATOM   1642  HA3 GLY   119      29.746  41.077  33.775  1.00  0.00           H  
ATOM   1643  C   GLY   119      29.731  42.732  35.148  1.00  0.00           C  
ATOM   1644  O   GLY   119      28.746  43.472  35.427  1.00  0.00           O  
ATOM   1645  N   MET   120      30.666  42.326  36.076  1.00  0.00           N  
ATOM   1646  H   MET   120      31.464  41.823  35.715  1.00  0.00           H  
ATOM   1647  CA  MET   120      30.755  42.829  37.397  1.00  0.00           C  
ATOM   1648  HA  MET   120      29.789  42.693  37.885  1.00  0.00           H  
ATOM   1649  CB  MET   120      31.753  42.161  38.217  1.00  0.00           C  
ATOM   1650  HB2 MET   120      32.716  42.353  37.745  1.00  0.00           H  
ATOM   1651  HB3 MET   120      31.756  42.683  39.174  1.00  0.00           H  
ATOM   1652  CG  MET   120      31.383  40.670  38.501  1.00  0.00           C  
ATOM   1653  HG2 MET   120      30.443  40.763  39.045  1.00  0.00           H  
ATOM   1654  HG3 MET   120      31.311  40.115  37.566  1.00  0.00           H  
ATOM   1655  SD  MET   120      32.494  39.812  39.537  1.00  0.00           S  
ATOM   1656  CE  MET   120      33.630  39.272  38.207  1.00  0.00           C  
ATOM   1657  HE1 MET   120      34.585  38.929  38.604  1.00  0.00           H  
ATOM   1658  HE2 MET   120      33.839  40.064  37.488  1.00  0.00           H  
ATOM   1659  HE3 MET   120      33.297  38.435  37.595  1.00  0.00           H  
ATOM   1660  C   MET   120      31.045  44.362  37.300  1.00  0.00           C  
ATOM   1661  O   MET   120      30.478  45.169  38.064  1.00  0.00           O  
ATOM   1662  N   ALA   121      31.866  44.747  36.249  1.00  0.00           N  
ATOM   1663  H   ALA   121      32.311  44.007  35.725  1.00  0.00           H  
ATOM   1664  CA  ALA   121      32.079  46.075  35.818  1.00  0.00           C  
ATOM   1665  HA  ALA   121      32.486  46.612  36.674  1.00  0.00           H  
ATOM   1666  CB  ALA   121      33.136  46.110  34.759  1.00  0.00           C  
ATOM   1667  HB1 ALA   121      32.858  45.448  33.939  1.00  0.00           H  
ATOM   1668  HB2 ALA   121      34.110  45.846  35.170  1.00  0.00           H  
ATOM   1669  HB3 ALA   121      33.280  47.118  34.369  1.00  0.00           H  
ATOM   1670  C   ALA   121      30.859  46.875  35.456  1.00  0.00           C  
ATOM   1671  O   ALA   121      31.041  48.086  35.354  1.00  0.00           O  
ATOM   1672  N   ALA   122      29.635  46.318  35.240  1.00  0.00           N  
ATOM   1673  H   ALA   122      29.508  45.351  35.502  1.00  0.00           H  
ATOM   1674  CA  ALA   122      28.456  47.149  35.088  1.00  0.00           C  
ATOM   1675  HA  ALA   122      28.750  47.880  34.334  1.00  0.00           H  
ATOM   1676  CB  ALA   122      27.323  46.366  34.460  1.00  0.00           C  
ATOM   1677  HB1 ALA   122      27.703  45.662  33.720  1.00  0.00           H  
ATOM   1678  HB2 ALA   122      26.878  45.810  35.285  1.00  0.00           H  
ATOM   1679  HB3 ALA   122      26.633  47.105  34.053  1.00  0.00           H  
ATOM   1680  C   ALA   122      28.107  47.898  36.423  1.00  0.00           C  
ATOM   1681  O   ALA   122      27.308  48.846  36.387  1.00  0.00           O  
ATOM   1682  N   HIE   123      28.610  47.347  37.547  1.00  0.00           N  
ATOM   1683  H   HIE   123      29.216  46.560  37.366  1.00  0.00           H  
ATOM   1684  CA  HIE   123      28.073  47.547  38.953  1.00  0.00           C  
ATOM   1685  HA  HIE   123      27.353  48.362  39.023  1.00  0.00           H  
ATOM   1686  CB  HIE   123      27.490  46.218  39.503  1.00  0.00           C  
ATOM   1687  HB2 HIE   123      28.245  45.432  39.514  1.00  0.00           H  
ATOM   1688  HB3 HIE   123      27.009  46.392  40.465  1.00  0.00           H  
ATOM   1689  CG  HIE   123      26.479  45.636  38.576  1.00  0.00           C  
ATOM   1690  ND1 HIE   123      25.237  46.239  38.386  1.00  0.00           N  
ATOM   1691  CE1 HIE   123      24.574  45.395  37.617  1.00  0.00           C  
ATOM   1692  HE1 HIE   123      23.636  45.628  37.136  1.00  0.00           H  
ATOM   1693  NE2 HIE   123      25.341  44.427  37.195  1.00  0.00           N  
ATOM   1694  HE2 HIE   123      25.093  43.682  36.560  1.00  0.00           H  
ATOM   1695  CD2 HIE   123      26.558  44.583  37.768  1.00  0.00           C  
ATOM   1696  HD2 HIE   123      27.475  44.016  37.711  1.00  0.00           H  
ATOM   1697  C   HIE   123      29.175  47.951  39.945  1.00  0.00           C  
ATOM   1698  O   HIE   123      28.957  48.160  41.100  1.00  0.00           O  
ATOM   1699  N   TRP   124      30.442  47.897  39.468  1.00  0.00           N  
ATOM   1700  H   TRP   124      30.512  47.776  38.468  1.00  0.00           H  
ATOM   1701  CA  TRP   124      31.657  47.976  40.358  1.00  0.00           C  
ATOM   1702  HA  TRP   124      31.449  47.406  41.263  1.00  0.00           H  
ATOM   1703  CB  TRP   124      32.770  47.268  39.606  1.00  0.00           C  
ATOM   1704  HB2 TRP   124      33.495  47.086  40.398  1.00  0.00           H  
ATOM   1705  HB3 TRP   124      32.313  46.315  39.337  1.00  0.00           H  
ATOM   1706  CG  TRP   124      33.351  48.022  38.419  1.00  0.00           C  
ATOM   1707  CD1 TRP   124      32.883  49.112  37.785  1.00  0.00           C  
ATOM   1708  HD1 TRP   124      31.968  49.653  37.975  1.00  0.00           H  
ATOM   1709  NE1 TRP   124      33.802  49.489  36.771  1.00  0.00           N  
ATOM   1710  HE1 TRP   124      33.664  50.375  36.305  1.00  0.00           H  
ATOM   1711  CE2 TRP   124      34.971  48.773  36.815  1.00  0.00           C  
ATOM   1712  CZ2 TRP   124      36.131  48.767  36.093  1.00  0.00           C  
ATOM   1713  HZ2 TRP   124      36.224  49.442  35.255  1.00  0.00           H  
ATOM   1714  CH2 TRP   124      37.148  47.853  36.452  1.00  0.00           C  
ATOM   1715  HH2 TRP   124      37.986  47.772  35.776  1.00  0.00           H  
ATOM   1716  CZ3 TRP   124      36.950  46.966  37.489  1.00  0.00           C  
ATOM   1717  HZ3 TRP   124      37.684  46.240  37.808  1.00  0.00           H  
ATOM   1718  CE3 TRP   124      35.727  46.959  38.211  1.00  0.00           C  
ATOM   1719  HE3 TRP   124      35.662  46.356  39.105  1.00  0.00           H  
ATOM   1720  CD2 TRP   124      34.715  47.862  37.859  1.00  0.00           C  
ATOM   1721  C   TRP   124      32.014  49.407  40.816  1.00  0.00           C  
ATOM   1722  O   TRP   124      31.445  50.381  40.413  1.00  0.00           O  
ATOM   1723  N   THR   125      33.153  49.401  41.577  1.00  0.00           N  
ATOM   1724  H   THR   125      33.619  48.528  41.778  1.00  0.00           H  
ATOM   1725  CA  THR   125      33.803  50.593  42.061  1.00  0.00           C  
ATOM   1726  HA  THR   125      33.299  51.460  41.633  1.00  0.00           H  
ATOM   1727  CB  THR   125      33.693  50.674  43.553  1.00  0.00           C  
ATOM   1728  HB  THR   125      34.066  51.653  43.854  1.00  0.00           H  
ATOM   1729  CG2 THR   125      32.236  50.661  43.954  1.00  0.00           C  
ATOM   1730 HG21 THR   125      31.644  49.775  43.723  1.00  0.00           H  
ATOM   1731 HG22 THR   125      32.189  50.935  45.009  1.00  0.00           H  
ATOM   1732 HG23 THR   125      31.757  51.489  43.431  1.00  0.00           H  
ATOM   1733  OG1 THR   125      34.336  49.540  44.192  1.00  0.00           O  
ATOM   1734  HG1 THR   125      35.279  49.712  44.154  1.00  0.00           H  
ATOM   1735  C   THR   125      35.187  50.820  41.498  1.00  0.00           C  
ATOM   1736  O   THR   125      35.878  51.590  42.093  1.00  0.00           O  
ATOM   1737  N   ALA   126      35.503  50.282  40.319  1.00  0.00           N  
ATOM   1738  H   ALA   126      34.840  49.664  39.875  1.00  0.00           H  
ATOM   1739  CA  ALA   126      36.411  50.917  39.300  1.00  0.00           C  
ATOM   1740  HA  ALA   126      36.532  50.156  38.529  1.00  0.00           H  
ATOM   1741  CB  ALA   126      35.747  52.068  38.645  1.00  0.00           C  
ATOM   1742  HB1 ALA   126      36.257  52.328  37.718  1.00  0.00           H  
ATOM   1743  HB2 ALA   126      35.774  52.896  39.354  1.00  0.00           H  
ATOM   1744  HB3 ALA   126      34.702  51.846  38.431  1.00  0.00           H  
ATOM   1745  C   ALA   126      37.860  51.169  39.704  1.00  0.00           C  
ATOM   1746  O   ALA   126      38.573  51.922  39.045  1.00  0.00           O  
ATOM   1747  N   ALA   127      38.385  50.455  40.723  1.00  0.00           N  
ATOM   1748  H   ALA   127      37.766  50.002  41.380  1.00  0.00           H  
ATOM   1749  CA  ALA   127      39.765  50.626  41.103  1.00  0.00           C  
ATOM   1750  HA  ALA   127      39.967  51.686  40.945  1.00  0.00           H  
ATOM   1751  CB  ALA   127      39.907  50.321  42.575  1.00  0.00           C  
ATOM   1752  HB1 ALA   127      40.970  50.383  42.807  1.00  0.00           H  
ATOM   1753  HB2 ALA   127      39.487  49.355  42.858  1.00  0.00           H  
ATOM   1754  HB3 ALA   127      39.271  51.071  43.046  1.00  0.00           H  
ATOM   1755  C   ALA   127      40.795  49.881  40.259  1.00  0.00           C  
ATOM   1756  O   ALA   127      40.665  48.664  40.191  1.00  0.00           O  
ATOM   1757  N   CYS   128      41.856  50.571  39.825  1.00  0.00           N  
ATOM   1758  H   CYS   128      41.907  51.569  39.969  1.00  0.00           H  
ATOM   1759  CA  CYS   128      42.824  50.022  38.857  1.00  0.00           C  
ATOM   1760  HA  CYS   128      42.858  48.942  38.998  1.00  0.00           H  
ATOM   1761  CB  CYS   128      42.361  50.170  37.450  1.00  0.00           C  
ATOM   1762  HB2 CYS   128      42.115  51.201  37.194  1.00  0.00           H  
ATOM   1763  HB3 CYS   128      43.205  49.966  36.792  1.00  0.00           H  
ATOM   1764  SG  CYS   128      40.974  49.075  36.964  1.00  0.00           S  
ATOM   1765  HG  CYS   128      40.011  49.604  37.723  1.00  0.00           H  
ATOM   1766  C   CYS   128      44.309  50.457  39.085  1.00  0.00           C  
ATOM   1767  O   CYS   128      44.882  51.123  38.212  1.00  0.00           O  
ATOM   1768  N   PRO   129      44.964  50.038  40.143  1.00  0.00           N  
ATOM   1769  CD  PRO   129      44.490  49.565  41.439  1.00  0.00           C  
ATOM   1770  HD2 PRO   129      43.430  49.710  41.645  1.00  0.00           H  
ATOM   1771  HD3 PRO   129      44.677  48.516  41.672  1.00  0.00           H  
ATOM   1772  CG  PRO   129      45.331  50.344  42.453  1.00  0.00           C  
ATOM   1773  HG2 PRO   129      45.387  49.883  43.440  1.00  0.00           H  
ATOM   1774  HG3 PRO   129      45.051  51.396  42.404  1.00  0.00           H  
ATOM   1775  CB  PRO   129      46.681  50.305  41.825  1.00  0.00           C  
ATOM   1776  HB2 PRO   129      47.228  51.217  42.066  1.00  0.00           H  
ATOM   1777  HB3 PRO   129      47.323  49.505  42.193  1.00  0.00           H  
ATOM   1778  CA  PRO   129      46.377  50.291  40.298  1.00  0.00           C  
ATOM   1779  HA  PRO   129      46.590  51.289  39.915  1.00  0.00           H  
ATOM   1780  C   PRO   129      47.271  49.249  39.629  1.00  0.00           C  
ATOM   1781  O   PRO   129      46.829  48.095  39.234  1.00  0.00           O  
ATOM   1782  N   ARG   130      48.501  49.600  39.297  1.00  0.00           N  
ATOM   1783  H   ARG   130      48.739  50.560  39.503  1.00  0.00           H  
ATOM   1784  CA  ARG   130      49.560  48.754  38.764  1.00  0.00           C  
ATOM   1785  HA  ARG   130      49.093  47.989  38.145  1.00  0.00           H  
ATOM   1786  CB  ARG   130      50.682  49.489  37.949  1.00  0.00           C  
ATOM   1787  HB2 ARG   130      51.213  50.134  38.649  1.00  0.00           H  
ATOM   1788  HB3 ARG   130      51.381  48.802  37.472  1.00  0.00           H  
ATOM   1789  CG  ARG   130      50.031  50.219  36.758  1.00  0.00           C  
ATOM   1790  HG2 ARG   130      49.760  49.547  35.944  1.00  0.00           H  
ATOM   1791  HG3 ARG   130      49.192  50.772  37.181  1.00  0.00           H  
ATOM   1792  CD  ARG   130      51.019  51.177  36.078  1.00  0.00           C  
ATOM   1793  HD2 ARG   130      51.149  52.015  36.763  1.00  0.00           H  
ATOM   1794  HD3 ARG   130      51.927  50.610  35.872  1.00  0.00           H  
ATOM   1795  NE  ARG   130      50.343  51.749  34.870  1.00  0.00           N  
ATOM   1796  HE  ARG   130      49.548  52.343  35.060  1.00  0.00           H  
ATOM   1797  CZ  ARG   130      50.806  51.848  33.686  1.00  0.00           C  
ATOM   1798  NH1 ARG   130      51.820  51.143  33.384  1.00  0.00           N  
ATOM   1799 HH11 ARG   130      52.231  50.533  34.076  1.00  0.00           H  
ATOM   1800 HH12 ARG   130      52.225  51.187  32.460  1.00  0.00           H  
ATOM   1801  NH2 ARG   130      50.261  52.670  32.890  1.00  0.00           N  
ATOM   1802 HH21 ARG   130      49.368  53.099  33.088  1.00  0.00           H  
ATOM   1803 HH22 ARG   130      50.765  52.986  32.074  1.00  0.00           H  
ATOM   1804  C   ARG   130      50.175  47.917  39.962  1.00  0.00           C  
ATOM   1805  O   ARG   130      50.547  48.404  41.031  1.00  0.00           O  
ATOM   1806  N   PRO   131      50.420  46.597  39.815  1.00  0.00           N  
ATOM   1807  CD  PRO   131      50.072  45.776  38.640  1.00  0.00           C  
ATOM   1808  HD2 PRO   131      50.785  45.796  37.815  1.00  0.00           H  
ATOM   1809  HD3 PRO   131      49.142  46.069  38.153  1.00  0.00           H  
ATOM   1810  CG  PRO   131      49.855  44.437  39.246  1.00  0.00           C  
ATOM   1811  HG2 PRO   131      48.865  44.360  39.696  1.00  0.00           H  
ATOM   1812  HG3 PRO   131      49.980  43.600  38.559  1.00  0.00           H  
ATOM   1813  CB  PRO   131      50.977  44.360  40.291  1.00  0.00           C  
ATOM   1814  HB2 PRO   131      51.945  44.065  39.884  1.00  0.00           H  
ATOM   1815  HB3 PRO   131      50.645  43.681  41.076  1.00  0.00           H  
ATOM   1816  CA  PRO   131      51.047  45.807  40.827  1.00  0.00           C  
ATOM   1817  HA  PRO   131      50.511  45.931  41.768  1.00  0.00           H  
ATOM   1818  C   PRO   131      52.564  46.273  41.034  1.00  0.00           C  
ATOM   1819  O   PRO   131      53.157  46.821  40.104  1.00  0.00           O  
ATOM   1820  N   GLY   132      53.181  46.061  42.204  1.00  0.00           N  
ATOM   1821  H   GLY   132      52.650  45.722  42.994  1.00  0.00           H  
ATOM   1822  CA  GLY   132      54.607  46.099  42.457  1.00  0.00           C  
ATOM   1823  HA2 GLY   132      54.802  46.426  43.478  1.00  0.00           H  
ATOM   1824  HA3 GLY   132      55.015  46.854  41.785  1.00  0.00           H  
ATOM   1825  C   GLY   132      55.292  44.740  42.315  1.00  0.00           C  
ATOM   1826  O   GLY   132      54.698  43.665  42.163  1.00  0.00           O  
ATOM   1827  N   GLY   133      56.585  44.807  42.349  1.00  0.00           N  
ATOM   1828  H   GLY   133      57.070  45.691  42.405  1.00  0.00           H  
ATOM   1829  CA  GLY   133      57.487  43.689  42.785  1.00  0.00           C  
ATOM   1830  HA2 GLY   133      57.448  43.645  43.874  1.00  0.00           H  
ATOM   1831  HA3 GLY   133      58.540  43.768  42.514  1.00  0.00           H  
ATOM   1832  C   GLY   133      57.095  42.245  42.374  1.00  0.00           C  
ATOM   1833  O   GLY   133      56.894  42.020  41.183  1.00  0.00           O  
ATOM   1834  N   LYS   134      56.867  41.390  43.358  1.00  0.00           N  
ATOM   1835  H   LYS   134      57.150  41.708  44.274  1.00  0.00           H  
ATOM   1836  CA  LYS   134      56.474  39.990  43.106  1.00  0.00           C  
ATOM   1837  HA  LYS   134      57.104  39.628  42.293  1.00  0.00           H  
ATOM   1838  CB  LYS   134      56.799  39.196  44.313  1.00  0.00           C  
ATOM   1839  HB2 LYS   134      56.403  39.686  45.202  1.00  0.00           H  
ATOM   1840  HB3 LYS   134      56.376  38.212  44.112  1.00  0.00           H  
ATOM   1841  CG  LYS   134      58.331  39.178  44.603  1.00  0.00           C  
ATOM   1842  HG2 LYS   134      58.788  38.689  43.742  1.00  0.00           H  
ATOM   1843  HG3 LYS   134      58.696  40.203  44.660  1.00  0.00           H  
ATOM   1844  CD  LYS   134      58.720  38.456  45.939  1.00  0.00           C  
ATOM   1845  HD2 LYS   134      58.448  37.401  45.943  1.00  0.00           H  
ATOM   1846  HD3 LYS   134      58.157  38.893  46.764  1.00  0.00           H  
ATOM   1847  CE  LYS   134      60.207  38.623  46.243  1.00  0.00           C  
ATOM   1848  HE2 LYS   134      60.322  38.184  47.234  1.00  0.00           H  
ATOM   1849  HE3 LYS   134      60.773  38.003  45.548  1.00  0.00           H  
ATOM   1850  NZ  LYS   134      60.694  40.084  46.256  1.00  0.00           N  
ATOM   1851  HZ1 LYS   134      60.582  40.496  45.341  1.00  0.00           H  
ATOM   1852  HZ2 LYS   134      61.679  40.120  46.478  1.00  0.00           H  
ATOM   1853  HZ3 LYS   134      60.198  40.669  46.913  1.00  0.00           H  
ATOM   1854  C   LYS   134      55.010  39.716  42.737  1.00  0.00           C  
ATOM   1855  O   LYS   134      54.687  38.638  42.238  1.00  0.00           O  
ATOM   1856  N   GLU   135      54.151  40.763  42.725  1.00  0.00           N  
ATOM   1857  H   GLU   135      54.516  41.640  43.068  1.00  0.00           H  
ATOM   1858  CA  GLU   135      52.914  40.686  42.072  1.00  0.00           C  
ATOM   1859  HA  GLU   135      52.481  39.729  42.364  1.00  0.00           H  
ATOM   1860  CB  GLU   135      52.018  41.832  42.720  1.00  0.00           C  
ATOM   1861  HB2 GLU   135      52.415  42.766  42.323  1.00  0.00           H  
ATOM   1862  HB3 GLU   135      51.014  41.700  42.318  1.00  0.00           H  
ATOM   1863  CG  GLU   135      51.932  41.877  44.252  1.00  0.00           C  
ATOM   1864  HG2 GLU   135      52.850  42.305  44.656  1.00  0.00           H  
ATOM   1865  HG3 GLU   135      51.988  40.819  44.508  1.00  0.00           H  
ATOM   1866  CD  GLU   135      50.664  42.421  44.883  1.00  0.00           C  
ATOM   1867  OE1 GLU   135      50.394  42.103  46.094  1.00  0.00           O  
ATOM   1868  OE2 GLU   135      49.812  43.124  44.239  1.00  0.00           O  
ATOM   1869  C   GLU   135      52.866  40.842  40.506  1.00  0.00           C  
ATOM   1870  O   GLU   135      52.020  40.216  39.794  1.00  0.00           O  
ATOM   1871  N   ARG   136      53.835  41.557  39.881  1.00  0.00           N  
ATOM   1872  H   ARG   136      54.615  41.882  40.433  1.00  0.00           H  
ATOM   1873  CA  ARG   136      54.059  41.633  38.408  1.00  0.00           C  
ATOM   1874  HA  ARG   136      53.059  41.751  37.989  1.00  0.00           H  
ATOM   1875  CB  ARG   136      54.955  42.843  37.967  1.00  0.00           C  
ATOM   1876  HB2 ARG   136      55.894  42.755  38.513  1.00  0.00           H  
ATOM   1877  HB3 ARG   136      55.093  42.817  36.886  1.00  0.00           H  
ATOM   1878  CG  ARG   136      54.341  44.252  38.272  1.00  0.00           C  
ATOM   1879  HG2 ARG   136      54.100  44.360  39.329  1.00  0.00           H  
ATOM   1880  HG3 ARG   136      53.424  44.467  37.723  1.00  0.00           H  
ATOM   1881  CD  ARG   136      55.295  45.399  37.957  1.00  0.00           C  
ATOM   1882  HD2 ARG   136      55.979  45.481  38.802  1.00  0.00           H  
ATOM   1883  HD3 ARG   136      55.842  45.238  37.028  1.00  0.00           H  
ATOM   1884  NE  ARG   136      54.490  46.563  37.799  1.00  0.00           N  
ATOM   1885  HE  ARG   136      54.064  46.960  38.625  1.00  0.00           H  
ATOM   1886  CZ  ARG   136      54.346  47.344  36.779  1.00  0.00           C  
ATOM   1887  NH1 ARG   136      54.573  46.997  35.575  1.00  0.00           N  
ATOM   1888 HH11 ARG   136      54.921  46.077  35.348  1.00  0.00           H  
ATOM   1889 HH12 ARG   136      54.258  47.710  34.932  1.00  0.00           H  
ATOM   1890  NH2 ARG   136      53.967  48.534  36.884  1.00  0.00           N  
ATOM   1891 HH21 ARG   136      53.792  48.992  37.767  1.00  0.00           H  
ATOM   1892 HH22 ARG   136      53.836  49.071  36.038  1.00  0.00           H  
ATOM   1893  C   ARG   136      54.577  40.315  37.879  1.00  0.00           C  
ATOM   1894  O   ARG   136      55.392  39.644  38.537  1.00  0.00           O  
ATOM   1895  N   ILE   137      54.040  39.872  36.776  1.00  0.00           N  
ATOM   1896  H   ILE   137      53.460  40.527  36.270  1.00  0.00           H  
ATOM   1897  CA  ILE   137      54.221  38.521  36.233  1.00  0.00           C  
ATOM   1898  HA  ILE   137      53.968  37.749  36.960  1.00  0.00           H  
ATOM   1899  CB  ILE   137      53.259  38.128  35.057  1.00  0.00           C  
ATOM   1900  HB  ILE   137      53.298  38.862  34.252  1.00  0.00           H  
ATOM   1901  CG2 ILE   137      53.724  36.798  34.438  1.00  0.00           C  
ATOM   1902 HG21 ILE   137      53.892  36.105  35.262  1.00  0.00           H  
ATOM   1903 HG22 ILE   137      54.573  36.939  33.768  1.00  0.00           H  
ATOM   1904 HG23 ILE   137      52.976  36.382  33.763  1.00  0.00           H  
ATOM   1905  CG1 ILE   137      51.830  37.789  35.427  1.00  0.00           C  
ATOM   1906 HG12 ILE   137      51.830  37.075  36.250  1.00  0.00           H  
ATOM   1907 HG13 ILE   137      51.276  37.201  34.695  1.00  0.00           H  
ATOM   1908  CD1 ILE   137      50.952  39.000  35.860  1.00  0.00           C  
ATOM   1909 HD11 ILE   137      50.788  39.771  35.107  1.00  0.00           H  
ATOM   1910 HD12 ILE   137      51.445  39.509  36.688  1.00  0.00           H  
ATOM   1911 HD13 ILE   137      49.967  38.741  36.248  1.00  0.00           H  
ATOM   1912  C   ILE   137      55.668  38.464  35.652  1.00  0.00           C  
ATOM   1913  O   ILE   137      56.026  39.316  34.840  1.00  0.00           O  
ATOM   1914  N   PRO   138      56.564  37.524  36.010  1.00  0.00           N  
ATOM   1915  CD  PRO   138      56.317  36.420  36.939  1.00  0.00           C  
ATOM   1916  HD2 PRO   138      56.148  36.849  37.927  1.00  0.00           H  
ATOM   1917  HD3 PRO   138      55.375  35.917  36.721  1.00  0.00           H  
ATOM   1918  CG  PRO   138      57.494  35.471  36.741  1.00  0.00           C  
ATOM   1919  HG2 PRO   138      57.649  34.885  37.648  1.00  0.00           H  
ATOM   1920  HG3 PRO   138      57.438  34.848  35.849  1.00  0.00           H  
ATOM   1921  CB  PRO   138      58.682  36.424  36.430  1.00  0.00           C  
ATOM   1922  HB2 PRO   138      58.944  36.968  37.337  1.00  0.00           H  
ATOM   1923  HB3 PRO   138      59.558  36.004  35.936  1.00  0.00           H  
ATOM   1924  CA  PRO   138      57.958  37.535  35.596  1.00  0.00           C  
ATOM   1925  HA  PRO   138      58.443  38.473  35.864  1.00  0.00           H  
ATOM   1926  C   PRO   138      58.337  37.372  34.099  1.00  0.00           C  
ATOM   1927  O   PRO   138      59.248  37.933  33.521  1.00  0.00           O  
ATOM   1928  N   PHE   139      57.623  36.398  33.419  1.00  0.00           N  
ATOM   1929  H   PHE   139      57.221  35.652  33.969  1.00  0.00           H  
ATOM   1930  CA  PHE   139      57.800  36.021  32.025  1.00  0.00           C  
ATOM   1931  HA  PHE   139      58.848  36.216  31.797  1.00  0.00           H  
ATOM   1932  CB  PHE   139      57.362  34.512  31.807  1.00  0.00           C  
ATOM   1933  HB2 PHE   139      57.316  34.222  30.757  1.00  0.00           H  
ATOM   1934  HB3 PHE   139      58.172  33.949  32.270  1.00  0.00           H  
ATOM   1935  CG  PHE   139      56.022  34.152  32.440  1.00  0.00           C  
ATOM   1936  CD1 PHE   139      55.960  33.232  33.528  1.00  0.00           C  
ATOM   1937  HD1 PHE   139      56.874  32.997  34.054  1.00  0.00           H  
ATOM   1938  CE1 PHE   139      54.708  32.756  33.879  1.00  0.00           C  
ATOM   1939  HE1 PHE   139      54.714  32.089  34.729  1.00  0.00           H  
ATOM   1940  CZ  PHE   139      53.500  33.156  33.348  1.00  0.00           C  
ATOM   1941  HZ  PHE   139      52.625  32.637  33.710  1.00  0.00           H  
ATOM   1942  CE2 PHE   139      53.540  34.100  32.310  1.00  0.00           C  
ATOM   1943  HE2 PHE   139      52.653  34.452  31.804  1.00  0.00           H  
ATOM   1944  CD2 PHE   139      54.793  34.604  31.834  1.00  0.00           C  
ATOM   1945  HD2 PHE   139      54.833  35.371  31.075  1.00  0.00           H  
ATOM   1946  C   PHE   139      57.143  36.911  31.039  1.00  0.00           C  
ATOM   1947  O   PHE   139      57.228  36.612  29.860  1.00  0.00           O  
ATOM   1948  N   LEU   140      56.476  37.989  31.453  1.00  0.00           N  
ATOM   1949  H   LEU   140      56.365  38.164  32.441  1.00  0.00           H  
ATOM   1950  CA  LEU   140      56.080  39.027  30.542  1.00  0.00           C  
ATOM   1951  HA  LEU   140      56.403  38.704  29.553  1.00  0.00           H  
ATOM   1952  CB  LEU   140      54.544  39.304  30.437  1.00  0.00           C  
ATOM   1953  HB2 LEU   140      54.194  39.375  31.467  1.00  0.00           H  
ATOM   1954  HB3 LEU   140      54.346  40.293  30.026  1.00  0.00           H  
ATOM   1955  CG  LEU   140      53.916  38.266  29.516  1.00  0.00           C  
ATOM   1956  HG  LEU   140      54.182  37.291  29.924  1.00  0.00           H  
ATOM   1957  CD1 LEU   140      52.461  38.212  29.784  1.00  0.00           C  
ATOM   1958 HD11 LEU   140      52.021  37.315  29.349  1.00  0.00           H  
ATOM   1959 HD12 LEU   140      51.849  39.017  29.375  1.00  0.00           H  
ATOM   1960 HD13 LEU   140      52.192  38.166  30.839  1.00  0.00           H  
ATOM   1961  CD2 LEU   140      54.084  38.274  27.964  1.00  0.00           C  
ATOM   1962 HD21 LEU   140      53.692  39.202  27.548  1.00  0.00           H  
ATOM   1963 HD22 LEU   140      55.145  38.247  27.716  1.00  0.00           H  
ATOM   1964 HD23 LEU   140      53.566  37.385  27.604  1.00  0.00           H  
ATOM   1965  C   LEU   140      56.853  40.246  30.920  1.00  0.00           C  
ATOM   1966  O   LEU   140      56.323  41.040  31.639  1.00  0.00           O  
ATOM   1967  N   PRO   141      58.051  40.525  30.410  1.00  0.00           N  
ATOM   1968  CD  PRO   141      58.951  39.553  29.770  1.00  0.00           C  
ATOM   1969  HD2 PRO   141      58.960  39.795  28.707  1.00  0.00           H  
ATOM   1970  HD3 PRO   141      58.822  38.494  29.995  1.00  0.00           H  
ATOM   1971  CG  PRO   141      60.326  39.917  30.304  1.00  0.00           C  
ATOM   1972  HG2 PRO   141      60.381  39.545  31.327  1.00  0.00           H  
ATOM   1973  HG3 PRO   141      61.216  39.627  29.746  1.00  0.00           H  
ATOM   1974  CB  PRO   141      60.226  41.451  30.396  1.00  0.00           C  
ATOM   1975  HB2 PRO   141      60.372  41.747  29.357  1.00  0.00           H  
ATOM   1976  HB3 PRO   141      61.051  41.940  30.915  1.00  0.00           H  
ATOM   1977  CA  PRO   141      58.758  41.763  30.856  1.00  0.00           C  
ATOM   1978  HA  PRO   141      58.764  41.768  31.946  1.00  0.00           H  
ATOM   1979  C   PRO   141      58.203  43.042  30.285  1.00  0.00           C  
ATOM   1980  O   PRO   141      58.389  44.126  30.836  1.00  0.00           O  
ATOM   1981  N   ASP   142      57.399  43.016  29.244  1.00  0.00           N  
ATOM   1982  H   ASP   142      57.350  42.158  28.713  1.00  0.00           H  
ATOM   1983  CA  ASP   142      56.544  44.048  28.763  1.00  0.00           C  
ATOM   1984  HA  ASP   142      56.983  45.005  29.043  1.00  0.00           H  
ATOM   1985  CB  ASP   142      56.537  44.136  27.249  1.00  0.00           C  
ATOM   1986  HB2 ASP   142      55.912  43.343  26.837  1.00  0.00           H  
ATOM   1987  HB3 ASP   142      56.205  45.143  26.999  1.00  0.00           H  
ATOM   1988  CG  ASP   142      57.860  44.033  26.550  1.00  0.00           C  
ATOM   1989  OD1 ASP   142      58.184  42.862  26.192  1.00  0.00           O  
ATOM   1990  OD2 ASP   142      58.521  45.058  26.149  1.00  0.00           O  
ATOM   1991  C   ASP   142      55.078  44.079  29.333  1.00  0.00           C  
ATOM   1992  O   ASP   142      54.136  44.702  28.751  1.00  0.00           O  
ATOM   1993  N   LEU   143      54.941  43.462  30.486  1.00  0.00           N  
ATOM   1994  H   LEU   143      55.740  42.984  30.877  1.00  0.00           H  
ATOM   1995  CA  LEU   143      53.613  43.521  31.144  1.00  0.00           C  
ATOM   1996  HA  LEU   143      52.780  43.098  30.581  1.00  0.00           H  
ATOM   1997  CB  LEU   143      53.665  42.636  32.335  1.00  0.00           C  
ATOM   1998  HB2 LEU   143      54.430  43.095  32.962  1.00  0.00           H  
ATOM   1999  HB3 LEU   143      53.840  41.599  32.049  1.00  0.00           H  
ATOM   2000  CG  LEU   143      52.436  42.685  33.337  1.00  0.00           C  
ATOM   2001  HG  LEU   143      52.200  43.706  33.637  1.00  0.00           H  
ATOM   2002  CD1 LEU   143      51.232  42.128  32.617  1.00  0.00           C  
ATOM   2003 HD11 LEU   143      50.372  42.227  33.279  1.00  0.00           H  
ATOM   2004 HD12 LEU   143      51.032  42.758  31.751  1.00  0.00           H  
ATOM   2005 HD13 LEU   143      51.493  41.105  32.344  1.00  0.00           H  
ATOM   2006  CD2 LEU   143      52.750  41.891  34.583  1.00  0.00           C  
ATOM   2007 HD21 LEU   143      53.547  42.344  35.173  1.00  0.00           H  
ATOM   2008 HD22 LEU   143      51.884  41.911  35.245  1.00  0.00           H  
ATOM   2009 HD23 LEU   143      53.156  40.907  34.351  1.00  0.00           H  
ATOM   2010  C   LEU   143      53.282  45.021  31.415  1.00  0.00           C  
ATOM   2011  O   LEU   143      52.153  45.441  31.133  1.00  0.00           O  
ATOM   2012  N   GLU   144      54.208  45.857  31.832  1.00  0.00           N  
ATOM   2013  H   GLU   144      55.065  45.410  32.125  1.00  0.00           H  
ATOM   2014  CA  GLU   144      54.020  47.327  31.896  1.00  0.00           C  
ATOM   2015  HA  GLU   144      53.298  47.619  32.659  1.00  0.00           H  
ATOM   2016  CB  GLU   144      55.391  47.859  32.242  1.00  0.00           C  
ATOM   2017  HB2 GLU   144      55.740  47.463  33.196  1.00  0.00           H  
ATOM   2018  HB3 GLU   144      56.080  47.473  31.491  1.00  0.00           H  
ATOM   2019  CG  GLU   144      55.541  49.363  32.400  1.00  0.00           C  
ATOM   2020  HG2 GLU   144      56.596  49.626  32.472  1.00  0.00           H  
ATOM   2021  HG3 GLU   144      55.100  49.842  31.526  1.00  0.00           H  
ATOM   2022  CD  GLU   144      54.850  49.875  33.695  1.00  0.00           C  
ATOM   2023  OE1 GLU   144      55.333  50.838  34.285  1.00  0.00           O  
ATOM   2024  OE2 GLU   144      53.829  49.358  34.214  1.00  0.00           O  
ATOM   2025  C   GLU   144      53.430  47.920  30.588  1.00  0.00           C  
ATOM   2026  O   GLU   144      52.592  48.797  30.792  1.00  0.00           O  
ATOM   2027  N   GLU   145      53.753  47.491  29.373  1.00  0.00           N  
ATOM   2028  H   GLU   145      54.232  46.604  29.308  1.00  0.00           H  
ATOM   2029  CA  GLU   145      53.206  48.039  28.157  1.00  0.00           C  
ATOM   2030  HA  GLU   145      53.153  49.117  28.314  1.00  0.00           H  
ATOM   2031  CB  GLU   145      54.182  47.802  26.995  1.00  0.00           C  
ATOM   2032  HB2 GLU   145      55.195  47.748  27.392  1.00  0.00           H  
ATOM   2033  HB3 GLU   145      54.031  46.741  26.791  1.00  0.00           H  
ATOM   2034  CG  GLU   145      54.098  48.582  25.712  1.00  0.00           C  
ATOM   2035  HG2 GLU   145      54.789  48.250  24.937  1.00  0.00           H  
ATOM   2036  HG3 GLU   145      53.089  48.359  25.365  1.00  0.00           H  
ATOM   2037  CD  GLU   145      54.115  50.049  26.003  1.00  0.00           C  
ATOM   2038  OE1 GLU   145      55.186  50.605  26.409  1.00  0.00           O  
ATOM   2039  OE2 GLU   145      53.175  50.770  25.646  1.00  0.00           O  
ATOM   2040  C   GLU   145      51.814  47.592  27.944  1.00  0.00           C  
ATOM   2041  O   GLU   145      51.111  48.198  27.163  1.00  0.00           O  
ATOM   2042  N   LEU   146      51.372  46.459  28.436  1.00  0.00           N  
ATOM   2043  H   LEU   146      52.142  45.876  28.731  1.00  0.00           H  
ATOM   2044  CA  LEU   146      50.043  45.984  28.465  1.00  0.00           C  
ATOM   2045  HA  LEU   146      49.525  46.231  27.538  1.00  0.00           H  
ATOM   2046  CB  LEU   146      50.029  44.423  28.615  1.00  0.00           C  
ATOM   2047  HB2 LEU   146      48.979  44.130  28.653  1.00  0.00           H  
ATOM   2048  HB3 LEU   146      50.400  44.180  29.611  1.00  0.00           H  
ATOM   2049  CG  LEU   146      50.831  43.593  27.629  1.00  0.00           C  
ATOM   2050  HG  LEU   146      51.729  44.183  27.444  1.00  0.00           H  
ATOM   2051  CD1 LEU   146      51.167  42.157  28.108  1.00  0.00           C  
ATOM   2052 HD11 LEU   146      50.250  41.686  28.461  1.00  0.00           H  
ATOM   2053 HD12 LEU   146      51.867  42.284  28.934  1.00  0.00           H  
ATOM   2054 HD13 LEU   146      51.553  41.546  27.292  1.00  0.00           H  
ATOM   2055  CD2 LEU   146      50.017  43.380  26.383  1.00  0.00           C  
ATOM   2056 HD21 LEU   146      50.608  42.901  25.602  1.00  0.00           H  
ATOM   2057 HD22 LEU   146      49.130  42.776  26.569  1.00  0.00           H  
ATOM   2058 HD23 LEU   146      49.612  44.356  26.114  1.00  0.00           H  
ATOM   2059  C   LEU   146      49.311  46.629  29.595  1.00  0.00           C  
ATOM   2060  O   LEU   146      48.150  47.056  29.442  1.00  0.00           O  
ATOM   2061  N   LEU   147      49.889  46.794  30.789  1.00  0.00           N  
ATOM   2062  H   LEU   147      50.891  46.682  30.843  1.00  0.00           H  
ATOM   2063  CA  LEU   147      49.356  47.750  31.730  1.00  0.00           C  
ATOM   2064  HA  LEU   147      48.347  47.477  32.038  1.00  0.00           H  
ATOM   2065  CB  LEU   147      50.269  47.788  32.997  1.00  0.00           C  
ATOM   2066  HB2 LEU   147      51.246  48.100  32.628  1.00  0.00           H  
ATOM   2067  HB3 LEU   147      49.926  48.507  33.740  1.00  0.00           H  
ATOM   2068  CG  LEU   147      50.353  46.342  33.674  1.00  0.00           C  
ATOM   2069  HG  LEU   147      50.514  45.573  32.918  1.00  0.00           H  
ATOM   2070  CD1 LEU   147      51.393  46.220  34.755  1.00  0.00           C  
ATOM   2071 HD11 LEU   147      51.382  45.243  35.237  1.00  0.00           H  
ATOM   2072 HD12 LEU   147      51.305  47.054  35.452  1.00  0.00           H  
ATOM   2073 HD13 LEU   147      52.326  46.451  34.240  1.00  0.00           H  
ATOM   2074  CD2 LEU   147      49.002  46.002  34.379  1.00  0.00           C  
ATOM   2075 HD21 LEU   147      48.925  44.973  34.732  1.00  0.00           H  
ATOM   2076 HD22 LEU   147      48.857  46.676  35.223  1.00  0.00           H  
ATOM   2077 HD23 LEU   147      48.215  46.270  33.674  1.00  0.00           H  
ATOM   2078  C   LEU   147      49.167  49.181  31.141  1.00  0.00           C  
ATOM   2079  O   LEU   147      48.196  49.792  31.481  1.00  0.00           O  
ATOM   2080  N   ASN   148      50.044  49.747  30.242  1.00  0.00           N  
ATOM   2081  H   ASN   148      50.988  49.389  30.265  1.00  0.00           H  
ATOM   2082  CA  ASN   148      49.807  50.930  29.444  1.00  0.00           C  
ATOM   2083  HA  ASN   148      49.472  51.661  30.179  1.00  0.00           H  
ATOM   2084  CB  ASN   148      51.050  51.403  28.617  1.00  0.00           C  
ATOM   2085  HB2 ASN   148      51.394  50.604  27.961  1.00  0.00           H  
ATOM   2086  HB3 ASN   148      50.836  52.306  28.045  1.00  0.00           H  
ATOM   2087  CG  ASN   148      52.269  51.695  29.532  1.00  0.00           C  
ATOM   2088  OD1 ASN   148      52.129  52.071  30.683  1.00  0.00           O  
ATOM   2089  ND2 ASN   148      53.509  51.650  29.006  1.00  0.00           N  
ATOM   2090 HD21 ASN   148      53.612  51.288  28.068  1.00  0.00           H  
ATOM   2091 HD22 ASN   148      54.366  51.881  29.487  1.00  0.00           H  
ATOM   2092  C   ASN   148      48.695  50.715  28.369  1.00  0.00           C  
ATOM   2093  O   ASN   148      48.028  51.752  28.078  1.00  0.00           O  
ATOM   2094  N   ASP   149      48.416  49.571  27.853  1.00  0.00           N  
ATOM   2095  H   ASP   149      48.907  48.737  28.142  1.00  0.00           H  
ATOM   2096  CA  ASP   149      47.268  49.370  26.907  1.00  0.00           C  
ATOM   2097  HA  ASP   149      47.208  50.176  26.176  1.00  0.00           H  
ATOM   2098  CB  ASP   149      47.388  48.078  26.169  1.00  0.00           C  
ATOM   2099  HB2 ASP   149      46.364  47.861  25.864  1.00  0.00           H  
ATOM   2100  HB3 ASP   149      47.732  47.251  26.791  1.00  0.00           H  
ATOM   2101  CG  ASP   149      48.254  48.182  24.869  1.00  0.00           C  
ATOM   2102  OD1 ASP   149      48.512  47.115  24.294  1.00  0.00           O  
ATOM   2103  OD2 ASP   149      48.483  49.282  24.378  1.00  0.00           O  
ATOM   2104  C   ASP   149      46.021  49.499  27.788  1.00  0.00           C  
ATOM   2105  O   ASP   149      45.101  50.175  27.413  1.00  0.00           O  
ATOM   2106  N   ALA   150      45.980  48.764  28.931  1.00  0.00           N  
ATOM   2107  H   ALA   150      46.768  48.333  29.393  1.00  0.00           H  
ATOM   2108  CA  ALA   150      44.892  48.664  29.893  1.00  0.00           C  
ATOM   2109  HA  ALA   150      44.019  48.368  29.312  1.00  0.00           H  
ATOM   2110  CB  ALA   150      45.192  47.433  30.771  1.00  0.00           C  
ATOM   2111  HB1 ALA   150      44.383  47.388  31.500  1.00  0.00           H  
ATOM   2112  HB2 ALA   150      46.113  47.583  31.335  1.00  0.00           H  
ATOM   2113  HB3 ALA   150      45.340  46.573  30.118  1.00  0.00           H  
ATOM   2114  C   ALA   150      44.459  49.928  30.676  1.00  0.00           C  
ATOM   2115  O   ALA   150      43.309  50.100  31.174  1.00  0.00           O  
ATOM   2116  N   ASP   151      45.388  50.851  30.776  1.00  0.00           N  
ATOM   2117  H   ASP   151      46.247  50.665  30.279  1.00  0.00           H  
ATOM   2118  CA  ASP   151      45.184  52.091  31.452  1.00  0.00           C  
ATOM   2119  HA  ASP   151      44.570  51.904  32.334  1.00  0.00           H  
ATOM   2120  CB  ASP   151      46.628  52.536  31.937  1.00  0.00           C  
ATOM   2121  HB2 ASP   151      47.017  51.880  32.716  1.00  0.00           H  
ATOM   2122  HB3 ASP   151      47.333  52.416  31.115  1.00  0.00           H  
ATOM   2123  CG  ASP   151      46.809  53.963  32.421  1.00  0.00           C  
ATOM   2124  OD1 ASP   151      47.700  54.110  33.258  1.00  0.00           O  
ATOM   2125  OD2 ASP   151      46.200  54.891  31.919  1.00  0.00           O  
ATOM   2126  C   ASP   151      44.488  53.095  30.431  1.00  0.00           C  
ATOM   2127  O   ASP   151      43.512  53.702  30.814  1.00  0.00           O  
ATOM   2128  N   ARG   152      45.007  53.074  29.160  1.00  0.00           N  
ATOM   2129  H   ARG   152      45.937  52.683  29.096  1.00  0.00           H  
ATOM   2130  CA  ARG   152      44.204  53.577  28.098  1.00  0.00           C  
ATOM   2131  HA  ARG   152      44.071  54.629  28.349  1.00  0.00           H  
ATOM   2132  CB  ARG   152      45.045  53.461  26.788  1.00  0.00           C  
ATOM   2133  HB2 ARG   152      45.971  54.024  26.909  1.00  0.00           H  
ATOM   2134  HB3 ARG   152      45.220  52.401  26.607  1.00  0.00           H  
ATOM   2135  CG  ARG   152      44.345  53.938  25.533  1.00  0.00           C  
ATOM   2136  HG2 ARG   152      43.947  54.906  25.839  1.00  0.00           H  
ATOM   2137  HG3 ARG   152      43.513  53.275  25.300  1.00  0.00           H  
ATOM   2138  CD  ARG   152      45.300  54.057  24.335  1.00  0.00           C  
ATOM   2139  HD2 ARG   152      44.772  54.756  23.686  1.00  0.00           H  
ATOM   2140  HD3 ARG   152      46.219  54.549  24.654  1.00  0.00           H  
ATOM   2141  NE  ARG   152      45.628  52.862  23.610  1.00  0.00           N  
ATOM   2142  HE  ARG   152      46.477  52.401  23.907  1.00  0.00           H  
ATOM   2143  CZ  ARG   152      44.862  52.109  22.844  1.00  0.00           C  
ATOM   2144  NH1 ARG   152      43.587  52.414  22.708  1.00  0.00           N  
ATOM   2145 HH11 ARG   152      43.199  53.289  23.030  1.00  0.00           H  
ATOM   2146 HH12 ARG   152      43.057  51.874  22.039  1.00  0.00           H  
ATOM   2147  NH2 ARG   152      45.261  51.058  22.257  1.00  0.00           N  
ATOM   2148 HH21 ARG   152      46.256  50.918  22.162  1.00  0.00           H  
ATOM   2149 HH22 ARG   152      44.647  50.614  21.588  1.00  0.00           H  
ATOM   2150  C   ARG   152      42.772  53.080  27.879  1.00  0.00           C  
ATOM   2151  O   ARG   152      41.835  53.837  27.684  1.00  0.00           O  
ATOM   2152  N   LEU   153      42.584  51.785  27.835  1.00  0.00           N  
ATOM   2153  H   LEU   153      43.371  51.205  28.089  1.00  0.00           H  
ATOM   2154  CA  LEU   153      41.324  51.058  27.857  1.00  0.00           C  
ATOM   2155  HA  LEU   153      40.804  51.328  26.938  1.00  0.00           H  
ATOM   2156  CB  LEU   153      41.692  49.527  27.751  1.00  0.00           C  
ATOM   2157  HB2 LEU   153      42.740  49.341  27.988  1.00  0.00           H  
ATOM   2158  HB3 LEU   153      41.032  49.014  28.451  1.00  0.00           H  
ATOM   2159  CG  LEU   153      41.559  48.919  26.341  1.00  0.00           C  
ATOM   2160  HG  LEU   153      40.494  48.880  26.112  1.00  0.00           H  
ATOM   2161  CD1 LEU   153      42.449  49.648  25.293  1.00  0.00           C  
ATOM   2162 HD11 LEU   153      41.997  49.594  24.303  1.00  0.00           H  
ATOM   2163 HD12 LEU   153      43.439  49.195  25.234  1.00  0.00           H  
ATOM   2164 HD13 LEU   153      42.470  50.731  25.414  1.00  0.00           H  
ATOM   2165  CD2 LEU   153      41.915  47.453  26.391  1.00  0.00           C  
ATOM   2166 HD21 LEU   153      41.821  47.129  25.354  1.00  0.00           H  
ATOM   2167 HD22 LEU   153      41.343  46.916  27.147  1.00  0.00           H  
ATOM   2168 HD23 LEU   153      42.975  47.528  26.632  1.00  0.00           H  
ATOM   2169  C   LEU   153      40.403  51.230  28.982  1.00  0.00           C  
ATOM   2170  O   LEU   153      39.213  51.102  28.734  1.00  0.00           O  
ATOM   2171  N   LEU   154      40.846  51.414  30.269  1.00  0.00           N  
ATOM   2172  H   LEU   154      41.831  51.208  30.351  1.00  0.00           H  
ATOM   2173  CA  LEU   154      40.034  51.671  31.425  1.00  0.00           C  
ATOM   2174  HA  LEU   154      39.038  51.313  31.165  1.00  0.00           H  
ATOM   2175  CB  LEU   154      40.451  50.783  32.611  1.00  0.00           C  
ATOM   2176  HB2 LEU   154      39.689  50.913  33.379  1.00  0.00           H  
ATOM   2177  HB3 LEU   154      41.463  51.006  32.949  1.00  0.00           H  
ATOM   2178  CG  LEU   154      40.399  49.261  32.287  1.00  0.00           C  
ATOM   2179  HG  LEU   154      40.723  48.999  31.280  1.00  0.00           H  
ATOM   2180  CD1 LEU   154      41.188  48.437  33.265  1.00  0.00           C  
ATOM   2181 HD11 LEU   154      40.842  47.419  33.443  1.00  0.00           H  
ATOM   2182 HD12 LEU   154      41.265  48.887  34.255  1.00  0.00           H  
ATOM   2183 HD13 LEU   154      42.164  48.336  32.790  1.00  0.00           H  
ATOM   2184  CD2 LEU   154      38.871  48.901  32.565  1.00  0.00           C  
ATOM   2185 HD21 LEU   154      38.668  48.976  33.634  1.00  0.00           H  
ATOM   2186 HD22 LEU   154      38.235  49.657  32.104  1.00  0.00           H  
ATOM   2187 HD23 LEU   154      38.658  47.867  32.297  1.00  0.00           H  
ATOM   2188  C   LEU   154      39.854  53.171  31.876  1.00  0.00           C  
ATOM   2189  O   LEU   154      38.822  53.466  32.548  1.00  0.00           O  
ATOM   2190  N   GLY   155      40.702  54.075  31.477  1.00  0.00           N  
ATOM   2191  H   GLY   155      41.585  53.836  31.049  1.00  0.00           H  
ATOM   2192  CA  GLY   155      40.402  55.450  31.808  1.00  0.00           C  
ATOM   2193  HA2 GLY   155      40.771  56.084  31.002  1.00  0.00           H  
ATOM   2194  HA3 GLY   155      39.322  55.571  31.886  1.00  0.00           H  
ATOM   2195  C   GLY   155      40.974  55.809  33.167  1.00  0.00           C  
ATOM   2196  O   GLY   155      40.401  56.477  33.986  1.00  0.00           O  
ATOM   2197  N   VAL   156      42.232  55.322  33.362  1.00  0.00           N  
ATOM   2198  H   VAL   156      42.579  54.833  32.550  1.00  0.00           H  
ATOM   2199  CA  VAL   156      42.903  55.418  34.644  1.00  0.00           C  
ATOM   2200  HA  VAL   156      42.181  55.207  35.432  1.00  0.00           H  
ATOM   2201  CB  VAL   156      44.034  54.446  34.806  1.00  0.00           C  
ATOM   2202  HB  VAL   156      44.737  54.749  34.030  1.00  0.00           H  
ATOM   2203  CG1 VAL   156      44.730  54.489  36.140  1.00  0.00           C  
ATOM   2204 HG11 VAL   156      45.169  55.474  36.302  1.00  0.00           H  
ATOM   2205 HG12 VAL   156      44.089  54.346  37.011  1.00  0.00           H  
ATOM   2206 HG13 VAL   156      45.591  53.821  36.146  1.00  0.00           H  
ATOM   2207  CG2 VAL   156      43.653  52.956  34.635  1.00  0.00           C  
ATOM   2208 HG21 VAL   156      43.030  52.676  35.484  1.00  0.00           H  
ATOM   2209 HG22 VAL   156      44.527  52.315  34.515  1.00  0.00           H  
ATOM   2210 HG23 VAL   156      43.084  52.832  33.714  1.00  0.00           H  
ATOM   2211  C   VAL   156      43.359  56.826  34.837  1.00  0.00           C  
ATOM   2212  O   VAL   156      44.147  57.397  34.108  1.00  0.00           O  
ATOM   2213  N   THR   157      43.000  57.407  36.044  1.00  0.00           N  
ATOM   2214  H   THR   157      42.201  57.015  36.521  1.00  0.00           H  
ATOM   2215  CA  THR   157      43.658  58.599  36.629  1.00  0.00           C  
ATOM   2216  HA  THR   157      44.718  58.347  36.601  1.00  0.00           H  
ATOM   2217  CB  THR   157      43.372  59.901  35.820  1.00  0.00           C  
ATOM   2218  HB  THR   157      43.477  59.702  34.753  1.00  0.00           H  
ATOM   2219  CG2 THR   157      41.985  60.557  36.042  1.00  0.00           C  
ATOM   2220 HG21 THR   157      41.246  59.841  35.682  1.00  0.00           H  
ATOM   2221 HG22 THR   157      41.728  60.597  37.101  1.00  0.00           H  
ATOM   2222 HG23 THR   157      41.956  61.564  35.626  1.00  0.00           H  
ATOM   2223  OG1 THR   157      44.401  60.774  36.141  1.00  0.00           O  
ATOM   2224  HG1 THR   157      44.935  60.816  35.344  1.00  0.00           H  
ATOM   2225  C   THR   157      43.480  58.830  38.146  1.00  0.00           C  
ATOM   2226  O   THR   157      42.439  58.558  38.739  1.00  0.00           O  
ATOM   2227  N   THR   158      44.426  59.508  38.748  1.00  0.00           N  
ATOM   2228  H   THR   158      45.182  59.883  38.194  1.00  0.00           H  
ATOM   2229  CA  THR   158      44.334  59.832  40.186  1.00  0.00           C  
ATOM   2230  HA  THR   158      43.806  59.061  40.747  1.00  0.00           H  
ATOM   2231  CB  THR   158      45.718  59.850  40.879  1.00  0.00           C  
ATOM   2232  HB  THR   158      45.488  60.001  41.934  1.00  0.00           H  
ATOM   2233  CG2 THR   158      46.482  58.548  40.822  1.00  0.00           C  
ATOM   2234 HG21 THR   158      47.542  58.745  40.978  1.00  0.00           H  
ATOM   2235 HG22 THR   158      46.112  57.929  41.640  1.00  0.00           H  
ATOM   2236 HG23 THR   158      46.189  58.098  39.874  1.00  0.00           H  
ATOM   2237  OG1 THR   158      46.428  60.885  40.259  1.00  0.00           O  
ATOM   2238  HG1 THR   158      46.724  60.507  39.427  1.00  0.00           H  
ATOM   2239  C   THR   158      43.592  61.153  40.395  1.00  0.00           C  
ATOM   2240  O   THR   158      43.181  61.446  41.481  1.00  0.00           O  
ATOM   2241  N   HID   159      43.317  61.961  39.343  1.00  0.00           N  
ATOM   2242  H   HID   159      43.768  61.818  38.451  1.00  0.00           H  
ATOM   2243  CA  HID   159      42.746  63.320  39.467  1.00  0.00           C  
ATOM   2244  HA  HID   159      43.241  63.923  40.228  1.00  0.00           H  
ATOM   2245  CB  HID   159      42.931  64.058  38.159  1.00  0.00           C  
ATOM   2246  HB2 HID   159      42.654  63.406  37.330  1.00  0.00           H  
ATOM   2247  HB3 HID   159      42.159  64.811  38.001  1.00  0.00           H  
ATOM   2248  CG  HID   159      44.310  64.548  37.885  1.00  0.00           C  
ATOM   2249  ND1 HID   159      45.170  65.229  38.723  1.00  0.00           N  
ATOM   2250  HD1 HID   159      44.896  65.508  39.654  1.00  0.00           H  
ATOM   2251  CE1 HID   159      46.327  65.470  38.087  1.00  0.00           C  
ATOM   2252  HE1 HID   159      47.238  65.919  38.452  1.00  0.00           H  
ATOM   2253  NE2 HID   159      46.291  64.967  36.854  1.00  0.00           N  
ATOM   2254  CD2 HID   159      44.964  64.456  36.678  1.00  0.00           C  
ATOM   2255  HD2 HID   159      44.569  64.061  35.753  1.00  0.00           H  
ATOM   2256  C   HID   159      41.285  63.308  39.833  1.00  0.00           C  
ATOM   2257  O   HID   159      40.711  64.367  40.084  1.00  0.00           O  
ATOM   2258  N   ALA   160      40.726  62.117  40.116  1.00  0.00           N  
ATOM   2259  H   ALA   160      41.287  61.279  40.071  1.00  0.00           H  
ATOM   2260  CA  ALA   160      39.509  61.911  40.923  1.00  0.00           C  
ATOM   2261  HA  ALA   160      38.720  62.496  40.451  1.00  0.00           H  
ATOM   2262  CB  ALA   160      39.113  60.419  40.667  1.00  0.00           C  
ATOM   2263  HB1 ALA   160      38.944  60.211  39.610  1.00  0.00           H  
ATOM   2264  HB2 ALA   160      39.908  59.759  41.014  1.00  0.00           H  
ATOM   2265  HB3 ALA   160      38.195  60.247  41.229  1.00  0.00           H  
ATOM   2266  C   ALA   160      39.578  62.261  42.371  1.00  0.00           C  
ATOM   2267  O   ALA   160      38.618  62.769  42.944  1.00  0.00           O  
ATOM   2268  N   PHE   161      40.736  62.031  43.001  1.00  0.00           N  
ATOM   2269  H   PHE   161      41.507  61.658  42.465  1.00  0.00           H  
ATOM   2270  CA  PHE   161      40.955  62.304  44.424  1.00  0.00           C  
ATOM   2271  HA  PHE   161      40.072  62.737  44.894  1.00  0.00           H  
ATOM   2272  CB  PHE   161      41.320  60.930  44.969  1.00  0.00           C  
ATOM   2273  HB2 PHE   161      41.449  60.987  46.050  1.00  0.00           H  
ATOM   2274  HB3 PHE   161      42.324  60.708  44.606  1.00  0.00           H  
ATOM   2275  CG  PHE   161      40.300  59.829  44.758  1.00  0.00           C  
ATOM   2276  CD1 PHE   161      39.004  60.130  44.978  1.00  0.00           C  
ATOM   2277  HD1 PHE   161      38.634  61.098  45.282  1.00  0.00           H  
ATOM   2278  CE1 PHE   161      37.937  59.192  44.730  1.00  0.00           C  
ATOM   2279  HE1 PHE   161      36.911  59.442  44.958  1.00  0.00           H  
ATOM   2280  CZ  PHE   161      38.312  57.931  44.257  1.00  0.00           C  
ATOM   2281  HZ  PHE   161      37.642  57.101  44.085  1.00  0.00           H  
ATOM   2282  CE2 PHE   161      39.683  57.674  44.001  1.00  0.00           C  
ATOM   2283  HE2 PHE   161      39.935  56.706  43.594  1.00  0.00           H  
ATOM   2284  CD2 PHE   161      40.663  58.605  44.234  1.00  0.00           C  
ATOM   2285  HD2 PHE   161      41.696  58.388  44.006  1.00  0.00           H  
ATOM   2286  C   PHE   161      41.994  63.285  44.762  1.00  0.00           C  
ATOM   2287  O   PHE   161      41.923  63.921  45.849  1.00  0.00           O  
ATOM   2288  N   ASP   162      43.042  63.514  43.932  1.00  0.00           N  
ATOM   2289  H   ASP   162      43.004  62.978  43.076  1.00  0.00           H  
ATOM   2290  CA  ASP   162      44.183  64.420  44.179  1.00  0.00           C  
ATOM   2291  HA  ASP   162      44.608  64.292  45.174  1.00  0.00           H  
ATOM   2292  CB  ASP   162      45.242  64.069  43.202  1.00  0.00           C  
ATOM   2293  HB2 ASP   162      44.963  64.197  42.156  1.00  0.00           H  
ATOM   2294  HB3 ASP   162      45.353  62.991  43.313  1.00  0.00           H  
ATOM   2295  CG  ASP   162      46.572  64.761  43.464  1.00  0.00           C  
ATOM   2296  OD1 ASP   162      46.942  65.157  44.603  1.00  0.00           O  
ATOM   2297  OD2 ASP   162      47.446  64.788  42.510  1.00  0.00           O  
ATOM   2298  C   ASP   162      43.804  65.939  44.122  1.00  0.00           C  
ATOM   2299  O   ASP   162      42.773  66.289  43.539  1.00  0.00           O  
ATOM   2300  N   GLY   163      44.469  66.813  44.881  1.00  0.00           N  
ATOM   2301  H   GLY   163      45.252  66.492  45.433  1.00  0.00           H  
ATOM   2302  CA  GLY   163      44.264  68.261  45.165  1.00  0.00           C  
ATOM   2303  HA2 GLY   163      44.014  68.803  44.253  1.00  0.00           H  
ATOM   2304  HA3 GLY   163      45.208  68.671  45.526  1.00  0.00           H  
ATOM   2305  C   GLY   163      43.193  68.607  46.248  1.00  0.00           C  
ATOM   2306  O   GLY   163      43.418  69.600  46.989  1.00  0.00           O  
ATOM   2307  N   ALA   164      42.092  67.912  46.350  1.00  0.00           N  
ATOM   2308  H   ALA   164      41.942  67.101  45.767  1.00  0.00           H  
ATOM   2309  CA  ALA   164      41.075  68.045  47.488  1.00  0.00           C  
ATOM   2310  HA  ALA   164      40.608  69.018  47.338  1.00  0.00           H  
ATOM   2311  CB  ALA   164      39.966  66.990  47.371  1.00  0.00           C  
ATOM   2312  HB1 ALA   164      40.342  65.984  47.558  1.00  0.00           H  
ATOM   2313  HB2 ALA   164      39.420  67.028  46.428  1.00  0.00           H  
ATOM   2314  HB3 ALA   164      39.296  67.234  48.195  1.00  0.00           H  
ATOM   2315  C   ALA   164      41.854  68.097  48.940  1.00  0.00           C  
ATOM   2316  O   ALA   164      42.661  67.199  49.190  1.00  0.00           O  
ATOM   2317  N   PRO   165      41.635  69.099  49.820  1.00  0.00           N  
ATOM   2318  CD  PRO   165      40.799  70.318  49.573  1.00  0.00           C  
ATOM   2319  HD2 PRO   165      41.257  70.720  48.669  1.00  0.00           H  
ATOM   2320  HD3 PRO   165      39.805  69.961  49.304  1.00  0.00           H  
ATOM   2321  CG  PRO   165      40.884  71.285  50.789  1.00  0.00           C  
ATOM   2322  HG2 PRO   165      39.898  71.254  51.253  1.00  0.00           H  
ATOM   2323  HG3 PRO   165      41.225  72.281  50.506  1.00  0.00           H  
ATOM   2324  CB  PRO   165      41.900  70.576  51.751  1.00  0.00           C  
ATOM   2325  HB2 PRO   165      41.321  70.197  52.593  1.00  0.00           H  
ATOM   2326  HB3 PRO   165      42.671  71.223  52.171  1.00  0.00           H  
ATOM   2327  CA  PRO   165      42.509  69.351  50.894  1.00  0.00           C  
ATOM   2328  HA  PRO   165      43.460  69.738  50.528  1.00  0.00           H  
ATOM   2329  C   PRO   165      42.705  68.161  51.860  1.00  0.00           C  
ATOM   2330  O   PRO   165      43.850  67.862  52.161  1.00  0.00           O  
ATOM   2331  N   PHE   166      41.587  67.586  52.394  1.00  0.00           N  
ATOM   2332  H   PHE   166      40.638  67.778  52.107  1.00  0.00           H  
ATOM   2333  CA  PHE   166      41.680  66.402  53.244  1.00  0.00           C  
ATOM   2334  HA  PHE   166      42.436  66.596  54.005  1.00  0.00           H  
ATOM   2335  CB  PHE   166      40.407  66.190  53.976  1.00  0.00           C  
ATOM   2336  HB2 PHE   166      39.525  66.420  53.377  1.00  0.00           H  
ATOM   2337  HB3 PHE   166      40.243  65.147  54.246  1.00  0.00           H  
ATOM   2338  CG  PHE   166      40.242  66.888  55.346  1.00  0.00           C  
ATOM   2339  CD1 PHE   166      39.292  66.371  56.267  1.00  0.00           C  
ATOM   2340  HD1 PHE   166      38.759  65.443  56.117  1.00  0.00           H  
ATOM   2341  CE1 PHE   166      38.919  67.183  57.343  1.00  0.00           C  
ATOM   2342  HE1 PHE   166      38.163  66.831  58.028  1.00  0.00           H  
ATOM   2343  CZ  PHE   166      39.499  68.407  57.640  1.00  0.00           C  
ATOM   2344  HZ  PHE   166      39.276  68.918  58.565  1.00  0.00           H  
ATOM   2345  CE2 PHE   166      40.424  68.891  56.736  1.00  0.00           C  
ATOM   2346  HE2 PHE   166      40.955  69.823  56.861  1.00  0.00           H  
ATOM   2347  CD2 PHE   166      40.841  68.129  55.646  1.00  0.00           C  
ATOM   2348  HD2 PHE   166      41.605  68.542  55.004  1.00  0.00           H  
ATOM   2349  C   PHE   166      42.215  65.132  52.486  1.00  0.00           C  
ATOM   2350  O   PHE   166      42.894  64.293  53.050  1.00  0.00           O  
ATOM   2351  N   SER   167      42.054  64.998  51.144  1.00  0.00           N  
ATOM   2352  H   SER   167      41.420  65.584  50.620  1.00  0.00           H  
ATOM   2353  CA  SER   167      42.673  63.893  50.429  1.00  0.00           C  
ATOM   2354  HA  SER   167      42.389  62.978  50.948  1.00  0.00           H  
ATOM   2355  CB  SER   167      41.973  63.883  49.075  1.00  0.00           C  
ATOM   2356  HB2 SER   167      42.141  64.792  48.497  1.00  0.00           H  
ATOM   2357  HB3 SER   167      40.900  63.710  49.153  1.00  0.00           H  
ATOM   2358  OG  SER   167      42.549  62.843  48.298  1.00  0.00           O  
ATOM   2359  HG  SER   167      42.691  63.269  47.450  1.00  0.00           H  
ATOM   2360  C   SER   167      44.154  64.046  50.362  1.00  0.00           C  
ATOM   2361  O   SER   167      44.865  63.054  50.601  1.00  0.00           O  
ATOM   2362  N   ASP   168      44.661  65.235  50.038  1.00  0.00           N  
ATOM   2363  H   ASP   168      43.971  65.955  49.877  1.00  0.00           H  
ATOM   2364  CA  ASP   168      46.098  65.415  50.097  1.00  0.00           C  
ATOM   2365  HA  ASP   168      46.612  64.656  49.508  1.00  0.00           H  
ATOM   2366  CB  ASP   168      46.577  66.757  49.495  1.00  0.00           C  
ATOM   2367  HB2 ASP   168      45.996  67.597  49.876  1.00  0.00           H  
ATOM   2368  HB3 ASP   168      47.625  66.883  49.765  1.00  0.00           H  
ATOM   2369  CG  ASP   168      46.416  66.881  47.986  1.00  0.00           C  
ATOM   2370  OD1 ASP   168      46.123  65.919  47.258  1.00  0.00           O  
ATOM   2371  OD2 ASP   168      46.761  68.005  47.498  1.00  0.00           O  
ATOM   2372  C   ASP   168      46.667  65.338  51.509  1.00  0.00           C  
ATOM   2373  O   ASP   168      47.770  64.926  51.730  1.00  0.00           O  
ATOM   2374  N   LEU   169      45.890  65.757  52.531  1.00  0.00           N  
ATOM   2375  H   LEU   169      45.017  66.231  52.346  1.00  0.00           H  
ATOM   2376  CA  LEU   169      46.330  65.687  53.915  1.00  0.00           C  
ATOM   2377  HA  LEU   169      47.289  66.171  54.099  1.00  0.00           H  
ATOM   2378  CB  LEU   169      45.264  66.420  54.786  1.00  0.00           C  
ATOM   2379  HB2 LEU   169      45.203  67.473  54.512  1.00  0.00           H  
ATOM   2380  HB3 LEU   169      44.325  65.884  54.646  1.00  0.00           H  
ATOM   2381  CG  LEU   169      45.281  66.358  56.336  1.00  0.00           C  
ATOM   2382  HG  LEU   169      45.590  65.355  56.628  1.00  0.00           H  
ATOM   2383  CD1 LEU   169      46.282  67.390  56.700  1.00  0.00           C  
ATOM   2384 HD11 LEU   169      46.434  67.180  57.759  1.00  0.00           H  
ATOM   2385 HD12 LEU   169      47.223  67.189  56.189  1.00  0.00           H  
ATOM   2386 HD13 LEU   169      45.888  68.394  56.541  1.00  0.00           H  
ATOM   2387  CD2 LEU   169      43.894  66.637  56.916  1.00  0.00           C  
ATOM   2388 HD21 LEU   169      43.603  67.654  56.652  1.00  0.00           H  
ATOM   2389 HD22 LEU   169      43.959  66.519  57.997  1.00  0.00           H  
ATOM   2390 HD23 LEU   169      43.146  65.959  56.505  1.00  0.00           H  
ATOM   2391  C   LEU   169      46.410  64.297  54.484  1.00  0.00           C  
ATOM   2392  O   LEU   169      47.361  64.026  55.256  1.00  0.00           O  
ATOM   2393  N   VAL   170      45.406  63.457  54.125  1.00  0.00           N  
ATOM   2394  H   VAL   170      44.653  63.728  53.508  1.00  0.00           H  
ATOM   2395  CA  VAL   170      45.379  62.144  54.804  1.00  0.00           C  
ATOM   2396  HA  VAL   170      45.541  62.319  55.867  1.00  0.00           H  
ATOM   2397  CB  VAL   170      44.010  61.498  54.626  1.00  0.00           C  
ATOM   2398  HB  VAL   170      43.158  62.169  54.736  1.00  0.00           H  
ATOM   2399  CG1 VAL   170      43.679  60.992  53.191  1.00  0.00           C  
ATOM   2400 HG11 VAL   170      42.604  60.856  53.067  1.00  0.00           H  
ATOM   2401 HG12 VAL   170      43.990  61.753  52.476  1.00  0.00           H  
ATOM   2402 HG13 VAL   170      44.174  60.039  53.006  1.00  0.00           H  
ATOM   2403  CG2 VAL   170      43.721  60.387  55.683  1.00  0.00           C  
ATOM   2404 HG21 VAL   170      44.461  59.587  55.654  1.00  0.00           H  
ATOM   2405 HG22 VAL   170      42.765  59.900  55.495  1.00  0.00           H  
ATOM   2406 HG23 VAL   170      43.680  60.725  56.719  1.00  0.00           H  
ATOM   2407  C   VAL   170      46.458  61.255  54.221  1.00  0.00           C  
ATOM   2408  O   VAL   170      47.073  60.529  54.957  1.00  0.00           O  
ATOM   2409  N   ARG   171      46.882  61.421  52.969  1.00  0.00           N  
ATOM   2410  H   ARG   171      46.344  61.984  52.326  1.00  0.00           H  
ATOM   2411  CA  ARG   171      48.165  60.910  52.539  1.00  0.00           C  
ATOM   2412  HA  ARG   171      48.221  59.855  52.807  1.00  0.00           H  
ATOM   2413  CB  ARG   171      48.185  61.076  51.031  1.00  0.00           C  
ATOM   2414  HB2 ARG   171      47.886  62.085  50.749  1.00  0.00           H  
ATOM   2415  HB3 ARG   171      49.219  61.050  50.687  1.00  0.00           H  
ATOM   2416  CG  ARG   171      47.460  59.916  50.273  1.00  0.00           C  
ATOM   2417  HG2 ARG   171      46.858  59.330  50.968  1.00  0.00           H  
ATOM   2418  HG3 ARG   171      48.250  59.293  49.854  1.00  0.00           H  
ATOM   2419  CD  ARG   171      46.545  60.480  49.110  1.00  0.00           C  
ATOM   2420  HD2 ARG   171      46.182  59.605  48.571  1.00  0.00           H  
ATOM   2421  HD3 ARG   171      45.667  61.038  49.436  1.00  0.00           H  
ATOM   2422  NE  ARG   171      47.201  61.347  48.119  1.00  0.00           N  
ATOM   2423  HE  ARG   171      48.196  61.184  48.050  1.00  0.00           H  
ATOM   2424  CZ  ARG   171      46.767  62.445  47.560  1.00  0.00           C  
ATOM   2425  NH1 ARG   171      47.537  63.090  46.743  1.00  0.00           N  
ATOM   2426 HH11 ARG   171      48.485  62.831  46.508  1.00  0.00           H  
ATOM   2427 HH12 ARG   171      47.243  64.022  46.485  1.00  0.00           H  
ATOM   2428  NH2 ARG   171      45.608  63.052  47.859  1.00  0.00           N  
ATOM   2429 HH21 ARG   171      44.987  62.662  48.553  1.00  0.00           H  
ATOM   2430 HH22 ARG   171      45.466  63.991  47.514  1.00  0.00           H  
ATOM   2431  C   ARG   171      49.309  61.646  53.197  1.00  0.00           C  
ATOM   2432  O   ARG   171      50.071  60.865  53.775  1.00  0.00           O  
ATOM   2433  N   GLU   172      49.388  62.995  53.427  1.00  0.00           N  
ATOM   2434  H   GLU   172      48.610  63.558  53.114  1.00  0.00           H  
ATOM   2435  CA  GLU   172      50.401  63.587  54.214  1.00  0.00           C  
ATOM   2436  HA  GLU   172      51.394  63.323  53.852  1.00  0.00           H  
ATOM   2437  CB  GLU   172      50.202  65.124  54.074  1.00  0.00           C  
ATOM   2438  HB2 GLU   172      49.166  65.463  54.091  1.00  0.00           H  
ATOM   2439  HB3 GLU   172      50.704  65.596  54.919  1.00  0.00           H  
ATOM   2440  CG  GLU   172      50.893  65.760  52.836  1.00  0.00           C  
ATOM   2441  HG2 GLU   172      50.850  66.848  52.885  1.00  0.00           H  
ATOM   2442  HG3 GLU   172      50.278  65.465  51.986  1.00  0.00           H  
ATOM   2443  CD  GLU   172      52.442  65.412  52.735  1.00  0.00           C  
ATOM   2444  OE1 GLU   172      52.842  64.552  51.836  1.00  0.00           O  
ATOM   2445  OE2 GLU   172      53.161  65.763  53.636  1.00  0.00           O  
ATOM   2446  C   GLU   172      50.499  63.147  55.683  1.00  0.00           C  
ATOM   2447  O   GLU   172      51.582  63.300  56.269  1.00  0.00           O  
ATOM   2448  N   ARG   173      49.396  62.719  56.382  1.00  0.00           N  
ATOM   2449  H   ARG   173      48.497  62.859  55.945  1.00  0.00           H  
ATOM   2450  CA  ARG   173      49.422  62.079  57.730  1.00  0.00           C  
ATOM   2451  HA  ARG   173      50.243  62.532  58.287  1.00  0.00           H  
ATOM   2452  CB  ARG   173      47.974  62.199  58.383  1.00  0.00           C  
ATOM   2453  HB2 ARG   173      47.310  61.651  57.714  1.00  0.00           H  
ATOM   2454  HB3 ARG   173      47.989  61.674  59.338  1.00  0.00           H  
ATOM   2455  CG  ARG   173      47.513  63.656  58.617  1.00  0.00           C  
ATOM   2456  HG2 ARG   173      46.424  63.663  58.566  1.00  0.00           H  
ATOM   2457  HG3 ARG   173      47.930  64.257  57.808  1.00  0.00           H  
ATOM   2458  CD  ARG   173      48.134  64.145  59.971  1.00  0.00           C  
ATOM   2459  HD2 ARG   173      47.784  63.507  60.783  1.00  0.00           H  
ATOM   2460  HD3 ARG   173      49.204  63.958  59.881  1.00  0.00           H  
ATOM   2461  NE  ARG   173      48.085  65.624  60.198  1.00  0.00           N  
ATOM   2462  HE  ARG   173      48.904  66.182  60.003  1.00  0.00           H  
ATOM   2463  CZ  ARG   173      46.985  66.226  60.500  1.00  0.00           C  
ATOM   2464  NH1 ARG   173      45.870  65.590  60.433  1.00  0.00           N  
ATOM   2465 HH11 ARG   173      45.827  64.591  60.286  1.00  0.00           H  
ATOM   2466 HH12 ARG   173      44.999  66.033  60.689  1.00  0.00           H  
ATOM   2467  NH2 ARG   173      47.110  67.461  60.837  1.00  0.00           N  
ATOM   2468 HH21 ARG   173      48.017  67.905  60.853  1.00  0.00           H  
ATOM   2469 HH22 ARG   173      46.300  68.053  60.723  1.00  0.00           H  
ATOM   2470  C   ARG   173      49.819  60.643  57.695  1.00  0.00           C  
ATOM   2471  O   ARG   173      50.727  60.221  58.478  1.00  0.00           O  
ATOM   2472  N   LEU   174      49.246  59.907  56.751  1.00  0.00           N  
ATOM   2473  H   LEU   174      48.457  60.321  56.275  1.00  0.00           H  
ATOM   2474  CA  LEU   174      49.614  58.514  56.517  1.00  0.00           C  
ATOM   2475  HA  LEU   174      49.424  57.889  57.389  1.00  0.00           H  
ATOM   2476  CB  LEU   174      48.768  57.896  55.394  1.00  0.00           C  
ATOM   2477  HB2 LEU   174      49.311  57.020  55.038  1.00  0.00           H  
ATOM   2478  HB3 LEU   174      48.704  58.557  54.530  1.00  0.00           H  
ATOM   2479  CG  LEU   174      47.254  57.508  55.676  1.00  0.00           C  
ATOM   2480  HG  LEU   174      46.723  58.290  56.220  1.00  0.00           H  
ATOM   2481  CD1 LEU   174      46.560  57.376  54.327  1.00  0.00           C  
ATOM   2482 HD11 LEU   174      45.485  57.216  54.414  1.00  0.00           H  
ATOM   2483 HD12 LEU   174      46.483  58.348  53.840  1.00  0.00           H  
ATOM   2484 HD13 LEU   174      47.107  56.707  53.663  1.00  0.00           H  
ATOM   2485  CD2 LEU   174      47.121  56.181  56.365  1.00  0.00           C  
ATOM   2486 HD21 LEU   174      47.633  55.451  55.738  1.00  0.00           H  
ATOM   2487 HD22 LEU   174      47.426  56.111  57.409  1.00  0.00           H  
ATOM   2488 HD23 LEU   174      46.042  56.032  56.331  1.00  0.00           H  
ATOM   2489  C   LEU   174      51.079  58.329  56.256  1.00  0.00           C  
ATOM   2490  O   LEU   174      51.623  57.403  56.777  1.00  0.00           O  
ATOM   2491  N   ALA   175      51.699  59.250  55.554  1.00  0.00           N  
ATOM   2492  H   ALA   175      51.163  60.006  55.151  1.00  0.00           H  
ATOM   2493  CA  ALA   175      53.150  59.280  55.357  1.00  0.00           C  
ATOM   2494  HA  ALA   175      53.395  58.327  54.889  1.00  0.00           H  
ATOM   2495  CB  ALA   175      53.370  60.438  54.417  1.00  0.00           C  
ATOM   2496  HB1 ALA   175      53.154  61.425  54.825  1.00  0.00           H  
ATOM   2497  HB2 ALA   175      54.405  60.267  54.120  1.00  0.00           H  
ATOM   2498  HB3 ALA   175      52.855  60.209  53.483  1.00  0.00           H  
ATOM   2499  C   ALA   175      54.069  59.309  56.536  1.00  0.00           C  
ATOM   2500  O   ALA   175      55.267  59.040  56.393  1.00  0.00           O  
ATOM   2501  N   ALA   176      53.562  59.559  57.731  1.00  0.00           N  
ATOM   2502  H   ALA   176      52.580  59.788  57.789  1.00  0.00           H  
ATOM   2503  CA  ALA   176      54.287  59.563  58.986  1.00  0.00           C  
ATOM   2504  HA  ALA   176      55.254  60.057  58.892  1.00  0.00           H  
ATOM   2505  CB  ALA   176      53.449  60.315  60.024  1.00  0.00           C  
ATOM   2506  HB1 ALA   176      54.001  60.301  60.964  1.00  0.00           H  
ATOM   2507  HB2 ALA   176      52.450  59.923  60.213  1.00  0.00           H  
ATOM   2508  HB3 ALA   176      53.467  61.332  59.630  1.00  0.00           H  
ATOM   2509  C   ALA   176      54.710  58.134  59.440  1.00  0.00           C  
ATOM   2510  O   ALA   176      55.696  57.890  60.082  1.00  0.00           O  
ATOM   2511  N   VAL   177      53.798  57.143  59.127  1.00  0.00           N  
ATOM   2512  H   VAL   177      52.928  57.430  58.703  1.00  0.00           H  
ATOM   2513  CA  VAL   177      54.007  55.716  59.474  1.00  0.00           C  
ATOM   2514  HA  VAL   177      55.015  55.754  59.889  1.00  0.00           H  
ATOM   2515  CB  VAL   177      53.033  55.327  60.588  1.00  0.00           C  
ATOM   2516  HB  VAL   177      53.160  55.992  61.441  1.00  0.00           H  
ATOM   2517  CG1 VAL   177      51.626  55.319  60.098  1.00  0.00           C  
ATOM   2518 HG11 VAL   177      51.282  56.274  59.701  1.00  0.00           H  
ATOM   2519 HG12 VAL   177      50.877  54.981  60.814  1.00  0.00           H  
ATOM   2520 HG13 VAL   177      51.468  54.611  59.285  1.00  0.00           H  
ATOM   2521  CG2 VAL   177      53.363  53.926  61.126  1.00  0.00           C  
ATOM   2522 HG21 VAL   177      53.112  53.193  60.360  1.00  0.00           H  
ATOM   2523 HG22 VAL   177      52.722  53.544  61.921  1.00  0.00           H  
ATOM   2524 HG23 VAL   177      54.418  53.894  61.400  1.00  0.00           H  
ATOM   2525  C   VAL   177      54.161  54.764  58.275  1.00  0.00           C  
ATOM   2526  O   VAL   177      54.948  53.854  58.402  1.00  0.00           O  
ATOM   2527  N   VAL   178      53.381  54.919  57.116  1.00  0.00           N  
ATOM   2528  H   VAL   178      52.900  55.794  56.964  1.00  0.00           H  
ATOM   2529  CA  VAL   178      53.529  54.010  55.981  1.00  0.00           C  
ATOM   2530  HA  VAL   178      53.316  52.989  56.298  1.00  0.00           H  
ATOM   2531  CB  VAL   178      52.506  54.346  54.874  1.00  0.00           C  
ATOM   2532  HB  VAL   178      52.551  55.409  54.637  1.00  0.00           H  
ATOM   2533  CG1 VAL   178      52.709  53.509  53.708  1.00  0.00           C  
ATOM   2534 HG11 VAL   178      52.675  52.449  53.958  1.00  0.00           H  
ATOM   2535 HG12 VAL   178      51.981  53.604  52.903  1.00  0.00           H  
ATOM   2536 HG13 VAL   178      53.684  53.721  53.270  1.00  0.00           H  
ATOM   2537  CG2 VAL   178      51.083  54.192  55.387  1.00  0.00           C  
ATOM   2538 HG21 VAL   178      50.369  54.413  54.593  1.00  0.00           H  
ATOM   2539 HG22 VAL   178      50.939  54.892  56.210  1.00  0.00           H  
ATOM   2540 HG23 VAL   178      51.047  53.161  55.740  1.00  0.00           H  
ATOM   2541  C   VAL   178      54.928  54.044  55.388  1.00  0.00           C  
ATOM   2542  O   VAL   178      55.495  52.992  55.067  1.00  0.00           O  
ATOM   2543  N   ASP   179      55.489  55.303  55.294  1.00  0.00           N  
ATOM   2544  H   ASP   179      54.952  56.104  55.592  1.00  0.00           H  
ATOM   2545  CA  ASP   179      56.667  55.518  54.454  1.00  0.00           C  
ATOM   2546  HA  ASP   179      56.589  54.855  53.593  1.00  0.00           H  
ATOM   2547  CB  ASP   179      56.662  56.984  53.951  1.00  0.00           C  
ATOM   2548  HB2 ASP   179      56.664  57.673  54.796  1.00  0.00           H  
ATOM   2549  HB3 ASP   179      57.577  57.201  53.400  1.00  0.00           H  
ATOM   2550  CG  ASP   179      55.451  57.293  53.068  1.00  0.00           C  
ATOM   2551  OD1 ASP   179      54.696  56.357  52.719  1.00  0.00           O  
ATOM   2552  OD2 ASP   179      55.375  58.454  52.659  1.00  0.00           O  
ATOM   2553  C   ASP   179      58.027  55.110  55.049  1.00  0.00           C  
ATOM   2554  O   ASP   179      59.038  55.283  54.400  1.00  0.00           O  
ATOM   2555  N   GLN   180      58.014  54.586  56.265  1.00  0.00           N  
ATOM   2556  H   GLN   180      57.143  54.414  56.747  1.00  0.00           H  
ATOM   2557  CA  GLN   180      59.338  54.442  56.922  1.00  0.00           C  
ATOM   2558  HA  GLN   180      59.959  55.313  56.715  1.00  0.00           H  
ATOM   2559  CB  GLN   180      59.187  54.400  58.451  1.00  0.00           C  
ATOM   2560  HB2 GLN   180      60.151  54.532  58.941  1.00  0.00           H  
ATOM   2561  HB3 GLN   180      58.773  53.418  58.681  1.00  0.00           H  
ATOM   2562  CG  GLN   180      58.191  55.431  59.007  1.00  0.00           C  
ATOM   2563  HG2 GLN   180      58.360  56.415  58.568  1.00  0.00           H  
ATOM   2564  HG3 GLN   180      57.148  55.127  58.920  1.00  0.00           H  
ATOM   2565  CD  GLN   180      58.348  55.382  60.551  1.00  0.00           C  
ATOM   2566  OE1 GLN   180      57.608  54.652  61.322  1.00  0.00           O  
ATOM   2567  NE2 GLN   180      59.240  56.179  61.137  1.00  0.00           N  
ATOM   2568 HE21 GLN   180      59.753  56.703  60.442  1.00  0.00           H  
ATOM   2569 HE22 GLN   180      59.366  56.213  62.139  1.00  0.00           H  
ATOM   2570  C   GLN   180      60.202  53.234  56.414  1.00  0.00           C  
ATOM   2571  O   GLN   180      59.664  52.217  55.940  1.00  0.00           O  
ATOM   2572  N   GLY   181      61.505  53.461  56.242  1.00  0.00           N  
ATOM   2573  H   GLY   181      61.899  54.346  56.526  1.00  0.00           H  
ATOM   2574  CA  GLY   181      62.332  52.725  55.376  1.00  0.00           C  
ATOM   2575  HA2 GLY   181      62.249  51.665  55.615  1.00  0.00           H  
ATOM   2576  HA3 GLY   181      63.339  53.069  55.611  1.00  0.00           H  
ATOM   2577  C   GLY   181      62.057  52.907  53.882  1.00  0.00           C  
ATOM   2578  O   GLY   181      62.980  53.032  53.096  1.00  0.00           O  
ATOM   2579  N   ARG   182      60.758  53.002  53.430  1.00  0.00           N  
ATOM   2580  H   ARG   182      60.034  53.253  54.088  1.00  0.00           H  
ATOM   2581  CA  ARG   182      60.451  53.001  52.009  1.00  0.00           C  
ATOM   2582  HA  ARG   182      60.886  52.092  51.594  1.00  0.00           H  
ATOM   2583  CB  ARG   182      58.964  52.872  51.786  1.00  0.00           C  
ATOM   2584  HB2 ARG   182      58.425  53.778  52.060  1.00  0.00           H  
ATOM   2585  HB3 ARG   182      58.836  52.543  50.754  1.00  0.00           H  
ATOM   2586  CG  ARG   182      58.183  51.822  52.585  1.00  0.00           C  
ATOM   2587  HG2 ARG   182      58.305  52.022  53.650  1.00  0.00           H  
ATOM   2588  HG3 ARG   182      58.566  50.841  52.304  1.00  0.00           H  
ATOM   2589  CD  ARG   182      56.733  51.950  52.232  1.00  0.00           C  
ATOM   2590  HD2 ARG   182      56.639  51.772  51.161  1.00  0.00           H  
ATOM   2591  HD3 ARG   182      56.297  52.895  52.557  1.00  0.00           H  
ATOM   2592  NE  ARG   182      55.867  50.903  52.764  1.00  0.00           N  
ATOM   2593  HE  ARG   182      55.971  50.511  53.689  1.00  0.00           H  
ATOM   2594  CZ  ARG   182      54.904  50.245  52.138  1.00  0.00           C  
ATOM   2595  NH1 ARG   182      54.198  49.411  52.833  1.00  0.00           N  
ATOM   2596 HH11 ARG   182      54.412  49.283  53.811  1.00  0.00           H  
ATOM   2597 HH12 ARG   182      53.400  48.910  52.468  1.00  0.00           H  
ATOM   2598  NH2 ARG   182      54.495  50.600  51.041  1.00  0.00           N  
ATOM   2599 HH21 ARG   182      54.915  51.391  50.574  1.00  0.00           H  
ATOM   2600 HH22 ARG   182      53.777  50.039  50.606  1.00  0.00           H  
ATOM   2601  C   ARG   182      61.016  54.163  51.190  1.00  0.00           C  
ATOM   2602  O   ARG   182      60.918  55.326  51.589  1.00  0.00           O  
ATOM   2603  N   THR   183      61.619  53.865  50.041  1.00  0.00           N  
ATOM   2604  H   THR   183      61.639  52.894  49.762  1.00  0.00           H  
ATOM   2605  CA  THR   183      62.026  54.837  49.061  1.00  0.00           C  
ATOM   2606  HA  THR   183      62.217  55.791  49.553  1.00  0.00           H  
ATOM   2607  CB  THR   183      63.415  54.615  48.372  1.00  0.00           C  
ATOM   2608  HB  THR   183      63.600  55.368  47.605  1.00  0.00           H  
ATOM   2609  CG2 THR   183      64.627  54.826  49.369  1.00  0.00           C  
ATOM   2610 HG21 THR   183      65.557  54.855  48.801  1.00  0.00           H  
ATOM   2611 HG22 THR   183      64.578  53.921  49.973  1.00  0.00           H  
ATOM   2612 HG23 THR   183      64.478  55.709  49.991  1.00  0.00           H  
ATOM   2613  OG1 THR   183      63.619  53.313  47.762  1.00  0.00           O  
ATOM   2614  HG1 THR   183      63.610  52.629  48.436  1.00  0.00           H  
ATOM   2615  C   THR   183      60.749  55.222  48.177  1.00  0.00           C  
ATOM   2616  O   THR   183      59.712  54.629  48.249  1.00  0.00           O  
ATOM   2617  N   PRO   184      60.803  56.393  47.597  1.00  0.00           N  
ATOM   2618  CD  PRO   184      61.831  57.397  47.828  1.00  0.00           C  
ATOM   2619  HD2 PRO   184      62.106  57.598  48.863  1.00  0.00           H  
ATOM   2620  HD3 PRO   184      62.720  57.114  47.265  1.00  0.00           H  
ATOM   2621  CG  PRO   184      61.324  58.742  47.279  1.00  0.00           C  
ATOM   2622  HG2 PRO   184      62.143  59.374  46.936  1.00  0.00           H  
ATOM   2623  HG3 PRO   184      60.814  59.440  47.943  1.00  0.00           H  
ATOM   2624  CB  PRO   184      60.259  58.312  46.237  1.00  0.00           C  
ATOM   2625  HB2 PRO   184      60.753  58.165  45.277  1.00  0.00           H  
ATOM   2626  HB3 PRO   184      59.505  59.100  46.227  1.00  0.00           H  
ATOM   2627  CA  PRO   184      59.636  57.064  46.968  1.00  0.00           C  
ATOM   2628  HA  PRO   184      58.942  57.408  47.735  1.00  0.00           H  
ATOM   2629  C   PRO   184      58.779  56.205  46.091  1.00  0.00           C  
ATOM   2630  O   PRO   184      57.596  56.411  46.291  1.00  0.00           O  
ATOM   2631  N   ALA   185      59.285  55.280  45.234  1.00  0.00           N  
ATOM   2632  H   ALA   185      60.273  55.135  45.083  1.00  0.00           H  
ATOM   2633  CA  ALA   185      58.311  54.485  44.435  1.00  0.00           C  
ATOM   2634  HA  ALA   185      57.797  55.180  43.771  1.00  0.00           H  
ATOM   2635  CB  ALA   185      59.129  53.533  43.554  1.00  0.00           C  
ATOM   2636  HB1 ALA   185      59.688  52.916  44.257  1.00  0.00           H  
ATOM   2637  HB2 ALA   185      58.554  52.957  42.830  1.00  0.00           H  
ATOM   2638  HB3 ALA   185      59.914  54.105  43.059  1.00  0.00           H  
ATOM   2639  C   ALA   185      57.298  53.604  45.278  1.00  0.00           C  
ATOM   2640  O   ALA   185      56.230  53.316  44.749  1.00  0.00           O  
ATOM   2641  N   PHE   186      57.589  53.359  46.531  1.00  0.00           N  
ATOM   2642  H   PHE   186      58.423  53.817  46.871  1.00  0.00           H  
ATOM   2643  CA  PHE   186      56.927  52.503  47.486  1.00  0.00           C  
ATOM   2644  HA  PHE   186      56.234  51.798  47.026  1.00  0.00           H  
ATOM   2645  CB  PHE   186      58.008  51.704  48.222  1.00  0.00           C  
ATOM   2646  HB2 PHE   186      58.587  52.372  48.859  1.00  0.00           H  
ATOM   2647  HB3 PHE   186      57.489  51.144  49.000  1.00  0.00           H  
ATOM   2648  CG  PHE   186      58.868  50.771  47.348  1.00  0.00           C  
ATOM   2649  CD1 PHE   186      58.381  49.559  46.812  1.00  0.00           C  
ATOM   2650  HD1 PHE   186      57.367  49.236  46.997  1.00  0.00           H  
ATOM   2651  CE1 PHE   186      59.193  48.781  46.080  1.00  0.00           C  
ATOM   2652  HE1 PHE   186      58.875  47.834  45.668  1.00  0.00           H  
ATOM   2653  CZ  PHE   186      60.469  49.214  45.704  1.00  0.00           C  
ATOM   2654  HZ  PHE   186      61.027  48.522  45.091  1.00  0.00           H  
ATOM   2655  CE2 PHE   186      60.988  50.473  46.160  1.00  0.00           C  
ATOM   2656  HE2 PHE   186      61.947  50.837  45.821  1.00  0.00           H  
ATOM   2657  CD2 PHE   186      60.157  51.218  47.048  1.00  0.00           C  
ATOM   2658  HD2 PHE   186      60.572  52.152  47.398  1.00  0.00           H  
ATOM   2659  C   PHE   186      56.056  53.295  48.464  1.00  0.00           C  
ATOM   2660  O   PHE   186      55.393  52.706  49.277  1.00  0.00           O  
ATOM   2661  N   ARG   187      56.238  54.663  48.527  1.00  0.00           N  
ATOM   2662  H   ARG   187      56.665  55.066  47.706  1.00  0.00           H  
ATOM   2663  CA  ARG   187      55.605  55.600  49.533  1.00  0.00           C  
ATOM   2664  HA  ARG   187      55.609  55.037  50.467  1.00  0.00           H  
ATOM   2665  CB  ARG   187      56.353  56.928  49.599  1.00  0.00           C  
ATOM   2666  HB2 ARG   187      56.568  57.303  48.599  1.00  0.00           H  
ATOM   2667  HB3 ARG   187      55.773  57.624  50.206  1.00  0.00           H  
ATOM   2668  CG  ARG   187      57.717  56.762  50.345  1.00  0.00           C  
ATOM   2669  HG2 ARG   187      57.456  56.418  51.346  1.00  0.00           H  
ATOM   2670  HG3 ARG   187      58.444  56.123  49.844  1.00  0.00           H  
ATOM   2671  CD  ARG   187      58.416  58.150  50.528  1.00  0.00           C  
ATOM   2672  HD2 ARG   187      57.697  58.786  51.045  1.00  0.00           H  
ATOM   2673  HD3 ARG   187      58.535  58.593  49.539  1.00  0.00           H  
ATOM   2674  NE  ARG   187      59.670  58.093  51.277  1.00  0.00           N  
ATOM   2675  HE  ARG   187      59.954  57.229  51.716  1.00  0.00           H  
ATOM   2676  CZ  ARG   187      60.523  59.053  51.495  1.00  0.00           C  
ATOM   2677  NH1 ARG   187      60.524  60.255  50.920  1.00  0.00           N  
ATOM   2678 HH11 ARG   187      59.906  60.413  50.137  1.00  0.00           H  
ATOM   2679 HH12 ARG   187      61.168  60.965  51.239  1.00  0.00           H  
ATOM   2680  NH2 ARG   187      61.508  58.855  52.286  1.00  0.00           N  
ATOM   2681 HH21 ARG   187      61.636  58.016  52.833  1.00  0.00           H  
ATOM   2682 HH22 ARG   187      62.096  59.635  52.545  1.00  0.00           H  
ATOM   2683  C   ARG   187      54.145  55.824  49.230  1.00  0.00           C  
ATOM   2684  O   ARG   187      53.694  55.593  48.064  1.00  0.00           O  
ATOM   2685  N   VAL   188      53.358  56.360  50.239  1.00  0.00           N  
ATOM   2686  H   VAL   188      53.837  56.511  51.116  1.00  0.00           H  
ATOM   2687  CA  VAL   188      51.851  56.479  50.129  1.00  0.00           C  
ATOM   2688  HA  VAL   188      51.428  55.545  49.758  1.00  0.00           H  
ATOM   2689  CB  VAL   188      51.195  56.821  51.462  1.00  0.00           C  
ATOM   2690  HB  VAL   188      51.702  56.179  52.182  1.00  0.00           H  
ATOM   2691  CG1 VAL   188      51.388  58.287  51.761  1.00  0.00           C  
ATOM   2692 HG11 VAL   188      51.167  58.563  52.792  1.00  0.00           H  
ATOM   2693 HG12 VAL   188      50.823  58.970  51.126  1.00  0.00           H  
ATOM   2694 HG13 VAL   188      52.440  58.502  51.574  1.00  0.00           H  
ATOM   2695  CG2 VAL   188      49.684  56.439  51.459  1.00  0.00           C  
ATOM   2696 HG21 VAL   188      49.185  56.643  52.407  1.00  0.00           H  
ATOM   2697 HG22 VAL   188      49.490  55.372  51.346  1.00  0.00           H  
ATOM   2698 HG23 VAL   188      49.123  56.853  50.622  1.00  0.00           H  
ATOM   2699  C   VAL   188      51.439  57.385  48.971  1.00  0.00           C  
ATOM   2700  O   VAL   188      52.151  58.303  48.486  1.00  0.00           O  
ATOM   2701  N   GLN   189      50.284  57.035  48.334  1.00  0.00           N  
ATOM   2702  H   GLN   189      49.636  56.406  48.786  1.00  0.00           H  
ATOM   2703  CA  GLN   189      49.904  57.559  47.021  1.00  0.00           C  
ATOM   2704  HA  GLN   189      50.540  58.427  46.845  1.00  0.00           H  
ATOM   2705  CB  GLN   189      49.814  56.336  46.066  1.00  0.00           C  
ATOM   2706  HB2 GLN   189      49.444  56.657  45.092  1.00  0.00           H  
ATOM   2707  HB3 GLN   189      49.140  55.590  46.486  1.00  0.00           H  
ATOM   2708  CG  GLN   189      51.225  55.702  45.791  1.00  0.00           C  
ATOM   2709  HG2 GLN   189      51.587  55.444  46.786  1.00  0.00           H  
ATOM   2710  HG3 GLN   189      51.204  54.833  45.133  1.00  0.00           H  
ATOM   2711  CD  GLN   189      52.192  56.699  45.122  1.00  0.00           C  
ATOM   2712  OE1 GLN   189      51.995  57.225  44.035  1.00  0.00           O  
ATOM   2713  NE2 GLN   189      53.297  57.001  45.694  1.00  0.00           N  
ATOM   2714 HE21 GLN   189      53.600  56.674  46.600  1.00  0.00           H  
ATOM   2715 HE22 GLN   189      53.966  57.583  45.210  1.00  0.00           H  
ATOM   2716  C   GLN   189      48.389  58.044  47.155  1.00  0.00           C  
ATOM   2717  O   GLN   189      47.660  57.535  48.011  1.00  0.00           O  
ATOM   2718  N   PRO   190      47.851  58.854  46.224  1.00  0.00           N  
ATOM   2719  CD  PRO   190      48.786  59.438  45.196  1.00  0.00           C  
ATOM   2720  HD2 PRO   190      49.137  60.418  45.520  1.00  0.00           H  
ATOM   2721  HD3 PRO   190      49.548  58.762  44.808  1.00  0.00           H  
ATOM   2722  CG  PRO   190      47.816  59.852  44.061  1.00  0.00           C  
ATOM   2723  HG2 PRO   190      47.839  59.028  43.348  1.00  0.00           H  
ATOM   2724  HG3 PRO   190      48.067  60.772  43.532  1.00  0.00           H  
ATOM   2725  CB  PRO   190      46.393  59.905  44.629  1.00  0.00           C  
ATOM   2726  HB2 PRO   190      46.254  60.910  45.027  1.00  0.00           H  
ATOM   2727  HB3 PRO   190      45.620  59.781  43.871  1.00  0.00           H  
ATOM   2728  CA  PRO   190      46.457  58.863  45.804  1.00  0.00           C  
ATOM   2729  HA  PRO   190      45.821  59.131  46.647  1.00  0.00           H  
ATOM   2730  C   PRO   190      46.074  57.498  45.152  1.00  0.00           C  
ATOM   2731  O   PRO   190      46.869  56.826  44.530  1.00  0.00           O  
ATOM   2732  N   MET   191      44.793  57.152  45.139  1.00  0.00           N  
ATOM   2733  H   MET   191      44.143  57.775  45.595  1.00  0.00           H  
ATOM   2734  CA  MET   191      44.412  55.978  44.398  1.00  0.00           C  
ATOM   2735  HA  MET   191      45.089  55.124  44.404  1.00  0.00           H  
ATOM   2736  CB  MET   191      43.076  55.466  45.051  1.00  0.00           C  
ATOM   2737  HB2 MET   191      43.349  55.051  46.021  1.00  0.00           H  
ATOM   2738  HB3 MET   191      42.501  56.332  45.381  1.00  0.00           H  
ATOM   2739  CG  MET   191      42.197  54.518  44.262  1.00  0.00           C  
ATOM   2740  HG2 MET   191      41.536  54.144  45.045  1.00  0.00           H  
ATOM   2741  HG3 MET   191      41.655  55.013  43.456  1.00  0.00           H  
ATOM   2742  SD  MET   191      42.967  53.076  43.611  1.00  0.00           S  
ATOM   2743  CE  MET   191      43.545  52.212  45.152  1.00  0.00           C  
ATOM   2744  HE1 MET   191      42.734  51.666  45.634  1.00  0.00           H  
ATOM   2745  HE2 MET   191      43.970  52.879  45.902  1.00  0.00           H  
ATOM   2746  HE3 MET   191      44.253  51.418  44.913  1.00  0.00           H  
ATOM   2747  C   MET   191      44.146  56.278  42.897  1.00  0.00           C  
ATOM   2748  O   MET   191      43.405  57.187  42.573  1.00  0.00           O  
ATOM   2749  N   PRO   192      44.669  55.390  41.960  1.00  0.00           N  
ATOM   2750  CD  PRO   192      45.755  54.447  42.137  1.00  0.00           C  
ATOM   2751  HD2 PRO   192      46.372  54.719  42.994  1.00  0.00           H  
ATOM   2752  HD3 PRO   192      45.392  53.419  42.173  1.00  0.00           H  
ATOM   2753  CG  PRO   192      46.586  54.631  40.908  1.00  0.00           C  
ATOM   2754  HG2 PRO   192      47.235  53.796  40.646  1.00  0.00           H  
ATOM   2755  HG3 PRO   192      47.227  55.475  41.161  1.00  0.00           H  
ATOM   2756  CB  PRO   192      45.529  54.870  39.778  1.00  0.00           C  
ATOM   2757  HB2 PRO   192      45.148  53.947  39.342  1.00  0.00           H  
ATOM   2758  HB3 PRO   192      45.959  55.582  39.074  1.00  0.00           H  
ATOM   2759  CA  PRO   192      44.325  55.462  40.524  1.00  0.00           C  
ATOM   2760  HA  PRO   192      44.224  56.508  40.232  1.00  0.00           H  
ATOM   2761  C   PRO   192      42.966  54.688  40.243  1.00  0.00           C  
ATOM   2762  O   PRO   192      42.851  53.435  40.336  1.00  0.00           O  
ATOM   2763  N   LEU   193      41.976  55.475  39.968  1.00  0.00           N  
ATOM   2764  H   LEU   193      42.155  56.468  39.917  1.00  0.00           H  
ATOM   2765  CA  LEU   193      40.618  55.120  39.659  1.00  0.00           C  
ATOM   2766  HA  LEU   193      40.477  54.149  40.133  1.00  0.00           H  
ATOM   2767  CB  LEU   193      39.719  56.162  40.340  1.00  0.00           C  
ATOM   2768  HB2 LEU   193      40.155  56.364  41.318  1.00  0.00           H  
ATOM   2769  HB3 LEU   193      39.724  57.132  39.844  1.00  0.00           H  
ATOM   2770  CG  LEU   193      38.212  55.817  40.416  1.00  0.00           C  
ATOM   2771  HG  LEU   193      37.864  55.575  39.412  1.00  0.00           H  
ATOM   2772  CD1 LEU   193      37.915  54.692  41.416  1.00  0.00           C  
ATOM   2773 HD11 LEU   193      38.560  53.846  41.178  1.00  0.00           H  
ATOM   2774 HD12 LEU   193      36.879  54.366  41.319  1.00  0.00           H  
ATOM   2775 HD13 LEU   193      38.130  54.989  42.443  1.00  0.00           H  
ATOM   2776  CD2 LEU   193      37.425  57.022  40.883  1.00  0.00           C  
ATOM   2777 HD21 LEU   193      37.817  57.352  41.845  1.00  0.00           H  
ATOM   2778 HD22 LEU   193      36.410  56.680  41.085  1.00  0.00           H  
ATOM   2779 HD23 LEU   193      37.654  57.809  40.164  1.00  0.00           H  
ATOM   2780  C   LEU   193      40.382  55.050  38.185  1.00  0.00           C  
ATOM   2781  O   LEU   193      40.757  55.998  37.396  1.00  0.00           O  
ATOM   2782  N   ALA   194      39.706  54.044  37.674  1.00  0.00           N  
ATOM   2783  H   ALA   194      39.282  53.375  38.301  1.00  0.00           H  
ATOM   2784  CA  ALA   194      39.209  53.940  36.294  1.00  0.00           C  
ATOM   2785  HA  ALA   194      39.974  54.442  35.701  1.00  0.00           H  
ATOM   2786  CB  ALA   194      39.096  52.540  35.894  1.00  0.00           C  
ATOM   2787  HB1 ALA   194      38.800  52.428  34.851  1.00  0.00           H  
ATOM   2788  HB2 ALA   194      40.032  52.002  36.048  1.00  0.00           H  
ATOM   2789  HB3 ALA   194      38.276  52.021  36.390  1.00  0.00           H  
ATOM   2790  C   ALA   194      37.971  54.785  36.207  1.00  0.00           C  
ATOM   2791  O   ALA   194      37.048  54.556  36.988  1.00  0.00           O  
ATOM   2792  N   VAL   195      37.844  55.752  35.330  1.00  0.00           N  
ATOM   2793  H   VAL   195      38.684  55.968  34.811  1.00  0.00           H  
ATOM   2794  CA  VAL   195      36.793  56.774  35.161  1.00  0.00           C  
ATOM   2795  HA  VAL   195      35.829  56.337  35.424  1.00  0.00           H  
ATOM   2796  CB  VAL   195      37.100  58.081  35.967  1.00  0.00           C  
ATOM   2797  HB  VAL   195      36.394  58.864  35.689  1.00  0.00           H  
ATOM   2798  CG1 VAL   195      36.852  57.719  37.428  1.00  0.00           C  
ATOM   2799 HG11 VAL   195      37.732  57.126  37.681  1.00  0.00           H  
ATOM   2800 HG12 VAL   195      35.881  57.237  37.538  1.00  0.00           H  
ATOM   2801 HG13 VAL   195      36.745  58.622  38.029  1.00  0.00           H  
ATOM   2802  CG2 VAL   195      38.522  58.656  35.782  1.00  0.00           C  
ATOM   2803 HG21 VAL   195      39.261  57.876  35.966  1.00  0.00           H  
ATOM   2804 HG22 VAL   195      38.670  58.956  34.744  1.00  0.00           H  
ATOM   2805 HG23 VAL   195      38.822  59.494  36.410  1.00  0.00           H  
ATOM   2806  C   VAL   195      36.676  57.086  33.659  1.00  0.00           C  
ATOM   2807  O   VAL   195      37.400  56.645  32.758  1.00  0.00           O  
ATOM   2808  N   HIE   196      35.586  57.818  33.347  1.00  0.00           N  
ATOM   2809  H   HIE   196      34.966  58.133  34.079  1.00  0.00           H  
ATOM   2810  CA  HIE   196      35.050  58.101  32.007  1.00  0.00           C  
ATOM   2811  HA  HIE   196      35.866  58.368  31.335  1.00  0.00           H  
ATOM   2812  CB  HIE   196      34.498  56.744  31.482  1.00  0.00           C  
ATOM   2813  HB2 HIE   196      35.282  56.007  31.660  1.00  0.00           H  
ATOM   2814  HB3 HIE   196      33.654  56.547  32.143  1.00  0.00           H  
ATOM   2815  CG  HIE   196      34.200  56.692  29.998  1.00  0.00           C  
ATOM   2816  ND1 HIE   196      35.149  56.784  28.952  1.00  0.00           N  
ATOM   2817  CE1 HIE   196      34.433  56.711  27.835  1.00  0.00           C  
ATOM   2818  HE1 HIE   196      34.841  56.754  26.836  1.00  0.00           H  
ATOM   2819  NE2 HIE   196      33.149  56.634  28.092  1.00  0.00           N  
ATOM   2820  HE2 HIE   196      32.385  56.725  27.438  1.00  0.00           H  
ATOM   2821  CD2 HIE   196      32.957  56.656  29.461  1.00  0.00           C  
ATOM   2822  HD2 HIE   196      32.010  56.553  29.969  1.00  0.00           H  
ATOM   2823  C   HIE   196      33.981  59.190  32.033  1.00  0.00           C  
ATOM   2824  O   HIE   196      33.399  59.468  33.056  1.00  0.00           O  
ATOM   2825  N   ARG   197      33.799  59.965  30.942  1.00  0.00           N  
ATOM   2826  H   ARG   197      34.407  59.797  30.153  1.00  0.00           H  
ATOM   2827  CA  ARG   197      32.562  60.749  30.698  1.00  0.00           C  
ATOM   2828  HA  ARG   197      32.398  61.496  31.475  1.00  0.00           H  
ATOM   2829  CB  ARG   197      32.479  61.440  29.317  1.00  0.00           C  
ATOM   2830  HB2 ARG   197      32.856  60.811  28.510  1.00  0.00           H  
ATOM   2831  HB3 ARG   197      31.430  61.711  29.203  1.00  0.00           H  
ATOM   2832  CG  ARG   197      33.133  62.790  29.421  1.00  0.00           C  
ATOM   2833  HG2 ARG   197      32.698  63.373  30.232  1.00  0.00           H  
ATOM   2834  HG3 ARG   197      34.205  62.767  29.617  1.00  0.00           H  
ATOM   2835  CD  ARG   197      32.788  63.617  28.166  1.00  0.00           C  
ATOM   2836  HD2 ARG   197      32.652  62.928  27.332  1.00  0.00           H  
ATOM   2837  HD3 ARG   197      31.871  64.167  28.380  1.00  0.00           H  
ATOM   2838  NE  ARG   197      33.932  64.446  27.810  1.00  0.00           N  
ATOM   2839  HE  ARG   197      34.525  64.038  27.102  1.00  0.00           H  
ATOM   2840  CZ  ARG   197      34.451  65.493  28.369  1.00  0.00           C  
ATOM   2841  NH1 ARG   197      35.523  65.816  27.871  1.00  0.00           N  
ATOM   2842 HH11 ARG   197      35.949  65.254  27.147  1.00  0.00           H  
ATOM   2843 HH12 ARG   197      35.967  66.607  28.315  1.00  0.00           H  
ATOM   2844  NH2 ARG   197      33.865  66.211  29.275  1.00  0.00           N  
ATOM   2845 HH21 ARG   197      33.012  65.777  29.598  1.00  0.00           H  
ATOM   2846 HH22 ARG   197      34.316  67.004  29.708  1.00  0.00           H  
ATOM   2847  C   ARG   197      31.247  59.874  30.863  1.00  0.00           C  
ATOM   2848  O   ARG   197      30.996  58.969  30.076  1.00  0.00           O  
ATOM   2849  N   ARG   198      30.522  60.165  31.932  1.00  0.00           N  
ATOM   2850  H   ARG   198      30.951  60.843  32.546  1.00  0.00           H  
ATOM   2851  CA  ARG   198      29.106  59.797  32.128  1.00  0.00           C  
ATOM   2852  HA  ARG   198      28.739  59.331  31.214  1.00  0.00           H  
ATOM   2853  CB  ARG   198      28.983  58.823  33.210  1.00  0.00           C  
ATOM   2854  HB2 ARG   198      29.334  59.157  34.187  1.00  0.00           H  
ATOM   2855  HB3 ARG   198      27.940  58.508  33.175  1.00  0.00           H  
ATOM   2856  CG  ARG   198      29.794  57.626  32.807  1.00  0.00           C  
ATOM   2857  HG2 ARG   198      29.560  57.400  31.766  1.00  0.00           H  
ATOM   2858  HG3 ARG   198      30.866  57.760  32.949  1.00  0.00           H  
ATOM   2859  CD  ARG   198      29.284  56.393  33.551  1.00  0.00           C  
ATOM   2860  HD2 ARG   198      29.142  56.537  34.622  1.00  0.00           H  
ATOM   2861  HD3 ARG   198      28.354  56.015  33.125  1.00  0.00           H  
ATOM   2862  NE  ARG   198      30.175  55.235  33.391  1.00  0.00           N  
ATOM   2863  HE  ARG   198      30.701  54.975  34.213  1.00  0.00           H  
ATOM   2864  CZ  ARG   198      30.335  54.486  32.328  1.00  0.00           C  
ATOM   2865  NH1 ARG   198      31.121  53.447  32.335  1.00  0.00           N  
ATOM   2866 HH11 ARG   198      31.837  53.511  33.045  1.00  0.00           H  
ATOM   2867 HH12 ARG   198      31.365  52.983  31.472  1.00  0.00           H  
ATOM   2868  NH2 ARG   198      29.740  54.551  31.216  1.00  0.00           N  
ATOM   2869 HH21 ARG   198      28.857  55.038  31.271  1.00  0.00           H  
ATOM   2870 HH22 ARG   198      29.887  53.811  30.544  1.00  0.00           H  
ATOM   2871  C   ARG   198      28.288  61.090  32.306  1.00  0.00           C  
ATOM   2872  O   ARG   198      28.946  62.114  32.360  1.00  0.00           O  
ATOM   2873  N   GLN   199      27.012  61.036  32.534  1.00  0.00           N  
ATOM   2874  H   GLN   199      26.525  60.152  32.551  1.00  0.00           H  
ATOM   2875  CA  GLN   199      26.255  62.286  32.437  1.00  0.00           C  
ATOM   2876  HA  GLN   199      26.784  62.770  31.616  1.00  0.00           H  
ATOM   2877  CB  GLN   199      24.807  62.096  31.926  1.00  0.00           C  
ATOM   2878  HB2 GLN   199      24.274  63.040  31.817  1.00  0.00           H  
ATOM   2879  HB3 GLN   199      24.907  61.606  30.958  1.00  0.00           H  
ATOM   2880  CG  GLN   199      23.846  61.388  32.825  1.00  0.00           C  
ATOM   2881  HG2 GLN   199      23.802  62.034  33.702  1.00  0.00           H  
ATOM   2882  HG3 GLN   199      22.838  61.410  32.413  1.00  0.00           H  
ATOM   2883  CD  GLN   199      24.077  59.950  33.330  1.00  0.00           C  
ATOM   2884  OE1 GLN   199      24.953  59.264  32.842  1.00  0.00           O  
ATOM   2885  NE2 GLN   199      23.405  59.426  34.318  1.00  0.00           N  
ATOM   2886 HE21 GLN   199      22.755  60.031  34.799  1.00  0.00           H  
ATOM   2887 HE22 GLN   199      23.780  58.536  34.616  1.00  0.00           H  
ATOM   2888  C   GLN   199      26.516  63.278  33.610  1.00  0.00           C  
ATOM   2889  O   GLN   199      26.378  64.478  33.391  1.00  0.00           O  
ATOM   2890  N   ASP   200      26.933  62.829  34.801  1.00  0.00           N  
ATOM   2891  H   ASP   200      27.082  61.838  34.926  1.00  0.00           H  
ATOM   2892  CA  ASP   200      27.282  63.720  35.928  1.00  0.00           C  
ATOM   2893  HA  ASP   200      26.627  64.585  36.025  1.00  0.00           H  
ATOM   2894  CB  ASP   200      27.233  62.918  37.229  1.00  0.00           C  
ATOM   2895  HB2 ASP   200      27.754  63.459  38.018  1.00  0.00           H  
ATOM   2896  HB3 ASP   200      27.698  61.953  37.027  1.00  0.00           H  
ATOM   2897  CG  ASP   200      25.869  62.543  37.778  1.00  0.00           C  
ATOM   2898  OD1 ASP   200      24.854  63.225  37.413  1.00  0.00           O  
ATOM   2899  OD2 ASP   200      25.692  61.644  38.652  1.00  0.00           O  
ATOM   2900  C   ASP   200      28.659  64.372  35.703  1.00  0.00           C  
ATOM   2901  O   ASP   200      28.869  65.497  36.226  1.00  0.00           O  
ATOM   2902  N   GLY   201      29.603  63.663  35.030  1.00  0.00           N  
ATOM   2903  H   GLY   201      29.214  62.849  34.577  1.00  0.00           H  
ATOM   2904  CA  GLY   201      30.946  64.184  34.801  1.00  0.00           C  
ATOM   2905  HA2 GLY   201      30.838  65.045  34.142  1.00  0.00           H  
ATOM   2906  HA3 GLY   201      31.420  64.472  35.740  1.00  0.00           H  
ATOM   2907  C   GLY   201      31.926  63.198  34.080  1.00  0.00           C  
ATOM   2908  O   GLY   201      31.602  62.025  33.772  1.00  0.00           O  
ATOM   2909  N   ALA   202      33.213  63.635  33.951  1.00  0.00           N  
ATOM   2910  H   ALA   202      33.383  64.606  34.168  1.00  0.00           H  
ATOM   2911  CA  ALA   202      34.339  62.913  33.390  1.00  0.00           C  
ATOM   2912  HA  ALA   202      33.837  62.160  32.783  1.00  0.00           H  
ATOM   2913  CB  ALA   202      35.063  63.920  32.533  1.00  0.00           C  
ATOM   2914  HB1 ALA   202      34.552  64.445  31.726  1.00  0.00           H  
ATOM   2915  HB2 ALA   202      36.004  63.575  32.104  1.00  0.00           H  
ATOM   2916  HB3 ALA   202      35.428  64.708  33.193  1.00  0.00           H  
ATOM   2917  C   ALA   202      35.225  62.164  34.451  1.00  0.00           C  
ATOM   2918  O   ALA   202      35.898  61.203  34.090  1.00  0.00           O  
ATOM   2919  N   LEU   203      35.115  62.411  35.794  1.00  0.00           N  
ATOM   2920  H   LEU   203      34.699  63.274  36.111  1.00  0.00           H  
ATOM   2921  CA  LEU   203      35.754  61.605  36.817  1.00  0.00           C  
ATOM   2922  HA  LEU   203      36.649  61.145  36.399  1.00  0.00           H  
ATOM   2923  CB  LEU   203      36.436  62.613  37.805  1.00  0.00           C  
ATOM   2924  HB2 LEU   203      35.656  63.311  38.109  1.00  0.00           H  
ATOM   2925  HB3 LEU   203      36.693  61.997  38.666  1.00  0.00           H  
ATOM   2926  CG  LEU   203      37.656  63.519  37.402  1.00  0.00           C  
ATOM   2927  HG  LEU   203      37.759  64.165  38.274  1.00  0.00           H  
ATOM   2928  CD1 LEU   203      38.866  62.616  37.114  1.00  0.00           C  
ATOM   2929 HD11 LEU   203      38.830  61.803  37.839  1.00  0.00           H  
ATOM   2930 HD12 LEU   203      39.780  63.186  37.285  1.00  0.00           H  
ATOM   2931 HD13 LEU   203      38.942  62.345  36.061  1.00  0.00           H  
ATOM   2932  CD2 LEU   203      37.528  64.503  36.207  1.00  0.00           C  
ATOM   2933 HD21 LEU   203      38.410  65.140  36.274  1.00  0.00           H  
ATOM   2934 HD22 LEU   203      37.366  63.966  35.273  1.00  0.00           H  
ATOM   2935 HD23 LEU   203      36.640  65.102  36.411  1.00  0.00           H  
ATOM   2936  C   LEU   203      34.766  60.597  37.381  1.00  0.00           C  
ATOM   2937  O   LEU   203      34.847  60.261  38.533  1.00  0.00           O  
ATOM   2938  N   VAL   204      33.811  60.073  36.593  1.00  0.00           N  
ATOM   2939  H   VAL   204      33.731  60.382  35.635  1.00  0.00           H  
ATOM   2940  CA  VAL   204      32.727  59.099  37.035  1.00  0.00           C  
ATOM   2941  HA  VAL   204      32.598  59.062  38.117  1.00  0.00           H  
ATOM   2942  CB  VAL   204      31.331  59.388  36.365  1.00  0.00           C  
ATOM   2943  HB  VAL   204      31.418  59.496  35.284  1.00  0.00           H  
ATOM   2944  CG1 VAL   204      30.316  58.296  36.758  1.00  0.00           C  
ATOM   2945 HG11 VAL   204      30.279  58.135  37.835  1.00  0.00           H  
ATOM   2946 HG12 VAL   204      29.395  58.789  36.447  1.00  0.00           H  
ATOM   2947 HG13 VAL   204      30.489  57.351  36.242  1.00  0.00           H  
ATOM   2948  CG2 VAL   204      30.784  60.768  36.683  1.00  0.00           C  
ATOM   2949 HG21 VAL   204      31.416  61.553  36.266  1.00  0.00           H  
ATOM   2950 HG22 VAL   204      30.600  60.860  37.754  1.00  0.00           H  
ATOM   2951 HG23 VAL   204      29.783  60.875  36.266  1.00  0.00           H  
ATOM   2952  C   VAL   204      33.151  57.712  36.654  1.00  0.00           C  
ATOM   2953  O   VAL   204      33.657  57.511  35.544  1.00  0.00           O  
ATOM   2954  N   TRP   205      32.924  56.775  37.553  1.00  0.00           N  
ATOM   2955  H   TRP   205      32.374  57.042  38.357  1.00  0.00           H  
ATOM   2956  CA  TRP   205      33.290  55.373  37.331  1.00  0.00           C  
ATOM   2957  HA  TRP   205      34.338  55.332  37.625  1.00  0.00           H  
ATOM   2958  CB  TRP   205      32.527  54.408  38.344  1.00  0.00           C  
ATOM   2959  HB2 TRP   205      31.449  54.458  38.195  1.00  0.00           H  
ATOM   2960  HB3 TRP   205      32.725  53.345  38.203  1.00  0.00           H  
ATOM   2961  CG  TRP   205      32.885  54.584  39.753  1.00  0.00           C  
ATOM   2962  CD1 TRP   205      34.071  55.115  40.183  1.00  0.00           C  
ATOM   2963  HD1 TRP   205      34.933  55.436  39.618  1.00  0.00           H  
ATOM   2964  NE1 TRP   205      34.064  55.259  41.510  1.00  0.00           N  
ATOM   2965  HE1 TRP   205      34.660  55.853  42.069  1.00  0.00           H  
ATOM   2966  CE2 TRP   205      32.882  54.731  42.077  1.00  0.00           C  
ATOM   2967  CZ2 TRP   205      32.516  54.663  43.419  1.00  0.00           C  
ATOM   2968  HZ2 TRP   205      33.143  55.059  44.204  1.00  0.00           H  
ATOM   2969  CH2 TRP   205      31.276  54.114  43.727  1.00  0.00           C  
ATOM   2970  HH2 TRP   205      30.894  54.091  44.737  1.00  0.00           H  
ATOM   2971  CZ3 TRP   205      30.532  53.487  42.658  1.00  0.00           C  
ATOM   2972  HZ3 TRP   205      29.574  53.024  42.844  1.00  0.00           H  
ATOM   2973  CE3 TRP   205      30.976  53.445  41.308  1.00  0.00           C  
ATOM   2974  HE3 TRP   205      30.364  52.866  40.633  1.00  0.00           H  
ATOM   2975  CD2 TRP   205      32.175  54.165  40.983  1.00  0.00           C  
ATOM   2976  C   TRP   205      33.176  54.829  35.883  1.00  0.00           C  
ATOM   2977  O   TRP   205      32.129  54.671  35.196  1.00  0.00           O  
ATOM   2978  N   SER   206      34.253  54.181  35.528  1.00  0.00           N  
ATOM   2979  H   SER   206      35.045  54.377  36.123  1.00  0.00           H  
ATOM   2980  CA  SER   206      34.479  53.320  34.328  1.00  0.00           C  
ATOM   2981  HA  SER   206      34.349  53.951  33.449  1.00  0.00           H  
ATOM   2982  CB  SER   206      35.987  53.022  34.261  1.00  0.00           C  
ATOM   2983  HB2 SER   206      36.486  53.991  34.267  1.00  0.00           H  
ATOM   2984  HB3 SER   206      36.344  52.453  35.119  1.00  0.00           H  
ATOM   2985  OG  SER   206      36.349  52.329  33.091  1.00  0.00           O  
ATOM   2986  HG  SER   206      37.235  52.641  32.894  1.00  0.00           H  
ATOM   2987  C   SER   206      33.516  52.123  34.284  1.00  0.00           C  
ATOM   2988  O   SER   206      32.733  51.855  35.191  1.00  0.00           O  
ATOM   2989  N   GLY   207      33.642  51.356  33.178  1.00  0.00           N  
ATOM   2990  H   GLY   207      34.311  51.570  32.452  1.00  0.00           H  
ATOM   2991  CA  GLY   207      32.790  50.198  32.932  1.00  0.00           C  
ATOM   2992  HA2 GLY   207      33.035  49.463  33.699  1.00  0.00           H  
ATOM   2993  HA3 GLY   207      31.734  50.461  32.875  1.00  0.00           H  
ATOM   2994  C   GLY   207      33.299  49.468  31.757  1.00  0.00           C  
ATOM   2995  O   GLY   207      34.120  49.962  30.980  1.00  0.00           O  
ATOM   2996  N   SER   208      32.634  48.364  31.392  1.00  0.00           N  
ATOM   2997  H   SER   208      31.724  48.203  31.800  1.00  0.00           H  
ATOM   2998  CA  SER   208      33.043  47.615  30.177  1.00  0.00           C  
ATOM   2999  HA  SER   208      34.121  47.457  30.216  1.00  0.00           H  
ATOM   3000  CB  SER   208      32.464  46.254  30.086  1.00  0.00           C  
ATOM   3001  HB2 SER   208      31.379  46.265  29.982  1.00  0.00           H  
ATOM   3002  HB3 SER   208      32.717  45.773  29.141  1.00  0.00           H  
ATOM   3003  OG  SER   208      32.931  45.525  31.177  1.00  0.00           O  
ATOM   3004  HG  SER   208      32.242  45.395  31.833  1.00  0.00           H  
ATOM   3005  C   SER   208      32.902  48.397  28.825  1.00  0.00           C  
ATOM   3006  O   SER   208      33.739  48.213  27.898  1.00  0.00           O  
ATOM   3007  N   ASP   209      31.899  49.347  28.739  1.00  0.00           N  
ATOM   3008  H   ASP   209      31.206  49.389  29.472  1.00  0.00           H  
ATOM   3009  CA  ASP   209      31.791  50.227  27.588  1.00  0.00           C  
ATOM   3010  HA  ASP   209      31.629  49.619  26.698  1.00  0.00           H  
ATOM   3011  CB  ASP   209      30.524  51.082  27.740  1.00  0.00           C  
ATOM   3012  HB2 ASP   209      29.686  50.400  27.883  1.00  0.00           H  
ATOM   3013  HB3 ASP   209      30.408  51.623  26.801  1.00  0.00           H  
ATOM   3014  CG  ASP   209      30.660  52.107  28.888  1.00  0.00           C  
ATOM   3015  OD1 ASP   209      31.163  51.797  30.042  1.00  0.00           O  
ATOM   3016  OD2 ASP   209      30.171  53.248  28.727  1.00  0.00           O  
ATOM   3017  C   ASP   209      33.034  51.168  27.377  1.00  0.00           C  
ATOM   3018  O   ASP   209      33.350  51.619  26.266  1.00  0.00           O  
ATOM   3019  N   VAL   210      33.940  51.363  28.416  1.00  0.00           N  
ATOM   3020  H   VAL   210      33.487  51.228  29.309  1.00  0.00           H  
ATOM   3021  CA  VAL   210      35.205  52.158  28.404  1.00  0.00           C  
ATOM   3022  HA  VAL   210      35.114  53.083  27.835  1.00  0.00           H  
ATOM   3023  CB  VAL   210      35.562  52.660  29.806  1.00  0.00           C  
ATOM   3024  HB  VAL   210      35.871  51.771  30.357  1.00  0.00           H  
ATOM   3025  CG1 VAL   210      36.812  53.587  29.861  1.00  0.00           C  
ATOM   3026 HG11 VAL   210      36.577  54.597  29.525  1.00  0.00           H  
ATOM   3027 HG12 VAL   210      37.664  53.201  29.301  1.00  0.00           H  
ATOM   3028 HG13 VAL   210      37.177  53.798  30.866  1.00  0.00           H  
ATOM   3029  CG2 VAL   210      34.429  53.409  30.478  1.00  0.00           C  
ATOM   3030 HG21 VAL   210      34.850  53.783  31.411  1.00  0.00           H  
ATOM   3031 HG22 VAL   210      33.714  52.605  30.651  1.00  0.00           H  
ATOM   3032 HG23 VAL   210      34.039  54.194  29.829  1.00  0.00           H  
ATOM   3033  C   VAL   210      36.242  51.322  27.613  1.00  0.00           C  
ATOM   3034  O   VAL   210      36.976  51.830  26.736  1.00  0.00           O  
ATOM   3035  N   VAL   211      36.271  50.010  27.950  1.00  0.00           N  
ATOM   3036  H   VAL   211      35.637  49.668  28.658  1.00  0.00           H  
ATOM   3037  CA  VAL   211      37.154  49.030  27.368  1.00  0.00           C  
ATOM   3038  HA  VAL   211      38.173  49.410  27.433  1.00  0.00           H  
ATOM   3039  CB  VAL   211      37.146  47.705  28.126  1.00  0.00           C  
ATOM   3040  HB  VAL   211      36.190  47.198  27.993  1.00  0.00           H  
ATOM   3041  CG1 VAL   211      38.133  46.785  27.429  1.00  0.00           C  
ATOM   3042 HG11 VAL   211      38.119  45.796  27.887  1.00  0.00           H  
ATOM   3043 HG12 VAL   211      37.737  46.653  26.422  1.00  0.00           H  
ATOM   3044 HG13 VAL   211      39.092  47.296  27.513  1.00  0.00           H  
ATOM   3045  CG2 VAL   211      37.534  47.869  29.591  1.00  0.00           C  
ATOM   3046 HG21 VAL   211      38.618  47.890  29.705  1.00  0.00           H  
ATOM   3047 HG22 VAL   211      37.074  48.755  30.029  1.00  0.00           H  
ATOM   3048 HG23 VAL   211      37.188  46.996  30.145  1.00  0.00           H  
ATOM   3049  C   VAL   211      36.688  48.876  25.853  1.00  0.00           C  
ATOM   3050  O   VAL   211      37.502  48.951  24.996  1.00  0.00           O  
ATOM   3051  N   MET   212      35.388  48.593  25.554  1.00  0.00           N  
ATOM   3052  H   MET   212      34.835  48.441  26.386  1.00  0.00           H  
ATOM   3053  CA  MET   212      34.904  48.380  24.197  1.00  0.00           C  
ATOM   3054  HA  MET   212      35.371  47.486  23.784  1.00  0.00           H  
ATOM   3055  CB  MET   212      33.453  48.146  24.193  1.00  0.00           C  
ATOM   3056  HB2 MET   212      33.031  48.239  23.192  1.00  0.00           H  
ATOM   3057  HB3 MET   212      32.850  48.875  24.734  1.00  0.00           H  
ATOM   3058  CG  MET   212      32.934  46.837  24.751  1.00  0.00           C  
ATOM   3059  HG2 MET   212      33.433  46.024  24.222  1.00  0.00           H  
ATOM   3060  HG3 MET   212      33.039  46.756  25.832  1.00  0.00           H  
ATOM   3061  SD  MET   212      31.212  46.440  24.287  1.00  0.00           S  
ATOM   3062  CE  MET   212      30.868  45.078  25.442  1.00  0.00           C  
ATOM   3063  HE1 MET   212      31.555  44.267  25.197  1.00  0.00           H  
ATOM   3064  HE2 MET   212      29.821  44.781  25.380  1.00  0.00           H  
ATOM   3065  HE3 MET   212      31.153  45.424  26.435  1.00  0.00           H  
ATOM   3066  C   MET   212      35.221  49.612  23.281  1.00  0.00           C  
ATOM   3067  O   MET   212      35.844  49.503  22.175  1.00  0.00           O  
ATOM   3068  N   GLY   213      35.018  50.833  23.758  1.00  0.00           N  
ATOM   3069  H   GLY   213      34.564  50.988  24.646  1.00  0.00           H  
ATOM   3070  CA  GLY   213      35.518  52.086  23.167  1.00  0.00           C  
ATOM   3071  HA2 GLY   213      36.500  51.911  22.726  1.00  0.00           H  
ATOM   3072  HA3 GLY   213      35.600  52.831  23.958  1.00  0.00           H  
ATOM   3073  C   GLY   213      34.662  52.556  22.015  1.00  0.00           C  
ATOM   3074  O   GLY   213      33.859  51.849  21.420  1.00  0.00           O  
ATOM   3075  N   GLU   214      34.992  53.717  21.509  1.00  0.00           N  
ATOM   3076  H   GLU   214      35.709  54.276  21.948  1.00  0.00           H  
ATOM   3077  CA  GLU   214      34.458  54.160  20.181  1.00  0.00           C  
ATOM   3078  HA  GLU   214      33.374  54.058  20.134  1.00  0.00           H  
ATOM   3079  CB  GLU   214      34.717  55.724  19.946  1.00  0.00           C  
ATOM   3080  HB2 GLU   214      35.683  55.739  19.441  1.00  0.00           H  
ATOM   3081  HB3 GLU   214      34.809  56.017  20.991  1.00  0.00           H  
ATOM   3082  CG  GLU   214      33.551  56.480  19.083  1.00  0.00           C  
ATOM   3083  HG2 GLU   214      34.088  57.254  18.535  1.00  0.00           H  
ATOM   3084  HG3 GLU   214      33.163  55.701  18.426  1.00  0.00           H  
ATOM   3085  CD  GLU   214      32.467  56.992  19.984  1.00  0.00           C  
ATOM   3086  OE1 GLU   214      31.961  56.140  20.765  1.00  0.00           O  
ATOM   3087  OE2 GLU   214      32.167  58.198  20.057  1.00  0.00           O  
ATOM   3088  C   GLU   214      35.063  53.352  19.038  1.00  0.00           C  
ATOM   3089  O   GLU   214      34.558  53.518  17.890  1.00  0.00           O  
ATOM   3090  N   ALA   215      36.083  52.558  19.201  1.00  0.00           N  
ATOM   3091  H   ALA   215      36.553  52.526  20.095  1.00  0.00           H  
ATOM   3092  CA  ALA   215      36.671  51.707  18.178  1.00  0.00           C  
ATOM   3093  HA  ALA   215      36.801  52.448  17.389  1.00  0.00           H  
ATOM   3094  CB  ALA   215      37.957  51.172  18.757  1.00  0.00           C  
ATOM   3095  HB1 ALA   215      38.533  52.002  19.167  1.00  0.00           H  
ATOM   3096  HB2 ALA   215      38.536  50.801  17.911  1.00  0.00           H  
ATOM   3097  HB3 ALA   215      37.675  50.467  19.538  1.00  0.00           H  
ATOM   3098  C   ALA   215      35.755  50.472  17.813  1.00  0.00           C  
ATOM   3099  O   ALA   215      35.511  50.152  16.661  1.00  0.00           O  
ATOM   3100  N   THR   216      35.227  49.861  18.895  1.00  0.00           N  
ATOM   3101  H   THR   216      35.237  50.323  19.794  1.00  0.00           H  
ATOM   3102  CA  THR   216      34.187  48.811  18.812  1.00  0.00           C  
ATOM   3103  HA  THR   216      34.542  48.145  18.027  1.00  0.00           H  
ATOM   3104  CB  THR   216      34.081  48.041  20.153  1.00  0.00           C  
ATOM   3105  HB  THR   216      33.819  48.745  20.943  1.00  0.00           H  
ATOM   3106  CG2 THR   216      33.080  46.843  20.179  1.00  0.00           C  
ATOM   3107 HG21 THR   216      33.380  46.089  19.451  1.00  0.00           H  
ATOM   3108 HG22 THR   216      33.093  46.548  21.228  1.00  0.00           H  
ATOM   3109 HG23 THR   216      32.105  47.181  19.826  1.00  0.00           H  
ATOM   3110  OG1 THR   216      35.399  47.471  20.407  1.00  0.00           O  
ATOM   3111  HG1 THR   216      35.718  48.195  20.951  1.00  0.00           H  
ATOM   3112  C   THR   216      32.800  49.303  18.422  1.00  0.00           C  
ATOM   3113  O   THR   216      32.077  48.470  17.893  1.00  0.00           O  
ATOM   3114  N   ARG   217      32.384  50.492  18.690  1.00  0.00           N  
ATOM   3115  H   ARG   217      32.885  51.157  19.262  1.00  0.00           H  
ATOM   3116  CA  ARG   217      31.143  51.049  18.158  1.00  0.00           C  
ATOM   3117  HA  ARG   217      30.408  50.258  18.005  1.00  0.00           H  
ATOM   3118  CB  ARG   217      30.570  52.021  19.195  1.00  0.00           C  
ATOM   3119  HB2 ARG   217      31.264  52.861  19.221  1.00  0.00           H  
ATOM   3120  HB3 ARG   217      29.631  52.491  18.902  1.00  0.00           H  
ATOM   3121  CG  ARG   217      30.323  51.389  20.596  1.00  0.00           C  
ATOM   3122  HG2 ARG   217      29.558  50.620  20.494  1.00  0.00           H  
ATOM   3123  HG3 ARG   217      31.153  50.944  21.144  1.00  0.00           H  
ATOM   3124  CD  ARG   217      29.796  52.463  21.603  1.00  0.00           C  
ATOM   3125  HD2 ARG   217      28.974  52.903  21.039  1.00  0.00           H  
ATOM   3126  HD3 ARG   217      29.391  51.892  22.438  1.00  0.00           H  
ATOM   3127  NE  ARG   217      30.701  53.522  21.936  1.00  0.00           N  
ATOM   3128  HE  ARG   217      30.680  54.323  21.321  1.00  0.00           H  
ATOM   3129  CZ  ARG   217      31.417  53.635  23.057  1.00  0.00           C  
ATOM   3130  NH1 ARG   217      31.411  52.753  24.025  1.00  0.00           N  
ATOM   3131 HH11 ARG   217      30.787  51.963  23.942  1.00  0.00           H  
ATOM   3132 HH12 ARG   217      31.951  52.865  24.871  1.00  0.00           H  
ATOM   3133  NH2 ARG   217      32.140  54.690  23.284  1.00  0.00           N  
ATOM   3134 HH21 ARG   217      32.090  55.424  22.592  1.00  0.00           H  
ATOM   3135 HH22 ARG   217      32.694  54.737  24.127  1.00  0.00           H  
ATOM   3136  C   ARG   217      31.195  51.499  16.705  1.00  0.00           C  
ATOM   3137  O   ARG   217      30.329  51.274  15.877  1.00  0.00           O  
ATOM   3138  N   ASP   218      32.300  52.137  16.320  1.00  0.00           N  
ATOM   3139  H   ASP   218      32.941  52.306  17.082  1.00  0.00           H  
ATOM   3140  CA  ASP   218      32.603  52.566  14.864  1.00  0.00           C  
ATOM   3141  HA  ASP   218      31.661  52.894  14.424  1.00  0.00           H  
ATOM   3142  CB  ASP   218      33.614  53.673  14.837  1.00  0.00           C  
ATOM   3143  HB2 ASP   218      34.615  53.412  15.182  1.00  0.00           H  
ATOM   3144  HB3 ASP   218      33.361  54.486  15.517  1.00  0.00           H  
ATOM   3145  CG  ASP   218      33.844  54.411  13.519  1.00  0.00           C  
ATOM   3146  OD1 ASP   218      35.015  54.625  13.206  1.00  0.00           O  
ATOM   3147  OD2 ASP   218      32.878  54.647  12.822  1.00  0.00           O  
ATOM   3148  C   ASP   218      33.020  51.429  13.923  1.00  0.00           C  
ATOM   3149  O   ASP   218      33.234  51.652  12.725  1.00  0.00           O  
ATOM   3150  N   ASN   219      33.170  50.228  14.421  1.00  0.00           N  
ATOM   3151  H   ASN   219      33.369  50.193  15.410  1.00  0.00           H  
ATOM   3152  CA  ASN   219      33.473  48.989  13.591  1.00  0.00           C  
ATOM   3153  HA  ASN   219      33.952  49.243  12.645  1.00  0.00           H  
ATOM   3154  CB  ASN   219      34.467  48.099  14.336  1.00  0.00           C  
ATOM   3155  HB2 ASN   219      33.972  47.784  15.255  1.00  0.00           H  
ATOM   3156  HB3 ASN   219      35.408  48.629  14.486  1.00  0.00           H  
ATOM   3157  CG  ASN   219      34.676  46.782  13.651  1.00  0.00           C  
ATOM   3158  OD1 ASN   219      34.471  46.545  12.457  1.00  0.00           O  
ATOM   3159  ND2 ASN   219      34.939  45.764  14.346  1.00  0.00           N  
ATOM   3160 HD21 ASN   219      35.177  45.903  15.318  1.00  0.00           H  
ATOM   3161 HD22 ASN   219      35.120  44.890  13.873  1.00  0.00           H  
ATOM   3162  C   ASN   219      32.166  48.319  13.246  1.00  0.00           C  
ATOM   3163  O   ASN   219      31.610  47.727  14.155  1.00  0.00           O  
ATOM   3164  N   PRO   220      31.587  48.396  12.009  1.00  0.00           N  
ATOM   3165  CD  PRO   220      31.995  49.019  10.751  1.00  0.00           C  
ATOM   3166  HD2 PRO   220      31.770  50.079  10.866  1.00  0.00           H  
ATOM   3167  HD3 PRO   220      33.028  48.866  10.436  1.00  0.00           H  
ATOM   3168  CG  PRO   220      31.079  48.529   9.629  1.00  0.00           C  
ATOM   3169  HG2 PRO   220      30.911  49.337   8.917  1.00  0.00           H  
ATOM   3170  HG3 PRO   220      31.492  47.668   9.103  1.00  0.00           H  
ATOM   3171  CB  PRO   220      29.752  48.114  10.381  1.00  0.00           C  
ATOM   3172  HB2 PRO   220      29.240  47.308   9.855  1.00  0.00           H  
ATOM   3173  HB3 PRO   220      29.038  48.936  10.442  1.00  0.00           H  
ATOM   3174  CA  PRO   220      30.337  47.666  11.749  1.00  0.00           C  
ATOM   3175  HA  PRO   220      29.574  47.972  12.466  1.00  0.00           H  
ATOM   3176  C   PRO   220      30.377  46.211  11.824  1.00  0.00           C  
ATOM   3177  O   PRO   220      29.340  45.591  11.784  1.00  0.00           O  
ATOM   3178  N   GLN   221      31.594  45.615  11.702  1.00  0.00           N  
ATOM   3179  H   GLN   221      32.383  46.233  11.831  1.00  0.00           H  
ATOM   3180  CA  GLN   221      31.799  44.135  11.712  1.00  0.00           C  
ATOM   3181  HA  GLN   221      30.978  43.692  11.147  1.00  0.00           H  
ATOM   3182  CB  GLN   221      33.019  43.738  10.845  1.00  0.00           C  
ATOM   3183  HB2 GLN   221      33.998  43.935  11.282  1.00  0.00           H  
ATOM   3184  HB3 GLN   221      33.023  42.651  10.767  1.00  0.00           H  
ATOM   3185  CG  GLN   221      32.905  44.215   9.397  1.00  0.00           C  
ATOM   3186  HG2 GLN   221      33.102  45.288   9.389  1.00  0.00           H  
ATOM   3187  HG3 GLN   221      33.727  43.828   8.795  1.00  0.00           H  
ATOM   3188  CD  GLN   221      31.552  43.964   8.728  1.00  0.00           C  
ATOM   3189  OE1 GLN   221      30.657  44.741   8.662  1.00  0.00           O  
ATOM   3190  NE2 GLN   221      31.413  42.824   8.039  1.00  0.00           N  
ATOM   3191 HE21 GLN   221      32.114  42.098   8.039  1.00  0.00           H  
ATOM   3192 HE22 GLN   221      30.577  42.710   7.483  1.00  0.00           H  
ATOM   3193  C   GLN   221      31.964  43.444  13.108  1.00  0.00           C  
ATOM   3194  O   GLN   221      31.808  42.259  13.121  1.00  0.00           O  
ATOM   3195  N   PHE   222      32.179  44.141  14.214  1.00  0.00           N  
ATOM   3196  H   PHE   222      32.320  45.137  14.118  1.00  0.00           H  
ATOM   3197  CA  PHE   222      31.762  43.549  15.506  1.00  0.00           C  
ATOM   3198  HA  PHE   222      32.071  42.509  15.615  1.00  0.00           H  
ATOM   3199  CB  PHE   222      32.441  44.424  16.625  1.00  0.00           C  
ATOM   3200  HB2 PHE   222      33.482  44.137  16.473  1.00  0.00           H  
ATOM   3201  HB3 PHE   222      32.125  45.454  16.457  1.00  0.00           H  
ATOM   3202  CG  PHE   222      32.065  44.064  18.060  1.00  0.00           C  
ATOM   3203  CD1 PHE   222      32.663  42.944  18.677  1.00  0.00           C  
ATOM   3204  HD1 PHE   222      33.411  42.390  18.129  1.00  0.00           H  
ATOM   3205  CE1 PHE   222      32.383  42.542  20.000  1.00  0.00           C  
ATOM   3206  HE1 PHE   222      32.922  41.757  20.509  1.00  0.00           H  
ATOM   3207  CZ  PHE   222      31.345  43.294  20.662  1.00  0.00           C  
ATOM   3208  HZ  PHE   222      31.189  43.135  21.719  1.00  0.00           H  
ATOM   3209  CE2 PHE   222      30.690  44.389  20.065  1.00  0.00           C  
ATOM   3210  HE2 PHE   222      30.009  45.031  20.604  1.00  0.00           H  
ATOM   3211  CD2 PHE   222      31.060  44.792  18.764  1.00  0.00           C  
ATOM   3212  HD2 PHE   222      30.582  45.612  18.250  1.00  0.00           H  
ATOM   3213  C   PHE   222      30.252  43.514  15.605  1.00  0.00           C  
ATOM   3214  O   PHE   222      29.518  44.136  14.857  1.00  0.00           O  
ATOM   3215  N   GLU   223      29.727  42.569  16.402  1.00  0.00           N  
ATOM   3216  H   GLU   223      30.335  41.902  16.855  1.00  0.00           H  
ATOM   3217  CA  GLU   223      28.300  42.436  16.852  1.00  0.00           C  
ATOM   3218  HA  GLU   223      27.874  43.416  17.069  1.00  0.00           H  
ATOM   3219  CB  GLU   223      27.400  41.639  15.883  1.00  0.00           C  
ATOM   3220  HB2 GLU   223      27.352  42.019  14.862  1.00  0.00           H  
ATOM   3221  HB3 GLU   223      27.724  40.599  15.903  1.00  0.00           H  
ATOM   3222  CG  GLU   223      25.938  41.485  16.339  1.00  0.00           C  
ATOM   3223  HG2 GLU   223      25.406  40.919  15.574  1.00  0.00           H  
ATOM   3224  HG3 GLU   223      25.965  40.970  17.299  1.00  0.00           H  
ATOM   3225  CD  GLU   223      25.308  42.806  16.435  1.00  0.00           C  
ATOM   3226  OE1 GLU   223      24.756  43.177  15.380  1.00  0.00           O  
ATOM   3227  OE2 GLU   223      25.198  43.356  17.577  1.00  0.00           O  
ATOM   3228  C   GLU   223      28.310  41.797  18.272  1.00  0.00           C  
ATOM   3229  O   GLU   223      29.185  40.948  18.572  1.00  0.00           O  
ATOM   3230  N   LEU   224      27.328  42.251  19.039  1.00  0.00           N  
ATOM   3231  H   LEU   224      26.642  42.832  18.579  1.00  0.00           H  
ATOM   3232  CA  LEU   224      27.073  41.729  20.378  1.00  0.00           C  
ATOM   3233  HA  LEU   224      27.721  40.867  20.539  1.00  0.00           H  
ATOM   3234  CB  LEU   224      27.286  42.793  21.447  1.00  0.00           C  
ATOM   3235  HB2 LEU   224      28.237  43.227  21.136  1.00  0.00           H  
ATOM   3236  HB3 LEU   224      26.470  43.515  21.411  1.00  0.00           H  
ATOM   3237  CG  LEU   224      27.423  42.209  22.900  1.00  0.00           C  
ATOM   3238  HG  LEU   224      27.967  41.270  22.801  1.00  0.00           H  
ATOM   3239  CD1 LEU   224      28.354  43.117  23.694  1.00  0.00           C  
ATOM   3240 HD11 LEU   224      28.341  42.828  24.745  1.00  0.00           H  
ATOM   3241 HD12 LEU   224      27.895  44.106  23.679  1.00  0.00           H  
ATOM   3242 HD13 LEU   224      29.349  43.116  23.249  1.00  0.00           H  
ATOM   3243  CD2 LEU   224      26.085  42.034  23.670  1.00  0.00           C  
ATOM   3244 HD21 LEU   224      25.391  41.591  22.955  1.00  0.00           H  
ATOM   3245 HD22 LEU   224      25.755  42.999  24.056  1.00  0.00           H  
ATOM   3246 HD23 LEU   224      26.314  41.350  24.487  1.00  0.00           H  
ATOM   3247  C   LEU   224      25.660  41.059  20.428  1.00  0.00           C  
ATOM   3248  O   LEU   224      24.602  41.707  20.382  1.00  0.00           O  
ATOM   3249  N   PHE   225      25.625  39.727  20.656  1.00  0.00           N  
ATOM   3250  H   PHE   225      26.477  39.184  20.672  1.00  0.00           H  
ATOM   3251  CA  PHE   225      24.392  39.014  20.976  1.00  0.00           C  
ATOM   3252  HA  PHE   225      23.493  39.577  20.726  1.00  0.00           H  
ATOM   3253  CB  PHE   225      24.398  37.713  20.185  1.00  0.00           C  
ATOM   3254  HB2 PHE   225      25.264  37.135  20.510  1.00  0.00           H  
ATOM   3255  HB3 PHE   225      23.511  37.129  20.430  1.00  0.00           H  
ATOM   3256  CG  PHE   225      24.560  37.819  18.660  1.00  0.00           C  
ATOM   3257  CD1 PHE   225      23.504  38.217  17.845  1.00  0.00           C  
ATOM   3258  HD1 PHE   225      22.592  38.550  18.318  1.00  0.00           H  
ATOM   3259  CE1 PHE   225      23.704  38.407  16.477  1.00  0.00           C  
ATOM   3260  HE1 PHE   225      22.887  38.777  15.876  1.00  0.00           H  
ATOM   3261  CZ  PHE   225      24.863  38.031  15.891  1.00  0.00           C  
ATOM   3262  HZ  PHE   225      24.991  38.132  14.823  1.00  0.00           H  
ATOM   3263  CE2 PHE   225      25.919  37.651  16.705  1.00  0.00           C  
ATOM   3264  HE2 PHE   225      26.880  37.393  16.284  1.00  0.00           H  
ATOM   3265  CD2 PHE   225      25.740  37.443  18.090  1.00  0.00           C  
ATOM   3266  HD2 PHE   225      26.601  37.186  18.690  1.00  0.00           H  
ATOM   3267  C   PHE   225      24.236  38.726  22.528  1.00  0.00           C  
ATOM   3268  O   PHE   225      24.804  37.808  23.064  1.00  0.00           O  
ATOM   3269  N   ASP   226      23.607  39.570  23.278  1.00  0.00           N  
ATOM   3270  H   ASP   226      23.118  40.346  22.855  1.00  0.00           H  
ATOM   3271  CA  ASP   226      23.188  39.305  24.622  1.00  0.00           C  
ATOM   3272  HA  ASP   226      24.023  38.985  25.245  1.00  0.00           H  
ATOM   3273  CB  ASP   226      22.603  40.623  25.195  1.00  0.00           C  
ATOM   3274  HB2 ASP   226      22.397  40.540  26.262  1.00  0.00           H  
ATOM   3275  HB3 ASP   226      23.382  41.368  25.030  1.00  0.00           H  
ATOM   3276  CG  ASP   226      21.319  41.132  24.487  1.00  0.00           C  
ATOM   3277  OD1 ASP   226      20.419  41.655  25.195  1.00  0.00           O  
ATOM   3278  OD2 ASP   226      21.297  41.229  23.266  1.00  0.00           O  
ATOM   3279  C   ASP   226      22.142  38.261  24.733  1.00  0.00           C  
ATOM   3280  O   ASP   226      21.522  37.880  23.757  1.00  0.00           O  
ATOM   3281  N   GLU   227      21.752  37.781  25.932  1.00  0.00           N  
ATOM   3282  H   GLU   227      22.138  38.253  26.737  1.00  0.00           H  
ATOM   3283  CA  GLU   227      20.682  36.741  26.241  1.00  0.00           C  
ATOM   3284  HA  GLU   227      20.791  36.449  27.286  1.00  0.00           H  
ATOM   3285  CB  GLU   227      19.270  37.338  26.116  1.00  0.00           C  
ATOM   3286  HB2 GLU   227      18.587  36.568  26.474  1.00  0.00           H  
ATOM   3287  HB3 GLU   227      18.953  37.433  25.077  1.00  0.00           H  
ATOM   3288  CG  GLU   227      18.970  38.616  26.886  1.00  0.00           C  
ATOM   3289  HG2 GLU   227      19.185  38.288  27.903  1.00  0.00           H  
ATOM   3290  HG3 GLU   227      19.632  39.428  26.583  1.00  0.00           H  
ATOM   3291  CD  GLU   227      17.400  38.961  26.630  1.00  0.00           C  
ATOM   3292  OE1 GLU   227      17.176  40.042  26.063  1.00  0.00           O  
ATOM   3293  OE2 GLU   227      16.475  38.184  26.927  1.00  0.00           O  
ATOM   3294  C   GLU   227      20.934  35.405  25.481  1.00  0.00           C  
ATOM   3295  O   GLU   227      20.019  34.784  25.027  1.00  0.00           O  
ATOM   3296  N   SER   228      22.172  35.047  25.255  1.00  0.00           N  
ATOM   3297  H   SER   228      22.831  35.680  25.686  1.00  0.00           H  
ATOM   3298  CA  SER   228      22.764  33.953  24.409  1.00  0.00           C  
ATOM   3299  HA  SER   228      22.051  33.432  23.769  1.00  0.00           H  
ATOM   3300  CB  SER   228      23.722  34.687  23.522  1.00  0.00           C  
ATOM   3301  HB2 SER   228      24.455  35.221  24.127  1.00  0.00           H  
ATOM   3302  HB3 SER   228      24.237  33.947  22.909  1.00  0.00           H  
ATOM   3303  OG  SER   228      23.046  35.669  22.679  1.00  0.00           O  
ATOM   3304  HG  SER   228      23.536  36.442  22.968  1.00  0.00           H  
ATOM   3305  C   SER   228      23.568  32.919  25.251  1.00  0.00           C  
ATOM   3306  O   SER   228      24.799  33.102  25.507  1.00  0.00           O  
ATOM   3307  N   LEU   229      22.922  31.883  25.740  1.00  0.00           N  
ATOM   3308  H   LEU   229      21.929  31.776  25.590  1.00  0.00           H  
ATOM   3309  CA  LEU   229      23.491  30.897  26.627  1.00  0.00           C  
ATOM   3310  HA  LEU   229      24.189  31.472  27.235  1.00  0.00           H  
ATOM   3311  CB  LEU   229      22.316  30.305  27.405  1.00  0.00           C  
ATOM   3312  HB2 LEU   229      21.708  30.989  27.997  1.00  0.00           H  
ATOM   3313  HB3 LEU   229      21.594  29.848  26.729  1.00  0.00           H  
ATOM   3314  CG  LEU   229      22.724  29.126  28.346  1.00  0.00           C  
ATOM   3315  HG  LEU   229      22.975  28.296  27.686  1.00  0.00           H  
ATOM   3316  CD1 LEU   229      23.772  29.499  29.348  1.00  0.00           C  
ATOM   3317 HD11 LEU   229      23.361  30.252  30.020  1.00  0.00           H  
ATOM   3318 HD12 LEU   229      23.924  28.650  30.014  1.00  0.00           H  
ATOM   3319 HD13 LEU   229      24.673  29.756  28.790  1.00  0.00           H  
ATOM   3320  CD2 LEU   229      21.470  28.710  29.064  1.00  0.00           C  
ATOM   3321 HD21 LEU   229      20.799  28.121  28.437  1.00  0.00           H  
ATOM   3322 HD22 LEU   229      20.995  29.518  29.620  1.00  0.00           H  
ATOM   3323 HD23 LEU   229      21.774  27.871  29.690  1.00  0.00           H  
ATOM   3324  C   LEU   229      24.401  29.882  25.818  1.00  0.00           C  
ATOM   3325  O   LEU   229      23.899  28.920  25.333  1.00  0.00           O  
ATOM   3326  N   VAL   230      25.691  30.170  25.921  1.00  0.00           N  
ATOM   3327  H   VAL   230      25.855  31.039  26.408  1.00  0.00           H  
ATOM   3328  CA  VAL   230      26.702  29.235  25.362  1.00  0.00           C  
ATOM   3329  HA  VAL   230      26.286  28.848  24.433  1.00  0.00           H  
ATOM   3330  CB  VAL   230      28.058  29.952  25.146  1.00  0.00           C  
ATOM   3331  HB  VAL   230      28.597  30.103  26.081  1.00  0.00           H  
ATOM   3332  CG1 VAL   230      29.003  29.095  24.310  1.00  0.00           C  
ATOM   3333 HG11 VAL   230      29.928  29.635  24.113  1.00  0.00           H  
ATOM   3334 HG12 VAL   230      29.210  28.157  24.826  1.00  0.00           H  
ATOM   3335 HG13 VAL   230      28.575  28.809  23.349  1.00  0.00           H  
ATOM   3336  CG2 VAL   230      27.817  31.209  24.333  1.00  0.00           C  
ATOM   3337 HG21 VAL   230      27.329  31.974  24.938  1.00  0.00           H  
ATOM   3338 HG22 VAL   230      28.771  31.631  24.018  1.00  0.00           H  
ATOM   3339 HG23 VAL   230      27.306  31.012  23.390  1.00  0.00           H  
ATOM   3340  C   VAL   230      26.854  28.020  26.195  1.00  0.00           C  
ATOM   3341  O   VAL   230      27.002  28.047  27.410  1.00  0.00           O  
ATOM   3342  N   THR   231      26.660  26.850  25.597  1.00  0.00           N  
ATOM   3343  H   THR   231      26.205  26.770  24.700  1.00  0.00           H  
ATOM   3344  CA  THR   231      26.663  25.641  26.381  1.00  0.00           C  
ATOM   3345  HA  THR   231      26.684  25.797  27.459  1.00  0.00           H  
ATOM   3346  CB  THR   231      25.383  24.777  26.164  1.00  0.00           C  
ATOM   3347  HB  THR   231      25.529  23.759  26.525  1.00  0.00           H  
ATOM   3348  CG2 THR   231      24.103  25.409  26.740  1.00  0.00           C  
ATOM   3349 HG21 THR   231      24.286  25.778  27.749  1.00  0.00           H  
ATOM   3350 HG22 THR   231      23.975  26.342  26.191  1.00  0.00           H  
ATOM   3351 HG23 THR   231      23.217  24.778  26.812  1.00  0.00           H  
ATOM   3352  OG1 THR   231      25.160  24.530  24.821  1.00  0.00           O  
ATOM   3353  HG1 THR   231      24.742  23.682  24.653  1.00  0.00           H  
ATOM   3354  C   THR   231      27.909  24.822  26.106  1.00  0.00           C  
ATOM   3355  O   THR   231      28.203  24.004  26.993  1.00  0.00           O  
ATOM   3356  N   ARG   232      28.606  25.128  25.022  1.00  0.00           N  
ATOM   3357  H   ARG   232      28.158  25.721  24.338  1.00  0.00           H  
ATOM   3358  CA  ARG   232      29.962  24.694  24.728  1.00  0.00           C  
ATOM   3359  HA  ARG   232      30.500  24.695  25.676  1.00  0.00           H  
ATOM   3360  CB  ARG   232      29.972  23.288  24.229  1.00  0.00           C  
ATOM   3361  HB2 ARG   232      31.006  23.000  24.037  1.00  0.00           H  
ATOM   3362  HB3 ARG   232      29.713  22.595  25.030  1.00  0.00           H  
ATOM   3363  CG  ARG   232      29.038  22.990  23.046  1.00  0.00           C  
ATOM   3364  HG2 ARG   232      28.013  23.350  23.130  1.00  0.00           H  
ATOM   3365  HG3 ARG   232      29.561  23.335  22.154  1.00  0.00           H  
ATOM   3366  CD  ARG   232      28.885  21.479  22.802  1.00  0.00           C  
ATOM   3367  HD2 ARG   232      29.892  21.076  22.695  1.00  0.00           H  
ATOM   3368  HD3 ARG   232      28.464  21.104  23.736  1.00  0.00           H  
ATOM   3369  NE  ARG   232      27.952  21.319  21.665  1.00  0.00           N  
ATOM   3370  HE  ARG   232      27.007  21.637  21.826  1.00  0.00           H  
ATOM   3371  CZ  ARG   232      28.199  20.533  20.596  1.00  0.00           C  
ATOM   3372  NH1 ARG   232      29.350  19.896  20.400  1.00  0.00           N  
ATOM   3373 HH11 ARG   232      30.049  20.062  21.110  1.00  0.00           H  
ATOM   3374 HH12 ARG   232      29.495  19.288  19.607  1.00  0.00           H  
ATOM   3375  NH2 ARG   232      27.300  20.343  19.641  1.00  0.00           N  
ATOM   3376 HH21 ARG   232      26.459  20.902  19.669  1.00  0.00           H  
ATOM   3377 HH22 ARG   232      27.521  19.714  18.883  1.00  0.00           H  
ATOM   3378  C   ARG   232      30.790  25.556  23.756  1.00  0.00           C  
ATOM   3379  O   ARG   232      30.293  26.169  22.838  1.00  0.00           O  
ATOM   3380  N   VAL   233      32.083  25.763  23.985  1.00  0.00           N  
ATOM   3381  H   VAL   233      32.373  25.680  24.949  1.00  0.00           H  
ATOM   3382  CA  VAL   233      33.082  25.865  22.916  1.00  0.00           C  
ATOM   3383  HA  VAL   233      32.840  26.793  22.397  1.00  0.00           H  
ATOM   3384  CB  VAL   233      34.553  26.027  23.453  1.00  0.00           C  
ATOM   3385  HB  VAL   233      34.722  25.237  24.184  1.00  0.00           H  
ATOM   3386  CG1 VAL   233      35.663  25.914  22.418  1.00  0.00           C  
ATOM   3387 HG11 VAL   233      35.672  24.946  21.917  1.00  0.00           H  
ATOM   3388 HG12 VAL   233      36.592  26.011  22.979  1.00  0.00           H  
ATOM   3389 HG13 VAL   233      35.658  26.718  21.682  1.00  0.00           H  
ATOM   3390  CG2 VAL   233      34.813  27.287  24.301  1.00  0.00           C  
ATOM   3391 HG21 VAL   233      34.802  28.183  23.680  1.00  0.00           H  
ATOM   3392 HG22 VAL   233      35.818  27.279  24.721  1.00  0.00           H  
ATOM   3393 HG23 VAL   233      33.955  27.234  24.972  1.00  0.00           H  
ATOM   3394  C   VAL   233      33.012  24.645  21.952  1.00  0.00           C  
ATOM   3395  O   VAL   233      32.826  23.508  22.519  1.00  0.00           O  
ATOM   3396  N   LEU   234      33.172  24.807  20.630  1.00  0.00           N  
ATOM   3397  H   LEU   234      33.491  25.719  20.335  1.00  0.00           H  
ATOM   3398  CA  LEU   234      33.418  23.709  19.660  1.00  0.00           C  
ATOM   3399  HA  LEU   234      33.040  22.775  20.078  1.00  0.00           H  
ATOM   3400  CB  LEU   234      32.587  23.991  18.385  1.00  0.00           C  
ATOM   3401  HB2 LEU   234      32.863  24.975  18.005  1.00  0.00           H  
ATOM   3402  HB3 LEU   234      32.851  23.243  17.637  1.00  0.00           H  
ATOM   3403  CG  LEU   234      31.059  24.057  18.457  1.00  0.00           C  
ATOM   3404  HG  LEU   234      30.812  24.648  19.339  1.00  0.00           H  
ATOM   3405  CD1 LEU   234      30.345  24.624  17.280  1.00  0.00           C  
ATOM   3406 HD11 LEU   234      29.275  24.488  17.441  1.00  0.00           H  
ATOM   3407 HD12 LEU   234      30.642  24.267  16.293  1.00  0.00           H  
ATOM   3408 HD13 LEU   234      30.588  25.686  17.306  1.00  0.00           H  
ATOM   3409  CD2 LEU   234      30.450  22.646  18.626  1.00  0.00           C  
ATOM   3410 HD21 LEU   234      30.856  22.247  19.555  1.00  0.00           H  
ATOM   3411 HD22 LEU   234      29.375  22.747  18.773  1.00  0.00           H  
ATOM   3412 HD23 LEU   234      30.667  21.991  17.782  1.00  0.00           H  
ATOM   3413  C   LEU   234      34.908  23.529  19.294  1.00  0.00           C  
ATOM   3414  O   LEU   234      35.647  24.495  19.257  1.00  0.00           O  
ATOM   3415  N   VAL   235      35.305  22.276  18.966  1.00  0.00           N  
ATOM   3416  H   VAL   235      34.491  21.681  18.921  1.00  0.00           H  
ATOM   3417  CA  VAL   235      36.626  21.779  18.572  1.00  0.00           C  
ATOM   3418  HA  VAL   235      37.216  22.664  18.334  1.00  0.00           H  
ATOM   3419  CB  VAL   235      37.253  21.111  19.828  1.00  0.00           C  
ATOM   3420  HB  VAL   235      36.554  20.304  20.050  1.00  0.00           H  
ATOM   3421  CG1 VAL   235      38.607  20.497  19.522  1.00  0.00           C  
ATOM   3422 HG11 VAL   235      39.062  20.050  20.406  1.00  0.00           H  
ATOM   3423 HG12 VAL   235      39.284  21.247  19.111  1.00  0.00           H  
ATOM   3424 HG13 VAL   235      38.604  19.728  18.750  1.00  0.00           H  
ATOM   3425  CG2 VAL   235      37.376  22.041  21.033  1.00  0.00           C  
ATOM   3426 HG21 VAL   235      38.081  22.818  20.737  1.00  0.00           H  
ATOM   3427 HG22 VAL   235      36.419  22.521  21.237  1.00  0.00           H  
ATOM   3428 HG23 VAL   235      37.749  21.562  21.939  1.00  0.00           H  
ATOM   3429  C   VAL   235      36.516  20.969  17.218  1.00  0.00           C  
ATOM   3430  O   VAL   235      35.456  20.441  16.924  1.00  0.00           O  
ATOM   3431  N   GLU   236      37.682  20.923  16.500  1.00  0.00           N  
ATOM   3432  H   GLU   236      38.340  21.648  16.749  1.00  0.00           H  
ATOM   3433  CA  GLU   236      37.910  20.123  15.284  1.00  0.00           C  
ATOM   3434  HA  GLU   236      37.437  19.146  15.381  1.00  0.00           H  
ATOM   3435  CB  GLU   236      37.372  20.774  13.989  1.00  0.00           C  
ATOM   3436  HB2 GLU   236      37.747  21.787  13.841  1.00  0.00           H  
ATOM   3437  HB3 GLU   236      36.320  21.030  14.123  1.00  0.00           H  
ATOM   3438  CG  GLU   236      37.644  19.998  12.700  1.00  0.00           C  
ATOM   3439  HG2 GLU   236      37.247  20.582  11.869  1.00  0.00           H  
ATOM   3440  HG3 GLU   236      38.717  19.840  12.584  1.00  0.00           H  
ATOM   3441  CD  GLU   236      36.938  18.631  12.678  1.00  0.00           C  
ATOM   3442  OE1 GLU   236      35.882  18.512  11.980  1.00  0.00           O  
ATOM   3443  OE2 GLU   236      37.379  17.718  13.404  1.00  0.00           O  
ATOM   3444  C   GLU   236      39.399  19.789  15.037  1.00  0.00           C  
ATOM   3445  O   GLU   236      40.265  20.676  15.039  1.00  0.00           O  
ATOM   3446  N   ASP   237      39.709  18.498  15.090  1.00  0.00           N  
ATOM   3447  H   ASP   237      39.020  17.760  15.063  1.00  0.00           H  
ATOM   3448  CA  ASP   237      41.076  18.115  15.116  1.00  0.00           C  
ATOM   3449  HA  ASP   237      41.051  17.054  15.367  1.00  0.00           H  
ATOM   3450  CB  ASP   237      41.605  18.177  13.707  1.00  0.00           C  
ATOM   3451  HB2 ASP   237      41.454  19.195  13.346  1.00  0.00           H  
ATOM   3452  HB3 ASP   237      42.677  17.989  13.769  1.00  0.00           H  
ATOM   3453  CG  ASP   237      41.093  17.179  12.622  1.00  0.00           C  
ATOM   3454  OD1 ASP   237      41.288  17.429  11.374  1.00  0.00           O  
ATOM   3455  OD2 ASP   237      40.565  16.122  12.864  1.00  0.00           O  
ATOM   3456  C   ASP   237      41.887  18.839  16.166  1.00  0.00           C  
ATOM   3457  O   ASP   237      42.995  19.402  15.936  1.00  0.00           O  
ATOM   3458  N   GLY   238      41.349  18.801  17.392  1.00  0.00           N  
ATOM   3459  H   GLY   238      40.485  18.286  17.484  1.00  0.00           H  
ATOM   3460  CA  GLY   238      41.860  19.475  18.577  1.00  0.00           C  
ATOM   3461  HA2 GLY   238      41.207  19.177  19.397  1.00  0.00           H  
ATOM   3462  HA3 GLY   238      42.898  19.265  18.835  1.00  0.00           H  
ATOM   3463  C   GLY   238      41.801  20.961  18.494  1.00  0.00           C  
ATOM   3464  O   GLY   238      42.077  21.620  19.533  1.00  0.00           O  
ATOM   3465  N   THR   239      41.441  21.541  17.330  1.00  0.00           N  
ATOM   3466  H   THR   239      41.121  20.901  16.618  1.00  0.00           H  
ATOM   3467  CA  THR   239      41.705  22.975  16.995  1.00  0.00           C  
ATOM   3468  HA  THR   239      42.392  23.428  17.710  1.00  0.00           H  
ATOM   3469  CB  THR   239      42.281  23.211  15.564  1.00  0.00           C  
ATOM   3470  HB  THR   239      41.510  22.823  14.898  1.00  0.00           H  
ATOM   3471  CG2 THR   239      42.614  24.670  15.124  1.00  0.00           C  
ATOM   3472 HG21 THR   239      41.869  25.409  15.416  1.00  0.00           H  
ATOM   3473 HG22 THR   239      43.552  24.925  15.616  1.00  0.00           H  
ATOM   3474 HG23 THR   239      42.749  24.695  14.042  1.00  0.00           H  
ATOM   3475  OG1 THR   239      43.484  22.505  15.492  1.00  0.00           O  
ATOM   3476  HG1 THR   239      43.140  21.638  15.718  1.00  0.00           H  
ATOM   3477  C   THR   239      40.370  23.740  17.048  1.00  0.00           C  
ATOM   3478  O   THR   239      39.368  23.287  16.402  1.00  0.00           O  
ATOM   3479  N   ALA   240      40.266  24.933  17.729  1.00  0.00           N  
ATOM   3480  H   ALA   240      41.050  25.202  18.306  1.00  0.00           H  
ATOM   3481  CA  ALA   240      38.983  25.639  18.074  1.00  0.00           C  
ATOM   3482  HA  ALA   240      38.371  24.939  18.643  1.00  0.00           H  
ATOM   3483  CB  ALA   240      39.262  26.926  18.910  1.00  0.00           C  
ATOM   3484  HB1 ALA   240      38.319  27.355  19.250  1.00  0.00           H  
ATOM   3485  HB2 ALA   240      39.841  27.716  18.432  1.00  0.00           H  
ATOM   3486  HB3 ALA   240      39.751  26.653  19.845  1.00  0.00           H  
ATOM   3487  C   ALA   240      38.122  26.037  16.884  1.00  0.00           C  
ATOM   3488  O   ALA   240      38.654  26.330  15.793  1.00  0.00           O  
ATOM   3489  N   ALA   241      36.786  25.899  16.940  1.00  0.00           N  
ATOM   3490  H   ALA   241      36.362  25.713  17.838  1.00  0.00           H  
ATOM   3491  CA  ALA   241      35.972  25.715  15.735  1.00  0.00           C  
ATOM   3492  HA  ALA   241      36.447  26.144  14.852  1.00  0.00           H  
ATOM   3493  CB  ALA   241      35.499  24.301  15.585  1.00  0.00           C  
ATOM   3494  HB1 ALA   241      35.178  23.997  16.581  1.00  0.00           H  
ATOM   3495  HB2 ALA   241      34.840  24.104  14.739  1.00  0.00           H  
ATOM   3496  HB3 ALA   241      36.298  23.602  15.335  1.00  0.00           H  
ATOM   3497  C   ALA   241      34.654  26.517  15.714  1.00  0.00           C  
ATOM   3498  O   ALA   241      33.823  26.459  14.772  1.00  0.00           O  
ATOM   3499  N   GLY   242      34.371  27.223  16.808  1.00  0.00           N  
ATOM   3500  H   GLY   242      35.068  27.152  17.535  1.00  0.00           H  
ATOM   3501  CA  GLY   242      33.212  28.082  17.055  1.00  0.00           C  
ATOM   3502  HA2 GLY   242      33.522  29.126  17.009  1.00  0.00           H  
ATOM   3503  HA3 GLY   242      32.465  27.724  16.347  1.00  0.00           H  
ATOM   3504  C   GLY   242      32.564  27.785  18.412  1.00  0.00           C  
ATOM   3505  O   GLY   242      33.267  27.437  19.384  1.00  0.00           O  
ATOM   3506  N   VAL   243      31.246  27.931  18.561  1.00  0.00           N  
ATOM   3507  H   VAL   243      30.698  27.958  17.712  1.00  0.00           H  
ATOM   3508  CA  VAL   243      30.491  27.809  19.776  1.00  0.00           C  
ATOM   3509  HA  VAL   243      31.004  27.224  20.539  1.00  0.00           H  
ATOM   3510  CB  VAL   243      30.297  29.145  20.534  1.00  0.00           C  
ATOM   3511  HB  VAL   243      30.005  29.007  21.575  1.00  0.00           H  
ATOM   3512  CG1 VAL   243      31.638  29.877  20.630  1.00  0.00           C  
ATOM   3513 HG11 VAL   243      32.321  29.085  20.937  1.00  0.00           H  
ATOM   3514 HG12 VAL   243      31.673  30.696  21.349  1.00  0.00           H  
ATOM   3515 HG13 VAL   243      31.993  30.236  19.664  1.00  0.00           H  
ATOM   3516  CG2 VAL   243      29.244  30.104  19.988  1.00  0.00           C  
ATOM   3517 HG21 VAL   243      28.260  29.638  19.936  1.00  0.00           H  
ATOM   3518 HG22 VAL   243      29.523  30.523  19.021  1.00  0.00           H  
ATOM   3519 HG23 VAL   243      29.261  30.942  20.686  1.00  0.00           H  
ATOM   3520  C   VAL   243      29.101  27.223  19.513  1.00  0.00           C  
ATOM   3521  O   VAL   243      28.535  27.395  18.434  1.00  0.00           O  
ATOM   3522  N   GLU   244      28.490  26.583  20.526  1.00  0.00           N  
ATOM   3523  H   GLU   244      29.059  26.474  21.354  1.00  0.00           H  
ATOM   3524  CA  GLU   244      27.026  26.161  20.488  1.00  0.00           C  
ATOM   3525  HA  GLU   244      26.594  26.309  19.498  1.00  0.00           H  
ATOM   3526  CB  GLU   244      26.833  24.681  20.681  1.00  0.00           C  
ATOM   3527  HB2 GLU   244      27.237  24.469  21.671  1.00  0.00           H  
ATOM   3528  HB3 GLU   244      27.477  24.205  19.943  1.00  0.00           H  
ATOM   3529  CG  GLU   244      25.383  24.171  20.544  1.00  0.00           C  
ATOM   3530  HG2 GLU   244      24.814  24.502  21.413  1.00  0.00           H  
ATOM   3531  HG3 GLU   244      24.902  24.617  19.674  1.00  0.00           H  
ATOM   3532  CD  GLU   244      25.266  22.629  20.350  1.00  0.00           C  
ATOM   3533  OE1 GLU   244      25.073  22.206  19.156  1.00  0.00           O  
ATOM   3534  OE2 GLU   244      25.305  21.922  21.388  1.00  0.00           O  
ATOM   3535  C   GLU   244      26.173  26.901  21.531  1.00  0.00           C  
ATOM   3536  O   GLU   244      26.679  27.035  22.672  1.00  0.00           O  
ATOM   3537  N   VAL   245      25.019  27.488  21.169  1.00  0.00           N  
ATOM   3538  H   VAL   245      24.643  27.378  20.238  1.00  0.00           H  
ATOM   3539  CA  VAL   245      24.481  28.596  21.970  1.00  0.00           C  
ATOM   3540  HA  VAL   245      24.738  28.441  23.018  1.00  0.00           H  
ATOM   3541  CB  VAL   245      25.052  29.983  21.582  1.00  0.00           C  
ATOM   3542  HB  VAL   245      26.132  30.007  21.728  1.00  0.00           H  
ATOM   3543  CG1 VAL   245      25.081  30.246  19.988  1.00  0.00           C  
ATOM   3544 HG11 VAL   245      24.120  30.038  19.516  1.00  0.00           H  
ATOM   3545 HG12 VAL   245      25.461  31.254  19.825  1.00  0.00           H  
ATOM   3546 HG13 VAL   245      25.715  29.466  19.567  1.00  0.00           H  
ATOM   3547  CG2 VAL   245      24.520  31.235  22.301  1.00  0.00           C  
ATOM   3548 HG21 VAL   245      23.445  31.167  22.136  1.00  0.00           H  
ATOM   3549 HG22 VAL   245      24.975  32.156  21.939  1.00  0.00           H  
ATOM   3550 HG23 VAL   245      24.785  31.153  23.355  1.00  0.00           H  
ATOM   3551  C   VAL   245      22.893  28.564  21.917  1.00  0.00           C  
ATOM   3552  O   VAL   245      22.358  28.320  20.792  1.00  0.00           O  
ATOM   3553  N   GLN   246      22.180  28.841  23.010  1.00  0.00           N  
ATOM   3554  H   GLN   246      22.692  28.982  23.870  1.00  0.00           H  
ATOM   3555  CA  GLN   246      20.746  28.949  23.071  1.00  0.00           C  
ATOM   3556  HA  GLN   246      20.292  28.448  22.216  1.00  0.00           H  
ATOM   3557  CB  GLN   246      20.119  28.379  24.368  1.00  0.00           C  
ATOM   3558  HB2 GLN   246      20.570  28.906  25.209  1.00  0.00           H  
ATOM   3559  HB3 GLN   246      19.060  28.620  24.459  1.00  0.00           H  
ATOM   3560  CG  GLN   246      20.462  26.875  24.603  1.00  0.00           C  
ATOM   3561  HG2 GLN   246      21.527  26.693  24.743  1.00  0.00           H  
ATOM   3562  HG3 GLN   246      20.196  26.351  23.685  1.00  0.00           H  
ATOM   3563  CD  GLN   246      19.736  26.297  25.824  1.00  0.00           C  
ATOM   3564  OE1 GLN   246      19.045  27.039  26.529  1.00  0.00           O  
ATOM   3565  NE2 GLN   246      19.702  25.033  26.097  1.00  0.00           N  
ATOM   3566 HE21 GLN   246      20.285  24.463  25.501  1.00  0.00           H  
ATOM   3567 HE22 GLN   246      19.341  24.614  26.942  1.00  0.00           H  
ATOM   3568  C   GLN   246      20.319  30.418  23.001  1.00  0.00           C  
ATOM   3569  O   GLN   246      20.557  31.203  23.923  1.00  0.00           O  
ATOM   3570  N   ASP   247      19.541  30.729  21.954  1.00  0.00           N  
ATOM   3571  H   ASP   247      19.437  30.018  21.244  1.00  0.00           H  
ATOM   3572  CA  ASP   247      18.794  31.957  21.941  1.00  0.00           C  
ATOM   3573  HA  ASP   247      19.512  32.737  22.192  1.00  0.00           H  
ATOM   3574  CB  ASP   247      18.246  32.138  20.548  1.00  0.00           C  
ATOM   3575  HB2 ASP   247      17.561  31.304  20.391  1.00  0.00           H  
ATOM   3576  HB3 ASP   247      19.111  32.098  19.886  1.00  0.00           H  
ATOM   3577  CG  ASP   247      17.443  33.443  20.491  1.00  0.00           C  
ATOM   3578  OD1 ASP   247      17.708  34.365  21.300  1.00  0.00           O  
ATOM   3579  OD2 ASP   247      16.766  33.627  19.470  1.00  0.00           O  
ATOM   3580  C   ASP   247      17.725  31.945  23.073  1.00  0.00           C  
ATOM   3581  O   ASP   247      16.590  31.482  22.907  1.00  0.00           O  
ATOM   3582  N   ARG   248      18.051  32.408  24.309  1.00  0.00           N  
ATOM   3583  H   ARG   248      19.034  32.640  24.314  1.00  0.00           H  
ATOM   3584  CA  ARG   248      17.316  32.315  25.572  1.00  0.00           C  
ATOM   3585  HA  ARG   248      17.364  31.291  25.941  1.00  0.00           H  
ATOM   3586  CB  ARG   248      17.987  33.041  26.715  1.00  0.00           C  
ATOM   3587  HB2 ARG   248      17.973  34.123  26.581  1.00  0.00           H  
ATOM   3588  HB3 ARG   248      17.347  32.927  27.591  1.00  0.00           H  
ATOM   3589  CG  ARG   248      19.350  32.498  27.139  1.00  0.00           C  
ATOM   3590  HG2 ARG   248      19.375  31.442  27.408  1.00  0.00           H  
ATOM   3591  HG3 ARG   248      20.123  32.571  26.374  1.00  0.00           H  
ATOM   3592  CD  ARG   248      19.876  33.354  28.319  1.00  0.00           C  
ATOM   3593  HD2 ARG   248      20.919  33.119  28.532  1.00  0.00           H  
ATOM   3594  HD3 ARG   248      19.723  34.423  28.172  1.00  0.00           H  
ATOM   3595  NE  ARG   248      19.148  33.026  29.517  1.00  0.00           N  
ATOM   3596  HE  ARG   248      18.294  32.491  29.453  1.00  0.00           H  
ATOM   3597  CZ  ARG   248      19.443  33.525  30.697  1.00  0.00           C  
ATOM   3598  NH1 ARG   248      20.458  34.318  30.911  1.00  0.00           N  
ATOM   3599 HH11 ARG   248      20.911  34.805  30.151  1.00  0.00           H  
ATOM   3600 HH12 ARG   248      20.550  34.667  31.854  1.00  0.00           H  
ATOM   3601  NH2 ARG   248      18.700  33.091  31.632  1.00  0.00           N  
ATOM   3602 HH21 ARG   248      17.892  32.515  31.440  1.00  0.00           H  
ATOM   3603 HH22 ARG   248      18.900  33.366  32.583  1.00  0.00           H  
ATOM   3604  C   ARG   248      15.859  32.684  25.497  1.00  0.00           C  
ATOM   3605  O   ARG   248      15.021  32.113  26.258  1.00  0.00           O  
ATOM   3606  N   ARG   249      15.503  33.629  24.569  1.00  0.00           N  
ATOM   3607  H   ARG   249      16.307  34.050  24.127  1.00  0.00           H  
ATOM   3608  CA  ARG   249      14.193  34.152  24.394  1.00  0.00           C  
ATOM   3609  HA  ARG   249      13.883  34.292  25.429  1.00  0.00           H  
ATOM   3610  CB  ARG   249      14.103  35.516  23.668  1.00  0.00           C  
ATOM   3611  HB2 ARG   249      13.056  35.764  23.491  1.00  0.00           H  
ATOM   3612  HB3 ARG   249      14.690  35.539  22.750  1.00  0.00           H  
ATOM   3613  CG  ARG   249      14.499  36.639  24.548  1.00  0.00           C  
ATOM   3614  HG2 ARG   249      14.004  36.664  25.518  1.00  0.00           H  
ATOM   3615  HG3 ARG   249      15.577  36.705  24.692  1.00  0.00           H  
ATOM   3616  CD  ARG   249      14.092  37.967  23.901  1.00  0.00           C  
ATOM   3617  HD2 ARG   249      13.007  38.063  23.938  1.00  0.00           H  
ATOM   3618  HD3 ARG   249      14.389  37.895  22.854  1.00  0.00           H  
ATOM   3619  NE  ARG   249      14.618  39.160  24.534  1.00  0.00           N  
ATOM   3620  HE  ARG   249      15.310  38.951  25.240  1.00  0.00           H  
ATOM   3621  CZ  ARG   249      14.248  40.402  24.333  1.00  0.00           C  
ATOM   3622  NH1 ARG   249      13.248  40.692  23.578  1.00  0.00           N  
ATOM   3623 HH11 ARG   249      12.927  40.009  22.905  1.00  0.00           H  
ATOM   3624 HH12 ARG   249      12.961  41.655  23.478  1.00  0.00           H  
ATOM   3625  NH2 ARG   249      14.778  41.313  25.005  1.00  0.00           N  
ATOM   3626 HH21 ARG   249      15.682  41.098  25.399  1.00  0.00           H  
ATOM   3627 HH22 ARG   249      14.478  42.274  24.921  1.00  0.00           H  
ATOM   3628  C   ARG   249      13.206  33.119  23.899  1.00  0.00           C  
ATOM   3629  O   ARG   249      12.028  33.458  23.983  1.00  0.00           O  
ATOM   3630  N   SER   250      13.707  31.914  23.461  1.00  0.00           N  
ATOM   3631  H   SER   250      14.673  31.785  23.723  1.00  0.00           H  
ATOM   3632  CA  SER   250      12.894  30.764  22.997  1.00  0.00           C  
ATOM   3633  HA  SER   250      11.867  30.774  23.362  1.00  0.00           H  
ATOM   3634  CB  SER   250      12.898  30.571  21.525  1.00  0.00           C  
ATOM   3635  HB2 SER   250      12.227  29.735  21.328  1.00  0.00           H  
ATOM   3636  HB3 SER   250      12.565  31.510  21.083  1.00  0.00           H  
ATOM   3637  OG  SER   250      14.160  30.317  21.004  1.00  0.00           O  
ATOM   3638  HG  SER   250      14.031  29.838  20.182  1.00  0.00           H  
ATOM   3639  C   SER   250      13.525  29.467  23.628  1.00  0.00           C  
ATOM   3640  O   SER   250      12.753  28.518  23.812  1.00  0.00           O  
ATOM   3641  N   GLY   251      14.865  29.437  23.703  1.00  0.00           N  
ATOM   3642  H   GLY   251      15.388  30.170  23.244  1.00  0.00           H  
ATOM   3643  CA  GLY   251      15.693  28.282  24.212  1.00  0.00           C  
ATOM   3644  HA2 GLY   251      16.489  28.705  24.825  1.00  0.00           H  
ATOM   3645  HA3 GLY   251      15.178  27.570  24.857  1.00  0.00           H  
ATOM   3646  C   GLY   251      16.332  27.506  23.091  1.00  0.00           C  
ATOM   3647  O   GLY   251      17.261  26.678  23.354  1.00  0.00           O  
ATOM   3648  N   ASP   252      15.918  27.784  21.838  1.00  0.00           N  
ATOM   3649  H   ASP   252      15.456  28.666  21.673  1.00  0.00           H  
ATOM   3650  CA  ASP   252      16.400  27.130  20.593  1.00  0.00           C  
ATOM   3651  HA  ASP   252      16.251  26.050  20.617  1.00  0.00           H  
ATOM   3652  CB  ASP   252      15.598  27.666  19.403  1.00  0.00           C  
ATOM   3653  HB2 ASP   252      15.843  28.723  19.299  1.00  0.00           H  
ATOM   3654  HB3 ASP   252      15.739  27.235  18.412  1.00  0.00           H  
ATOM   3655  CG  ASP   252      14.114  27.546  19.525  1.00  0.00           C  
ATOM   3656  OD1 ASP   252      13.688  26.494  20.053  1.00  0.00           O  
ATOM   3657  OD2 ASP   252      13.348  28.399  19.074  1.00  0.00           O  
ATOM   3658  C   ASP   252      17.972  27.307  20.383  1.00  0.00           C  
ATOM   3659  O   ASP   252      18.489  28.384  20.262  1.00  0.00           O  
ATOM   3660  N   THR   253      18.619  26.136  20.353  1.00  0.00           N  
ATOM   3661  H   THR   253      18.070  25.318  20.574  1.00  0.00           H  
ATOM   3662  CA  THR   253      20.041  25.889  20.232  1.00  0.00           C  
ATOM   3663  HA  THR   253      20.581  26.630  20.822  1.00  0.00           H  
ATOM   3664  CB  THR   253      20.433  24.511  20.725  1.00  0.00           C  
ATOM   3665  HB  THR   253      19.950  23.782  20.074  1.00  0.00           H  
ATOM   3666  CG2 THR   253      22.012  24.365  20.804  1.00  0.00           C  
ATOM   3667 HG21 THR   253      22.480  24.633  19.857  1.00  0.00           H  
ATOM   3668 HG22 THR   253      22.278  23.411  21.260  1.00  0.00           H  
ATOM   3669 HG23 THR   253      22.451  25.076  21.505  1.00  0.00           H  
ATOM   3670  OG1 THR   253      19.910  24.258  22.055  1.00  0.00           O  
ATOM   3671  HG1 THR   253      18.963  24.264  21.900  1.00  0.00           H  
ATOM   3672  C   THR   253      20.451  25.960  18.817  1.00  0.00           C  
ATOM   3673  O   THR   253      19.915  25.243  17.967  1.00  0.00           O  
ATOM   3674  N   TYR   254      21.505  26.766  18.626  1.00  0.00           N  
ATOM   3675  H   TYR   254      21.940  27.260  19.392  1.00  0.00           H  
ATOM   3676  CA  TYR   254      22.196  26.915  17.368  1.00  0.00           C  
ATOM   3677  HA  TYR   254      22.049  26.015  16.771  1.00  0.00           H  
ATOM   3678  CB  TYR   254      21.617  28.120  16.567  1.00  0.00           C  
ATOM   3679  HB2 TYR   254      22.117  28.296  15.615  1.00  0.00           H  
ATOM   3680  HB3 TYR   254      21.904  29.074  17.010  1.00  0.00           H  
ATOM   3681  CG  TYR   254      20.173  28.203  16.199  1.00  0.00           C  
ATOM   3682  CD1 TYR   254      19.809  27.674  14.905  1.00  0.00           C  
ATOM   3683  HD1 TYR   254      20.613  27.447  14.221  1.00  0.00           H  
ATOM   3684  CE1 TYR   254      18.414  27.611  14.585  1.00  0.00           C  
ATOM   3685  HE1 TYR   254      18.146  27.222  13.614  1.00  0.00           H  
ATOM   3686  CZ  TYR   254      17.484  28.181  15.523  1.00  0.00           C  
ATOM   3687  OH  TYR   254      16.155  28.243  15.076  1.00  0.00           O  
ATOM   3688  HH  TYR   254      16.136  28.037  14.139  1.00  0.00           H  
ATOM   3689  CE2 TYR   254      17.895  28.752  16.751  1.00  0.00           C  
ATOM   3690  HE2 TYR   254      17.178  29.194  17.427  1.00  0.00           H  
ATOM   3691  CD2 TYR   254      19.247  28.695  17.151  1.00  0.00           C  
ATOM   3692  HD2 TYR   254      19.444  29.117  18.125  1.00  0.00           H  
ATOM   3693  C   TYR   254      23.734  26.935  17.489  1.00  0.00           C  
ATOM   3694  O   TYR   254      24.260  27.435  18.516  1.00  0.00           O  
ATOM   3695  N   GLN   255      24.441  26.425  16.490  1.00  0.00           N  
ATOM   3696  H   GLN   255      23.963  25.996  15.711  1.00  0.00           H  
ATOM   3697  CA  GLN   255      25.901  26.367  16.353  1.00  0.00           C  
ATOM   3698  HA  GLN   255      26.333  26.481  17.347  1.00  0.00           H  
ATOM   3699  CB  GLN   255      26.459  25.076  15.768  1.00  0.00           C  
ATOM   3700  HB2 GLN   255      26.263  25.088  14.696  1.00  0.00           H  
ATOM   3701  HB3 GLN   255      27.526  25.300  15.794  1.00  0.00           H  
ATOM   3702  CG  GLN   255      26.145  23.759  16.456  1.00  0.00           C  
ATOM   3703  HG2 GLN   255      25.974  23.914  17.521  1.00  0.00           H  
ATOM   3704  HG3 GLN   255      25.160  23.470  16.090  1.00  0.00           H  
ATOM   3705  CD  GLN   255      27.104  22.647  16.149  1.00  0.00           C  
ATOM   3706  OE1 GLN   255      28.191  22.807  15.635  1.00  0.00           O  
ATOM   3707  NE2 GLN   255      26.726  21.452  16.394  1.00  0.00           N  
ATOM   3708 HE21 GLN   255      25.854  21.331  16.890  1.00  0.00           H  
ATOM   3709 HE22 GLN   255      27.281  20.681  16.053  1.00  0.00           H  
ATOM   3710  C   GLN   255      26.476  27.568  15.483  1.00  0.00           C  
ATOM   3711  O   GLN   255      25.845  27.936  14.539  1.00  0.00           O  
ATOM   3712  N   VAL   256      27.652  28.066  15.771  1.00  0.00           N  
ATOM   3713  H   VAL   256      28.172  27.610  16.508  1.00  0.00           H  
ATOM   3714  CA  VAL   256      28.360  29.076  14.962  1.00  0.00           C  
ATOM   3715  HA  VAL   256      27.787  29.265  14.055  1.00  0.00           H  
ATOM   3716  CB  VAL   256      28.420  30.495  15.676  1.00  0.00           C  
ATOM   3717  HB  VAL   256      29.118  30.461  16.513  1.00  0.00           H  
ATOM   3718  CG1 VAL   256      29.016  31.691  14.879  1.00  0.00           C  
ATOM   3719 HG11 VAL   256      29.117  32.597  15.475  1.00  0.00           H  
ATOM   3720 HG12 VAL   256      29.986  31.302  14.569  1.00  0.00           H  
ATOM   3721 HG13 VAL   256      28.336  31.904  14.053  1.00  0.00           H  
ATOM   3722  CG2 VAL   256      27.055  30.959  16.265  1.00  0.00           C  
ATOM   3723 HG21 VAL   256      27.024  31.903  16.808  1.00  0.00           H  
ATOM   3724 HG22 VAL   256      26.556  30.266  16.942  1.00  0.00           H  
ATOM   3725 HG23 VAL   256      26.437  31.034  15.370  1.00  0.00           H  
ATOM   3726  C   VAL   256      29.762  28.519  14.739  1.00  0.00           C  
ATOM   3727  O   VAL   256      30.373  27.981  15.713  1.00  0.00           O  
ATOM   3728  N   ALA   257      30.324  28.587  13.537  1.00  0.00           N  
ATOM   3729  H   ALA   257      29.793  29.013  12.791  1.00  0.00           H  
ATOM   3730  CA  ALA   257      31.742  28.176  13.215  1.00  0.00           C  
ATOM   3731  HA  ALA   257      31.908  27.452  14.013  1.00  0.00           H  
ATOM   3732  CB  ALA   257      31.754  27.495  11.817  1.00  0.00           C  
ATOM   3733  HB1 ALA   257      30.789  27.015  11.657  1.00  0.00           H  
ATOM   3734  HB2 ALA   257      32.586  26.792  11.775  1.00  0.00           H  
ATOM   3735  HB3 ALA   257      31.872  28.272  11.061  1.00  0.00           H  
ATOM   3736  C   ALA   257      32.701  29.358  13.389  1.00  0.00           C  
ATOM   3737  O   ALA   257      32.329  30.506  13.060  1.00  0.00           O  
ATOM   3738  N   ALA   258      33.832  29.118  14.041  1.00  0.00           N  
ATOM   3739  H   ALA   258      34.073  28.199  14.384  1.00  0.00           H  
ATOM   3740  CA  ALA   258      34.797  30.218  14.172  1.00  0.00           C  
ATOM   3741  HA  ALA   258      34.438  30.990  13.492  1.00  0.00           H  
ATOM   3742  CB  ALA   258      34.759  30.923  15.542  1.00  0.00           C  
ATOM   3743  HB1 ALA   258      33.716  31.131  15.783  1.00  0.00           H  
ATOM   3744  HB2 ALA   258      35.417  30.460  16.277  1.00  0.00           H  
ATOM   3745  HB3 ALA   258      35.206  31.909  15.407  1.00  0.00           H  
ATOM   3746  C   ALA   258      36.279  29.796  13.864  1.00  0.00           C  
ATOM   3747  O   ALA   258      36.729  28.681  14.163  1.00  0.00           O  
ATOM   3748  N   ARG   259      37.050  30.683  13.266  1.00  0.00           N  
ATOM   3749  H   ARG   259      36.741  31.644  13.231  1.00  0.00           H  
ATOM   3750  CA  ARG   259      38.520  30.466  13.181  1.00  0.00           C  
ATOM   3751  HA  ARG   259      38.644  29.447  12.814  1.00  0.00           H  
ATOM   3752  CB  ARG   259      39.089  31.493  12.117  1.00  0.00           C  
ATOM   3753  HB2 ARG   259      38.452  31.517  11.233  1.00  0.00           H  
ATOM   3754  HB3 ARG   259      39.134  32.526  12.463  1.00  0.00           H  
ATOM   3755  CG  ARG   259      40.505  31.006  11.669  1.00  0.00           C  
ATOM   3756  HG2 ARG   259      41.281  31.222  12.403  1.00  0.00           H  
ATOM   3757  HG3 ARG   259      40.479  29.920  11.580  1.00  0.00           H  
ATOM   3758  CD  ARG   259      40.998  31.796  10.451  1.00  0.00           C  
ATOM   3759  HD2 ARG   259      40.945  32.870  10.632  1.00  0.00           H  
ATOM   3760  HD3 ARG   259      40.197  31.577   9.745  1.00  0.00           H  
ATOM   3761  NE  ARG   259      42.266  31.246  10.052  1.00  0.00           N  
ATOM   3762  HE  ARG   259      42.335  30.239  10.030  1.00  0.00           H  
ATOM   3763  CZ  ARG   259      43.312  31.960   9.642  1.00  0.00           C  
ATOM   3764  NH1 ARG   259      43.188  33.158   9.201  1.00  0.00           N  
ATOM   3765 HH11 ARG   259      42.318  33.671   9.191  1.00  0.00           H  
ATOM   3766 HH12 ARG   259      44.030  33.637   8.914  1.00  0.00           H  
ATOM   3767  NH2 ARG   259      44.493  31.369   9.527  1.00  0.00           N  
ATOM   3768 HH21 ARG   259      44.544  30.377   9.710  1.00  0.00           H  
ATOM   3769 HH22 ARG   259      45.232  31.783   8.977  1.00  0.00           H  
ATOM   3770  C   ARG   259      39.239  30.658  14.508  1.00  0.00           C  
ATOM   3771  O   ARG   259      40.216  29.873  14.791  1.00  0.00           O  
ATOM   3772  N   TYR   260      38.652  31.357  15.485  1.00  0.00           N  
ATOM   3773  H   TYR   260      38.066  32.092  15.116  1.00  0.00           H  
ATOM   3774  CA  TYR   260      39.227  31.572  16.742  1.00  0.00           C  
ATOM   3775  HA  TYR   260      39.842  30.701  16.970  1.00  0.00           H  
ATOM   3776  CB  TYR   260      40.058  32.892  16.765  1.00  0.00           C  
ATOM   3777  HB2 TYR   260      39.455  33.789  16.907  1.00  0.00           H  
ATOM   3778  HB3 TYR   260      40.661  32.850  17.672  1.00  0.00           H  
ATOM   3779  CG  TYR   260      40.986  33.200  15.613  1.00  0.00           C  
ATOM   3780  CD1 TYR   260      40.446  33.867  14.465  1.00  0.00           C  
ATOM   3781  HD1 TYR   260      39.447  34.269  14.553  1.00  0.00           H  
ATOM   3782  CE1 TYR   260      41.223  34.171  13.367  1.00  0.00           C  
ATOM   3783  HE1 TYR   260      40.735  34.585  12.498  1.00  0.00           H  
ATOM   3784  CZ  TYR   260      42.623  33.841  13.317  1.00  0.00           C  
ATOM   3785  OH  TYR   260      43.406  34.169  12.314  1.00  0.00           O  
ATOM   3786  HH  TYR   260      43.947  33.443  11.993  1.00  0.00           H  
ATOM   3787  CE2 TYR   260      43.160  33.222  14.461  1.00  0.00           C  
ATOM   3788  HE2 TYR   260      44.218  33.009  14.473  1.00  0.00           H  
ATOM   3789  CD2 TYR   260      42.360  32.904  15.634  1.00  0.00           C  
ATOM   3790  HD2 TYR   260      42.832  32.486  16.511  1.00  0.00           H  
ATOM   3791  C   TYR   260      38.091  31.571  17.801  1.00  0.00           C  
ATOM   3792  O   TYR   260      37.077  32.164  17.576  1.00  0.00           O  
ATOM   3793  N   VAL   261      38.396  31.164  19.065  1.00  0.00           N  
ATOM   3794  H   VAL   261      39.256  30.647  19.185  1.00  0.00           H  
ATOM   3795  CA  VAL   261      37.420  31.229  20.188  1.00  0.00           C  
ATOM   3796  HA  VAL   261      36.706  31.986  19.864  1.00  0.00           H  
ATOM   3797  CB  VAL   261      36.626  29.914  20.520  1.00  0.00           C  
ATOM   3798  HB  VAL   261      37.285  29.216  21.035  1.00  0.00           H  
ATOM   3799  CG1 VAL   261      35.477  30.191  21.508  1.00  0.00           C  
ATOM   3800 HG11 VAL   261      34.754  30.915  21.131  1.00  0.00           H  
ATOM   3801 HG12 VAL   261      35.783  30.614  22.465  1.00  0.00           H  
ATOM   3802 HG13 VAL   261      34.930  29.268  21.697  1.00  0.00           H  
ATOM   3803  CG2 VAL   261      36.023  29.306  19.232  1.00  0.00           C  
ATOM   3804 HG21 VAL   261      35.083  29.847  19.124  1.00  0.00           H  
ATOM   3805 HG22 VAL   261      36.600  29.271  18.308  1.00  0.00           H  
ATOM   3806 HG23 VAL   261      35.930  28.269  19.553  1.00  0.00           H  
ATOM   3807  C   VAL   261      38.007  31.729  21.475  1.00  0.00           C  
ATOM   3808  O   VAL   261      39.017  31.231  21.893  1.00  0.00           O  
ATOM   3809  N   VAL   262      37.486  32.886  21.970  1.00  0.00           N  
ATOM   3810  H   VAL   262      36.813  33.348  21.375  1.00  0.00           H  
ATOM   3811  CA  VAL   262      37.941  33.699  23.076  1.00  0.00           C  
ATOM   3812  HA  VAL   262      38.913  33.362  23.435  1.00  0.00           H  
ATOM   3813  CB  VAL   262      38.136  35.191  22.818  1.00  0.00           C  
ATOM   3814  HB  VAL   262      37.262  35.621  22.328  1.00  0.00           H  
ATOM   3815  CG1 VAL   262      38.398  36.047  24.084  1.00  0.00           C  
ATOM   3816 HG11 VAL   262      38.717  37.034  23.747  1.00  0.00           H  
ATOM   3817 HG12 VAL   262      39.211  35.691  24.716  1.00  0.00           H  
ATOM   3818 HG13 VAL   262      37.511  36.125  24.713  1.00  0.00           H  
ATOM   3819  CG2 VAL   262      39.270  35.416  21.799  1.00  0.00           C  
ATOM   3820 HG21 VAL   262      39.291  36.460  21.484  1.00  0.00           H  
ATOM   3821 HG22 VAL   262      39.003  34.897  20.879  1.00  0.00           H  
ATOM   3822 HG23 VAL   262      40.308  35.280  22.105  1.00  0.00           H  
ATOM   3823  C   VAL   262      36.990  33.392  24.252  1.00  0.00           C  
ATOM   3824  O   VAL   262      35.788  33.558  24.095  1.00  0.00           O  
ATOM   3825  N   VAL   263      37.388  33.120  25.532  1.00  0.00           N  
ATOM   3826  H   VAL   263      38.377  33.075  25.729  1.00  0.00           H  
ATOM   3827  CA  VAL   263      36.541  33.030  26.756  1.00  0.00           C  
ATOM   3828  HA  VAL   263      35.529  33.328  26.481  1.00  0.00           H  
ATOM   3829  CB  VAL   263      36.361  31.488  27.075  1.00  0.00           C  
ATOM   3830  HB  VAL   263      37.249  31.186  27.630  1.00  0.00           H  
ATOM   3831  CG1 VAL   263      35.216  31.205  28.009  1.00  0.00           C  
ATOM   3832 HG11 VAL   263      35.160  31.875  28.867  1.00  0.00           H  
ATOM   3833 HG12 VAL   263      34.269  31.264  27.474  1.00  0.00           H  
ATOM   3834 HG13 VAL   263      35.334  30.180  28.362  1.00  0.00           H  
ATOM   3835  CG2 VAL   263      36.372  30.541  25.882  1.00  0.00           C  
ATOM   3836 HG21 VAL   263      35.435  30.723  25.356  1.00  0.00           H  
ATOM   3837 HG22 VAL   263      36.379  29.558  26.354  1.00  0.00           H  
ATOM   3838 HG23 VAL   263      37.257  30.661  25.256  1.00  0.00           H  
ATOM   3839  C   VAL   263      36.899  33.870  27.988  1.00  0.00           C  
ATOM   3840  O   VAL   263      37.866  33.563  28.648  1.00  0.00           O  
ATOM   3841  N   GLY   264      36.162  34.962  28.205  1.00  0.00           N  
ATOM   3842  H   GLY   264      35.376  35.009  27.572  1.00  0.00           H  
ATOM   3843  CA  GLY   264      36.133  35.894  29.315  1.00  0.00           C  
ATOM   3844  HA2 GLY   264      36.961  35.749  30.010  1.00  0.00           H  
ATOM   3845  HA3 GLY   264      36.201  36.853  28.800  1.00  0.00           H  
ATOM   3846  C   GLY   264      34.953  35.753  30.298  1.00  0.00           C  
ATOM   3847  O   GLY   264      34.489  36.801  30.764  1.00  0.00           O  
ATOM   3848  N   ALA   265      34.398  34.553  30.373  1.00  0.00           N  
ATOM   3849  H   ALA   265      34.907  33.743  30.049  1.00  0.00           H  
ATOM   3850  CA  ALA   265      33.134  34.242  31.054  1.00  0.00           C  
ATOM   3851  HA  ALA   265      32.307  34.867  30.718  1.00  0.00           H  
ATOM   3852  CB  ALA   265      32.659  32.877  30.426  1.00  0.00           C  
ATOM   3853  HB1 ALA   265      31.775  32.439  30.890  1.00  0.00           H  
ATOM   3854  HB2 ALA   265      33.494  32.178  30.484  1.00  0.00           H  
ATOM   3855  HB3 ALA   265      32.471  32.983  29.358  1.00  0.00           H  
ATOM   3856  C   ALA   265      33.102  34.358  32.560  1.00  0.00           C  
ATOM   3857  O   ALA   265      32.417  33.556  33.219  1.00  0.00           O  
ATOM   3858  N   ASP   266      33.826  35.347  33.108  1.00  0.00           N  
ATOM   3859  H   ASP   266      34.328  35.905  32.432  1.00  0.00           H  
ATOM   3860  CA  ASP   266      34.319  35.536  34.474  1.00  0.00           C  
ATOM   3861  HA  ASP   266      35.050  36.342  34.413  1.00  0.00           H  
ATOM   3862  CB  ASP   266      33.122  35.923  35.427  1.00  0.00           C  
ATOM   3863  HB2 ASP   266      33.510  36.510  36.259  1.00  0.00           H  
ATOM   3864  HB3 ASP   266      32.479  36.609  34.876  1.00  0.00           H  
ATOM   3865  CG  ASP   266      32.257  34.828  35.925  1.00  0.00           C  
ATOM   3866  OD1 ASP   266      32.841  33.897  36.506  1.00  0.00           O  
ATOM   3867  OD2 ASP   266      30.988  34.995  35.795  1.00  0.00           O  
ATOM   3868  C   ASP   266      35.190  34.438  35.102  1.00  0.00           C  
ATOM   3869  O   ASP   266      35.371  33.333  34.575  1.00  0.00           O  
ATOM   3870  N   ALA   267      35.848  34.729  36.203  1.00  0.00           N  
ATOM   3871  H   ALA   267      35.782  35.660  36.589  1.00  0.00           H  
ATOM   3872  CA  ALA   267      36.842  33.858  36.785  1.00  0.00           C  
ATOM   3873  HA  ALA   267      37.575  33.594  36.023  1.00  0.00           H  
ATOM   3874  CB  ALA   267      37.498  34.734  37.925  1.00  0.00           C  
ATOM   3875  HB1 ALA   267      38.016  35.524  37.382  1.00  0.00           H  
ATOM   3876  HB2 ALA   267      36.775  35.006  38.694  1.00  0.00           H  
ATOM   3877  HB3 ALA   267      38.279  34.162  38.426  1.00  0.00           H  
ATOM   3878  C   ALA   267      36.272  32.564  37.408  1.00  0.00           C  
ATOM   3879  O   ALA   267      37.075  31.711  37.676  1.00  0.00           O  
ATOM   3880  N   LEU   268      34.943  32.441  37.546  1.00  0.00           N  
ATOM   3881  H   LEU   268      34.333  33.177  37.218  1.00  0.00           H  
ATOM   3882  CA  LEU   268      34.304  31.254  38.150  1.00  0.00           C  
ATOM   3883  HA  LEU   268      34.974  30.460  38.481  1.00  0.00           H  
ATOM   3884  CB  LEU   268      33.389  31.651  39.310  1.00  0.00           C  
ATOM   3885  HB2 LEU   268      33.077  30.704  39.750  1.00  0.00           H  
ATOM   3886  HB3 LEU   268      32.559  32.232  38.908  1.00  0.00           H  
ATOM   3887  CG  LEU   268      33.965  32.501  40.532  1.00  0.00           C  
ATOM   3888  HG  LEU   268      34.158  33.507  40.159  1.00  0.00           H  
ATOM   3889  CD1 LEU   268      32.898  32.572  41.650  1.00  0.00           C  
ATOM   3890 HD11 LEU   268      31.999  33.083  41.305  1.00  0.00           H  
ATOM   3891 HD12 LEU   268      33.334  33.227  42.403  1.00  0.00           H  
ATOM   3892 HD13 LEU   268      32.688  31.617  42.132  1.00  0.00           H  
ATOM   3893  CD2 LEU   268      35.144  31.938  41.133  1.00  0.00           C  
ATOM   3894 HD21 LEU   268      35.435  32.685  41.872  1.00  0.00           H  
ATOM   3895 HD22 LEU   268      35.854  31.794  40.319  1.00  0.00           H  
ATOM   3896 HD23 LEU   268      34.882  31.044  41.701  1.00  0.00           H  
ATOM   3897  C   LEU   268      33.469  30.445  37.137  1.00  0.00           C  
ATOM   3898  O   LEU   268      33.390  29.184  37.218  1.00  0.00           O  
ATOM   3899  N   ARG   269      32.901  31.098  36.175  1.00  0.00           N  
ATOM   3900  H   ARG   269      33.102  32.086  36.109  1.00  0.00           H  
ATOM   3901  CA  ARG   269      32.129  30.517  35.111  1.00  0.00           C  
ATOM   3902  HA  ARG   269      31.801  29.514  35.384  1.00  0.00           H  
ATOM   3903  CB  ARG   269      30.837  31.287  34.797  1.00  0.00           C  
ATOM   3904  HB2 ARG   269      30.562  31.069  33.765  1.00  0.00           H  
ATOM   3905  HB3 ARG   269      31.033  32.355  34.889  1.00  0.00           H  
ATOM   3906  CG  ARG   269      29.655  30.882  35.647  1.00  0.00           C  
ATOM   3907  HG2 ARG   269      29.325  29.921  35.253  1.00  0.00           H  
ATOM   3908  HG3 ARG   269      29.871  30.956  36.713  1.00  0.00           H  
ATOM   3909  CD  ARG   269      28.359  31.702  35.382  1.00  0.00           C  
ATOM   3910  HD2 ARG   269      28.043  31.448  34.370  1.00  0.00           H  
ATOM   3911  HD3 ARG   269      27.568  31.271  35.995  1.00  0.00           H  
ATOM   3912  NE  ARG   269      28.658  33.162  35.591  1.00  0.00           N  
ATOM   3913  HE  ARG   269      29.625  33.453  35.619  1.00  0.00           H  
ATOM   3914  CZ  ARG   269      27.837  34.185  35.502  1.00  0.00           C  
ATOM   3915  NH1 ARG   269      26.582  34.075  35.144  1.00  0.00           N  
ATOM   3916 HH11 ARG   269      26.128  33.272  34.732  1.00  0.00           H  
ATOM   3917 HH12 ARG   269      26.069  34.937  35.026  1.00  0.00           H  
ATOM   3918  NH2 ARG   269      28.309  35.318  35.701  1.00  0.00           N  
ATOM   3919 HH21 ARG   269      29.310  35.412  35.800  1.00  0.00           H  
ATOM   3920 HH22 ARG   269      27.691  36.116  35.746  1.00  0.00           H  
ATOM   3921  C   ARG   269      32.844  30.163  33.814  1.00  0.00           C  
ATOM   3922  O   ARG   269      32.527  29.154  33.169  1.00  0.00           O  
ATOM   3923  N   THR   270      33.908  30.906  33.521  1.00  0.00           N  
ATOM   3924  H   THR   270      34.160  31.749  34.017  1.00  0.00           H  
ATOM   3925  CA  THR   270      34.833  30.449  32.418  1.00  0.00           C  
ATOM   3926  HA  THR   270      34.306  30.520  31.466  1.00  0.00           H  
ATOM   3927  CB  THR   270      36.026  31.308  32.282  1.00  0.00           C  
ATOM   3928  HB  THR   270      36.523  31.442  33.243  1.00  0.00           H  
ATOM   3929  CG2 THR   270      37.127  30.805  31.341  1.00  0.00           C  
ATOM   3930 HG21 THR   270      36.795  30.515  30.344  1.00  0.00           H  
ATOM   3931 HG22 THR   270      37.626  29.928  31.753  1.00  0.00           H  
ATOM   3932 HG23 THR   270      37.937  31.524  31.217  1.00  0.00           H  
ATOM   3933  OG1 THR   270      35.602  32.586  31.915  1.00  0.00           O  
ATOM   3934  HG1 THR   270      35.451  33.045  32.744  1.00  0.00           H  
ATOM   3935  C   THR   270      35.236  29.017  32.518  1.00  0.00           C  
ATOM   3936  O   THR   270      35.018  28.258  31.594  1.00  0.00           O  
ATOM   3937  N   PRO   271      35.813  28.551  33.661  1.00  0.00           N  
ATOM   3938  CD  PRO   271      36.189  29.311  34.844  1.00  0.00           C  
ATOM   3939  HD2 PRO   271      35.399  29.796  35.417  1.00  0.00           H  
ATOM   3940  HD3 PRO   271      36.858  30.116  34.540  1.00  0.00           H  
ATOM   3941  CG  PRO   271      36.839  28.246  35.803  1.00  0.00           C  
ATOM   3942  HG2 PRO   271      37.750  28.655  36.241  1.00  0.00           H  
ATOM   3943  HG3 PRO   271      36.123  27.911  36.553  1.00  0.00           H  
ATOM   3944  CB  PRO   271      37.224  27.005  34.879  1.00  0.00           C  
ATOM   3945  HB2 PRO   271      37.110  26.081  35.445  1.00  0.00           H  
ATOM   3946  HB3 PRO   271      38.197  27.159  34.412  1.00  0.00           H  
ATOM   3947  CA  PRO   271      36.182  27.130  33.744  1.00  0.00           C  
ATOM   3948  HA  PRO   271      36.654  26.786  32.823  1.00  0.00           H  
ATOM   3949  C   PRO   271      35.079  26.079  33.844  1.00  0.00           C  
ATOM   3950  O   PRO   271      35.038  25.082  33.099  1.00  0.00           O  
ATOM   3951  N   GLN   272      33.926  26.522  34.385  1.00  0.00           N  
ATOM   3952  H   GLN   272      33.974  27.338  34.978  1.00  0.00           H  
ATOM   3953  CA  GLN   272      32.668  25.765  34.386  1.00  0.00           C  
ATOM   3954  HA  GLN   272      32.758  24.805  34.894  1.00  0.00           H  
ATOM   3955  CB  GLN   272      31.683  26.573  35.235  1.00  0.00           C  
ATOM   3956  HB2 GLN   272      31.439  27.546  34.809  1.00  0.00           H  
ATOM   3957  HB3 GLN   272      32.191  26.854  36.157  1.00  0.00           H  
ATOM   3958  CG  GLN   272      30.479  25.689  35.514  1.00  0.00           C  
ATOM   3959  HG2 GLN   272      30.104  25.375  34.540  1.00  0.00           H  
ATOM   3960  HG3 GLN   272      30.693  24.813  36.125  1.00  0.00           H  
ATOM   3961  CD  GLN   272      29.302  26.393  36.183  1.00  0.00           C  
ATOM   3962  OE1 GLN   272      29.083  27.615  36.300  1.00  0.00           O  
ATOM   3963  NE2 GLN   272      28.456  25.655  36.761  1.00  0.00           N  
ATOM   3964 HE21 GLN   272      28.689  24.704  37.006  1.00  0.00           H  
ATOM   3965 HE22 GLN   272      27.787  26.189  37.298  1.00  0.00           H  
ATOM   3966  C   GLN   272      32.145  25.431  32.891  1.00  0.00           C  
ATOM   3967  O   GLN   272      31.710  24.321  32.587  1.00  0.00           O  
ATOM   3968  N   LEU   273      32.259  26.546  32.080  1.00  0.00           N  
ATOM   3969  H   LEU   273      32.638  27.402  32.459  1.00  0.00           H  
ATOM   3970  CA  LEU   273      31.775  26.554  30.649  1.00  0.00           C  
ATOM   3971  HA  LEU   273      30.764  26.150  30.599  1.00  0.00           H  
ATOM   3972  CB  LEU   273      31.933  28.024  30.046  1.00  0.00           C  
ATOM   3973  HB2 LEU   273      31.435  28.781  30.651  1.00  0.00           H  
ATOM   3974  HB3 LEU   273      32.968  28.338  30.174  1.00  0.00           H  
ATOM   3975  CG  LEU   273      31.633  28.149  28.571  1.00  0.00           C  
ATOM   3976  HG  LEU   273      32.309  27.534  27.977  1.00  0.00           H  
ATOM   3977  CD1 LEU   273      30.233  27.652  28.246  1.00  0.00           C  
ATOM   3978 HD11 LEU   273      29.996  26.632  28.549  1.00  0.00           H  
ATOM   3979 HD12 LEU   273      30.018  27.809  27.189  1.00  0.00           H  
ATOM   3980 HD13 LEU   273      29.455  28.215  28.762  1.00  0.00           H  
ATOM   3981  CD2 LEU   273      31.818  29.609  28.186  1.00  0.00           C  
ATOM   3982 HD21 LEU   273      32.299  29.612  27.208  1.00  0.00           H  
ATOM   3983 HD22 LEU   273      30.923  30.199  28.380  1.00  0.00           H  
ATOM   3984 HD23 LEU   273      32.591  30.058  28.809  1.00  0.00           H  
ATOM   3985  C   LEU   273      32.621  25.554  29.777  1.00  0.00           C  
ATOM   3986  O   LEU   273      32.109  24.643  29.085  1.00  0.00           O  
ATOM   3987  N   LEU   274      33.910  25.644  29.960  1.00  0.00           N  
ATOM   3988  H   LEU   274      34.184  26.280  30.696  1.00  0.00           H  
ATOM   3989  CA  LEU   274      34.943  24.688  29.449  1.00  0.00           C  
ATOM   3990  HA  LEU   274      34.779  24.691  28.371  1.00  0.00           H  
ATOM   3991  CB  LEU   274      36.358  25.243  29.644  1.00  0.00           C  
ATOM   3992  HB2 LEU   274      36.375  25.433  30.717  1.00  0.00           H  
ATOM   3993  HB3 LEU   274      37.124  24.505  29.407  1.00  0.00           H  
ATOM   3994  CG  LEU   274      36.597  26.585  28.952  1.00  0.00           C  
ATOM   3995  HG  LEU   274      35.690  27.169  29.109  1.00  0.00           H  
ATOM   3996  CD1 LEU   274      37.794  27.393  29.417  1.00  0.00           C  
ATOM   3997 HD11 LEU   274      37.822  27.241  30.496  1.00  0.00           H  
ATOM   3998 HD12 LEU   274      38.752  27.158  28.953  1.00  0.00           H  
ATOM   3999 HD13 LEU   274      37.507  28.438  29.292  1.00  0.00           H  
ATOM   4000  CD2 LEU   274      36.782  26.542  27.388  1.00  0.00           C  
ATOM   4001 HD21 LEU   274      35.988  25.916  26.981  1.00  0.00           H  
ATOM   4002 HD22 LEU   274      37.797  26.169  27.259  1.00  0.00           H  
ATOM   4003 HD23 LEU   274      36.717  27.512  26.893  1.00  0.00           H  
ATOM   4004  C   LEU   274      34.832  23.221  29.984  1.00  0.00           C  
ATOM   4005  O   LEU   274      35.049  22.347  29.190  1.00  0.00           O  
ATOM   4006  N   TRP   275      34.496  23.035  31.277  1.00  0.00           N  
ATOM   4007  H   TRP   275      34.381  23.799  31.928  1.00  0.00           H  
ATOM   4008  CA  TRP   275      34.096  21.651  31.800  1.00  0.00           C  
ATOM   4009  HA  TRP   275      34.929  20.949  31.745  1.00  0.00           H  
ATOM   4010  CB  TRP   275      33.774  21.814  33.272  1.00  0.00           C  
ATOM   4011  HB2 TRP   275      34.535  22.487  33.668  1.00  0.00           H  
ATOM   4012  HB3 TRP   275      32.730  22.078  33.437  1.00  0.00           H  
ATOM   4013  CG  TRP   275      33.957  20.529  33.931  1.00  0.00           C  
ATOM   4014  CD1 TRP   275      33.036  19.507  34.075  1.00  0.00           C  
ATOM   4015  HD1 TRP   275      32.017  19.506  33.717  1.00  0.00           H  
ATOM   4016  NE1 TRP   275      33.570  18.481  34.778  1.00  0.00           N  
ATOM   4017  HE1 TRP   275      33.001  17.823  35.291  1.00  0.00           H  
ATOM   4018  CE2 TRP   275      34.944  18.679  34.964  1.00  0.00           C  
ATOM   4019  CZ2 TRP   275      35.869  18.013  35.702  1.00  0.00           C  
ATOM   4020  HZ2 TRP   275      35.531  17.205  36.334  1.00  0.00           H  
ATOM   4021  CH2 TRP   275      37.166  18.571  35.962  1.00  0.00           C  
ATOM   4022  HH2 TRP   275      37.866  18.080  36.622  1.00  0.00           H  
ATOM   4023  CZ3 TRP   275      37.475  19.769  35.302  1.00  0.00           C  
ATOM   4024  HZ3 TRP   275      38.479  20.148  35.427  1.00  0.00           H  
ATOM   4025  CE3 TRP   275      36.471  20.488  34.585  1.00  0.00           C  
ATOM   4026  HE3 TRP   275      36.737  21.468  34.219  1.00  0.00           H  
ATOM   4027  CD2 TRP   275      35.197  19.950  34.381  1.00  0.00           C  
ATOM   4028  C   TRP   275      32.900  21.045  31.018  1.00  0.00           C  
ATOM   4029  O   TRP   275      32.840  19.837  30.684  1.00  0.00           O  
ATOM   4030  N   ALA   276      31.904  21.848  30.660  1.00  0.00           N  
ATOM   4031  H   ALA   276      31.937  22.751  31.110  1.00  0.00           H  
ATOM   4032  CA  ALA   276      30.699  21.486  29.885  1.00  0.00           C  
ATOM   4033  HA  ALA   276      30.228  20.575  30.251  1.00  0.00           H  
ATOM   4034  CB  ALA   276      29.741  22.713  30.037  1.00  0.00           C  
ATOM   4035  HB1 ALA   276      29.570  22.901  31.097  1.00  0.00           H  
ATOM   4036  HB2 ALA   276      30.161  23.561  29.497  1.00  0.00           H  
ATOM   4037  HB3 ALA   276      28.825  22.377  29.551  1.00  0.00           H  
ATOM   4038  C   ALA   276      31.153  21.227  28.389  1.00  0.00           C  
ATOM   4039  O   ALA   276      30.820  20.131  27.890  1.00  0.00           O  
ATOM   4040  N   SER   277      31.940  22.120  27.789  1.00  0.00           N  
ATOM   4041  H   SER   277      31.929  23.041  28.203  1.00  0.00           H  
ATOM   4042  CA  SER   277      32.674  22.034  26.524  1.00  0.00           C  
ATOM   4043  HA  SER   277      31.984  21.989  25.682  1.00  0.00           H  
ATOM   4044  CB  SER   277      33.386  23.287  26.227  1.00  0.00           C  
ATOM   4045  HB2 SER   277      33.622  23.306  25.163  1.00  0.00           H  
ATOM   4046  HB3 SER   277      34.390  23.379  26.643  1.00  0.00           H  
ATOM   4047  OG  SER   277      32.712  24.487  26.435  1.00  0.00           O  
ATOM   4048  HG  SER   277      32.578  24.549  27.384  1.00  0.00           H  
ATOM   4049  C   SER   277      33.747  20.939  26.388  1.00  0.00           C  
ATOM   4050  O   SER   277      34.563  20.893  25.459  1.00  0.00           O  
ATOM   4051  N   GLY   278      33.842  20.009  27.354  1.00  0.00           N  
ATOM   4052  H   GLY   278      33.290  20.080  28.197  1.00  0.00           H  
ATOM   4053  CA  GLY   278      34.675  18.759  27.237  1.00  0.00           C  
ATOM   4054  HA2 GLY   278      34.441  18.119  28.088  1.00  0.00           H  
ATOM   4055  HA3 GLY   278      34.542  18.234  26.291  1.00  0.00           H  
ATOM   4056  C   GLY   278      36.176  18.915  27.521  1.00  0.00           C  
ATOM   4057  O   GLY   278      36.973  17.966  27.659  1.00  0.00           O  
ATOM   4058  N   ILE   279      36.497  20.215  27.636  1.00  0.00           N  
ATOM   4059  H   ILE   279      35.642  20.735  27.772  1.00  0.00           H  
ATOM   4060  CA  ILE   279      37.840  20.757  27.781  1.00  0.00           C  
ATOM   4061  HA  ILE   279      38.454  20.005  27.286  1.00  0.00           H  
ATOM   4062  CB  ILE   279      38.049  22.114  27.167  1.00  0.00           C  
ATOM   4063  HB  ILE   279      37.293  22.790  27.567  1.00  0.00           H  
ATOM   4064  CG2 ILE   279      39.454  22.701  27.534  1.00  0.00           C  
ATOM   4065 HG21 ILE   279      39.657  23.645  27.028  1.00  0.00           H  
ATOM   4066 HG22 ILE   279      39.426  23.010  28.580  1.00  0.00           H  
ATOM   4067 HG23 ILE   279      40.255  22.015  27.258  1.00  0.00           H  
ATOM   4068  CG1 ILE   279      37.988  22.038  25.648  1.00  0.00           C  
ATOM   4069 HG12 ILE   279      37.226  21.302  25.388  1.00  0.00           H  
ATOM   4070 HG13 ILE   279      38.943  21.794  25.181  1.00  0.00           H  
ATOM   4071  CD1 ILE   279      37.593  23.396  25.031  1.00  0.00           C  
ATOM   4072 HD11 ILE   279      37.514  23.239  23.956  1.00  0.00           H  
ATOM   4073 HD12 ILE   279      36.564  23.652  25.281  1.00  0.00           H  
ATOM   4074 HD13 ILE   279      38.269  24.140  25.454  1.00  0.00           H  
ATOM   4075  C   ILE   279      38.200  20.727  29.246  1.00  0.00           C  
ATOM   4076  O   ILE   279      37.707  21.615  29.992  1.00  0.00           O  
ATOM   4077  N   ARG   280      39.032  19.758  29.670  1.00  0.00           N  
ATOM   4078  H   ARG   280      39.351  19.158  28.923  1.00  0.00           H  
ATOM   4079  CA  ARG   280      39.298  19.484  31.109  1.00  0.00           C  
ATOM   4080  HA  ARG   280      39.274  20.387  31.719  1.00  0.00           H  
ATOM   4081  CB  ARG   280      38.306  18.433  31.673  1.00  0.00           C  
ATOM   4082  HB2 ARG   280      38.663  17.477  31.291  1.00  0.00           H  
ATOM   4083  HB3 ARG   280      38.322  18.458  32.763  1.00  0.00           H  
ATOM   4084  CG  ARG   280      36.798  18.611  31.390  1.00  0.00           C  
ATOM   4085  HG2 ARG   280      36.394  19.542  31.788  1.00  0.00           H  
ATOM   4086  HG3 ARG   280      36.665  18.572  30.309  1.00  0.00           H  
ATOM   4087  CD  ARG   280      35.895  17.465  31.941  1.00  0.00           C  
ATOM   4088  HD2 ARG   280      35.788  17.705  32.998  1.00  0.00           H  
ATOM   4089  HD3 ARG   280      36.347  16.474  31.888  1.00  0.00           H  
ATOM   4090  NE  ARG   280      34.539  17.552  31.395  1.00  0.00           N  
ATOM   4091  HE  ARG   280      34.183  18.446  31.087  1.00  0.00           H  
ATOM   4092  CZ  ARG   280      33.534  16.665  31.521  1.00  0.00           C  
ATOM   4093  NH1 ARG   280      33.683  15.518  32.070  1.00  0.00           N  
ATOM   4094 HH11 ARG   280      32.845  15.081  32.427  1.00  0.00           H  
ATOM   4095 HH12 ARG   280      34.560  15.139  32.397  1.00  0.00           H  
ATOM   4096  NH2 ARG   280      32.358  17.070  31.066  1.00  0.00           N  
ATOM   4097 HH21 ARG   280      32.197  17.980  30.658  1.00  0.00           H  
ATOM   4098 HH22 ARG   280      31.536  16.497  31.189  1.00  0.00           H  
ATOM   4099  C   ARG   280      40.700  19.063  31.437  1.00  0.00           C  
ATOM   4100  O   ARG   280      40.956  18.001  32.076  1.00  0.00           O  
ATOM   4101  N   PRO   281      41.728  19.786  30.995  1.00  0.00           N  
ATOM   4102  CD  PRO   281      41.722  20.956  30.118  1.00  0.00           C  
ATOM   4103  HD2 PRO   281      41.466  20.677  29.096  1.00  0.00           H  
ATOM   4104  HD3 PRO   281      41.040  21.723  30.484  1.00  0.00           H  
ATOM   4105  CG  PRO   281      43.155  21.584  30.203  1.00  0.00           C  
ATOM   4106  HG2 PRO   281      43.440  21.901  29.199  1.00  0.00           H  
ATOM   4107  HG3 PRO   281      43.326  22.408  30.897  1.00  0.00           H  
ATOM   4108  CB  PRO   281      44.042  20.476  30.661  1.00  0.00           C  
ATOM   4109  HB2 PRO   281      44.808  20.834  31.348  1.00  0.00           H  
ATOM   4110  HB3 PRO   281      44.409  19.832  29.862  1.00  0.00           H  
ATOM   4111  CA  PRO   281      43.088  19.640  31.509  1.00  0.00           C  
ATOM   4112  HA  PRO   281      43.332  18.588  31.365  1.00  0.00           H  
ATOM   4113  C   PRO   281      43.253  19.922  32.949  1.00  0.00           C  
ATOM   4114  O   PRO   281      42.722  20.878  33.421  1.00  0.00           O  
ATOM   4115  N   ASP   282      44.068  19.101  33.660  1.00  0.00           N  
ATOM   4116  H   ASP   282      44.604  18.394  33.179  1.00  0.00           H  
ATOM   4117  CA  ASP   282      43.995  19.083  35.098  1.00  0.00           C  
ATOM   4118  HA  ASP   282      43.039  18.663  35.407  1.00  0.00           H  
ATOM   4119  CB  ASP   282      45.066  18.096  35.577  1.00  0.00           C  
ATOM   4120  HB2 ASP   282      46.028  18.542  35.328  1.00  0.00           H  
ATOM   4121  HB3 ASP   282      44.957  17.140  35.064  1.00  0.00           H  
ATOM   4122  CG  ASP   282      44.972  17.784  37.047  1.00  0.00           C  
ATOM   4123  OD1 ASP   282      46.062  17.609  37.666  1.00  0.00           O  
ATOM   4124  OD2 ASP   282      43.894  17.520  37.655  1.00  0.00           O  
ATOM   4125  C   ASP   282      44.168  20.419  35.822  1.00  0.00           C  
ATOM   4126  O   ASP   282      43.680  20.495  36.923  1.00  0.00           O  
ATOM   4127  N   ALA   283      44.885  21.388  35.197  1.00  0.00           N  
ATOM   4128  H   ALA   283      45.255  21.108  34.300  1.00  0.00           H  
ATOM   4129  CA  ALA   283      45.139  22.748  35.767  1.00  0.00           C  
ATOM   4130  HA  ALA   283      45.523  22.584  36.773  1.00  0.00           H  
ATOM   4131  CB  ALA   283      46.166  23.419  34.793  1.00  0.00           C  
ATOM   4132  HB1 ALA   283      47.033  22.764  34.884  1.00  0.00           H  
ATOM   4133  HB2 ALA   283      45.870  23.359  33.746  1.00  0.00           H  
ATOM   4134  HB3 ALA   283      46.472  24.369  35.230  1.00  0.00           H  
ATOM   4135  C   ALA   283      43.948  23.707  35.845  1.00  0.00           C  
ATOM   4136  O   ALA   283      43.952  24.680  36.607  1.00  0.00           O  
ATOM   4137  N   LEU   284      42.966  23.464  34.920  1.00  0.00           N  
ATOM   4138  H   LEU   284      43.023  22.642  34.336  1.00  0.00           H  
ATOM   4139  CA  LEU   284      41.749  24.301  34.710  1.00  0.00           C  
ATOM   4140  HA  LEU   284      41.980  25.335  34.454  1.00  0.00           H  
ATOM   4141  CB  LEU   284      40.930  23.602  33.615  1.00  0.00           C  
ATOM   4142  HB2 LEU   284      40.548  22.653  33.991  1.00  0.00           H  
ATOM   4143  HB3 LEU   284      41.478  23.425  32.690  1.00  0.00           H  
ATOM   4144  CG  LEU   284      39.634  24.306  33.162  1.00  0.00           C  
ATOM   4145  HG  LEU   284      38.966  24.507  34.000  1.00  0.00           H  
ATOM   4146  CD1 LEU   284      39.900  25.655  32.398  1.00  0.00           C  
ATOM   4147 HD11 LEU   284      38.928  25.890  31.962  1.00  0.00           H  
ATOM   4148 HD12 LEU   284      40.493  25.539  31.491  1.00  0.00           H  
ATOM   4149 HD13 LEU   284      40.224  26.467  33.049  1.00  0.00           H  
ATOM   4150  CD2 LEU   284      38.861  23.460  32.154  1.00  0.00           C  
ATOM   4151 HD21 LEU   284      39.452  23.202  31.275  1.00  0.00           H  
ATOM   4152 HD22 LEU   284      38.613  22.543  32.687  1.00  0.00           H  
ATOM   4153 HD23 LEU   284      37.912  23.921  31.878  1.00  0.00           H  
ATOM   4154  C   LEU   284      40.919  24.362  35.998  1.00  0.00           C  
ATOM   4155  O   LEU   284      40.332  23.351  36.419  1.00  0.00           O  
ATOM   4156  N   GLY   285      40.809  25.602  36.494  1.00  0.00           N  
ATOM   4157  H   GLY   285      41.319  26.355  36.055  1.00  0.00           H  
ATOM   4158  CA  GLY   285      39.873  25.883  37.620  1.00  0.00           C  
ATOM   4159  HA2 GLY   285      39.092  25.124  37.669  1.00  0.00           H  
ATOM   4160  HA3 GLY   285      39.410  26.859  37.468  1.00  0.00           H  
ATOM   4161  C   GLY   285      40.527  25.793  39.054  1.00  0.00           C  
ATOM   4162  O   GLY   285      39.810  25.826  40.071  1.00  0.00           O  
ATOM   4163  N   ARG   286      41.951  25.538  39.124  1.00  0.00           N  
ATOM   4164  H   ARG   286      42.435  25.361  38.256  1.00  0.00           H  
ATOM   4165  CA  ARG   286      42.730  25.355  40.382  1.00  0.00           C  
ATOM   4166  HA  ARG   286      42.053  24.896  41.103  1.00  0.00           H  
ATOM   4167  CB  ARG   286      43.866  24.291  40.045  1.00  0.00           C  
ATOM   4168  HB2 ARG   286      44.583  24.296  40.866  1.00  0.00           H  
ATOM   4169  HB3 ARG   286      44.478  24.563  39.186  1.00  0.00           H  
ATOM   4170  CG  ARG   286      43.339  22.846  39.927  1.00  0.00           C  
ATOM   4171  HG2 ARG   286      42.607  22.616  40.702  1.00  0.00           H  
ATOM   4172  HG3 ARG   286      42.839  22.893  38.959  1.00  0.00           H  
ATOM   4173  CD  ARG   286      44.426  21.772  39.844  1.00  0.00           C  
ATOM   4174  HD2 ARG   286      45.151  22.039  39.075  1.00  0.00           H  
ATOM   4175  HD3 ARG   286      45.058  21.751  40.732  1.00  0.00           H  
ATOM   4176  NE  ARG   286      43.833  20.457  39.634  1.00  0.00           N  
ATOM   4177  HE  ARG   286      43.787  20.193  38.660  1.00  0.00           H  
ATOM   4178  CZ  ARG   286      43.580  19.522  40.557  1.00  0.00           C  
ATOM   4179  NH1 ARG   286      43.660  19.725  41.852  1.00  0.00           N  
ATOM   4180 HH11 ARG   286      44.032  20.614  42.153  1.00  0.00           H  
ATOM   4181 HH12 ARG   286      43.479  19.060  42.590  1.00  0.00           H  
ATOM   4182  NH2 ARG   286      43.236  18.366  40.184  1.00  0.00           N  
ATOM   4183 HH21 ARG   286      43.321  18.123  39.208  1.00  0.00           H  
ATOM   4184 HH22 ARG   286      43.157  17.617  40.857  1.00  0.00           H  
ATOM   4185  C   ARG   286      43.227  26.689  40.960  1.00  0.00           C  
ATOM   4186  O   ARG   286      42.919  27.738  40.399  1.00  0.00           O  
ATOM   4187  N   TYR   287      44.078  26.532  41.978  1.00  0.00           N  
ATOM   4188  H   TYR   287      44.025  25.647  42.463  1.00  0.00           H  
ATOM   4189  CA  TYR   287      45.013  27.538  42.396  1.00  0.00           C  
ATOM   4190  HA  TYR   287      45.717  27.060  43.078  1.00  0.00           H  
ATOM   4191  CB  TYR   287      45.821  28.008  41.197  1.00  0.00           C  
ATOM   4192  HB2 TYR   287      45.117  28.619  40.633  1.00  0.00           H  
ATOM   4193  HB3 TYR   287      46.658  28.586  41.590  1.00  0.00           H  
ATOM   4194  CG  TYR   287      46.486  26.895  40.326  1.00  0.00           C  
ATOM   4195  CD1 TYR   287      47.522  26.192  40.877  1.00  0.00           C  
ATOM   4196  HD1 TYR   287      47.778  26.449  41.894  1.00  0.00           H  
ATOM   4197  CE1 TYR   287      48.109  25.100  40.182  1.00  0.00           C  
ATOM   4198  HE1 TYR   287      48.759  24.458  40.758  1.00  0.00           H  
ATOM   4199  CZ  TYR   287      47.591  24.747  38.928  1.00  0.00           C  
ATOM   4200  OH  TYR   287      47.966  23.672  38.235  1.00  0.00           O  
ATOM   4201  HH  TYR   287      48.692  23.163  38.602  1.00  0.00           H  
ATOM   4202  CE2 TYR   287      46.669  25.594  38.326  1.00  0.00           C  
ATOM   4203  HE2 TYR   287      46.410  25.472  37.285  1.00  0.00           H  
ATOM   4204  CD2 TYR   287      46.117  26.705  38.959  1.00  0.00           C  
ATOM   4205  HD2 TYR   287      45.470  27.402  38.448  1.00  0.00           H  
ATOM   4206  C   TYR   287      44.347  28.725  43.125  1.00  0.00           C  
ATOM   4207  O   TYR   287      44.642  29.912  42.948  1.00  0.00           O  
ATOM   4208  N   LEU   288      43.204  28.394  43.780  1.00  0.00           N  
ATOM   4209  H   LEU   288      42.843  27.452  43.729  1.00  0.00           H  
ATOM   4210  CA  LEU   288      42.091  29.352  43.814  1.00  0.00           C  
ATOM   4211  HA  LEU   288      41.996  29.779  42.815  1.00  0.00           H  
ATOM   4212  CB  LEU   288      40.817  28.591  44.058  1.00  0.00           C  
ATOM   4213  HB2 LEU   288      40.748  27.917  43.204  1.00  0.00           H  
ATOM   4214  HB3 LEU   288      41.003  27.993  44.950  1.00  0.00           H  
ATOM   4215  CG  LEU   288      39.540  29.423  44.237  1.00  0.00           C  
ATOM   4216  HG  LEU   288      39.673  30.047  45.121  1.00  0.00           H  
ATOM   4217  CD1 LEU   288      39.225  30.262  43.034  1.00  0.00           C  
ATOM   4218 HD11 LEU   288      38.413  30.977  43.166  1.00  0.00           H  
ATOM   4219 HD12 LEU   288      40.098  30.857  42.767  1.00  0.00           H  
ATOM   4220 HD13 LEU   288      39.090  29.572  42.201  1.00  0.00           H  
ATOM   4221  CD2 LEU   288      38.442  28.436  44.528  1.00  0.00           C  
ATOM   4222 HD21 LEU   288      38.318  27.954  43.559  1.00  0.00           H  
ATOM   4223 HD22 LEU   288      38.818  27.792  45.323  1.00  0.00           H  
ATOM   4224 HD23 LEU   288      37.591  28.976  44.943  1.00  0.00           H  
ATOM   4225  C   LEU   288      42.434  30.387  44.887  1.00  0.00           C  
ATOM   4226  O   LEU   288      42.565  30.075  46.058  1.00  0.00           O  
ATOM   4227  N   ASN   289      42.410  31.660  44.479  1.00  0.00           N  
ATOM   4228  H   ASN   289      42.272  31.837  43.494  1.00  0.00           H  
ATOM   4229  CA  ASN   289      42.668  32.806  45.377  1.00  0.00           C  
ATOM   4230  HA  ASN   289      42.761  32.502  46.420  1.00  0.00           H  
ATOM   4231  CB  ASN   289      44.051  33.279  45.007  1.00  0.00           C  
ATOM   4232  HB2 ASN   289      44.679  32.392  45.096  1.00  0.00           H  
ATOM   4233  HB3 ASN   289      44.028  33.618  43.972  1.00  0.00           H  
ATOM   4234  CG  ASN   289      44.702  34.342  45.878  1.00  0.00           C  
ATOM   4235  OD1 ASN   289      44.513  34.404  47.019  1.00  0.00           O  
ATOM   4236  ND2 ASN   289      45.379  35.287  45.243  1.00  0.00           N  
ATOM   4237 HD21 ASN   289      45.392  35.351  44.235  1.00  0.00           H  
ATOM   4238 HD22 ASN   289      45.747  36.036  45.812  1.00  0.00           H  
ATOM   4239  C   ASN   289      41.574  33.926  45.303  1.00  0.00           C  
ATOM   4240  O   ASN   289      41.391  34.538  44.247  1.00  0.00           O  
ATOM   4241  N   ASP   290      41.076  34.226  46.446  1.00  0.00           N  
ATOM   4242  H   ASP   290      41.418  33.686  47.229  1.00  0.00           H  
ATOM   4243  CA  ASP   290      40.405  35.465  46.785  1.00  0.00           C  
ATOM   4244  HA  ASP   290      40.209  36.061  45.894  1.00  0.00           H  
ATOM   4245  CB  ASP   290      38.980  35.209  47.196  1.00  0.00           C  
ATOM   4246  HB2 ASP   290      38.291  35.042  46.367  1.00  0.00           H  
ATOM   4247  HB3 ASP   290      38.924  34.250  47.710  1.00  0.00           H  
ATOM   4248  CG  ASP   290      38.480  36.335  48.143  1.00  0.00           C  
ATOM   4249  OD1 ASP   290      37.897  37.361  47.717  1.00  0.00           O  
ATOM   4250  OD2 ASP   290      38.570  36.164  49.382  1.00  0.00           O  
ATOM   4251  C   ASP   290      41.303  36.259  47.822  1.00  0.00           C  
ATOM   4252  O   ASP   290      41.820  35.669  48.785  1.00  0.00           O  
ATOM   4253  N   GLN   291      41.504  37.545  47.534  1.00  0.00           N  
ATOM   4254  H   GLN   291      40.986  37.993  46.791  1.00  0.00           H  
ATOM   4255  CA  GLN   291      42.315  38.377  48.414  1.00  0.00           C  
ATOM   4256  HA  GLN   291      43.303  37.932  48.533  1.00  0.00           H  
ATOM   4257  CB  GLN   291      42.475  39.682  47.733  1.00  0.00           C  
ATOM   4258  HB2 GLN   291      41.541  40.244  47.729  1.00  0.00           H  
ATOM   4259  HB3 GLN   291      43.141  40.241  48.390  1.00  0.00           H  
ATOM   4260  CG  GLN   291      43.010  39.619  46.318  1.00  0.00           C  
ATOM   4261  HG2 GLN   291      42.286  39.068  45.718  1.00  0.00           H  
ATOM   4262  HG3 GLN   291      43.977  39.121  46.386  1.00  0.00           H  
ATOM   4263  CD  GLN   291      43.215  40.935  45.755  1.00  0.00           C  
ATOM   4264  OE1 GLN   291      42.418  41.832  46.118  1.00  0.00           O  
ATOM   4265  NE2 GLN   291      44.051  41.070  44.791  1.00  0.00           N  
ATOM   4266 HE21 GLN   291      44.671  40.336  44.479  1.00  0.00           H  
ATOM   4267 HE22 GLN   291      44.132  41.984  44.369  1.00  0.00           H  
ATOM   4268  C   GLN   291      41.675  38.554  49.821  1.00  0.00           C  
ATOM   4269  O   GLN   291      40.596  39.154  49.967  1.00  0.00           O  
ATOM   4270  N   ALA   292      42.187  37.965  50.886  1.00  0.00           N  
ATOM   4271  H   ALA   292      43.122  37.608  50.749  1.00  0.00           H  
ATOM   4272  CA  ALA   292      41.504  37.942  52.208  1.00  0.00           C  
ATOM   4273  HA  ALA   292      40.463  37.639  52.094  1.00  0.00           H  
ATOM   4274  CB  ALA   292      42.302  37.006  53.168  1.00  0.00           C  
ATOM   4275  HB1 ALA   292      41.673  36.684  53.997  1.00  0.00           H  
ATOM   4276  HB2 ALA   292      43.310  37.359  53.388  1.00  0.00           H  
ATOM   4277  HB3 ALA   292      42.391  36.018  52.717  1.00  0.00           H  
ATOM   4278  C   ALA   292      41.626  39.340  52.822  1.00  0.00           C  
ATOM   4279  O   ALA   292      42.705  39.988  52.767  1.00  0.00           O  
ATOM   4280  N   GLN   293      40.585  39.885  53.496  1.00  0.00           N  
ATOM   4281  H   GLN   293      39.823  39.275  53.756  1.00  0.00           H  
ATOM   4282  CA  GLN   293      40.467  41.274  53.893  1.00  0.00           C  
ATOM   4283  HA  GLN   293      41.401  41.799  53.694  1.00  0.00           H  
ATOM   4284  CB  GLN   293      39.398  41.883  52.956  1.00  0.00           C  
ATOM   4285  HB2 GLN   293      39.769  41.693  51.948  1.00  0.00           H  
ATOM   4286  HB3 GLN   293      38.502  41.270  53.059  1.00  0.00           H  
ATOM   4287  CG  GLN   293      39.042  43.384  53.090  1.00  0.00           C  
ATOM   4288  HG2 GLN   293      39.914  44.038  53.060  1.00  0.00           H  
ATOM   4289  HG3 GLN   293      38.611  43.402  54.091  1.00  0.00           H  
ATOM   4290  CD  GLN   293      38.004  43.970  52.155  1.00  0.00           C  
ATOM   4291  OE1 GLN   293      37.426  43.341  51.206  1.00  0.00           O  
ATOM   4292  NE2 GLN   293      37.852  45.304  52.152  1.00  0.00           N  
ATOM   4293 HE21 GLN   293      38.266  45.762  52.952  1.00  0.00           H  
ATOM   4294 HE22 GLN   293      37.253  45.786  51.497  1.00  0.00           H  
ATOM   4295  C   GLN   293      40.244  41.311  55.394  1.00  0.00           C  
ATOM   4296  O   GLN   293      39.639  40.510  56.071  1.00  0.00           O  
ATOM   4297  N   VAL   294      40.484  42.552  55.874  1.00  0.00           N  
ATOM   4298  H   VAL   294      40.924  43.176  55.213  1.00  0.00           H  
ATOM   4299  CA  VAL   294      40.117  43.134  57.202  1.00  0.00           C  
ATOM   4300  HA  VAL   294      39.286  42.580  57.640  1.00  0.00           H  
ATOM   4301  CB  VAL   294      41.354  42.976  58.138  1.00  0.00           C  
ATOM   4302  HB  VAL   294      41.608  41.919  58.216  1.00  0.00           H  
ATOM   4303  CG1 VAL   294      42.673  43.632  57.510  1.00  0.00           C  
ATOM   4304 HG11 VAL   294      43.482  43.504  58.228  1.00  0.00           H  
ATOM   4305 HG12 VAL   294      42.902  43.232  56.522  1.00  0.00           H  
ATOM   4306 HG13 VAL   294      42.425  44.685  57.376  1.00  0.00           H  
ATOM   4307  CG2 VAL   294      41.050  43.422  59.588  1.00  0.00           C  
ATOM   4308 HG21 VAL   294      40.170  42.941  60.013  1.00  0.00           H  
ATOM   4309 HG22 VAL   294      40.961  44.503  59.700  1.00  0.00           H  
ATOM   4310 HG23 VAL   294      41.850  43.072  60.240  1.00  0.00           H  
ATOM   4311  C   VAL   294      39.734  44.651  57.104  1.00  0.00           C  
ATOM   4312  O   VAL   294      40.153  45.358  56.194  1.00  0.00           O  
ATOM   4313  N   VAL   295      38.839  45.223  57.965  1.00  0.00           N  
ATOM   4314  H   VAL   295      38.379  44.559  58.571  1.00  0.00           H  
ATOM   4315  CA  VAL   295      38.314  46.617  57.901  1.00  0.00           C  
ATOM   4316  HA  VAL   295      38.992  47.105  57.202  1.00  0.00           H  
ATOM   4317  CB  VAL   295      36.894  46.680  57.234  1.00  0.00           C  
ATOM   4318  HB  VAL   295      36.489  47.682  57.371  1.00  0.00           H  
ATOM   4319  CG1 VAL   295      36.870  46.434  55.720  1.00  0.00           C  
ATOM   4320 HG11 VAL   295      35.844  46.393  55.354  1.00  0.00           H  
ATOM   4321 HG12 VAL   295      37.407  45.516  55.481  1.00  0.00           H  
ATOM   4322 HG13 VAL   295      37.472  47.220  55.262  1.00  0.00           H  
ATOM   4323  CG2 VAL   295      35.919  45.787  57.947  1.00  0.00           C  
ATOM   4324 HG21 VAL   295      36.103  45.897  59.015  1.00  0.00           H  
ATOM   4325 HG22 VAL   295      34.886  46.112  57.823  1.00  0.00           H  
ATOM   4326 HG23 VAL   295      36.006  44.741  57.654  1.00  0.00           H  
ATOM   4327  C   VAL   295      38.294  47.212  59.313  1.00  0.00           C  
ATOM   4328  O   VAL   295      38.295  46.449  60.274  1.00  0.00           O  
ATOM   4329  N   PHE   296      38.339  48.570  59.415  1.00  0.00           N  
ATOM   4330  H   PHE   296      38.420  49.066  58.539  1.00  0.00           H  
ATOM   4331  CA  PHE   296      38.439  49.364  60.640  1.00  0.00           C  
ATOM   4332  HA  PHE   296      37.679  48.890  61.261  1.00  0.00           H  
ATOM   4333  CB  PHE   296      39.828  49.299  61.350  1.00  0.00           C  
ATOM   4334  HB2 PHE   296      40.228  48.285  61.359  1.00  0.00           H  
ATOM   4335  HB3 PHE   296      40.445  49.839  60.632  1.00  0.00           H  
ATOM   4336  CG  PHE   296      40.143  49.734  62.744  1.00  0.00           C  
ATOM   4337  CD1 PHE   296      39.359  49.291  63.829  1.00  0.00           C  
ATOM   4338  HD1 PHE   296      38.567  48.568  63.701  1.00  0.00           H  
ATOM   4339  CE1 PHE   296      39.628  49.699  65.114  1.00  0.00           C  
ATOM   4340  HE1 PHE   296      39.083  49.384  65.992  1.00  0.00           H  
ATOM   4341  CZ  PHE   296      40.640  50.653  65.349  1.00  0.00           C  
ATOM   4342  HZ  PHE   296      40.936  50.917  66.354  1.00  0.00           H  
ATOM   4343  CE2 PHE   296      41.409  51.075  64.292  1.00  0.00           C  
ATOM   4344  HE2 PHE   296      42.132  51.853  64.491  1.00  0.00           H  
ATOM   4345  CD2 PHE   296      41.134  50.686  62.996  1.00  0.00           C  
ATOM   4346  HD2 PHE   296      41.679  51.119  62.170  1.00  0.00           H  
ATOM   4347  C   PHE   296      38.117  50.851  60.372  1.00  0.00           C  
ATOM   4348  O   PHE   296      38.255  51.313  59.237  1.00  0.00           O  
ATOM   4349  N   ALA   297      37.862  51.642  61.448  1.00  0.00           N  
ATOM   4350  H   ALA   297      37.867  51.254  62.380  1.00  0.00           H  
ATOM   4351  CA  ALA   297      37.326  53.036  61.269  1.00  0.00           C  
ATOM   4352  HA  ALA   297      37.650  53.326  60.270  1.00  0.00           H  
ATOM   4353  CB  ALA   297      35.803  53.067  61.102  1.00  0.00           C  
ATOM   4354  HB1 ALA   297      35.486  54.079  60.852  1.00  0.00           H  
ATOM   4355  HB2 ALA   297      35.270  52.712  61.985  1.00  0.00           H  
ATOM   4356  HB3 ALA   297      35.494  52.374  60.319  1.00  0.00           H  
ATOM   4357  C   ALA   297      37.848  54.096  62.238  1.00  0.00           C  
ATOM   4358  O   ALA   297      38.067  53.908  63.431  1.00  0.00           O  
ATOM   4359  N   SER   298      37.989  55.318  61.689  1.00  0.00           N  
ATOM   4360  H   SER   298      37.714  55.527  60.740  1.00  0.00           H  
ATOM   4361  CA  SER   298      38.654  56.445  62.363  1.00  0.00           C  
ATOM   4362  HA  SER   298      38.631  56.402  63.452  1.00  0.00           H  
ATOM   4363  CB  SER   298      40.160  56.453  62.012  1.00  0.00           C  
ATOM   4364  HB2 SER   298      40.638  55.623  62.532  1.00  0.00           H  
ATOM   4365  HB3 SER   298      40.364  56.332  60.948  1.00  0.00           H  
ATOM   4366  OG  SER   298      40.854  57.551  62.543  1.00  0.00           O  
ATOM   4367  HG  SER   298      41.694  57.238  62.889  1.00  0.00           H  
ATOM   4368  C   SER   298      38.001  57.790  61.820  1.00  0.00           C  
ATOM   4369  O   SER   298      37.244  57.835  60.879  1.00  0.00           O  
ATOM   4370  N   ARG   299      38.140  58.821  62.624  1.00  0.00           N  
ATOM   4371  H   ARG   299      38.773  58.753  63.407  1.00  0.00           H  
ATOM   4372  CA  ARG   299      37.594  60.183  62.446  1.00  0.00           C  
ATOM   4373  HA  ARG   299      37.015  60.262  61.526  1.00  0.00           H  
ATOM   4374  CB  ARG   299      36.589  60.456  63.585  1.00  0.00           C  
ATOM   4375  HB2 ARG   299      35.678  59.863  63.504  1.00  0.00           H  
ATOM   4376  HB3 ARG   299      36.990  60.244  64.577  1.00  0.00           H  
ATOM   4377  CG  ARG   299      36.044  61.854  63.554  1.00  0.00           C  
ATOM   4378  HG2 ARG   299      36.800  62.637  63.607  1.00  0.00           H  
ATOM   4379  HG3 ARG   299      35.468  62.039  62.647  1.00  0.00           H  
ATOM   4380  CD  ARG   299      35.070  62.228  64.669  1.00  0.00           C  
ATOM   4381  HD2 ARG   299      34.419  61.359  64.754  1.00  0.00           H  
ATOM   4382  HD3 ARG   299      34.428  63.016  64.275  1.00  0.00           H  
ATOM   4383  NE  ARG   299      35.746  62.419  65.901  1.00  0.00           N  
ATOM   4384  HE  ARG   299      35.743  61.609  66.504  1.00  0.00           H  
ATOM   4385  CZ  ARG   299      36.237  63.603  66.336  1.00  0.00           C  
ATOM   4386  NH1 ARG   299      36.296  64.685  65.585  1.00  0.00           N  
ATOM   4387 HH11 ARG   299      35.851  64.623  64.681  1.00  0.00           H  
ATOM   4388 HH12 ARG   299      36.666  65.560  65.930  1.00  0.00           H  
ATOM   4389  NH2 ARG   299      36.757  63.675  67.563  1.00  0.00           N  
ATOM   4390 HH21 ARG   299      36.756  62.790  68.050  1.00  0.00           H  
ATOM   4391 HH22 ARG   299      37.302  64.436  67.943  1.00  0.00           H  
ATOM   4392  C   ARG   299      38.742  61.164  62.536  1.00  0.00           C  
ATOM   4393  O   ARG   299      39.427  61.198  63.540  1.00  0.00           O  
ATOM   4394  N   LEU   300      38.865  62.053  61.577  1.00  0.00           N  
ATOM   4395  H   LEU   300      38.166  61.966  60.854  1.00  0.00           H  
ATOM   4396  CA  LEU   300      39.716  63.193  61.541  1.00  0.00           C  
ATOM   4397  HA  LEU   300      40.694  62.786  61.798  1.00  0.00           H  
ATOM   4398  CB  LEU   300      39.622  63.680  60.043  1.00  0.00           C  
ATOM   4399  HB2 LEU   300      38.597  63.699  59.672  1.00  0.00           H  
ATOM   4400  HB3 LEU   300      40.021  64.692  60.113  1.00  0.00           H  
ATOM   4401  CG  LEU   300      40.565  62.911  59.148  1.00  0.00           C  
ATOM   4402  HG  LEU   300      40.524  61.833  59.305  1.00  0.00           H  
ATOM   4403  CD1 LEU   300      40.176  63.109  57.638  1.00  0.00           C  
ATOM   4404 HD11 LEU   300      40.469  64.108  57.314  1.00  0.00           H  
ATOM   4405 HD12 LEU   300      39.139  62.827  57.456  1.00  0.00           H  
ATOM   4406 HD13 LEU   300      40.732  62.461  56.961  1.00  0.00           H  
ATOM   4407  CD2 LEU   300      42.026  63.412  59.265  1.00  0.00           C  
ATOM   4408 HD21 LEU   300      42.044  64.498  59.164  1.00  0.00           H  
ATOM   4409 HD22 LEU   300      42.716  62.911  58.586  1.00  0.00           H  
ATOM   4410 HD23 LEU   300      42.377  63.122  60.255  1.00  0.00           H  
ATOM   4411  C   LEU   300      39.305  64.239  62.511  1.00  0.00           C  
ATOM   4412  O   LEU   300      38.242  64.872  62.459  1.00  0.00           O  
ATOM   4413  N   ARG   301      40.234  64.637  63.356  1.00  0.00           N  
ATOM   4414  H   ARG   301      41.089  64.109  63.257  1.00  0.00           H  
ATOM   4415  CA  ARG   301      40.037  65.719  64.394  1.00  0.00           C  
ATOM   4416  HA  ARG   301      38.995  65.619  64.701  1.00  0.00           H  
ATOM   4417  CB  ARG   301      41.042  65.437  65.475  1.00  0.00           C  
ATOM   4418  HB2 ARG   301      41.014  66.287  66.157  1.00  0.00           H  
ATOM   4419  HB3 ARG   301      42.058  65.414  65.083  1.00  0.00           H  
ATOM   4420  CG  ARG   301      40.753  64.073  66.153  1.00  0.00           C  
ATOM   4421  HG2 ARG   301      39.792  64.267  66.629  1.00  0.00           H  
ATOM   4422  HG3 ARG   301      40.777  63.238  65.454  1.00  0.00           H  
ATOM   4423  CD  ARG   301      41.763  63.907  67.337  1.00  0.00           C  
ATOM   4424  HD2 ARG   301      41.438  62.940  67.719  1.00  0.00           H  
ATOM   4425  HD3 ARG   301      41.401  64.702  67.988  1.00  0.00           H  
ATOM   4426  NE  ARG   301      43.143  63.938  66.888  1.00  0.00           N  
ATOM   4427  HE  ARG   301      43.532  64.843  66.666  1.00  0.00           H  
ATOM   4428  CZ  ARG   301      43.990  62.979  66.650  1.00  0.00           C  
ATOM   4429  NH1 ARG   301      43.668  61.754  66.924  1.00  0.00           N  
ATOM   4430 HH11 ARG   301      42.896  61.614  67.559  1.00  0.00           H  
ATOM   4431 HH12 ARG   301      44.411  61.079  66.818  1.00  0.00           H  
ATOM   4432  NH2 ARG   301      45.104  63.224  66.023  1.00  0.00           N  
ATOM   4433 HH21 ARG   301      45.336  64.140  65.666  1.00  0.00           H  
ATOM   4434 HH22 ARG   301      45.538  62.381  65.676  1.00  0.00           H  
ATOM   4435  C   ARG   301      40.244  67.166  63.854  1.00  0.00           C  
ATOM   4436  O   ARG   301      40.147  68.145  64.533  1.00  0.00           O  
ATOM   4437  N   ASP   302      40.746  67.259  62.651  1.00  0.00           N  
ATOM   4438  H   ASP   302      40.900  66.407  62.130  1.00  0.00           H  
ATOM   4439  CA  ASP   302      40.997  68.488  61.830  1.00  0.00           C  
ATOM   4440  HA  ASP   302      41.612  69.201  62.378  1.00  0.00           H  
ATOM   4441  CB  ASP   302      41.899  68.135  60.620  1.00  0.00           C  
ATOM   4442  HB2 ASP   302      41.394  67.285  60.162  1.00  0.00           H  
ATOM   4443  HB3 ASP   302      42.037  69.020  59.999  1.00  0.00           H  
ATOM   4444  CG  ASP   302      43.338  67.697  61.091  1.00  0.00           C  
ATOM   4445  OD1 ASP   302      43.550  66.488  61.338  1.00  0.00           O  
ATOM   4446  OD2 ASP   302      44.275  68.480  61.011  1.00  0.00           O  
ATOM   4447  C   ASP   302      39.768  69.167  61.256  1.00  0.00           C  
ATOM   4448  O   ASP   302      38.686  68.573  61.307  1.00  0.00           O  
ATOM   4449  N   VAL   303      39.888  70.474  60.888  1.00  0.00           N  
ATOM   4450  H   VAL   303      40.805  70.890  60.968  1.00  0.00           H  
ATOM   4451  CA  VAL   303      38.832  71.366  60.349  1.00  0.00           C  
ATOM   4452  HA  VAL   303      37.949  70.728  60.382  1.00  0.00           H  
ATOM   4453  CB  VAL   303      38.593  72.568  61.241  1.00  0.00           C  
ATOM   4454  HB  VAL   303      38.610  72.248  62.283  1.00  0.00           H  
ATOM   4455  CG1 VAL   303      39.560  73.694  61.205  1.00  0.00           C  
ATOM   4456 HG11 VAL   303      39.316  74.367  62.027  1.00  0.00           H  
ATOM   4457 HG12 VAL   303      40.563  73.312  61.397  1.00  0.00           H  
ATOM   4458 HG13 VAL   303      39.580  74.151  60.216  1.00  0.00           H  
ATOM   4459  CG2 VAL   303      37.231  73.241  60.985  1.00  0.00           C  
ATOM   4460 HG21 VAL   303      37.213  73.913  60.127  1.00  0.00           H  
ATOM   4461 HG22 VAL   303      37.012  73.954  61.779  1.00  0.00           H  
ATOM   4462 HG23 VAL   303      36.434  72.496  60.984  1.00  0.00           H  
ATOM   4463  C   VAL   303      38.927  71.622  58.870  1.00  0.00           C  
ATOM   4464  O   VAL   303      39.991  72.065  58.401  1.00  0.00           O  
ATOM   4465  N   GLN   304      37.781  71.609  58.153  1.00  0.00           N  
ATOM   4466  H   GLN   304      36.993  71.261  58.680  1.00  0.00           H  
ATOM   4467  CA  GLN   304      37.547  72.115  56.789  1.00  0.00           C  
ATOM   4468  HA  GLN   304      38.369  71.782  56.155  1.00  0.00           H  
ATOM   4469  CB  GLN   304      36.216  71.578  56.268  1.00  0.00           C  
ATOM   4470  HB2 GLN   304      35.446  71.838  56.994  1.00  0.00           H  
ATOM   4471  HB3 GLN   304      35.886  71.965  55.303  1.00  0.00           H  
ATOM   4472  CG  GLN   304      36.213  70.019  56.251  1.00  0.00           C  
ATOM   4473  HG2 GLN   304      36.820  69.643  57.074  1.00  0.00           H  
ATOM   4474  HG3 GLN   304      35.192  69.715  56.482  1.00  0.00           H  
ATOM   4475  CD  GLN   304      36.585  69.387  54.938  1.00  0.00           C  
ATOM   4476  OE1 GLN   304      37.293  69.932  54.126  1.00  0.00           O  
ATOM   4477  NE2 GLN   304      36.073  68.196  54.650  1.00  0.00           N  
ATOM   4478 HE21 GLN   304      35.356  67.867  55.280  1.00  0.00           H  
ATOM   4479 HE22 GLN   304      36.273  67.750  53.767  1.00  0.00           H  
ATOM   4480  C   GLN   304      37.479  73.598  56.563  1.00  0.00           C  
ATOM   4481  O   GLN   304      37.373  74.360  57.567  1.00  0.00           O  
ATOM   4482  N   PRO   305      37.653  74.157  55.309  1.00  0.00           N  
ATOM   4483  CD  PRO   305      37.949  73.394  54.135  1.00  0.00           C  
ATOM   4484  HD2 PRO   305      38.568  72.520  54.336  1.00  0.00           H  
ATOM   4485  HD3 PRO   305      37.068  72.981  53.646  1.00  0.00           H  
ATOM   4486  CG  PRO   305      38.784  74.289  53.223  1.00  0.00           C  
ATOM   4487  HG2 PRO   305      38.607  74.106  52.163  1.00  0.00           H  
ATOM   4488  HG3 PRO   305      39.844  74.135  53.424  1.00  0.00           H  
ATOM   4489  CB  PRO   305      38.296  75.704  53.558  1.00  0.00           C  
ATOM   4490  HB2 PRO   305      37.487  75.955  52.871  1.00  0.00           H  
ATOM   4491  HB3 PRO   305      38.948  76.539  53.302  1.00  0.00           H  
ATOM   4492  CA  PRO   305      37.838  75.561  55.004  1.00  0.00           C  
ATOM   4493  HA  PRO   305      38.607  75.877  55.710  1.00  0.00           H  
ATOM   4494  C   PRO   305      36.584  76.449  55.222  1.00  0.00           C  
ATOM   4495  O   PRO   305      35.430  76.030  55.235  1.00  0.00           O  
ATOM   4496  N   GLU   306      36.828  77.766  55.363  1.00  0.00           N  
ATOM   4497  H   GLU   306      37.789  78.047  55.230  1.00  0.00           H  
ATOM   4498  CA  GLU   306      35.847  78.818  55.694  1.00  0.00           C  
ATOM   4499  HA  GLU   306      35.308  78.483  56.580  1.00  0.00           H  
ATOM   4500  CB  GLU   306      36.552  80.137  56.141  1.00  0.00           C  
ATOM   4501  HB2 GLU   306      37.175  79.905  57.004  1.00  0.00           H  
ATOM   4502  HB3 GLU   306      35.737  80.829  56.353  1.00  0.00           H  
ATOM   4503  CG  GLU   306      37.395  80.883  55.095  1.00  0.00           C  
ATOM   4504  HG2 GLU   306      37.217  81.941  55.289  1.00  0.00           H  
ATOM   4505  HG3 GLU   306      37.021  80.701  54.088  1.00  0.00           H  
ATOM   4506  CD  GLU   306      38.909  80.520  55.159  1.00  0.00           C  
ATOM   4507  OE1 GLU   306      39.298  79.310  55.032  1.00  0.00           O  
ATOM   4508  OE2 GLU   306      39.781  81.456  55.088  1.00  0.00           O  
ATOM   4509  C   GLU   306      34.845  79.149  54.583  1.00  0.00           C  
ATOM   4510  O   GLU   306      33.729  79.655  54.801  1.00  0.00           O  
ATOM   4511  N   ASP   307      35.269  78.961  53.282  1.00  0.00           N  
ATOM   4512  H   ASP   307      36.215  78.645  53.124  1.00  0.00           H  
ATOM   4513  CA  ASP   307      34.480  79.150  52.065  1.00  0.00           C  
ATOM   4514  HA  ASP   307      33.632  79.806  52.255  1.00  0.00           H  
ATOM   4515  CB  ASP   307      35.312  79.676  50.894  1.00  0.00           C  
ATOM   4516  HB2 ASP   307      34.623  79.760  50.054  1.00  0.00           H  
ATOM   4517  HB3 ASP   307      35.792  80.629  51.119  1.00  0.00           H  
ATOM   4518  CG  ASP   307      36.404  78.709  50.453  1.00  0.00           C  
ATOM   4519  OD1 ASP   307      36.799  78.905  49.285  1.00  0.00           O  
ATOM   4520  OD2 ASP   307      36.846  77.766  51.120  1.00  0.00           O  
ATOM   4521  C   ASP   307      33.743  77.803  51.697  1.00  0.00           C  
ATOM   4522  O   ASP   307      32.947  77.751  50.797  1.00  0.00           O  
ATOM   4523  N   ALA   308      33.869  76.633  52.368  1.00  0.00           N  
ATOM   4524  H   ALA   308      34.661  76.608  52.994  1.00  0.00           H  
ATOM   4525  CA  ALA   308      33.125  75.431  51.996  1.00  0.00           C  
ATOM   4526  HA  ALA   308      33.127  75.379  50.907  1.00  0.00           H  
ATOM   4527  CB  ALA   308      33.924  74.242  52.522  1.00  0.00           C  
ATOM   4528  HB1 ALA   308      34.978  74.171  52.255  1.00  0.00           H  
ATOM   4529  HB2 ALA   308      33.838  74.282  53.608  1.00  0.00           H  
ATOM   4530  HB3 ALA   308      33.519  73.265  52.259  1.00  0.00           H  
ATOM   4531  C   ALA   308      31.627  75.443  52.459  1.00  0.00           C  
ATOM   4532  O   ALA   308      30.818  74.904  51.725  1.00  0.00           O  
ATOM   4533  N   PRO   309      31.159  76.089  53.574  1.00  0.00           N  
ATOM   4534  CD  PRO   309      32.001  76.603  54.684  1.00  0.00           C  
ATOM   4535  HD2 PRO   309      32.827  75.935  54.931  1.00  0.00           H  
ATOM   4536  HD3 PRO   309      32.273  77.641  54.491  1.00  0.00           H  
ATOM   4537  CG  PRO   309      31.056  76.689  55.953  1.00  0.00           C  
ATOM   4538  HG2 PRO   309      31.301  77.641  56.423  1.00  0.00           H  
ATOM   4539  HG3 PRO   309      31.243  75.836  56.606  1.00  0.00           H  
ATOM   4540  CB  PRO   309      29.658  76.764  55.315  1.00  0.00           C  
ATOM   4541  HB2 PRO   309      28.920  76.169  55.853  1.00  0.00           H  
ATOM   4542  HB3 PRO   309      29.340  77.804  55.245  1.00  0.00           H  
ATOM   4543  CA  PRO   309      29.789  76.103  53.871  1.00  0.00           C  
ATOM   4544  HA  PRO   309      29.427  75.076  53.929  1.00  0.00           H  
ATOM   4545  C   PRO   309      28.928  76.836  52.958  1.00  0.00           C  
ATOM   4546  O   PRO   309      27.700  76.652  52.921  1.00  0.00           O  
ATOM   4547  N   ALA   310      29.453  77.713  52.112  1.00  0.00           N  
ATOM   4548  H   ALA   310      30.442  77.862  52.253  1.00  0.00           H  
ATOM   4549  CA  ALA   310      28.792  78.254  50.974  1.00  0.00           C  
ATOM   4550  HA  ALA   310      27.825  78.665  51.267  1.00  0.00           H  
ATOM   4551  CB  ALA   310      29.523  79.541  50.558  1.00  0.00           C  
ATOM   4552  HB1 ALA   310      30.493  79.277  50.136  1.00  0.00           H  
ATOM   4553  HB2 ALA   310      28.920  80.173  49.907  1.00  0.00           H  
ATOM   4554  HB3 ALA   310      29.782  80.088  51.464  1.00  0.00           H  
ATOM   4555  C   ALA   310      28.501  77.281  49.761  1.00  0.00           C  
ATOM   4556  O   ALA   310      27.833  77.650  48.833  1.00  0.00           O  
ATOM   4557  N   ALA   311      29.002  76.062  49.884  1.00  0.00           N  
ATOM   4558  H   ALA   311      29.598  75.855  50.672  1.00  0.00           H  
ATOM   4559  CA  ALA   311      28.897  75.112  48.728  1.00  0.00           C  
ATOM   4560  HA  ALA   311      28.984  75.730  47.834  1.00  0.00           H  
ATOM   4561  CB  ALA   311      29.991  74.049  48.755  1.00  0.00           C  
ATOM   4562  HB1 ALA   311      30.957  74.500  48.529  1.00  0.00           H  
ATOM   4563  HB2 ALA   311      30.070  73.409  49.633  1.00  0.00           H  
ATOM   4564  HB3 ALA   311      29.769  73.377  47.925  1.00  0.00           H  
ATOM   4565  C   ALA   311      27.534  74.402  48.767  1.00  0.00           C  
ATOM   4566  O   ALA   311      27.244  73.487  49.560  1.00  0.00           O  
ATOM   4567  N   ALA   312      26.611  74.894  47.908  1.00  0.00           N  
ATOM   4568  H   ALA   312      26.886  75.537  47.180  1.00  0.00           H  
ATOM   4569  CA  ALA   312      25.251  74.335  47.899  1.00  0.00           C  
ATOM   4570  HA  ALA   312      24.668  75.027  47.292  1.00  0.00           H  
ATOM   4571  CB  ALA   312      25.245  73.005  47.245  1.00  0.00           C  
ATOM   4572  HB1 ALA   312      25.739  73.104  46.278  1.00  0.00           H  
ATOM   4573  HB2 ALA   312      25.632  72.186  47.851  1.00  0.00           H  
ATOM   4574  HB3 ALA   312      24.281  72.573  46.978  1.00  0.00           H  
ATOM   4575  C   ALA   312      24.570  74.363  49.317  1.00  0.00           C  
ATOM   4576  O   ALA   312      23.965  73.381  49.762  1.00  0.00           O  
ATOM   4577  N   ASN   313      24.736  75.401  50.132  1.00  0.00           N  
ATOM   4578  H   ASN   313      25.129  76.256  49.764  1.00  0.00           H  
ATOM   4579  CA  ASN   313      24.257  75.530  51.476  1.00  0.00           C  
ATOM   4580  HA  ASN   313      24.574  76.501  51.857  1.00  0.00           H  
ATOM   4581  CB  ASN   313      22.746  75.592  51.576  1.00  0.00           C  
ATOM   4582  HB2 ASN   313      22.457  76.163  52.459  1.00  0.00           H  
ATOM   4583  HB3 ASN   313      22.334  74.609  51.804  1.00  0.00           H  
ATOM   4584  CG  ASN   313      21.973  76.314  50.466  1.00  0.00           C  
ATOM   4585  OD1 ASN   313      22.292  77.390  49.993  1.00  0.00           O  
ATOM   4586  ND2 ASN   313      20.842  75.723  50.099  1.00  0.00           N  
ATOM   4587 HD21 ASN   313      20.573  74.869  50.567  1.00  0.00           H  
ATOM   4588 HD22 ASN   313      20.349  76.142  49.323  1.00  0.00           H  
ATOM   4589  C   ASN   313      24.905  74.595  52.518  1.00  0.00           C  
ATOM   4590  O   ASN   313      24.293  74.392  53.559  1.00  0.00           O  
ATOM   4591  N   GLY   314      26.042  73.916  52.180  1.00  0.00           N  
ATOM   4592  H   GLY   314      26.339  74.124  51.237  1.00  0.00           H  
ATOM   4593  CA  GLY   314      26.556  72.811  52.955  1.00  0.00           C  
ATOM   4594  HA2 GLY   314      27.637  72.698  52.878  1.00  0.00           H  
ATOM   4595  HA3 GLY   314      26.240  72.974  53.985  1.00  0.00           H  
ATOM   4596  C   GLY   314      25.974  71.465  52.552  1.00  0.00           C  
ATOM   4597  O   GLY   314      25.644  70.649  53.435  1.00  0.00           O  
ATOM   4598  N   ALA   315      25.808  71.157  51.257  1.00  0.00           N  
ATOM   4599  H   ALA   315      25.961  71.949  50.650  1.00  0.00           H  
ATOM   4600  CA  ALA   315      25.694  69.779  50.736  1.00  0.00           C  
ATOM   4601  HA  ALA   315      25.349  69.195  51.589  1.00  0.00           H  
ATOM   4602  CB  ALA   315      24.463  69.865  49.768  1.00  0.00           C  
ATOM   4603  HB1 ALA   315      24.745  70.459  48.899  1.00  0.00           H  
ATOM   4604  HB2 ALA   315      24.241  68.830  49.512  1.00  0.00           H  
ATOM   4605  HB3 ALA   315      23.595  70.377  50.185  1.00  0.00           H  
ATOM   4606  C   ALA   315      26.933  69.119  50.062  1.00  0.00           C  
ATOM   4607  O   ALA   315      27.147  67.921  50.059  1.00  0.00           O  
ATOM   4608  N   LEU   316      27.749  70.033  49.535  1.00  0.00           N  
ATOM   4609  H   LEU   316      27.368  70.962  49.425  1.00  0.00           H  
ATOM   4610  CA  LEU   316      28.930  69.756  48.740  1.00  0.00           C  
ATOM   4611  HA  LEU   316      29.159  68.691  48.745  1.00  0.00           H  
ATOM   4612  CB  LEU   316      28.676  69.968  47.230  1.00  0.00           C  
ATOM   4613  HB2 LEU   316      29.589  69.821  46.653  1.00  0.00           H  
ATOM   4614  HB3 LEU   316      28.498  71.043  47.190  1.00  0.00           H  
ATOM   4615  CG  LEU   316      27.522  69.226  46.596  1.00  0.00           C  
ATOM   4616  HG  LEU   316      26.614  69.187  47.198  1.00  0.00           H  
ATOM   4617  CD1 LEU   316      27.124  69.793  45.246  1.00  0.00           C  
ATOM   4618 HD11 LEU   316      26.345  69.164  44.816  1.00  0.00           H  
ATOM   4619 HD12 LEU   316      27.976  69.879  44.571  1.00  0.00           H  
ATOM   4620 HD13 LEU   316      26.674  70.785  45.260  1.00  0.00           H  
ATOM   4621  CD2 LEU   316      27.873  67.736  46.393  1.00  0.00           C  
ATOM   4622 HD21 LEU   316      26.952  67.288  46.018  1.00  0.00           H  
ATOM   4623 HD22 LEU   316      28.782  67.604  45.806  1.00  0.00           H  
ATOM   4624 HD23 LEU   316      28.063  67.413  47.416  1.00  0.00           H  
ATOM   4625  C   LEU   316      30.243  70.321  49.335  1.00  0.00           C  
ATOM   4626  O   LEU   316      31.170  70.499  48.559  1.00  0.00           O  
ATOM   4627  N   SER   317      30.404  70.524  50.684  1.00  0.00           N  
ATOM   4628  H   SER   317      29.704  70.262  51.364  1.00  0.00           H  
ATOM   4629  CA  SER   317      31.617  71.176  51.284  1.00  0.00           C  
ATOM   4630  HA  SER   317      31.849  72.086  50.730  1.00  0.00           H  
ATOM   4631  CB  SER   317      31.312  71.507  52.747  1.00  0.00           C  
ATOM   4632  HB2 SER   317      31.155  70.647  53.398  1.00  0.00           H  
ATOM   4633  HB3 SER   317      32.133  72.094  53.158  1.00  0.00           H  
ATOM   4634  OG  SER   317      30.112  72.229  52.770  1.00  0.00           O  
ATOM   4635  HG  SER   317      30.267  73.131  52.477  1.00  0.00           H  
ATOM   4636  C   SER   317      32.822  70.250  51.058  1.00  0.00           C  
ATOM   4637  O   SER   317      33.967  70.742  51.075  1.00  0.00           O  
ATOM   4638  N   GLU   318      32.553  68.897  50.817  1.00  0.00           N  
ATOM   4639  H   GLU   318      31.594  68.622  50.972  1.00  0.00           H  
ATOM   4640  CA  GLU   318      33.576  67.893  50.479  1.00  0.00           C  
ATOM   4641  HA  GLU   318      34.484  68.457  50.263  1.00  0.00           H  
ATOM   4642  CB  GLU   318      33.700  66.922  51.676  1.00  0.00           C  
ATOM   4643  HB2 GLU   318      32.800  66.408  52.012  1.00  0.00           H  
ATOM   4644  HB3 GLU   318      33.968  67.617  52.472  1.00  0.00           H  
ATOM   4645  CG  GLU   318      34.740  65.741  51.561  1.00  0.00           C  
ATOM   4646  HG2 GLU   318      34.764  65.273  52.545  1.00  0.00           H  
ATOM   4647  HG3 GLU   318      34.470  65.027  50.783  1.00  0.00           H  
ATOM   4648  CD  GLU   318      36.187  66.290  51.283  1.00  0.00           C  
ATOM   4649  OE1 GLU   318      36.636  66.877  52.284  1.00  0.00           O  
ATOM   4650  OE2 GLU   318      36.662  66.257  50.116  1.00  0.00           O  
ATOM   4651  C   GLU   318      33.342  67.156  49.111  1.00  0.00           C  
ATOM   4652  O   GLU   318      32.283  66.923  48.610  1.00  0.00           O  
ATOM   4653  N   GLN   319      34.463  66.939  48.366  1.00  0.00           N  
ATOM   4654  H   GLN   319      35.350  67.224  48.758  1.00  0.00           H  
ATOM   4655  CA  GLN   319      34.488  66.318  46.976  1.00  0.00           C  
ATOM   4656  HA  GLN   319      33.472  66.283  46.584  1.00  0.00           H  
ATOM   4657  CB  GLN   319      35.220  67.120  45.914  1.00  0.00           C  
ATOM   4658  HB2 GLN   319      36.236  67.273  46.280  1.00  0.00           H  
ATOM   4659  HB3 GLN   319      34.704  68.080  45.883  1.00  0.00           H  
ATOM   4660  CG  GLN   319      35.303  66.490  44.545  1.00  0.00           C  
ATOM   4661  HG2 GLN   319      35.879  65.565  44.548  1.00  0.00           H  
ATOM   4662  HG3 GLN   319      35.798  67.230  43.915  1.00  0.00           H  
ATOM   4663  CD  GLN   319      34.014  66.261  43.859  1.00  0.00           C  
ATOM   4664  OE1 GLN   319      32.955  66.778  44.207  1.00  0.00           O  
ATOM   4665  NE2 GLN   319      34.100  65.450  42.812  1.00  0.00           N  
ATOM   4666 HE21 GLN   319      35.022  65.106  42.588  1.00  0.00           H  
ATOM   4667 HE22 GLN   319      33.320  65.190  42.225  1.00  0.00           H  
ATOM   4668  C   GLN   319      34.958  64.843  47.125  1.00  0.00           C  
ATOM   4669  O   GLN   319      34.725  63.980  46.316  1.00  0.00           O  
ATOM   4670  N   SER   320      35.527  64.508  48.262  1.00  0.00           N  
ATOM   4671  H   SER   320      35.815  65.238  48.898  1.00  0.00           H  
ATOM   4672  CA  SER   320      36.084  63.288  48.810  1.00  0.00           C  
ATOM   4673  HA  SER   320      36.464  63.533  49.802  1.00  0.00           H  
ATOM   4674  CB  SER   320      34.964  62.297  49.100  1.00  0.00           C  
ATOM   4675  HB2 SER   320      34.127  62.852  49.523  1.00  0.00           H  
ATOM   4676  HB3 SER   320      34.530  61.963  48.157  1.00  0.00           H  
ATOM   4677  OG  SER   320      35.338  61.214  49.920  1.00  0.00           O  
ATOM   4678  HG  SER   320      35.420  60.527  49.254  1.00  0.00           H  
ATOM   4679  C   SER   320      37.338  62.716  48.108  1.00  0.00           C  
ATOM   4680  O   SER   320      37.563  62.995  46.923  1.00  0.00           O  
ATOM   4681  N   GLY   321      38.143  61.919  48.814  1.00  0.00           N  
ATOM   4682  H   GLY   321      37.819  61.545  49.695  1.00  0.00           H  
ATOM   4683  CA  GLY   321      39.331  61.277  48.311  1.00  0.00           C  
ATOM   4684  HA2 GLY   321      39.191  61.184  47.234  1.00  0.00           H  
ATOM   4685  HA3 GLY   321      40.200  61.903  48.510  1.00  0.00           H  
ATOM   4686  C   GLY   321      39.700  59.903  48.938  1.00  0.00           C  
ATOM   4687  O   GLY   321      39.232  59.561  50.061  1.00  0.00           O  
ATOM   4688  N   VAL   322      40.631  59.140  48.301  1.00  0.00           N  
ATOM   4689  H   VAL   322      40.741  59.412  47.335  1.00  0.00           H  
ATOM   4690  CA  VAL   322      41.189  57.912  48.811  1.00  0.00           C  
ATOM   4691  HA  VAL   322      40.986  57.750  49.870  1.00  0.00           H  
ATOM   4692  CB  VAL   322      40.430  56.748  48.104  1.00  0.00           C  
ATOM   4693  HB  VAL   322      40.664  56.630  47.046  1.00  0.00           H  
ATOM   4694  CG1 VAL   322      40.675  55.384  48.787  1.00  0.00           C  
ATOM   4695 HG11 VAL   322      41.756  55.245  48.757  1.00  0.00           H  
ATOM   4696 HG12 VAL   322      39.985  54.643  48.382  1.00  0.00           H  
ATOM   4697 HG13 VAL   322      40.453  55.388  49.854  1.00  0.00           H  
ATOM   4698  CG2 VAL   322      38.991  56.912  48.034  1.00  0.00           C  
ATOM   4699 HG21 VAL   322      38.696  57.797  47.471  1.00  0.00           H  
ATOM   4700 HG22 VAL   322      38.644  57.037  49.059  1.00  0.00           H  
ATOM   4701 HG23 VAL   322      38.426  56.024  47.750  1.00  0.00           H  
ATOM   4702  C   VAL   322      42.697  57.839  48.531  1.00  0.00           C  
ATOM   4703  O   VAL   322      43.182  58.084  47.460  1.00  0.00           O  
ATOM   4704  N   ALA   323      43.430  57.371  49.529  1.00  0.00           N  
ATOM   4705  H   ALA   323      42.859  57.041  50.293  1.00  0.00           H  
ATOM   4706  CA  ALA   323      44.773  56.880  49.595  1.00  0.00           C  
ATOM   4707  HA  ALA   323      45.317  57.421  48.822  1.00  0.00           H  
ATOM   4708  CB  ALA   323      45.333  57.259  51.021  1.00  0.00           C  
ATOM   4709  HB1 ALA   323      45.038  58.289  51.219  1.00  0.00           H  
ATOM   4710  HB2 ALA   323      44.880  56.560  51.725  1.00  0.00           H  
ATOM   4711  HB3 ALA   323      46.385  56.978  50.964  1.00  0.00           H  
ATOM   4712  C   ALA   323      44.978  55.398  49.433  1.00  0.00           C  
ATOM   4713  O   ALA   323      44.121  54.602  49.660  1.00  0.00           O  
ATOM   4714  N   TRP   324      46.214  55.095  49.015  1.00  0.00           N  
ATOM   4715  H   TRP   324      46.821  55.900  48.965  1.00  0.00           H  
ATOM   4716  CA  TRP   324      46.734  53.757  48.618  1.00  0.00           C  
ATOM   4717  HA  TRP   324      46.025  53.027  49.009  1.00  0.00           H  
ATOM   4718  CB  TRP   324      46.852  53.668  47.083  1.00  0.00           C  
ATOM   4719  HB2 TRP   324      45.793  53.632  46.828  1.00  0.00           H  
ATOM   4720  HB3 TRP   324      47.239  54.575  46.619  1.00  0.00           H  
ATOM   4721  CG  TRP   324      47.416  52.445  46.516  1.00  0.00           C  
ATOM   4722  CD1 TRP   324      47.176  51.169  46.947  1.00  0.00           C  
ATOM   4723  HD1 TRP   324      46.538  50.885  47.770  1.00  0.00           H  
ATOM   4724  NE1 TRP   324      47.696  50.316  46.081  1.00  0.00           N  
ATOM   4725  HE1 TRP   324      47.653  49.339  46.336  1.00  0.00           H  
ATOM   4726  CE2 TRP   324      48.391  50.940  45.044  1.00  0.00           C  
ATOM   4727  CZ2 TRP   324      49.061  50.508  43.924  1.00  0.00           C  
ATOM   4728  HZ2 TRP   324      49.107  49.453  43.699  1.00  0.00           H  
ATOM   4729  CH2 TRP   324      49.628  51.458  43.006  1.00  0.00           C  
ATOM   4730  HH2 TRP   324      50.116  51.181  42.084  1.00  0.00           H  
ATOM   4731  CZ3 TRP   324      49.399  52.797  43.275  1.00  0.00           C  
ATOM   4732  HZ3 TRP   324      49.714  53.653  42.696  1.00  0.00           H  
ATOM   4733  CE3 TRP   324      48.708  53.209  44.403  1.00  0.00           C  
ATOM   4734  HE3 TRP   324      48.538  54.247  44.651  1.00  0.00           H  
ATOM   4735  CD2 TRP   324      48.220  52.333  45.340  1.00  0.00           C  
ATOM   4736  C   TRP   324      48.135  53.581  49.206  1.00  0.00           C  
ATOM   4737  O   TRP   324      48.976  54.486  49.124  1.00  0.00           O  
ATOM   4738  N   VAL   325      48.300  52.447  49.910  1.00  0.00           N  
ATOM   4739  H   VAL   325      47.475  51.885  50.059  1.00  0.00           H  
ATOM   4740  CA  VAL   325      49.611  51.821  50.316  1.00  0.00           C  
ATOM   4741  HA  VAL   325      50.326  52.627  50.479  1.00  0.00           H  
ATOM   4742  CB  VAL   325      49.452  51.139  51.677  1.00  0.00           C  
ATOM   4743  HB  VAL   325      48.690  50.373  51.534  1.00  0.00           H  
ATOM   4744  CG1 VAL   325      50.799  50.527  52.156  1.00  0.00           C  
ATOM   4745 HG11 VAL   325      51.432  51.326  52.544  1.00  0.00           H  
ATOM   4746 HG12 VAL   325      50.663  49.707  52.861  1.00  0.00           H  
ATOM   4747 HG13 VAL   325      51.230  50.072  51.265  1.00  0.00           H  
ATOM   4748  CG2 VAL   325      48.995  52.155  52.783  1.00  0.00           C  
ATOM   4749 HG21 VAL   325      49.619  53.046  52.855  1.00  0.00           H  
ATOM   4750 HG22 VAL   325      49.033  51.658  53.752  1.00  0.00           H  
ATOM   4751 HG23 VAL   325      47.997  52.481  52.489  1.00  0.00           H  
ATOM   4752  C   VAL   325      50.073  50.806  49.296  1.00  0.00           C  
ATOM   4753  O   VAL   325      49.456  49.724  49.224  1.00  0.00           O  
ATOM   4754  N   PRO   326      51.011  51.171  48.353  1.00  0.00           N  
ATOM   4755  CD  PRO   326      51.622  52.434  48.183  1.00  0.00           C  
ATOM   4756  HD2 PRO   326      50.960  53.276  48.387  1.00  0.00           H  
ATOM   4757  HD3 PRO   326      52.430  52.394  48.912  1.00  0.00           H  
ATOM   4758  CG  PRO   326      52.014  52.444  46.757  1.00  0.00           C  
ATOM   4759  HG2 PRO   326      52.705  53.240  46.479  1.00  0.00           H  
ATOM   4760  HG3 PRO   326      51.150  52.467  46.093  1.00  0.00           H  
ATOM   4761  CB  PRO   326      52.562  51.035  46.599  1.00  0.00           C  
ATOM   4762  HB2 PRO   326      53.549  50.995  47.060  1.00  0.00           H  
ATOM   4763  HB3 PRO   326      52.586  50.902  45.518  1.00  0.00           H  
ATOM   4764  CA  PRO   326      51.637  50.152  47.448  1.00  0.00           C  
ATOM   4765  HA  PRO   326      50.999  49.780  46.646  1.00  0.00           H  
ATOM   4766  C   PRO   326      52.291  48.980  48.115  1.00  0.00           C  
ATOM   4767  O   PRO   326      52.915  49.134  49.130  1.00  0.00           O  
ATOM   4768  N   TYR   327      52.427  47.904  47.422  1.00  0.00           N  
ATOM   4769  H   TYR   327      51.887  47.827  46.572  1.00  0.00           H  
ATOM   4770  CA  TYR   327      53.342  46.766  47.819  1.00  0.00           C  
ATOM   4771  HA  TYR   327      52.932  46.243  48.682  1.00  0.00           H  
ATOM   4772  CB  TYR   327      53.365  45.743  46.697  1.00  0.00           C  
ATOM   4773  HB2 TYR   327      52.336  45.400  46.590  1.00  0.00           H  
ATOM   4774  HB3 TYR   327      53.697  46.343  45.850  1.00  0.00           H  
ATOM   4775  CG  TYR   327      54.287  44.564  46.764  1.00  0.00           C  
ATOM   4776  CD1 TYR   327      53.896  43.405  47.399  1.00  0.00           C  
ATOM   4777  HD1 TYR   327      52.885  43.429  47.777  1.00  0.00           H  
ATOM   4778  CE1 TYR   327      54.736  42.229  47.424  1.00  0.00           C  
ATOM   4779  HE1 TYR   327      54.445  41.305  47.902  1.00  0.00           H  
ATOM   4780  CZ  TYR   327      56.073  42.283  46.919  1.00  0.00           C  
ATOM   4781  OH  TYR   327      56.908  41.194  46.988  1.00  0.00           O  
ATOM   4782  HH  TYR   327      57.754  41.487  47.335  1.00  0.00           H  
ATOM   4783  CE2 TYR   327      56.540  43.478  46.353  1.00  0.00           C  
ATOM   4784  HE2 TYR   327      57.578  43.555  46.065  1.00  0.00           H  
ATOM   4785  CD2 TYR   327      55.604  44.562  46.248  1.00  0.00           C  
ATOM   4786  HD2 TYR   327      55.964  45.491  45.832  1.00  0.00           H  
ATOM   4787  C   TYR   327      54.792  47.225  48.095  1.00  0.00           C  
ATOM   4788  O   TYR   327      55.347  48.070  47.475  1.00  0.00           O  
ATOM   4789  N   THR   328      55.371  46.516  49.025  1.00  0.00           N  
ATOM   4790  H   THR   328      54.862  45.771  49.479  1.00  0.00           H  
ATOM   4791  CA  THR   328      56.806  46.242  49.152  1.00  0.00           C  
ATOM   4792  HA  THR   328      57.211  46.189  48.142  1.00  0.00           H  
ATOM   4793  CB  THR   328      57.496  47.426  49.857  1.00  0.00           C  
ATOM   4794  HB  THR   328      57.326  48.384  49.366  1.00  0.00           H  
ATOM   4795  CG2 THR   328      57.089  47.553  51.367  1.00  0.00           C  
ATOM   4796 HG21 THR   328      57.535  46.753  51.959  1.00  0.00           H  
ATOM   4797 HG22 THR   328      57.374  48.506  51.813  1.00  0.00           H  
ATOM   4798 HG23 THR   328      56.010  47.528  51.513  1.00  0.00           H  
ATOM   4799  OG1 THR   328      58.894  47.176  49.835  1.00  0.00           O  
ATOM   4800  HG1 THR   328      59.186  47.097  48.924  1.00  0.00           H  
ATOM   4801  C   THR   328      57.062  44.901  49.795  1.00  0.00           C  
ATOM   4802  O   THR   328      56.146  44.339  50.430  1.00  0.00           O  
ATOM   4803  N   ASP   329      58.287  44.299  49.621  1.00  0.00           N  
ATOM   4804  H   ASP   329      58.960  44.790  49.050  1.00  0.00           H  
ATOM   4805  CA  ASP   329      58.655  43.031  50.338  1.00  0.00           C  
ATOM   4806  HA  ASP   329      58.016  42.200  50.039  1.00  0.00           H  
ATOM   4807  CB  ASP   329      60.094  42.557  49.888  1.00  0.00           C  
ATOM   4808  HB2 ASP   329      60.419  41.670  50.432  1.00  0.00           H  
ATOM   4809  HB3 ASP   329      60.755  43.312  50.312  1.00  0.00           H  
ATOM   4810  CG  ASP   329      60.147  42.369  48.386  1.00  0.00           C  
ATOM   4811  OD1 ASP   329      59.223  41.737  47.924  1.00  0.00           O  
ATOM   4812  OD2 ASP   329      61.159  42.692  47.682  1.00  0.00           O  
ATOM   4813  C   ASP   329      58.657  43.251  51.808  1.00  0.00           C  
ATOM   4814  O   ASP   329      58.490  42.240  52.535  1.00  0.00           O  
ATOM   4815  N   GLU   330      58.861  44.414  52.389  1.00  0.00           N  
ATOM   4816  H   GLU   330      59.041  45.152  51.723  1.00  0.00           H  
ATOM   4817  CA  GLU   330      58.675  44.596  53.830  1.00  0.00           C  
ATOM   4818  HA  GLU   330      59.096  43.725  54.332  1.00  0.00           H  
ATOM   4819  CB  GLU   330      59.432  45.843  54.271  1.00  0.00           C  
ATOM   4820  HB2 GLU   330      59.563  45.781  55.351  1.00  0.00           H  
ATOM   4821  HB3 GLU   330      58.823  46.703  53.992  1.00  0.00           H  
ATOM   4822  CG  GLU   330      60.838  46.116  53.607  1.00  0.00           C  
ATOM   4823  HG2 GLU   330      60.704  46.145  52.525  1.00  0.00           H  
ATOM   4824  HG3 GLU   330      61.214  47.075  53.964  1.00  0.00           H  
ATOM   4825  CD  GLU   330      61.962  44.993  53.876  1.00  0.00           C  
ATOM   4826  OE1 GLU   330      63.141  45.130  53.370  1.00  0.00           O  
ATOM   4827  OE2 GLU   330      61.734  43.994  54.596  1.00  0.00           O  
ATOM   4828  C   GLU   330      57.243  44.554  54.400  1.00  0.00           C  
ATOM   4829  O   GLU   330      56.970  44.451  55.617  1.00  0.00           O  
ATOM   4830  N   ALA   331      56.209  44.627  53.556  1.00  0.00           N  
ATOM   4831  H   ALA   331      56.422  44.493  52.578  1.00  0.00           H  
ATOM   4832  CA  ALA   331      54.831  44.619  53.894  1.00  0.00           C  
ATOM   4833  HA  ALA   331      54.523  43.925  54.676  1.00  0.00           H  
ATOM   4834  CB  ALA   331      54.428  45.971  54.459  1.00  0.00           C  
ATOM   4835  HB1 ALA   331      53.361  46.144  54.321  1.00  0.00           H  
ATOM   4836  HB2 ALA   331      54.871  46.782  53.882  1.00  0.00           H  
ATOM   4837  HB3 ALA   331      54.767  46.093  55.488  1.00  0.00           H  
ATOM   4838  C   ALA   331      54.017  44.283  52.625  1.00  0.00           C  
ATOM   4839  O   ALA   331      53.712  45.194  51.818  1.00  0.00           O  
ATOM   4840  N   PRO   332      53.606  42.999  52.369  1.00  0.00           N  
ATOM   4841  CD  PRO   332      53.789  41.875  53.305  1.00  0.00           C  
ATOM   4842  HD2 PRO   332      54.793  41.867  53.731  1.00  0.00           H  
ATOM   4843  HD3 PRO   332      53.031  42.036  54.072  1.00  0.00           H  
ATOM   4844  CG  PRO   332      53.563  40.616  52.479  1.00  0.00           C  
ATOM   4845  HG2 PRO   332      52.571  40.317  52.815  1.00  0.00           H  
ATOM   4846  HG3 PRO   332      54.346  39.911  52.758  1.00  0.00           H  
ATOM   4847  CB  PRO   332      53.772  41.101  50.943  1.00  0.00           C  
ATOM   4848  HB2 PRO   332      54.846  41.112  50.760  1.00  0.00           H  
ATOM   4849  HB3 PRO   332      53.237  40.494  50.212  1.00  0.00           H  
ATOM   4850  CA  PRO   332      53.211  42.552  51.031  1.00  0.00           C  
ATOM   4851  HA  PRO   332      53.645  43.291  50.357  1.00  0.00           H  
ATOM   4852  C   PRO   332      51.679  42.625  50.857  1.00  0.00           C  
ATOM   4853  O   PRO   332      51.246  42.486  49.743  1.00  0.00           O  
ATOM   4854  N   PHE   333      50.993  43.054  51.910  1.00  0.00           N  
ATOM   4855  H   PHE   333      51.481  43.190  52.784  1.00  0.00           H  
ATOM   4856  CA  PHE   333      49.661  43.498  51.855  1.00  0.00           C  
ATOM   4857  HA  PHE   333      49.118  42.766  51.257  1.00  0.00           H  
ATOM   4858  CB  PHE   333      49.088  43.646  53.294  1.00  0.00           C  
ATOM   4859  HB2 PHE   333      48.123  44.129  53.139  1.00  0.00           H  
ATOM   4860  HB3 PHE   333      48.975  42.620  53.644  1.00  0.00           H  
ATOM   4861  CG  PHE   333      49.754  44.480  54.317  1.00  0.00           C  
ATOM   4862  CD1 PHE   333      50.512  43.958  55.405  1.00  0.00           C  
ATOM   4863  HD1 PHE   333      50.570  42.891  55.559  1.00  0.00           H  
ATOM   4864  CE1 PHE   333      51.091  44.839  56.369  1.00  0.00           C  
ATOM   4865  HE1 PHE   333      51.716  44.382  57.122  1.00  0.00           H  
ATOM   4866  CZ  PHE   333      51.101  46.228  56.158  1.00  0.00           C  
ATOM   4867  HZ  PHE   333      51.720  46.845  56.792  1.00  0.00           H  
ATOM   4868  CE2 PHE   333      50.465  46.739  54.969  1.00  0.00           C  
ATOM   4869  HE2 PHE   333      50.511  47.800  54.773  1.00  0.00           H  
ATOM   4870  CD2 PHE   333      49.708  45.871  54.165  1.00  0.00           C  
ATOM   4871  HD2 PHE   333      49.111  46.272  53.359  1.00  0.00           H  
ATOM   4872  C   PHE   333      49.559  44.772  51.107  1.00  0.00           C  
ATOM   4873  O   PHE   333      50.397  45.702  51.100  1.00  0.00           O  
ATOM   4874  N   HIE   334      48.456  44.846  50.364  1.00  0.00           N  
ATOM   4875  H   HIE   334      47.821  44.068  50.466  1.00  0.00           H  
ATOM   4876  CA  HIE   334      47.951  46.128  49.764  1.00  0.00           C  
ATOM   4877  HA  HIE   334      48.709  46.885  49.564  1.00  0.00           H  
ATOM   4878  CB  HIE   334      47.219  45.730  48.495  1.00  0.00           C  
ATOM   4879  HB2 HIE   334      47.984  45.566  47.736  1.00  0.00           H  
ATOM   4880  HB3 HIE   334      46.700  44.786  48.661  1.00  0.00           H  
ATOM   4881  CG  HIE   334      46.193  46.681  47.994  1.00  0.00           C  
ATOM   4882  ND1 HIE   334      46.562  47.909  47.375  1.00  0.00           N  
ATOM   4883  CE1 HIE   334      45.389  48.532  47.150  1.00  0.00           C  
ATOM   4884  HE1 HIE   334      45.320  49.408  46.523  1.00  0.00           H  
ATOM   4885  NE2 HIE   334      44.341  47.771  47.508  1.00  0.00           N  
ATOM   4886  HE2 HIE   334      43.355  47.923  47.347  1.00  0.00           H  
ATOM   4887  CD2 HIE   334      44.867  46.640  48.075  1.00  0.00           C  
ATOM   4888  HD2 HIE   334      44.256  45.840  48.465  1.00  0.00           H  
ATOM   4889  C   HIE   334      47.059  46.766  50.849  1.00  0.00           C  
ATOM   4890  O   HIE   334      46.360  45.999  51.546  1.00  0.00           O  
ATOM   4891  N   GLY   335      46.945  48.076  50.850  1.00  0.00           N  
ATOM   4892  H   GLY   335      47.509  48.616  50.209  1.00  0.00           H  
ATOM   4893  CA  GLY   335      46.100  48.782  51.823  1.00  0.00           C  
ATOM   4894  HA2 GLY   335      45.290  48.144  52.176  1.00  0.00           H  
ATOM   4895  HA3 GLY   335      46.653  49.135  52.693  1.00  0.00           H  
ATOM   4896  C   GLY   335      45.426  50.081  51.264  1.00  0.00           C  
ATOM   4897  O   GLY   335      46.080  50.785  50.508  1.00  0.00           O  
ATOM   4898  N   GLN   336      44.150  50.368  51.474  1.00  0.00           N  
ATOM   4899  H   GLN   336      43.698  49.813  52.188  1.00  0.00           H  
ATOM   4900  CA  GLN   336      43.428  51.531  50.938  1.00  0.00           C  
ATOM   4901  HA  GLN   336      44.126  52.321  50.659  1.00  0.00           H  
ATOM   4902  CB  GLN   336      42.660  51.174  49.635  1.00  0.00           C  
ATOM   4903  HB2 GLN   336      43.359  50.683  48.957  1.00  0.00           H  
ATOM   4904  HB3 GLN   336      42.494  52.064  49.027  1.00  0.00           H  
ATOM   4905  CG  GLN   336      41.374  50.392  49.704  1.00  0.00           C  
ATOM   4906  HG2 GLN   336      41.507  49.726  50.556  1.00  0.00           H  
ATOM   4907  HG3 GLN   336      40.478  50.983  49.894  1.00  0.00           H  
ATOM   4908  CD  GLN   336      41.194  49.395  48.534  1.00  0.00           C  
ATOM   4909  OE1 GLN   336      41.853  49.149  47.570  1.00  0.00           O  
ATOM   4910  NE2 GLN   336      40.204  48.575  48.721  1.00  0.00           N  
ATOM   4911 HE21 GLN   336      39.595  48.634  49.525  1.00  0.00           H  
ATOM   4912 HE22 GLN   336      40.156  47.728  48.173  1.00  0.00           H  
ATOM   4913  C   GLN   336      42.606  52.284  52.066  1.00  0.00           C  
ATOM   4914  O   GLN   336      42.044  51.662  52.932  1.00  0.00           O  
ATOM   4915  N   ILE   337      42.618  53.588  52.095  1.00  0.00           N  
ATOM   4916  H   ILE   337      42.942  54.070  51.269  1.00  0.00           H  
ATOM   4917  CA  ILE   337      42.140  54.417  53.232  1.00  0.00           C  
ATOM   4918  HA  ILE   337      41.576  53.901  54.009  1.00  0.00           H  
ATOM   4919  CB  ILE   337      43.326  55.132  54.038  1.00  0.00           C  
ATOM   4920  HB  ILE   337      43.940  55.676  53.320  1.00  0.00           H  
ATOM   4921  CG2 ILE   337      42.752  56.140  55.081  1.00  0.00           C  
ATOM   4922 HG21 ILE   337      43.536  56.591  55.689  1.00  0.00           H  
ATOM   4923 HG22 ILE   337      41.916  55.679  55.608  1.00  0.00           H  
ATOM   4924 HG23 ILE   337      42.444  57.006  54.495  1.00  0.00           H  
ATOM   4925  CG1 ILE   337      44.063  54.035  54.777  1.00  0.00           C  
ATOM   4926 HG12 ILE   337      44.192  54.337  55.816  1.00  0.00           H  
ATOM   4927 HG13 ILE   337      43.466  53.123  54.795  1.00  0.00           H  
ATOM   4928  CD1 ILE   337      45.441  53.936  54.083  1.00  0.00           C  
ATOM   4929 HD11 ILE   337      46.093  54.774  54.331  1.00  0.00           H  
ATOM   4930 HD12 ILE   337      45.298  53.956  53.003  1.00  0.00           H  
ATOM   4931 HD13 ILE   337      45.865  52.976  54.381  1.00  0.00           H  
ATOM   4932  C   ILE   337      41.225  55.471  52.648  1.00  0.00           C  
ATOM   4933  O   ILE   337      41.664  56.444  52.071  1.00  0.00           O  
ATOM   4934  N   MET   338      39.933  55.306  52.805  1.00  0.00           N  
ATOM   4935  H   MET   338      39.619  54.622  53.478  1.00  0.00           H  
ATOM   4936  CA  MET   338      38.946  56.070  52.064  1.00  0.00           C  
ATOM   4937  HA  MET   338      39.338  56.714  51.277  1.00  0.00           H
[truncated: 4,062,521 more chars]
