# Supplementary material for: Mechanistic insights into glycoside 3-oxidases involved in C-glycoside metabolism in soil microorganisms
Source: Nat Commun. 2023 Nov 14;14:7289. doi: 10.1038/s41467-023-42000-3 (PMC10646112; doi:10.1038/s41467-023-42000-3)
Supplement: Supplementary file 5 — Supplementary Data 1 [file 41467_2023_42000_MOESM5_ESM.zip › SuppInfo-MD-files/cMDs-for-MMPBSA/mang_end_4.pdb]

CRYST1   81.975   80.861   75.215  90.00  90.00  90.00               1
ATOM      1  N   ARG     1      42.431   7.881  38.233  1.00  0.00           N  
ATOM      2  H1  ARG     1      42.087   8.062  37.301  1.00  0.00           H  
ATOM      3  H2  ARG     1      43.429   7.809  38.092  1.00  0.00           H  
ATOM      4  H3  ARG     1      41.919   7.029  38.413  1.00  0.00           H  
ATOM      5  CA  ARG     1      42.074   9.018  39.149  1.00  0.00           C  
ATOM      6  HA  ARG     1      41.003   9.222  39.114  1.00  0.00           H  
ATOM      7  CB  ARG     1      42.419   8.961  40.645  1.00  0.00           C  
ATOM      8  HB2 ARG     1      43.507   8.904  40.633  1.00  0.00           H  
ATOM      9  HB3 ARG     1      42.194   9.879  41.187  1.00  0.00           H  
ATOM     10  CG  ARG     1      41.711   7.820  41.438  1.00  0.00           C  
ATOM     11  HG2 ARG     1      42.095   6.901  40.997  1.00  0.00           H  
ATOM     12  HG3 ARG     1      40.627   7.837  41.319  1.00  0.00           H  
ATOM     13  CD  ARG     1      41.983   7.925  42.937  1.00  0.00           C  
ATOM     14  HD2 ARG     1      41.579   7.031  43.412  1.00  0.00           H  
ATOM     15  HD3 ARG     1      43.044   8.069  43.140  1.00  0.00           H  
ATOM     16  NE  ARG     1      41.346   9.148  43.450  1.00  0.00           N  
ATOM     17  HE  ARG     1      40.635   9.575  42.874  1.00  0.00           H  
ATOM     18  CZ  ARG     1      41.558   9.803  44.621  1.00  0.00           C  
ATOM     19  NH1 ARG     1      42.380   9.438  45.583  1.00  0.00           N  
ATOM     20 HH11 ARG     1      42.572   8.449  45.657  1.00  0.00           H  
ATOM     21 HH12 ARG     1      42.761  10.086  46.257  1.00  0.00           H  
ATOM     22  NH2 ARG     1      40.991  10.952  44.785  1.00  0.00           N  
ATOM     23 HH21 ARG     1      40.462  11.499  44.121  1.00  0.00           H  
ATOM     24 HH22 ARG     1      41.282  11.442  45.619  1.00  0.00           H  
ATOM     25  C   ARG     1      42.580  10.283  38.542  1.00  0.00           C  
ATOM     26  O   ARG     1      41.769  11.200  38.336  1.00  0.00           O  
ATOM     27  N   TYR     2      43.853  10.490  38.319  1.00  0.00           N  
ATOM     28  H   TYR     2      44.545   9.858  38.694  1.00  0.00           H  
ATOM     29  CA  TYR     2      44.550  11.758  37.823  1.00  0.00           C  
ATOM     30  HA  TYR     2      43.924  12.610  38.090  1.00  0.00           H  
ATOM     31  CB  TYR     2      45.865  11.915  38.690  1.00  0.00           C  
ATOM     32  HB2 TYR     2      46.050  12.981  38.826  1.00  0.00           H  
ATOM     33  HB3 TYR     2      46.729  11.421  38.246  1.00  0.00           H  
ATOM     34  CG  TYR     2      45.794  11.454  40.206  1.00  0.00           C  
ATOM     35  CD1 TYR     2      44.738  12.064  40.938  1.00  0.00           C  
ATOM     36  HD1 TYR     2      43.980  12.670  40.465  1.00  0.00           H  
ATOM     37  CE1 TYR     2      44.519  11.734  42.298  1.00  0.00           C  
ATOM     38  HE1 TYR     2      43.660  12.123  42.825  1.00  0.00           H  
ATOM     39  CZ  TYR     2      45.351  10.811  42.968  1.00  0.00           C  
ATOM     40  OH  TYR     2      45.040  10.335  44.215  1.00  0.00           O  
ATOM     41  HH  TYR     2      44.845  11.108  44.749  1.00  0.00           H  
ATOM     42  CE2 TYR     2      46.431  10.293  42.258  1.00  0.00           C  
ATOM     43  HE2 TYR     2      47.050   9.560  42.754  1.00  0.00           H  
ATOM     44  CD2 TYR     2      46.548  10.471  40.857  1.00  0.00           C  
ATOM     45  HD2 TYR     2      47.329   9.985  40.291  1.00  0.00           H  
ATOM     46  C   TYR     2      44.801  11.861  36.282  1.00  0.00           C  
ATOM     47  O   TYR     2      44.867  10.828  35.608  1.00  0.00           O  
ATOM     48  N   PRO     3      44.948  13.028  35.675  1.00  0.00           N  
ATOM     49  CD  PRO     3      44.837  14.352  36.316  1.00  0.00           C  
ATOM     50  HD2 PRO     3      43.784  14.628  36.361  1.00  0.00           H  
ATOM     51  HD3 PRO     3      45.224  14.347  37.335  1.00  0.00           H  
ATOM     52  CG  PRO     3      45.613  15.340  35.427  1.00  0.00           C  
ATOM     53  HG2 PRO     3      46.680  15.240  35.628  1.00  0.00           H  
ATOM     54  HG3 PRO     3      45.308  16.386  35.391  1.00  0.00           H  
ATOM     55  CB  PRO     3      45.436  14.691  34.043  1.00  0.00           C  
ATOM     56  HB2 PRO     3      44.472  14.961  33.612  1.00  0.00           H  
ATOM     57  HB3 PRO     3      46.244  14.926  33.350  1.00  0.00           H  
ATOM     58  CA  PRO     3      45.415  13.146  34.270  1.00  0.00           C  
ATOM     59  HA  PRO     3      44.742  12.573  33.632  1.00  0.00           H  
ATOM     60  C   PRO     3      46.851  12.542  34.226  1.00  0.00           C  
ATOM     61  O   PRO     3      47.538  12.423  35.241  1.00  0.00           O  
ATOM     62  N   ALA     4      47.303  12.278  33.004  1.00  0.00           N  
ATOM     63  H   ALA     4      46.664  12.430  32.236  1.00  0.00           H  
ATOM     64  CA  ALA     4      48.744  12.030  32.683  1.00  0.00           C  
ATOM     65  HA  ALA     4      49.093  11.287  33.401  1.00  0.00           H  
ATOM     66  CB  ALA     4      48.965  11.552  31.242  1.00  0.00           C  
ATOM     67  HB1 ALA     4      48.636  10.524  31.091  1.00  0.00           H  
ATOM     68  HB2 ALA     4      50.040  11.452  31.094  1.00  0.00           H  
ATOM     69  HB3 ALA     4      48.690  12.176  30.392  1.00  0.00           H  
ATOM     70  C   ALA     4      49.598  13.325  32.964  1.00  0.00           C  
ATOM     71  O   ALA     4      50.802  13.233  33.204  1.00  0.00           O  
ATOM     72  N   ALA     5      49.008  14.494  32.744  1.00  0.00           N  
ATOM     73  H   ALA     5      47.998  14.462  32.746  1.00  0.00           H  
ATOM     74  CA  ALA     5      49.802  15.716  32.595  1.00  0.00           C  
ATOM     75  HA  ALA     5      50.708  15.719  33.202  1.00  0.00           H  
ATOM     76  CB  ALA     5      50.164  15.786  31.158  1.00  0.00           C  
ATOM     77  HB1 ALA     5      50.837  14.987  30.845  1.00  0.00           H  
ATOM     78  HB2 ALA     5      50.552  16.781  30.938  1.00  0.00           H  
ATOM     79  HB3 ALA     5      49.242  15.641  30.595  1.00  0.00           H  
ATOM     80  C   ALA     5      48.861  16.881  32.955  1.00  0.00           C  
ATOM     81  O   ALA     5      47.630  16.894  32.689  1.00  0.00           O  
ATOM     82  N   VAL     6      49.474  17.897  33.522  1.00  0.00           N  
ATOM     83  H   VAL     6      50.409  17.785  33.887  1.00  0.00           H  
ATOM     84  CA  VAL     6      48.963  19.299  33.637  1.00  0.00           C  
ATOM     85  HA  VAL     6      48.132  19.414  32.940  1.00  0.00           H  
ATOM     86  CB  VAL     6      48.412  19.651  35.049  1.00  0.00           C  
ATOM     87  HB  VAL     6      47.885  20.602  34.975  1.00  0.00           H  
ATOM     88  CG1 VAL     6      47.331  18.638  35.429  1.00  0.00           C  
ATOM     89 HG11 VAL     6      46.492  18.679  34.736  1.00  0.00           H  
ATOM     90 HG12 VAL     6      47.652  17.606  35.287  1.00  0.00           H  
ATOM     91 HG13 VAL     6      46.966  18.931  36.414  1.00  0.00           H  
ATOM     92  CG2 VAL     6      49.471  19.616  36.158  1.00  0.00           C  
ATOM     93 HG21 VAL     6      49.086  19.904  37.136  1.00  0.00           H  
ATOM     94 HG22 VAL     6      49.941  18.638  36.266  1.00  0.00           H  
ATOM     95 HG23 VAL     6      50.264  20.299  35.853  1.00  0.00           H  
ATOM     96  C   VAL     6      49.950  20.369  33.228  1.00  0.00           C  
ATOM     97  O   VAL     6      51.073  20.078  32.909  1.00  0.00           O  
ATOM     98  N   ASP     7      49.510  21.620  33.183  1.00  0.00           N  
ATOM     99  H   ASP     7      48.517  21.764  33.302  1.00  0.00           H  
ATOM    100  CA  ASP     7      50.359  22.804  33.089  1.00  0.00           C  
ATOM    101  HA  ASP     7      51.223  22.691  32.435  1.00  0.00           H  
ATOM    102  CB  ASP     7      49.555  23.972  32.471  1.00  0.00           C  
ATOM    103  HB2 ASP     7      50.149  24.882  32.547  1.00  0.00           H  
ATOM    104  HB3 ASP     7      48.660  24.178  33.057  1.00  0.00           H  
ATOM    105  CG  ASP     7      49.159  23.726  31.034  1.00  0.00           C  
ATOM    106  OD1 ASP     7      48.000  24.075  30.705  1.00  0.00           O  
ATOM    107  OD2 ASP     7      49.849  23.057  30.213  1.00  0.00           O  
ATOM    108  C   ASP     7      50.946  23.143  34.465  1.00  0.00           C  
ATOM    109  O   ASP     7      52.198  23.299  34.598  1.00  0.00           O  
ATOM    110  N   VAL     8      50.089  23.230  35.479  1.00  0.00           N  
ATOM    111  H   VAL     8      49.110  23.062  35.296  1.00  0.00           H  
ATOM    112  CA  VAL     8      50.549  23.521  36.866  1.00  0.00           C  
ATOM    113  HA  VAL     8      51.639  23.509  36.867  1.00  0.00           H  
ATOM    114  CB  VAL     8      50.011  24.864  37.335  1.00  0.00           C  
ATOM    115  HB  VAL     8      48.923  24.845  37.277  1.00  0.00           H  
ATOM    116  CG1 VAL     8      50.378  25.255  38.782  1.00  0.00           C  
ATOM    117 HG11 VAL     8      51.462  25.362  38.802  1.00  0.00           H  
ATOM    118 HG12 VAL     8      50.105  24.521  39.540  1.00  0.00           H  
ATOM    119 HG13 VAL     8      49.953  26.210  39.093  1.00  0.00           H  
ATOM    120  CG2 VAL     8      50.391  26.014  36.411  1.00  0.00           C  
ATOM    121 HG21 VAL     8      50.144  25.893  35.356  1.00  0.00           H  
ATOM    122 HG22 VAL     8      49.933  26.974  36.650  1.00  0.00           H  
ATOM    123 HG23 VAL     8      51.457  26.241  36.409  1.00  0.00           H  
ATOM    124  C   VAL     8      50.058  22.469  37.899  1.00  0.00           C  
ATOM    125  O   VAL     8      48.875  22.360  38.213  1.00  0.00           O  
ATOM    126  N   ALA     9      51.015  21.749  38.462  1.00  0.00           N  
ATOM    127  H   ALA     9      51.962  21.774  38.111  1.00  0.00           H  
ATOM    128  CA  ALA     9      50.725  20.975  39.702  1.00  0.00           C  
ATOM    129  HA  ALA     9      49.711  20.595  39.577  1.00  0.00           H  
ATOM    130  CB  ALA     9      51.802  19.851  39.896  1.00  0.00           C  
ATOM    131  HB1 ALA     9      52.683  20.339  40.312  1.00  0.00           H  
ATOM    132  HB2 ALA     9      51.398  19.046  40.511  1.00  0.00           H  
ATOM    133  HB3 ALA     9      52.075  19.407  38.939  1.00  0.00           H  
ATOM    134  C   ALA     9      50.649  21.812  41.021  1.00  0.00           C  
ATOM    135  O   ALA     9      51.511  22.587  41.300  1.00  0.00           O  
ATOM    136  N   ILE    10      49.678  21.512  41.897  1.00  0.00           N  
ATOM    137  H   ILE    10      49.154  20.678  41.670  1.00  0.00           H  
ATOM    138  CA  ILE    10      49.537  22.140  43.227  1.00  0.00           C  
ATOM    139  HA  ILE    10      50.432  22.709  43.478  1.00  0.00           H  
ATOM    140  CB  ILE    10      48.378  23.240  43.113  1.00  0.00           C  
ATOM    141  HB  ILE    10      47.471  22.728  42.790  1.00  0.00           H  
ATOM    142  CG2 ILE    10      48.029  23.856  44.524  1.00  0.00           C  
ATOM    143 HG21 ILE    10      47.938  23.065  45.268  1.00  0.00           H  
ATOM    144 HG22 ILE    10      48.892  24.440  44.842  1.00  0.00           H  
ATOM    145 HG23 ILE    10      47.095  24.390  44.344  1.00  0.00           H  
ATOM    146  CG1 ILE    10      48.757  24.418  42.133  1.00  0.00           C  
ATOM    147 HG12 ILE    10      48.533  24.065  41.125  1.00  0.00           H  
ATOM    148 HG13 ILE    10      49.807  24.710  42.156  1.00  0.00           H  
ATOM    149  CD1 ILE    10      47.797  25.702  42.386  1.00  0.00           C  
ATOM    150 HD11 ILE    10      48.102  26.303  43.243  1.00  0.00           H  
ATOM    151 HD12 ILE    10      46.763  25.393  42.540  1.00  0.00           H  
ATOM    152 HD13 ILE    10      47.763  26.285  41.466  1.00  0.00           H  
ATOM    153  C   ILE    10      49.249  21.152  44.338  1.00  0.00           C  
ATOM    154  O   ILE    10      48.397  20.300  44.198  1.00  0.00           O  
ATOM    155  N   VAL    11      50.126  21.177  45.332  1.00  0.00           N  
ATOM    156  H   VAL    11      50.912  21.806  45.254  1.00  0.00           H  
ATOM    157  CA  VAL    11      50.038  20.281  46.432  1.00  0.00           C  
ATOM    158  HA  VAL    11      49.311  19.505  46.195  1.00  0.00           H  
ATOM    159  CB  VAL    11      51.322  19.546  46.682  1.00  0.00           C  
ATOM    160  HB  VAL    11      52.104  20.165  47.120  1.00  0.00           H  
ATOM    161  CG1 VAL    11      50.939  18.375  47.591  1.00  0.00           C  
ATOM    162 HG11 VAL    11      50.700  18.688  48.608  1.00  0.00           H  
ATOM    163 HG12 VAL    11      50.078  17.787  47.272  1.00  0.00           H  
ATOM    164 HG13 VAL    11      51.783  17.695  47.704  1.00  0.00           H  
ATOM    165  CG2 VAL    11      51.931  18.947  45.463  1.00  0.00           C  
ATOM    166 HG21 VAL    11      51.218  18.428  44.822  1.00  0.00           H  
ATOM    167 HG22 VAL    11      52.736  18.275  45.761  1.00  0.00           H  
ATOM    168 HG23 VAL    11      52.414  19.738  44.889  1.00  0.00           H  
ATOM    169  C   VAL    11      49.569  21.054  47.616  1.00  0.00           C  
ATOM    170  O   VAL    11      50.213  22.053  48.014  1.00  0.00           O  
ATOM    171  N   GLY    12      48.610  20.581  48.374  1.00  0.00           N  
ATOM    172  H   GLY    12      48.250  19.659  48.177  1.00  0.00           H  
ATOM    173  CA  GLY    12      47.878  21.212  49.436  1.00  0.00           C  
ATOM    174  HA2 GLY    12      47.467  20.434  50.080  1.00  0.00           H  
ATOM    175  HA3 GLY    12      48.591  21.779  50.035  1.00  0.00           H  
ATOM    176  C   GLY    12      46.849  22.140  48.901  1.00  0.00           C  
ATOM    177  O   GLY    12      46.795  22.651  47.771  1.00  0.00           O  
ATOM    178  N   SER    13      45.947  22.519  49.788  1.00  0.00           N  
ATOM    179  H   SER    13      45.958  22.002  50.655  1.00  0.00           H  
ATOM    180  CA  SER    13      44.719  23.211  49.434  1.00  0.00           C  
ATOM    181  HA  SER    13      44.745  23.622  48.425  1.00  0.00           H  
ATOM    182  CB  SER    13      43.664  22.127  49.270  1.00  0.00           C  
ATOM    183  HB2 SER    13      43.990  21.320  48.613  1.00  0.00           H  
ATOM    184  HB3 SER    13      42.785  22.611  48.843  1.00  0.00           H  
ATOM    185  OG  SER    13      43.330  21.550  50.514  1.00  0.00           O  
ATOM    186  HG  SER    13      43.945  20.849  50.738  1.00  0.00           H  
ATOM    187  C   SER    13      44.322  24.372  50.385  1.00  0.00           C  
ATOM    188  O   SER    13      43.195  24.833  50.269  1.00  0.00           O  
ATOM    189  N   GLY    14      45.118  24.742  51.383  1.00  0.00           N  
ATOM    190  H   GLY    14      46.053  24.369  51.463  1.00  0.00           H  
ATOM    191  CA  GLY    14      44.829  25.871  52.308  1.00  0.00           C  
ATOM    192  HA2 GLY    14      43.942  25.764  52.932  1.00  0.00           H  
ATOM    193  HA3 GLY    14      45.724  26.020  52.912  1.00  0.00           H  
ATOM    194  C   GLY    14      44.900  27.195  51.525  1.00  0.00           C  
ATOM    195  O   GLY    14      44.907  27.256  50.269  1.00  0.00           O  
ATOM    196  N   PRO    15      44.927  28.277  52.352  1.00  0.00           N  
ATOM    197  CD  PRO    15      44.596  28.356  53.794  1.00  0.00           C  
ATOM    198  HD2 PRO    15      43.707  27.752  53.977  1.00  0.00           H  
ATOM    199  HD3 PRO    15      45.418  28.107  54.465  1.00  0.00           H  
ATOM    200  CG  PRO    15      44.310  29.744  54.085  1.00  0.00           C  
ATOM    201  HG2 PRO    15      43.246  29.945  53.960  1.00  0.00           H  
ATOM    202  HG3 PRO    15      44.564  30.048  55.101  1.00  0.00           H  
ATOM    203  CB  PRO    15      45.118  30.495  52.996  1.00  0.00           C  
ATOM    204  HB2 PRO    15      46.159  30.587  53.305  1.00  0.00           H  
ATOM    205  HB3 PRO    15      44.807  31.518  52.781  1.00  0.00           H  
ATOM    206  CA  PRO    15      44.979  29.597  51.756  1.00  0.00           C  
ATOM    207  HA  PRO    15      44.033  29.864  51.287  1.00  0.00           H  
ATOM    208  C   PRO    15      46.254  29.777  50.873  1.00  0.00           C  
ATOM    209  O   PRO    15      46.102  30.324  49.752  1.00  0.00           O  
ATOM    210  N   THR    16      47.464  29.332  51.259  1.00  0.00           N  
ATOM    211  H   THR    16      47.434  28.785  52.107  1.00  0.00           H  
ATOM    212  CA  THR    16      48.790  29.657  50.686  1.00  0.00           C  
ATOM    213  HA  THR    16      48.767  30.745  50.614  1.00  0.00           H  
ATOM    214  CB  THR    16      50.001  29.176  51.556  1.00  0.00           C  
ATOM    215  HB  THR    16      50.918  29.274  50.975  1.00  0.00           H  
ATOM    216  CG2 THR    16      50.189  29.813  52.902  1.00  0.00           C  
ATOM    217 HG21 THR    16      50.928  29.190  53.407  1.00  0.00           H  
ATOM    218 HG22 THR    16      49.251  29.875  53.453  1.00  0.00           H  
ATOM    219 HG23 THR    16      50.510  30.853  52.837  1.00  0.00           H  
ATOM    220  OG1 THR    16      49.921  27.765  51.709  1.00  0.00           O  
ATOM    221  HG1 THR    16      49.361  27.606  52.473  1.00  0.00           H  
ATOM    222  C   THR    16      48.875  29.102  49.313  1.00  0.00           C  
ATOM    223  O   THR    16      49.117  29.749  48.286  1.00  0.00           O  
ATOM    224  N   ALA    17      48.422  27.829  49.207  1.00  0.00           N  
ATOM    225  H   ALA    17      48.306  27.306  50.063  1.00  0.00           H  
ATOM    226  CA  ALA    17      48.539  27.153  47.970  1.00  0.00           C  
ATOM    227  HA  ALA    17      49.396  27.524  47.407  1.00  0.00           H  
ATOM    228  CB  ALA    17      48.748  25.632  48.249  1.00  0.00           C  
ATOM    229  HB1 ALA    17      49.604  25.400  48.883  1.00  0.00           H  
ATOM    230  HB2 ALA    17      47.877  25.281  48.801  1.00  0.00           H  
ATOM    231  HB3 ALA    17      48.838  25.141  47.281  1.00  0.00           H  
ATOM    232  C   ALA    17      47.407  27.447  47.063  1.00  0.00           C  
ATOM    233  O   ALA    17      47.649  27.505  45.846  1.00  0.00           O  
ATOM    234  N   SER    18      46.182  27.523  47.530  1.00  0.00           N  
ATOM    235  H   SER    18      46.067  27.560  48.533  1.00  0.00           H  
ATOM    236  CA  SER    18      44.940  28.076  46.783  1.00  0.00           C  
ATOM    237  HA  SER    18      44.763  27.348  45.991  1.00  0.00           H  
ATOM    238  CB  SER    18      43.681  28.097  47.640  1.00  0.00           C  
ATOM    239  HB2 SER    18      42.872  28.559  47.075  1.00  0.00           H  
ATOM    240  HB3 SER    18      43.937  28.628  48.557  1.00  0.00           H  
ATOM    241  OG  SER    18      43.314  26.747  47.951  1.00  0.00           O  
ATOM    242  HG  SER    18      43.720  26.519  48.791  1.00  0.00           H  
ATOM    243  C   SER    18      45.083  29.485  46.173  1.00  0.00           C  
ATOM    244  O   SER    18      44.411  29.738  45.154  1.00  0.00           O  
ATOM    245  N   ALA    19      45.856  30.320  46.764  1.00  0.00           N  
ATOM    246  H   ALA    19      46.310  30.052  47.625  1.00  0.00           H  
ATOM    247  CA  ALA    19      46.165  31.643  46.166  1.00  0.00           C  
ATOM    248  HA  ALA    19      45.303  32.293  46.019  1.00  0.00           H  
ATOM    249  CB  ALA    19      47.145  32.333  47.099  1.00  0.00           C  
ATOM    250  HB1 ALA    19      47.286  33.335  46.694  1.00  0.00           H  
ATOM    251  HB2 ALA    19      46.597  32.437  48.035  1.00  0.00           H  
ATOM    252  HB3 ALA    19      48.073  31.761  47.131  1.00  0.00           H  
ATOM    253  C   ALA    19      46.796  31.580  44.733  1.00  0.00           C  
ATOM    254  O   ALA    19      46.447  32.429  43.878  1.00  0.00           O  
ATOM    255  N   TYR    20      47.585  30.494  44.569  1.00  0.00           N  
ATOM    256  H   TYR    20      47.767  29.917  45.378  1.00  0.00           H  
ATOM    257  CA  TYR    20      48.076  30.214  43.226  1.00  0.00           C  
ATOM    258  HA  TYR    20      48.512  31.108  42.782  1.00  0.00           H  
ATOM    259  CB  TYR    20      49.200  29.221  43.304  1.00  0.00           C  
ATOM    260  HB2 TYR    20      49.303  28.669  42.370  1.00  0.00           H  
ATOM    261  HB3 TYR    20      49.058  28.354  43.948  1.00  0.00           H  
ATOM    262  CG  TYR    20      50.564  29.702  43.865  1.00  0.00           C  
ATOM    263  CD1 TYR    20      50.881  29.721  45.272  1.00  0.00           C  
ATOM    264  HD1 TYR    20      50.140  29.394  45.987  1.00  0.00           H  
ATOM    265  CE1 TYR    20      52.172  30.034  45.675  1.00  0.00           C  
ATOM    266  HE1 TYR    20      52.401  30.136  46.726  1.00  0.00           H  
ATOM    267  CZ  TYR    20      53.138  30.334  44.703  1.00  0.00           C  
ATOM    268  OH  TYR    20      54.345  30.737  45.101  1.00  0.00           O  
ATOM    269  HH  TYR    20      54.581  30.487  45.998  1.00  0.00           H  
ATOM    270  CE2 TYR    20      52.827  30.323  43.311  1.00  0.00           C  
ATOM    271  HE2 TYR    20      53.622  30.667  42.666  1.00  0.00           H  
ATOM    272  CD2 TYR    20      51.584  29.939  42.916  1.00  0.00           C  
ATOM    273  HD2 TYR    20      51.360  30.041  41.865  1.00  0.00           H  
ATOM    274  C   TYR    20      47.017  29.754  42.226  1.00  0.00           C  
ATOM    275  O   TYR    20      47.102  30.184  41.060  1.00  0.00           O  
ATOM    276  N   ALA    21      46.097  28.899  42.610  1.00  0.00           N  
ATOM    277  H   ALA    21      46.101  28.516  43.545  1.00  0.00           H  
ATOM    278  CA  ALA    21      44.879  28.436  41.888  1.00  0.00           C  
ATOM    279  HA  ALA    21      45.258  28.188  40.897  1.00  0.00           H  
ATOM    280  CB  ALA    21      44.144  27.247  42.580  1.00  0.00           C  
ATOM    281  HB1 ALA    21      44.801  26.379  42.620  1.00  0.00           H  
ATOM    282  HB2 ALA    21      43.934  27.581  43.597  1.00  0.00           H  
ATOM    283  HB3 ALA    21      43.159  26.994  42.187  1.00  0.00           H  
ATOM    284  C   ALA    21      43.919  29.578  41.605  1.00  0.00           C  
ATOM    285  O   ALA    21      43.529  29.871  40.497  1.00  0.00           O  
ATOM    286  N   ARG    22      43.649  30.503  42.559  1.00  0.00           N  
ATOM    287  H   ARG    22      43.888  30.192  43.490  1.00  0.00           H  
ATOM    288  CA  ARG    22      42.908  31.695  42.419  1.00  0.00           C  
ATOM    289  HA  ARG    22      41.880  31.434  42.168  1.00  0.00           H  
ATOM    290  CB  ARG    22      42.940  32.255  43.861  1.00  0.00           C  
ATOM    291  HB2 ARG    22      43.983  32.265  44.178  1.00  0.00           H  
ATOM    292  HB3 ARG    22      42.339  31.627  44.519  1.00  0.00           H  
ATOM    293  CG  ARG    22      42.357  33.639  43.954  1.00  0.00           C  
ATOM    294  HG2 ARG    22      42.277  33.910  45.007  1.00  0.00           H  
ATOM    295  HG3 ARG    22      43.009  34.294  43.377  1.00  0.00           H  
ATOM    296  CD  ARG    22      40.936  33.870  43.316  1.00  0.00           C  
ATOM    297  HD2 ARG    22      41.045  33.789  42.234  1.00  0.00           H  
ATOM    298  HD3 ARG    22      40.142  33.214  43.671  1.00  0.00           H  
ATOM    299  NE  ARG    22      40.396  35.242  43.611  1.00  0.00           N  
ATOM    300  HE  ARG    22      40.493  35.942  42.890  1.00  0.00           H  
ATOM    301  CZ  ARG    22      39.529  35.606  44.491  1.00  0.00           C  
ATOM    302  NH1 ARG    22      39.243  34.839  45.525  1.00  0.00           N  
ATOM    303 HH11 ARG    22      39.658  33.921  45.607  1.00  0.00           H  
ATOM    304 HH12 ARG    22      38.563  35.108  46.221  1.00  0.00           H  
ATOM    305  NH2 ARG    22      39.026  36.806  44.481  1.00  0.00           N  
ATOM    306 HH21 ARG    22      39.137  37.471  43.729  1.00  0.00           H  
ATOM    307 HH22 ARG    22      38.431  37.043  45.261  1.00  0.00           H  
ATOM    308  C   ARG    22      43.541  32.640  41.417  1.00  0.00           C  
ATOM    309  O   ARG    22      42.850  33.151  40.529  1.00  0.00           O  
ATOM    310  N   ILE    23      44.839  33.050  41.578  1.00  0.00           N  
ATOM    311  H   ILE    23      45.302  32.713  42.410  1.00  0.00           H  
ATOM    312  CA  ILE    23      45.549  34.070  40.758  1.00  0.00           C  
ATOM    313  HA  ILE    23      44.943  34.972  40.675  1.00  0.00           H  
ATOM    314  CB  ILE    23      46.928  34.477  41.347  1.00  0.00           C  
ATOM    315  HB  ILE    23      47.405  33.580  41.742  1.00  0.00           H  
ATOM    316  CG2 ILE    23      47.823  35.247  40.318  1.00  0.00           C  
ATOM    317 HG21 ILE    23      48.258  34.549  39.603  1.00  0.00           H  
ATOM    318 HG22 ILE    23      47.227  36.009  39.816  1.00  0.00           H  
ATOM    319 HG23 ILE    23      48.712  35.601  40.839  1.00  0.00           H  
ATOM    320  CG1 ILE    23      46.820  35.377  42.552  1.00  0.00           C  
ATOM    321 HG12 ILE    23      47.799  35.729  42.876  1.00  0.00           H  
ATOM    322 HG13 ILE    23      46.568  34.758  43.413  1.00  0.00           H  
ATOM    323  CD1 ILE    23      46.018  36.691  42.402  1.00  0.00           C  
ATOM    324 HD11 ILE    23      46.328  37.358  43.206  1.00  0.00           H  
ATOM    325 HD12 ILE    23      46.241  37.172  41.449  1.00  0.00           H  
ATOM    326 HD13 ILE    23      44.962  36.426  42.458  1.00  0.00           H  
ATOM    327  C   ILE    23      45.728  33.603  39.309  1.00  0.00           C  
ATOM    328  O   ILE    23      45.400  34.353  38.422  1.00  0.00           O  
ATOM    329  N   LEU    24      45.997  32.351  39.010  1.00  0.00           N  
ATOM    330  H   LEU    24      46.371  31.800  39.770  1.00  0.00           H  
ATOM    331  CA  LEU    24      45.962  31.830  37.616  1.00  0.00           C  
ATOM    332  HA  LEU    24      46.479  32.607  37.053  1.00  0.00           H  
ATOM    333  CB  LEU    24      46.531  30.460  37.446  1.00  0.00           C  
ATOM    334  HB2 LEU    24      46.254  30.050  36.475  1.00  0.00           H  
ATOM    335  HB3 LEU    24      45.884  29.861  38.087  1.00  0.00           H  
ATOM    336  CG  LEU    24      48.047  30.292  37.785  1.00  0.00           C  
ATOM    337  HG  LEU    24      48.292  30.697  38.766  1.00  0.00           H  
ATOM    338  CD1 LEU    24      48.385  28.860  37.990  1.00  0.00           C  
ATOM    339 HD11 LEU    24      47.953  28.586  38.952  1.00  0.00           H  
ATOM    340 HD12 LEU    24      47.969  28.200  37.229  1.00  0.00           H  
ATOM    341 HD13 LEU    24      49.441  28.624  38.123  1.00  0.00           H  
ATOM    342  CD2 LEU    24      48.851  31.041  36.757  1.00  0.00           C  
ATOM    343 HD21 LEU    24      48.447  32.052  36.694  1.00  0.00           H  
ATOM    344 HD22 LEU    24      49.857  31.113  37.171  1.00  0.00           H  
ATOM    345 HD23 LEU    24      48.655  30.431  35.875  1.00  0.00           H  
ATOM    346  C   LEU    24      44.505  31.957  37.112  1.00  0.00           C  
ATOM    347  O   LEU    24      44.352  32.433  35.993  1.00  0.00           O  
ATOM    348  N   SER    25      43.478  31.472  37.878  1.00  0.00           N  
ATOM    349  H   SER    25      43.734  31.156  38.803  1.00  0.00           H  
ATOM    350  CA  SER    25      42.117  31.581  37.600  1.00  0.00           C  
ATOM    351  HA  SER    25      41.990  31.047  36.658  1.00  0.00           H  
ATOM    352  CB  SER    25      41.298  30.862  38.647  1.00  0.00           C  
ATOM    353  HB2 SER    25      40.280  30.989  38.276  1.00  0.00           H  
ATOM    354  HB3 SER    25      41.347  31.302  39.642  1.00  0.00           H  
ATOM    355  OG  SER    25      41.753  29.512  38.722  1.00  0.00           O  
ATOM    356  HG  SER    25      42.513  29.522  39.309  1.00  0.00           H  
ATOM    357  C   SER    25      41.554  33.079  37.478  1.00  0.00           C  
ATOM    358  O   SER    25      40.410  33.286  37.144  1.00  0.00           O  
ATOM    359  N   GLU    26      42.442  34.002  37.556  1.00  0.00           N  
ATOM    360  H   GLU    26      43.426  33.784  37.621  1.00  0.00           H  
ATOM    361  CA  GLU    26      42.181  35.442  37.127  1.00  0.00           C  
ATOM    362  HA  GLU    26      41.118  35.536  36.908  1.00  0.00           H  
ATOM    363  CB  GLU    26      42.514  36.285  38.351  1.00  0.00           C  
ATOM    364  HB2 GLU    26      42.665  37.336  38.102  1.00  0.00           H  
ATOM    365  HB3 GLU    26      43.401  35.957  38.892  1.00  0.00           H  
ATOM    366  CG  GLU    26      41.467  36.104  39.436  1.00  0.00           C  
ATOM    367  HG2 GLU    26      40.492  36.256  38.975  1.00  0.00           H  
ATOM    368  HG3 GLU    26      41.522  35.057  39.737  1.00  0.00           H  
ATOM    369  CD  GLU    26      41.616  36.948  40.737  1.00  0.00           C  
ATOM    370  OE1 GLU    26      42.541  37.814  40.831  1.00  0.00           O  
ATOM    371  OE2 GLU    26      40.721  36.888  41.634  1.00  0.00           O  
ATOM    372  C   GLU    26      43.068  35.839  35.918  1.00  0.00           C  
ATOM    373  O   GLU    26      42.630  36.405  34.893  1.00  0.00           O  
ATOM    374  N   GLU    27      44.333  35.803  36.120  1.00  0.00           N  
ATOM    375  H   GLU    27      44.614  35.624  37.074  1.00  0.00           H  
ATOM    376  CA  GLU    27      45.459  36.340  35.249  1.00  0.00           C  
ATOM    377  HA  GLU    27      45.181  37.364  35.003  1.00  0.00           H  
ATOM    378  CB  GLU    27      46.822  36.350  36.005  1.00  0.00           C  
ATOM    379  HB2 GLU    27      47.545  36.663  35.251  1.00  0.00           H  
ATOM    380  HB3 GLU    27      47.023  35.334  36.345  1.00  0.00           H  
ATOM    381  CG  GLU    27      46.687  37.367  37.162  1.00  0.00           C  
ATOM    382  HG2 GLU    27      47.683  37.370  37.605  1.00  0.00           H  
ATOM    383  HG3 GLU    27      45.926  37.075  37.886  1.00  0.00           H  
ATOM    384  CD  GLU    27      46.375  38.772  36.694  1.00  0.00           C  
ATOM    385  OE1 GLU    27      46.905  39.260  35.596  1.00  0.00           O  
ATOM    386  OE2 GLU    27      45.615  39.454  37.436  1.00  0.00           O  
ATOM    387  C   GLU    27      45.616  35.541  34.011  1.00  0.00           C  
ATOM    388  O   GLU    27      46.012  36.152  32.978  1.00  0.00           O  
ATOM    389  N   ALA    28      45.472  34.234  33.986  1.00  0.00           N  
ATOM    390  H   ALA    28      45.193  33.775  34.842  1.00  0.00           H  
ATOM    391  CA  ALA    28      45.455  33.440  32.783  1.00  0.00           C  
ATOM    392  HA  ALA    28      44.957  33.933  31.948  1.00  0.00           H  
ATOM    393  CB  ALA    28      46.872  33.206  32.233  1.00  0.00           C  
ATOM    394  HB1 ALA    28      47.448  32.695  33.005  1.00  0.00           H  
ATOM    395  HB2 ALA    28      47.189  34.225  32.009  1.00  0.00           H  
ATOM    396  HB3 ALA    28      46.691  32.535  31.394  1.00  0.00           H  
ATOM    397  C   ALA    28      44.660  32.088  33.052  1.00  0.00           C  
ATOM    398  O   ALA    28      45.376  31.043  33.115  1.00  0.00           O  
ATOM    399  N   PRO    29      43.278  32.116  32.966  1.00  0.00           N  
ATOM    400  CD  PRO    29      42.376  33.366  32.988  1.00  0.00           C  
ATOM    401  HD2 PRO    29      42.647  34.003  32.146  1.00  0.00           H  
ATOM    402  HD3 PRO    29      42.633  34.017  33.824  1.00  0.00           H  
ATOM    403  CG  PRO    29      40.916  32.912  32.945  1.00  0.00           C  
ATOM    404  HG2 PRO    29      40.450  32.969  31.961  1.00  0.00           H  
ATOM    405  HG3 PRO    29      40.264  33.402  33.668  1.00  0.00           H  
ATOM    406  CB  PRO    29      40.957  31.431  33.294  1.00  0.00           C  
ATOM    407  HB2 PRO    29      40.465  30.949  32.449  1.00  0.00           H  
ATOM    408  HB3 PRO    29      40.498  31.220  34.260  1.00  0.00           H  
ATOM    409  CA  PRO    29      42.411  30.958  33.248  1.00  0.00           C  
ATOM    410  HA  PRO    29      42.662  30.518  34.213  1.00  0.00           H  
ATOM    411  C   PRO    29      42.686  29.797  32.225  1.00  0.00           C  
ATOM    412  O   PRO    29      42.093  28.713  32.396  1.00  0.00           O  
ATOM    413  N   GLY    30      43.509  29.853  31.192  1.00  0.00           N  
ATOM    414  H   GLY    30      43.906  30.756  30.974  1.00  0.00           H  
ATOM    415  CA  GLY    30      43.841  28.759  30.246  1.00  0.00           C  
ATOM    416  HA2 GLY    30      44.036  29.205  29.271  1.00  0.00           H  
ATOM    417  HA3 GLY    30      42.941  28.153  30.147  1.00  0.00           H  
ATOM    418  C   GLY    30      44.982  27.848  30.574  1.00  0.00           C  
ATOM    419  O   GLY    30      45.289  26.986  29.686  1.00  0.00           O  
ATOM    420  N   ALA    31      45.602  28.091  31.733  1.00  0.00           N  
ATOM    421  H   ALA    31      45.466  28.977  32.200  1.00  0.00           H  
ATOM    422  CA  ALA    31      46.604  27.096  32.326  1.00  0.00           C  
ATOM    423  HA  ALA    31      47.091  26.648  31.460  1.00  0.00           H  
ATOM    424  CB  ALA    31      47.715  27.896  33.027  1.00  0.00           C  
ATOM    425  HB1 ALA    31      48.142  28.639  32.353  1.00  0.00           H  
ATOM    426  HB2 ALA    31      48.539  27.184  33.081  1.00  0.00           H  
ATOM    427  HB3 ALA    31      47.369  28.243  34.000  1.00  0.00           H  
ATOM    428  C   ALA    31      45.936  26.001  33.147  1.00  0.00           C  
ATOM    429  O   ALA    31      45.222  26.239  34.147  1.00  0.00           O  
ATOM    430  N   THR    32      46.093  24.799  32.670  1.00  0.00           N  
ATOM    431  H   THR    32      46.613  24.635  31.820  1.00  0.00           H  
ATOM    432  CA  THR    32      45.407  23.646  33.383  1.00  0.00           C  
ATOM    433  HA  THR    32      44.389  23.924  33.653  1.00  0.00           H  
ATOM    434  CB  THR    32      45.346  22.437  32.446  1.00  0.00           C  
ATOM    435  HB  THR    32      44.955  21.551  32.946  1.00  0.00           H  
ATOM    436  CG2 THR    32      44.250  22.566  31.394  1.00  0.00           C  
ATOM    437 HG21 THR    32      43.379  23.153  31.686  1.00  0.00           H  
ATOM    438 HG22 THR    32      43.968  21.532  31.200  1.00  0.00           H  
ATOM    439 HG23 THR    32      44.752  23.050  30.556  1.00  0.00           H  
ATOM    440  OG1 THR    32      46.572  22.026  31.933  1.00  0.00           O  
ATOM    441  HG1 THR    32      46.973  22.840  31.620  1.00  0.00           H  
ATOM    442  C   THR    32      46.098  23.303  34.661  1.00  0.00           C  
ATOM    443  O   THR    32      47.295  23.184  34.731  1.00  0.00           O  
ATOM    444  N   ILE    33      45.279  23.239  35.704  1.00  0.00           N  
ATOM    445  H   ILE    33      44.276  23.187  35.600  1.00  0.00           H  
ATOM    446  CA  ILE    33      45.680  23.129  37.144  1.00  0.00           C  
ATOM    447  HA  ILE    33      46.768  23.075  37.164  1.00  0.00           H  
ATOM    448  CB  ILE    33      45.287  24.325  38.121  1.00  0.00           C  
ATOM    449  HB  ILE    33      44.204  24.357  38.239  1.00  0.00           H  
ATOM    450  CG2 ILE    33      45.711  24.207  39.558  1.00  0.00           C  
ATOM    451 HG21 ILE    33      45.355  24.966  40.254  1.00  0.00           H  
ATOM    452 HG22 ILE    33      46.800  24.254  39.555  1.00  0.00           H  
ATOM    453 HG23 ILE    33      45.313  23.305  40.022  1.00  0.00           H  
ATOM    454  CG1 ILE    33      45.968  25.668  37.610  1.00  0.00           C  
ATOM    455 HG12 ILE    33      46.954  25.833  38.044  1.00  0.00           H  
ATOM    456 HG13 ILE    33      46.014  25.748  36.524  1.00  0.00           H  
ATOM    457  CD1 ILE    33      45.059  26.771  37.962  1.00  0.00           C  
ATOM    458 HD11 ILE    33      44.112  26.471  37.512  1.00  0.00           H  
ATOM    459 HD12 ILE    33      44.988  26.901  39.042  1.00  0.00           H  
ATOM    460 HD13 ILE    33      45.410  27.642  37.409  1.00  0.00           H  
ATOM    461  C   ILE    33      45.206  21.761  37.706  1.00  0.00           C  
ATOM    462  O   ILE    33      44.101  21.421  37.365  1.00  0.00           O  
ATOM    463  N   ALA    34      45.964  21.090  38.599  1.00  0.00           N  
ATOM    464  H   ALA    34      46.853  21.462  38.902  1.00  0.00           H  
ATOM    465  CA  ALA    34      45.406  19.969  39.432  1.00  0.00           C  
ATOM    466  HA  ALA    34      44.333  19.941  39.238  1.00  0.00           H  
ATOM    467  CB  ALA    34      45.902  18.696  38.841  1.00  0.00           C  
ATOM    468  HB1 ALA    34      46.991  18.643  38.859  1.00  0.00           H  
ATOM    469  HB2 ALA    34      45.558  17.854  39.440  1.00  0.00           H  
ATOM    470  HB3 ALA    34      45.400  18.536  37.887  1.00  0.00           H  
ATOM    471  C   ALA    34      45.883  20.014  40.851  1.00  0.00           C  
ATOM    472  O   ALA    34      47.100  19.800  41.103  1.00  0.00           O  
ATOM    473  N   MET    35      44.942  20.292  41.741  1.00  0.00           N  
ATOM    474  H   MET    35      43.985  20.237  41.425  1.00  0.00           H  
ATOM    475  CA  MET    35      45.189  20.495  43.155  1.00  0.00           C  
ATOM    476  HA  MET    35      46.156  20.990  43.238  1.00  0.00           H  
ATOM    477  CB  MET    35      44.321  21.644  43.662  1.00  0.00           C  
ATOM    478  HB2 MET    35      44.550  22.598  43.185  1.00  0.00           H  
ATOM    479  HB3 MET    35      43.277  21.467  43.403  1.00  0.00           H  
ATOM    480  CG  MET    35      44.626  21.941  45.223  1.00  0.00           C  
ATOM    481  HG2 MET    35      44.303  21.014  45.697  1.00  0.00           H  
ATOM    482  HG3 MET    35      45.684  22.160  45.359  1.00  0.00           H  
ATOM    483  SD  MET    35      43.614  23.253  45.942  1.00  0.00           S  
ATOM    484  CE  MET    35      44.594  24.721  45.714  1.00  0.00           C  
ATOM    485  HE1 MET    35      44.939  24.700  44.680  1.00  0.00           H  
ATOM    486  HE2 MET    35      43.909  25.553  45.879  1.00  0.00           H  
ATOM    487  HE3 MET    35      45.410  24.691  46.435  1.00  0.00           H  
ATOM    488  C   MET    35      45.113  19.234  43.975  1.00  0.00           C  
ATOM    489  O   MET    35      44.031  18.669  44.189  1.00  0.00           O  
ATOM    490  N   PHE    36      46.229  18.662  44.434  1.00  0.00           N  
ATOM    491  H   PHE    36      47.107  19.147  44.312  1.00  0.00           H  
ATOM    492  CA  PHE    36      46.423  17.424  45.057  1.00  0.00           C  
ATOM    493  HA  PHE    36      45.550  16.808  44.842  1.00  0.00           H  
ATOM    494  CB  PHE    36      47.650  16.748  44.576  1.00  0.00           C  
ATOM    495  HB2 PHE    36      48.506  17.414  44.688  1.00  0.00           H  
ATOM    496  HB3 PHE    36      47.782  15.834  45.155  1.00  0.00           H  
ATOM    497  CG  PHE    36      47.613  16.375  43.041  1.00  0.00           C  
ATOM    498  CD1 PHE    36      46.857  15.364  42.493  1.00  0.00           C  
ATOM    499  HD1 PHE    36      46.071  14.838  43.014  1.00  0.00           H  
ATOM    500  CE1 PHE    36      46.812  15.127  41.107  1.00  0.00           C  
ATOM    501  HE1 PHE    36      46.139  14.421  40.642  1.00  0.00           H  
ATOM    502  CZ  PHE    36      47.629  15.880  40.251  1.00  0.00           C  
ATOM    503  HZ  PHE    36      47.725  15.688  39.192  1.00  0.00           H  
ATOM    504  CE2 PHE    36      48.408  16.873  40.802  1.00  0.00           C  
ATOM    505  HE2 PHE    36      49.198  17.321  40.218  1.00  0.00           H  
ATOM    506  CD2 PHE    36      48.501  17.091  42.200  1.00  0.00           C  
ATOM    507  HD2 PHE    36      49.233  17.790  42.578  1.00  0.00           H  
ATOM    508  C   PHE    36      46.417  17.549  46.647  1.00  0.00           C  
ATOM    509  O   PHE    36      47.230  18.255  47.241  1.00  0.00           O  
ATOM    510  N   GLU    37      45.412  16.921  47.272  1.00  0.00           N  
ATOM    511  H   GLU    37      44.698  16.360  46.829  1.00  0.00           H  
ATOM    512  CA  GLU    37      45.161  17.113  48.777  1.00  0.00           C  
ATOM    513  HA  GLU    37      45.936  17.799  49.117  1.00  0.00           H  
ATOM    514  CB  GLU    37      43.806  17.743  48.866  1.00  0.00           C  
ATOM    515  HB2 GLU    37      43.062  17.185  48.297  1.00  0.00           H  
ATOM    516  HB3 GLU    37      43.889  18.757  48.475  1.00  0.00           H  
ATOM    517  CG  GLU    37      43.316  18.026  50.255  1.00  0.00           C  
ATOM    518  HG2 GLU    37      42.568  18.808  50.128  1.00  0.00           H  
ATOM    519  HG3 GLU    37      42.736  17.184  50.634  1.00  0.00           H  
ATOM    520  CD  GLU    37      44.298  18.551  51.320  1.00  0.00           C  
ATOM    521  OE1 GLU    37      44.903  19.655  51.256  1.00  0.00           O  
ATOM    522  OE2 GLU    37      44.655  17.823  52.242  1.00  0.00           O  
ATOM    523  C   GLU    37      45.232  15.708  49.489  1.00  0.00           C  
ATOM    524  O   GLU    37      44.385  14.836  49.244  1.00  0.00           O  
ATOM    525  N   VAL    38      46.080  15.547  50.531  1.00  0.00           N  
ATOM    526  H   VAL    38      46.767  16.280  50.639  1.00  0.00           H  
ATOM    527  CA  VAL    38      46.209  14.299  51.266  1.00  0.00           C  
ATOM    528  HA  VAL    38      46.205  13.566  50.460  1.00  0.00           H  
ATOM    529  CB  VAL    38      47.563  14.286  51.993  1.00  0.00           C  
ATOM    530  HB  VAL    38      48.374  14.592  51.333  1.00  0.00           H  
ATOM    531  CG1 VAL    38      47.600  15.225  53.167  1.00  0.00           C  
ATOM    532 HG11 VAL    38      46.941  14.883  53.965  1.00  0.00           H  
ATOM    533 HG12 VAL    38      47.260  16.209  52.844  1.00  0.00           H  
ATOM    534 HG13 VAL    38      48.621  15.296  53.542  1.00  0.00           H  
ATOM    535  CG2 VAL    38      47.973  12.917  52.600  1.00  0.00           C  
ATOM    536 HG21 VAL    38      49.062  12.888  52.630  1.00  0.00           H  
ATOM    537 HG22 VAL    38      47.584  12.153  51.926  1.00  0.00           H  
ATOM    538 HG23 VAL    38      47.643  12.714  53.619  1.00  0.00           H  
ATOM    539  C   VAL    38      44.978  13.944  52.125  1.00  0.00           C  
ATOM    540  O   VAL    38      44.745  12.758  52.381  1.00  0.00           O  
ATOM    541  N   GLY    39      44.262  14.943  52.554  1.00  0.00           N  
ATOM    542  H   GLY    39      44.513  15.890  52.308  1.00  0.00           H  
ATOM    543  CA  GLY    39      43.144  14.782  53.432  1.00  0.00           C  
ATOM    544  HA2 GLY    39      43.390  13.924  54.058  1.00  0.00           H  
ATOM    545  HA3 GLY    39      43.084  15.717  53.990  1.00  0.00           H  
ATOM    546  C   GLY    39      41.804  14.575  52.766  1.00  0.00           C  
ATOM    547  O   GLY    39      41.736  14.708  51.543  1.00  0.00           O  
ATOM    548  N   PRO    40      40.739  14.149  53.506  1.00  0.00           N  
ATOM    549  CD  PRO    40      40.792  13.865  54.989  1.00  0.00           C  
ATOM    550  HD2 PRO    40      41.348  12.952  55.199  1.00  0.00           H  
ATOM    551  HD3 PRO    40      41.152  14.711  55.575  1.00  0.00           H  
ATOM    552  CG  PRO    40      39.310  13.706  55.316  1.00  0.00           C  
ATOM    553  HG2 PRO    40      38.830  14.644  55.593  1.00  0.00           H  
ATOM    554  HG3 PRO    40      39.407  12.960  56.105  1.00  0.00           H  
ATOM    555  CB  PRO    40      38.729  13.157  54.043  1.00  0.00           C  
ATOM    556  HB2 PRO    40      38.899  12.085  53.941  1.00  0.00           H  
ATOM    557  HB3 PRO    40      37.681  13.456  54.074  1.00  0.00           H  
ATOM    558  CA  PRO    40      39.395  13.992  52.940  1.00  0.00           C  
ATOM    559  HA  PRO    40      39.512  13.454  52.000  1.00  0.00           H  
ATOM    560  C   PRO    40      38.603  15.311  52.587  1.00  0.00           C  
ATOM    561  O   PRO    40      39.028  16.403  53.030  1.00  0.00           O  
ATOM    562  N   THR    41      37.434  15.257  51.939  1.00  0.00           N  
ATOM    563  H   THR    41      37.085  14.317  51.820  1.00  0.00           H  
ATOM    564  CA  THR    41      36.544  16.385  51.739  1.00  0.00           C  
ATOM    565  HA  THR    41      37.212  17.246  51.699  1.00  0.00           H  
ATOM    566  CB  THR    41      35.702  16.417  50.482  1.00  0.00           C  
ATOM    567  HB  THR    41      35.271  15.424  50.351  1.00  0.00           H  
ATOM    568  CG2 THR    41      34.473  17.349  50.526  1.00  0.00           C  
ATOM    569 HG21 THR    41      33.892  17.187  49.618  1.00  0.00           H  
ATOM    570 HG22 THR    41      33.838  17.151  51.390  1.00  0.00           H  
ATOM    571 HG23 THR    41      34.805  18.375  50.681  1.00  0.00           H  
ATOM    572  OG1 THR    41      36.499  16.642  49.405  1.00  0.00           O  
ATOM    573  HG1 THR    41      37.146  15.940  49.308  1.00  0.00           H  
ATOM    574  C   THR    41      35.639  16.488  52.976  1.00  0.00           C  
ATOM    575  O   THR    41      34.936  15.513  53.231  1.00  0.00           O  
ATOM    576  N   VAL    42      35.573  17.641  53.668  1.00  0.00           N  
ATOM    577  H   VAL    42      36.061  18.486  53.406  1.00  0.00           H  
ATOM    578  CA  VAL    42      34.914  17.816  54.980  1.00  0.00           C  
ATOM    579  HA  VAL    42      34.541  16.814  55.193  1.00  0.00           H  
ATOM    580  CB  VAL    42      35.980  18.097  56.130  1.00  0.00           C  
ATOM    581  HB  VAL    42      35.437  18.165  57.073  1.00  0.00           H  
ATOM    582  CG1 VAL    42      36.812  16.776  56.225  1.00  0.00           C  
ATOM    583 HG11 VAL    42      36.197  15.900  56.432  1.00  0.00           H  
ATOM    584 HG12 VAL    42      37.552  16.892  57.018  1.00  0.00           H  
ATOM    585 HG13 VAL    42      37.348  16.586  55.295  1.00  0.00           H  
ATOM    586  CG2 VAL    42      36.812  19.329  55.979  1.00  0.00           C  
ATOM    587 HG21 VAL    42      37.287  19.291  54.998  1.00  0.00           H  
ATOM    588 HG22 VAL    42      36.173  20.207  56.081  1.00  0.00           H  
ATOM    589 HG23 VAL    42      37.505  19.397  56.817  1.00  0.00           H  
ATOM    590  C   VAL    42      33.707  18.804  54.930  1.00  0.00           C  
ATOM    591  O   VAL    42      33.075  18.964  55.991  1.00  0.00           O  
ATOM    592  N   SER    43      33.513  19.395  53.710  1.00  0.00           N  
ATOM    593  H   SER    43      34.019  19.044  52.909  1.00  0.00           H  
ATOM    594  CA  SER    43      32.595  20.533  53.597  1.00  0.00           C  
ATOM    595  HA  SER    43      31.711  20.233  54.158  1.00  0.00           H  
ATOM    596  CB  SER    43      33.127  21.834  54.289  1.00  0.00           C  
ATOM    597  HB2 SER    43      32.872  21.866  55.348  1.00  0.00           H  
ATOM    598  HB3 SER    43      32.677  22.695  53.795  1.00  0.00           H  
ATOM    599  OG  SER    43      34.551  22.076  54.186  1.00  0.00           O  
ATOM    600  HG  SER    43      34.677  22.935  54.595  1.00  0.00           H  
ATOM    601  C   SER    43      32.109  20.823  52.119  1.00  0.00           C  
ATOM    602  O   SER    43      32.589  20.318  51.095  1.00  0.00           O  
ATOM    603  N   ASN    44      31.044  21.633  52.065  1.00  0.00           N  
ATOM    604  H   ASN    44      30.780  22.077  52.934  1.00  0.00           H  
ATOM    605  CA  ASN    44      30.540  22.150  50.803  1.00  0.00           C  
ATOM    606  HA  ASN    44      31.325  22.000  50.062  1.00  0.00           H  
ATOM    607  CB  ASN    44      29.402  21.171  50.465  1.00  0.00           C  
ATOM    608  HB2 ASN    44      28.667  21.326  51.255  1.00  0.00           H  
ATOM    609  HB3 ASN    44      29.766  20.144  50.459  1.00  0.00           H  
ATOM    610  CG  ASN    44      28.697  21.389  49.142  1.00  0.00           C  
ATOM    611  OD1 ASN    44      28.820  22.512  48.631  1.00  0.00           O  
ATOM    612  ND2 ASN    44      28.078  20.373  48.623  1.00  0.00           N  
ATOM    613 HD21 ASN    44      28.040  19.471  49.075  1.00  0.00           H  
ATOM    614 HD22 ASN    44      27.723  20.490  47.685  1.00  0.00           H  
ATOM    615  C   ASN    44      30.117  23.659  50.969  1.00  0.00           C  
ATOM    616  O   ASN    44      29.213  23.971  51.735  1.00  0.00           O  
ATOM    617  N   PRO    45      30.674  24.597  50.191  1.00  0.00           N  
ATOM    618  CD  PRO    45      30.347  25.982  50.292  1.00  0.00           C  
ATOM    619  HD2 PRO    45      30.838  26.436  51.153  1.00  0.00           H  
ATOM    620  HD3 PRO    45      29.261  26.057  50.352  1.00  0.00           H  
ATOM    621  CG  PRO    45      30.807  26.620  48.951  1.00  0.00           C  
ATOM    622  HG2 PRO    45      30.008  26.576  48.210  1.00  0.00           H  
ATOM    623  HG3 PRO    45      31.185  27.621  49.157  1.00  0.00           H  
ATOM    624  CB  PRO    45      32.017  25.790  48.561  1.00  0.00           C  
ATOM    625  HB2 PRO    45      32.345  25.828  47.522  1.00  0.00           H  
ATOM    626  HB3 PRO    45      32.868  26.205  49.099  1.00  0.00           H  
ATOM    627  CA  PRO    45      31.793  24.376  49.212  1.00  0.00           C  
ATOM    628  HA  PRO    45      31.475  23.701  48.417  1.00  0.00           H  
ATOM    629  C   PRO    45      33.092  23.684  49.652  1.00  0.00           C  
ATOM    630  O   PRO    45      33.293  23.567  50.866  1.00  0.00           O  
ATOM    631  N   PRO    46      33.908  23.135  48.699  1.00  0.00           N  
ATOM    632  CD  PRO    46      33.811  23.173  47.244  1.00  0.00           C  
ATOM    633  HD2 PRO    46      33.460  24.087  46.765  1.00  0.00           H  
ATOM    634  HD3 PRO    46      32.996  22.488  47.014  1.00  0.00           H  
ATOM    635  CG  PRO    46      35.079  22.669  46.627  1.00  0.00           C  
ATOM    636  HG2 PRO    46      34.905  22.117  45.703  1.00  0.00           H  
ATOM    637  HG3 PRO    46      35.790  23.435  46.321  1.00  0.00           H  
ATOM    638  CB  PRO    46      35.671  21.834  47.720  1.00  0.00           C  
ATOM    639  HB2 PRO    46      36.759  21.785  47.694  1.00  0.00           H  
ATOM    640  HB3 PRO    46      35.337  20.798  47.665  1.00  0.00           H  
ATOM    641  CA  PRO    46      35.093  22.431  49.067  1.00  0.00           C  
ATOM    642  HA  PRO    46      34.903  21.573  49.713  1.00  0.00           H  
ATOM    643  C   PRO    46      36.172  23.271  49.718  1.00  0.00           C  
ATOM    644  O   PRO    46      36.434  24.454  49.350  1.00  0.00           O  
ATOM    645  N   GLY    47      36.760  22.768  50.861  1.00  0.00           N  
ATOM    646  H   GLY    47      36.757  21.759  50.909  1.00  0.00           H  
ATOM    647  CA  GLY    47      37.440  23.572  51.813  1.00  0.00           C  
ATOM    648  HA2 GLY    47      37.544  22.992  52.730  1.00  0.00           H  
ATOM    649  HA3 GLY    47      38.410  23.931  51.470  1.00  0.00           H  
ATOM    650  C   GLY    47      36.739  24.806  52.433  1.00  0.00           C  
ATOM    651  O   GLY    47      37.490  25.686  52.782  1.00  0.00           O  
ATOM    652  N   ALA    48      35.386  24.801  52.549  1.00  0.00           N  
ATOM    653  H   ALA    48      34.840  24.013  52.233  1.00  0.00           H  
ATOM    654  CA  ALA    48      34.803  25.805  53.467  1.00  0.00           C  
ATOM    655  HA  ALA    48      35.300  26.733  53.183  1.00  0.00           H  
ATOM    656  CB  ALA    48      33.311  25.849  53.078  1.00  0.00           C  
ATOM    657  HB1 ALA    48      32.826  24.968  53.498  1.00  0.00           H  
ATOM    658  HB2 ALA    48      33.301  25.875  51.988  1.00  0.00           H  
ATOM    659  HB3 ALA    48      32.916  26.771  53.503  1.00  0.00           H  
ATOM    660  C   ALA    48      35.014  25.568  54.925  1.00  0.00           C  
ATOM    661  O   ALA    48      35.289  24.490  55.427  1.00  0.00           O  
ATOM    662  N   HIE    49      34.792  26.648  55.703  1.00  0.00           N  
ATOM    663  H   HIE    49      34.639  27.533  55.240  1.00  0.00           H  
ATOM    664  CA  HIE    49      34.735  26.642  57.134  1.00  0.00           C  
ATOM    665  HA  HIE    49      35.713  26.311  57.484  1.00  0.00           H  
ATOM    666  CB  HIE    49      34.734  28.027  57.709  1.00  0.00           C  
ATOM    667  HB2 HIE    49      35.267  28.677  57.015  1.00  0.00           H  
ATOM    668  HB3 HIE    49      33.740  28.459  57.827  1.00  0.00           H  
ATOM    669  CG  HIE    49      35.371  28.157  59.082  1.00  0.00           C  
ATOM    670  ND1 HIE    49      34.794  27.653  60.265  1.00  0.00           N  
ATOM    671  CE1 HIE    49      35.758  27.770  61.196  1.00  0.00           C  
ATOM    672  HE1 HIE    49      35.710  27.500  62.240  1.00  0.00           H  
ATOM    673  NE2 HIE    49      36.819  28.435  60.611  1.00  0.00           N  
ATOM    674  HE2 HIE    49      37.563  28.744  61.220  1.00  0.00           H  
ATOM    675  CD2 HIE    49      36.635  28.628  59.229  1.00  0.00           C  
ATOM    676  HD2 HIE    49      37.262  29.049  58.456  1.00  0.00           H  
ATOM    677  C   HIE    49      33.626  25.885  57.784  1.00  0.00           C  
ATOM    678  O   HIE    49      32.461  26.175  57.556  1.00  0.00           O  
ATOM    679  N   VAL    50      33.916  24.925  58.725  1.00  0.00           N  
ATOM    680  H   VAL    50      34.873  24.744  58.992  1.00  0.00           H  
ATOM    681  CA  VAL    50      32.900  24.078  59.327  1.00  0.00           C  
ATOM    682  HA  VAL    50      32.329  23.746  58.460  1.00  0.00           H  
ATOM    683  CB  VAL    50      33.473  22.780  59.950  1.00  0.00           C  
ATOM    684  HB  VAL    50      32.587  22.196  60.200  1.00  0.00           H  
ATOM    685  CG1 VAL    50      34.400  22.077  58.850  1.00  0.00           C  
ATOM    686 HG11 VAL    50      33.756  21.755  58.032  1.00  0.00           H  
ATOM    687 HG12 VAL    50      34.958  21.236  59.262  1.00  0.00           H  
ATOM    688 HG13 VAL    50      35.189  22.719  58.458  1.00  0.00           H  
ATOM    689  CG2 VAL    50      34.363  23.052  61.168  1.00  0.00           C  
ATOM    690 HG21 VAL    50      33.923  23.568  62.022  1.00  0.00           H  
ATOM    691 HG22 VAL    50      34.745  22.069  61.444  1.00  0.00           H  
ATOM    692 HG23 VAL    50      35.108  23.797  60.888  1.00  0.00           H  
ATOM    693  C   VAL    50      31.896  24.644  60.290  1.00  0.00           C  
ATOM    694  O   VAL    50      30.882  24.060  60.668  1.00  0.00           O  
ATOM    695  N   LYS    51      32.055  25.918  60.726  1.00  0.00           N  
ATOM    696  H   LYS    51      32.798  26.427  60.269  1.00  0.00           H  
ATOM    697  CA  LYS    51      31.182  26.684  61.674  1.00  0.00           C  
ATOM    698  HA  LYS    51      30.802  26.085  62.501  1.00  0.00           H  
ATOM    699  CB  LYS    51      31.883  27.851  62.277  1.00  0.00           C  
ATOM    700  HB2 LYS    51      32.882  27.473  62.495  1.00  0.00           H  
ATOM    701  HB3 LYS    51      32.034  28.603  61.502  1.00  0.00           H  
ATOM    702  CG  LYS    51      31.206  28.545  63.534  1.00  0.00           C  
ATOM    703  HG2 LYS    51      30.182  28.845  63.310  1.00  0.00           H  
ATOM    704  HG3 LYS    51      31.236  27.849  64.372  1.00  0.00           H  
ATOM    705  CD  LYS    51      32.000  29.708  64.129  1.00  0.00           C  
ATOM    706  HD2 LYS    51      32.975  29.225  64.208  1.00  0.00           H  
ATOM    707  HD3 LYS    51      32.053  30.547  63.435  1.00  0.00           H  
ATOM    708  CE  LYS    51      31.592  30.327  65.508  1.00  0.00           C  
ATOM    709  HE2 LYS    51      31.459  29.412  66.084  1.00  0.00           H  
ATOM    710  HE3 LYS    51      32.412  30.810  66.039  1.00  0.00           H  
ATOM    711  NZ  LYS    51      30.370  31.189  65.550  1.00  0.00           N  
ATOM    712  HZ1 LYS    51      30.193  31.670  64.680  1.00  0.00           H  
ATOM    713  HZ2 LYS    51      29.550  30.654  65.795  1.00  0.00           H  
ATOM    714  HZ3 LYS    51      30.501  31.819  66.329  1.00  0.00           H  
ATOM    715  C   LYS    51      29.829  27.046  60.914  1.00  0.00           C  
ATOM    716  O   LYS    51      28.858  27.394  61.546  1.00  0.00           O  
ATOM    717  N   ASN    52      29.790  26.876  59.549  1.00  0.00           N  
ATOM    718  H   ASN    52      30.614  26.565  59.054  1.00  0.00           H  
ATOM    719  CA  ASN    52      28.543  26.865  58.718  1.00  0.00           C  
ATOM    720  HA  ASN    52      27.896  27.672  59.063  1.00  0.00           H  
ATOM    721  CB  ASN    52      28.866  27.190  57.260  1.00  0.00           C  
ATOM    722  HB2 ASN    52      29.075  26.219  56.811  1.00  0.00           H  
ATOM    723  HB3 ASN    52      29.710  27.879  57.231  1.00  0.00           H  
ATOM    724  CG  ASN    52      27.710  27.679  56.400  1.00  0.00           C  
ATOM    725  OD1 ASN    52      26.724  28.255  56.935  1.00  0.00           O  
ATOM    726  ND2 ASN    52      27.626  27.384  55.098  1.00  0.00           N  
ATOM    727 HD21 ASN    52      28.282  26.727  54.702  1.00  0.00           H  
ATOM    728 HD22 ASN    52      26.757  27.592  54.626  1.00  0.00           H  
ATOM    729  C   ASN    52      27.721  25.572  58.862  1.00  0.00           C  
ATOM    730  O   ASN    52      26.597  25.597  58.549  1.00  0.00           O  
ATOM    731  N   ILE    53      28.288  24.485  59.422  1.00  0.00           N  
ATOM    732  H   ILE    53      29.252  24.492  59.724  1.00  0.00           H  
ATOM    733  CA  ILE    53      27.597  23.251  59.639  1.00  0.00           C  
ATOM    734  HA  ILE    53      27.020  23.064  58.733  1.00  0.00           H  
ATOM    735  CB  ILE    53      28.600  22.031  59.606  1.00  0.00           C  
ATOM    736  HB  ILE    53      29.305  22.124  60.432  1.00  0.00           H  
ATOM    737  CG2 ILE    53      27.908  20.634  59.737  1.00  0.00           C  
ATOM    738 HG21 ILE    53      27.390  20.447  60.678  1.00  0.00           H  
ATOM    739 HG22 ILE    53      28.577  19.786  59.588  1.00  0.00           H  
ATOM    740 HG23 ILE    53      27.148  20.433  58.981  1.00  0.00           H  
ATOM    741  CG1 ILE    53      29.473  22.061  58.304  1.00  0.00           C  
ATOM    742 HG12 ILE    53      28.734  22.184  57.512  1.00  0.00           H  
ATOM    743 HG13 ILE    53      30.137  22.926  58.308  1.00  0.00           H  
ATOM    744  CD1 ILE    53      30.451  20.905  57.850  1.00  0.00           C  
ATOM    745 HD11 ILE    53      30.935  21.171  56.911  1.00  0.00           H  
ATOM    746 HD12 ILE    53      29.818  20.025  57.732  1.00  0.00           H  
ATOM    747 HD13 ILE    53      31.293  20.846  58.539  1.00  0.00           H  
ATOM    748  C   ILE    53      26.723  23.287  60.890  1.00  0.00           C  
ATOM    749  O   ILE    53      27.297  23.325  61.980  1.00  0.00           O  
ATOM    750  N   GLU    54      25.410  23.285  60.701  1.00  0.00           N  
ATOM    751  H   GLU    54      25.135  23.145  59.739  1.00  0.00           H  
ATOM    752  CA  GLU    54      24.408  23.528  61.777  1.00  0.00           C  
ATOM    753  HA  GLU    54      24.756  24.318  62.442  1.00  0.00           H  
ATOM    754  CB  GLU    54      23.125  24.122  61.160  1.00  0.00           C  
ATOM    755  HB2 GLU    54      22.889  23.344  60.433  1.00  0.00           H  
ATOM    756  HB3 GLU    54      22.282  24.306  61.826  1.00  0.00           H  
ATOM    757  CG  GLU    54      23.348  25.336  60.294  1.00  0.00           C  
ATOM    758  HG2 GLU    54      24.034  25.094  59.482  1.00  0.00           H  
ATOM    759  HG3 GLU    54      22.443  25.559  59.730  1.00  0.00           H  
ATOM    760  CD  GLU    54      23.748  26.606  61.055  1.00  0.00           C  
ATOM    761  OE1 GLU    54      23.302  26.806  62.170  1.00  0.00           O  
ATOM    762  OE2 GLU    54      24.444  27.487  60.547  1.00  0.00           O  
ATOM    763  C   GLU    54      24.157  22.303  62.646  1.00  0.00           C  
ATOM    764  O   GLU    54      24.072  22.296  63.899  1.00  0.00           O  
ATOM    765  N   ASP    55      24.142  21.106  61.930  1.00  0.00           N  
ATOM    766  H   ASP    55      24.242  21.157  60.926  1.00  0.00           H  
ATOM    767  CA  ASP    55      24.095  19.770  62.510  1.00  0.00           C  
ATOM    768  HA  ASP    55      23.235  19.757  63.181  1.00  0.00           H  
ATOM    769  CB  ASP    55      23.885  18.649  61.485  1.00  0.00           C  
ATOM    770  HB2 ASP    55      22.910  18.784  61.017  1.00  0.00           H  
ATOM    771  HB3 ASP    55      24.665  18.753  60.730  1.00  0.00           H  
ATOM    772  CG  ASP    55      23.919  17.274  62.098  1.00  0.00           C  
ATOM    773  OD1 ASP    55      24.298  16.347  61.340  1.00  0.00           O  
ATOM    774  OD2 ASP    55      23.539  17.039  63.316  1.00  0.00           O  
ATOM    775  C   ASP    55      25.296  19.455  63.409  1.00  0.00           C  
ATOM    776  O   ASP    55      26.390  19.376  62.824  1.00  0.00           O  
ATOM    777  N   PRO    56      25.219  19.343  64.770  1.00  0.00           N  
ATOM    778  CD  PRO    56      24.018  19.507  65.624  1.00  0.00           C  
ATOM    779  HD2 PRO    56      23.111  19.075  65.201  1.00  0.00           H  
ATOM    780  HD3 PRO    56      23.852  20.567  65.817  1.00  0.00           H  
ATOM    781  CG  PRO    56      24.429  18.902  66.964  1.00  0.00           C  
ATOM    782  HG2 PRO    56      23.840  19.284  67.798  1.00  0.00           H  
ATOM    783  HG3 PRO    56      24.303  17.820  67.003  1.00  0.00           H  
ATOM    784  CB  PRO    56      25.951  19.125  67.023  1.00  0.00           C  
ATOM    785  HB2 PRO    56      26.505  18.503  67.726  1.00  0.00           H  
ATOM    786  HB3 PRO    56      26.154  20.134  67.380  1.00  0.00           H  
ATOM    787  CA  PRO    56      26.383  19.021  65.594  1.00  0.00           C  
ATOM    788  HA  PRO    56      27.171  19.745  65.387  1.00  0.00           H  
ATOM    789  C   PRO    56      26.993  17.662  65.302  1.00  0.00           C  
ATOM    790  O   PRO    56      28.155  17.458  65.642  1.00  0.00           O  
ATOM    791  N   ASP    57      26.274  16.688  64.741  1.00  0.00           N  
ATOM    792  H   ASP    57      25.342  16.988  64.491  1.00  0.00           H  
ATOM    793  CA  ASP    57      26.878  15.459  64.289  1.00  0.00           C  
ATOM    794  HA  ASP    57      27.472  15.104  65.132  1.00  0.00           H  
ATOM    795  CB  ASP    57      25.849  14.347  63.989  1.00  0.00           C  
ATOM    796  HB2 ASP    57      26.275  13.683  63.236  1.00  0.00           H  
ATOM    797  HB3 ASP    57      25.058  14.913  63.498  1.00  0.00           H  
ATOM    798  CG  ASP    57      25.191  13.553  65.221  1.00  0.00           C  
ATOM    799  OD1 ASP    57      25.815  13.511  66.278  1.00  0.00           O  
ATOM    800  OD2 ASP    57      24.059  13.109  65.007  1.00  0.00           O  
ATOM    801  C   ASP    57      27.885  15.632  63.031  1.00  0.00           C  
ATOM    802  O   ASP    57      29.050  15.209  63.094  1.00  0.00           O  
ATOM    803  N   SER    58      27.367  16.132  61.923  1.00  0.00           N  
ATOM    804  H   SER    58      26.403  16.429  61.879  1.00  0.00           H  
ATOM    805  CA  SER    58      28.189  16.430  60.765  1.00  0.00           C  
ATOM    806  HA  SER    58      28.639  15.512  60.388  1.00  0.00           H  
ATOM    807  CB  SER    58      27.312  17.002  59.615  1.00  0.00           C  
ATOM    808  HB2 SER    58      27.946  17.099  58.734  1.00  0.00           H  
ATOM    809  HB3 SER    58      26.883  17.965  59.891  1.00  0.00           H  
ATOM    810  OG  SER    58      26.221  16.208  59.437  1.00  0.00           O  
ATOM    811  HG  SER    58      25.631  16.390  60.172  1.00  0.00           H  
ATOM    812  C   SER    58      29.337  17.391  61.110  1.00  0.00           C  
ATOM    813  O   SER    58      30.480  17.161  60.704  1.00  0.00           O  
ATOM    814  N   ARG    59      29.172  18.288  62.083  1.00  0.00           N  
ATOM    815  H   ARG    59      28.292  18.401  62.567  1.00  0.00           H  
ATOM    816  CA  ARG    59      30.327  19.228  62.519  1.00  0.00           C  
ATOM    817  HA  ARG    59      30.868  19.558  61.632  1.00  0.00           H  
ATOM    818  CB  ARG    59      29.722  20.292  63.334  1.00  0.00           C  
ATOM    819  HB2 ARG    59      28.849  20.700  62.824  1.00  0.00           H  
ATOM    820  HB3 ARG    59      29.366  19.823  64.252  1.00  0.00           H  
ATOM    821  CG  ARG    59      30.704  21.521  63.427  1.00  0.00           C  
ATOM    822  HG2 ARG    59      31.556  21.122  63.978  1.00  0.00           H  
ATOM    823  HG3 ARG    59      30.942  21.855  62.417  1.00  0.00           H  
ATOM    824  CD  ARG    59      30.164  22.851  64.007  1.00  0.00           C  
ATOM    825  HD2 ARG    59      31.030  23.507  64.102  1.00  0.00           H  
ATOM    826  HD3 ARG    59      29.388  23.224  63.338  1.00  0.00           H  
ATOM    827  NE  ARG    59      29.623  22.540  65.322  1.00  0.00           N  
ATOM    828  HE  ARG    59      30.211  22.102  66.017  1.00  0.00           H  
ATOM    829  CZ  ARG    59      28.357  22.604  65.629  1.00  0.00           C  
ATOM    830  NH1 ARG    59      27.366  22.937  64.771  1.00  0.00           N  
ATOM    831 HH11 ARG    59      27.483  22.967  63.768  1.00  0.00           H  
ATOM    832 HH12 ARG    59      26.427  22.936  65.143  1.00  0.00           H  
ATOM    833  NH2 ARG    59      27.994  22.430  66.868  1.00  0.00           N  
ATOM    834 HH21 ARG    59      28.636  22.280  67.633  1.00  0.00           H  
ATOM    835 HH22 ARG    59      27.030  22.440  67.172  1.00  0.00           H  
ATOM    836  C   ARG    59      31.364  18.477  63.350  1.00  0.00           C  
ATOM    837  O   ARG    59      32.521  18.718  63.041  1.00  0.00           O  
ATOM    838  N   SER    60      30.933  17.461  64.055  1.00  0.00           N  
ATOM    839  H   SER    60      29.928  17.383  64.107  1.00  0.00           H  
ATOM    840  CA  SER    60      31.808  16.518  64.699  1.00  0.00           C  
ATOM    841  HA  SER    60      32.568  17.152  65.155  1.00  0.00           H  
ATOM    842  CB  SER    60      31.087  15.702  65.853  1.00  0.00           C  
ATOM    843  HB2 SER    60      30.301  15.149  65.340  1.00  0.00           H  
ATOM    844  HB3 SER    60      31.802  14.993  66.271  1.00  0.00           H  
ATOM    845  OG  SER    60      30.455  16.451  66.890  1.00  0.00           O  
ATOM    846  HG  SER    60      29.519  16.472  66.677  1.00  0.00           H  
ATOM    847  C   SER    60      32.632  15.604  63.724  1.00  0.00           C  
ATOM    848  O   SER    60      33.817  15.399  63.933  1.00  0.00           O  
ATOM    849  N   LEU    61      31.961  15.121  62.682  1.00  0.00           N  
ATOM    850  H   LEU    61      30.964  15.272  62.621  1.00  0.00           H  
ATOM    851  CA  LEU    61      32.476  14.123  61.764  1.00  0.00           C  
ATOM    852  HA  LEU    61      32.916  13.357  62.404  1.00  0.00           H  
ATOM    853  CB  LEU    61      31.253  13.541  61.080  1.00  0.00           C  
ATOM    854  HB2 LEU    61      30.613  12.983  61.762  1.00  0.00           H  
ATOM    855  HB3 LEU    61      30.617  14.399  60.861  1.00  0.00           H  
ATOM    856  CG  LEU    61      31.444  12.682  59.836  1.00  0.00           C  
ATOM    857  HG  LEU    61      32.211  13.057  59.158  1.00  0.00           H  
ATOM    858  CD1 LEU    61      31.740  11.204  60.254  1.00  0.00           C  
ATOM    859 HD11 LEU    61      31.526  10.547  59.411  1.00  0.00           H  
ATOM    860 HD12 LEU    61      30.962  10.876  60.943  1.00  0.00           H  
ATOM    861 HD13 LEU    61      32.750  11.291  60.655  1.00  0.00           H  
ATOM    862  CD2 LEU    61      30.173  12.751  59.066  1.00  0.00           C  
ATOM    863 HD21 LEU    61      30.236  11.996  58.282  1.00  0.00           H  
ATOM    864 HD22 LEU    61      30.152  13.771  58.681  1.00  0.00           H  
ATOM    865 HD23 LEU    61      29.275  12.605  59.666  1.00  0.00           H  
ATOM    866  C   LEU    61      33.499  14.789  60.862  1.00  0.00           C  
ATOM    867  O   LEU    61      34.526  14.206  60.637  1.00  0.00           O  
ATOM    868  N   ALA    62      33.271  16.096  60.495  1.00  0.00           N  
ATOM    869  H   ALA    62      32.343  16.458  60.661  1.00  0.00           H  
ATOM    870  CA  ALA    62      34.259  16.894  59.854  1.00  0.00           C  
ATOM    871  HA  ALA    62      34.605  16.304  59.006  1.00  0.00           H  
ATOM    872  CB  ALA    62      33.558  18.094  59.290  1.00  0.00           C  
ATOM    873  HB1 ALA    62      32.874  17.777  58.503  1.00  0.00           H  
ATOM    874  HB2 ALA    62      34.243  18.878  58.968  1.00  0.00           H  
ATOM    875  HB3 ALA    62      32.870  18.452  60.056  1.00  0.00           H  
ATOM    876  C   ALA    62      35.487  17.196  60.735  1.00  0.00           C  
ATOM    877  O   ALA    62      36.585  17.079  60.224  1.00  0.00           O  
ATOM    878  N   GLN    63      35.356  17.416  62.061  1.00  0.00           N  
ATOM    879  H   GLN    63      34.458  17.360  62.520  1.00  0.00           H  
ATOM    880  CA  GLN    63      36.522  17.536  62.913  1.00  0.00           C  
ATOM    881  HA  GLN    63      37.168  18.238  62.387  1.00  0.00           H  
ATOM    882  CB  GLN    63      36.122  18.049  64.313  1.00  0.00           C  
ATOM    883  HB2 GLN    63      35.334  17.396  64.687  1.00  0.00           H  
ATOM    884  HB3 GLN    63      36.902  18.021  65.074  1.00  0.00           H  
ATOM    885  CG  GLN    63      35.531  19.490  64.231  1.00  0.00           C  
ATOM    886  HG2 GLN    63      34.749  19.457  63.472  1.00  0.00           H  
ATOM    887  HG3 GLN    63      36.285  20.238  63.986  1.00  0.00           H  
ATOM    888  CD  GLN    63      34.764  19.906  65.417  1.00  0.00           C  
ATOM    889  OE1 GLN    63      34.484  19.123  66.317  1.00  0.00           O  
ATOM    890  NE2 GLN    63      34.591  21.186  65.599  1.00  0.00           N  
ATOM    891 HE21 GLN    63      34.884  21.937  64.990  1.00  0.00           H  
ATOM    892 HE22 GLN    63      34.252  21.419  66.521  1.00  0.00           H  
ATOM    893  C   GLN    63      37.273  16.205  63.068  1.00  0.00           C  
ATOM    894  O   GLN    63      38.496  16.200  63.028  1.00  0.00           O  
ATOM    895  N   ARG    64      36.530  15.111  63.264  1.00  0.00           N  
ATOM    896  H   ARG    64      35.530  15.246  63.325  1.00  0.00           H  
ATOM    897  CA  ARG    64      37.006  13.694  63.418  1.00  0.00           C  
ATOM    898  HA  ARG    64      37.797  13.529  64.149  1.00  0.00           H  
ATOM    899  CB  ARG    64      35.816  12.737  63.800  1.00  0.00           C  
ATOM    900  HB2 ARG    64      35.072  13.375  64.278  1.00  0.00           H  
ATOM    901  HB3 ARG    64      35.364  12.211  62.959  1.00  0.00           H  
ATOM    902  CG  ARG    64      36.140  11.590  64.839  1.00  0.00           C  
ATOM    903  HG2 ARG    64      37.132  11.182  64.647  1.00  0.00           H  
ATOM    904  HG3 ARG    64      35.492  10.744  64.610  1.00  0.00           H  
ATOM    905  CD  ARG    64      35.917  11.959  66.334  1.00  0.00           C  
ATOM    906  HD2 ARG    64      34.853  12.194  66.315  1.00  0.00           H  
ATOM    907  HD3 ARG    64      36.062  11.086  66.972  1.00  0.00           H  
ATOM    908  NE  ARG    64      36.828  13.061  66.779  1.00  0.00           N  
ATOM    909  HE  ARG    64      37.717  13.011  66.302  1.00  0.00           H  
ATOM    910  CZ  ARG    64      36.433  14.216  67.247  1.00  0.00           C  
ATOM    911  NH1 ARG    64      37.210  15.182  67.388  1.00  0.00           N  
ATOM    912 HH11 ARG    64      38.196  14.966  67.372  1.00  0.00           H  
ATOM    913 HH12 ARG    64      36.865  16.094  67.654  1.00  0.00           H  
ATOM    914  NH2 ARG    64      35.206  14.494  67.425  1.00  0.00           N  
ATOM    915 HH21 ARG    64      34.547  13.735  67.521  1.00  0.00           H  
ATOM    916 HH22 ARG    64      35.003  15.431  67.743  1.00  0.00           H  
ATOM    917  C   ARG    64      37.825  13.148  62.216  1.00  0.00           C  
ATOM    918  O   ARG    64      39.007  12.818  62.372  1.00  0.00           O  
ATOM    919  N   ALA    65      37.258  13.243  61.018  1.00  0.00           N  
ATOM    920  H   ALA    65      36.376  13.729  60.945  1.00  0.00           H  
ATOM    921  CA  ALA    65      37.911  12.939  59.764  1.00  0.00           C  
ATOM    922  HA  ALA    65      38.327  11.933  59.826  1.00  0.00           H  
ATOM    923  CB  ALA    65      36.830  12.824  58.669  1.00  0.00           C  
ATOM    924  HB1 ALA    65      36.339  13.792  58.567  1.00  0.00           H  
ATOM    925  HB2 ALA    65      36.166  11.986  58.884  1.00  0.00           H  
ATOM    926  HB3 ALA    65      37.367  12.736  57.725  1.00  0.00           H  
ATOM    927  C   ALA    65      39.062  13.867  59.364  1.00  0.00           C  
ATOM    928  O   ALA    65      39.892  13.387  58.627  1.00  0.00           O  
ATOM    929  N   SER    66      39.174  15.071  59.844  1.00  0.00           N  
ATOM    930  H   SER    66      38.415  15.332  60.457  1.00  0.00           H  
ATOM    931  CA  SER    66      40.324  15.985  59.741  1.00  0.00           C  
ATOM    932  HA  SER    66      40.803  15.920  58.764  1.00  0.00           H  
ATOM    933  CB  SER    66      39.815  17.452  59.927  1.00  0.00           C  
ATOM    934  HB2 SER    66      39.482  17.570  60.958  1.00  0.00           H  
ATOM    935  HB3 SER    66      40.675  18.115  59.833  1.00  0.00           H  
ATOM    936  OG  SER    66      38.824  17.849  59.092  1.00  0.00           O  
ATOM    937  HG  SER    66      38.023  17.551  59.529  1.00  0.00           H  
ATOM    938  C   SER    66      41.419  15.742  60.786  1.00  0.00           C  
ATOM    939  O   SER    66      42.453  16.390  60.718  1.00  0.00           O  
ATOM    940  N   GLU    67      41.248  14.848  61.792  1.00  0.00           N  
ATOM    941  H   GLU    67      40.439  14.254  61.680  1.00  0.00           H  
ATOM    942  CA  GLU    67      42.070  14.688  62.998  1.00  0.00           C  
ATOM    943  HA  GLU    67      42.393  15.699  63.246  1.00  0.00           H  
ATOM    944  CB  GLU    67      41.150  14.132  64.100  1.00  0.00           C  
ATOM    945  HB2 GLU    67      40.303  14.813  64.028  1.00  0.00           H  
ATOM    946  HB3 GLU    67      40.944  13.093  63.843  1.00  0.00           H  
ATOM    947  CG  GLU    67      41.587  14.105  65.544  1.00  0.00           C  
ATOM    948  HG2 GLU    67      42.059  15.063  65.763  1.00  0.00           H  
ATOM    949  HG3 GLU    67      42.305  13.347  65.857  1.00  0.00           H  
ATOM    950  CD  GLU    67      40.279  13.862  66.337  1.00  0.00           C  
ATOM    951  OE1 GLU    67      39.927  14.756  67.186  1.00  0.00           O  
ATOM    952  OE2 GLU    67      39.582  12.827  66.134  1.00  0.00           O  
ATOM    953  C   GLU    67      43.433  13.951  62.773  1.00  0.00           C  
ATOM    954  O   GLU    67      43.976  13.223  63.613  1.00  0.00           O  
ATOM    955  N   GLY    68      44.003  14.067  61.558  1.00  0.00           N  
ATOM    956  H   GLY    68      43.544  14.614  60.843  1.00  0.00           H  
ATOM    957  CA  GLY    68      45.352  13.663  61.255  1.00  0.00           C  
ATOM    958  HA2 GLY    68      45.710  14.215  60.387  1.00  0.00           H  
ATOM    959  HA3 GLY    68      46.000  13.877  62.106  1.00  0.00           H  
ATOM    960  C   GLY    68      45.518  12.192  61.001  1.00  0.00           C  
ATOM    961  O   GLY    68      44.563  11.504  60.638  1.00  0.00           O  
ATOM    962  N   PRO    69      46.758  11.636  61.178  1.00  0.00           N  
ATOM    963  CD  PRO    69      48.017  12.364  61.469  1.00  0.00           C  
ATOM    964  HD2 PRO    69      47.974  12.917  62.407  1.00  0.00           H  
ATOM    965  HD3 PRO    69      48.132  13.030  60.614  1.00  0.00           H  
ATOM    966  CG  PRO    69      49.080  11.359  61.577  1.00  0.00           C  
ATOM    967  HG2 PRO    69      49.518  11.224  60.588  1.00  0.00           H  
ATOM    968  HG3 PRO    69      49.634  11.677  62.461  1.00  0.00           H  
ATOM    969  CB  PRO    69      48.340  10.075  61.906  1.00  0.00           C  
ATOM    970  HB2 PRO    69      48.202  10.213  62.978  1.00  0.00           H  
ATOM    971  HB3 PRO    69      48.876   9.148  61.704  1.00  0.00           H  
ATOM    972  CA  PRO    69      47.003  10.203  61.132  1.00  0.00           C  
ATOM    973  HA  PRO    69      47.073  10.017  60.060  1.00  0.00           H  
ATOM    974  C   PRO    69      45.946   9.350  61.769  1.00  0.00           C  
ATOM    975  O   PRO    69      45.476   8.380  61.134  1.00  0.00           O  
ATOM    976  N   GLY    70      45.595   9.708  63.032  1.00  0.00           N  
ATOM    977  H   GLY    70      46.121  10.505  63.363  1.00  0.00           H  
ATOM    978  CA  GLY    70      44.523   9.177  63.907  1.00  0.00           C  
ATOM    979  HA2 GLY    70      44.872   9.244  64.937  1.00  0.00           H  
ATOM    980  HA3 GLY    70      44.527   8.113  63.673  1.00  0.00           H  
ATOM    981  C   GLY    70      43.121   9.759  63.814  1.00  0.00           C  
ATOM    982  O   GLY    70      42.300   9.581  64.731  1.00  0.00           O  
ATOM    983  N   ALA    71      42.774  10.290  62.611  1.00  0.00           N  
ATOM    984  H   ALA    71      43.526  10.192  61.944  1.00  0.00           H  
ATOM    985  CA  ALA    71      41.438  10.457  62.124  1.00  0.00           C  
ATOM    986  HA  ALA    71      40.941  10.944  62.963  1.00  0.00           H  
ATOM    987  CB  ALA    71      41.323  11.316  60.849  1.00  0.00           C  
ATOM    988  HB1 ALA    71      41.685  10.734  60.002  1.00  0.00           H  
ATOM    989  HB2 ALA    71      41.741  12.299  61.063  1.00  0.00           H  
ATOM    990  HB3 ALA    71      40.288  11.408  60.518  1.00  0.00           H  
ATOM    991  C   ALA    71      40.688   9.096  61.872  1.00  0.00           C  
ATOM    992  O   ALA    71      41.242   8.269  61.126  1.00  0.00           O  
ATOM    993  N   GLY    72      39.479   8.931  62.429  1.00  0.00           N  
ATOM    994  H   GLY    72      39.120   9.753  62.894  1.00  0.00           H  
ATOM    995  CA  GLY    72      38.431   7.973  62.134  1.00  0.00           C  
ATOM    996  HA2 GLY    72      38.782   7.483  61.226  1.00  0.00           H  
ATOM    997  HA3 GLY    72      38.260   7.198  62.880  1.00  0.00           H  
ATOM    998  C   GLY    72      37.113   8.761  61.924  1.00  0.00           C  
ATOM    999  O   GLY    72      36.756   9.508  62.819  1.00  0.00           O  
ATOM   1000  N   ALA    73      36.386   8.632  60.878  1.00  0.00           N  
ATOM   1001  H   ALA    73      36.778   8.015  60.180  1.00  0.00           H  
ATOM   1002  CA  ALA    73      35.210   9.403  60.539  1.00  0.00           C  
ATOM   1003  HA  ALA    73      35.244  10.456  60.820  1.00  0.00           H  
ATOM   1004  CB  ALA    73      35.067   9.492  58.967  1.00  0.00           C  
ATOM   1005  HB1 ALA    73      35.989   9.861  58.519  1.00  0.00           H  
ATOM   1006  HB2 ALA    73      34.799   8.518  58.558  1.00  0.00           H  
ATOM   1007  HB3 ALA    73      34.357  10.307  58.823  1.00  0.00           H  
ATOM   1008  C   ALA    73      33.946   8.821  61.298  1.00  0.00           C  
ATOM   1009  O   ALA    73      33.052   8.198  60.689  1.00  0.00           O  
ATOM   1010  N   ALA    74      33.905   9.174  62.557  1.00  0.00           N  
ATOM   1011  H   ALA    74      34.715   9.618  62.964  1.00  0.00           H  
ATOM   1012  CA  ALA    74      32.723   9.055  63.358  1.00  0.00           C  
ATOM   1013  HA  ALA    74      31.905   8.541  62.852  1.00  0.00           H  
ATOM   1014  CB  ALA    74      33.102   8.335  64.641  1.00  0.00           C  
ATOM   1015  HB1 ALA    74      33.955   8.745  65.181  1.00  0.00           H  
ATOM   1016  HB2 ALA    74      32.317   8.324  65.397  1.00  0.00           H  
ATOM   1017  HB3 ALA    74      33.292   7.311  64.316  1.00  0.00           H  
ATOM   1018  C   ALA    74      32.008  10.364  63.792  1.00  0.00           C  
ATOM   1019  O   ALA    74      32.787  11.268  64.026  1.00  0.00           O  
ATOM   1020  N   THR    75      30.680  10.508  63.996  1.00  0.00           N  
ATOM   1021  H   THR    75      30.107   9.738  63.681  1.00  0.00           H  
ATOM   1022  CA  THR    75      29.899  11.629  64.566  1.00  0.00           C  
ATOM   1023  HA  THR    75      30.138  12.581  64.092  1.00  0.00           H  
ATOM   1024  CB  THR    75      28.393  11.428  64.448  1.00  0.00           C  
ATOM   1025  HB  THR    75      27.840  12.308  64.775  1.00  0.00           H  
ATOM   1026  CG2 THR    75      28.101  11.339  62.927  1.00  0.00           C  
ATOM   1027 HG21 THR    75      28.589  10.517  62.403  1.00  0.00           H  
ATOM   1028 HG22 THR    75      28.455  12.255  62.453  1.00  0.00           H  
ATOM   1029 HG23 THR    75      27.024  11.374  62.762  1.00  0.00           H  
ATOM   1030  OG1 THR    75      27.902  10.319  65.138  1.00  0.00           O  
ATOM   1031  HG1 THR    75      27.341  10.629  65.852  1.00  0.00           H  
ATOM   1032  C   THR    75      30.299  11.986  66.074  1.00  0.00           C  
ATOM   1033  O   THR    75      29.933  13.066  66.541  1.00  0.00           O  
ATOM   1034  N   VAL    76      31.003  11.065  66.782  1.00  0.00           N  
ATOM   1035  H   VAL    76      31.086  10.132  66.404  1.00  0.00           H  
ATOM   1036  CA  VAL    76      31.163  11.176  68.212  1.00  0.00           C  
ATOM   1037  HA  VAL    76      30.171  11.435  68.581  1.00  0.00           H  
ATOM   1038  CB  VAL    76      31.823   9.889  68.791  1.00  0.00           C  
ATOM   1039  HB  VAL    76      31.221   9.061  68.415  1.00  0.00           H  
ATOM   1040  CG1 VAL    76      33.296   9.736  68.400  1.00  0.00           C  
ATOM   1041 HG11 VAL    76      33.888  10.485  68.926  1.00  0.00           H  
ATOM   1042 HG12 VAL    76      33.577   8.729  68.710  1.00  0.00           H  
ATOM   1043 HG13 VAL    76      33.488   9.880  67.337  1.00  0.00           H  
ATOM   1044  CG2 VAL    76      31.745   9.864  70.343  1.00  0.00           C  
ATOM   1045 HG21 VAL    76      31.503   8.850  70.663  1.00  0.00           H  
ATOM   1046 HG22 VAL    76      32.666  10.211  70.812  1.00  0.00           H  
ATOM   1047 HG23 VAL    76      30.939  10.494  70.717  1.00  0.00           H  
ATOM   1048  C   VAL    76      32.024  12.378  68.541  1.00  0.00           C  
ATOM   1049  O   VAL    76      33.001  12.672  67.927  1.00  0.00           O  
ATOM   1050  N   ASN    77      31.552  13.179  69.482  1.00  0.00           N  
ATOM   1051  H   ASN    77      30.584  13.000  69.711  1.00  0.00           H  
ATOM   1052  CA  ASN    77      32.162  14.462  69.910  1.00  0.00           C  
ATOM   1053  HA  ASN    77      32.336  15.023  68.992  1.00  0.00           H  
ATOM   1054  CB  ASN    77      31.048  15.247  70.589  1.00  0.00           C  
ATOM   1055  HB2 ASN    77      30.139  15.140  69.997  1.00  0.00           H  
ATOM   1056  HB3 ASN    77      30.858  14.889  71.601  1.00  0.00           H  
ATOM   1057  CG  ASN    77      31.356  16.700  70.625  1.00  0.00           C  
ATOM   1058  OD1 ASN    77      31.520  17.268  71.679  1.00  0.00           O  
ATOM   1059  ND2 ASN    77      31.626  17.355  69.503  1.00  0.00           N  
ATOM   1060 HD21 ASN    77      31.411  16.931  68.612  1.00  0.00           H  
ATOM   1061 HD22 ASN    77      32.169  18.203  69.589  1.00  0.00           H  
ATOM   1062  C   ASN    77      33.518  14.305  70.702  1.00  0.00           C  
ATOM   1063  O   ASN    77      34.252  15.315  70.881  1.00  0.00           O  
ATOM   1064  N   SER    78      33.834  13.113  71.237  1.00  0.00           N  
ATOM   1065  H   SER    78      33.063  12.472  71.356  1.00  0.00           H  
ATOM   1066  CA  SER    78      35.147  12.870  71.919  1.00  0.00           C  
ATOM   1067  HA  SER    78      35.328  13.672  72.635  1.00  0.00           H  
ATOM   1068  CB  SER    78      35.079  11.562  72.769  1.00  0.00           C  
ATOM   1069  HB2 SER    78      34.210  11.590  73.426  1.00  0.00           H  
ATOM   1070  HB3 SER    78      34.813  10.788  72.049  1.00  0.00           H  
ATOM   1071  OG  SER    78      36.304  11.234  73.443  1.00  0.00           O  
ATOM   1072  HG  SER    78      36.385  10.278  73.491  1.00  0.00           H  
ATOM   1073  C   SER    78      36.320  12.727  70.903  1.00  0.00           C  
ATOM   1074  O   SER    78      36.067  12.205  69.787  1.00  0.00           O  
ATOM   1075  N   PRO    79      37.585  13.195  71.149  1.00  0.00           N  
ATOM   1076  CD  PRO    79      37.994  14.018  72.271  1.00  0.00           C  
ATOM   1077  HD2 PRO    79      37.522  15.000  72.261  1.00  0.00           H  
ATOM   1078  HD3 PRO    79      37.817  13.489  73.208  1.00  0.00           H  
ATOM   1079  CG  PRO    79      39.500  14.136  72.105  1.00  0.00           C  
ATOM   1080  HG2 PRO    79      39.981  13.247  72.512  1.00  0.00           H  
ATOM   1081  HG3 PRO    79      39.833  15.127  72.414  1.00  0.00           H  
ATOM   1082  CB  PRO    79      39.827  14.048  70.593  1.00  0.00           C  
ATOM   1083  HB2 PRO    79      39.732  15.035  70.140  1.00  0.00           H  
ATOM   1084  HB3 PRO    79      40.855  13.703  70.486  1.00  0.00           H  
ATOM   1085  CA  PRO    79      38.678  13.127  70.185  1.00  0.00           C  
ATOM   1086  HA  PRO    79      38.468  13.410  69.153  1.00  0.00           H  
ATOM   1087  C   PRO    79      39.155  11.703  69.983  1.00  0.00           C  
ATOM   1088  O   PRO    79      39.119  10.888  70.841  1.00  0.00           O  
ATOM   1089  N   GLY    80      39.675  11.469  68.759  1.00  0.00           N  
ATOM   1090  H   GLY    80      39.598  12.173  68.040  1.00  0.00           H  
ATOM   1091  CA  GLY    80      40.396  10.334  68.348  1.00  0.00           C  
ATOM   1092  HA2 GLY    80      40.099   9.441  68.898  1.00  0.00           H  
ATOM   1093  HA3 GLY    80      40.254  10.203  67.276  1.00  0.00           H  
ATOM   1094  C   GLY    80      41.914  10.634  68.659  1.00  0.00           C  
ATOM   1095  O   GLY    80      42.434  11.731  68.378  1.00  0.00           O  
ATOM   1096  N   ALA    81      42.615   9.568  69.172  1.00  0.00           N  
ATOM   1097  H   ALA    81      42.090   8.720  69.332  1.00  0.00           H  
ATOM   1098  CA  ALA    81      44.049   9.427  69.461  1.00  0.00           C  
ATOM   1099  HA  ALA    81      44.298   8.728  70.260  1.00  0.00           H  
ATOM   1100  CB  ALA    81      44.749   9.005  68.126  1.00  0.00           C  
ATOM   1101  HB1 ALA    81      45.764   8.691  68.370  1.00  0.00           H  
ATOM   1102  HB2 ALA    81      44.758   9.896  67.498  1.00  0.00           H  
ATOM   1103  HB3 ALA    81      44.228   8.164  67.669  1.00  0.00           H  
ATOM   1104  C   ALA    81      44.724  10.689  70.070  1.00  0.00           C  
ATOM   1105  O   ALA    81      45.688  11.276  69.617  1.00  0.00           O  
ATOM   1106  N   VAL    82      44.067  11.220  71.085  1.00  0.00           N  
ATOM   1107  H   VAL    82      43.256  10.694  71.379  1.00  0.00           H  
ATOM   1108  CA  VAL    82      44.508  12.308  71.924  1.00  0.00           C  
ATOM   1109  HA  VAL    82      44.508  13.131  71.209  1.00  0.00           H  
ATOM   1110  CB  VAL    82      43.391  12.586  72.980  1.00  0.00           C  
ATOM   1111  HB  VAL    82      42.400  12.547  72.527  1.00  0.00           H  
ATOM   1112  CG1 VAL    82      43.465  11.546  74.188  1.00  0.00           C  
ATOM   1113 HG11 VAL    82      44.438  11.365  74.646  1.00  0.00           H  
ATOM   1114 HG12 VAL    82      43.139  10.563  73.850  1.00  0.00           H  
ATOM   1115 HG13 VAL    82      42.813  11.793  75.026  1.00  0.00           H  
ATOM   1116  CG2 VAL    82      43.367  13.977  73.598  1.00  0.00           C  
ATOM   1117 HG21 VAL    82      43.107  14.624  72.759  1.00  0.00           H  
ATOM   1118 HG22 VAL    82      42.673  14.074  74.433  1.00  0.00           H  
ATOM   1119 HG23 VAL    82      44.366  14.169  73.989  1.00  0.00           H  
ATOM   1120  C   VAL    82      45.922  12.062  72.588  1.00  0.00           C  
ATOM   1121  O   VAL    82      46.378  10.958  72.868  1.00  0.00           O  
ATOM   1122  N   LYS    83      46.767  13.082  72.528  1.00  0.00           N  
ATOM   1123  H   LYS    83      46.343  13.958  72.256  1.00  0.00           H  
ATOM   1124  CA  LYS    83      48.224  12.924  72.791  1.00  0.00           C  
ATOM   1125  HA  LYS    83      48.660  12.020  72.366  1.00  0.00           H  
ATOM   1126  CB  LYS    83      49.031  14.014  72.102  1.00  0.00           C  
ATOM   1127  HB2 LYS    83      48.719  15.027  72.358  1.00  0.00           H  
ATOM   1128  HB3 LYS    83      50.083  13.894  72.359  1.00  0.00           H  
ATOM   1129  CG  LYS    83      49.054  13.892  70.523  1.00  0.00           C  
ATOM   1130  HG2 LYS    83      48.054  14.023  70.108  1.00  0.00           H  
ATOM   1131  HG3 LYS    83      49.678  14.679  70.100  1.00  0.00           H  
ATOM   1132  CD  LYS    83      49.622  12.560  69.975  1.00  0.00           C  
ATOM   1133  HD2 LYS    83      50.611  12.376  70.396  1.00  0.00           H  
ATOM   1134  HD3 LYS    83      49.016  11.704  70.274  1.00  0.00           H  
ATOM   1135  CE  LYS    83      49.649  12.355  68.469  1.00  0.00           C  
ATOM   1136  HE2 LYS    83      50.194  11.423  68.319  1.00  0.00           H  
ATOM   1137  HE3 LYS    83      50.183  13.227  68.092  1.00  0.00           H  
ATOM   1138  NZ  LYS    83      48.320  12.208  67.896  1.00  0.00           N  
ATOM   1139  HZ1 LYS    83      47.905  11.337  68.193  1.00  0.00           H  
ATOM   1140  HZ2 LYS    83      48.511  12.368  66.917  1.00  0.00           H  
ATOM   1141  HZ3 LYS    83      47.643  12.897  68.191  1.00  0.00           H  
ATOM   1142  C   LYS    83      48.552  12.874  74.305  1.00  0.00           C  
ATOM   1143  O   LYS    83      47.866  13.438  75.188  1.00  0.00           O  
ATOM   1144  N   SER    84      49.651  12.238  74.636  1.00  0.00           N  
ATOM   1145  H   SER    84      50.189  11.789  73.909  1.00  0.00           H  
ATOM   1146  CA  SER    84      50.212  12.208  76.082  1.00  0.00           C  
ATOM   1147  HA  SER    84      49.363  11.939  76.710  1.00  0.00           H  
ATOM   1148  CB  SER    84      51.321  11.154  76.285  1.00  0.00           C  
ATOM   1149  HB2 SER    84      52.170  11.484  75.685  1.00  0.00           H  
ATOM   1150  HB3 SER    84      50.921  10.244  75.839  1.00  0.00           H  
ATOM   1151  OG  SER    84      51.601  10.964  77.582  1.00  0.00           O  
ATOM   1152  HG  SER    84      52.290  11.600  77.789  1.00  0.00           H  
ATOM   1153  C   SER    84      50.740  13.612  76.374  1.00  0.00           C  
ATOM   1154  O   SER    84      51.260  14.345  75.516  1.00  0.00           O  
ATOM   1155  N   GLY    85      50.570  14.091  77.576  1.00  0.00           N  
ATOM   1156  H   GLY    85      50.187  13.498  78.298  1.00  0.00           H  
ATOM   1157  CA  GLY    85      50.980  15.391  78.103  1.00  0.00           C  
ATOM   1158  HA2 GLY    85      51.633  15.878  77.378  1.00  0.00           H  
ATOM   1159  HA3 GLY    85      51.448  15.284  79.082  1.00  0.00           H  
ATOM   1160  C   GLY    85      49.770  16.284  78.231  1.00  0.00           C  
ATOM   1161  O   GLY    85      48.620  15.970  78.037  1.00  0.00           O  
ATOM   1162  N   GLU    86      50.144  17.397  78.794  1.00  0.00           N  
ATOM   1163  H   GLU    86      51.118  17.614  78.947  1.00  0.00           H  
ATOM   1164  CA  GLU    86      49.073  18.349  79.127  1.00  0.00           C  
ATOM   1165  HA  GLU    86      48.225  17.879  79.624  1.00  0.00           H  
ATOM   1166  CB  GLU    86      49.570  19.333  80.282  1.00  0.00           C  
ATOM   1167  HB2 GLU    86      50.647  19.445  80.155  1.00  0.00           H  
ATOM   1168  HB3 GLU    86      49.036  20.283  80.281  1.00  0.00           H  
ATOM   1169  CG  GLU    86      49.400  18.641  81.642  1.00  0.00           C  
ATOM   1170  HG2 GLU    86      48.336  18.586  81.873  1.00  0.00           H  
ATOM   1171  HG3 GLU    86      49.988  19.126  82.421  1.00  0.00           H  
ATOM   1172  CD  GLU    86      49.851  17.152  81.721  1.00  0.00           C  
ATOM   1173  OE1 GLU    86      48.945  16.343  81.527  1.00  0.00           O  
ATOM   1174  OE2 GLU    86      50.991  16.801  82.097  1.00  0.00           O  
ATOM   1175  C   GLU    86      48.551  19.163  77.936  1.00  0.00           C  
ATOM   1176  O   GLU    86      47.382  19.564  77.960  1.00  0.00           O  
ATOM   1177  N   ARG    87      49.357  19.238  76.793  1.00  0.00           N  
ATOM   1178  H   ARG    87      50.131  18.591  76.821  1.00  0.00           H  
ATOM   1179  CA  ARG    87      49.133  19.889  75.459  1.00  0.00           C  
ATOM   1180  HA  ARG    87      49.286  20.957  75.612  1.00  0.00           H  
ATOM   1181  CB  ARG    87      50.304  19.536  74.516  1.00  0.00           C  
ATOM   1182  HB2 ARG    87      50.228  19.986  73.526  1.00  0.00           H  
ATOM   1183  HB3 ARG    87      51.140  19.984  75.053  1.00  0.00           H  
ATOM   1184  CG  ARG    87      50.541  18.069  74.254  1.00  0.00           C  
ATOM   1185  HG2 ARG    87      49.841  17.657  73.527  1.00  0.00           H  
ATOM   1186  HG3 ARG    87      50.542  17.549  75.213  1.00  0.00           H  
ATOM   1187  CD  ARG    87      52.017  17.919  73.748  1.00  0.00           C  
ATOM   1188  HD2 ARG    87      52.065  18.306  72.730  1.00  0.00           H  
ATOM   1189  HD3 ARG    87      52.696  18.374  74.470  1.00  0.00           H  
ATOM   1190  NE  ARG    87      52.340  16.467  73.679  1.00  0.00           N  
ATOM   1191  HE  ARG    87      52.316  16.033  74.591  1.00  0.00           H  
ATOM   1192  CZ  ARG    87      52.579  15.653  72.625  1.00  0.00           C  
ATOM   1193  NH1 ARG    87      52.494  15.995  71.345  1.00  0.00           N  
ATOM   1194 HH11 ARG    87      52.249  16.925  71.038  1.00  0.00           H  
ATOM   1195 HH12 ARG    87      52.902  15.441  70.605  1.00  0.00           H  
ATOM   1196  NH2 ARG    87      52.931  14.471  72.933  1.00  0.00           N  
ATOM   1197 HH21 ARG    87      53.165  14.405  73.913  1.00  0.00           H  
ATOM   1198 HH22 ARG    87      53.297  13.729  72.354  1.00  0.00           H  
ATOM   1199  C   ARG    87      47.756  19.544  74.863  1.00  0.00           C  
ATOM   1200  O   ARG    87      47.331  18.397  74.814  1.00  0.00           O  
ATOM   1201  N   ARG    88      47.034  20.582  74.464  1.00  0.00           N  
ATOM   1202  H   ARG    88      47.498  21.475  74.550  1.00  0.00           H  
ATOM   1203  CA  ARG    88      45.645  20.713  73.943  1.00  0.00           C  
ATOM   1204  HA  ARG    88      45.351  19.688  73.720  1.00  0.00           H  
ATOM   1205  CB  ARG    88      44.747  21.341  75.037  1.00  0.00           C  
ATOM   1206  HB2 ARG    88      45.194  21.108  76.003  1.00  0.00           H  
ATOM   1207  HB3 ARG    88      44.789  22.422  74.905  1.00  0.00           H  
ATOM   1208  CG  ARG    88      43.238  20.830  74.970  1.00  0.00           C  
ATOM   1209  HG2 ARG    88      43.273  19.741  74.940  1.00  0.00           H  
ATOM   1210  HG3 ARG    88      42.735  21.207  74.079  1.00  0.00           H  
ATOM   1211  CD  ARG    88      42.467  21.314  76.141  1.00  0.00           C  
ATOM   1212  HD2 ARG    88      42.614  22.393  76.177  1.00  0.00           H  
ATOM   1213  HD3 ARG    88      41.419  21.111  75.919  1.00  0.00           H  
ATOM   1214  NE  ARG    88      42.966  20.667  77.310  1.00  0.00           N  
ATOM   1215  HE  ARG    88      43.296  19.729  77.134  1.00  0.00           H  
ATOM   1216  CZ  ARG    88      43.069  21.058  78.540  1.00  0.00           C  
ATOM   1217  NH1 ARG    88      43.611  20.297  79.429  1.00  0.00           N  
ATOM   1218 HH11 ARG    88      44.079  19.450  79.140  1.00  0.00           H  
ATOM   1219 HH12 ARG    88      43.755  20.595  80.384  1.00  0.00           H  
ATOM   1220  NH2 ARG    88      42.723  22.257  78.941  1.00  0.00           N  
ATOM   1221 HH21 ARG    88      42.348  22.863  78.225  1.00  0.00           H  
ATOM   1222 HH22 ARG    88      43.187  22.535  79.794  1.00  0.00           H  
ATOM   1223  C   ARG    88      45.609  21.588  72.678  1.00  0.00           C  
ATOM   1224  O   ARG    88      46.493  22.430  72.417  1.00  0.00           O  
ATOM   1225  N   ALA    89      44.528  21.381  71.958  1.00  0.00           N  
ATOM   1226  H   ALA    89      43.888  20.664  72.267  1.00  0.00           H  
ATOM   1227  CA  ALA    89      44.243  22.130  70.726  1.00  0.00           C  
ATOM   1228  HA  ALA    89      44.704  23.113  70.813  1.00  0.00           H  
ATOM   1229  CB  ALA    89      44.934  21.405  69.558  1.00  0.00           C  
ATOM   1230  HB1 ALA    89      44.804  22.117  68.743  1.00  0.00           H  
ATOM   1231  HB2 ALA    89      46.008  21.362  69.738  1.00  0.00           H  
ATOM   1232  HB3 ALA    89      44.554  20.390  69.438  1.00  0.00           H  
ATOM   1233  C   ALA    89      42.729  22.314  70.463  1.00  0.00           C  
ATOM   1234  O   ALA    89      41.893  21.643  71.091  1.00  0.00           O  
ATOM   1235  N   ARG    90      42.333  23.136  69.467  1.00  0.00           N  
ATOM   1236  H   ARG    90      43.019  23.590  68.882  1.00  0.00           H  
ATOM   1237  CA  ARG    90      40.857  23.353  69.059  1.00  0.00           C  
ATOM   1238  HA  ARG    90      40.315  23.287  70.002  1.00  0.00           H  
ATOM   1239  CB  ARG    90      40.789  24.756  68.439  1.00  0.00           C  
ATOM   1240  HB2 ARG    90      41.582  25.412  68.798  1.00  0.00           H  
ATOM   1241  HB3 ARG    90      40.992  24.679  67.371  1.00  0.00           H  
ATOM   1242  CG  ARG    90      39.393  25.391  68.771  1.00  0.00           C  
ATOM   1243  HG2 ARG    90      39.428  25.612  69.838  1.00  0.00           H  
ATOM   1244  HG3 ARG    90      38.581  24.680  68.622  1.00  0.00           H  
ATOM   1245  CD  ARG    90      39.059  26.639  67.960  1.00  0.00           C  
ATOM   1246  HD2 ARG    90      39.572  26.589  67.000  1.00  0.00           H  
ATOM   1247  HD3 ARG    90      37.995  26.663  67.726  1.00  0.00           H  
ATOM   1248  NE  ARG    90      39.602  27.849  68.586  1.00  0.00           N  
ATOM   1249  HE  ARG    90      40.468  28.177  68.182  1.00  0.00           H  
ATOM   1250  CZ  ARG    90      39.005  28.665  69.412  1.00  0.00           C  
ATOM   1251  NH1 ARG    90      37.852  28.411  69.945  1.00  0.00           N  
ATOM   1252 HH11 ARG    90      37.247  27.660  69.645  1.00  0.00           H  
ATOM   1253 HH12 ARG    90      37.532  29.031  70.675  1.00  0.00           H  
ATOM   1254  NH2 ARG    90      39.553  29.759  69.745  1.00  0.00           N  
ATOM   1255 HH21 ARG    90      40.463  29.969  69.360  1.00  0.00           H  
ATOM   1256 HH22 ARG    90      39.122  30.273  70.500  1.00  0.00           H  
ATOM   1257  C   ARG    90      40.371  22.179  68.158  1.00  0.00           C  
ATOM   1258  O   ARG    90      41.213  21.805  67.369  1.00  0.00           O  
ATOM   1259  N   PRO    91      39.165  21.657  68.186  1.00  0.00           N  
ATOM   1260  CD  PRO    91      38.133  21.968  69.171  1.00  0.00           C  
ATOM   1261  HD2 PRO    91      37.489  22.759  68.786  1.00  0.00           H  
ATOM   1262  HD3 PRO    91      38.664  22.179  70.099  1.00  0.00           H  
ATOM   1263  CG  PRO    91      37.303  20.762  69.359  1.00  0.00           C  
ATOM   1264  HG2 PRO    91      37.783  20.096  70.076  1.00  0.00           H  
ATOM   1265  HG3 PRO    91      36.257  21.017  69.530  1.00  0.00           H  
ATOM   1266  CB  PRO    91      37.352  20.128  67.981  1.00  0.00           C  
ATOM   1267  HB2 PRO    91      36.671  20.652  67.310  1.00  0.00           H  
ATOM   1268  HB3 PRO    91      37.143  19.066  67.857  1.00  0.00           H  
ATOM   1269  CA  PRO    91      38.725  20.429  67.438  1.00  0.00           C  
ATOM   1270  HA  PRO    91      39.389  19.617  67.738  1.00  0.00           H  
ATOM   1271  C   PRO    91      38.844  20.541  65.872  1.00  0.00           C  
ATOM   1272  O   PRO    91      38.636  21.573  65.291  1.00  0.00           O  
ATOM   1273  N   GLY    92      38.978  19.420  65.157  1.00  0.00           N  
ATOM   1274  H   GLY    92      39.017  18.512  65.598  1.00  0.00           H  
ATOM   1275  CA  GLY    92      39.399  19.381  63.768  1.00  0.00           C  
ATOM   1276  HA2 GLY    92      39.067  18.430  63.352  1.00  0.00           H  
ATOM   1277  HA3 GLY    92      38.986  20.200  63.180  1.00  0.00           H  
ATOM   1278  C   GLY    92      40.881  19.523  63.587  1.00  0.00           C  
ATOM   1279  O   GLY    92      41.352  19.392  62.489  1.00  0.00           O  
ATOM   1280  N   THR    93      41.631  19.694  64.638  1.00  0.00           N  
ATOM   1281  H   THR    93      41.073  19.920  65.449  1.00  0.00           H  
ATOM   1282  CA  THR    93      43.078  19.639  64.786  1.00  0.00           C  
ATOM   1283  HA  THR    93      43.521  19.789  63.802  1.00  0.00           H  
ATOM   1284  CB  THR    93      43.810  20.568  65.751  1.00  0.00           C  
ATOM   1285  HB  THR    93      44.869  20.314  65.729  1.00  0.00           H  
ATOM   1286  CG2 THR    93      43.758  21.985  65.221  1.00  0.00           C  
ATOM   1287 HG21 THR    93      42.729  22.340  65.162  1.00  0.00           H  
ATOM   1288 HG22 THR    93      44.274  21.959  64.262  1.00  0.00           H  
ATOM   1289 HG23 THR    93      44.312  22.525  65.989  1.00  0.00           H  
ATOM   1290  OG1 THR    93      43.331  20.400  67.055  1.00  0.00           O  
ATOM   1291  HG1 THR    93      42.588  20.991  67.193  1.00  0.00           H  
ATOM   1292  C   THR    93      43.621  18.252  65.164  1.00  0.00           C  
ATOM   1293  O   THR    93      42.864  17.521  65.719  1.00  0.00           O  
ATOM   1294  N   TYR    94      44.885  17.829  64.957  1.00  0.00           N  
ATOM   1295  H   TYR    94      45.398  18.498  64.401  1.00  0.00           H  
ATOM   1296  CA  TYR    94      45.750  16.906  65.615  1.00  0.00           C  
ATOM   1297  HA  TYR    94      45.142  16.491  66.418  1.00  0.00           H  
ATOM   1298  CB  TYR    94      46.054  15.742  64.673  1.00  0.00           C  
ATOM   1299  HB2 TYR    94      46.342  14.928  65.338  1.00  0.00           H  
ATOM   1300  HB3 TYR    94      45.106  15.414  64.246  1.00  0.00           H  
ATOM   1301  CG  TYR    94      46.936  16.061  63.468  1.00  0.00           C  
ATOM   1302  CD1 TYR    94      48.327  16.109  63.508  1.00  0.00           C  
ATOM   1303  HD1 TYR    94      48.860  15.829  64.404  1.00  0.00           H  
ATOM   1304  CE1 TYR    94      49.104  16.510  62.425  1.00  0.00           C  
ATOM   1305  HE1 TYR    94      50.184  16.507  62.412  1.00  0.00           H  
ATOM   1306  CZ  TYR    94      48.449  16.524  61.239  1.00  0.00           C  
ATOM   1307  OH  TYR    94      49.254  16.755  60.155  1.00  0.00           O  
ATOM   1308  HH  TYR    94      50.179  16.667  60.399  1.00  0.00           H  
ATOM   1309  CE2 TYR    94      47.111  16.486  61.132  1.00  0.00           C  
ATOM   1310  HE2 TYR    94      46.630  16.608  60.172  1.00  0.00           H  
ATOM   1311  CD2 TYR    94      46.350  16.336  62.231  1.00  0.00           C  
ATOM   1312  HD2 TYR    94      45.285  16.477  62.121  1.00  0.00           H  
ATOM   1313  C   TYR    94      47.026  17.565  66.234  1.00  0.00           C  
ATOM   1314  O   TYR    94      47.545  18.569  65.702  1.00  0.00           O  
ATOM   1315  N   LEU    95      47.509  16.978  67.343  1.00  0.00           N  
ATOM   1316  H   LEU    95      46.908  16.233  67.666  1.00  0.00           H  
ATOM   1317  CA  LEU    95      48.867  17.200  67.881  1.00  0.00           C  
ATOM   1318  HA  LEU    95      49.286  18.095  67.421  1.00  0.00           H  
ATOM   1319  CB  LEU    95      48.790  17.379  69.417  1.00  0.00           C  
ATOM   1320  HB2 LEU    95      49.821  17.302  69.763  1.00  0.00           H  
ATOM   1321  HB3 LEU    95      48.153  16.593  69.822  1.00  0.00           H  
ATOM   1322  CG  LEU    95      48.089  18.656  69.946  1.00  0.00           C  
ATOM   1323  HG  LEU    95      47.781  19.245  69.083  1.00  0.00           H  
ATOM   1324  CD1 LEU    95      46.927  18.397  70.951  1.00  0.00           C  
ATOM   1325 HD11 LEU    95      46.670  19.400  71.291  1.00  0.00           H  
ATOM   1326 HD12 LEU    95      47.264  17.846  71.829  1.00  0.00           H  
ATOM   1327 HD13 LEU    95      46.113  17.959  70.373  1.00  0.00           H  
ATOM   1328  CD2 LEU    95      49.080  19.483  70.740  1.00  0.00           C  
ATOM   1329 HD21 LEU    95      48.608  20.309  71.272  1.00  0.00           H  
ATOM   1330 HD22 LEU    95      49.548  18.819  71.468  1.00  0.00           H  
ATOM   1331 HD23 LEU    95      49.922  19.755  70.103  1.00  0.00           H  
ATOM   1332  C   LEU    95      49.842  16.111  67.392  1.00  0.00           C  
ATOM   1333  O   LEU    95      49.448  14.999  66.965  1.00  0.00           O  
ATOM   1334  N   LEU    96      51.110  16.445  67.374  1.00  0.00           N  
ATOM   1335  H   LEU    96      51.403  17.281  67.859  1.00  0.00           H  
ATOM   1336  CA  LEU    96      52.167  15.577  66.826  1.00  0.00           C  
ATOM   1337  HA  LEU    96      51.848  15.164  65.869  1.00  0.00           H  
ATOM   1338  CB  LEU    96      53.470  16.435  66.548  1.00  0.00           C  
ATOM   1339  HB2 LEU    96      53.729  16.810  67.538  1.00  0.00           H  
ATOM   1340  HB3 LEU    96      54.254  15.741  66.248  1.00  0.00           H  
ATOM   1341  CG  LEU    96      53.262  17.574  65.495  1.00  0.00           C  
ATOM   1342  HG  LEU    96      52.364  18.177  65.632  1.00  0.00           H  
ATOM   1343  CD1 LEU    96      54.442  18.616  65.742  1.00  0.00           C  
ATOM   1344 HD11 LEU    96      54.325  18.840  66.802  1.00  0.00           H  
ATOM   1345 HD12 LEU    96      55.416  18.189  65.502  1.00  0.00           H  
ATOM   1346 HD13 LEU    96      54.167  19.540  65.235  1.00  0.00           H  
ATOM   1347  CD2 LEU    96      53.365  17.123  64.022  1.00  0.00           C  
ATOM   1348 HD21 LEU    96      53.489  17.972  63.350  1.00  0.00           H  
ATOM   1349 HD22 LEU    96      54.251  16.493  63.941  1.00  0.00           H  
ATOM   1350 HD23 LEU    96      52.501  16.507  63.771  1.00  0.00           H  
ATOM   1351  C   LEU    96      52.407  14.252  67.642  1.00  0.00           C  
ATOM   1352  O   LEU    96      52.342  14.240  68.859  1.00  0.00           O  
ATOM   1353  N   GLN    97      52.792  13.084  67.040  1.00  0.00           N  
ATOM   1354  H   GLN    97      52.809  13.088  66.031  1.00  0.00           H  
ATOM   1355  CA  GLN    97      53.118  11.818  67.680  1.00  0.00           C  
ATOM   1356  HA  GLN    97      52.451  11.636  68.523  1.00  0.00           H  
ATOM   1357  CB  GLN    97      52.766  10.677  66.754  1.00  0.00           C  
ATOM   1358  HB2 GLN    97      51.691  10.807  66.629  1.00  0.00           H  
ATOM   1359  HB3 GLN    97      53.194  10.914  65.780  1.00  0.00           H  
ATOM   1360  CG  GLN    97      53.111   9.289  67.177  1.00  0.00           C  
ATOM   1361  HG2 GLN    97      54.108   9.086  66.786  1.00  0.00           H  
ATOM   1362  HG3 GLN    97      53.116   9.229  68.265  1.00  0.00           H  
ATOM   1363  CD  GLN    97      52.115   8.238  66.662  1.00  0.00           C  
ATOM   1364  OE1 GLN    97      51.130   8.549  66.011  1.00  0.00           O  
ATOM   1365  NE2 GLN    97      52.401   6.951  66.872  1.00  0.00           N  
ATOM   1366 HE21 GLN    97      53.309   6.683  67.224  1.00  0.00           H  
ATOM   1367 HE22 GLN    97      51.837   6.201  66.500  1.00  0.00           H  
ATOM   1368  C   GLN    97      54.533  11.720  68.288  1.00  0.00           C  
ATOM   1369  O   GLN    97      54.698  11.284  69.400  1.00  0.00           O  
ATOM   1370  N   ASP    98      55.585  12.191  67.589  1.00  0.00           N  
ATOM   1371  H   ASP    98      55.377  12.675  66.727  1.00  0.00           H  
ATOM   1372  CA  ASP    98      56.989  12.233  67.997  1.00  0.00           C  
ATOM   1373  HA  ASP    98      57.084  12.255  69.082  1.00  0.00           H  
ATOM   1374  CB  ASP    98      57.535  10.886  67.543  1.00  0.00           C  
ATOM   1375  HB2 ASP    98      57.479  10.805  66.458  1.00  0.00           H  
ATOM   1376  HB3 ASP    98      56.884  10.108  67.941  1.00  0.00           H  
ATOM   1377  CG  ASP    98      58.894  10.522  68.127  1.00  0.00           C  
ATOM   1378  OD1 ASP    98      59.322  11.177  69.123  1.00  0.00           O  
ATOM   1379  OD2 ASP    98      59.411   9.443  67.782  1.00  0.00           O  
ATOM   1380  C   ASP    98      57.889  13.414  67.558  1.00  0.00           C  
ATOM   1381  O   ASP    98      57.510  14.047  66.626  1.00  0.00           O  
ATOM   1382  N   GLY    99      58.995  13.778  68.228  1.00  0.00           N  
ATOM   1383  H   GLY    99      59.121  13.380  69.147  1.00  0.00           H  
ATOM   1384  CA  GLY    99      59.952  14.827  67.799  1.00  0.00           C  
ATOM   1385  HA2 GLY    99      60.865  14.555  68.328  1.00  0.00           H  
ATOM   1386  HA3 GLY    99      59.928  14.809  66.709  1.00  0.00           H  
ATOM   1387  C   GLY    99      59.498  16.237  68.158  1.00  0.00           C  
ATOM   1388  O   GLY    99      60.293  17.197  67.927  1.00  0.00           O  
ATOM   1389  N   TYR   100      58.339  16.448  68.816  1.00  0.00           N  
ATOM   1390  H   TYR   100      57.900  15.580  69.087  1.00  0.00           H  
ATOM   1391  CA  TYR   100      57.736  17.767  69.288  1.00  0.00           C  
ATOM   1392  HA  TYR   100      57.672  18.469  68.457  1.00  0.00           H  
ATOM   1393  CB  TYR   100      56.319  17.506  69.735  1.00  0.00           C  
ATOM   1394  HB2 TYR   100      55.765  17.066  68.907  1.00  0.00           H  
ATOM   1395  HB3 TYR   100      55.888  18.482  69.960  1.00  0.00           H  
ATOM   1396  CG  TYR   100      56.205  16.452  70.785  1.00  0.00           C  
ATOM   1397  CD1 TYR   100      56.505  16.648  72.191  1.00  0.00           C  
ATOM   1398  HD1 TYR   100      56.724  17.683  72.407  1.00  0.00           H  
ATOM   1399  CE1 TYR   100      56.560  15.541  73.060  1.00  0.00           C  
ATOM   1400  HE1 TYR   100      56.850  15.677  74.091  1.00  0.00           H  
ATOM   1401  CZ  TYR   100      56.145  14.245  72.657  1.00  0.00           C  
ATOM   1402  OH  TYR   100      56.082  13.266  73.531  1.00  0.00           O  
ATOM   1403  HH  TYR   100      55.984  13.705  74.379  1.00  0.00           H  
ATOM   1404  CE2 TYR   100      55.779  14.034  71.295  1.00  0.00           C  
ATOM   1405  HE2 TYR   100      55.486  13.057  70.939  1.00  0.00           H  
ATOM   1406  CD2 TYR   100      55.938  15.144  70.332  1.00  0.00           C  
ATOM   1407  HD2 TYR   100      55.619  14.899  69.330  1.00  0.00           H  
ATOM   1408  C   TYR   100      58.592  18.446  70.386  1.00  0.00           C  
ATOM   1409  O   TYR   100      58.687  19.665  70.634  1.00  0.00           O  
ATOM   1410  N   ALA   101      59.375  17.631  71.245  1.00  0.00           N  
ATOM   1411  H   ALA   101      59.292  16.658  70.987  1.00  0.00           H  
ATOM   1412  CA  ALA   101      60.174  17.966  72.440  1.00  0.00           C  
ATOM   1413  HA  ALA   101      60.564  18.980  72.345  1.00  0.00           H  
ATOM   1414  CB  ALA   101      59.321  17.824  73.679  1.00  0.00           C  
ATOM   1415  HB1 ALA   101      59.154  16.769  73.898  1.00  0.00           H  
ATOM   1416  HB2 ALA   101      58.360  18.290  73.462  1.00  0.00           H  
ATOM   1417  HB3 ALA   101      59.814  18.359  74.491  1.00  0.00           H  
ATOM   1418  C   ALA   101      61.471  17.206  72.435  1.00  0.00           C  
ATOM   1419  O   ALA   101      61.665  16.280  73.225  1.00  0.00           O  
ATOM   1420  N   PHE   102      62.154  17.482  71.356  1.00  0.00           N  
ATOM   1421  H   PHE   102      61.822  18.177  70.702  1.00  0.00           H  
ATOM   1422  CA  PHE   102      63.302  16.706  71.018  1.00  0.00           C  
ATOM   1423  HA  PHE   102      62.979  15.665  71.008  1.00  0.00           H  
ATOM   1424  CB  PHE   102      63.694  17.093  69.562  1.00  0.00           C  
ATOM   1425  HB2 PHE   102      64.217  18.048  69.616  1.00  0.00           H  
ATOM   1426  HB3 PHE   102      62.789  17.187  68.961  1.00  0.00           H  
ATOM   1427  CG  PHE   102      64.722  16.121  68.918  1.00  0.00           C  
ATOM   1428  CD1 PHE   102      64.245  14.910  68.471  1.00  0.00           C  
ATOM   1429  HD1 PHE   102      63.188  14.701  68.553  1.00  0.00           H  
ATOM   1430  CE1 PHE   102      65.138  13.916  68.108  1.00  0.00           C  
ATOM   1431  HE1 PHE   102      64.721  12.955  67.846  1.00  0.00           H  
ATOM   1432  CZ  PHE   102      66.488  14.212  67.984  1.00  0.00           C  
ATOM   1433  HZ  PHE   102      67.202  13.476  67.647  1.00  0.00           H  
ATOM   1434  CE2 PHE   102      66.945  15.543  68.304  1.00  0.00           C  
ATOM   1435  HE2 PHE   102      67.973  15.811  68.109  1.00  0.00           H  
ATOM   1436  CD2 PHE   102      66.076  16.460  68.908  1.00  0.00           C  
ATOM   1437  HD2 PHE   102      66.435  17.356  69.393  1.00  0.00           H  
ATOM   1438  C   PHE   102      64.478  16.788  72.013  1.00  0.00           C  
ATOM   1439  O   PHE   102      64.708  17.858  72.617  1.00  0.00           O  
ATOM   1440  N   PRO   103      65.266  15.705  72.256  1.00  0.00           N  
ATOM   1441  CD  PRO   103      64.993  14.417  71.784  1.00  0.00           C  
ATOM   1442  HD2 PRO   103      65.079  14.470  70.699  1.00  0.00           H  
ATOM   1443  HD3 PRO   103      63.980  14.055  71.957  1.00  0.00           H  
ATOM   1444  CG  PRO   103      66.130  13.511  72.244  1.00  0.00           C  
ATOM   1445  HG2 PRO   103      65.824  13.014  73.164  1.00  0.00           H  
ATOM   1446  HG3 PRO   103      66.518  12.788  71.526  1.00  0.00           H  
ATOM   1447  CB  PRO   103      67.238  14.478  72.577  1.00  0.00           C  
ATOM   1448  HB2 PRO   103      67.709  14.731  71.628  1.00  0.00           H  
ATOM   1449  HB3 PRO   103      67.972  14.055  73.262  1.00  0.00           H  
ATOM   1450  CA  PRO   103      66.506  15.708  73.059  1.00  0.00           C  
ATOM   1451  HA  PRO   103      66.318  15.592  74.126  1.00  0.00           H  
ATOM   1452  C   PRO   103      67.499  16.851  72.913  1.00  0.00           C  
ATOM   1453  O   PRO   103      67.685  17.326  71.787  1.00  0.00           O  
ATOM   1454  N   GLY   104      68.121  17.386  73.973  1.00  0.00           N  
ATOM   1455  H   GLY   104      67.835  17.032  74.875  1.00  0.00           H  
ATOM   1456  CA  GLY   104      69.044  18.486  73.870  1.00  0.00           C  
ATOM   1457  HA2 GLY   104      69.865  18.113  73.259  1.00  0.00           H  
ATOM   1458  HA3 GLY   104      69.465  18.714  74.849  1.00  0.00           H  
ATOM   1459  C   GLY   104      68.448  19.786  73.362  1.00  0.00           C  
ATOM   1460  O   GLY   104      69.245  20.688  73.134  1.00  0.00           O  
ATOM   1461  N   GLU   105      67.143  19.986  73.101  1.00  0.00           N  
ATOM   1462  H   GLU   105      66.563  19.163  73.180  1.00  0.00           H  
ATOM   1463  CA  GLU   105      66.480  21.223  72.479  1.00  0.00           C  
ATOM   1464  HA  GLU   105      67.270  21.970  72.394  1.00  0.00           H  
ATOM   1465  CB  GLU   105      65.799  20.853  71.180  1.00  0.00           C  
ATOM   1466  HB2 GLU   105      65.491  21.809  70.757  1.00  0.00           H  
ATOM   1467  HB3 GLU   105      64.953  20.205  71.408  1.00  0.00           H  
ATOM   1468  CG  GLU   105      66.765  20.198  70.121  1.00  0.00           C  
ATOM   1469  HG2 GLU   105      66.967  19.136  70.257  1.00  0.00           H  
ATOM   1470  HG3 GLU   105      66.263  20.223  69.154  1.00  0.00           H  
ATOM   1471  CD  GLU   105      68.074  20.982  70.103  1.00  0.00           C  
ATOM   1472  OE1 GLU   105      68.017  22.205  70.037  1.00  0.00           O  
ATOM   1473  OE2 GLU   105      69.181  20.458  69.825  1.00  0.00           O  
ATOM   1474  C   GLU   105      65.320  21.862  73.345  1.00  0.00           C  
ATOM   1475  O   GLU   105      64.814  21.177  74.242  1.00  0.00           O  
ATOM   1476  N   ASP   106      64.798  23.074  73.140  1.00  0.00           N  
ATOM   1477  H   ASP   106      65.091  23.584  72.319  1.00  0.00           H  
ATOM   1478  CA  ASP   106      63.501  23.518  73.810  1.00  0.00           C  
ATOM   1479  HA  ASP   106      63.431  23.076  74.804  1.00  0.00           H  
ATOM   1480  CB  ASP   106      63.448  25.023  73.923  1.00  0.00           C  
ATOM   1481  HB2 ASP   106      63.553  25.520  72.959  1.00  0.00           H  
ATOM   1482  HB3 ASP   106      62.455  25.344  74.240  1.00  0.00           H  
ATOM   1483  CG  ASP   106      64.588  25.512  74.810  1.00  0.00           C  
ATOM   1484  OD1 ASP   106      64.663  25.035  75.977  1.00  0.00           O  
ATOM   1485  OD2 ASP   106      65.195  26.552  74.499  1.00  0.00           O  
ATOM   1486  C   ASP   106      62.292  22.967  72.949  1.00  0.00           C  
ATOM   1487  O   ASP   106      61.315  22.619  73.522  1.00  0.00           O  
ATOM   1488  N   GLY   107      62.431  22.763  71.628  1.00  0.00           N  
ATOM   1489  H   GLY   107      63.328  22.983  71.220  1.00  0.00           H  
ATOM   1490  CA  GLY   107      61.375  22.279  70.667  1.00  0.00           C  
ATOM   1491  HA2 GLY   107      61.788  22.258  69.659  1.00  0.00           H  
ATOM   1492  HA3 GLY   107      61.175  21.225  70.857  1.00  0.00           H  
ATOM   1493  C   GLY   107      60.015  23.052  70.701  1.00  0.00           C  
ATOM   1494  O   GLY   107      60.033  24.225  70.962  1.00  0.00           O  
ATOM   1495  N   MET   108      58.937  22.499  70.388  1.00  0.00           N  
ATOM   1496  H   MET   108      59.021  21.504  70.240  1.00  0.00           H  
ATOM   1497  CA  MET   108      57.525  22.981  70.254  1.00  0.00           C  
ATOM   1498  HA  MET   108      57.330  23.823  70.917  1.00  0.00           H  
ATOM   1499  CB  MET   108      57.288  23.491  68.828  1.00  0.00           C  
ATOM   1500  HB2 MET   108      57.339  22.728  68.051  1.00  0.00           H  
ATOM   1501  HB3 MET   108      56.258  23.847  68.802  1.00  0.00           H  
ATOM   1502  CG  MET   108      58.194  24.706  68.368  1.00  0.00           C  
ATOM   1503  HG2 MET   108      59.237  24.390  68.379  1.00  0.00           H  
ATOM   1504  HG3 MET   108      58.099  25.500  69.109  1.00  0.00           H  
ATOM   1505  SD  MET   108      57.681  25.303  66.744  1.00  0.00           S  
ATOM   1506  CE  MET   108      58.634  26.831  66.606  1.00  0.00           C  
ATOM   1507  HE1 MET   108      59.673  26.590  66.830  1.00  0.00           H  
ATOM   1508  HE2 MET   108      58.555  27.307  65.628  1.00  0.00           H  
ATOM   1509  HE3 MET   108      58.403  27.543  67.399  1.00  0.00           H  
ATOM   1510  C   MET   108      56.444  21.908  70.658  1.00  0.00           C  
ATOM   1511  O   MET   108      55.749  21.229  69.850  1.00  0.00           O  
ATOM   1512  N   PRO   109      56.342  21.651  71.991  1.00  0.00           N  
ATOM   1513  CD  PRO   109      56.959  22.303  73.129  1.00  0.00           C  
ATOM   1514  HD2 PRO   109      58.010  22.515  72.929  1.00  0.00           H  
ATOM   1515  HD3 PRO   109      56.415  23.223  73.344  1.00  0.00           H  
ATOM   1516  CG  PRO   109      56.855  21.252  74.257  1.00  0.00           C  
ATOM   1517  HG2 PRO   109      57.693  20.574  74.096  1.00  0.00           H  
ATOM   1518  HG3 PRO   109      56.858  21.756  75.223  1.00  0.00           H  
ATOM   1519  CB  PRO   109      55.527  20.575  74.004  1.00  0.00           C  
ATOM   1520  HB2 PRO   109      54.716  21.248  74.285  1.00  0.00           H  
ATOM   1521  HB3 PRO   109      55.513  19.614  74.519  1.00  0.00           H  
ATOM   1522  CA  PRO   109      55.514  20.531  72.478  1.00  0.00           C  
ATOM   1523  HA  PRO   109      55.924  19.585  72.126  1.00  0.00           H  
ATOM   1524  C   PRO   109      54.093  20.651  72.014  1.00  0.00           C  
ATOM   1525  O   PRO   109      53.524  19.659  71.572  1.00  0.00           O  
ATOM   1526  N   VAL   110      53.518  21.870  72.098  1.00  0.00           N  
ATOM   1527  H   VAL   110      54.073  22.697  72.268  1.00  0.00           H  
ATOM   1528  CA  VAL   110      52.095  22.017  71.968  1.00  0.00           C  
ATOM   1529  HA  VAL   110      51.658  21.064  72.267  1.00  0.00           H  
ATOM   1530  CB  VAL   110      51.477  23.090  72.936  1.00  0.00           C  
ATOM   1531  HB  VAL   110      51.681  24.101  72.582  1.00  0.00           H  
ATOM   1532  CG1 VAL   110      50.013  22.925  73.321  1.00  0.00           C  
ATOM   1533 HG11 VAL   110      49.649  23.785  73.883  1.00  0.00           H  
ATOM   1534 HG12 VAL   110      49.885  22.079  73.997  1.00  0.00           H  
ATOM   1535 HG13 VAL   110      49.367  22.643  72.490  1.00  0.00           H  
ATOM   1536  CG2 VAL   110      52.195  23.049  74.298  1.00  0.00           C  
ATOM   1537 HG21 VAL   110      53.274  23.179  74.216  1.00  0.00           H  
ATOM   1538 HG22 VAL   110      51.810  23.725  75.061  1.00  0.00           H  
ATOM   1539 HG23 VAL   110      52.078  22.081  74.786  1.00  0.00           H  
ATOM   1540  C   VAL   110      51.621  22.335  70.525  1.00  0.00           C  
ATOM   1541  O   VAL   110      50.451  22.681  70.239  1.00  0.00           O  
ATOM   1542  N   ALA   111      52.541  22.220  69.561  1.00  0.00           N  
ATOM   1543  H   ALA   111      53.406  21.769  69.820  1.00  0.00           H  
ATOM   1544  CA  ALA   111      52.303  22.292  68.101  1.00  0.00           C  
ATOM   1545  HA  ALA   111      51.855  23.280  67.987  1.00  0.00           H  
ATOM   1546  CB  ALA   111      53.694  22.132  67.354  1.00  0.00           C  
ATOM   1547  HB1 ALA   111      54.288  21.278  67.680  1.00  0.00           H  
ATOM   1548  HB2 ALA   111      53.649  22.126  66.265  1.00  0.00           H  
ATOM   1549  HB3 ALA   111      54.250  23.053  67.531  1.00  0.00           H  
ATOM   1550  C   ALA   111      51.243  21.322  67.569  1.00  0.00           C  
ATOM   1551  O   ALA   111      51.316  20.175  67.945  1.00  0.00           O  
ATOM   1552  N   ALA   112      50.270  21.819  66.830  1.00  0.00           N  
ATOM   1553  H   ALA   112      50.281  22.799  66.584  1.00  0.00           H  
ATOM   1554  CA  ALA   112      49.191  21.116  66.182  1.00  0.00           C  
ATOM   1555  HA  ALA   112      49.340  20.037  66.165  1.00  0.00           H  
ATOM   1556  CB  ALA   112      47.969  21.387  67.125  1.00  0.00           C  
ATOM   1557  HB1 ALA   112      48.225  21.039  68.126  1.00  0.00           H  
ATOM   1558  HB2 ALA   112      47.642  22.424  67.192  1.00  0.00           H  
ATOM   1559  HB3 ALA   112      47.088  20.844  66.782  1.00  0.00           H  
ATOM   1560  C   ALA   112      48.868  21.710  64.824  1.00  0.00           C  
ATOM   1561  O   ALA   112      49.249  22.824  64.456  1.00  0.00           O  
ATOM   1562  N   MET   113      48.228  20.877  63.920  1.00  0.00           N  
ATOM   1563  H   MET   113      47.835  20.026  64.299  1.00  0.00           H  
ATOM   1564  CA  MET   113      47.597  21.317  62.671  1.00  0.00           C  
ATOM   1565  HA  MET   113      47.282  22.360  62.682  1.00  0.00           H  
ATOM   1566  CB  MET   113      48.715  21.169  61.589  1.00  0.00           C  
ATOM   1567  HB2 MET   113      49.513  21.886  61.785  1.00  0.00           H  
ATOM   1568  HB3 MET   113      48.322  21.461  60.615  1.00  0.00           H  
ATOM   1569  CG  MET   113      49.416  19.824  61.391  1.00  0.00           C  
ATOM   1570  HG2 MET   113      48.656  19.045  61.337  1.00  0.00           H  
ATOM   1571  HG3 MET   113      49.973  19.864  60.455  1.00  0.00           H  
ATOM   1572  SD  MET   113      50.708  19.503  62.616  1.00  0.00           S  
ATOM   1573  CE  MET   113      52.068  20.584  62.112  1.00  0.00           C  
ATOM   1574  HE1 MET   113      52.840  20.612  62.881  1.00  0.00           H  
ATOM   1575  HE2 MET   113      51.830  21.644  62.020  1.00  0.00           H  
ATOM   1576  HE3 MET   113      52.356  20.174  61.144  1.00  0.00           H  
ATOM   1577  C   MET   113      46.335  20.548  62.336  1.00  0.00           C  
ATOM   1578  O   MET   113      45.819  19.800  63.156  1.00  0.00           O  
ATOM   1579  N   SER   114      45.824  20.646  61.066  1.00  0.00           N  
ATOM   1580  H   SER   114      46.281  21.242  60.391  1.00  0.00           H  
ATOM   1581  CA  SER   114      44.758  19.739  60.442  1.00  0.00           C  
ATOM   1582  HA  SER   114      44.577  18.894  61.107  1.00  0.00           H  
ATOM   1583  CB  SER   114      43.298  20.411  60.393  1.00  0.00           C  
ATOM   1584  HB2 SER   114      42.649  19.543  60.269  1.00  0.00           H  
ATOM   1585  HB3 SER   114      43.051  20.939  61.314  1.00  0.00           H  
ATOM   1586  OG  SER   114      43.112  21.396  59.320  1.00  0.00           O  
ATOM   1587  HG  SER   114      42.523  21.031  58.656  1.00  0.00           H  
ATOM   1588  C   SER   114      45.099  19.193  59.015  1.00  0.00           C  
ATOM   1589  O   SER   114      46.060  19.618  58.459  1.00  0.00           O  
ATOM   1590  N   SER   115      44.278  18.262  58.445  1.00  0.00           N  
ATOM   1591  H   SER   115      43.470  17.957  58.968  1.00  0.00           H  
ATOM   1592  CA  SER   115      44.469  17.840  57.064  1.00  0.00           C  
ATOM   1593  HA  SER   115      44.827  18.643  56.420  1.00  0.00           H  
ATOM   1594  CB  SER   115      45.483  16.678  57.186  1.00  0.00           C  
ATOM   1595  HB2 SER   115      46.436  17.121  57.476  1.00  0.00           H  
ATOM   1596  HB3 SER   115      45.086  15.920  57.860  1.00  0.00           H  
ATOM   1597  OG  SER   115      45.588  16.064  55.946  1.00  0.00           O  
ATOM   1598  HG  SER   115      45.996  16.717  55.373  1.00  0.00           H  
ATOM   1599  C   SER   115      43.152  17.338  56.432  1.00  0.00           C  
ATOM   1600  O   SER   115      42.535  16.347  56.819  1.00  0.00           O  
ATOM   1601  N   ASN   116      42.775  18.068  55.421  1.00  0.00           N  
ATOM   1602  H   ASN   116      43.346  18.835  55.096  1.00  0.00           H  
ATOM   1603  CA  ASN   116      41.463  18.067  54.814  1.00  0.00           C  
ATOM   1604  HA  ASN   116      41.281  17.066  54.424  1.00  0.00           H  
ATOM   1605  CB  ASN   116      40.380  18.584  55.788  1.00  0.00           C  
ATOM   1606  HB2 ASN   116      39.557  18.907  55.151  1.00  0.00           H  
ATOM   1607  HB3 ASN   116      40.076  17.787  56.466  1.00  0.00           H  
ATOM   1608  CG  ASN   116      40.715  19.819  56.595  1.00  0.00           C  
ATOM   1609  OD1 ASN   116      41.445  19.845  57.578  1.00  0.00           O  
ATOM   1610  ND2 ASN   116      40.470  20.959  56.045  1.00  0.00           N  
ATOM   1611 HD21 ASN   116      40.038  20.882  55.135  1.00  0.00           H  
ATOM   1612 HD22 ASN   116      41.051  21.664  56.476  1.00  0.00           H  
ATOM   1613  C   ASN   116      41.559  18.936  53.550  1.00  0.00           C  
ATOM   1614  O   ASN   116      42.407  19.836  53.498  1.00  0.00           O  
ATOM   1615  N   VAL   117      40.547  18.934  52.633  1.00  0.00           N  
ATOM   1616  H   VAL   117      39.812  18.246  52.550  1.00  0.00           H  
ATOM   1617  CA  VAL   117      40.508  19.966  51.693  1.00  0.00           C  
ATOM   1618  HA  VAL   117      41.494  20.093  51.247  1.00  0.00           H  
ATOM   1619  CB  VAL   117      39.485  19.781  50.541  1.00  0.00           C  
ATOM   1620  HB  VAL   117      38.460  19.733  50.911  1.00  0.00           H  
ATOM   1621  CG1 VAL   117      39.524  20.904  49.569  1.00  0.00           C  
ATOM   1622 HG11 VAL   117      40.475  21.117  49.080  1.00  0.00           H  
ATOM   1623 HG12 VAL   117      39.182  21.829  50.032  1.00  0.00           H  
ATOM   1624 HG13 VAL   117      38.804  20.793  48.759  1.00  0.00           H  
ATOM   1625  CG2 VAL   117      39.724  18.528  49.699  1.00  0.00           C  
ATOM   1626 HG21 VAL   117      38.990  18.490  48.893  1.00  0.00           H  
ATOM   1627 HG22 VAL   117      40.752  18.514  49.339  1.00  0.00           H  
ATOM   1628 HG23 VAL   117      39.503  17.664  50.326  1.00  0.00           H  
ATOM   1629  C   VAL   117      40.179  21.237  52.457  1.00  0.00           C  
ATOM   1630  O   VAL   117      39.359  21.214  53.335  1.00  0.00           O  
ATOM   1631  N   GLY   118      40.765  22.292  51.971  1.00  0.00           N  
ATOM   1632  H   GLY   118      41.421  22.158  51.215  1.00  0.00           H  
ATOM   1633  CA  GLY   118      40.866  23.589  52.584  1.00  0.00           C  
ATOM   1634  HA2 GLY   118      39.919  24.045  52.873  1.00  0.00           H  
ATOM   1635  HA3 GLY   118      41.328  24.165  51.783  1.00  0.00           H  
ATOM   1636  C   GLY   118      41.837  23.825  53.779  1.00  0.00           C  
ATOM   1637  O   GLY   118      41.820  24.946  54.313  1.00  0.00           O  
ATOM   1638  N   GLY   119      42.705  22.822  54.023  1.00  0.00           N  
ATOM   1639  H   GLY   119      42.612  21.907  53.605  1.00  0.00           H  
ATOM   1640  CA  GLY   119      43.740  23.074  55.039  1.00  0.00           C  
ATOM   1641  HA2 GLY   119      44.432  23.761  54.552  1.00  0.00           H  
ATOM   1642  HA3 GLY   119      44.261  22.131  55.202  1.00  0.00           H  
ATOM   1643  C   GLY   119      43.209  23.508  56.384  1.00  0.00           C  
ATOM   1644  O   GLY   119      42.078  23.388  56.731  1.00  0.00           O  
ATOM   1645  N   MET   120      44.117  24.085  57.199  1.00  0.00           N  
ATOM   1646  H   MET   120      45.038  24.261  56.823  1.00  0.00           H  
ATOM   1647  CA  MET   120      43.726  24.543  58.514  1.00  0.00           C  
ATOM   1648  HA  MET   120      43.239  23.707  59.016  1.00  0.00           H  
ATOM   1649  CB  MET   120      45.003  24.925  59.309  1.00  0.00           C  
ATOM   1650  HB2 MET   120      45.705  25.311  58.570  1.00  0.00           H  
ATOM   1651  HB3 MET   120      44.738  25.620  60.105  1.00  0.00           H  
ATOM   1652  CG  MET   120      45.608  23.836  60.043  1.00  0.00           C  
ATOM   1653  HG2 MET   120      44.806  23.474  60.685  1.00  0.00           H  
ATOM   1654  HG3 MET   120      45.979  23.108  59.322  1.00  0.00           H  
ATOM   1655  SD  MET   120      46.872  24.425  61.236  1.00  0.00           S  
ATOM   1656  CE  MET   120      48.259  24.835  60.173  1.00  0.00           C  
ATOM   1657  HE1 MET   120      47.997  24.753  59.118  1.00  0.00           H  
ATOM   1658  HE2 MET   120      49.014  24.050  60.214  1.00  0.00           H  
ATOM   1659  HE3 MET   120      48.649  25.850  60.249  1.00  0.00           H  
ATOM   1660  C   MET   120      42.755  25.702  58.555  1.00  0.00           C  
ATOM   1661  O   MET   120      42.067  25.822  59.570  1.00  0.00           O  
ATOM   1662  N   ALA   121      42.628  26.343  57.410  1.00  0.00           N  
ATOM   1663  H   ALA   121      43.211  26.219  56.595  1.00  0.00           H  
ATOM   1664  CA  ALA   121      41.623  27.435  57.350  1.00  0.00           C  
ATOM   1665  HA  ALA   121      41.543  28.010  58.273  1.00  0.00           H  
ATOM   1666  CB  ALA   121      41.834  28.402  56.139  1.00  0.00           C  
ATOM   1667  HB1 ALA   121      42.544  29.196  56.374  1.00  0.00           H  
ATOM   1668  HB2 ALA   121      40.876  28.804  55.808  1.00  0.00           H  
ATOM   1669  HB3 ALA   121      42.190  27.676  55.408  1.00  0.00           H  
ATOM   1670  C   ALA   121      40.125  26.948  57.179  1.00  0.00           C  
ATOM   1671  O   ALA   121      39.183  27.690  57.399  1.00  0.00           O  
ATOM   1672  N   ALA   122      39.905  25.676  57.011  1.00  0.00           N  
ATOM   1673  H   ALA   122      40.665  25.152  56.601  1.00  0.00           H  
ATOM   1674  CA  ALA   122      38.600  25.004  57.377  1.00  0.00           C  
ATOM   1675  HA  ALA   122      37.877  25.673  56.911  1.00  0.00           H  
ATOM   1676  CB  ALA   122      38.508  23.641  56.693  1.00  0.00           C  
ATOM   1677  HB1 ALA   122      38.926  23.951  55.735  1.00  0.00           H  
ATOM   1678  HB2 ALA   122      38.990  22.720  57.020  1.00  0.00           H  
ATOM   1679  HB3 ALA   122      37.441  23.456  56.570  1.00  0.00           H  
ATOM   1680  C   ALA   122      38.252  25.041  58.874  1.00  0.00           C  
ATOM   1681  O   ALA   122      37.135  24.739  59.247  1.00  0.00           O  
ATOM   1682  N   HIE   123      39.209  25.435  59.759  1.00  0.00           N  
ATOM   1683  H   HIE   123      40.123  25.709  59.428  1.00  0.00           H  
ATOM   1684  CA  HIE   123      39.034  25.313  61.259  1.00  0.00           C  
ATOM   1685  HA  HIE   123      37.960  25.335  61.443  1.00  0.00           H  
ATOM   1686  CB  HIE   123      39.572  23.973  61.779  1.00  0.00           C  
ATOM   1687  HB2 HIE   123      40.661  23.963  61.729  1.00  0.00           H  
ATOM   1688  HB3 HIE   123      39.282  23.790  62.814  1.00  0.00           H  
ATOM   1689  CG  HIE   123      39.146  22.684  61.123  1.00  0.00           C  
ATOM   1690  ND1 HIE   123      38.023  21.924  61.462  1.00  0.00           N  
ATOM   1691  CE1 HIE   123      38.047  20.823  60.718  1.00  0.00           C  
ATOM   1692  HE1 HIE   123      37.265  20.082  60.656  1.00  0.00           H  
ATOM   1693  NE2 HIE   123      39.010  20.869  59.811  1.00  0.00           N  
ATOM   1694  HE2 HIE   123      39.206  20.184  59.095  1.00  0.00           H  
ATOM   1695  CD2 HIE   123      39.642  22.089  59.938  1.00  0.00           C  
ATOM   1696  HD2 HIE   123      40.467  22.438  59.335  1.00  0.00           H  
ATOM   1697  C   HIE   123      39.610  26.435  62.134  1.00  0.00           C  
ATOM   1698  O   HIE   123      39.473  26.401  63.382  1.00  0.00           O  
ATOM   1699  N   TRP   124      40.280  27.377  61.488  1.00  0.00           N  
ATOM   1700  H   TRP   124      40.199  27.294  60.484  1.00  0.00           H  
ATOM   1701  CA  TRP   124      40.904  28.579  62.186  1.00  0.00           C  
ATOM   1702  HA  TRP   124      41.405  28.297  63.113  1.00  0.00           H  
ATOM   1703  CB  TRP   124      41.761  29.302  61.147  1.00  0.00           C  
ATOM   1704  HB2 TRP   124      42.531  29.846  61.694  1.00  0.00           H  
ATOM   1705  HB3 TRP   124      42.412  28.641  60.576  1.00  0.00           H  
ATOM   1706  CG  TRP   124      41.070  30.231  60.157  1.00  0.00           C  
ATOM   1707  CD1 TRP   124      39.915  29.993  59.525  1.00  0.00           C  
ATOM   1708  HD1 TRP   124      39.201  29.201  59.693  1.00  0.00           H  
ATOM   1709  NE1 TRP   124      39.824  30.925  58.558  1.00  0.00           N  
ATOM   1710  HE1 TRP   124      39.019  30.991  57.952  1.00  0.00           H  
ATOM   1711  CE2 TRP   124      40.863  31.776  58.451  1.00  0.00           C  
ATOM   1712  CZ2 TRP   124      41.172  32.842  57.563  1.00  0.00           C  
ATOM   1713  HZ2 TRP   124      40.514  33.146  56.762  1.00  0.00           H  
ATOM   1714  CH2 TRP   124      42.365  33.619  57.866  1.00  0.00           C  
ATOM   1715  HH2 TRP   124      42.592  34.484  57.260  1.00  0.00           H  
ATOM   1716  CZ3 TRP   124      43.237  33.173  58.828  1.00  0.00           C  
ATOM   1717  HZ3 TRP   124      44.132  33.761  58.971  1.00  0.00           H  
ATOM   1718  CE3 TRP   124      42.951  32.080  59.730  1.00  0.00           C  
ATOM   1719  HE3 TRP   124      43.656  31.803  60.499  1.00  0.00           H  
ATOM   1720  CD2 TRP   124      41.712  31.369  59.581  1.00  0.00           C  
ATOM   1721  C   TRP   124      39.858  29.560  62.598  1.00  0.00           C  
ATOM   1722  O   TRP   124      38.693  29.317  62.495  1.00  0.00           O  
ATOM   1723  N   THR   125      40.247  30.623  63.252  1.00  0.00           N  
ATOM   1724  H   THR   125      41.243  30.790  63.243  1.00  0.00           H  
ATOM   1725  CA  THR   125      39.301  31.660  63.863  1.00  0.00           C  
ATOM   1726  HA  THR   125      38.244  31.573  63.609  1.00  0.00           H  
ATOM   1727  CB  THR   125      39.531  31.626  65.355  1.00  0.00           C  
ATOM   1728  HB  THR   125      39.033  32.465  65.839  1.00  0.00           H  
ATOM   1729  CG2 THR   125      38.908  30.451  65.920  1.00  0.00           C  
ATOM   1730 HG21 THR   125      39.320  29.527  65.516  1.00  0.00           H  
ATOM   1731 HG22 THR   125      38.863  30.428  67.009  1.00  0.00           H  
ATOM   1732 HG23 THR   125      37.857  30.481  65.635  1.00  0.00           H  
ATOM   1733  OG1 THR   125      40.856  31.633  65.706  1.00  0.00           O  
ATOM   1734  HG1 THR   125      41.209  32.485  65.974  1.00  0.00           H  
ATOM   1735  C   THR   125      39.726  33.033  63.243  1.00  0.00           C  
ATOM   1736  O   THR   125      39.267  34.027  63.782  1.00  0.00           O  
ATOM   1737  N   ALA   126      40.508  33.032  62.131  1.00  0.00           N  
ATOM   1738  H   ALA   126      40.960  32.149  61.945  1.00  0.00           H  
ATOM   1739  CA  ALA   126      40.532  34.186  61.183  1.00  0.00           C  
ATOM   1740  HA  ALA   126      41.288  33.893  60.456  1.00  0.00           H  
ATOM   1741  CB  ALA   126      39.082  34.175  60.644  1.00  0.00           C  
ATOM   1742  HB1 ALA   126      38.382  34.594  61.366  1.00  0.00           H  
ATOM   1743  HB2 ALA   126      38.795  33.137  60.474  1.00  0.00           H  
ATOM   1744  HB3 ALA   126      38.934  34.641  59.670  1.00  0.00           H  
ATOM   1745  C   ALA   126      40.844  35.646  61.607  1.00  0.00           C  
ATOM   1746  O   ALA   126      40.533  36.593  60.855  1.00  0.00           O  
ATOM   1747  N   ALA   127      41.440  35.885  62.795  1.00  0.00           N  
ATOM   1748  H   ALA   127      41.758  35.106  63.354  1.00  0.00           H  
ATOM   1749  CA  ALA   127      41.957  37.217  63.039  1.00  0.00           C  
ATOM   1750  HA  ALA   127      41.102  37.875  62.880  1.00  0.00           H  
ATOM   1751  CB  ALA   127      42.440  37.396  64.458  1.00  0.00           C  
ATOM   1752  HB1 ALA   127      41.684  37.047  65.161  1.00  0.00           H  
ATOM   1753  HB2 ALA   127      42.849  38.392  64.628  1.00  0.00           H  
ATOM   1754  HB3 ALA   127      43.237  36.665  64.598  1.00  0.00           H  
ATOM   1755  C   ALA   127      43.201  37.533  62.215  1.00  0.00           C  
ATOM   1756  O   ALA   127      44.161  36.721  62.239  1.00  0.00           O  
ATOM   1757  N   CYS   128      43.140  38.562  61.425  1.00  0.00           N  
ATOM   1758  H   CYS   128      42.235  39.010  61.395  1.00  0.00           H  
ATOM   1759  CA  CYS   128      44.063  38.945  60.296  1.00  0.00           C  
ATOM   1760  HA  CYS   128      44.837  38.177  60.288  1.00  0.00           H  
ATOM   1761  CB  CYS   128      43.390  38.730  58.956  1.00  0.00           C  
ATOM   1762  HB2 CYS   128      42.571  39.448  58.986  1.00  0.00           H  
ATOM   1763  HB3 CYS   128      44.094  38.976  58.162  1.00  0.00           H  
ATOM   1764  SG  CYS   128      42.862  37.073  58.555  1.00  0.00           S  
ATOM   1765  HG  CYS   128      41.949  37.139  59.528  1.00  0.00           H  
ATOM   1766  C   CYS   128      44.857  40.361  60.403  1.00  0.00           C  
ATOM   1767  O   CYS   128      44.892  41.156  59.419  1.00  0.00           O  
ATOM   1768  N   PRO   129      45.482  40.665  61.587  1.00  0.00           N  
ATOM   1769  CD  PRO   129      45.595  39.759  62.764  1.00  0.00           C  
ATOM   1770  HD2 PRO   129      44.726  39.807  63.421  1.00  0.00           H  
ATOM   1771  HD3 PRO   129      45.858  38.758  62.420  1.00  0.00           H  
ATOM   1772  CG  PRO   129      46.804  40.315  63.526  1.00  0.00           C  
ATOM   1773  HG2 PRO   129      47.744  39.982  63.086  1.00  0.00           H  
ATOM   1774  HG3 PRO   129      46.888  40.217  64.608  1.00  0.00           H  
ATOM   1775  CB  PRO   129      46.786  41.734  63.206  1.00  0.00           C  
ATOM   1776  HB2 PRO   129      46.105  42.319  63.824  1.00  0.00           H  
ATOM   1777  HB3 PRO   129      47.783  42.175  63.231  1.00  0.00           H  
ATOM   1778  CA  PRO   129      46.335  41.844  61.755  1.00  0.00           C  
ATOM   1779  HA  PRO   129      45.722  42.745  61.731  1.00  0.00           H  
ATOM   1780  C   PRO   129      47.458  42.017  60.775  1.00  0.00           C  
ATOM   1781  O   PRO   129      48.207  41.095  60.534  1.00  0.00           O  
ATOM   1782  N   ARG   130      47.556  43.195  60.179  1.00  0.00           N  
ATOM   1783  H   ARG   130      46.960  43.918  60.555  1.00  0.00           H  
ATOM   1784  CA  ARG   130      48.446  43.571  59.059  1.00  0.00           C  
ATOM   1785  HA  ARG   130      48.523  42.624  58.524  1.00  0.00           H  
ATOM   1786  CB  ARG   130      47.699  44.561  58.115  1.00  0.00           C  
ATOM   1787  HB2 ARG   130      46.795  44.004  57.867  1.00  0.00           H  
ATOM   1788  HB3 ARG   130      47.542  45.448  58.729  1.00  0.00           H  
ATOM   1789  CG  ARG   130      48.467  44.835  56.829  1.00  0.00           C  
ATOM   1790  HG2 ARG   130      49.339  45.428  57.105  1.00  0.00           H  
ATOM   1791  HG3 ARG   130      48.785  43.909  56.348  1.00  0.00           H  
ATOM   1792  CD  ARG   130      47.535  45.694  55.907  1.00  0.00           C  
ATOM   1793  HD2 ARG   130      47.304  46.643  56.391  1.00  0.00           H  
ATOM   1794  HD3 ARG   130      48.145  45.830  55.015  1.00  0.00           H  
ATOM   1795  NE  ARG   130      46.321  44.934  55.540  1.00  0.00           N  
ATOM   1796  HE  ARG   130      46.118  44.147  56.139  1.00  0.00           H  
ATOM   1797  CZ  ARG   130      45.451  45.230  54.590  1.00  0.00           C  
ATOM   1798  NH1 ARG   130      45.562  46.149  53.683  1.00  0.00           N  
ATOM   1799 HH11 ARG   130      46.492  46.468  53.453  1.00  0.00           H  
ATOM   1800 HH12 ARG   130      44.752  46.406  53.136  1.00  0.00           H  
ATOM   1801  NH2 ARG   130      44.307  44.633  54.697  1.00  0.00           N  
ATOM   1802 HH21 ARG   130      44.053  44.024  55.462  1.00  0.00           H  
ATOM   1803 HH22 ARG   130      43.556  44.867  54.063  1.00  0.00           H  
ATOM   1804  C   ARG   130      49.830  43.976  59.589  1.00  0.00           C  
ATOM   1805  O   ARG   130      49.872  44.902  60.436  1.00  0.00           O  
ATOM   1806  N   PRO   131      51.005  43.484  59.086  1.00  0.00           N  
ATOM   1807  CD  PRO   131      51.035  42.400  58.195  1.00  0.00           C  
ATOM   1808  HD2 PRO   131      50.312  42.472  57.383  1.00  0.00           H  
ATOM   1809  HD3 PRO   131      50.848  41.477  58.743  1.00  0.00           H  
ATOM   1810  CG  PRO   131      52.543  42.370  57.711  1.00  0.00           C  
ATOM   1811  HG2 PRO   131      52.951  41.397  57.436  1.00  0.00           H  
ATOM   1812  HG3 PRO   131      52.639  43.016  56.838  1.00  0.00           H  
ATOM   1813  CB  PRO   131      53.348  42.966  58.812  1.00  0.00           C  
ATOM   1814  HB2 PRO   131      54.301  43.377  58.480  1.00  0.00           H  
ATOM   1815  HB3 PRO   131      53.573  42.177  59.530  1.00  0.00           H  
ATOM   1816  CA  PRO   131      52.353  43.949  59.465  1.00  0.00           C  
ATOM   1817  HA  PRO   131      52.389  43.811  60.545  1.00  0.00           H  
ATOM   1818  C   PRO   131      52.523  45.393  59.008  1.00  0.00           C  
ATOM   1819  O   PRO   131      51.792  45.974  58.207  1.00  0.00           O  
ATOM   1820  N   GLY   132      53.518  46.070  59.565  1.00  0.00           N  
ATOM   1821  H   GLY   132      53.938  45.638  60.376  1.00  0.00           H  
ATOM   1822  CA  GLY   132      53.896  47.457  59.366  1.00  0.00           C  
ATOM   1823  HA2 GLY   132      53.076  48.045  59.778  1.00  0.00           H  
ATOM   1824  HA3 GLY   132      53.955  47.655  58.296  1.00  0.00           H  
ATOM   1825  C   GLY   132      55.274  47.818  59.981  1.00  0.00           C  
ATOM   1826  O   GLY   132      55.879  47.012  60.654  1.00  0.00           O  
ATOM   1827  N   GLY   133      55.806  49.039  59.626  1.00  0.00           N  
ATOM   1828  H   GLY   133      55.240  49.605  59.011  1.00  0.00           H  
ATOM   1829  CA  GLY   133      57.086  49.505  59.987  1.00  0.00           C  
ATOM   1830  HA2 GLY   133      57.328  49.541  61.049  1.00  0.00           H  
ATOM   1831  HA3 GLY   133      57.199  50.515  59.594  1.00  0.00           H  
ATOM   1832  C   GLY   133      58.206  48.645  59.291  1.00  0.00           C  
ATOM   1833  O   GLY   133      58.082  48.275  58.106  1.00  0.00           O  
ATOM   1834  N   LYS   134      59.398  48.522  59.937  1.00  0.00           N  
ATOM   1835  H   LYS   134      59.612  48.914  60.842  1.00  0.00           H  
ATOM   1836  CA  LYS   134      60.610  47.871  59.487  1.00  0.00           C  
ATOM   1837  HA  LYS   134      60.878  48.108  58.457  1.00  0.00           H  
ATOM   1838  CB  LYS   134      61.848  48.237  60.354  1.00  0.00           C  
ATOM   1839  HB2 LYS   134      61.699  48.163  61.431  1.00  0.00           H  
ATOM   1840  HB3 LYS   134      62.686  47.574  60.137  1.00  0.00           H  
ATOM   1841  CG  LYS   134      62.239  49.711  60.070  1.00  0.00           C  
ATOM   1842  HG2 LYS   134      62.283  49.777  58.983  1.00  0.00           H  
ATOM   1843  HG3 LYS   134      61.456  50.319  60.522  1.00  0.00           H  
ATOM   1844  CD  LYS   134      63.642  50.109  60.615  1.00  0.00           C  
ATOM   1845  HD2 LYS   134      63.680  51.166  60.351  1.00  0.00           H  
ATOM   1846  HD3 LYS   134      64.306  49.482  60.020  1.00  0.00           H  
ATOM   1847  CE  LYS   134      63.871  49.851  62.086  1.00  0.00           C  
ATOM   1848  HE2 LYS   134      63.013  50.293  62.591  1.00  0.00           H  
ATOM   1849  HE3 LYS   134      63.845  48.786  62.316  1.00  0.00           H  
ATOM   1850  NZ  LYS   134      65.138  50.526  62.513  1.00  0.00           N  
ATOM   1851  HZ1 LYS   134      65.268  50.116  63.427  1.00  0.00           H  
ATOM   1852  HZ2 LYS   134      65.116  51.529  62.626  1.00  0.00           H  
ATOM   1853  HZ3 LYS   134      65.975  50.303  61.992  1.00  0.00           H  
ATOM   1854  C   LYS   134      60.445  46.401  59.418  1.00  0.00           C  
ATOM   1855  O   LYS   134      61.303  45.739  58.807  1.00  0.00           O  
ATOM   1856  N   GLU   135      59.328  45.842  59.887  1.00  0.00           N  
ATOM   1857  H   GLU   135      58.724  46.497  60.363  1.00  0.00           H  
ATOM   1858  CA  GLU   135      58.873  44.547  59.558  1.00  0.00           C  
ATOM   1859  HA  GLU   135      59.686  43.860  59.795  1.00  0.00           H  
ATOM   1860  CB  GLU   135      57.722  44.158  60.513  1.00  0.00           C  
ATOM   1861  HB2 GLU   135      57.895  44.587  61.500  1.00  0.00           H  
ATOM   1862  HB3 GLU   135      56.817  44.634  60.135  1.00  0.00           H  
ATOM   1863  CG  GLU   135      57.364  42.638  60.653  1.00  0.00           C  
ATOM   1864  HG2 GLU   135      57.204  42.111  59.712  1.00  0.00           H  
ATOM   1865  HG3 GLU   135      56.369  42.614  61.097  1.00  0.00           H  
ATOM   1866  CD  GLU   135      58.524  41.948  61.380  1.00  0.00           C  
ATOM   1867  OE1 GLU   135      59.121  42.592  62.309  1.00  0.00           O  
ATOM   1868  OE2 GLU   135      59.036  40.863  61.063  1.00  0.00           O  
ATOM   1869  C   GLU   135      58.429  44.259  58.114  1.00  0.00           C  
ATOM   1870  O   GLU   135      58.424  43.046  57.782  1.00  0.00           O  
ATOM   1871  N   ARG   136      58.093  45.300  57.358  1.00  0.00           N  
ATOM   1872  H   ARG   136      58.033  46.197  57.819  1.00  0.00           H  
ATOM   1873  CA  ARG   136      57.951  45.182  55.921  1.00  0.00           C  
ATOM   1874  HA  ARG   136      57.283  44.331  55.788  1.00  0.00           H  
ATOM   1875  CB  ARG   136      57.539  46.529  55.414  1.00  0.00           C  
ATOM   1876  HB2 ARG   136      58.323  47.279  55.514  1.00  0.00           H  
ATOM   1877  HB3 ARG   136      57.321  46.375  54.357  1.00  0.00           H  
ATOM   1878  CG  ARG   136      56.193  47.219  55.791  1.00  0.00           C  
ATOM   1879  HG2 ARG   136      56.073  48.169  55.270  1.00  0.00           H  
ATOM   1880  HG3 ARG   136      56.155  47.423  56.861  1.00  0.00           H  
ATOM   1881  CD  ARG   136      54.951  46.261  55.523  1.00  0.00           C  
ATOM   1882  HD2 ARG   136      54.893  45.942  54.482  1.00  0.00           H  
ATOM   1883  HD3 ARG   136      55.114  45.309  56.029  1.00  0.00           H  
ATOM   1884  NE  ARG   136      53.605  46.773  55.873  1.00  0.00           N  
ATOM   1885  HE  ARG   136      53.125  46.317  56.636  1.00  0.00           H  
ATOM   1886  CZ  ARG   136      52.801  47.287  54.931  1.00  0.00           C  
ATOM   1887  NH1 ARG   136      53.122  47.610  53.704  1.00  0.00           N  
ATOM   1888 HH11 ARG   136      54.075  47.724  53.390  1.00  0.00           H  
ATOM   1889 HH12 ARG   136      52.407  48.004  53.110  1.00  0.00           H  
ATOM   1890  NH2 ARG   136      51.545  47.511  55.243  1.00  0.00           N  
ATOM   1891 HH21 ARG   136      51.153  47.495  56.174  1.00  0.00           H  
ATOM   1892 HH22 ARG   136      50.991  47.909  54.497  1.00  0.00           H  
ATOM   1893  C   ARG   136      59.210  44.721  55.279  1.00  0.00           C  
ATOM   1894  O   ARG   136      60.269  45.295  55.600  1.00  0.00           O  
ATOM   1895  N   ILE   137      59.209  43.774  54.385  1.00  0.00           N  
ATOM   1896  H   ILE   137      58.393  43.233  54.136  1.00  0.00           H  
ATOM   1897  CA  ILE   137      60.388  43.331  53.600  1.00  0.00           C  
ATOM   1898  HA  ILE   137      61.210  43.202  54.304  1.00  0.00           H  
ATOM   1899  CB  ILE   137      60.078  42.045  52.819  1.00  0.00           C  
ATOM   1900  HB  ILE   137      59.178  42.295  52.257  1.00  0.00           H  
ATOM   1901  CG2 ILE   137      61.265  41.687  51.915  1.00  0.00           C  
ATOM   1902 HG21 ILE   137      62.220  41.857  52.411  1.00  0.00           H  
ATOM   1903 HG22 ILE   137      61.362  42.271  51.000  1.00  0.00           H  
ATOM   1904 HG23 ILE   137      61.320  40.649  51.587  1.00  0.00           H  
ATOM   1905  CG1 ILE   137      59.792  40.834  53.684  1.00  0.00           C  
ATOM   1906 HG12 ILE   137      59.401  41.173  54.643  1.00  0.00           H  
ATOM   1907 HG13 ILE   137      60.695  40.293  53.966  1.00  0.00           H  
ATOM   1908  CD1 ILE   137      58.665  39.943  53.162  1.00  0.00           C  
ATOM   1909 HD11 ILE   137      58.861  38.939  53.538  1.00  0.00           H  
ATOM   1910 HD12 ILE   137      58.686  39.843  52.077  1.00  0.00           H  
ATOM   1911 HD13 ILE   137      57.746  40.403  53.524  1.00  0.00           H  
ATOM   1912  C   ILE   137      60.749  44.446  52.575  1.00  0.00           C  
ATOM   1913  O   ILE   137      59.815  44.856  51.879  1.00  0.00           O  
ATOM   1914  N   PRO   138      62.005  44.996  52.466  1.00  0.00           N  
ATOM   1915  CD  PRO   138      63.145  44.616  53.177  1.00  0.00           C  
ATOM   1916  HD2 PRO   138      62.937  44.058  54.090  1.00  0.00           H  
ATOM   1917  HD3 PRO   138      63.811  43.980  52.594  1.00  0.00           H  
ATOM   1918  CG  PRO   138      63.939  45.901  53.515  1.00  0.00           C  
ATOM   1919  HG2 PRO   138      63.571  46.321  54.450  1.00  0.00           H  
ATOM   1920  HG3 PRO   138      65.013  45.727  53.456  1.00  0.00           H  
ATOM   1921  CB  PRO   138      63.671  46.709  52.228  1.00  0.00           C  
ATOM   1922  HB2 PRO   138      63.642  47.778  52.439  1.00  0.00           H  
ATOM   1923  HB3 PRO   138      64.441  46.648  51.459  1.00  0.00           H  
ATOM   1924  CA  PRO   138      62.343  46.185  51.684  1.00  0.00           C  
ATOM   1925  HA  PRO   138      61.561  46.914  51.892  1.00  0.00           H  
ATOM   1926  C   PRO   138      62.405  45.952  50.249  1.00  0.00           C  
ATOM   1927  O   PRO   138      62.256  46.801  49.399  1.00  0.00           O  
ATOM   1928  N   PHE   139      62.681  44.682  49.882  1.00  0.00           N  
ATOM   1929  H   PHE   139      62.755  43.994  50.618  1.00  0.00           H  
ATOM   1930  CA  PHE   139      62.945  44.364  48.482  1.00  0.00           C  
ATOM   1931  HA  PHE   139      63.270  45.266  47.963  1.00  0.00           H  
ATOM   1932  CB  PHE   139      64.035  43.355  48.381  1.00  0.00           C  
ATOM   1933  HB2 PHE   139      64.186  43.013  47.357  1.00  0.00           H  
ATOM   1934  HB3 PHE   139      64.928  43.846  48.767  1.00  0.00           H  
ATOM   1935  CG  PHE   139      63.837  42.097  49.184  1.00  0.00           C  
ATOM   1936  CD1 PHE   139      64.575  41.810  50.377  1.00  0.00           C  
ATOM   1937  HD1 PHE   139      65.218  42.620  50.688  1.00  0.00           H  
ATOM   1938  CE1 PHE   139      64.485  40.568  51.011  1.00  0.00           C  
ATOM   1939  HE1 PHE   139      65.051  40.334  51.900  1.00  0.00           H  
ATOM   1940  CZ  PHE   139      63.587  39.654  50.476  1.00  0.00           C  
ATOM   1941  HZ  PHE   139      63.360  38.760  51.038  1.00  0.00           H  
ATOM   1942  CE2 PHE   139      62.870  39.841  49.248  1.00  0.00           C  
ATOM   1943  HE2 PHE   139      62.227  39.036  48.923  1.00  0.00           H  
ATOM   1944  CD2 PHE   139      63.039  41.095  48.573  1.00  0.00           C  
ATOM   1945  HD2 PHE   139      62.408  41.212  47.705  1.00  0.00           H  
ATOM   1946  C   PHE   139      61.643  43.974  47.678  1.00  0.00           C  
ATOM   1947  O   PHE   139      61.666  43.279  46.673  1.00  0.00           O  
ATOM   1948  N   LEU   140      60.482  44.337  48.247  1.00  0.00           N  
ATOM   1949  H   LEU   140      60.529  44.823  49.131  1.00  0.00           H  
ATOM   1950  CA  LEU   140      59.183  44.191  47.621  1.00  0.00           C  
ATOM   1951  HA  LEU   140      59.233  43.639  46.683  1.00  0.00           H  
ATOM   1952  CB  LEU   140      58.246  43.231  48.462  1.00  0.00           C  
ATOM   1953  HB2 LEU   140      58.057  43.671  49.442  1.00  0.00           H  
ATOM   1954  HB3 LEU   140      57.316  43.108  47.908  1.00  0.00           H  
ATOM   1955  CG  LEU   140      58.784  41.823  48.692  1.00  0.00           C  
ATOM   1956  HG  LEU   140      59.746  41.907  49.198  1.00  0.00           H  
ATOM   1957  CD1 LEU   140      57.858  40.970  49.634  1.00  0.00           C  
ATOM   1958 HD11 LEU   140      57.696  41.347  50.643  1.00  0.00           H  
ATOM   1959 HD12 LEU   140      58.233  39.948  49.692  1.00  0.00           H  
ATOM   1960 HD13 LEU   140      56.881  40.976  49.151  1.00  0.00           H  
ATOM   1961  CD2 LEU   140      59.017  41.105  47.326  1.00  0.00           C  
ATOM   1962 HD21 LEU   140      59.842  41.552  46.772  1.00  0.00           H  
ATOM   1963 HD22 LEU   140      59.366  40.086  47.496  1.00  0.00           H  
ATOM   1964 HD23 LEU   140      58.113  41.091  46.717  1.00  0.00           H  
ATOM   1965  C   LEU   140      58.488  45.534  47.359  1.00  0.00           C  
ATOM   1966  O   LEU   140      57.710  46.023  48.220  1.00  0.00           O  
ATOM   1967  N   PRO   141      58.790  46.174  46.212  1.00  0.00           N  
ATOM   1968  CD  PRO   141      59.597  45.694  45.172  1.00  0.00           C  
ATOM   1969  HD2 PRO   141      58.980  45.032  44.565  1.00  0.00           H  
ATOM   1970  HD3 PRO   141      60.521  45.189  45.455  1.00  0.00           H  
ATOM   1971  CG  PRO   141      59.992  46.892  44.395  1.00  0.00           C  
ATOM   1972  HG2 PRO   141      61.014  47.183  44.638  1.00  0.00           H  
ATOM   1973  HG3 PRO   141      59.897  46.605  43.348  1.00  0.00           H  
ATOM   1974  CB  PRO   141      58.926  47.950  44.693  1.00  0.00           C  
ATOM   1975  HB2 PRO   141      58.120  47.783  43.978  1.00  0.00           H  
ATOM   1976  HB3 PRO   141      59.311  48.958  44.535  1.00  0.00           H  
ATOM   1977  CA  PRO   141      58.454  47.607  46.091  1.00  0.00           C  
ATOM   1978  HA  PRO   141      58.956  48.267  46.798  1.00  0.00           H  
ATOM   1979  C   PRO   141      57.045  48.066  46.171  1.00  0.00           C  
ATOM   1980  O   PRO   141      56.716  49.174  46.548  1.00  0.00           O  
ATOM   1981  N   ASP   142      56.086  47.126  45.940  1.00  0.00           N  
ATOM   1982  H   ASP   142      56.387  46.181  45.749  1.00  0.00           H  
ATOM   1983  CA  ASP   142      54.622  47.293  46.039  1.00  0.00           C  
ATOM   1984  HA  ASP   142      54.549  48.248  46.559  1.00  0.00           H  
ATOM   1985  CB  ASP   142      53.972  47.495  44.619  1.00  0.00           C  
ATOM   1986  HB2 ASP   142      52.905  47.682  44.743  1.00  0.00           H  
ATOM   1987  HB3 ASP   142      54.411  48.432  44.275  1.00  0.00           H  
ATOM   1988  CG  ASP   142      54.221  46.378  43.585  1.00  0.00           C  
ATOM   1989  OD1 ASP   142      54.458  45.257  43.981  1.00  0.00           O  
ATOM   1990  OD2 ASP   142      53.919  46.648  42.384  1.00  0.00           O  
ATOM   1991  C   ASP   142      53.958  46.325  47.051  1.00  0.00           C  
ATOM   1992  O   ASP   142      52.792  45.888  46.835  1.00  0.00           O  
ATOM   1993  N   LEU   143      54.685  45.819  48.065  1.00  0.00           N  
ATOM   1994  H   LEU   143      55.661  46.078  48.030  1.00  0.00           H  
ATOM   1995  CA  LEU   143      54.163  44.899  49.067  1.00  0.00           C  
ATOM   1996  HA  LEU   143      53.960  43.924  48.625  1.00  0.00           H  
ATOM   1997  CB  LEU   143      55.214  44.634  50.210  1.00  0.00           C  
ATOM   1998  HB2 LEU   143      55.545  45.612  50.558  1.00  0.00           H  
ATOM   1999  HB3 LEU   143      56.161  44.222  49.861  1.00  0.00           H  
ATOM   2000  CG  LEU   143      54.862  43.892  51.562  1.00  0.00           C  
ATOM   2001  HG  LEU   143      53.951  44.244  52.046  1.00  0.00           H  
ATOM   2002  CD1 LEU   143      54.585  42.398  51.296  1.00  0.00           C  
ATOM   2003 HD11 LEU   143      54.570  41.778  52.192  1.00  0.00           H  
ATOM   2004 HD12 LEU   143      53.560  42.345  50.928  1.00  0.00           H  
ATOM   2005 HD13 LEU   143      55.365  41.995  50.650  1.00  0.00           H  
ATOM   2006  CD2 LEU   143      56.012  44.243  52.487  1.00  0.00           C  
ATOM   2007 HD21 LEU   143      56.092  43.452  53.233  1.00  0.00           H  
ATOM   2008 HD22 LEU   143      56.996  44.160  52.026  1.00  0.00           H  
ATOM   2009 HD23 LEU   143      55.910  45.258  52.872  1.00  0.00           H  
ATOM   2010  C   LEU   143      52.829  45.311  49.724  1.00  0.00           C  
ATOM   2011  O   LEU   143      51.976  44.407  49.985  1.00  0.00           O  
ATOM   2012  N   GLU   144      52.511  46.599  49.989  1.00  0.00           N  
ATOM   2013  H   GLU   144      53.218  47.306  49.847  1.00  0.00           H  
ATOM   2014  CA  GLU   144      51.202  47.202  50.323  1.00  0.00           C  
ATOM   2015  HA  GLU   144      50.990  46.809  51.317  1.00  0.00           H  
ATOM   2016  CB  GLU   144      51.170  48.721  50.251  1.00  0.00           C  
ATOM   2017  HB2 GLU   144      52.053  49.076  50.782  1.00  0.00           H  
ATOM   2018  HB3 GLU   144      51.096  49.053  49.216  1.00  0.00           H  
ATOM   2019  CG  GLU   144      49.957  49.361  50.948  1.00  0.00           C  
ATOM   2020  HG2 GLU   144      49.950  50.398  50.612  1.00  0.00           H  
ATOM   2021  HG3 GLU   144      49.061  48.833  50.623  1.00  0.00           H  
ATOM   2022  CD  GLU   144      50.110  49.285  52.436  1.00  0.00           C  
ATOM   2023  OE1 GLU   144      50.527  48.229  52.927  1.00  0.00           O  
ATOM   2024  OE2 GLU   144      49.671  50.197  53.187  1.00  0.00           O  
ATOM   2025  C   GLU   144      50.098  46.661  49.397  1.00  0.00           C  
ATOM   2026  O   GLU   144      49.043  46.436  49.960  1.00  0.00           O  
ATOM   2027  N   GLU   145      50.211  46.481  48.075  1.00  0.00           N  
ATOM   2028  H   GLU   145      51.076  46.816  47.676  1.00  0.00           H  
ATOM   2029  CA  GLU   145      49.231  45.945  47.160  1.00  0.00           C  
ATOM   2030  HA  GLU   145      48.309  46.417  47.500  1.00  0.00           H  
ATOM   2031  CB  GLU   145      49.469  46.498  45.704  1.00  0.00           C  
ATOM   2032  HB2 GLU   145      50.305  45.931  45.295  1.00  0.00           H  
ATOM   2033  HB3 GLU   145      48.524  46.327  45.188  1.00  0.00           H  
ATOM   2034  CG  GLU   145      49.789  47.980  45.738  1.00  0.00           C  
ATOM   2035  HG2 GLU   145      50.836  48.106  46.015  1.00  0.00           H  
ATOM   2036  HG3 GLU   145      49.651  48.323  44.713  1.00  0.00           H  
ATOM   2037  CD  GLU   145      48.936  48.804  46.732  1.00  0.00           C  
ATOM   2038  OE1 GLU   145      49.483  49.727  47.353  1.00  0.00           O  
ATOM   2039  OE2 GLU   145      47.684  48.711  46.546  1.00  0.00           O  
ATOM   2040  C   GLU   145      49.162  44.424  47.157  1.00  0.00           C  
ATOM   2041  O   GLU   145      48.129  43.831  46.729  1.00  0.00           O  
ATOM   2042  N   LEU   146      50.178  43.684  47.677  1.00  0.00           N  
ATOM   2043  H   LEU   146      50.910  44.195  48.149  1.00  0.00           H  
ATOM   2044  CA  LEU   146      50.072  42.276  47.942  1.00  0.00           C  
ATOM   2045  HA  LEU   146      49.622  41.738  47.108  1.00  0.00           H  
ATOM   2046  CB  LEU   146      51.467  41.635  48.153  1.00  0.00           C  
ATOM   2047  HB2 LEU   146      51.184  40.582  48.139  1.00  0.00           H  
ATOM   2048  HB3 LEU   146      51.898  41.836  49.134  1.00  0.00           H  
ATOM   2049  CG  LEU   146      52.512  41.804  47.058  1.00  0.00           C  
ATOM   2050  HG  LEU   146      52.698  42.875  46.979  1.00  0.00           H  
ATOM   2051  CD1 LEU   146      53.774  41.076  47.335  1.00  0.00           C  
ATOM   2052 HD11 LEU   146      53.592  40.014  47.499  1.00  0.00           H  
ATOM   2053 HD12 LEU   146      54.214  41.506  48.235  1.00  0.00           H  
ATOM   2054 HD13 LEU   146      54.386  41.215  46.444  1.00  0.00           H  
ATOM   2055  CD2 LEU   146      52.071  41.138  45.761  1.00  0.00           C  
ATOM   2056 HD21 LEU   146      51.148  41.612  45.429  1.00  0.00           H  
ATOM   2057 HD22 LEU   146      52.884  41.222  45.040  1.00  0.00           H  
ATOM   2058 HD23 LEU   146      51.940  40.075  45.960  1.00  0.00           H  
ATOM   2059  C   LEU   146      49.205  42.004  49.161  1.00  0.00           C  
ATOM   2060  O   LEU   146      48.371  41.020  49.159  1.00  0.00           O  
ATOM   2061  N   LEU   147      49.269  42.966  50.142  1.00  0.00           N  
ATOM   2062  H   LEU   147      49.914  43.741  50.079  1.00  0.00           H  
ATOM   2063  CA  LEU   147      48.486  42.810  51.370  1.00  0.00           C  
ATOM   2064  HA  LEU   147      48.646  41.773  51.667  1.00  0.00           H  
ATOM   2065  CB  LEU   147      49.161  43.681  52.415  1.00  0.00           C  
ATOM   2066  HB2 LEU   147      49.148  44.722  52.092  1.00  0.00           H  
ATOM   2067  HB3 LEU   147      48.505  43.695  53.286  1.00  0.00           H  
ATOM   2068  CG  LEU   147      50.511  43.284  52.913  1.00  0.00           C  
ATOM   2069  HG  LEU   147      51.103  43.366  52.001  1.00  0.00           H  
ATOM   2070  CD1 LEU   147      51.153  44.332  53.834  1.00  0.00           C  
ATOM   2071 HD11 LEU   147      51.001  45.319  53.397  1.00  0.00           H  
ATOM   2072 HD12 LEU   147      52.236  44.203  53.847  1.00  0.00           H  
ATOM   2073 HD13 LEU   147      50.672  44.304  54.812  1.00  0.00           H  
ATOM   2074  CD2 LEU   147      50.674  41.902  53.498  1.00  0.00           C  
ATOM   2075 HD21 LEU   147      50.081  41.827  54.409  1.00  0.00           H  
ATOM   2076 HD22 LEU   147      50.427  41.144  52.755  1.00  0.00           H  
ATOM   2077 HD23 LEU   147      51.725  41.723  53.725  1.00  0.00           H  
ATOM   2078  C   LEU   147      47.011  43.130  51.076  1.00  0.00           C  
ATOM   2079  O   LEU   147      46.195  42.389  51.566  1.00  0.00           O  
ATOM   2080  N   ASN   148      46.729  44.148  50.276  1.00  0.00           N  
ATOM   2081  H   ASN   148      47.509  44.721  49.987  1.00  0.00           H  
ATOM   2082  CA  ASN   148      45.396  44.408  49.703  1.00  0.00           C  
ATOM   2083  HA  ASN   148      44.783  44.575  50.589  1.00  0.00           H  
ATOM   2084  CB  ASN   148      45.496  45.706  48.950  1.00  0.00           C  
ATOM   2085  HB2 ASN   148      46.265  45.573  48.189  1.00  0.00           H  
ATOM   2086  HB3 ASN   148      44.560  45.939  48.442  1.00  0.00           H  
ATOM   2087  CG  ASN   148      45.794  46.922  49.812  1.00  0.00           C  
ATOM   2088  OD1 ASN   148      45.395  47.215  50.919  1.00  0.00           O  
ATOM   2089  ND2 ASN   148      46.494  47.842  49.220  1.00  0.00           N  
ATOM   2090 HD21 ASN   148      46.931  47.631  48.334  1.00  0.00           H  
ATOM   2091 HD22 ASN   148      46.937  48.442  49.901  1.00  0.00           H  
ATOM   2092  C   ASN   148      44.902  43.393  48.704  1.00  0.00           C  
ATOM   2093  O   ASN   148      43.705  43.328  48.464  1.00  0.00           O  
ATOM   2094  N   ASP   149      45.789  42.450  48.164  1.00  0.00           N  
ATOM   2095  H   ASP   149      46.754  42.523  48.454  1.00  0.00           H  
ATOM   2096  CA  ASP   149      45.344  41.235  47.466  1.00  0.00           C  
ATOM   2097  HA  ASP   149      44.459  41.497  46.886  1.00  0.00           H  
ATOM   2098  CB  ASP   149      46.420  40.626  46.496  1.00  0.00           C  
ATOM   2099  HB2 ASP   149      46.618  39.614  46.848  1.00  0.00           H  
ATOM   2100  HB3 ASP   149      47.357  41.179  46.561  1.00  0.00           H  
ATOM   2101  CG  ASP   149      45.953  40.530  45.074  1.00  0.00           C  
ATOM   2102  OD1 ASP   149      46.743  40.376  44.145  1.00  0.00           O  
ATOM   2103  OD2 ASP   149      44.696  40.684  44.843  1.00  0.00           O  
ATOM   2104  C   ASP   149      44.945  40.165  48.529  1.00  0.00           C  
ATOM   2105  O   ASP   149      43.905  39.567  48.409  1.00  0.00           O  
ATOM   2106  N   ALA   150      45.766  39.942  49.579  1.00  0.00           N  
ATOM   2107  H   ALA   150      46.635  40.437  49.437  1.00  0.00           H  
ATOM   2108  CA  ALA   150      45.532  39.039  50.729  1.00  0.00           C  
ATOM   2109  HA  ALA   150      45.254  38.044  50.381  1.00  0.00           H  
ATOM   2110  CB  ALA   150      46.843  39.192  51.504  1.00  0.00           C  
ATOM   2111  HB1 ALA   150      46.947  40.179  51.954  1.00  0.00           H  
ATOM   2112  HB2 ALA   150      47.668  39.053  50.806  1.00  0.00           H  
ATOM   2113  HB3 ALA   150      46.820  38.393  52.245  1.00  0.00           H  
ATOM   2114  C   ALA   150      44.270  39.393  51.495  1.00  0.00           C  
ATOM   2115  O   ALA   150      43.562  38.446  51.828  1.00  0.00           O  
ATOM   2116  N   ASP   151      43.923  40.718  51.516  1.00  0.00           N  
ATOM   2117  H   ASP   151      44.558  41.435  51.196  1.00  0.00           H  
ATOM   2118  CA  ASP   151      42.644  41.203  51.987  1.00  0.00           C  
ATOM   2119  HA  ASP   151      42.520  40.801  52.992  1.00  0.00           H  
ATOM   2120  CB  ASP   151      42.755  42.726  52.075  1.00  0.00           C  
ATOM   2121  HB2 ASP   151      43.694  42.906  52.599  1.00  0.00           H  
ATOM   2122  HB3 ASP   151      42.991  43.247  51.146  1.00  0.00           H  
ATOM   2123  CG  ASP   151      41.563  43.362  52.724  1.00  0.00           C  
ATOM   2124  OD1 ASP   151      41.688  43.770  53.911  1.00  0.00           O  
ATOM   2125  OD2 ASP   151      40.511  43.496  52.122  1.00  0.00           O  
ATOM   2126  C   ASP   151      41.483  40.804  51.067  1.00  0.00           C  
ATOM   2127  O   ASP   151      40.397  40.317  51.500  1.00  0.00           O  
ATOM   2128  N   ARG   152      41.722  40.865  49.759  1.00  0.00           N  
ATOM   2129  H   ARG   152      42.614  41.207  49.432  1.00  0.00           H  
ATOM   2130  CA  ARG   152      40.707  40.442  48.786  1.00  0.00           C  
ATOM   2131  HA  ARG   152      39.718  40.878  48.926  1.00  0.00           H  
ATOM   2132  CB  ARG   152      41.062  40.945  47.399  1.00  0.00           C  
ATOM   2133  HB2 ARG   152      41.419  41.970  47.493  1.00  0.00           H  
ATOM   2134  HB3 ARG   152      41.889  40.339  47.029  1.00  0.00           H  
ATOM   2135  CG  ARG   152      39.936  40.799  46.356  1.00  0.00           C  
ATOM   2136  HG2 ARG   152      39.147  41.357  46.861  1.00  0.00           H  
ATOM   2137  HG3 ARG   152      39.718  39.743  46.197  1.00  0.00           H  
ATOM   2138  CD  ARG   152      40.338  41.413  45.042  1.00  0.00           C  
ATOM   2139  HD2 ARG   152      39.565  41.331  44.277  1.00  0.00           H  
ATOM   2140  HD3 ARG   152      40.565  42.473  45.154  1.00  0.00           H  
ATOM   2141  NE  ARG   152      41.512  40.688  44.550  1.00  0.00           N  
ATOM   2142  HE  ARG   152      42.356  41.115  44.904  1.00  0.00           H  
ATOM   2143  CZ  ARG   152      41.659  39.706  43.712  1.00  0.00           C  
ATOM   2144  NH1 ARG   152      40.589  39.144  43.180  1.00  0.00           N  
ATOM   2145 HH11 ARG   152      39.692  39.276  43.626  1.00  0.00           H  
ATOM   2146 HH12 ARG   152      40.665  38.533  42.379  1.00  0.00           H  
ATOM   2147  NH2 ARG   152      42.809  39.290  43.259  1.00  0.00           N  
ATOM   2148 HH21 ARG   152      43.584  39.792  43.667  1.00  0.00           H  
ATOM   2149 HH22 ARG   152      42.829  38.681  42.453  1.00  0.00           H  
ATOM   2150  C   ARG   152      40.468  38.935  48.812  1.00  0.00           C  
ATOM   2151  O   ARG   152      39.327  38.569  48.606  1.00  0.00           O  
ATOM   2152  N   LEU   153      41.571  38.176  48.951  1.00  0.00           N  
ATOM   2153  H   LEU   153      42.481  38.603  49.051  1.00  0.00           H  
ATOM   2154  CA  LEU   153      41.472  36.747  48.818  1.00  0.00           C  
ATOM   2155  HA  LEU   153      40.682  36.516  48.103  1.00  0.00           H  
ATOM   2156  CB  LEU   153      42.844  36.177  48.422  1.00  0.00           C  
ATOM   2157  HB2 LEU   153      43.690  36.733  48.826  1.00  0.00           H  
ATOM   2158  HB3 LEU   153      42.928  35.176  48.845  1.00  0.00           H  
ATOM   2159  CG  LEU   153      42.980  36.007  46.908  1.00  0.00           C  
ATOM   2160  HG  LEU   153      42.153  35.350  46.640  1.00  0.00           H  
ATOM   2161  CD1 LEU   153      42.824  37.282  46.023  1.00  0.00           C  
ATOM   2162 HD11 LEU   153      42.652  37.004  44.983  1.00  0.00           H  
ATOM   2163 HD12 LEU   153      43.599  38.014  46.249  1.00  0.00           H  
ATOM   2164 HD13 LEU   153      41.974  37.890  46.333  1.00  0.00           H  
ATOM   2165  CD2 LEU   153      44.400  35.438  46.631  1.00  0.00           C  
ATOM   2166 HD21 LEU   153      45.176  36.163  46.875  1.00  0.00           H  
ATOM   2167 HD22 LEU   153      44.489  34.999  45.637  1.00  0.00           H  
ATOM   2168 HD23 LEU   153      44.552  34.636  47.354  1.00  0.00           H  
ATOM   2169  C   LEU   153      40.928  36.118  50.155  1.00  0.00           C  
ATOM   2170  O   LEU   153      40.345  35.106  50.126  1.00  0.00           O  
ATOM   2171  N   LEU   154      41.180  36.818  51.269  1.00  0.00           N  
ATOM   2172  H   LEU   154      41.788  37.624  51.298  1.00  0.00           H  
ATOM   2173  CA  LEU   154      40.555  36.348  52.552  1.00  0.00           C  
ATOM   2174  HA  LEU   154      40.346  35.280  52.494  1.00  0.00           H  
ATOM   2175  CB  LEU   154      41.575  36.485  53.742  1.00  0.00           C  
ATOM   2176  HB2 LEU   154      40.996  36.337  54.653  1.00  0.00           H  
ATOM   2177  HB3 LEU   154      41.979  37.496  53.682  1.00  0.00           H  
ATOM   2178  CG  LEU   154      42.783  35.568  53.762  1.00  0.00           C  
ATOM   2179  HG  LEU   154      43.378  35.541  52.849  1.00  0.00           H  
ATOM   2180  CD1 LEU   154      43.711  36.105  54.790  1.00  0.00           C  
ATOM   2181 HD11 LEU   154      44.581  35.468  54.949  1.00  0.00           H  
ATOM   2182 HD12 LEU   154      43.221  36.325  55.738  1.00  0.00           H  
ATOM   2183 HD13 LEU   154      44.258  36.992  54.470  1.00  0.00           H  
ATOM   2184  CD2 LEU   154      42.326  34.125  54.122  1.00  0.00           C  
ATOM   2185 HD21 LEU   154      41.947  34.140  55.144  1.00  0.00           H  
ATOM   2186 HD22 LEU   154      41.543  33.852  53.414  1.00  0.00           H  
ATOM   2187 HD23 LEU   154      43.126  33.384  54.124  1.00  0.00           H  
ATOM   2188  C   LEU   154      39.226  37.023  52.876  1.00  0.00           C  
ATOM   2189  O   LEU   154      38.562  36.568  53.831  1.00  0.00           O  
ATOM   2190  N   GLY   155      38.775  38.002  52.160  1.00  0.00           N  
ATOM   2191  H   GLY   155      39.343  38.311  51.384  1.00  0.00           H  
ATOM   2192  CA  GLY   155      37.515  38.663  52.352  1.00  0.00           C  
ATOM   2193  HA2 GLY   155      37.386  39.345  51.512  1.00  0.00           H  
ATOM   2194  HA3 GLY   155      36.637  38.026  52.459  1.00  0.00           H  
ATOM   2195  C   GLY   155      37.447  39.542  53.614  1.00  0.00           C  
ATOM   2196  O   GLY   155      36.413  39.560  54.300  1.00  0.00           O  
ATOM   2197  N   VAL   156      38.544  40.152  53.916  1.00  0.00           N  
ATOM   2198  H   VAL   156      39.293  40.134  53.239  1.00  0.00           H  
ATOM   2199  CA  VAL   156      38.848  40.719  55.245  1.00  0.00           C  
ATOM   2200  HA  VAL   156      38.489  40.096  56.065  1.00  0.00           H  
ATOM   2201  CB  VAL   156      40.380  40.952  55.481  1.00  0.00           C  
ATOM   2202  HB  VAL   156      40.781  41.809  54.939  1.00  0.00           H  
ATOM   2203  CG1 VAL   156      40.643  41.179  56.981  1.00  0.00           C  
ATOM   2204 HG11 VAL   156      40.421  40.328  57.626  1.00  0.00           H  
ATOM   2205 HG12 VAL   156      41.696  41.365  57.190  1.00  0.00           H  
ATOM   2206 HG13 VAL   156      40.111  42.088  57.259  1.00  0.00           H  
ATOM   2207  CG2 VAL   156      41.198  39.766  55.120  1.00  0.00           C  
ATOM   2208 HG21 VAL   156      42.281  39.868  55.202  1.00  0.00           H  
ATOM   2209 HG22 VAL   156      41.019  39.522  54.073  1.00  0.00           H  
ATOM   2210 HG23 VAL   156      40.948  38.967  55.818  1.00  0.00           H  
ATOM   2211  C   VAL   156      38.117  42.003  55.525  1.00  0.00           C  
ATOM   2212  O   VAL   156      37.840  42.788  54.598  1.00  0.00           O  
ATOM   2213  N   THR   157      37.633  42.241  56.762  1.00  0.00           N  
ATOM   2214  H   THR   157      37.868  41.595  57.502  1.00  0.00           H  
ATOM   2215  CA  THR   157      36.759  43.334  57.130  1.00  0.00           C  
ATOM   2216  HA  THR   157      36.882  44.121  56.386  1.00  0.00           H  
ATOM   2217  CB  THR   157      35.343  42.836  57.068  1.00  0.00           C  
ATOM   2218  HB  THR   157      35.107  42.417  56.089  1.00  0.00           H  
ATOM   2219  CG2 THR   157      34.965  41.774  58.187  1.00  0.00           C  
ATOM   2220 HG21 THR   157      33.879  41.677  58.171  1.00  0.00           H  
ATOM   2221 HG22 THR   157      35.622  40.906  58.119  1.00  0.00           H  
ATOM   2222 HG23 THR   157      35.241  42.146  59.174  1.00  0.00           H  
ATOM   2223  OG1 THR   157      34.565  43.973  57.210  1.00  0.00           O  
ATOM   2224  HG1 THR   157      34.671  44.430  56.372  1.00  0.00           H  
ATOM   2225  C   THR   157      37.235  43.877  58.536  1.00  0.00           C  
ATOM   2226  O   THR   157      37.897  43.109  59.206  1.00  0.00           O  
ATOM   2227  N   THR   158      36.934  45.029  58.947  1.00  0.00           N  
ATOM   2228  H   THR   158      36.409  45.643  58.340  1.00  0.00           H  
ATOM   2229  CA  THR   158      37.376  45.610  60.284  1.00  0.00           C  
ATOM   2230  HA  THR   158      37.654  44.765  60.913  1.00  0.00           H  
ATOM   2231  CB  THR   158      38.602  46.393  60.148  1.00  0.00           C  
ATOM   2232  HB  THR   158      39.442  45.741  59.907  1.00  0.00           H  
ATOM   2233  CG2 THR   158      38.388  47.453  59.026  1.00  0.00           C  
ATOM   2234 HG21 THR   158      37.537  48.121  59.157  1.00  0.00           H  
ATOM   2235 HG22 THR   158      39.312  48.031  59.048  1.00  0.00           H  
ATOM   2236 HG23 THR   158      38.336  47.001  58.036  1.00  0.00           H  
ATOM   2237  OG1 THR   158      38.954  47.187  61.338  1.00  0.00           O  
ATOM   2238  HG1 THR   158      39.186  46.635  62.088  1.00  0.00           H  
ATOM   2239  C   THR   158      36.280  46.394  61.094  1.00  0.00           C  
ATOM   2240  O   THR   158      36.337  46.325  62.345  1.00  0.00           O  
ATOM   2241  N   HID   159      35.310  46.962  60.357  1.00  0.00           N  
ATOM   2242  H   HID   159      35.325  46.901  59.349  1.00  0.00           H  
ATOM   2243  CA  HID   159      34.134  47.609  61.008  1.00  0.00           C  
ATOM   2244  HA  HID   159      34.485  48.350  61.727  1.00  0.00           H  
ATOM   2245  CB  HID   159      33.211  48.184  59.948  1.00  0.00           C  
ATOM   2246  HB2 HID   159      32.695  49.016  60.428  1.00  0.00           H  
ATOM   2247  HB3 HID   159      33.836  48.736  59.246  1.00  0.00           H  
ATOM   2248  CG  HID   159      32.212  47.244  59.274  1.00  0.00           C  
ATOM   2249  ND1 HID   159      32.482  46.450  58.184  1.00  0.00           N  
ATOM   2250  HD1 HID   159      33.353  46.452  57.672  1.00  0.00           H  
ATOM   2251  CE1 HID   159      31.345  45.803  57.892  1.00  0.00           C  
ATOM   2252  HE1 HID   159      31.206  45.166  57.030  1.00  0.00           H  
ATOM   2253  NE2 HID   159      30.357  46.237  58.706  1.00  0.00           N  
ATOM   2254  CD2 HID   159      30.893  47.185  59.547  1.00  0.00           C  
ATOM   2255  HD2 HID   159      30.391  47.820  60.263  1.00  0.00           H  
ATOM   2256  C   HID   159      33.348  46.659  61.988  1.00  0.00           C  
ATOM   2257  O   HID   159      32.860  47.195  62.947  1.00  0.00           O  
ATOM   2258  N   ALA   160      33.296  45.405  61.777  1.00  0.00           N  
ATOM   2259  H   ALA   160      33.753  45.052  60.949  1.00  0.00           H  
ATOM   2260  CA  ALA   160      32.265  44.555  62.353  1.00  0.00           C  
ATOM   2261  HA  ALA   160      31.387  45.198  62.398  1.00  0.00           H  
ATOM   2262  CB  ALA   160      31.868  43.483  61.334  1.00  0.00           C  
ATOM   2263  HB1 ALA   160      30.848  43.212  61.605  1.00  0.00           H  
ATOM   2264  HB2 ALA   160      31.762  43.831  60.307  1.00  0.00           H  
ATOM   2265  HB3 ALA   160      32.527  42.614  61.338  1.00  0.00           H  
ATOM   2266  C   ALA   160      32.362  44.046  63.896  1.00  0.00           C  
ATOM   2267  O   ALA   160      31.713  43.039  64.288  1.00  0.00           O  
ATOM   2268  N   PHE   161      33.182  44.761  64.690  1.00  0.00           N  
ATOM   2269  H   PHE   161      33.745  45.462  64.229  1.00  0.00           H  
ATOM   2270  CA  PHE   161      33.306  44.623  66.194  1.00  0.00           C  
ATOM   2271  HA  PHE   161      32.577  43.935  66.623  1.00  0.00           H  
ATOM   2272  CB  PHE   161      34.689  44.015  66.507  1.00  0.00           C  
ATOM   2273  HB2 PHE   161      34.653  44.156  67.587  1.00  0.00           H  
ATOM   2274  HB3 PHE   161      35.464  44.583  65.992  1.00  0.00           H  
ATOM   2275  CG  PHE   161      34.918  42.579  66.289  1.00  0.00           C  
ATOM   2276  CD1 PHE   161      34.079  41.617  66.922  1.00  0.00           C  
ATOM   2277  HD1 PHE   161      33.239  41.940  67.520  1.00  0.00           H  
ATOM   2278  CE1 PHE   161      34.239  40.252  66.803  1.00  0.00           C  
ATOM   2279  HE1 PHE   161      33.512  39.692  67.372  1.00  0.00           H  
ATOM   2280  CZ  PHE   161      35.420  39.813  66.124  1.00  0.00           C  
ATOM   2281  HZ  PHE   161      35.557  38.774  65.863  1.00  0.00           H  
ATOM   2282  CE2 PHE   161      36.292  40.791  65.572  1.00  0.00           C  
ATOM   2283  HE2 PHE   161      37.220  40.554  65.073  1.00  0.00           H  
ATOM   2284  CD2 PHE   161      36.044  42.177  65.608  1.00  0.00           C  
ATOM   2285  HD2 PHE   161      36.732  42.830  65.092  1.00  0.00           H  
ATOM   2286  C   PHE   161      33.170  45.999  66.895  1.00  0.00           C  
ATOM   2287  O   PHE   161      33.241  46.081  68.136  1.00  0.00           O  
ATOM   2288  N   ASP   162      33.117  47.054  66.111  1.00  0.00           N  
ATOM   2289  H   ASP   162      33.010  46.852  65.128  1.00  0.00           H  
ATOM   2290  CA  ASP   162      32.892  48.404  66.610  1.00  0.00           C  
ATOM   2291  HA  ASP   162      33.514  48.498  67.499  1.00  0.00           H  
ATOM   2292  CB  ASP   162      33.565  49.382  65.575  1.00  0.00           C  
ATOM   2293  HB2 ASP   162      33.001  49.403  64.642  1.00  0.00           H  
ATOM   2294  HB3 ASP   162      34.581  49.025  65.405  1.00  0.00           H  
ATOM   2295  CG  ASP   162      33.751  50.838  66.079  1.00  0.00           C  
ATOM   2296  OD1 ASP   162      34.025  51.780  65.240  1.00  0.00           O  
ATOM   2297  OD2 ASP   162      33.831  50.985  67.340  1.00  0.00           O  
ATOM   2298  C   ASP   162      31.449  48.778  66.935  1.00  0.00           C  
ATOM   2299  O   ASP   162      30.522  48.109  66.472  1.00  0.00           O  
ATOM   2300  N   GLY   163      31.235  49.904  67.603  1.00  0.00           N  
ATOM   2301  H   GLY   163      32.034  50.509  67.734  1.00  0.00           H  
ATOM   2302  CA  GLY   163      29.911  50.509  67.864  1.00  0.00           C  
ATOM   2303  HA2 GLY   163      29.475  50.772  66.900  1.00  0.00           H  
ATOM   2304  HA3 GLY   163      30.194  51.523  68.144  1.00  0.00           H  
ATOM   2305  C   GLY   163      28.930  49.879  68.922  1.00  0.00           C  
ATOM   2306  O   GLY   163      27.800  49.592  68.594  1.00  0.00           O  
ATOM   2307  N   ALA   164      29.374  49.669  70.122  1.00  0.00           N  
ATOM   2308  H   ALA   164      30.277  50.026  70.403  1.00  0.00           H  
ATOM   2309  CA  ALA   164      28.560  49.080  71.209  1.00  0.00           C  
ATOM   2310  HA  ALA   164      27.584  49.549  71.086  1.00  0.00           H  
ATOM   2311  CB  ALA   164      28.539  47.575  71.104  1.00  0.00           C  
ATOM   2312  HB1 ALA   164      29.548  47.170  71.188  1.00  0.00           H  
ATOM   2313  HB2 ALA   164      28.128  47.286  70.137  1.00  0.00           H  
ATOM   2314  HB3 ALA   164      27.987  47.034  71.873  1.00  0.00           H  
ATOM   2315  C   ALA   164      29.201  49.601  72.541  1.00  0.00           C  
ATOM   2316  O   ALA   164      30.433  49.712  72.629  1.00  0.00           O  
ATOM   2317  N   PRO   165      28.387  49.971  73.594  1.00  0.00           N  
ATOM   2318  CD  PRO   165      26.997  49.610  73.821  1.00  0.00           C  
ATOM   2319  HD2 PRO   165      26.454  49.412  72.898  1.00  0.00           H  
ATOM   2320  HD3 PRO   165      26.991  48.712  74.440  1.00  0.00           H  
ATOM   2321  CG  PRO   165      26.378  50.820  74.565  1.00  0.00           C  
ATOM   2322  HG2 PRO   165      25.515  50.567  75.180  1.00  0.00           H  
ATOM   2323  HG3 PRO   165      26.095  51.680  73.958  1.00  0.00           H  
ATOM   2324  CB  PRO   165      27.609  51.210  75.483  1.00  0.00           C  
ATOM   2325  HB2 PRO   165      27.506  50.587  76.371  1.00  0.00           H  
ATOM   2326  HB3 PRO   165      27.607  52.253  75.801  1.00  0.00           H  
ATOM   2327  CA  PRO   165      28.808  50.889  74.602  1.00  0.00           C  
ATOM   2328  HA  PRO   165      29.132  51.828  74.153  1.00  0.00           H  
ATOM   2329  C   PRO   165      29.995  50.544  75.379  1.00  0.00           C  
ATOM   2330  O   PRO   165      30.879  51.356  75.520  1.00  0.00           O  
ATOM   2331  N   PHE   166      30.136  49.336  75.780  1.00  0.00           N  
ATOM   2332  H   PHE   166      29.352  48.755  75.520  1.00  0.00           H  
ATOM   2333  CA  PHE   166      31.255  48.641  76.454  1.00  0.00           C  
ATOM   2334  HA  PHE   166      31.730  49.244  77.227  1.00  0.00           H  
ATOM   2335  CB  PHE   166      30.773  47.469  77.311  1.00  0.00           C  
ATOM   2336  HB2 PHE   166      29.979  46.938  76.787  1.00  0.00           H  
ATOM   2337  HB3 PHE   166      31.581  46.743  77.406  1.00  0.00           H  
ATOM   2338  CG  PHE   166      30.288  47.898  78.687  1.00  0.00           C  
ATOM   2339  CD1 PHE   166      28.906  47.894  78.894  1.00  0.00           C  
ATOM   2340  HD1 PHE   166      28.198  47.750  78.092  1.00  0.00           H  
ATOM   2341  CE1 PHE   166      28.405  48.131  80.138  1.00  0.00           C  
ATOM   2342  HE1 PHE   166      27.333  48.064  80.256  1.00  0.00           H  
ATOM   2343  CZ  PHE   166      29.274  48.373  81.240  1.00  0.00           C  
ATOM   2344  HZ  PHE   166      28.798  48.477  82.203  1.00  0.00           H  
ATOM   2345  CE2 PHE   166      30.675  48.395  81.049  1.00  0.00           C  
ATOM   2346  HE2 PHE   166      31.375  48.585  81.849  1.00  0.00           H  
ATOM   2347  CD2 PHE   166      31.190  48.039  79.801  1.00  0.00           C  
ATOM   2348  HD2 PHE   166      32.245  47.888  79.625  1.00  0.00           H  
ATOM   2349  C   PHE   166      32.413  48.362  75.560  1.00  0.00           C  
ATOM   2350  O   PHE   166      33.595  48.448  75.933  1.00  0.00           O  
ATOM   2351  N   SER   167      32.179  48.040  74.274  1.00  0.00           N  
ATOM   2352  H   SER   167      31.191  47.961  74.075  1.00  0.00           H  
ATOM   2353  CA  SER   167      33.324  47.795  73.298  1.00  0.00           C  
ATOM   2354  HA  SER   167      34.092  47.157  73.735  1.00  0.00           H  
ATOM   2355  CB  SER   167      32.810  47.108  72.049  1.00  0.00           C  
ATOM   2356  HB2 SER   167      31.957  47.668  71.666  1.00  0.00           H  
ATOM   2357  HB3 SER   167      32.535  46.121  72.420  1.00  0.00           H  
ATOM   2358  OG  SER   167      33.916  47.155  71.144  1.00  0.00           O  
ATOM   2359  HG  SER   167      34.006  48.048  70.801  1.00  0.00           H  
ATOM   2360  C   SER   167      34.021  49.118  73.058  1.00  0.00           C  
ATOM   2361  O   SER   167      35.271  49.258  73.117  1.00  0.00           O  
ATOM   2362  N   ASP   168      33.207  50.150  72.911  1.00  0.00           N  
ATOM   2363  H   ASP   168      32.226  49.907  72.918  1.00  0.00           H  
ATOM   2364  CA  ASP   168      33.675  51.543  72.748  1.00  0.00           C  
ATOM   2365  HA  ASP   168      34.328  51.627  71.880  1.00  0.00           H  
ATOM   2366  CB  ASP   168      32.500  52.571  72.555  1.00  0.00           C  
ATOM   2367  HB2 ASP   168      32.001  52.599  73.524  1.00  0.00           H  
ATOM   2368  HB3 ASP   168      32.966  53.536  72.358  1.00  0.00           H  
ATOM   2369  CG  ASP   168      31.460  52.411  71.392  1.00  0.00           C  
ATOM   2370  OD1 ASP   168      30.476  53.154  71.516  1.00  0.00           O  
ATOM   2371  OD2 ASP   168      31.587  51.522  70.559  1.00  0.00           O  
ATOM   2372  C   ASP   168      34.346  51.986  74.063  1.00  0.00           C  
ATOM   2373  O   ASP   168      35.431  52.628  74.012  1.00  0.00           O  
ATOM   2374  N   LEU   169      33.854  51.702  75.298  1.00  0.00           N  
ATOM   2375  H   LEU   169      33.051  51.097  75.388  1.00  0.00           H  
ATOM   2376  CA  LEU   169      34.571  52.083  76.482  1.00  0.00           C  
ATOM   2377  HA  LEU   169      34.787  53.144  76.365  1.00  0.00           H  
ATOM   2378  CB  LEU   169      33.635  51.814  77.717  1.00  0.00           C  
ATOM   2379  HB2 LEU   169      32.675  52.278  77.492  1.00  0.00           H  
ATOM   2380  HB3 LEU   169      33.505  50.733  77.777  1.00  0.00           H  
ATOM   2381  CG  LEU   169      34.232  52.307  79.053  1.00  0.00           C  
ATOM   2382  HG  LEU   169      35.123  51.721  79.275  1.00  0.00           H  
ATOM   2383  CD1 LEU   169      34.440  53.740  79.058  1.00  0.00           C  
ATOM   2384 HD11 LEU   169      34.731  54.026  80.069  1.00  0.00           H  
ATOM   2385 HD12 LEU   169      35.230  53.951  78.338  1.00  0.00           H  
ATOM   2386 HD13 LEU   169      33.546  54.277  78.743  1.00  0.00           H  
ATOM   2387  CD2 LEU   169      33.295  51.933  80.167  1.00  0.00           C  
ATOM   2388 HD21 LEU   169      32.341  52.178  79.701  1.00  0.00           H  
ATOM   2389 HD22 LEU   169      33.561  52.419  81.106  1.00  0.00           H  
ATOM   2390 HD23 LEU   169      33.398  50.852  80.265  1.00  0.00           H  
ATOM   2391  C   LEU   169      35.888  51.291  76.684  1.00  0.00           C  
ATOM   2392  O   LEU   169      36.889  51.885  77.048  1.00  0.00           O  
ATOM   2393  N   VAL   170      35.961  49.990  76.302  1.00  0.00           N  
ATOM   2394  H   VAL   170      35.143  49.535  75.923  1.00  0.00           H  
ATOM   2395  CA  VAL   170      37.188  49.156  76.430  1.00  0.00           C  
ATOM   2396  HA  VAL   170      37.591  49.334  77.427  1.00  0.00           H  
ATOM   2397  CB  VAL   170      36.835  47.757  76.144  1.00  0.00           C  
ATOM   2398  HB  VAL   170      36.253  47.706  75.224  1.00  0.00           H  
ATOM   2399  CG1 VAL   170      38.103  46.840  76.148  1.00  0.00           C  
ATOM   2400 HG11 VAL   170      37.914  45.769  76.220  1.00  0.00           H  
ATOM   2401 HG12 VAL   170      38.578  46.940  75.172  1.00  0.00           H  
ATOM   2402 HG13 VAL   170      38.791  47.117  76.946  1.00  0.00           H  
ATOM   2403  CG2 VAL   170      36.097  47.367  77.434  1.00  0.00           C  
ATOM   2404 HG21 VAL   170      35.618  46.411  77.225  1.00  0.00           H  
ATOM   2405 HG22 VAL   170      35.335  48.110  77.666  1.00  0.00           H  
ATOM   2406 HG23 VAL   170      36.836  47.240  78.225  1.00  0.00           H  
ATOM   2407  C   VAL   170      38.260  49.605  75.521  1.00  0.00           C  
ATOM   2408  O   VAL   170      39.464  49.522  75.822  1.00  0.00           O  
ATOM   2409  N   ARG   171      37.913  50.127  74.312  1.00  0.00           N  
ATOM   2410  H   ARG   171      36.969  50.128  73.953  1.00  0.00           H  
ATOM   2411  CA  ARG   171      38.871  50.827  73.487  1.00  0.00           C  
ATOM   2412  HA  ARG   171      39.791  50.250  73.390  1.00  0.00           H  
ATOM   2413  CB  ARG   171      38.396  50.776  71.973  1.00  0.00           C  
ATOM   2414  HB2 ARG   171      38.185  49.801  71.533  1.00  0.00           H  
ATOM   2415  HB3 ARG   171      37.572  51.467  71.796  1.00  0.00           H  
ATOM   2416  CG  ARG   171      39.518  51.410  71.091  1.00  0.00           C  
ATOM   2417  HG2 ARG   171      40.448  50.903  71.348  1.00  0.00           H  
ATOM   2418  HG3 ARG   171      39.609  52.491  71.193  1.00  0.00           H  
ATOM   2419  CD  ARG   171      39.356  51.184  69.656  1.00  0.00           C  
ATOM   2420  HD2 ARG   171      40.262  51.531  69.159  1.00  0.00           H  
ATOM   2421  HD3 ARG   171      39.186  50.129  69.440  1.00  0.00           H  
ATOM   2422  NE  ARG   171      38.232  51.951  69.039  1.00  0.00           N  
ATOM   2423  HE  ARG   171      38.450  52.887  68.727  1.00  0.00           H  
ATOM   2424  CZ  ARG   171      37.052  51.488  68.653  1.00  0.00           C  
ATOM   2425  NH1 ARG   171      36.256  52.218  67.871  1.00  0.00           N  
ATOM   2426 HH11 ARG   171      36.435  53.183  67.634  1.00  0.00           H  
ATOM   2427 HH12 ARG   171      35.322  51.927  67.620  1.00  0.00           H  
ATOM   2428  NH2 ARG   171      36.582  50.304  69.000  1.00  0.00           N  
ATOM   2429 HH21 ARG   171      37.121  49.619  69.510  1.00  0.00           H  
ATOM   2430 HH22 ARG   171      35.715  50.031  68.560  1.00  0.00           H  
ATOM   2431  C   ARG   171      39.408  52.122  74.028  1.00  0.00           C  
ATOM   2432  O   ARG   171      40.581  52.394  73.932  1.00  0.00           O  
ATOM   2433  N   GLU   172      38.510  52.953  74.634  1.00  0.00           N  
ATOM   2434  H   GLU   172      37.541  52.686  74.541  1.00  0.00           H  
ATOM   2435  CA  GLU   172      38.842  54.174  75.298  1.00  0.00           C  
ATOM   2436  HA  GLU   172      39.397  54.804  74.604  1.00  0.00           H  
ATOM   2437  CB  GLU   172      37.573  54.983  75.733  1.00  0.00           C  
ATOM   2438  HB2 GLU   172      36.899  55.171  74.897  1.00  0.00           H  
ATOM   2439  HB3 GLU   172      37.102  54.217  76.350  1.00  0.00           H  
ATOM   2440  CG  GLU   172      37.852  56.254  76.499  1.00  0.00           C  
ATOM   2441  HG2 GLU   172      38.347  56.106  77.459  1.00  0.00           H  
ATOM   2442  HG3 GLU   172      36.895  56.654  76.833  1.00  0.00           H  
ATOM   2443  CD  GLU   172      38.589  57.428  75.736  1.00  0.00           C  
ATOM   2444  OE1 GLU   172      38.904  58.479  76.386  1.00  0.00           O  
ATOM   2445  OE2 GLU   172      38.771  57.371  74.511  1.00  0.00           O  
ATOM   2446  C   GLU   172      39.832  53.889  76.433  1.00  0.00           C  
ATOM   2447  O   GLU   172      40.886  54.477  76.586  1.00  0.00           O  
ATOM   2448  N   ARG   173      39.462  52.869  77.256  1.00  0.00           N  
ATOM   2449  H   ARG   173      38.543  52.462  77.155  1.00  0.00           H  
ATOM   2450  CA  ARG   173      40.401  52.290  78.339  1.00  0.00           C  
ATOM   2451  HA  ARG   173      40.797  53.095  78.958  1.00  0.00           H  
ATOM   2452  CB  ARG   173      39.410  51.476  79.279  1.00  0.00           C  
ATOM   2453  HB2 ARG   173      38.746  50.888  78.646  1.00  0.00           H  
ATOM   2454  HB3 ARG   173      39.941  50.758  79.905  1.00  0.00           H  
ATOM   2455  CG  ARG   173      38.501  52.246  80.237  1.00  0.00           C  
ATOM   2456  HG2 ARG   173      37.842  52.960  79.744  1.00  0.00           H  
ATOM   2457  HG3 ARG   173      39.184  52.869  80.814  1.00  0.00           H  
ATOM   2458  CD  ARG   173      37.689  51.331  81.182  1.00  0.00           C  
ATOM   2459  HD2 ARG   173      36.939  50.804  80.592  1.00  0.00           H  
ATOM   2460  HD3 ARG   173      38.344  50.545  81.557  1.00  0.00           H  
ATOM   2461  NE  ARG   173      36.904  52.093  82.244  1.00  0.00           N  
ATOM   2462  HE  ARG   173      37.089  53.076  82.386  1.00  0.00           H  
ATOM   2463  CZ  ARG   173      36.155  51.591  83.200  1.00  0.00           C  
ATOM   2464  NH1 ARG   173      36.225  50.379  83.618  1.00  0.00           N  
ATOM   2465 HH11 ARG   173      36.769  49.695  83.113  1.00  0.00           H  
ATOM   2466 HH12 ARG   173      35.653  50.101  84.403  1.00  0.00           H  
ATOM   2467  NH2 ARG   173      35.310  52.389  83.849  1.00  0.00           N  
ATOM   2468 HH21 ARG   173      35.108  53.330  83.544  1.00  0.00           H  
ATOM   2469 HH22 ARG   173      34.706  51.965  84.538  1.00  0.00           H  
ATOM   2470  C   ARG   173      41.622  51.546  77.885  1.00  0.00           C  
ATOM   2471  O   ARG   173      42.646  51.670  78.560  1.00  0.00           O  
ATOM   2472  N   LEU   174      41.693  50.973  76.705  1.00  0.00           N  
ATOM   2473  H   LEU   174      40.915  50.831  76.077  1.00  0.00           H  
ATOM   2474  CA  LEU   174      42.998  50.504  76.245  1.00  0.00           C  
ATOM   2475  HA  LEU   174      43.654  50.143  77.036  1.00  0.00           H  
ATOM   2476  CB  LEU   174      42.777  49.471  75.135  1.00  0.00           C  
ATOM   2477  HB2 LEU   174      43.758  49.381  74.670  1.00  0.00           H  
ATOM   2478  HB3 LEU   174      42.119  49.819  74.338  1.00  0.00           H  
ATOM   2479  CG  LEU   174      42.423  48.047  75.661  1.00  0.00           C  
ATOM   2480  HG  LEU   174      41.640  48.099  76.417  1.00  0.00           H  
ATOM   2481  CD1 LEU   174      41.790  47.244  74.587  1.00  0.00           C  
ATOM   2482 HD11 LEU   174      41.055  47.863  74.073  1.00  0.00           H  
ATOM   2483 HD12 LEU   174      42.448  46.976  73.760  1.00  0.00           H  
ATOM   2484 HD13 LEU   174      41.402  46.337  75.051  1.00  0.00           H  
ATOM   2485  CD2 LEU   174      43.576  47.303  76.306  1.00  0.00           C  
ATOM   2486 HD21 LEU   174      43.464  46.219  76.331  1.00  0.00           H  
ATOM   2487 HD22 LEU   174      44.446  47.351  75.650  1.00  0.00           H  
ATOM   2488 HD23 LEU   174      43.733  47.661  77.323  1.00  0.00           H  
ATOM   2489  C   LEU   174      43.836  51.591  75.662  1.00  0.00           C  
ATOM   2490  O   LEU   174      45.039  51.469  75.769  1.00  0.00           O  
ATOM   2491  N   ALA   175      43.204  52.590  75.094  1.00  0.00           N  
ATOM   2492  H   ALA   175      42.198  52.675  75.117  1.00  0.00           H  
ATOM   2493  CA  ALA   175      43.950  53.587  74.417  1.00  0.00           C  
ATOM   2494  HA  ALA   175      44.595  53.204  73.626  1.00  0.00           H  
ATOM   2495  CB  ALA   175      43.090  54.509  73.590  1.00  0.00           C  
ATOM   2496  HB1 ALA   175      42.470  55.150  74.217  1.00  0.00           H  
ATOM   2497  HB2 ALA   175      43.730  55.118  72.951  1.00  0.00           H  
ATOM   2498  HB3 ALA   175      42.392  53.890  73.027  1.00  0.00           H  
ATOM   2499  C   ALA   175      44.772  54.518  75.332  1.00  0.00           C  
ATOM   2500  O   ALA   175      46.013  54.700  75.020  1.00  0.00           O  
ATOM   2501  N   ALA   176      44.341  54.784  76.515  1.00  0.00           N  
ATOM   2502  H   ALA   176      43.345  54.693  76.658  1.00  0.00           H  
ATOM   2503  CA  ALA   176      45.051  55.677  77.401  1.00  0.00           C  
ATOM   2504  HA  ALA   176      45.508  56.469  76.808  1.00  0.00           H  
ATOM   2505  CB  ALA   176      44.076  56.430  78.299  1.00  0.00           C  
ATOM   2506  HB1 ALA   176      44.224  57.510  78.279  1.00  0.00           H  
ATOM   2507  HB2 ALA   176      44.157  56.107  79.337  1.00  0.00           H  
ATOM   2508  HB3 ALA   176      43.063  56.104  78.062  1.00  0.00           H  
ATOM   2509  C   ALA   176      46.255  55.041  78.164  1.00  0.00           C  
ATOM   2510  O   ALA   176      46.977  55.658  78.877  1.00  0.00           O  
ATOM   2511  N   VAL   177      46.592  53.759  77.861  1.00  0.00           N  
ATOM   2512  H   VAL   177      45.839  53.205  77.480  1.00  0.00           H  
ATOM   2513  CA  VAL   177      47.841  53.033  78.245  1.00  0.00           C  
ATOM   2514  HA  VAL   177      48.606  53.688  78.662  1.00  0.00           H  
ATOM   2515  CB  VAL   177      47.512  51.854  79.184  1.00  0.00           C  
ATOM   2516  HB  VAL   177      48.359  51.176  79.289  1.00  0.00           H  
ATOM   2517  CG1 VAL   177      47.377  52.220  80.706  1.00  0.00           C  
ATOM   2518 HG11 VAL   177      46.623  53.005  80.663  1.00  0.00           H  
ATOM   2519 HG12 VAL   177      48.306  52.457  81.223  1.00  0.00           H  
ATOM   2520 HG13 VAL   177      46.967  51.367  81.247  1.00  0.00           H  
ATOM   2521  CG2 VAL   177      46.251  51.098  78.791  1.00  0.00           C  
ATOM   2522 HG21 VAL   177      46.279  50.840  77.732  1.00  0.00           H  
ATOM   2523 HG22 VAL   177      45.346  51.655  79.035  1.00  0.00           H  
ATOM   2524 HG23 VAL   177      46.236  50.207  79.418  1.00  0.00           H  
ATOM   2525  C   VAL   177      48.561  52.444  76.978  1.00  0.00           C  
ATOM   2526  O   VAL   177      49.720  52.007  77.213  1.00  0.00           O  
ATOM   2527  N   VAL   178      47.936  52.418  75.821  1.00  0.00           N  
ATOM   2528  H   VAL   178      47.000  52.791  75.885  1.00  0.00           H  
ATOM   2529  CA  VAL   178      48.576  52.143  74.573  1.00  0.00           C  
ATOM   2530  HA  VAL   178      49.495  51.584  74.749  1.00  0.00           H  
ATOM   2531  CB  VAL   178      47.722  51.242  73.728  1.00  0.00           C  
ATOM   2532  HB  VAL   178      46.784  51.768  73.552  1.00  0.00           H  
ATOM   2533  CG1 VAL   178      48.402  50.889  72.371  1.00  0.00           C  
ATOM   2534 HG11 VAL   178      48.792  51.701  71.758  1.00  0.00           H  
ATOM   2535 HG12 VAL   178      49.211  50.199  72.612  1.00  0.00           H  
ATOM   2536 HG13 VAL   178      47.590  50.433  71.804  1.00  0.00           H  
ATOM   2537  CG2 VAL   178      47.550  49.890  74.528  1.00  0.00           C  
ATOM   2538 HG21 VAL   178      48.500  49.460  74.845  1.00  0.00           H  
ATOM   2539 HG22 VAL   178      46.980  49.243  73.862  1.00  0.00           H  
ATOM   2540 HG23 VAL   178      47.113  50.029  75.517  1.00  0.00           H  
ATOM   2541  C   VAL   178      49.018  53.355  73.766  1.00  0.00           C  
ATOM   2542  O   VAL   178      50.193  53.398  73.379  1.00  0.00           O  
ATOM   2543  N   ASP   179      48.112  54.297  73.439  1.00  0.00           N  
ATOM   2544  H   ASP   179      47.149  54.214  73.732  1.00  0.00           H  
ATOM   2545  CA  ASP   179      48.228  55.109  72.236  1.00  0.00           C  
ATOM   2546  HA  ASP   179      48.594  54.490  71.417  1.00  0.00           H  
ATOM   2547  CB  ASP   179      46.883  55.574  71.791  1.00  0.00           C  
ATOM   2548  HB2 ASP   179      46.395  56.250  72.493  1.00  0.00           H  
ATOM   2549  HB3 ASP   179      47.051  56.286  70.983  1.00  0.00           H  
ATOM   2550  CG  ASP   179      46.009  54.533  71.184  1.00  0.00           C  
ATOM   2551  OD1 ASP   179      46.483  53.390  70.987  1.00  0.00           O  
ATOM   2552  OD2 ASP   179      44.936  54.976  70.745  1.00  0.00           O  
ATOM   2553  C   ASP   179      49.331  56.201  72.239  1.00  0.00           C  
ATOM   2554  O   ASP   179      49.596  56.806  71.192  1.00  0.00           O  
ATOM   2555  N   GLN   180      49.892  56.375  73.342  1.00  0.00           N  
ATOM   2556  H   GLN   180      49.668  55.685  74.045  1.00  0.00           H  
ATOM   2557  CA  GLN   180      50.790  57.581  73.607  1.00  0.00           C  
ATOM   2558  HA  GLN   180      50.060  58.388  73.555  1.00  0.00           H  
ATOM   2559  CB  GLN   180      51.267  57.564  75.072  1.00  0.00           C  
ATOM   2560  HB2 GLN   180      51.861  58.455  75.275  1.00  0.00           H  
ATOM   2561  HB3 GLN   180      51.835  56.641  75.195  1.00  0.00           H  
ATOM   2562  CG  GLN   180      50.099  57.705  76.008  1.00  0.00           C  
ATOM   2563  HG2 GLN   180      50.424  58.032  76.996  1.00  0.00           H  
ATOM   2564  HG3 GLN   180      49.393  58.397  75.550  1.00  0.00           H  
ATOM   2565  CD  GLN   180      49.392  56.372  76.294  1.00  0.00           C  
ATOM   2566  OE1 GLN   180      50.075  55.396  76.705  1.00  0.00           O  
ATOM   2567  NE2 GLN   180      48.172  56.222  75.902  1.00  0.00           N  
ATOM   2568 HE21 GLN   180      47.717  57.012  75.468  1.00  0.00           H  
ATOM   2569 HE22 GLN   180      47.715  55.323  75.846  1.00  0.00           H  
ATOM   2570  C   GLN   180      51.901  57.744  72.609  1.00  0.00           C  
ATOM   2571  O   GLN   180      52.912  57.027  72.676  1.00  0.00           O  
ATOM   2572  N   GLY   181      51.840  58.695  71.651  1.00  0.00           N  
ATOM   2573  H   GLY   181      51.001  59.256  71.680  1.00  0.00           H  
ATOM   2574  CA  GLY   181      52.765  58.934  70.532  1.00  0.00           C  
ATOM   2575  HA2 GLY   181      53.769  58.651  70.846  1.00  0.00           H  
ATOM   2576  HA3 GLY   181      52.858  59.991  70.286  1.00  0.00           H  
ATOM   2577  C   GLY   181      52.692  58.085  69.286  1.00  0.00           C  
ATOM   2578  O   GLY   181      53.612  58.234  68.493  1.00  0.00           O  
ATOM   2579  N   ARG   182      51.728  57.134  69.225  1.00  0.00           N  
ATOM   2580  H   ARG   182      50.970  57.185  69.891  1.00  0.00           H  
ATOM   2581  CA  ARG   182      51.653  56.252  68.061  1.00  0.00           C  
ATOM   2582  HA  ARG   182      52.684  55.949  67.882  1.00  0.00           H  
ATOM   2583  CB  ARG   182      50.823  54.970  68.399  1.00  0.00           C  
ATOM   2584  HB2 ARG   182      49.898  55.379  68.806  1.00  0.00           H  
ATOM   2585  HB3 ARG   182      50.594  54.489  67.448  1.00  0.00           H  
ATOM   2586  CG  ARG   182      51.582  54.102  69.398  1.00  0.00           C  
ATOM   2587  HG2 ARG   182      51.488  54.515  70.403  1.00  0.00           H  
ATOM   2588  HG3 ARG   182      52.638  54.140  69.132  1.00  0.00           H  
ATOM   2589  CD  ARG   182      50.894  52.753  69.283  1.00  0.00           C  
ATOM   2590  HD2 ARG   182      50.989  52.333  68.281  1.00  0.00           H  
ATOM   2591  HD3 ARG   182      49.807  52.791  69.347  1.00  0.00           H  
ATOM   2592  NE  ARG   182      51.583  51.859  70.228  1.00  0.00           N  
ATOM   2593  HE  ARG   182      52.379  52.246  70.715  1.00  0.00           H  
ATOM   2594  CZ  ARG   182      51.468  50.552  70.175  1.00  0.00           C  
ATOM   2595  NH1 ARG   182      52.180  49.874  71.058  1.00  0.00           N  
ATOM   2596 HH11 ARG   182      52.752  50.320  71.761  1.00  0.00           H  
ATOM   2597 HH12 ARG   182      52.223  48.865  71.041  1.00  0.00           H  
ATOM   2598  NH2 ARG   182      50.798  49.893  69.206  1.00  0.00           N  
ATOM   2599 HH21 ARG   182      50.190  50.450  68.623  1.00  0.00           H  
ATOM   2600 HH22 ARG   182      51.040  48.924  69.055  1.00  0.00           H  
ATOM   2601  C   ARG   182      51.103  57.041  66.867  1.00  0.00           C  
ATOM   2602  O   ARG   182      50.110  57.746  67.058  1.00  0.00           O  
ATOM   2603  N   THR   183      51.677  56.899  65.686  1.00  0.00           N  
ATOM   2604  H   THR   183      52.534  56.372  65.597  1.00  0.00           H  
ATOM   2605  CA  THR   183      51.041  57.346  64.424  1.00  0.00           C  
ATOM   2606  HA  THR   183      50.793  58.394  64.588  1.00  0.00           H  
ATOM   2607  CB  THR   183      52.001  57.339  63.299  1.00  0.00           C  
ATOM   2608  HB  THR   183      51.449  57.732  62.446  1.00  0.00           H  
ATOM   2609  CG2 THR   183      53.204  58.286  63.557  1.00  0.00           C  
ATOM   2610 HG21 THR   183      52.779  59.248  63.843  1.00  0.00           H  
ATOM   2611 HG22 THR   183      53.876  58.409  62.708  1.00  0.00           H  
ATOM   2612 HG23 THR   183      53.804  57.885  64.374  1.00  0.00           H  
ATOM   2613  OG1 THR   183      52.462  56.080  62.925  1.00  0.00           O  
ATOM   2614  HG1 THR   183      53.115  56.281  62.250  1.00  0.00           H  
ATOM   2615  C   THR   183      49.734  56.479  64.148  1.00  0.00           C  
ATOM   2616  O   THR   183      49.625  55.323  64.658  1.00  0.00           O  
ATOM   2617  N   PRO   184      48.724  57.041  63.387  1.00  0.00           N  
ATOM   2618  CD  PRO   184      48.801  58.288  62.577  1.00  0.00           C  
ATOM   2619  HD2 PRO   184      49.441  59.016  63.074  1.00  0.00           H  
ATOM   2620  HD3 PRO   184      49.129  58.039  61.567  1.00  0.00           H  
ATOM   2621  CG  PRO   184      47.449  58.866  62.508  1.00  0.00           C  
ATOM   2622  HG2 PRO   184      47.287  59.429  61.589  1.00  0.00           H  
ATOM   2623  HG3 PRO   184      47.265  59.562  63.326  1.00  0.00           H  
ATOM   2624  CB  PRO   184      46.535  57.603  62.487  1.00  0.00           C  
ATOM   2625  HB2 PRO   184      46.345  57.333  61.448  1.00  0.00           H  
ATOM   2626  HB3 PRO   184      45.623  57.911  62.999  1.00  0.00           H  
ATOM   2627  CA  PRO   184      47.302  56.610  63.328  1.00  0.00           C  
ATOM   2628  HA  PRO   184      46.927  56.767  64.340  1.00  0.00           H  
ATOM   2629  C   PRO   184      47.046  55.138  62.949  1.00  0.00           C  
ATOM   2630  O   PRO   184      46.115  54.536  63.415  1.00  0.00           O  
ATOM   2631  N   ALA   185      47.874  54.540  62.104  1.00  0.00           N  
ATOM   2632  H   ALA   185      48.712  55.072  61.915  1.00  0.00           H  
ATOM   2633  CA  ALA   185      47.838  53.151  61.818  1.00  0.00           C  
ATOM   2634  HA  ALA   185      46.777  52.996  61.625  1.00  0.00           H  
ATOM   2635  CB  ALA   185      48.535  52.762  60.521  1.00  0.00           C  
ATOM   2636  HB1 ALA   185      49.618  52.802  60.637  1.00  0.00           H  
ATOM   2637  HB2 ALA   185      48.277  51.752  60.203  1.00  0.00           H  
ATOM   2638  HB3 ALA   185      48.236  53.443  59.724  1.00  0.00           H  
ATOM   2639  C   ALA   185      48.203  52.218  62.909  1.00  0.00           C  
ATOM   2640  O   ALA   185      47.567  51.171  63.091  1.00  0.00           O  
ATOM   2641  N   PHE   186      49.103  52.626  63.804  1.00  0.00           N  
ATOM   2642  H   PHE   186      49.516  53.533  63.639  1.00  0.00           H  
ATOM   2643  CA  PHE   186      49.629  51.838  64.916  1.00  0.00           C  
ATOM   2644  HA  PHE   186      49.504  50.782  64.677  1.00  0.00           H  
ATOM   2645  CB  PHE   186      51.164  51.942  64.961  1.00  0.00           C  
ATOM   2646  HB2 PHE   186      51.544  52.905  65.301  1.00  0.00           H  
ATOM   2647  HB3 PHE   186      51.577  51.250  65.695  1.00  0.00           H  
ATOM   2648  CG  PHE   186      51.815  51.620  63.629  1.00  0.00           C  
ATOM   2649  CD1 PHE   186      52.251  52.709  62.827  1.00  0.00           C  
ATOM   2650  HD1 PHE   186      52.055  53.741  63.075  1.00  0.00           H  
ATOM   2651  CE1 PHE   186      52.975  52.513  61.655  1.00  0.00           C  
ATOM   2652  HE1 PHE   186      53.195  53.379  61.049  1.00  0.00           H  
ATOM   2653  CZ  PHE   186      53.141  51.212  61.151  1.00  0.00           C  
ATOM   2654  HZ  PHE   186      53.643  51.117  60.200  1.00  0.00           H  
ATOM   2655  CE2 PHE   186      52.721  50.115  61.937  1.00  0.00           C  
ATOM   2656  HE2 PHE   186      52.871  49.096  61.611  1.00  0.00           H  
ATOM   2657  CD2 PHE   186      52.126  50.272  63.169  1.00  0.00           C  
ATOM   2658  HD2 PHE   186      51.723  49.475  63.776  1.00  0.00           H  
ATOM   2659  C   PHE   186      48.993  52.132  66.280  1.00  0.00           C  
ATOM   2660  O   PHE   186      49.201  51.311  67.137  1.00  0.00           O  
ATOM   2661  N   ARG   187      48.112  53.094  66.437  1.00  0.00           N  
ATOM   2662  H   ARG   187      47.934  53.713  65.659  1.00  0.00           H  
ATOM   2663  CA  ARG   187      47.128  53.151  67.553  1.00  0.00           C  
ATOM   2664  HA  ARG   187      47.600  53.186  68.535  1.00  0.00           H  
ATOM   2665  CB  ARG   187      46.198  54.380  67.420  1.00  0.00           C  
ATOM   2666  HB2 ARG   187      45.666  54.377  66.469  1.00  0.00           H  
ATOM   2667  HB3 ARG   187      45.540  54.355  68.289  1.00  0.00           H  
ATOM   2668  CG  ARG   187      46.914  55.784  67.454  1.00  0.00           C  
ATOM   2669  HG2 ARG   187      47.283  55.981  68.460  1.00  0.00           H  
ATOM   2670  HG3 ARG   187      47.712  55.876  66.717  1.00  0.00           H  
ATOM   2671  CD  ARG   187      45.840  56.821  67.138  1.00  0.00           C  
ATOM   2672  HD2 ARG   187      45.099  56.577  67.900  1.00  0.00           H  
ATOM   2673  HD3 ARG   187      45.638  56.603  66.089  1.00  0.00           H  
ATOM   2674  NE  ARG   187      46.328  58.159  67.415  1.00  0.00           N  
ATOM   2675  HE  ARG   187      47.193  58.319  67.910  1.00  0.00           H  
ATOM   2676  CZ  ARG   187      45.639  59.218  67.224  1.00  0.00           C  
ATOM   2677  NH1 ARG   187      44.432  59.176  66.853  1.00  0.00           N  
ATOM   2678 HH11 ARG   187      44.007  58.299  66.587  1.00  0.00           H  
ATOM   2679 HH12 ARG   187      43.955  60.024  66.583  1.00  0.00           H  
ATOM   2680  NH2 ARG   187      46.206  60.407  67.264  1.00  0.00           N  
ATOM   2681 HH21 ARG   187      47.214  60.357  67.238  1.00  0.00           H  
ATOM   2682 HH22 ARG   187      45.740  61.242  66.939  1.00  0.00           H  
ATOM   2683  C   ARG   187      46.214  51.929  67.673  1.00  0.00           C  
ATOM   2684  O   ARG   187      45.909  51.366  66.646  1.00  0.00           O  
ATOM   2685  N   VAL   188      45.570  51.682  68.822  1.00  0.00           N  
ATOM   2686  H   VAL   188      45.829  52.190  69.655  1.00  0.00           H  
ATOM   2687  CA  VAL   188      44.565  50.618  68.952  1.00  0.00           C  
ATOM   2688  HA  VAL   188      45.091  49.765  68.524  1.00  0.00           H  
ATOM   2689  CB  VAL   188      44.334  50.418  70.438  1.00  0.00           C  
ATOM   2690  HB  VAL   188      45.284  50.225  70.937  1.00  0.00           H  
ATOM   2691  CG1 VAL   188      43.649  51.495  71.285  1.00  0.00           C  
ATOM   2692 HG11 VAL   188      44.073  52.493  71.176  1.00  0.00           H  
ATOM   2693 HG12 VAL   188      43.641  51.078  72.292  1.00  0.00           H  
ATOM   2694 HG13 VAL   188      42.619  51.617  70.948  1.00  0.00           H  
ATOM   2695  CG2 VAL   188      43.496  49.193  70.922  1.00  0.00           C  
ATOM   2696 HG21 VAL   188      43.775  48.296  70.369  1.00  0.00           H  
ATOM   2697 HG22 VAL   188      42.428  49.357  70.781  1.00  0.00           H  
ATOM   2698 HG23 VAL   188      43.734  48.995  71.967  1.00  0.00           H  
ATOM   2699  C   VAL   188      43.281  50.834  68.215  1.00  0.00           C  
ATOM   2700  O   VAL   188      42.750  51.959  68.289  1.00  0.00           O  
ATOM   2701  N   GLN   189      42.713  49.739  67.708  1.00  0.00           N  
ATOM   2702  H   GLN   189      43.059  48.821  67.947  1.00  0.00           H  
ATOM   2703  CA  GLN   189      41.653  49.736  66.666  1.00  0.00           C  
ATOM   2704  HA  GLN   189      41.003  50.576  66.913  1.00  0.00           H  
ATOM   2705  CB  GLN   189      42.363  50.078  65.343  1.00  0.00           C  
ATOM   2706  HB2 GLN   189      43.012  50.920  65.582  1.00  0.00           H  
ATOM   2707  HB3 GLN   189      41.568  50.315  64.636  1.00  0.00           H  
ATOM   2708  CG  GLN   189      43.242  49.003  64.814  1.00  0.00           C  
ATOM   2709  HG2 GLN   189      43.839  48.484  65.564  1.00  0.00           H  
ATOM   2710  HG3 GLN   189      42.558  48.265  64.394  1.00  0.00           H  
ATOM   2711  CD  GLN   189      44.201  49.385  63.654  1.00  0.00           C  
ATOM   2712  OE1 GLN   189      44.019  48.994  62.518  1.00  0.00           O  
ATOM   2713  NE2 GLN   189      45.125  50.289  63.959  1.00  0.00           N  
ATOM   2714 HE21 GLN   189      45.425  50.612  64.868  1.00  0.00           H  
ATOM   2715 HE22 GLN   189      45.816  50.488  63.250  1.00  0.00           H  
ATOM   2716  C   GLN   189      40.879  48.415  66.526  1.00  0.00           C  
ATOM   2717  O   GLN   189      41.382  47.374  67.001  1.00  0.00           O  
ATOM   2718  N   PRO   190      39.707  48.454  65.889  1.00  0.00           N  
ATOM   2719  CD  PRO   190      38.845  49.617  65.704  1.00  0.00           C  
ATOM   2720  HD2 PRO   190      38.876  50.336  66.523  1.00  0.00           H  
ATOM   2721  HD3 PRO   190      39.113  50.091  64.760  1.00  0.00           H  
ATOM   2722  CG  PRO   190      37.388  49.109  65.770  1.00  0.00           C  
ATOM   2723  HG2 PRO   190      36.603  49.709  65.309  1.00  0.00           H  
ATOM   2724  HG3 PRO   190      37.105  49.002  66.817  1.00  0.00           H  
ATOM   2725  CB  PRO   190      37.593  47.738  65.144  1.00  0.00           C  
ATOM   2726  HB2 PRO   190      36.789  47.015  65.286  1.00  0.00           H  
ATOM   2727  HB3 PRO   190      37.868  47.921  64.105  1.00  0.00           H  
ATOM   2728  CA  PRO   190      38.918  47.208  65.787  1.00  0.00           C  
ATOM   2729  HA  PRO   190      38.774  46.762  66.771  1.00  0.00           H  
ATOM   2730  C   PRO   190      39.598  46.172  64.949  1.00  0.00           C  
ATOM   2731  O   PRO   190      40.059  46.408  63.807  1.00  0.00           O  
ATOM   2732  N   MET   191      39.603  44.899  65.429  1.00  0.00           N  
ATOM   2733  H   MET   191      38.910  44.642  66.117  1.00  0.00           H  
ATOM   2734  CA  MET   191      40.493  43.805  64.917  1.00  0.00           C  
ATOM   2735  HA  MET   191      41.506  44.181  64.777  1.00  0.00           H  
ATOM   2736  CB  MET   191      40.510  42.692  65.972  1.00  0.00           C  
ATOM   2737  HB2 MET   191      40.719  43.117  66.954  1.00  0.00           H  
ATOM   2738  HB3 MET   191      39.505  42.274  66.023  1.00  0.00           H  
ATOM   2739  CG  MET   191      41.594  41.655  65.621  1.00  0.00           C  
ATOM   2740  HG2 MET   191      41.377  41.162  64.673  1.00  0.00           H  
ATOM   2741  HG3 MET   191      42.542  42.185  65.526  1.00  0.00           H  
ATOM   2742  SD  MET   191      41.746  40.205  66.737  1.00  0.00           S  
ATOM   2743  CE  MET   191      40.093  39.485  66.414  1.00  0.00           C  
ATOM   2744  HE1 MET   191      40.046  39.314  65.338  1.00  0.00           H  
ATOM   2745  HE2 MET   191      39.326  40.216  66.670  1.00  0.00           H  
ATOM   2746  HE3 MET   191      40.052  38.585  67.027  1.00  0.00           H  
ATOM   2747  C   MET   191      40.088  43.264  63.481  1.00  0.00           C  
ATOM   2748  O   MET   191      38.849  43.006  63.251  1.00  0.00           O  
ATOM   2749  N   PRO   192      40.980  43.202  62.400  1.00  0.00           N  
ATOM   2750  CD  PRO   192      42.326  43.795  62.306  1.00  0.00           C  
ATOM   2751  HD2 PRO   192      42.395  44.713  62.889  1.00  0.00           H  
ATOM   2752  HD3 PRO   192      43.091  43.097  62.646  1.00  0.00           H  
ATOM   2753  CG  PRO   192      42.503  44.016  60.739  1.00  0.00           C  
ATOM   2754  HG2 PRO   192      43.538  43.881  60.425  1.00  0.00           H  
ATOM   2755  HG3 PRO   192      42.138  44.994  60.425  1.00  0.00           H  
ATOM   2756  CB  PRO   192      41.617  43.011  60.040  1.00  0.00           C  
ATOM   2757  HB2 PRO   192      42.239  42.167  59.742  1.00  0.00           H  
ATOM   2758  HB3 PRO   192      41.055  43.526  59.261  1.00  0.00           H  
ATOM   2759  CA  PRO   192      40.588  42.595  61.106  1.00  0.00           C  
ATOM   2760  HA  PRO   192      39.655  43.089  60.835  1.00  0.00           H  
ATOM   2761  C   PRO   192      40.230  41.076  61.077  1.00  0.00           C  
ATOM   2762  O   PRO   192      40.841  40.324  61.842  1.00  0.00           O  
ATOM   2763  N   LEU   193      39.252  40.637  60.275  1.00  0.00           N  
ATOM   2764  H   LEU   193      38.817  41.244  59.595  1.00  0.00           H  
ATOM   2765  CA  LEU   193      38.465  39.436  60.525  1.00  0.00           C  
ATOM   2766  HA  LEU   193      39.171  38.797  61.055  1.00  0.00           H  
ATOM   2767  CB  LEU   193      37.271  39.756  61.400  1.00  0.00           C  
ATOM   2768  HB2 LEU   193      37.687  40.330  62.228  1.00  0.00           H  
ATOM   2769  HB3 LEU   193      36.502  40.317  60.868  1.00  0.00           H  
ATOM   2770  CG  LEU   193      36.563  38.515  61.959  1.00  0.00           C  
ATOM   2771  HG  LEU   193      36.353  37.938  61.059  1.00  0.00           H  
ATOM   2772  CD1 LEU   193      37.459  37.682  62.912  1.00  0.00           C  
ATOM   2773 HD11 LEU   193      38.203  37.161  62.310  1.00  0.00           H  
ATOM   2774 HD12 LEU   193      36.823  36.862  63.245  1.00  0.00           H  
ATOM   2775 HD13 LEU   193      37.970  38.304  63.647  1.00  0.00           H  
ATOM   2776  CD2 LEU   193      35.225  38.898  62.634  1.00  0.00           C  
ATOM   2777 HD21 LEU   193      35.330  39.532  63.515  1.00  0.00           H  
ATOM   2778 HD22 LEU   193      34.718  37.990  62.962  1.00  0.00           H  
ATOM   2779 HD23 LEU   193      34.482  39.447  62.056  1.00  0.00           H  
ATOM   2780  C   LEU   193      38.199  38.854  59.179  1.00  0.00           C  
ATOM   2781  O   LEU   193      37.562  39.546  58.448  1.00  0.00           O  
ATOM   2782  N   ALA   194      38.593  37.636  58.827  1.00  0.00           N  
ATOM   2783  H   ALA   194      39.181  37.062  59.415  1.00  0.00           H  
ATOM   2784  CA  ALA   194      38.467  37.124  57.486  1.00  0.00           C  
ATOM   2785  HA  ALA   194      38.536  37.963  56.794  1.00  0.00           H  
ATOM   2786  CB  ALA   194      39.644  36.246  57.063  1.00  0.00           C  
ATOM   2787  HB1 ALA   194      40.625  36.716  57.138  1.00  0.00           H  
ATOM   2788  HB2 ALA   194      39.726  35.359  57.691  1.00  0.00           H  
ATOM   2789  HB3 ALA   194      39.515  35.836  56.062  1.00  0.00           H  
ATOM   2790  C   ALA   194      37.055  36.493  57.284  1.00  0.00           C  
ATOM   2791  O   ALA   194      36.894  35.419  57.894  1.00  0.00           O  
ATOM   2792  N   VAL   195      36.065  37.074  56.530  1.00  0.00           N  
ATOM   2793  H   VAL   195      36.256  37.926  56.022  1.00  0.00           H  
ATOM   2794  CA  VAL   195      34.724  36.580  56.504  1.00  0.00           C  
ATOM   2795  HA  VAL   195      34.743  35.598  56.975  1.00  0.00           H  
ATOM   2796  CB  VAL   195      33.779  37.453  57.394  1.00  0.00           C  
ATOM   2797  HB  VAL   195      32.799  36.986  57.497  1.00  0.00           H  
ATOM   2798  CG1 VAL   195      34.467  37.454  58.806  1.00  0.00           C  
ATOM   2799 HG11 VAL   195      35.310  38.136  58.918  1.00  0.00           H  
ATOM   2800 HG12 VAL   195      34.728  36.425  59.052  1.00  0.00           H  
ATOM   2801 HG13 VAL   195      33.829  37.921  59.557  1.00  0.00           H  
ATOM   2802  CG2 VAL   195      33.724  38.938  56.928  1.00  0.00           C  
ATOM   2803 HG21 VAL   195      32.957  39.011  56.157  1.00  0.00           H  
ATOM   2804 HG22 VAL   195      33.326  39.600  57.698  1.00  0.00           H  
ATOM   2805 HG23 VAL   195      34.679  39.231  56.493  1.00  0.00           H  
ATOM   2806  C   VAL   195      34.079  36.432  55.094  1.00  0.00           C  
ATOM   2807  O   VAL   195      34.462  37.171  54.204  1.00  0.00           O  
ATOM   2808  N   HIE   196      33.072  35.486  54.863  1.00  0.00           N  
ATOM   2809  H   HIE   196      32.726  35.101  55.730  1.00  0.00           H  
ATOM   2810  CA  HIE   196      32.235  35.451  53.719  1.00  0.00           C  
ATOM   2811  HA  HIE   196      32.198  36.472  53.340  1.00  0.00           H  
ATOM   2812  CB  HIE   196      32.978  34.623  52.665  1.00  0.00           C  
ATOM   2813  HB2 HIE   196      34.009  34.958  52.554  1.00  0.00           H  
ATOM   2814  HB3 HIE   196      33.112  33.615  53.057  1.00  0.00           H  
ATOM   2815  CG  HIE   196      32.320  34.701  51.276  1.00  0.00           C  
ATOM   2816  ND1 HIE   196      32.172  35.962  50.577  1.00  0.00           N  
ATOM   2817  CE1 HIE   196      31.598  35.637  49.398  1.00  0.00           C  
ATOM   2818  HE1 HIE   196      31.506  36.268  48.526  1.00  0.00           H  
ATOM   2819  NE2 HIE   196      31.278  34.321  49.365  1.00  0.00           N  
ATOM   2820  HE2 HIE   196      31.047  33.763  48.555  1.00  0.00           H  
ATOM   2821  CD2 HIE   196      31.653  33.740  50.566  1.00  0.00           C  
ATOM   2822  HD2 HIE   196      31.476  32.733  50.915  1.00  0.00           H  
ATOM   2823  C   HIE   196      30.773  34.958  53.998  1.00  0.00           C  
ATOM   2824  O   HIE   196      30.489  34.158  54.944  1.00  0.00           O  
ATOM   2825  N   ARG   197      29.830  35.430  53.184  1.00  0.00           N  
ATOM   2826  H   ARG   197      30.233  36.152  52.604  1.00  0.00           H  
ATOM   2827  CA  ARG   197      28.396  35.307  53.427  1.00  0.00           C  
ATOM   2828  HA  ARG   197      28.251  35.501  54.490  1.00  0.00           H  
ATOM   2829  CB  ARG   197      27.656  36.286  52.499  1.00  0.00           C  
ATOM   2830  HB2 ARG   197      26.606  36.369  52.780  1.00  0.00           H  
ATOM   2831  HB3 ARG   197      27.912  37.315  52.751  1.00  0.00           H  
ATOM   2832  CG  ARG   197      27.847  36.127  50.973  1.00  0.00           C  
ATOM   2833  HG2 ARG   197      28.919  36.238  50.812  1.00  0.00           H  
ATOM   2834  HG3 ARG   197      27.577  35.158  50.554  1.00  0.00           H  
ATOM   2835  CD  ARG   197      26.998  37.181  50.218  1.00  0.00           C  
ATOM   2836  HD2 ARG   197      27.285  38.141  50.646  1.00  0.00           H  
ATOM   2837  HD3 ARG   197      27.405  37.214  49.207  1.00  0.00           H  
ATOM   2838  NE  ARG   197      25.529  36.944  50.291  1.00  0.00           N  
ATOM   2839  HE  ARG   197      25.023  37.794  50.490  1.00  0.00           H  
ATOM   2840  CZ  ARG   197      24.780  35.949  49.878  1.00  0.00           C  
ATOM   2841  NH1 ARG   197      23.475  36.042  49.937  1.00  0.00           N  
ATOM   2842 HH11 ARG   197      23.008  36.901  50.190  1.00  0.00           H  
ATOM   2843 HH12 ARG   197      22.943  35.277  49.549  1.00  0.00           H  
ATOM   2844  NH2 ARG   197      25.321  34.910  49.380  1.00  0.00           N  
ATOM   2845 HH21 ARG   197      26.316  34.764  49.287  1.00  0.00           H  
ATOM   2846 HH22 ARG   197      24.754  34.095  49.194  1.00  0.00           H  
ATOM   2847  C   ARG   197      27.890  33.888  53.253  1.00  0.00           C  
ATOM   2848  O   ARG   197      28.319  33.182  52.323  1.00  0.00           O  
ATOM   2849  N   ARG   198      26.998  33.436  54.118  1.00  0.00           N  
ATOM   2850  H   ARG   198      26.681  33.988  54.902  1.00  0.00           H  
ATOM   2851  CA  ARG   198      26.339  32.126  54.055  1.00  0.00           C  
ATOM   2852  HA  ARG   198      26.557  31.694  53.079  1.00  0.00           H  
ATOM   2853  CB  ARG   198      27.059  31.242  55.102  1.00  0.00           C  
ATOM   2854  HB2 ARG   198      26.791  31.654  56.075  1.00  0.00           H  
ATOM   2855  HB3 ARG   198      26.701  30.229  54.917  1.00  0.00           H  
ATOM   2856  CG  ARG   198      28.626  31.289  55.181  1.00  0.00           C  
ATOM   2857  HG2 ARG   198      29.063  32.287  55.162  1.00  0.00           H  
ATOM   2858  HG3 ARG   198      28.934  30.761  56.083  1.00  0.00           H  
ATOM   2859  CD  ARG   198      29.245  30.553  53.981  1.00  0.00           C  
ATOM   2860  HD2 ARG   198      29.117  29.498  54.226  1.00  0.00           H  
ATOM   2861  HD3 ARG   198      28.676  30.779  53.079  1.00  0.00           H  
ATOM   2862  NE  ARG   198      30.671  30.814  53.741  1.00  0.00           N  
ATOM   2863  HE  ARG   198      31.118  31.475  54.360  1.00  0.00           H  
ATOM   2864  CZ  ARG   198      31.259  30.351  52.680  1.00  0.00           C  
ATOM   2865  NH1 ARG   198      32.471  30.834  52.574  1.00  0.00           N  
ATOM   2866 HH11 ARG   198      32.754  31.438  53.333  1.00  0.00           H  
ATOM   2867 HH12 ARG   198      33.015  30.307  51.906  1.00  0.00           H  
ATOM   2868  NH2 ARG   198      30.811  29.446  51.849  1.00  0.00           N  
ATOM   2869 HH21 ARG   198      29.875  29.142  52.077  1.00  0.00           H  
ATOM   2870 HH22 ARG   198      31.496  29.084  51.202  1.00  0.00           H  
ATOM   2871  C   ARG   198      24.779  32.235  54.211  1.00  0.00           C  
ATOM   2872  O   ARG   198      24.245  33.187  54.723  1.00  0.00           O  
ATOM   2873  N   GLN   199      24.160  31.128  53.916  1.00  0.00           N  
ATOM   2874  H   GLN   199      24.801  30.438  53.552  1.00  0.00           H  
ATOM   2875  CA  GLN   199      22.830  30.707  54.063  1.00  0.00           C  
ATOM   2876  HA  GLN   199      22.209  31.394  53.488  1.00  0.00           H  
ATOM   2877  CB  GLN   199      22.628  29.241  53.588  1.00  0.00           C  
ATOM   2878  HB2 GLN   199      21.547  29.197  53.451  1.00  0.00           H  
ATOM   2879  HB3 GLN   199      23.086  29.183  52.601  1.00  0.00           H  
ATOM   2880  CG  GLN   199      23.205  28.172  54.417  1.00  0.00           C  
ATOM   2881  HG2 GLN   199      23.271  28.539  55.441  1.00  0.00           H  
ATOM   2882  HG3 GLN   199      22.568  27.291  54.496  1.00  0.00           H  
ATOM   2883  CD  GLN   199      24.602  27.825  53.828  1.00  0.00           C  
ATOM   2884  OE1 GLN   199      25.526  28.604  53.729  1.00  0.00           O  
ATOM   2885  NE2 GLN   199      24.759  26.571  53.563  1.00  0.00           N  
ATOM   2886 HE21 GLN   199      24.022  25.880  53.571  1.00  0.00           H  
ATOM   2887 HE22 GLN   199      25.648  26.377  53.124  1.00  0.00           H  
ATOM   2888  C   GLN   199      22.082  30.937  55.385  1.00  0.00           C  
ATOM   2889  O   GLN   199      20.855  30.663  55.553  1.00  0.00           O  
ATOM   2890  N   ASP   200      22.779  31.487  56.387  1.00  0.00           N  
ATOM   2891  H   ASP   200      23.706  31.779  56.114  1.00  0.00           H  
ATOM   2892  CA  ASP   200      22.413  31.656  57.842  1.00  0.00           C  
ATOM   2893  HA  ASP   200      21.338  31.835  57.867  1.00  0.00           H  
ATOM   2894  CB  ASP   200      22.513  30.265  58.545  1.00  0.00           C  
ATOM   2895  HB2 ASP   200      23.524  29.859  58.563  1.00  0.00           H  
ATOM   2896  HB3 ASP   200      22.032  29.510  57.924  1.00  0.00           H  
ATOM   2897  CG  ASP   200      21.834  30.158  59.931  1.00  0.00           C  
ATOM   2898  OD1 ASP   200      22.530  30.159  60.954  1.00  0.00           O  
ATOM   2899  OD2 ASP   200      20.551  30.300  59.933  1.00  0.00           O  
ATOM   2900  C   ASP   200      23.263  32.817  58.551  1.00  0.00           C  
ATOM   2901  O   ASP   200      23.276  33.060  59.751  1.00  0.00           O  
ATOM   2902  N   GLY   201      24.046  33.547  57.671  1.00  0.00           N  
ATOM   2903  H   GLY   201      24.082  33.306  56.691  1.00  0.00           H  
ATOM   2904  CA  GLY   201      24.826  34.682  58.200  1.00  0.00           C  
ATOM   2905  HA2 GLY   201      24.171  35.455  58.601  1.00  0.00           H  
ATOM   2906  HA3 GLY   201      25.422  34.393  59.066  1.00  0.00           H  
ATOM   2907  C   GLY   201      25.742  35.380  57.246  1.00  0.00           C  
ATOM   2908  O   GLY   201      26.293  34.678  56.461  1.00  0.00           O  
ATOM   2909  N   ALA   202      25.792  36.687  57.095  1.00  0.00           N  
ATOM   2910  H   ALA   202      25.132  37.225  57.638  1.00  0.00           H  
ATOM   2911  CA  ALA   202      26.633  37.371  56.184  1.00  0.00           C  
ATOM   2912  HA  ALA   202      26.606  36.987  55.164  1.00  0.00           H  
ATOM   2913  CB  ALA   202      26.183  38.829  56.057  1.00  0.00           C  
ATOM   2914  HB1 ALA   202      26.720  39.429  55.322  1.00  0.00           H  
ATOM   2915  HB2 ALA   202      26.215  39.284  57.047  1.00  0.00           H  
ATOM   2916  HB3 ALA   202      25.102  38.845  55.916  1.00  0.00           H  
ATOM   2917  C   ALA   202      28.089  37.385  56.606  1.00  0.00           C  
ATOM   2918  O   ALA   202      28.965  37.897  55.855  1.00  0.00           O  
ATOM   2919  N   LEU   203      28.503  36.906  57.805  1.00  0.00           N  
ATOM   2920  H   LEU   203      27.746  36.486  58.325  1.00  0.00           H  
ATOM   2921  CA  LEU   203      29.795  37.194  58.535  1.00  0.00           C  
ATOM   2922  HA  LEU   203      30.438  37.679  57.800  1.00  0.00           H  
ATOM   2923  CB  LEU   203      29.641  38.201  59.674  1.00  0.00           C  
ATOM   2924  HB2 LEU   203      28.959  37.742  60.390  1.00  0.00           H  
ATOM   2925  HB3 LEU   203      30.622  38.259  60.146  1.00  0.00           H  
ATOM   2926  CG  LEU   203      29.232  39.605  59.129  1.00  0.00           C  
ATOM   2927  HG  LEU   203      28.400  39.458  58.440  1.00  0.00           H  
ATOM   2928  CD1 LEU   203      28.807  40.456  60.361  1.00  0.00           C  
ATOM   2929 HD11 LEU   203      29.431  40.161  61.205  1.00  0.00           H  
ATOM   2930 HD12 LEU   203      27.782  40.369  60.720  1.00  0.00           H  
ATOM   2931 HD13 LEU   203      29.072  41.499  60.188  1.00  0.00           H  
ATOM   2932  CD2 LEU   203      30.473  40.271  58.470  1.00  0.00           C  
ATOM   2933 HD21 LEU   203      31.335  40.175  59.129  1.00  0.00           H  
ATOM   2934 HD22 LEU   203      30.692  39.781  57.521  1.00  0.00           H  
ATOM   2935 HD23 LEU   203      30.297  41.334  58.302  1.00  0.00           H  
ATOM   2936  C   LEU   203      30.642  35.955  58.962  1.00  0.00           C  
ATOM   2937  O   LEU   203      31.493  35.975  59.846  1.00  0.00           O  
ATOM   2938  N   VAL   204      30.197  34.799  58.484  1.00  0.00           N  
ATOM   2939  H   VAL   204      29.424  34.831  57.834  1.00  0.00           H  
ATOM   2940  CA  VAL   204      30.828  33.524  58.811  1.00  0.00           C  
ATOM   2941  HA  VAL   204      30.764  33.424  59.894  1.00  0.00           H  
ATOM   2942  CB  VAL   204      30.155  32.331  58.180  1.00  0.00           C  
ATOM   2943  HB  VAL   204      30.261  32.350  57.095  1.00  0.00           H  
ATOM   2944  CG1 VAL   204      30.763  31.027  58.730  1.00  0.00           C  
ATOM   2945 HG11 VAL   204      30.861  31.007  59.816  1.00  0.00           H  
ATOM   2946 HG12 VAL   204      30.197  30.115  58.542  1.00  0.00           H  
ATOM   2947 HG13 VAL   204      31.750  30.843  58.305  1.00  0.00           H  
ATOM   2948  CG2 VAL   204      28.627  32.384  58.467  1.00  0.00           C  
ATOM   2949 HG21 VAL   204      28.156  33.279  58.060  1.00  0.00           H  
ATOM   2950 HG22 VAL   204      28.466  32.409  59.545  1.00  0.00           H  
ATOM   2951 HG23 VAL   204      28.075  31.509  58.123  1.00  0.00           H  
ATOM   2952  C   VAL   204      32.325  33.597  58.417  1.00  0.00           C  
ATOM   2953  O   VAL   204      32.697  34.016  57.335  1.00  0.00           O  
ATOM   2954  N   TRP   205      33.277  33.006  59.173  1.00  0.00           N  
ATOM   2955  H   TRP   205      32.976  32.576  60.037  1.00  0.00           H  
ATOM   2956  CA  TRP   205      34.725  33.073  58.994  1.00  0.00           C  
ATOM   2957  HA  TRP   205      35.089  34.100  58.969  1.00  0.00           H  
ATOM   2958  CB  TRP   205      35.406  32.442  60.157  1.00  0.00           C  
ATOM   2959  HB2 TRP   205      35.225  31.382  60.331  1.00  0.00           H  
ATOM   2960  HB3 TRP   205      36.479  32.561  60.006  1.00  0.00           H  
ATOM   2961  CG  TRP   205      35.191  33.053  61.486  1.00  0.00           C  
ATOM   2962  CD1 TRP   205      34.931  34.387  61.690  1.00  0.00           C  
ATOM   2963  HD1 TRP   205      34.911  35.080  60.862  1.00  0.00           H  
ATOM   2964  NE1 TRP   205      34.999  34.717  63.016  1.00  0.00           N  
ATOM   2965  HE1 TRP   205      34.902  35.639  63.418  1.00  0.00           H  
ATOM   2966  CE2 TRP   205      35.223  33.540  63.780  1.00  0.00           C  
ATOM   2967  CZ2 TRP   205      35.222  33.265  65.158  1.00  0.00           C  
ATOM   2968  HZ2 TRP   205      35.032  34.118  65.792  1.00  0.00           H  
ATOM   2969  CH2 TRP   205      35.482  31.925  65.610  1.00  0.00           C  
ATOM   2970  HH2 TRP   205      35.346  31.692  66.655  1.00  0.00           H  
ATOM   2971  CZ3 TRP   205      35.626  30.907  64.631  1.00  0.00           C  
ATOM   2972  HZ3 TRP   205      35.835  29.884  64.909  1.00  0.00           H  
ATOM   2973  CE3 TRP   205      35.540  31.172  63.263  1.00  0.00           C  
ATOM   2974  HE3 TRP   205      35.393  30.359  62.567  1.00  0.00           H  
ATOM   2975  CD2 TRP   205      35.292  32.489  62.830  1.00  0.00           C  
ATOM   2976  C   TRP   205      35.119  32.303  57.749  1.00  0.00           C  
ATOM   2977  O   TRP   205      34.601  31.248  57.536  1.00  0.00           O  
ATOM   2978  N   SER   206      35.991  32.897  56.925  1.00  0.00           N  
ATOM   2979  H   SER   206      36.197  33.846  57.206  1.00  0.00           H  
ATOM   2980  CA  SER   206      36.441  32.440  55.647  1.00  0.00           C  
ATOM   2981  HA  SER   206      35.554  32.381  55.016  1.00  0.00           H  
ATOM   2982  CB  SER   206      37.429  33.457  54.962  1.00  0.00           C  
ATOM   2983  HB2 SER   206      38.352  33.551  55.534  1.00  0.00           H  
ATOM   2984  HB3 SER   206      37.611  33.133  53.937  1.00  0.00           H  
ATOM   2985  OG  SER   206      36.901  34.774  54.858  1.00  0.00           O  
ATOM   2986  HG  SER   206      37.560  35.392  54.533  1.00  0.00           H  
ATOM   2987  C   SER   206      37.228  31.119  55.730  1.00  0.00           C  
ATOM   2988  O   SER   206      38.311  31.121  56.259  1.00  0.00           O  
ATOM   2989  N   GLY   207      36.639  30.066  55.171  1.00  0.00           N  
ATOM   2990  H   GLY   207      35.679  30.055  54.858  1.00  0.00           H  
ATOM   2991  CA  GLY   207      37.407  28.887  54.706  1.00  0.00           C  
ATOM   2992  HA2 GLY   207      38.160  28.726  55.477  1.00  0.00           H  
ATOM   2993  HA3 GLY   207      36.749  28.035  54.534  1.00  0.00           H  
ATOM   2994  C   GLY   207      38.176  29.129  53.491  1.00  0.00           C  
ATOM   2995  O   GLY   207      38.025  30.179  52.829  1.00  0.00           O  
ATOM   2996  N   SER   208      38.963  28.159  52.964  1.00  0.00           N  
ATOM   2997  H   SER   208      38.932  27.250  53.405  1.00  0.00           H  
ATOM   2998  CA  SER   208      39.618  28.200  51.673  1.00  0.00           C  
ATOM   2999  HA  SER   208      40.259  29.080  51.629  1.00  0.00           H  
ATOM   3000  CB  SER   208      40.725  27.127  51.685  1.00  0.00           C  
ATOM   3001  HB2 SER   208      40.366  26.115  51.872  1.00  0.00           H  
ATOM   3002  HB3 SER   208      41.212  27.120  50.710  1.00  0.00           H  
ATOM   3003  OG  SER   208      41.613  27.402  52.798  1.00  0.00           O  
ATOM   3004  HG  SER   208      41.680  26.657  53.400  1.00  0.00           H  
ATOM   3005  C   SER   208      38.723  28.136  50.455  1.00  0.00           C  
ATOM   3006  O   SER   208      39.277  28.535  49.401  1.00  0.00           O  
ATOM   3007  N   ASP   209      37.447  27.842  50.689  1.00  0.00           N  
ATOM   3008  H   ASP   209      37.002  27.599  51.563  1.00  0.00           H  
ATOM   3009  CA  ASP   209      36.468  28.089  49.599  1.00  0.00           C  
ATOM   3010  HA  ASP   209      36.795  27.549  48.711  1.00  0.00           H  
ATOM   3011  CB  ASP   209      35.172  27.542  50.060  1.00  0.00           C  
ATOM   3012  HB2 ASP   209      35.297  26.512  50.394  1.00  0.00           H  
ATOM   3013  HB3 ASP   209      34.515  27.390  49.204  1.00  0.00           H  
ATOM   3014  CG  ASP   209      34.307  28.352  51.058  1.00  0.00           C  
ATOM   3015  OD1 ASP   209      34.877  28.821  52.050  1.00  0.00           O  
ATOM   3016  OD2 ASP   209      33.045  28.499  50.819  1.00  0.00           O  
ATOM   3017  C   ASP   209      36.289  29.588  49.187  1.00  0.00           C  
ATOM   3018  O   ASP   209      36.145  29.881  47.987  1.00  0.00           O  
ATOM   3019  N   VAL   210      36.558  30.476  50.136  1.00  0.00           N  
ATOM   3020  H   VAL   210      36.617  30.097  51.070  1.00  0.00           H  
ATOM   3021  CA  VAL   210      36.696  31.923  49.875  1.00  0.00           C  
ATOM   3022  HA  VAL   210      35.889  32.211  49.201  1.00  0.00           H  
ATOM   3023  CB  VAL   210      36.857  32.695  51.175  1.00  0.00           C  
ATOM   3024  HB  VAL   210      37.751  32.369  51.708  1.00  0.00           H  
ATOM   3025  CG1 VAL   210      36.953  34.209  50.938  1.00  0.00           C  
ATOM   3026 HG11 VAL   210      37.723  34.563  50.253  1.00  0.00           H  
ATOM   3027 HG12 VAL   210      37.049  34.734  51.888  1.00  0.00           H  
ATOM   3028 HG13 VAL   210      35.988  34.434  50.483  1.00  0.00           H  
ATOM   3029  CG2 VAL   210      35.656  32.379  51.971  1.00  0.00           C  
ATOM   3030 HG21 VAL   210      35.743  31.383  52.406  1.00  0.00           H  
ATOM   3031 HG22 VAL   210      34.775  32.445  51.333  1.00  0.00           H  
ATOM   3032 HG23 VAL   210      35.570  33.001  52.862  1.00  0.00           H  
ATOM   3033  C   VAL   210      37.878  32.220  49.035  1.00  0.00           C  
ATOM   3034  O   VAL   210      37.686  32.797  47.960  1.00  0.00           O  
ATOM   3035  N   VAL   211      39.053  31.642  49.344  1.00  0.00           N  
ATOM   3036  H   VAL   211      39.103  31.111  50.202  1.00  0.00           H  
ATOM   3037  CA  VAL   211      40.318  31.916  48.687  1.00  0.00           C  
ATOM   3038  HA  VAL   211      40.430  32.992  48.552  1.00  0.00           H  
ATOM   3039  CB  VAL   211      41.441  31.229  49.481  1.00  0.00           C  
ATOM   3040  HB  VAL   211      41.332  30.150  49.377  1.00  0.00           H  
ATOM   3041  CG1 VAL   211      42.824  31.592  48.912  1.00  0.00           C  
ATOM   3042 HG11 VAL   211      43.552  31.055  49.521  1.00  0.00           H  
ATOM   3043 HG12 VAL   211      42.888  31.227  47.887  1.00  0.00           H  
ATOM   3044 HG13 VAL   211      43.081  32.650  48.961  1.00  0.00           H  
ATOM   3045  CG2 VAL   211      41.472  31.671  51.006  1.00  0.00           C  
ATOM   3046 HG21 VAL   211      41.324  32.749  51.077  1.00  0.00           H  
ATOM   3047 HG22 VAL   211      40.883  31.039  51.671  1.00  0.00           H  
ATOM   3048 HG23 VAL   211      42.491  31.489  51.348  1.00  0.00           H  
ATOM   3049  C   VAL   211      40.282  31.418  47.307  1.00  0.00           C  
ATOM   3050  O   VAL   211      40.602  32.135  46.362  1.00  0.00           O  
ATOM   3051  N   MET   212      39.804  30.146  47.103  1.00  0.00           N  
ATOM   3052  H   MET   212      39.301  29.686  47.849  1.00  0.00           H  
ATOM   3053  CA  MET   212      39.500  29.549  45.793  1.00  0.00           C  
ATOM   3054  HA  MET   212      40.353  29.539  45.115  1.00  0.00           H  
ATOM   3055  CB  MET   212      38.828  28.185  45.896  1.00  0.00           C  
ATOM   3056  HB2 MET   212      38.518  27.852  44.905  1.00  0.00           H  
ATOM   3057  HB3 MET   212      38.028  28.169  46.636  1.00  0.00           H  
ATOM   3058  CG  MET   212      39.878  27.126  46.347  1.00  0.00           C  
ATOM   3059  HG2 MET   212      40.750  27.134  45.694  1.00  0.00           H  
ATOM   3060  HG3 MET   212      40.295  27.266  47.344  1.00  0.00           H  
ATOM   3061  SD  MET   212      39.382  25.398  46.296  1.00  0.00           S  
ATOM   3062  CE  MET   212      40.607  24.696  47.441  1.00  0.00           C  
ATOM   3063  HE1 MET   212      40.658  23.611  47.348  1.00  0.00           H  
ATOM   3064  HE2 MET   212      40.294  25.078  48.412  1.00  0.00           H  
ATOM   3065  HE3 MET   212      41.542  25.166  47.134  1.00  0.00           H  
ATOM   3066  C   MET   212      38.534  30.468  44.955  1.00  0.00           C  
ATOM   3067  O   MET   212      38.820  30.765  43.818  1.00  0.00           O  
ATOM   3068  N   GLY   213      37.465  30.927  45.615  1.00  0.00           N  
ATOM   3069  H   GLY   213      37.373  30.676  46.589  1.00  0.00           H  
ATOM   3070  CA  GLY   213      36.462  31.891  45.019  1.00  0.00           C  
ATOM   3071  HA2 GLY   213      37.085  32.658  44.559  1.00  0.00           H  
ATOM   3072  HA3 GLY   213      35.893  32.408  45.792  1.00  0.00           H  
ATOM   3073  C   GLY   213      35.453  31.231  44.112  1.00  0.00           C  
ATOM   3074  O   GLY   213      35.522  30.071  43.752  1.00  0.00           O  
ATOM   3075  N   GLU   214      34.600  32.110  43.547  1.00  0.00           N  
ATOM   3076  H   GLU   214      34.517  33.012  43.993  1.00  0.00           H  
ATOM   3077  CA  GLU   214      33.990  31.918  42.238  1.00  0.00           C  
ATOM   3078  HA  GLU   214      33.396  31.007  42.316  1.00  0.00           H  
ATOM   3079  CB  GLU   214      33.135  33.171  42.026  1.00  0.00           C  
ATOM   3080  HB2 GLU   214      32.676  32.908  41.072  1.00  0.00           H  
ATOM   3081  HB3 GLU   214      33.729  34.082  41.954  1.00  0.00           H  
ATOM   3082  CG  GLU   214      31.933  33.394  43.002  1.00  0.00           C  
ATOM   3083  HG2 GLU   214      32.357  33.849  43.897  1.00  0.00           H  
ATOM   3084  HG3 GLU   214      31.242  34.107  42.552  1.00  0.00           H  
ATOM   3085  CD  GLU   214      30.981  32.171  43.276  1.00  0.00           C  
ATOM   3086  OE1 GLU   214      30.945  31.696  44.440  1.00  0.00           O  
ATOM   3087  OE2 GLU   214      30.522  31.507  42.266  1.00  0.00           O  
ATOM   3088  C   GLU   214      35.024  31.718  41.125  1.00  0.00           C  
ATOM   3089  O   GLU   214      34.686  30.888  40.352  1.00  0.00           O  
ATOM   3090  N   ALA   215      36.212  32.344  41.171  1.00  0.00           N  
ATOM   3091  H   ALA   215      36.370  32.922  41.984  1.00  0.00           H  
ATOM   3092  CA  ALA   215      37.238  32.333  40.109  1.00  0.00           C  
ATOM   3093  HA  ALA   215      36.807  32.761  39.204  1.00  0.00           H  
ATOM   3094  CB  ALA   215      38.423  33.278  40.539  1.00  0.00           C  
ATOM   3095  HB1 ALA   215      38.875  32.994  41.489  1.00  0.00           H  
ATOM   3096  HB2 ALA   215      38.092  34.309  40.670  1.00  0.00           H  
ATOM   3097  HB3 ALA   215      39.073  33.370  39.669  1.00  0.00           H  
ATOM   3098  C   ALA   215      37.753  30.901  39.829  1.00  0.00           C  
ATOM   3099  O   ALA   215      37.681  30.399  38.709  1.00  0.00           O  
ATOM   3100  N   THR   216      38.208  30.212  40.893  1.00  0.00           N  
ATOM   3101  H   THR   216      38.164  30.549  41.844  1.00  0.00           H  
ATOM   3102  CA  THR   216      38.651  28.837  40.848  1.00  0.00           C  
ATOM   3103  HA  THR   216      39.322  28.586  40.027  1.00  0.00           H  
ATOM   3104  CB  THR   216      39.444  28.382  42.053  1.00  0.00           C  
ATOM   3105  HB  THR   216      38.725  28.471  42.868  1.00  0.00           H  
ATOM   3106  CG2 THR   216      39.828  26.914  41.986  1.00  0.00           C  
ATOM   3107 HG21 THR   216      40.719  26.711  42.580  1.00  0.00           H  
ATOM   3108 HG22 THR   216      39.111  26.242  42.458  1.00  0.00           H  
ATOM   3109 HG23 THR   216      40.062  26.632  40.960  1.00  0.00           H  
ATOM   3110  OG1 THR   216      40.529  29.223  42.353  1.00  0.00           O  
ATOM   3111  HG1 THR   216      40.170  30.013  42.763  1.00  0.00           H  
ATOM   3112  C   THR   216      37.408  27.900  40.651  1.00  0.00           C  
ATOM   3113  O   THR   216      37.549  27.057  39.757  1.00  0.00           O  
ATOM   3114  N   ARG   217      36.185  28.044  41.211  1.00  0.00           N  
ATOM   3115  H   ARG   217      36.049  28.749  41.921  1.00  0.00           H  
ATOM   3116  CA  ARG   217      35.035  27.156  41.003  1.00  0.00           C  
ATOM   3117  HA  ARG   217      35.331  26.110  41.094  1.00  0.00           H  
ATOM   3118  CB  ARG   217      33.947  27.524  41.989  1.00  0.00           C  
ATOM   3119  HB2 ARG   217      33.703  28.585  42.049  1.00  0.00           H  
ATOM   3120  HB3 ARG   217      33.044  27.000  41.676  1.00  0.00           H  
ATOM   3121  CG  ARG   217      34.348  26.997  43.373  1.00  0.00           C  
ATOM   3122  HG2 ARG   217      34.603  25.938  43.352  1.00  0.00           H  
ATOM   3123  HG3 ARG   217      35.180  27.587  43.758  1.00  0.00           H  
ATOM   3124  CD  ARG   217      33.194  27.069  44.355  1.00  0.00           C  
ATOM   3125  HD2 ARG   217      32.336  26.616  43.859  1.00  0.00           H  
ATOM   3126  HD3 ARG   217      33.280  26.447  45.246  1.00  0.00           H  
ATOM   3127  NE  ARG   217      32.727  28.425  44.731  1.00  0.00           N  
ATOM   3128  HE  ARG   217      32.000  28.752  44.111  1.00  0.00           H  
ATOM   3129  CZ  ARG   217      33.269  29.154  45.668  1.00  0.00           C  
ATOM   3130  NH1 ARG   217      34.224  28.716  46.439  1.00  0.00           N  
ATOM   3131 HH11 ARG   217      34.655  27.806  46.367  1.00  0.00           H  
ATOM   3132 HH12 ARG   217      34.716  29.372  47.029  1.00  0.00           H  
ATOM   3133  NH2 ARG   217      32.915  30.380  45.913  1.00  0.00           N  
ATOM   3134 HH21 ARG   217      32.177  30.834  45.395  1.00  0.00           H  
ATOM   3135 HH22 ARG   217      33.265  30.842  46.740  1.00  0.00           H  
ATOM   3136  C   ARG   217      34.440  27.192  39.673  1.00  0.00           C  
ATOM   3137  O   ARG   217      34.052  26.169  39.084  1.00  0.00           O  
ATOM   3138  N   ASP   218      34.430  28.377  39.046  1.00  0.00           N  
ATOM   3139  H   ASP   218      34.717  29.183  39.582  1.00  0.00           H  
ATOM   3140  CA  ASP   218      34.081  28.740  37.707  1.00  0.00           C  
ATOM   3141  HA  ASP   218      33.164  28.201  37.464  1.00  0.00           H  
ATOM   3142  CB  ASP   218      33.948  30.180  37.454  1.00  0.00           C  
ATOM   3143  HB2 ASP   218      33.887  30.415  36.391  1.00  0.00           H  
ATOM   3144  HB3 ASP   218      34.821  30.724  37.816  1.00  0.00           H  
ATOM   3145  CG  ASP   218      32.594  30.774  38.111  1.00  0.00           C  
ATOM   3146  OD1 ASP   218      32.304  31.972  37.795  1.00  0.00           O  
ATOM   3147  OD2 ASP   218      31.761  30.068  38.733  1.00  0.00           O  
ATOM   3148  C   ASP   218      35.072  28.176  36.685  1.00  0.00           C  
ATOM   3149  O   ASP   218      34.648  28.007  35.557  1.00  0.00           O  
ATOM   3150  N   ASN   219      36.355  27.937  37.020  1.00  0.00           N  
ATOM   3151  H   ASN   219      36.697  28.079  37.960  1.00  0.00           H  
ATOM   3152  CA  ASN   219      37.334  27.629  36.011  1.00  0.00           C  
ATOM   3153  HA  ASN   219      37.136  28.391  35.257  1.00  0.00           H  
ATOM   3154  CB  ASN   219      38.606  28.053  36.649  1.00  0.00           C  
ATOM   3155  HB2 ASN   219      38.854  27.528  37.571  1.00  0.00           H  
ATOM   3156  HB3 ASN   219      38.473  29.112  36.872  1.00  0.00           H  
ATOM   3157  CG  ASN   219      39.768  27.952  35.655  1.00  0.00           C  
ATOM   3158  OD1 ASN   219      39.629  27.538  34.554  1.00  0.00           O  
ATOM   3159  ND2 ASN   219      40.956  28.375  36.012  1.00  0.00           N  
ATOM   3160 HD21 ASN   219      41.031  28.860  36.895  1.00  0.00           H  
ATOM   3161 HD22 ASN   219      41.611  28.615  35.281  1.00  0.00           H  
ATOM   3162  C   ASN   219      37.372  26.194  35.558  1.00  0.00           C  
ATOM   3163  O   ASN   219      37.666  25.295  36.370  1.00  0.00           O  
ATOM   3164  N   PRO   220      37.058  25.856  34.304  1.00  0.00           N  
ATOM   3165  CD  PRO   220      36.686  26.733  33.197  1.00  0.00           C  
ATOM   3166  HD2 PRO   220      35.701  27.191  33.286  1.00  0.00           H  
ATOM   3167  HD3 PRO   220      37.476  27.456  32.996  1.00  0.00           H  
ATOM   3168  CG  PRO   220      36.550  25.811  32.025  1.00  0.00           C  
ATOM   3169  HG2 PRO   220      35.815  26.181  31.310  1.00  0.00           H  
ATOM   3170  HG3 PRO   220      37.458  25.817  31.422  1.00  0.00           H  
ATOM   3171  CB  PRO   220      36.203  24.429  32.546  1.00  0.00           C  
ATOM   3172  HB2 PRO   220      36.447  23.632  31.844  1.00  0.00           H  
ATOM   3173  HB3 PRO   220      35.148  24.442  32.821  1.00  0.00           H  
ATOM   3174  CA  PRO   220      37.036  24.436  33.859  1.00  0.00           C  
ATOM   3175  HA  PRO   220      36.454  23.874  34.590  1.00  0.00           H  
ATOM   3176  C   PRO   220      38.483  23.909  33.681  1.00  0.00           C  
ATOM   3177  O   PRO   220      38.748  22.722  33.477  1.00  0.00           O  
ATOM   3178  N   GLN   221      39.464  24.837  33.665  1.00  0.00           N  
ATOM   3179  H   GLN   221      39.306  25.823  33.817  1.00  0.00           H  
ATOM   3180  CA  GLN   221      40.908  24.420  33.540  1.00  0.00           C  
ATOM   3181  HA  GLN   221      40.944  23.494  32.966  1.00  0.00           H  
ATOM   3182  CB  GLN   221      41.748  25.487  32.901  1.00  0.00           C  
ATOM   3183  HB2 GLN   221      41.511  26.495  33.241  1.00  0.00           H  
ATOM   3184  HB3 GLN   221      42.812  25.271  32.995  1.00  0.00           H  
ATOM   3185  CG  GLN   221      41.567  25.520  31.392  1.00  0.00           C  
ATOM   3186  HG2 GLN   221      42.353  26.149  30.973  1.00  0.00           H  
ATOM   3187  HG3 GLN   221      41.744  24.525  30.982  1.00  0.00           H  
ATOM   3188  CD  GLN   221      40.158  26.030  30.871  1.00  0.00           C  
ATOM   3189  OE1 GLN   221      39.592  25.561  29.904  1.00  0.00           O  
ATOM   3190  NE2 GLN   221      39.663  27.173  31.430  1.00  0.00           N  
ATOM   3191 HE21 GLN   221      40.150  27.672  32.160  1.00  0.00           H  
ATOM   3192 HE22 GLN   221      38.943  27.714  30.971  1.00  0.00           H  
ATOM   3193  C   GLN   221      41.476  24.024  34.946  1.00  0.00           C  
ATOM   3194  O   GLN   221      42.554  23.439  34.938  1.00  0.00           O  
ATOM   3195  N   PHE   222      40.864  24.378  36.060  1.00  0.00           N  
ATOM   3196  H   PHE   222      40.009  24.902  35.936  1.00  0.00           H  
ATOM   3197  CA  PHE   222      41.064  23.837  37.390  1.00  0.00           C  
ATOM   3198  HA  PHE   222      42.109  23.746  37.685  1.00  0.00           H  
ATOM   3199  CB  PHE   222      40.486  24.768  38.443  1.00  0.00           C  
ATOM   3200  HB2 PHE   222      40.909  25.754  38.249  1.00  0.00           H  
ATOM   3201  HB3 PHE   222      39.434  24.831  38.164  1.00  0.00           H  
ATOM   3202  CG  PHE   222      40.727  24.385  39.909  1.00  0.00           C  
ATOM   3203  CD1 PHE   222      42.030  24.595  40.362  1.00  0.00           C  
ATOM   3204  HD1 PHE   222      42.620  25.190  39.680  1.00  0.00           H  
ATOM   3205  CE1 PHE   222      42.413  24.249  41.668  1.00  0.00           C  
ATOM   3206  HE1 PHE   222      43.405  24.457  42.041  1.00  0.00           H  
ATOM   3207  CZ  PHE   222      41.388  23.797  42.505  1.00  0.00           C  
ATOM   3208  HZ  PHE   222      41.652  23.468  43.500  1.00  0.00           H  
ATOM   3209  CE2 PHE   222      40.079  23.550  42.046  1.00  0.00           C  
ATOM   3210  HE2 PHE   222      39.316  23.247  42.749  1.00  0.00           H  
ATOM   3211  CD2 PHE   222      39.731  23.805  40.709  1.00  0.00           C  
ATOM   3212  HD2 PHE   222      38.750  23.692  40.272  1.00  0.00           H  
ATOM   3213  C   PHE   222      40.639  22.390  37.643  1.00  0.00           C  
ATOM   3214  O   PHE   222      39.651  21.961  36.939  1.00  0.00           O  
ATOM   3215  N   GLU   223      41.229  21.726  38.614  1.00  0.00           N  
ATOM   3216  H   GLU   223      42.028  22.112  39.096  1.00  0.00           H  
ATOM   3217  CA  GLU   223      40.697  20.434  39.054  1.00  0.00           C  
ATOM   3218  HA  GLU   223      39.608  20.431  39.106  1.00  0.00           H  
ATOM   3219  CB  GLU   223      41.059  19.268  38.087  1.00  0.00           C  
ATOM   3220  HB2 GLU   223      40.827  19.516  37.051  1.00  0.00           H  
ATOM   3221  HB3 GLU   223      42.145  19.182  38.120  1.00  0.00           H  
ATOM   3222  CG  GLU   223      40.294  17.992  38.409  1.00  0.00           C  
ATOM   3223  HG2 GLU   223      40.640  17.260  37.679  1.00  0.00           H  
ATOM   3224  HG3 GLU   223      40.599  17.439  39.298  1.00  0.00           H  
ATOM   3225  CD  GLU   223      38.772  18.107  38.318  1.00  0.00           C  
ATOM   3226  OE1 GLU   223      38.158  18.692  39.236  1.00  0.00           O  
ATOM   3227  OE2 GLU   223      38.236  17.567  37.376  1.00  0.00           O  
ATOM   3228  C   GLU   223      41.257  20.205  40.516  1.00  0.00           C  
ATOM   3229  O   GLU   223      42.374  20.603  40.797  1.00  0.00           O  
ATOM   3230  N   LEU   224      40.399  19.666  41.368  1.00  0.00           N  
ATOM   3231  H   LEU   224      39.486  19.480  40.978  1.00  0.00           H  
ATOM   3232  CA  LEU   224      40.609  19.285  42.802  1.00  0.00           C  
ATOM   3233  HA  LEU   224      41.607  19.565  43.141  1.00  0.00           H  
ATOM   3234  CB  LEU   224      39.474  19.970  43.611  1.00  0.00           C  
ATOM   3235  HB2 LEU   224      39.124  20.843  43.059  1.00  0.00           H  
ATOM   3236  HB3 LEU   224      38.560  19.390  43.487  1.00  0.00           H  
ATOM   3237  CG  LEU   224      39.852  20.294  45.036  1.00  0.00           C  
ATOM   3238  HG  LEU   224      40.750  20.911  45.046  1.00  0.00           H  
ATOM   3239  CD1 LEU   224      38.781  21.201  45.564  1.00  0.00           C  
ATOM   3240 HD11 LEU   224      39.169  21.539  46.525  1.00  0.00           H  
ATOM   3241 HD12 LEU   224      37.803  20.720  45.540  1.00  0.00           H  
ATOM   3242 HD13 LEU   224      38.722  22.151  45.034  1.00  0.00           H  
ATOM   3243  CD2 LEU   224      40.020  19.067  45.942  1.00  0.00           C  
ATOM   3244 HD21 LEU   224      39.334  18.237  45.773  1.00  0.00           H  
ATOM   3245 HD22 LEU   224      39.870  19.370  46.978  1.00  0.00           H  
ATOM   3246 HD23 LEU   224      41.023  18.642  45.901  1.00  0.00           H  
ATOM   3247  C   LEU   224      40.606  17.762  43.007  1.00  0.00           C  
ATOM   3248  O   LEU   224      39.643  17.064  42.649  1.00  0.00           O  
ATOM   3249  N   PHE   225      41.568  17.269  43.759  1.00  0.00           N  
ATOM   3250  H   PHE   225      42.304  17.918  44.002  1.00  0.00           H  
ATOM   3251  CA  PHE   225      41.770  15.861  44.136  1.00  0.00           C  
ATOM   3252  HA  PHE   225      40.957  15.228  43.780  1.00  0.00           H  
ATOM   3253  CB  PHE   225      42.980  15.446  43.289  1.00  0.00           C  
ATOM   3254  HB2 PHE   225      43.906  15.990  43.476  1.00  0.00           H  
ATOM   3255  HB3 PHE   225      43.347  14.480  43.636  1.00  0.00           H  
ATOM   3256  CG  PHE   225      42.689  15.284  41.814  1.00  0.00           C  
ATOM   3257  CD1 PHE   225      41.850  14.260  41.395  1.00  0.00           C  
ATOM   3258  HD1 PHE   225      41.492  13.525  42.101  1.00  0.00           H  
ATOM   3259  CE1 PHE   225      41.417  14.141  40.029  1.00  0.00           C  
ATOM   3260  HE1 PHE   225      40.799  13.302  39.745  1.00  0.00           H  
ATOM   3261  CZ  PHE   225      42.180  14.903  39.073  1.00  0.00           C  
ATOM   3262  HZ  PHE   225      41.999  14.714  38.025  1.00  0.00           H  
ATOM   3263  CE2 PHE   225      43.123  15.869  39.529  1.00  0.00           C  
ATOM   3264  HE2 PHE   225      43.586  16.557  38.837  1.00  0.00           H  
ATOM   3265  CD2 PHE   225      43.344  16.063  40.904  1.00  0.00           C  
ATOM   3266  HD2 PHE   225      44.034  16.847  41.178  1.00  0.00           H  
ATOM   3267  C   PHE   225      42.005  15.614  45.628  1.00  0.00           C  
ATOM   3268  O   PHE   225      43.147  15.679  46.106  1.00  0.00           O  
ATOM   3269  N   ASP   226      40.975  15.203  46.383  1.00  0.00           N  
ATOM   3270  H   ASP   226      40.030  15.288  46.037  1.00  0.00           H  
ATOM   3271  CA  ASP   226      41.126  14.773  47.768  1.00  0.00           C  
ATOM   3272  HA  ASP   226      41.846  15.465  48.205  1.00  0.00           H  
ATOM   3273  CB  ASP   226      39.863  15.018  48.518  1.00  0.00           C  
ATOM   3274  HB2 ASP   226      40.053  14.871  49.582  1.00  0.00           H  
ATOM   3275  HB3 ASP   226      39.632  16.061  48.305  1.00  0.00           H  
ATOM   3276  CG  ASP   226      38.630  14.070  48.309  1.00  0.00           C  
ATOM   3277  OD1 ASP   226      38.546  13.478  47.230  1.00  0.00           O  
ATOM   3278  OD2 ASP   226      37.651  14.113  49.086  1.00  0.00           O  
ATOM   3279  C   ASP   226      41.725  13.383  47.965  1.00  0.00           C  
ATOM   3280  O   ASP   226      41.817  12.621  46.991  1.00  0.00           O  
ATOM   3281  N   GLU   227      42.196  13.070  49.162  1.00  0.00           N  
ATOM   3282  H   GLU   227      42.118  13.760  49.895  1.00  0.00           H  
ATOM   3283  CA  GLU   227      42.697  11.749  49.601  1.00  0.00           C  
ATOM   3284  HA  GLU   227      43.108  11.817  50.608  1.00  0.00           H  
ATOM   3285  CB  GLU   227      41.608  10.645  49.822  1.00  0.00           C  
ATOM   3286  HB2 GLU   227      41.992   9.626  49.872  1.00  0.00           H  
ATOM   3287  HB3 GLU   227      41.047  10.689  48.888  1.00  0.00           H  
ATOM   3288  CG  GLU   227      40.634  10.993  50.993  1.00  0.00           C  
ATOM   3289  HG2 GLU   227      41.153  10.947  51.951  1.00  0.00           H  
ATOM   3290  HG3 GLU   227      40.427  12.055  50.863  1.00  0.00           H  
ATOM   3291  CD  GLU   227      39.403  10.088  50.996  1.00  0.00           C  
ATOM   3292  OE1 GLU   227      39.629   8.869  50.805  1.00  0.00           O  
ATOM   3293  OE2 GLU   227      38.247  10.613  51.154  1.00  0.00           O  
ATOM   3294  C   GLU   227      43.837  11.316  48.635  1.00  0.00           C  
ATOM   3295  O   GLU   227      43.836  10.271  48.026  1.00  0.00           O  
ATOM   3296  N   SER   228      44.879  12.159  48.454  1.00  0.00           N  
ATOM   3297  H   SER   228      44.715  13.104  48.771  1.00  0.00           H  
ATOM   3298  CA  SER   228      45.886  12.084  47.397  1.00  0.00           C  
ATOM   3299  HA  SER   228      45.948  11.080  46.978  1.00  0.00           H  
ATOM   3300  CB  SER   228      45.531  12.999  46.158  1.00  0.00           C  
ATOM   3301  HB2 SER   228      45.386  14.023  46.503  1.00  0.00           H  
ATOM   3302  HB3 SER   228      46.365  12.940  45.459  1.00  0.00           H  
ATOM   3303  OG  SER   228      44.367  12.601  45.497  1.00  0.00           O  
ATOM   3304  HG  SER   228      43.668  13.138  45.878  1.00  0.00           H  
ATOM   3305  C   SER   228      47.279  12.553  47.938  1.00  0.00           C  
ATOM   3306  O   SER   228      47.695  13.723  47.698  1.00  0.00           O  
ATOM   3307  N   LEU   229      47.950  11.597  48.589  1.00  0.00           N  
ATOM   3308  H   LEU   229      47.573  10.681  48.394  1.00  0.00           H  
ATOM   3309  CA  LEU   229      49.295  11.843  49.124  1.00  0.00           C  
ATOM   3310  HA  LEU   229      49.203  12.739  49.738  1.00  0.00           H  
ATOM   3311  CB  LEU   229      49.642  10.688  50.134  1.00  0.00           C  
ATOM   3312  HB2 LEU   229      49.002  10.716  51.016  1.00  0.00           H  
ATOM   3313  HB3 LEU   229      49.354   9.767  49.627  1.00  0.00           H  
ATOM   3314  CG  LEU   229      51.087  10.400  50.595  1.00  0.00           C  
ATOM   3315  HG  LEU   229      51.740  10.204  49.744  1.00  0.00           H  
ATOM   3316  CD1 LEU   229      51.619  11.611  51.295  1.00  0.00           C  
ATOM   3317 HD11 LEU   229      50.991  12.082  52.052  1.00  0.00           H  
ATOM   3318 HD12 LEU   229      52.505  11.348  51.874  1.00  0.00           H  
ATOM   3319 HD13 LEU   229      52.025  12.320  50.573  1.00  0.00           H  
ATOM   3320  CD2 LEU   229      51.026   9.257  51.596  1.00  0.00           C  
ATOM   3321 HD21 LEU   229      50.770   8.277  51.193  1.00  0.00           H  
ATOM   3322 HD22 LEU   229      50.452   9.559  52.471  1.00  0.00           H  
ATOM   3323 HD23 LEU   229      52.064   9.208  51.927  1.00  0.00           H  
ATOM   3324  C   LEU   229      50.237  12.040  48.018  1.00  0.00           C  
ATOM   3325  O   LEU   229      50.628  11.091  47.372  1.00  0.00           O  
ATOM   3326  N   VAL   230      50.788  13.286  47.838  1.00  0.00           N  
ATOM   3327  H   VAL   230      50.415  14.029  48.411  1.00  0.00           H  
ATOM   3328  CA  VAL   230      52.015  13.469  47.003  1.00  0.00           C  
ATOM   3329  HA  VAL   230      52.013  12.748  46.185  1.00  0.00           H  
ATOM   3330  CB  VAL   230      52.110  14.859  46.422  1.00  0.00           C  
ATOM   3331  HB  VAL   230      52.211  15.505  47.295  1.00  0.00           H  
ATOM   3332  CG1 VAL   230      53.363  15.119  45.532  1.00  0.00           C  
ATOM   3333 HG11 VAL   230      53.570  14.282  44.865  1.00  0.00           H  
ATOM   3334 HG12 VAL   230      53.268  16.101  45.068  1.00  0.00           H  
ATOM   3335 HG13 VAL   230      54.191  15.329  46.209  1.00  0.00           H  
ATOM   3336  CG2 VAL   230      50.874  15.267  45.652  1.00  0.00           C  
ATOM   3337 HG21 VAL   230      50.775  14.564  44.826  1.00  0.00           H  
ATOM   3338 HG22 VAL   230      49.939  15.214  46.210  1.00  0.00           H  
ATOM   3339 HG23 VAL   230      51.012  16.273  45.255  1.00  0.00           H  
ATOM   3340  C   VAL   230      53.252  13.029  47.808  1.00  0.00           C  
ATOM   3341  O   VAL   230      53.434  13.460  48.967  1.00  0.00           O  
ATOM   3342  N   THR   231      54.118  12.167  47.249  1.00  0.00           N  
ATOM   3343  H   THR   231      53.843  11.719  46.387  1.00  0.00           H  
ATOM   3344  CA  THR   231      55.304  11.590  47.765  1.00  0.00           C  
ATOM   3345  HA  THR   231      55.364  11.660  48.851  1.00  0.00           H  
ATOM   3346  CB  THR   231      55.272  10.102  47.405  1.00  0.00           C  
ATOM   3347  HB  THR   231      55.992   9.608  48.057  1.00  0.00           H  
ATOM   3348  CG2 THR   231      54.036   9.323  47.690  1.00  0.00           C  
ATOM   3349 HG21 THR   231      53.594   9.652  48.630  1.00  0.00           H  
ATOM   3350 HG22 THR   231      53.324   9.465  46.876  1.00  0.00           H  
ATOM   3351 HG23 THR   231      54.390   8.304  47.846  1.00  0.00           H  
ATOM   3352  OG1 THR   231      55.495   9.941  46.040  1.00  0.00           O  
ATOM   3353  HG1 THR   231      54.712  10.199  45.550  1.00  0.00           H  
ATOM   3354  C   THR   231      56.719  12.196  47.316  1.00  0.00           C  
ATOM   3355  O   THR   231      57.622  12.316  48.181  1.00  0.00           O  
ATOM   3356  N   ARG   232      56.870  12.769  46.149  1.00  0.00           N  
ATOM   3357  H   ARG   232      56.121  12.599  45.494  1.00  0.00           H  
ATOM   3358  CA  ARG   232      58.047  13.440  45.576  1.00  0.00           C  
ATOM   3359  HA  ARG   232      58.470  14.115  46.320  1.00  0.00           H  
ATOM   3360  CB  ARG   232      59.171  12.350  45.197  1.00  0.00           C  
ATOM   3361  HB2 ARG   232      60.098  12.776  44.813  1.00  0.00           H  
ATOM   3362  HB3 ARG   232      59.370  11.811  46.123  1.00  0.00           H  
ATOM   3363  CG  ARG   232      58.841  11.302  44.152  1.00  0.00           C  
ATOM   3364  HG2 ARG   232      58.014  10.672  44.480  1.00  0.00           H  
ATOM   3365  HG3 ARG   232      58.435  11.863  43.310  1.00  0.00           H  
ATOM   3366  CD  ARG   232      60.096  10.546  43.682  1.00  0.00           C  
ATOM   3367  HD2 ARG   232      60.615  11.125  42.919  1.00  0.00           H  
ATOM   3368  HD3 ARG   232      60.798  10.306  44.481  1.00  0.00           H  
ATOM   3369  NE  ARG   232      59.759   9.289  43.087  1.00  0.00           N  
ATOM   3370  HE  ARG   232      58.816   8.991  43.292  1.00  0.00           H  
ATOM   3371  CZ  ARG   232      60.536   8.450  42.476  1.00  0.00           C  
ATOM   3372  NH1 ARG   232      61.797   8.638  42.048  1.00  0.00           N  
ATOM   3373 HH11 ARG   232      62.167   9.576  41.998  1.00  0.00           H  
ATOM   3374 HH12 ARG   232      62.283   7.869  41.609  1.00  0.00           H  
ATOM   3375  NH2 ARG   232      59.964   7.295  42.319  1.00  0.00           N  
ATOM   3376 HH21 ARG   232      58.974   7.164  42.476  1.00  0.00           H  
ATOM   3377 HH22 ARG   232      60.297   6.610  41.657  1.00  0.00           H  
ATOM   3378  C   ARG   232      57.711  14.356  44.411  1.00  0.00           C  
ATOM   3379  O   ARG   232      56.861  14.095  43.536  1.00  0.00           O  
ATOM   3380  N   VAL   233      58.376  15.582  44.274  1.00  0.00           N  
ATOM   3381  H   VAL   233      59.076  15.795  44.970  1.00  0.00           H  
ATOM   3382  CA  VAL   233      58.436  16.294  42.965  1.00  0.00           C  
ATOM   3383  HA  VAL   233      57.468  16.442  42.488  1.00  0.00           H  
ATOM   3384  CB  VAL   233      59.138  17.672  43.185  1.00  0.00           C  
ATOM   3385  HB  VAL   233      60.117  17.565  43.652  1.00  0.00           H  
ATOM   3386  CG1 VAL   233      59.452  18.514  41.859  1.00  0.00           C  
ATOM   3387 HG11 VAL   233      60.026  17.894  41.170  1.00  0.00           H  
ATOM   3388 HG12 VAL   233      60.220  19.225  42.162  1.00  0.00           H  
ATOM   3389 HG13 VAL   233      58.475  18.822  41.487  1.00  0.00           H  
ATOM   3390  CG2 VAL   233      58.304  18.550  44.116  1.00  0.00           C  
ATOM   3391 HG21 VAL   233      58.020  18.012  45.020  1.00  0.00           H  
ATOM   3392 HG22 VAL   233      57.378  18.715  43.564  1.00  0.00           H  
ATOM   3393 HG23 VAL   233      58.794  19.464  44.452  1.00  0.00           H  
ATOM   3394  C   VAL   233      59.307  15.496  41.956  1.00  0.00           C  
ATOM   3395  O   VAL   233      60.398  15.021  42.302  1.00  0.00           O  
ATOM   3396  N   LEU   234      58.911  15.396  40.694  1.00  0.00           N  
ATOM   3397  H   LEU   234      58.039  15.803  40.389  1.00  0.00           H  
ATOM   3398  CA  LEU   234      59.770  14.873  39.612  1.00  0.00           C  
ATOM   3399  HA  LEU   234      60.505  14.186  40.032  1.00  0.00           H  
ATOM   3400  CB  LEU   234      58.950  14.020  38.650  1.00  0.00           C  
ATOM   3401  HB2 LEU   234      58.232  14.672  38.152  1.00  0.00           H  
ATOM   3402  HB3 LEU   234      59.614  13.624  37.882  1.00  0.00           H  
ATOM   3403  CG  LEU   234      58.127  12.874  39.237  1.00  0.00           C  
ATOM   3404  HG  LEU   234      57.690  13.067  40.216  1.00  0.00           H  
ATOM   3405  CD1 LEU   234      56.890  12.438  38.332  1.00  0.00           C  
ATOM   3406 HD11 LEU   234      56.221  13.273  38.123  1.00  0.00           H  
ATOM   3407 HD12 LEU   234      56.365  11.729  38.973  1.00  0.00           H  
ATOM   3408 HD13 LEU   234      57.285  11.953  37.440  1.00  0.00           H  
ATOM   3409  CD2 LEU   234      59.072  11.746  39.563  1.00  0.00           C  
ATOM   3410 HD21 LEU   234      58.699  11.072  40.334  1.00  0.00           H  
ATOM   3411 HD22 LEU   234      59.424  11.212  38.680  1.00  0.00           H  
ATOM   3412 HD23 LEU   234      59.964  12.126  40.060  1.00  0.00           H  
ATOM   3413  C   LEU   234      60.579  15.995  38.931  1.00  0.00           C  
ATOM   3414  O   LEU   234      60.014  17.037  38.688  1.00  0.00           O  
ATOM   3415  N   VAL   235      61.821  15.756  38.554  1.00  0.00           N  
ATOM   3416  H   VAL   235      62.187  14.814  38.549  1.00  0.00           H  
ATOM   3417  CA  VAL   235      62.728  16.778  38.105  1.00  0.00           C  
ATOM   3418  HA  VAL   235      62.268  17.666  37.671  1.00  0.00           H  
ATOM   3419  CB  VAL   235      63.581  17.296  39.353  1.00  0.00           C  
ATOM   3420  HB  VAL   235      63.993  16.464  39.925  1.00  0.00           H  
ATOM   3421  CG1 VAL   235      64.791  18.101  38.956  1.00  0.00           C  
ATOM   3422 HG11 VAL   235      65.326  17.538  38.191  1.00  0.00           H  
ATOM   3423 HG12 VAL   235      65.347  18.322  39.867  1.00  0.00           H  
ATOM   3424 HG13 VAL   235      64.544  19.084  38.556  1.00  0.00           H  
ATOM   3425  CG2 VAL   235      62.669  18.022  40.329  1.00  0.00           C  
ATOM   3426 HG21 VAL   235      62.106  18.873  39.947  1.00  0.00           H  
ATOM   3427 HG22 VAL   235      61.966  17.241  40.618  1.00  0.00           H  
ATOM   3428 HG23 VAL   235      63.311  18.402  41.123  1.00  0.00           H  
ATOM   3429  C   VAL   235      63.593  16.238  37.011  1.00  0.00           C  
ATOM   3430  O   VAL   235      64.372  15.289  37.152  1.00  0.00           O  
ATOM   3431  N   GLU   236      63.397  16.780  35.775  1.00  0.00           N  
ATOM   3432  H   GLU   236      62.936  17.670  35.649  1.00  0.00           H  
ATOM   3433  CA  GLU   236      64.238  16.352  34.596  1.00  0.00           C  
ATOM   3434  HA  GLU   236      65.016  15.690  34.977  1.00  0.00           H  
ATOM   3435  CB  GLU   236      63.310  15.577  33.691  1.00  0.00           C  
ATOM   3436  HB2 GLU   236      63.923  15.275  32.841  1.00  0.00           H  
ATOM   3437  HB3 GLU   236      62.644  16.310  33.237  1.00  0.00           H  
ATOM   3438  CG  GLU   236      62.639  14.253  34.211  1.00  0.00           C  
ATOM   3439  HG2 GLU   236      61.907  14.490  34.983  1.00  0.00           H  
ATOM   3440  HG3 GLU   236      62.086  13.842  33.366  1.00  0.00           H  
ATOM   3441  CD  GLU   236      63.619  13.289  34.798  1.00  0.00           C  
ATOM   3442  OE1 GLU   236      63.270  12.657  35.852  1.00  0.00           O  
ATOM   3443  OE2 GLU   236      64.717  13.178  34.224  1.00  0.00           O  
ATOM   3444  C   GLU   236      64.917  17.494  33.836  1.00  0.00           C  
ATOM   3445  O   GLU   236      64.332  18.605  33.693  1.00  0.00           O  
ATOM   3446  N   ASP   237      66.151  17.335  33.392  1.00  0.00           N  
ATOM   3447  H   ASP   237      66.595  16.444  33.561  1.00  0.00           H  
ATOM   3448  CA  ASP   237      67.000  18.367  32.854  1.00  0.00           C  
ATOM   3449  HA  ASP   237      67.972  17.903  32.688  1.00  0.00           H  
ATOM   3450  CB  ASP   237      66.537  18.876  31.464  1.00  0.00           C  
ATOM   3451  HB2 ASP   237      65.575  19.377  31.575  1.00  0.00           H  
ATOM   3452  HB3 ASP   237      67.191  19.700  31.176  1.00  0.00           H  
ATOM   3453  CG  ASP   237      66.449  17.836  30.348  1.00  0.00           C  
ATOM   3454  OD1 ASP   237      65.839  18.181  29.344  1.00  0.00           O  
ATOM   3455  OD2 ASP   237      67.056  16.766  30.425  1.00  0.00           O  
ATOM   3456  C   ASP   237      67.175  19.401  33.933  1.00  0.00           C  
ATOM   3457  O   ASP   237      66.992  20.674  33.768  1.00  0.00           O  
ATOM   3458  N   GLY   238      67.406  18.985  35.174  1.00  0.00           N  
ATOM   3459  H   GLY   238      67.456  18.004  35.406  1.00  0.00           H  
ATOM   3460  CA  GLY   238      67.666  19.925  36.322  1.00  0.00           C  
ATOM   3461  HA2 GLY   238      67.917  19.316  37.190  1.00  0.00           H  
ATOM   3462  HA3 GLY   238      68.622  20.425  36.164  1.00  0.00           H  
ATOM   3463  C   GLY   238      66.501  20.909  36.683  1.00  0.00           C  
ATOM   3464  O   GLY   238      66.766  21.968  37.168  1.00  0.00           O  
ATOM   3465  N   THR   239      65.281  20.570  36.237  1.00  0.00           N  
ATOM   3466  H   THR   239      65.209  19.680  35.766  1.00  0.00           H  
ATOM   3467  CA  THR   239      64.112  21.489  36.201  1.00  0.00           C  
ATOM   3468  HA  THR   239      64.314  22.336  36.857  1.00  0.00           H  
ATOM   3469  CB  THR   239      63.977  22.117  34.777  1.00  0.00           C  
ATOM   3470  HB  THR   239      63.835  21.304  34.065  1.00  0.00           H  
ATOM   3471  CG2 THR   239      62.922  23.189  34.690  1.00  0.00           C  
ATOM   3472 HG21 THR   239      63.130  23.935  35.457  1.00  0.00           H  
ATOM   3473 HG22 THR   239      62.903  23.667  33.710  1.00  0.00           H  
ATOM   3474 HG23 THR   239      61.916  22.778  34.779  1.00  0.00           H  
ATOM   3475  OG1 THR   239      65.177  22.649  34.305  1.00  0.00           O  
ATOM   3476  HG1 THR   239      65.798  21.926  34.189  1.00  0.00           H  
ATOM   3477  C   THR   239      62.797  20.809  36.620  1.00  0.00           C  
ATOM   3478  O   THR   239      62.678  19.647  36.344  1.00  0.00           O  
ATOM   3479  N   ALA   240      61.860  21.540  37.247  1.00  0.00           N  
ATOM   3480  H   ALA   240      62.025  22.517  37.439  1.00  0.00           H  
ATOM   3481  CA  ALA   240      60.594  20.933  37.736  1.00  0.00           C  
ATOM   3482  HA  ALA   240      61.001  20.051  38.230  1.00  0.00           H  
ATOM   3483  CB  ALA   240      59.699  21.825  38.657  1.00  0.00           C  
ATOM   3484  HB1 ALA   240      59.290  22.688  38.132  1.00  0.00           H  
ATOM   3485  HB2 ALA   240      60.350  22.105  39.485  1.00  0.00           H  
ATOM   3486  HB3 ALA   240      58.911  21.176  39.038  1.00  0.00           H  
ATOM   3487  C   ALA   240      59.702  20.380  36.600  1.00  0.00           C  
ATOM   3488  O   ALA   240      59.252  20.976  35.582  1.00  0.00           O  
ATOM   3489  N   ALA   241      59.292  19.132  36.761  1.00  0.00           N  
ATOM   3490  H   ALA   241      59.579  18.698  37.627  1.00  0.00           H  
ATOM   3491  CA  ALA   241      58.573  18.289  35.662  1.00  0.00           C  
ATOM   3492  HA  ALA   241      58.282  18.949  34.844  1.00  0.00           H  
ATOM   3493  CB  ALA   241      59.644  17.332  35.068  1.00  0.00           C  
ATOM   3494  HB1 ALA   241      60.298  17.863  34.377  1.00  0.00           H  
ATOM   3495  HB2 ALA   241      60.291  16.825  35.783  1.00  0.00           H  
ATOM   3496  HB3 ALA   241      59.182  16.552  34.463  1.00  0.00           H  
ATOM   3497  C   ALA   241      57.267  17.562  36.179  1.00  0.00           C  
ATOM   3498  O   ALA   241      56.678  16.721  35.428  1.00  0.00           O  
ATOM   3499  N   GLY   242      56.859  17.769  37.473  1.00  0.00           N  
ATOM   3500  H   GLY   242      57.493  18.097  38.187  1.00  0.00           H  
ATOM   3501  CA  GLY   242      55.549  17.368  38.001  1.00  0.00           C  
ATOM   3502  HA2 GLY   242      54.896  18.237  38.072  1.00  0.00           H  
ATOM   3503  HA3 GLY   242      55.036  16.690  37.319  1.00  0.00           H  
ATOM   3504  C   GLY   242      55.787  16.700  39.353  1.00  0.00           C  
ATOM   3505  O   GLY   242      56.738  17.038  40.090  1.00  0.00           O  
ATOM   3506  N   VAL   243      54.933  15.693  39.703  1.00  0.00           N  
ATOM   3507  H   VAL   243      54.308  15.296  39.015  1.00  0.00           H  
ATOM   3508  CA  VAL   243      54.907  15.023  40.989  1.00  0.00           C  
ATOM   3509  HA  VAL   243      55.945  15.015  41.324  1.00  0.00           H  
ATOM   3510  CB  VAL   243      54.025  15.813  41.981  1.00  0.00           C  
ATOM   3511  HB  VAL   243      54.043  15.346  42.965  1.00  0.00           H  
ATOM   3512  CG1 VAL   243      54.415  17.303  42.078  1.00  0.00           C  
ATOM   3513 HG11 VAL   243      55.501  17.370  42.026  1.00  0.00           H  
ATOM   3514 HG12 VAL   243      54.067  17.636  43.056  1.00  0.00           H  
ATOM   3515 HG13 VAL   243      53.871  17.882  41.332  1.00  0.00           H  
ATOM   3516  CG2 VAL   243      52.558  15.705  41.616  1.00  0.00           C  
ATOM   3517 HG21 VAL   243      52.133  14.735  41.359  1.00  0.00           H  
ATOM   3518 HG22 VAL   243      52.271  16.387  40.816  1.00  0.00           H  
ATOM   3519 HG23 VAL   243      52.048  15.999  42.533  1.00  0.00           H  
ATOM   3520  C   VAL   243      54.475  13.526  40.886  1.00  0.00           C  
ATOM   3521  O   VAL   243      53.642  13.149  40.083  1.00  0.00           O  
ATOM   3522  N   GLU   244      54.929  12.713  41.822  1.00  0.00           N  
ATOM   3523  H   GLU   244      55.594  13.087  42.484  1.00  0.00           H  
ATOM   3524  CA  GLU   244      54.539  11.268  42.092  1.00  0.00           C  
ATOM   3525  HA  GLU   244      53.984  10.901  41.229  1.00  0.00           H  
ATOM   3526  CB  GLU   244      55.790  10.426  42.228  1.00  0.00           C  
ATOM   3527  HB2 GLU   244      56.307  10.641  43.163  1.00  0.00           H  
ATOM   3528  HB3 GLU   244      56.372  10.574  41.318  1.00  0.00           H  
ATOM   3529  CG  GLU   244      55.595   8.913  42.206  1.00  0.00           C  
ATOM   3530  HG2 GLU   244      54.989   8.619  43.064  1.00  0.00           H  
ATOM   3531  HG3 GLU   244      54.951   8.672  41.361  1.00  0.00           H  
ATOM   3532  CD  GLU   244      56.840   8.043  41.983  1.00  0.00           C  
ATOM   3533  OE1 GLU   244      57.438   7.724  43.029  1.00  0.00           O  
ATOM   3534  OE2 GLU   244      57.141   7.630  40.862  1.00  0.00           O  
ATOM   3535  C   GLU   244      53.508  11.163  43.244  1.00  0.00           C  
ATOM   3536  O   GLU   244      53.921  11.175  44.418  1.00  0.00           O  
ATOM   3537  N   VAL   245      52.156  11.118  42.906  1.00  0.00           N  
ATOM   3538  H   VAL   245      51.925  10.919  41.943  1.00  0.00           H  
ATOM   3539  CA  VAL   245      51.048  11.128  43.807  1.00  0.00           C  
ATOM   3540  HA  VAL   245      51.386  11.509  44.771  1.00  0.00           H  
ATOM   3541  CB  VAL   245      49.972  12.136  43.394  1.00  0.00           C  
ATOM   3542  HB  VAL   245      50.452  13.114  43.417  1.00  0.00           H  
ATOM   3543  CG1 VAL   245      49.463  11.899  41.929  1.00  0.00           C  
ATOM   3544 HG11 VAL   245      48.989  10.921  41.837  1.00  0.00           H  
ATOM   3545 HG12 VAL   245      48.740  12.617  41.542  1.00  0.00           H  
ATOM   3546 HG13 VAL   245      50.285  11.982  41.219  1.00  0.00           H  
ATOM   3547  CG2 VAL   245      48.691  12.239  44.276  1.00  0.00           C  
ATOM   3548 HG21 VAL   245      47.950  12.942  43.895  1.00  0.00           H  
ATOM   3549 HG22 VAL   245      48.991  12.560  45.273  1.00  0.00           H  
ATOM   3550 HG23 VAL   245      48.191  11.279  44.397  1.00  0.00           H  
ATOM   3551  C   VAL   245      50.492   9.739  44.061  1.00  0.00           C  
ATOM   3552  O   VAL   245      50.245   9.033  43.113  1.00  0.00           O  
ATOM   3553  N   GLN   246      50.254   9.367  45.347  1.00  0.00           N  
ATOM   3554  H   GLN   246      50.182  10.089  46.050  1.00  0.00           H  
ATOM   3555  CA  GLN   246      49.557   8.174  45.797  1.00  0.00           C  
ATOM   3556  HA  GLN   246      49.498   7.463  44.974  1.00  0.00           H  
ATOM   3557  CB  GLN   246      50.461   7.452  46.846  1.00  0.00           C  
ATOM   3558  HB2 GLN   246      51.460   7.276  46.449  1.00  0.00           H  
ATOM   3559  HB3 GLN   246      50.482   8.194  47.644  1.00  0.00           H  
ATOM   3560  CG  GLN   246      50.092   6.163  47.477  1.00  0.00           C  
ATOM   3561  HG2 GLN   246      50.912   5.445  47.458  1.00  0.00           H  
ATOM   3562  HG3 GLN   246      49.312   5.721  46.858  1.00  0.00           H  
ATOM   3563  CD  GLN   246      49.768   6.293  48.950  1.00  0.00           C  
ATOM   3564  OE1 GLN   246      50.715   6.311  49.679  1.00  0.00           O  
ATOM   3565  NE2 GLN   246      48.604   6.273  49.506  1.00  0.00           N  
ATOM   3566 HE21 GLN   246      47.799   6.196  48.901  1.00  0.00           H  
ATOM   3567 HE22 GLN   246      48.557   6.465  50.497  1.00  0.00           H  
ATOM   3568  C   GLN   246      48.079   8.265  46.190  1.00  0.00           C  
ATOM   3569  O   GLN   246      47.701   9.098  47.042  1.00  0.00           O  
ATOM   3570  N   ASP   247      47.271   7.396  45.686  1.00  0.00           N  
ATOM   3571  H   ASP   247      47.617   6.738  45.002  1.00  0.00           H  
ATOM   3572  CA  ASP   247      45.906   7.396  46.046  1.00  0.00           C  
ATOM   3573  HA  ASP   247      45.444   8.382  46.081  1.00  0.00           H  
ATOM   3574  CB  ASP   247      45.235   6.524  44.945  1.00  0.00           C  
ATOM   3575  HB2 ASP   247      45.717   5.546  44.930  1.00  0.00           H  
ATOM   3576  HB3 ASP   247      45.385   6.998  43.975  1.00  0.00           H  
ATOM   3577  CG  ASP   247      43.752   6.227  45.025  1.00  0.00           C  
ATOM   3578  OD1 ASP   247      43.219   6.948  45.898  1.00  0.00           O  
ATOM   3579  OD2 ASP   247      43.141   5.340  44.387  1.00  0.00           O  
ATOM   3580  C   ASP   247      45.689   6.746  47.424  1.00  0.00           C  
ATOM   3581  O   ASP   247      46.004   5.551  47.611  1.00  0.00           O  
ATOM   3582  N   ARG   248      45.111   7.456  48.430  1.00  0.00           N  
ATOM   3583  H   ARG   248      44.805   8.387  48.184  1.00  0.00           H  
ATOM   3584  CA  ARG   248      44.744   6.813  49.709  1.00  0.00           C  
ATOM   3585  HA  ARG   248      45.587   6.250  50.111  1.00  0.00           H  
ATOM   3586  CB  ARG   248      44.552   7.902  50.759  1.00  0.00           C  
ATOM   3587  HB2 ARG   248      43.600   8.366  50.498  1.00  0.00           H  
ATOM   3588  HB3 ARG   248      44.306   7.311  51.641  1.00  0.00           H  
ATOM   3589  CG  ARG   248      45.699   8.893  51.018  1.00  0.00           C  
ATOM   3590  HG2 ARG   248      46.626   8.395  51.302  1.00  0.00           H  
ATOM   3591  HG3 ARG   248      45.949   9.369  50.070  1.00  0.00           H  
ATOM   3592  CD  ARG   248      45.211   9.745  52.161  1.00  0.00           C  
ATOM   3593  HD2 ARG   248      45.932  10.545  52.330  1.00  0.00           H  
ATOM   3594  HD3 ARG   248      44.367  10.271  51.714  1.00  0.00           H  
ATOM   3595  NE  ARG   248      44.903   8.999  53.420  1.00  0.00           N  
ATOM   3596  HE  ARG   248      44.786   7.997  53.371  1.00  0.00           H  
ATOM   3597  CZ  ARG   248      44.611   9.573  54.551  1.00  0.00           C  
ATOM   3598  NH1 ARG   248      44.677  10.895  54.639  1.00  0.00           N  
ATOM   3599 HH11 ARG   248      44.953  11.484  53.867  1.00  0.00           H  
ATOM   3600 HH12 ARG   248      44.766  11.333  55.545  1.00  0.00           H  
ATOM   3601  NH2 ARG   248      44.290   8.897  55.579  1.00  0.00           N  
ATOM   3602 HH21 ARG   248      44.093   7.910  55.503  1.00  0.00           H  
ATOM   3603 HH22 ARG   248      43.892   9.455  56.321  1.00  0.00           H  
ATOM   3604  C   ARG   248      43.509   5.895  49.642  1.00  0.00           C  
ATOM   3605  O   ARG   248      43.247   5.377  50.732  1.00  0.00           O  
ATOM   3606  N   ARG   249      42.882   5.799  48.485  1.00  0.00           N  
ATOM   3607  H   ARG   249      43.131   6.377  47.696  1.00  0.00           H  
ATOM   3608  CA  ARG   249      41.716   4.886  48.175  1.00  0.00           C  
ATOM   3609  HA  ARG   249      41.075   4.803  49.052  1.00  0.00           H  
ATOM   3610  CB  ARG   249      40.701   5.660  47.241  1.00  0.00           C  
ATOM   3611  HB2 ARG   249      39.795   5.058  47.296  1.00  0.00           H  
ATOM   3612  HB3 ARG   249      41.152   5.595  46.251  1.00  0.00           H  
ATOM   3613  CG  ARG   249      40.413   7.024  47.929  1.00  0.00           C  
ATOM   3614  HG2 ARG   249      40.138   7.038  48.984  1.00  0.00           H  
ATOM   3615  HG3 ARG   249      41.306   7.649  47.948  1.00  0.00           H  
ATOM   3616  CD  ARG   249      39.415   7.823  47.085  1.00  0.00           C  
ATOM   3617  HD2 ARG   249      38.647   7.121  46.760  1.00  0.00           H  
ATOM   3618  HD3 ARG   249      39.912   8.291  46.235  1.00  0.00           H  
ATOM   3619  NE  ARG   249      38.921   8.925  47.922  1.00  0.00           N  
ATOM   3620  HE  ARG   249      39.060   8.805  48.915  1.00  0.00           H  
ATOM   3621  CZ  ARG   249      38.425  10.111  47.551  1.00  0.00           C  
ATOM   3622  NH1 ARG   249      38.366  10.580  46.309  1.00  0.00           N  
ATOM   3623 HH11 ARG   249      38.466   9.946  45.529  1.00  0.00           H  
ATOM   3624 HH12 ARG   249      38.316  11.588  46.362  1.00  0.00           H  
ATOM   3625  NH2 ARG   249      37.982  10.903  48.493  1.00  0.00           N  
ATOM   3626 HH21 ARG   249      37.921  10.630  49.464  1.00  0.00           H  
ATOM   3627 HH22 ARG   249      37.573  11.736  48.093  1.00  0.00           H  
ATOM   3628  C   ARG   249      42.100   3.442  47.749  1.00  0.00           C  
ATOM   3629  O   ARG   249      41.230   2.601  47.766  1.00  0.00           O  
ATOM   3630  N   SER   250      43.348   3.186  47.523  1.00  0.00           N  
ATOM   3631  H   SER   250      44.041   3.850  47.836  1.00  0.00           H  
ATOM   3632  CA  SER   250      43.921   1.886  46.999  1.00  0.00           C  
ATOM   3633  HA  SER   250      43.412   1.034  47.449  1.00  0.00           H  
ATOM   3634  CB  SER   250      43.767   1.877  45.446  1.00  0.00           C  
ATOM   3635  HB2 SER   250      44.181   0.976  44.992  1.00  0.00           H  
ATOM   3636  HB3 SER   250      42.729   1.688  45.173  1.00  0.00           H  
ATOM   3637  OG  SER   250      44.350   3.017  44.913  1.00  0.00           O  
ATOM   3638  HG  SER   250      43.707   3.720  44.799  1.00  0.00           H  
ATOM   3639  C   SER   250      45.394   1.699  47.194  1.00  0.00           C  
ATOM   3640  O   SER   250      45.926   0.595  47.100  1.00  0.00           O  
ATOM   3641  N   GLY   251      46.176   2.705  47.584  1.00  0.00           N  
ATOM   3642  H   GLY   251      45.704   3.506  47.978  1.00  0.00           H  
ATOM   3643  CA  GLY   251      47.647   2.837  47.777  1.00  0.00           C  
ATOM   3644  HA2 GLY   251      48.029   3.649  48.396  1.00  0.00           H  
ATOM   3645  HA3 GLY   251      47.925   1.824  48.067  1.00  0.00           H  
ATOM   3646  C   GLY   251      48.426   2.966  46.378  1.00  0.00           C  
ATOM   3647  O   GLY   251      49.644   3.082  46.492  1.00  0.00           O  
ATOM   3648  N   ASP   252      47.730   2.965  45.218  1.00  0.00           N  
ATOM   3649  H   ASP   252      46.722   2.917  45.256  1.00  0.00           H  
ATOM   3650  CA  ASP   252      48.390   3.100  43.892  1.00  0.00           C  
ATOM   3651  HA  ASP   252      49.175   2.357  43.755  1.00  0.00           H  
ATOM   3652  CB  ASP   252      47.323   2.730  42.800  1.00  0.00           C  
ATOM   3653  HB2 ASP   252      46.458   3.387  42.891  1.00  0.00           H  
ATOM   3654  HB3 ASP   252      47.822   3.045  41.883  1.00  0.00           H  
ATOM   3655  CG  ASP   252      46.873   1.291  42.708  1.00  0.00           C  
ATOM   3656  OD1 ASP   252      45.990   0.986  41.906  1.00  0.00           O  
ATOM   3657  OD2 ASP   252      47.328   0.438  43.541  1.00  0.00           O  
ATOM   3658  C   ASP   252      49.118   4.403  43.622  1.00  0.00           C  
ATOM   3659  O   ASP   252      48.536   5.442  43.941  1.00  0.00           O  
ATOM   3660  N   THR   253      50.299   4.324  43.125  1.00  0.00           N  
ATOM   3661  H   THR   253      50.549   3.410  42.775  1.00  0.00           H  
ATOM   3662  CA  THR   253      51.122   5.508  42.971  1.00  0.00           C  
ATOM   3663  HA  THR   253      50.572   6.322  43.443  1.00  0.00           H  
ATOM   3664  CB  THR   253      52.507   5.359  43.710  1.00  0.00           C  
ATOM   3665  HB  THR   253      53.201   4.731  43.151  1.00  0.00           H  
ATOM   3666  CG2 THR   253      53.264   6.677  43.679  1.00  0.00           C  
ATOM   3667 HG21 THR   253      53.549   6.866  42.644  1.00  0.00           H  
ATOM   3668 HG22 THR   253      54.135   6.463  44.298  1.00  0.00           H  
ATOM   3669 HG23 THR   253      52.610   7.466  44.047  1.00  0.00           H  
ATOM   3670  OG1 THR   253      52.400   4.821  44.984  1.00  0.00           O  
ATOM   3671  HG1 THR   253      51.796   4.080  44.894  1.00  0.00           H  
ATOM   3672  C   THR   253      51.319   5.843  41.493  1.00  0.00           C  
ATOM   3673  O   THR   253      51.609   5.074  40.609  1.00  0.00           O  
ATOM   3674  N   TYR   254      51.168   7.127  41.219  1.00  0.00           N  
ATOM   3675  H   TYR   254      51.126   7.807  41.964  1.00  0.00           H  
ATOM   3676  CA  TYR   254      51.039   7.761  39.878  1.00  0.00           C  
ATOM   3677  HA  TYR   254      51.025   7.021  39.078  1.00  0.00           H  
ATOM   3678  CB  TYR   254      49.633   8.295  39.708  1.00  0.00           C  
ATOM   3679  HB2 TYR   254      49.601   8.677  38.687  1.00  0.00           H  
ATOM   3680  HB3 TYR   254      49.356   9.133  40.347  1.00  0.00           H  
ATOM   3681  CG  TYR   254      48.502   7.263  39.759  1.00  0.00           C  
ATOM   3682  CD1 TYR   254      48.219   6.486  38.605  1.00  0.00           C  
ATOM   3683  HD1 TYR   254      48.709   6.878  37.726  1.00  0.00           H  
ATOM   3684  CE1 TYR   254      47.439   5.262  38.671  1.00  0.00           C  
ATOM   3685  HE1 TYR   254      47.128   4.698  37.804  1.00  0.00           H  
ATOM   3686  CZ  TYR   254      46.882   5.022  39.983  1.00  0.00           C  
ATOM   3687  OH  TYR   254      46.052   3.934  40.072  1.00  0.00           O  
ATOM   3688  HH  TYR   254      45.425   4.229  40.737  1.00  0.00           H  
ATOM   3689  CE2 TYR   254      47.101   5.826  41.108  1.00  0.00           C  
ATOM   3690  HE2 TYR   254      46.721   5.492  42.062  1.00  0.00           H  
ATOM   3691  CD2 TYR   254      47.876   6.993  40.987  1.00  0.00           C  
ATOM   3692  HD2 TYR   254      48.196   7.472  41.900  1.00  0.00           H  
ATOM   3693  C   TYR   254      52.061   8.834  39.621  1.00  0.00           C  
ATOM   3694  O   TYR   254      52.171   9.706  40.477  1.00  0.00           O  
ATOM   3695  N   GLN   255      52.722   8.835  38.456  1.00  0.00           N  
ATOM   3696  H   GLN   255      52.547   8.063  37.829  1.00  0.00           H  
ATOM   3697  CA  GLN   255      53.393  10.070  38.027  1.00  0.00           C  
ATOM   3698  HA  GLN   255      53.720  10.665  38.880  1.00  0.00           H  
ATOM   3699  CB  GLN   255      54.619   9.629  37.206  1.00  0.00           C  
ATOM   3700  HB2 GLN   255      54.289   8.849  36.519  1.00  0.00           H  
ATOM   3701  HB3 GLN   255      54.949  10.514  36.662  1.00  0.00           H  
ATOM   3702  CG  GLN   255      55.704   8.947  38.083  1.00  0.00           C  
ATOM   3703  HG2 GLN   255      55.982   9.565  38.936  1.00  0.00           H  
ATOM   3704  HG3 GLN   255      55.350   8.050  38.591  1.00  0.00           H  
ATOM   3705  CD  GLN   255      57.091   8.782  37.520  1.00  0.00           C  
ATOM   3706  OE1 GLN   255      57.348   9.083  36.356  1.00  0.00           O  
ATOM   3707  NE2 GLN   255      57.951   8.130  38.255  1.00  0.00           N  
ATOM   3708 HE21 GLN   255      57.700   7.812  39.180  1.00  0.00           H  
ATOM   3709 HE22 GLN   255      58.946   8.150  38.081  1.00  0.00           H  
ATOM   3710  C   GLN   255      52.470  11.030  37.246  1.00  0.00           C  
ATOM   3711  O   GLN   255      51.763  10.542  36.363  1.00  0.00           O  
ATOM   3712  N   VAL   256      52.486  12.355  37.498  1.00  0.00           N  
ATOM   3713  H   VAL   256      53.081  12.647  38.260  1.00  0.00           H  
ATOM   3714  CA  VAL   256      51.873  13.436  36.741  1.00  0.00           C  
ATOM   3715  HA  VAL   256      51.412  12.971  35.869  1.00  0.00           H  
ATOM   3716  CB  VAL   256      50.644  14.156  37.464  1.00  0.00           C  
ATOM   3717  HB  VAL   256      50.841  14.757  38.352  1.00  0.00           H  
ATOM   3718  CG1 VAL   256      50.092  15.275  36.609  1.00  0.00           C  
ATOM   3719 HG11 VAL   256      49.904  14.877  35.611  1.00  0.00           H  
ATOM   3720 HG12 VAL   256      49.222  15.650  37.147  1.00  0.00           H  
ATOM   3721 HG13 VAL   256      50.835  16.071  36.557  1.00  0.00           H  
ATOM   3722  CG2 VAL   256      49.541  13.171  37.859  1.00  0.00           C  
ATOM   3723 HG21 VAL   256      49.913  12.485  38.620  1.00  0.00           H  
ATOM   3724 HG22 VAL   256      49.382  12.488  37.025  1.00  0.00           H  
ATOM   3725 HG23 VAL   256      48.679  13.766  38.160  1.00  0.00           H  
ATOM   3726  C   VAL   256      52.985  14.407  36.227  1.00  0.00           C  
ATOM   3727  O   VAL   256      53.846  14.758  36.968  1.00  0.00           O  
ATOM   3728  N   ALA   257      52.831  14.871  34.933  1.00  0.00           N  
ATOM   3729  H   ALA   257      52.064  14.509  34.384  1.00  0.00           H  
ATOM   3730  CA  ALA   257      53.608  15.941  34.291  1.00  0.00           C  
ATOM   3731  HA  ALA   257      54.650  15.852  34.596  1.00  0.00           H  
ATOM   3732  CB  ALA   257      53.677  15.864  32.689  1.00  0.00           C  
ATOM   3733  HB1 ALA   257      54.507  16.396  32.224  1.00  0.00           H  
ATOM   3734  HB2 ALA   257      52.758  16.385  32.423  1.00  0.00           H  
ATOM   3735  HB3 ALA   257      53.588  14.839  32.330  1.00  0.00           H  
ATOM   3736  C   ALA   257      53.100  17.333  34.714  1.00  0.00           C  
ATOM   3737  O   ALA   257      51.894  17.572  34.886  1.00  0.00           O  
ATOM   3738  N   ALA   258      54.066  18.284  34.787  1.00  0.00           N  
ATOM   3739  H   ALA   258      55.017  17.944  34.758  1.00  0.00           H  
ATOM   3740  CA  ALA   258      53.786  19.683  34.943  1.00  0.00           C  
ATOM   3741  HA  ALA   258      52.935  19.930  34.308  1.00  0.00           H  
ATOM   3742  CB  ALA   258      53.451  20.044  36.447  1.00  0.00           C  
ATOM   3743  HB1 ALA   258      52.861  20.960  36.502  1.00  0.00           H  
ATOM   3744  HB2 ALA   258      52.863  19.260  36.924  1.00  0.00           H  
ATOM   3745  HB3 ALA   258      54.419  20.138  36.939  1.00  0.00           H  
ATOM   3746  C   ALA   258      54.835  20.540  34.267  1.00  0.00           C  
ATOM   3747  O   ALA   258      56.007  20.131  34.287  1.00  0.00           O  
ATOM   3748  N   ARG   259      54.453  21.795  33.921  1.00  0.00           N  
ATOM   3749  H   ARG   259      53.481  22.067  33.896  1.00  0.00           H  
ATOM   3750  CA  ARG   259      55.430  22.860  33.672  1.00  0.00           C  
ATOM   3751  HA  ARG   259      56.367  22.519  33.232  1.00  0.00           H  
ATOM   3752  CB  ARG   259      54.907  23.862  32.637  1.00  0.00           C  
ATOM   3753  HB2 ARG   259      54.506  23.380  31.746  1.00  0.00           H  
ATOM   3754  HB3 ARG   259      54.151  24.529  33.053  1.00  0.00           H  
ATOM   3755  CG  ARG   259      55.995  24.807  32.155  1.00  0.00           C  
ATOM   3756  HG2 ARG   259      55.494  25.667  31.711  1.00  0.00           H  
ATOM   3757  HG3 ARG   259      56.597  25.295  32.922  1.00  0.00           H  
ATOM   3758  CD  ARG   259      56.953  24.143  31.157  1.00  0.00           C  
ATOM   3759  HD2 ARG   259      56.407  23.576  30.403  1.00  0.00           H  
ATOM   3760  HD3 ARG   259      57.447  23.409  31.794  1.00  0.00           H  
ATOM   3761  NE  ARG   259      57.834  25.120  30.534  1.00  0.00           N  
ATOM   3762  HE  ARG   259      57.642  25.443  29.597  1.00  0.00           H  
ATOM   3763  CZ  ARG   259      58.860  25.760  31.022  1.00  0.00           C  
ATOM   3764  NH1 ARG   259      59.224  25.666  32.246  1.00  0.00           N  
ATOM   3765 HH11 ARG   259      58.849  24.933  32.831  1.00  0.00           H  
ATOM   3766 HH12 ARG   259      59.883  26.348  32.594  1.00  0.00           H  
ATOM   3767  NH2 ARG   259      59.517  26.600  30.233  1.00  0.00           N  
ATOM   3768 HH21 ARG   259      59.355  26.525  29.239  1.00  0.00           H  
ATOM   3769 HH22 ARG   259      60.372  27.048  30.528  1.00  0.00           H  
ATOM   3770  C   ARG   259      55.865  23.598  34.918  1.00  0.00           C  
ATOM   3771  O   ARG   259      57.028  23.814  35.156  1.00  0.00           O  
ATOM   3772  N   TYR   260      54.832  23.904  35.717  1.00  0.00           N  
ATOM   3773  H   TYR   260      53.878  23.713  35.443  1.00  0.00           H  
ATOM   3774  CA  TYR   260      55.119  24.485  37.019  1.00  0.00           C  
ATOM   3775  HA  TYR   260      56.203  24.559  37.107  1.00  0.00           H  
ATOM   3776  CB  TYR   260      54.599  26.007  37.087  1.00  0.00           C  
ATOM   3777  HB2 TYR   260      53.527  26.085  37.269  1.00  0.00           H  
ATOM   3778  HB3 TYR   260      55.014  26.382  38.023  1.00  0.00           H  
ATOM   3779  CG  TYR   260      55.071  26.787  35.892  1.00  0.00           C  
ATOM   3780  CD1 TYR   260      54.239  26.983  34.766  1.00  0.00           C  
ATOM   3781  HD1 TYR   260      53.229  26.604  34.714  1.00  0.00           H  
ATOM   3782  CE1 TYR   260      54.825  27.596  33.658  1.00  0.00           C  
ATOM   3783  HE1 TYR   260      54.406  27.826  32.689  1.00  0.00           H  
ATOM   3784  CZ  TYR   260      56.094  28.170  33.675  1.00  0.00           C  
ATOM   3785  OH  TYR   260      56.651  28.788  32.563  1.00  0.00           O  
ATOM   3786  HH  TYR   260      57.575  29.035  32.653  1.00  0.00           H  
ATOM   3787  CE2 TYR   260      56.865  28.142  34.886  1.00  0.00           C  
ATOM   3788  HE2 TYR   260      57.883  28.501  34.919  1.00  0.00           H  
ATOM   3789  CD2 TYR   260      56.377  27.390  35.965  1.00  0.00           C  
ATOM   3790  HD2 TYR   260      56.996  27.217  36.833  1.00  0.00           H  
ATOM   3791  C   TYR   260      54.668  23.630  38.169  1.00  0.00           C  
ATOM   3792  O   TYR   260      53.809  22.764  38.071  1.00  0.00           O  
ATOM   3793  N   VAL   261      55.202  23.860  39.407  1.00  0.00           N  
ATOM   3794  H   VAL   261      55.957  24.530  39.441  1.00  0.00           H  
ATOM   3795  CA  VAL   261      54.962  23.069  40.654  1.00  0.00           C  
ATOM   3796  HA  VAL   261      53.990  22.589  40.535  1.00  0.00           H  
ATOM   3797  CB  VAL   261      56.084  22.009  40.827  1.00  0.00           C  
ATOM   3798  HB  VAL   261      57.021  22.562  40.889  1.00  0.00           H  
ATOM   3799  CG1 VAL   261      55.845  21.112  42.011  1.00  0.00           C  
ATOM   3800 HG11 VAL   261      54.949  20.518  41.833  1.00  0.00           H  
ATOM   3801 HG12 VAL   261      55.589  21.569  42.967  1.00  0.00           H  
ATOM   3802 HG13 VAL   261      56.656  20.389  42.103  1.00  0.00           H  
ATOM   3803  CG2 VAL   261      56.184  21.085  39.544  1.00  0.00           C  
ATOM   3804 HG21 VAL   261      55.289  20.499  39.334  1.00  0.00           H  
ATOM   3805 HG22 VAL   261      56.395  21.652  38.638  1.00  0.00           H  
ATOM   3806 HG23 VAL   261      57.016  20.396  39.693  1.00  0.00           H  
ATOM   3807  C   VAL   261      54.889  23.929  41.891  1.00  0.00           C  
ATOM   3808  O   VAL   261      55.696  24.780  42.085  1.00  0.00           O  
ATOM   3809  N   VAL   262      53.895  23.642  42.756  1.00  0.00           N  
ATOM   3810  H   VAL   262      53.194  22.957  42.511  1.00  0.00           H  
ATOM   3811  CA  VAL   262      53.630  24.347  44.003  1.00  0.00           C  
ATOM   3812  HA  VAL   262      54.528  24.914  44.250  1.00  0.00           H  
ATOM   3813  CB  VAL   262      52.459  25.315  43.928  1.00  0.00           C  
ATOM   3814  HB  VAL   262      51.615  24.694  43.627  1.00  0.00           H  
ATOM   3815  CG1 VAL   262      52.258  26.070  45.233  1.00  0.00           C  
ATOM   3816 HG11 VAL   262      51.889  25.446  46.047  1.00  0.00           H  
ATOM   3817 HG12 VAL   262      51.627  26.959  45.222  1.00  0.00           H  
ATOM   3818 HG13 VAL   262      53.239  26.402  45.574  1.00  0.00           H  
ATOM   3819  CG2 VAL   262      52.666  26.387  42.863  1.00  0.00           C  
ATOM   3820 HG21 VAL   262      52.007  27.208  43.146  1.00  0.00           H  
ATOM   3821 HG22 VAL   262      52.439  26.094  41.838  1.00  0.00           H  
ATOM   3822 HG23 VAL   262      53.679  26.787  42.898  1.00  0.00           H  
ATOM   3823  C   VAL   262      53.401  23.364  45.128  1.00  0.00           C  
ATOM   3824  O   VAL   262      52.799  22.297  44.958  1.00  0.00           O  
ATOM   3825  N   VAL   263      53.861  23.715  46.328  1.00  0.00           N  
ATOM   3826  H   VAL   263      54.329  24.605  46.418  1.00  0.00           H  
ATOM   3827  CA  VAL   263      53.583  23.018  47.544  1.00  0.00           C  
ATOM   3828  HA  VAL   263      52.680  22.407  47.549  1.00  0.00           H  
ATOM   3829  CB  VAL   263      54.805  22.090  47.947  1.00  0.00           C  
ATOM   3830  HB  VAL   263      55.666  22.746  48.074  1.00  0.00           H  
ATOM   3831  CG1 VAL   263      54.538  21.351  49.295  1.00  0.00           C  
ATOM   3832 HG11 VAL   263      55.508  21.005  49.650  1.00  0.00           H  
ATOM   3833 HG12 VAL   263      54.071  21.979  50.054  1.00  0.00           H  
ATOM   3834 HG13 VAL   263      53.989  20.413  49.221  1.00  0.00           H  
ATOM   3835  CG2 VAL   263      55.108  20.973  46.977  1.00  0.00           C  
ATOM   3836 HG21 VAL   263      54.314  20.226  47.004  1.00  0.00           H  
ATOM   3837 HG22 VAL   263      56.010  20.412  47.222  1.00  0.00           H  
ATOM   3838 HG23 VAL   263      55.175  21.364  45.962  1.00  0.00           H  
ATOM   3839  C   VAL   263      53.412  23.951  48.683  1.00  0.00           C  
ATOM   3840  O   VAL   263      54.349  24.734  48.939  1.00  0.00           O  
ATOM   3841  N   GLY   264      52.249  23.908  49.369  1.00  0.00           N  
ATOM   3842  H   GLY   264      51.546  23.289  48.992  1.00  0.00           H  
ATOM   3843  CA  GLY   264      51.925  24.607  50.554  1.00  0.00           C  
ATOM   3844  HA2 GLY   264      52.833  25.086  50.920  1.00  0.00           H  
ATOM   3845  HA3 GLY   264      51.296  25.471  50.338  1.00  0.00           H  
ATOM   3846  C   GLY   264      51.245  23.751  51.656  1.00  0.00           C  
ATOM   3847  O   GLY   264      50.177  23.170  51.508  1.00  0.00           O  
ATOM   3848  N   ALA   265      51.868  23.722  52.861  1.00  0.00           N  
ATOM   3849  H   ALA   265      52.827  24.037  52.908  1.00  0.00           H  
ATOM   3850  CA  ALA   265      51.401  23.077  54.132  1.00  0.00           C  
ATOM   3851  HA  ALA   265      50.371  23.391  54.298  1.00  0.00           H  
ATOM   3852  CB  ALA   265      51.565  21.555  54.037  1.00  0.00           C  
ATOM   3853  HB1 ALA   265      52.578  21.260  53.763  1.00  0.00           H  
ATOM   3854  HB2 ALA   265      50.949  21.225  53.201  1.00  0.00           H  
ATOM   3855  HB3 ALA   265      51.165  21.007  54.889  1.00  0.00           H  
ATOM   3856  C   ALA   265      52.184  23.628  55.348  1.00  0.00           C  
ATOM   3857  O   ALA   265      53.228  23.153  55.688  1.00  0.00           O  
ATOM   3858  N   ASP   266      51.677  24.709  55.907  1.00  0.00           N  
ATOM   3859  H   ASP   266      50.880  25.093  55.420  1.00  0.00           H  
ATOM   3860  CA  ASP   266      52.266  25.579  56.900  1.00  0.00           C  
ATOM   3861  HA  ASP   266      51.799  26.546  56.713  1.00  0.00           H  
ATOM   3862  CB  ASP   266      51.901  25.284  58.391  1.00  0.00           C  
ATOM   3863  HB2 ASP   266      52.326  26.018  59.075  1.00  0.00           H  
ATOM   3864  HB3 ASP   266      50.837  25.512  58.464  1.00  0.00           H  
ATOM   3865  CG  ASP   266      52.184  23.830  58.808  1.00  0.00           C  
ATOM   3866  OD1 ASP   266      53.337  23.454  59.018  1.00  0.00           O  
ATOM   3867  OD2 ASP   266      51.176  23.112  58.896  1.00  0.00           O  
ATOM   3868  C   ASP   266      53.807  25.757  56.760  1.00  0.00           C  
ATOM   3869  O   ASP   266      54.261  26.050  55.699  1.00  0.00           O  
ATOM   3870  N   ALA   267      54.651  25.439  57.756  1.00  0.00           N  
ATOM   3871  H   ALA   267      54.228  24.915  58.510  1.00  0.00           H  
ATOM   3872  CA  ALA   267      56.130  25.643  57.867  1.00  0.00           C  
ATOM   3873  HA  ALA   267      56.523  25.778  56.859  1.00  0.00           H  
ATOM   3874  CB  ALA   267      56.563  26.971  58.574  1.00  0.00           C  
ATOM   3875  HB1 ALA   267      57.483  27.325  58.111  1.00  0.00           H  
ATOM   3876  HB2 ALA   267      55.734  27.651  58.383  1.00  0.00           H  
ATOM   3877  HB3 ALA   267      56.579  26.742  59.640  1.00  0.00           H  
ATOM   3878  C   ALA   267      56.822  24.403  58.396  1.00  0.00           C  
ATOM   3879  O   ALA   267      58.053  24.130  58.115  1.00  0.00           O  
ATOM   3880  N   LEU   268      56.146  23.462  59.022  1.00  0.00           N  
ATOM   3881  H   LEU   268      55.141  23.555  59.044  1.00  0.00           H  
ATOM   3882  CA  LEU   268      56.674  22.190  59.558  1.00  0.00           C  
ATOM   3883  HA  LEU   268      57.758  22.255  59.643  1.00  0.00           H  
ATOM   3884  CB  LEU   268      56.019  21.977  60.942  1.00  0.00           C  
ATOM   3885  HB2 LEU   268      55.985  20.908  61.149  1.00  0.00           H  
ATOM   3886  HB3 LEU   268      54.955  22.182  60.818  1.00  0.00           H  
ATOM   3887  CG  LEU   268      56.540  22.746  62.178  1.00  0.00           C  
ATOM   3888  HG  LEU   268      56.332  23.786  61.926  1.00  0.00           H  
ATOM   3889  CD1 LEU   268      55.745  22.312  63.408  1.00  0.00           C  
ATOM   3890 HD11 LEU   268      55.955  21.275  63.670  1.00  0.00           H  
ATOM   3891 HD12 LEU   268      54.699  22.535  63.196  1.00  0.00           H  
ATOM   3892 HD13 LEU   268      55.978  23.005  64.216  1.00  0.00           H  
ATOM   3893  CD2 LEU   268      58.059  22.656  62.330  1.00  0.00           C  
ATOM   3894 HD21 LEU   268      58.436  21.633  62.343  1.00  0.00           H  
ATOM   3895 HD22 LEU   268      58.316  23.063  63.308  1.00  0.00           H  
ATOM   3896 HD23 LEU   268      58.595  23.140  61.514  1.00  0.00           H  
ATOM   3897  C   LEU   268      56.338  20.951  58.616  1.00  0.00           C  
ATOM   3898  O   LEU   268      56.972  19.954  58.694  1.00  0.00           O  
ATOM   3899  N   ARG   269      55.382  21.118  57.685  1.00  0.00           N  
ATOM   3900  H   ARG   269      54.794  21.907  57.912  1.00  0.00           H  
ATOM   3901  CA  ARG   269      55.010  20.173  56.620  1.00  0.00           C  
ATOM   3902  HA  ARG   269      55.379  19.184  56.891  1.00  0.00           H  
ATOM   3903  CB  ARG   269      53.473  19.985  56.675  1.00  0.00           C  
ATOM   3904  HB2 ARG   269      53.256  19.178  55.976  1.00  0.00           H  
ATOM   3905  HB3 ARG   269      53.005  20.947  56.463  1.00  0.00           H  
ATOM   3906  CG  ARG   269      52.928  19.414  58.051  1.00  0.00           C  
ATOM   3907  HG2 ARG   269      53.559  18.526  58.083  1.00  0.00           H  
ATOM   3908  HG3 ARG   269      53.190  19.974  58.949  1.00  0.00           H  
ATOM   3909  CD  ARG   269      51.381  19.252  57.922  1.00  0.00           C  
ATOM   3910  HD2 ARG   269      51.103  18.662  57.049  1.00  0.00           H  
ATOM   3911  HD3 ARG   269      50.916  18.721  58.754  1.00  0.00           H  
ATOM   3912  NE  ARG   269      50.700  20.549  57.948  1.00  0.00           N  
ATOM   3913  HE  ARG   269      51.148  21.383  58.300  1.00  0.00           H  
ATOM   3914  CZ  ARG   269      49.480  20.764  57.518  1.00  0.00           C  
ATOM   3915  NH1 ARG   269      48.632  19.867  57.121  1.00  0.00           N  
ATOM   3916 HH11 ARG   269      48.895  18.891  57.111  1.00  0.00           H  
ATOM   3917 HH12 ARG   269      47.646  20.067  57.202  1.00  0.00           H  
ATOM   3918  NH2 ARG   269      49.066  21.975  57.559  1.00  0.00           N  
ATOM   3919 HH21 ARG   269      49.691  22.576  58.078  1.00  0.00           H  
ATOM   3920 HH22 ARG   269      48.162  22.323  57.274  1.00  0.00           H  
ATOM   3921  C   ARG   269      55.603  20.491  55.194  1.00  0.00           C  
ATOM   3922  O   ARG   269      56.158  19.579  54.572  1.00  0.00           O  
ATOM   3923  N   THR   270      55.534  21.687  54.659  1.00  0.00           N  
ATOM   3924  H   THR   270      54.925  22.346  55.123  1.00  0.00           H  
ATOM   3925  CA  THR   270      56.137  22.079  53.342  1.00  0.00           C  
ATOM   3926  HA  THR   270      55.493  21.453  52.723  1.00  0.00           H  
ATOM   3927  CB  THR   270      56.083  23.631  53.055  1.00  0.00           C  
ATOM   3928  HB  THR   270      56.810  24.182  53.652  1.00  0.00           H  
ATOM   3929  CG2 THR   270      56.351  24.046  51.591  1.00  0.00           C  
ATOM   3930 HG21 THR   270      57.370  23.788  51.302  1.00  0.00           H  
ATOM   3931 HG22 THR   270      56.185  25.106  51.398  1.00  0.00           H  
ATOM   3932 HG23 THR   270      55.742  23.464  50.899  1.00  0.00           H  
ATOM   3933  OG1 THR   270      54.794  24.102  53.454  1.00  0.00           O  
ATOM   3934  HG1 THR   270      54.925  24.518  54.310  1.00  0.00           H  
ATOM   3935  C   THR   270      57.595  21.666  53.087  1.00  0.00           C  
ATOM   3936  O   THR   270      57.841  21.121  52.032  1.00  0.00           O  
ATOM   3937  N   PRO   271      58.581  21.978  53.901  1.00  0.00           N  
ATOM   3938  CD  PRO   271      58.389  22.741  55.164  1.00  0.00           C  
ATOM   3939  HD2 PRO   271      57.654  22.224  55.780  1.00  0.00           H  
ATOM   3940  HD3 PRO   271      58.215  23.816  55.124  1.00  0.00           H  
ATOM   3941  CG  PRO   271      59.627  22.473  55.936  1.00  0.00           C  
ATOM   3942  HG2 PRO   271      59.978  23.348  56.482  1.00  0.00           H  
ATOM   3943  HG3 PRO   271      59.454  21.641  56.619  1.00  0.00           H  
ATOM   3944  CB  PRO   271      60.717  22.117  54.838  1.00  0.00           C  
ATOM   3945  HB2 PRO   271      61.492  21.460  55.232  1.00  0.00           H  
ATOM   3946  HB3 PRO   271      61.251  22.983  54.448  1.00  0.00           H  
ATOM   3947  CA  PRO   271      60.000  21.508  53.656  1.00  0.00           C  
ATOM   3948  HA  PRO   271      60.303  21.961  52.713  1.00  0.00           H  
ATOM   3949  C   PRO   271      60.210  19.938  53.637  1.00  0.00           C  
ATOM   3950  O   PRO   271      61.118  19.443  52.992  1.00  0.00           O  
ATOM   3951  N   GLN   272      59.328  19.193  54.308  1.00  0.00           N  
ATOM   3952  H   GLN   272      58.608  19.686  54.817  1.00  0.00           H  
ATOM   3953  CA  GLN   272      59.485  17.760  54.420  1.00  0.00           C  
ATOM   3954  HA  GLN   272      60.481  17.473  54.757  1.00  0.00           H  
ATOM   3955  CB  GLN   272      58.399  17.234  55.390  1.00  0.00           C  
ATOM   3956  HB2 GLN   272      57.450  17.388  54.875  1.00  0.00           H  
ATOM   3957  HB3 GLN   272      58.384  17.868  56.277  1.00  0.00           H  
ATOM   3958  CG  GLN   272      58.638  15.840  55.896  1.00  0.00           C  
ATOM   3959  HG2 GLN   272      58.523  15.226  55.003  1.00  0.00           H  
ATOM   3960  HG3 GLN   272      59.659  15.630  56.214  1.00  0.00           H  
ATOM   3961  CD  GLN   272      57.543  15.327  56.791  1.00  0.00           C  
ATOM   3962  OE1 GLN   272      56.450  15.908  56.839  1.00  0.00           O  
ATOM   3963  NE2 GLN   272      57.701  14.502  57.813  1.00  0.00           N  
ATOM   3964 HE21 GLN   272      58.606  14.097  58.005  1.00  0.00           H  
ATOM   3965 HE22 GLN   272      56.921  14.417  58.449  1.00  0.00           H  
ATOM   3966  C   GLN   272      59.291  17.067  53.092  1.00  0.00           C  
ATOM   3967  O   GLN   272      60.087  16.213  52.764  1.00  0.00           O  
ATOM   3968  N   LEU   273      58.225  17.404  52.352  1.00  0.00           N  
ATOM   3969  H   LEU   273      57.542  18.057  52.709  1.00  0.00           H  
ATOM   3970  CA  LEU   273      58.125  16.990  50.974  1.00  0.00           C  
ATOM   3971  HA  LEU   273      58.088  15.901  50.942  1.00  0.00           H  
ATOM   3972  CB  LEU   273      56.770  17.526  50.499  1.00  0.00           C  
ATOM   3973  HB2 LEU   273      56.063  17.077  51.197  1.00  0.00           H  
ATOM   3974  HB3 LEU   273      56.723  18.614  50.559  1.00  0.00           H  
ATOM   3975  CG  LEU   273      56.260  17.140  49.013  1.00  0.00           C  
ATOM   3976  HG  LEU   273      56.867  17.734  48.329  1.00  0.00           H  
ATOM   3977  CD1 LEU   273      56.513  15.669  48.673  1.00  0.00           C  
ATOM   3978 HD11 LEU   273      56.075  15.063  49.467  1.00  0.00           H  
ATOM   3979 HD12 LEU   273      57.564  15.381  48.640  1.00  0.00           H  
ATOM   3980 HD13 LEU   273      55.992  15.419  47.750  1.00  0.00           H  
ATOM   3981  CD2 LEU   273      54.716  17.411  48.911  1.00  0.00           C  
ATOM   3982 HD21 LEU   273      54.422  18.443  49.107  1.00  0.00           H  
ATOM   3983 HD22 LEU   273      54.299  17.356  47.906  1.00  0.00           H  
ATOM   3984 HD23 LEU   273      54.103  16.772  49.546  1.00  0.00           H  
ATOM   3985  C   LEU   273      59.282  17.362  50.088  1.00  0.00           C  
ATOM   3986  O   LEU   273      59.804  16.516  49.387  1.00  0.00           O  
ATOM   3987  N   LEU   274      59.753  18.592  49.984  1.00  0.00           N  
ATOM   3988  H   LEU   274      59.355  19.332  50.544  1.00  0.00           H  
ATOM   3989  CA  LEU   274      60.952  18.951  49.228  1.00  0.00           C  
ATOM   3990  HA  LEU   274      60.812  18.622  48.198  1.00  0.00           H  
ATOM   3991  CB  LEU   274      61.216  20.488  49.379  1.00  0.00           C  
ATOM   3992  HB2 LEU   274      61.212  20.821  50.417  1.00  0.00           H  
ATOM   3993  HB3 LEU   274      62.247  20.554  49.031  1.00  0.00           H  
ATOM   3994  CG  LEU   274      60.241  21.314  48.496  1.00  0.00           C  
ATOM   3995  HG  LEU   274      60.520  21.179  47.451  1.00  0.00           H  
ATOM   3996  CD1 LEU   274      58.700  21.135  48.736  1.00  0.00           C  
ATOM   3997 HD11 LEU   274      58.556  21.158  49.817  1.00  0.00           H  
ATOM   3998 HD12 LEU   274      58.183  21.962  48.250  1.00  0.00           H  
ATOM   3999 HD13 LEU   274      58.233  20.225  48.361  1.00  0.00           H  
ATOM   4000  CD2 LEU   274      60.653  22.752  48.902  1.00  0.00           C  
ATOM   4001 HD21 LEU   274      61.682  22.805  48.545  1.00  0.00           H  
ATOM   4002 HD22 LEU   274      60.700  22.912  49.979  1.00  0.00           H  
ATOM   4003 HD23 LEU   274      60.128  23.543  48.367  1.00  0.00           H  
ATOM   4004  C   LEU   274      62.203  18.114  49.700  1.00  0.00           C  
ATOM   4005  O   LEU   274      63.005  17.782  48.836  1.00  0.00           O  
ATOM   4006  N   TRP   275      62.296  17.801  50.997  1.00  0.00           N  
ATOM   4007  H   TRP   275      61.560  18.156  51.589  1.00  0.00           H  
ATOM   4008  CA  TRP   275      63.414  17.044  51.584  1.00  0.00           C  
ATOM   4009  HA  TRP   275      64.339  17.487  51.216  1.00  0.00           H  
ATOM   4010  CB  TRP   275      63.379  17.251  53.107  1.00  0.00           C  
ATOM   4011  HB2 TRP   275      63.577  18.268  53.443  1.00  0.00           H  
ATOM   4012  HB3 TRP   275      62.432  16.978  53.573  1.00  0.00           H  
ATOM   4013  CG  TRP   275      64.405  16.481  53.721  1.00  0.00           C  
ATOM   4014  CD1 TRP   275      64.198  15.246  54.335  1.00  0.00           C  
ATOM   4015  HD1 TRP   275      63.300  14.648  54.374  1.00  0.00           H  
ATOM   4016  NE1 TRP   275      65.413  14.789  54.808  1.00  0.00           N  
ATOM   4017  HE1 TRP   275      65.591  13.915  55.282  1.00  0.00           H  
ATOM   4018  CE2 TRP   275      66.411  15.709  54.586  1.00  0.00           C  
ATOM   4019  CZ2 TRP   275      67.751  15.754  54.963  1.00  0.00           C  
ATOM   4020  HZ2 TRP   275      68.184  14.863  55.394  1.00  0.00           H  
ATOM   4021  CH2 TRP   275      68.509  16.906  54.670  1.00  0.00           C  
ATOM   4022  HH2 TRP   275      69.567  16.870  54.887  1.00  0.00           H  
ATOM   4023  CZ3 TRP   275      67.928  17.988  54.086  1.00  0.00           C  
ATOM   4024  HZ3 TRP   275      68.542  18.857  53.899  1.00  0.00           H  
ATOM   4025  CE3 TRP   275      66.589  17.996  53.700  1.00  0.00           C  
ATOM   4026  HE3 TRP   275      66.099  18.896  53.359  1.00  0.00           H  
ATOM   4027  CD2 TRP   275      65.795  16.798  53.882  1.00  0.00           C  
ATOM   4028  C   TRP   275      63.279  15.566  51.126  1.00  0.00           C  
ATOM   4029  O   TRP   275      64.214  14.865  50.775  1.00  0.00           O  
ATOM   4030  N   ALA   276      62.026  15.074  51.030  1.00  0.00           N  
ATOM   4031  H   ALA   276      61.301  15.498  51.591  1.00  0.00           H  
ATOM   4032  CA  ALA   276      61.769  13.816  50.346  1.00  0.00           C  
ATOM   4033  HA  ALA   276      62.467  13.102  50.782  1.00  0.00           H  
ATOM   4034  CB  ALA   276      60.386  13.334  50.810  1.00  0.00           C  
ATOM   4035  HB1 ALA   276      60.439  13.136  51.880  1.00  0.00           H  
ATOM   4036  HB2 ALA   276      59.698  14.104  50.459  1.00  0.00           H  
ATOM   4037  HB3 ALA   276      60.102  12.403  50.319  1.00  0.00           H  
ATOM   4038  C   ALA   276      61.948  13.800  48.823  1.00  0.00           C  
ATOM   4039  O   ALA   276      61.785  12.814  48.121  1.00  0.00           O  
ATOM   4040  N   SER   277      62.057  14.983  48.184  1.00  0.00           N  
ATOM   4041  H   SER   277      62.007  15.876  48.653  1.00  0.00           H  
ATOM   4042  CA  SER   277      62.199  15.192  46.781  1.00  0.00           C  
ATOM   4043  HA  SER   277      61.739  14.291  46.375  1.00  0.00           H  
ATOM   4044  CB  SER   277      61.373  16.337  46.314  1.00  0.00           C  
ATOM   4045  HB2 SER   277      61.273  16.376  45.229  1.00  0.00           H  
ATOM   4046  HB3 SER   277      61.797  17.283  46.651  1.00  0.00           H  
ATOM   4047  OG  SER   277      60.002  16.245  46.718  1.00  0.00           O  
ATOM   4048  HG  SER   277      59.972  16.196  47.677  1.00  0.00           H  
ATOM   4049  C   SER   277      63.622  15.354  46.299  1.00  0.00           C  
ATOM   4050  O   SER   277      63.829  15.596  45.120  1.00  0.00           O  
ATOM   4051  N   GLY   278      64.592  15.154  47.210  1.00  0.00           N  
ATOM   4052  H   GLY   278      64.275  14.916  48.138  1.00  0.00           H  
ATOM   4053  CA  GLY   278      66.005  15.463  46.894  1.00  0.00           C  
ATOM   4054  HA2 GLY   278      66.744  14.844  47.403  1.00  0.00           H  
ATOM   4055  HA3 GLY   278      66.220  15.195  45.859  1.00  0.00           H  
ATOM   4056  C   GLY   278      66.306  16.978  46.859  1.00  0.00           C  
ATOM   4057  O   GLY   278      67.445  17.282  46.588  1.00  0.00           O  
ATOM   4058  N   ILE   279      65.327  17.896  46.965  1.00  0.00           N  
ATOM   4059  H   ILE   279      64.363  17.653  47.145  1.00  0.00           H  
ATOM   4060  CA  ILE   279      65.572  19.315  46.880  1.00  0.00           C  
ATOM   4061  HA  ILE   279      66.371  19.476  46.156  1.00  0.00           H  
ATOM   4062  CB  ILE   279      64.318  20.071  46.410  1.00  0.00           C  
ATOM   4063  HB  ILE   279      63.527  20.008  47.158  1.00  0.00           H  
ATOM   4064  CG2 ILE   279      64.449  21.610  46.336  1.00  0.00           C  
ATOM   4065 HG21 ILE   279      65.281  21.916  45.702  1.00  0.00           H  
ATOM   4066 HG22 ILE   279      63.531  22.109  46.027  1.00  0.00           H  
ATOM   4067 HG23 ILE   279      64.645  21.836  47.385  1.00  0.00           H  
ATOM   4068  CG1 ILE   279      63.825  19.458  45.116  1.00  0.00           C  
ATOM   4069 HG12 ILE   279      63.723  18.384  45.269  1.00  0.00           H  
ATOM   4070 HG13 ILE   279      64.537  19.685  44.323  1.00  0.00           H  
ATOM   4071  CD1 ILE   279      62.540  20.014  44.358  1.00  0.00           C  
ATOM   4072 HD11 ILE   279      61.600  19.859  44.888  1.00  0.00           H  
ATOM   4073 HD12 ILE   279      62.835  21.019  44.057  1.00  0.00           H  
ATOM   4074 HD13 ILE   279      62.501  19.330  43.510  1.00  0.00           H  
ATOM   4075  C   ILE   279      66.174  19.804  48.196  1.00  0.00           C  
ATOM   4076  O   ILE   279      65.439  20.255  49.069  1.00  0.00           O  
ATOM   4077  N   ARG   280      67.481  19.658  48.465  1.00  0.00           N  
ATOM   4078  H   ARG   280      68.035  19.085  47.844  1.00  0.00           H  
ATOM   4079  CA  ARG   280      67.983  19.835  49.906  1.00  0.00           C  
ATOM   4080  HA  ARG   280      67.117  20.005  50.546  1.00  0.00           H  
ATOM   4081  CB  ARG   280      68.545  18.525  50.496  1.00  0.00           C  
ATOM   4082  HB2 ARG   280      69.461  18.261  49.967  1.00  0.00           H  
ATOM   4083  HB3 ARG   280      68.933  18.749  51.489  1.00  0.00           H  
ATOM   4084  CG  ARG   280      67.548  17.374  50.537  1.00  0.00           C  
ATOM   4085  HG2 ARG   280      66.619  17.466  51.099  1.00  0.00           H  
ATOM   4086  HG3 ARG   280      67.151  17.122  49.553  1.00  0.00           H  
ATOM   4087  CD  ARG   280      68.376  16.209  51.023  1.00  0.00           C  
ATOM   4088  HD2 ARG   280      68.792  16.430  52.006  1.00  0.00           H  
ATOM   4089  HD3 ARG   280      69.109  16.041  50.234  1.00  0.00           H  
ATOM   4090  NE  ARG   280      67.523  15.010  51.132  1.00  0.00           N  
ATOM   4091  HE  ARG   280      66.594  15.129  50.754  1.00  0.00           H  
ATOM   4092  CZ  ARG   280      67.684  14.029  52.028  1.00  0.00           C  
ATOM   4093  NH1 ARG   280      68.832  13.747  52.628  1.00  0.00           N  
ATOM   4094 HH11 ARG   280      68.830  12.889  53.160  1.00  0.00           H  
ATOM   4095 HH12 ARG   280      69.730  14.111  52.341  1.00  0.00           H  
ATOM   4096  NH2 ARG   280      66.749  13.187  52.141  1.00  0.00           N  
ATOM   4097 HH21 ARG   280      66.012  13.460  51.507  1.00  0.00           H  
ATOM   4098 HH22 ARG   280      66.750  12.374  52.740  1.00  0.00           H  
ATOM   4099  C   ARG   280      68.958  20.965  50.130  1.00  0.00           C  
ATOM   4100  O   ARG   280      70.176  20.718  50.532  1.00  0.00           O  
ATOM   4101  N   PRO   281      68.598  22.251  49.912  1.00  0.00           N  
ATOM   4102  CD  PRO   281      67.391  22.744  49.239  1.00  0.00           C  
ATOM   4103  HD2 PRO   281      67.220  22.354  48.235  1.00  0.00           H  
ATOM   4104  HD3 PRO   281      66.569  22.561  49.931  1.00  0.00           H  
ATOM   4105  CG  PRO   281      67.417  24.297  49.129  1.00  0.00           C  
ATOM   4106  HG2 PRO   281      67.425  24.458  48.051  1.00  0.00           H  
ATOM   4107  HG3 PRO   281      66.579  24.829  49.581  1.00  0.00           H  
ATOM   4108  CB  PRO   281      68.759  24.646  49.728  1.00  0.00           C  
ATOM   4109  HB2 PRO   281      68.552  25.335  50.546  1.00  0.00           H  
ATOM   4110  HB3 PRO   281      69.443  25.089  49.003  1.00  0.00           H  
ATOM   4111  CA  PRO   281      69.478  23.373  50.225  1.00  0.00           C  
ATOM   4112  HA  PRO   281      70.425  23.298  49.691  1.00  0.00           H  
ATOM   4113  C   PRO   281      69.716  23.506  51.744  1.00  0.00           C  
ATOM   4114  O   PRO   281      68.917  23.126  52.593  1.00  0.00           O  
ATOM   4115  N   ASP   282      70.784  24.191  52.070  1.00  0.00           N  
ATOM   4116  H   ASP   282      71.443  24.547  51.391  1.00  0.00           H  
ATOM   4117  CA  ASP   282      71.162  24.670  53.393  1.00  0.00           C  
ATOM   4118  HA  ASP   282      71.293  23.784  54.015  1.00  0.00           H  
ATOM   4119  CB  ASP   282      72.509  25.500  53.419  1.00  0.00           C  
ATOM   4120  HB2 ASP   282      72.235  26.511  53.119  1.00  0.00           H  
ATOM   4121  HB3 ASP   282      73.238  25.188  52.670  1.00  0.00           H  
ATOM   4122  CG  ASP   282      73.114  25.520  54.778  1.00  0.00           C  
ATOM   4123  OD1 ASP   282      74.011  26.332  55.032  1.00  0.00           O  
ATOM   4124  OD2 ASP   282      72.726  24.759  55.688  1.00  0.00           O  
ATOM   4125  C   ASP   282      70.080  25.578  54.168  1.00  0.00           C  
ATOM   4126  O   ASP   282      69.985  25.680  55.412  1.00  0.00           O  
ATOM   4127  N   ALA   283      69.343  26.367  53.406  1.00  0.00           N  
ATOM   4128  H   ALA   283      69.490  26.310  52.408  1.00  0.00           H  
ATOM   4129  CA  ALA   283      68.287  27.193  53.923  1.00  0.00           C  
ATOM   4130  HA  ALA   283      68.560  27.626  54.886  1.00  0.00           H  
ATOM   4131  CB  ALA   283      68.089  28.329  52.892  1.00  0.00           C  
ATOM   4132  HB1 ALA   283      67.726  27.990  51.921  1.00  0.00           H  
ATOM   4133  HB2 ALA   283      67.376  29.034  53.318  1.00  0.00           H  
ATOM   4134  HB3 ALA   283      69.009  28.909  52.818  1.00  0.00           H  
ATOM   4135  C   ALA   283      67.021  26.388  54.204  1.00  0.00           C  
ATOM   4136  O   ALA   283      66.275  26.800  55.095  1.00  0.00           O  
ATOM   4137  N   LEU   284      66.813  25.227  53.595  1.00  0.00           N  
ATOM   4138  H   LEU   284      67.514  24.894  52.949  1.00  0.00           H  
ATOM   4139  CA  LEU   284      65.600  24.421  53.787  1.00  0.00           C  
ATOM   4140  HA  LEU   284      64.782  25.127  53.645  1.00  0.00           H  
ATOM   4141  CB  LEU   284      65.505  23.375  52.654  1.00  0.00           C  
ATOM   4142  HB2 LEU   284      66.166  22.521  52.803  1.00  0.00           H  
ATOM   4143  HB3 LEU   284      65.751  23.922  51.744  1.00  0.00           H  
ATOM   4144  CG  LEU   284      64.077  22.764  52.594  1.00  0.00           C  
ATOM   4145  HG  LEU   284      63.754  22.660  53.630  1.00  0.00           H  
ATOM   4146  CD1 LEU   284      63.008  23.489  51.750  1.00  0.00           C  
ATOM   4147 HD11 LEU   284      63.382  23.873  50.801  1.00  0.00           H  
ATOM   4148 HD12 LEU   284      62.646  24.329  52.343  1.00  0.00           H  
ATOM   4149 HD13 LEU   284      62.202  22.813  51.466  1.00  0.00           H  
ATOM   4150  CD2 LEU   284      64.197  21.298  52.107  1.00  0.00           C  
ATOM   4151 HD21 LEU   284      64.779  20.632  52.744  1.00  0.00           H  
ATOM   4152 HD22 LEU   284      63.160  20.970  52.167  1.00  0.00           H  
ATOM   4153 HD23 LEU   284      64.511  21.283  51.063  1.00  0.00           H  
ATOM   4154  C   LEU   284      65.476  23.915  55.248  1.00  0.00           C  
ATOM   4155  O   LEU   284      66.354  23.237  55.714  1.00  0.00           O  
ATOM   4156  N   GLY   285      64.428  24.266  55.959  1.00  0.00           N  
ATOM   4157  H   GLY   285      63.767  24.891  55.518  1.00  0.00           H  
ATOM   4158  CA  GLY   285      64.140  24.011  57.366  1.00  0.00           C  
ATOM   4159  HA2 GLY   285      64.394  23.009  57.712  1.00  0.00           H  
ATOM   4160  HA3 GLY   285      63.064  24.057  57.539  1.00  0.00           H  
ATOM   4161  C   GLY   285      64.823  24.944  58.408  1.00  0.00           C  
ATOM   4162  O   GLY   285      64.384  24.915  59.584  1.00  0.00           O  
ATOM   4163  N   ARG   286      65.750  25.781  58.045  1.00  0.00           N  
ATOM   4164  H   ARG   286      66.006  25.818  57.068  1.00  0.00           H  
ATOM   4165  CA  ARG   286      66.404  26.782  58.897  1.00  0.00           C  
ATOM   4166  HA  ARG   286      66.591  26.332  59.872  1.00  0.00           H  
ATOM   4167  CB  ARG   286      67.791  27.311  58.314  1.00  0.00           C  
ATOM   4168  HB2 ARG   286      68.160  28.180  58.857  1.00  0.00           H  
ATOM   4169  HB3 ARG   286      67.605  27.576  57.273  1.00  0.00           H  
ATOM   4170  CG  ARG   286      68.785  26.184  58.329  1.00  0.00           C  
ATOM   4171  HG2 ARG   286      68.747  25.616  59.258  1.00  0.00           H  
ATOM   4172  HG3 ARG   286      68.559  25.472  57.535  1.00  0.00           H  
ATOM   4173  CD  ARG   286      70.208  26.805  58.122  1.00  0.00           C  
ATOM   4174  HD2 ARG   286      70.274  27.512  57.295  1.00  0.00           H  
ATOM   4175  HD3 ARG   286      70.464  27.402  58.997  1.00  0.00           H  
ATOM   4176  NE  ARG   286      71.165  25.662  57.948  1.00  0.00           N  
ATOM   4177  HE  ARG   286      71.297  25.433  56.973  1.00  0.00           H  
ATOM   4178  CZ  ARG   286      71.758  25.004  58.888  1.00  0.00           C  
ATOM   4179  NH1 ARG   286      71.581  25.339  60.120  1.00  0.00           N  
ATOM   4180 HH11 ARG   286      70.827  25.938  60.427  1.00  0.00           H  
ATOM   4181 HH12 ARG   286      72.188  24.868  60.775  1.00  0.00           H  
ATOM   4182  NH2 ARG   286      72.628  24.093  58.540  1.00  0.00           N  
ATOM   4183 HH21 ARG   286      72.606  23.895  57.550  1.00  0.00           H  
ATOM   4184 HH22 ARG   286      73.281  23.660  59.177  1.00  0.00           H  
ATOM   4185  C   ARG   286      65.493  27.954  59.177  1.00  0.00           C  
ATOM   4186  O   ARG   286      64.425  28.220  58.520  1.00  0.00           O  
ATOM   4187  N   TYR   287      65.836  28.788  60.118  1.00  0.00           N  
ATOM   4188  H   TYR   287      66.598  28.380  60.641  1.00  0.00           H  
ATOM   4189  CA  TYR   287      65.260  30.120  60.529  1.00  0.00           C  
ATOM   4190  HA  TYR   287      65.897  30.457  61.346  1.00  0.00           H  
ATOM   4191  CB  TYR   287      65.431  31.199  59.415  1.00  0.00           C  
ATOM   4192  HB2 TYR   287      64.647  31.199  58.657  1.00  0.00           H  
ATOM   4193  HB3 TYR   287      65.293  32.181  59.867  1.00  0.00           H  
ATOM   4194  CG  TYR   287      66.753  31.047  58.637  1.00  0.00           C  
ATOM   4195  CD1 TYR   287      68.033  31.509  59.106  1.00  0.00           C  
ATOM   4196  HD1 TYR   287      68.013  32.115  60.000  1.00  0.00           H  
ATOM   4197  CE1 TYR   287      69.156  31.392  58.221  1.00  0.00           C  
ATOM   4198  HE1 TYR   287      70.040  31.867  58.619  1.00  0.00           H  
ATOM   4199  CZ  TYR   287      69.127  30.544  57.084  1.00  0.00           C  
ATOM   4200  OH  TYR   287      70.303  30.255  56.495  1.00  0.00           O  
ATOM   4201  HH  TYR   287      70.957  30.955  56.555  1.00  0.00           H  
ATOM   4202  CE2 TYR   287      67.889  30.109  56.582  1.00  0.00           C  
ATOM   4203  HE2 TYR   287      67.850  29.571  55.647  1.00  0.00           H  
ATOM   4204  CD2 TYR   287      66.722  30.353  57.387  1.00  0.00           C  
ATOM   4205  HD2 TYR   287      65.783  30.051  56.948  1.00  0.00           H  
ATOM   4206  C   TYR   287      63.844  29.951  61.158  1.00  0.00           C  
ATOM   4207  O   TYR   287      63.046  30.901  60.998  1.00  0.00           O  
ATOM   4208  N   LEU   288      63.482  28.804  61.707  1.00  0.00           N  
ATOM   4209  H   LEU   288      64.096  28.009  61.808  1.00  0.00           H  
ATOM   4210  CA  LEU   288      62.176  28.551  62.294  1.00  0.00           C  
ATOM   4211  HA  LEU   288      61.382  28.660  61.554  1.00  0.00           H  
ATOM   4212  CB  LEU   288      62.143  27.120  62.905  1.00  0.00           C  
ATOM   4213  HB2 LEU   288      62.467  26.434  62.123  1.00  0.00           H  
ATOM   4214  HB3 LEU   288      62.845  26.962  63.724  1.00  0.00           H  
ATOM   4215  CG  LEU   288      60.718  26.669  63.435  1.00  0.00           C  
ATOM   4216  HG  LEU   288      60.455  27.396  64.204  1.00  0.00           H  
ATOM   4217  CD1 LEU   288      59.631  26.612  62.409  1.00  0.00           C  
ATOM   4218 HD11 LEU   288      59.478  27.520  61.827  1.00  0.00           H  
ATOM   4219 HD12 LEU   288      59.719  25.710  61.803  1.00  0.00           H  
ATOM   4220 HD13 LEU   288      58.731  26.488  63.012  1.00  0.00           H  
ATOM   4221  CD2 LEU   288      60.809  25.351  64.159  1.00  0.00           C  
ATOM   4222 HD21 LEU   288      61.182  24.599  63.463  1.00  0.00           H  
ATOM   4223 HD22 LEU   288      61.498  25.276  65.000  1.00  0.00           H  
ATOM   4224 HD23 LEU   288      59.829  24.942  64.406  1.00  0.00           H  
ATOM   4225  C   LEU   288      61.767  29.487  63.384  1.00  0.00           C  
ATOM   4226  O   LEU   288      62.624  29.919  64.112  1.00  0.00           O  
ATOM   4227  N   ASN   289      60.443  29.916  63.470  1.00  0.00           N  
ATOM   4228  H   ASN   289      59.791  29.570  62.780  1.00  0.00           H  
ATOM   4229  CA  ASN   289      59.892  30.663  64.591  1.00  0.00           C  
ATOM   4230  HA  ASN   289      60.378  30.274  65.485  1.00  0.00           H  
ATOM   4231  CB  ASN   289      60.278  32.080  64.515  1.00  0.00           C  
ATOM   4232  HB2 ASN   289      60.029  32.545  65.469  1.00  0.00           H  
ATOM   4233  HB3 ASN   289      61.361  32.162  64.418  1.00  0.00           H  
ATOM   4234  CG  ASN   289      59.568  32.876  63.347  1.00  0.00           C  
ATOM   4235  OD1 ASN   289      58.507  33.464  63.466  1.00  0.00           O  
ATOM   4236  ND2 ASN   289      60.051  32.803  62.124  1.00  0.00           N  
ATOM   4237 HD21 ASN   289      60.866  32.258  61.881  1.00  0.00           H  
ATOM   4238 HD22 ASN   289      59.614  33.334  61.384  1.00  0.00           H  
ATOM   4239  C   ASN   289      58.381  30.438  64.720  1.00  0.00           C  
ATOM   4240  O   ASN   289      57.597  30.368  63.749  1.00  0.00           O  
ATOM   4241  N   ASP   290      57.922  30.682  65.947  1.00  0.00           N  
ATOM   4242  H   ASP   290      58.517  30.902  66.732  1.00  0.00           H  
ATOM   4243  CA  ASP   290      56.516  30.743  66.363  1.00  0.00           C  
ATOM   4244  HA  ASP   290      55.880  30.807  65.480  1.00  0.00           H  
ATOM   4245  CB  ASP   290      56.213  29.571  67.299  1.00  0.00           C  
ATOM   4246  HB2 ASP   290      55.133  29.583  67.445  1.00  0.00           H  
ATOM   4247  HB3 ASP   290      56.347  28.726  66.623  1.00  0.00           H  
ATOM   4248  CG  ASP   290      56.976  29.490  68.618  1.00  0.00           C  
ATOM   4249  OD1 ASP   290      56.430  28.801  69.484  1.00  0.00           O  
ATOM   4250  OD2 ASP   290      58.089  30.041  68.786  1.00  0.00           O  
ATOM   4251  C   ASP   290      56.387  32.106  67.096  1.00  0.00           C  
ATOM   4252  O   ASP   290      57.413  32.790  67.360  1.00  0.00           O  
ATOM   4253  N   GLN   291      55.160  32.441  67.459  1.00  0.00           N  
ATOM   4254  H   GLN   291      54.422  31.800  67.207  1.00  0.00           H  
ATOM   4255  CA  GLN   291      54.788  33.545  68.392  1.00  0.00           C  
ATOM   4256  HA  GLN   291      55.538  34.333  68.322  1.00  0.00           H  
ATOM   4257  CB  GLN   291      53.391  34.112  68.125  1.00  0.00           C  
ATOM   4258  HB2 GLN   291      52.749  33.242  68.266  1.00  0.00           H  
ATOM   4259  HB3 GLN   291      53.046  34.935  68.751  1.00  0.00           H  
ATOM   4260  CG  GLN   291      52.925  34.646  66.750  1.00  0.00           C  
ATOM   4261  HG2 GLN   291      53.220  33.909  66.002  1.00  0.00           H  
ATOM   4262  HG3 GLN   291      53.503  35.561  66.621  1.00  0.00           H  
ATOM   4263  CD  GLN   291      51.484  35.044  66.686  1.00  0.00           C  
ATOM   4264  OE1 GLN   291      50.702  34.840  67.639  1.00  0.00           O  
ATOM   4265  NE2 GLN   291      51.024  35.685  65.669  1.00  0.00           N  
ATOM   4266 HE21 GLN   291      51.703  35.964  64.975  1.00  0.00           H  
ATOM   4267 HE22 GLN   291      50.037  35.873  65.774  1.00  0.00           H  
ATOM   4268  C   GLN   291      54.827  33.019  69.844  1.00  0.00           C  
ATOM   4269  O   GLN   291      54.174  32.068  70.142  1.00  0.00           O  
ATOM   4270  N   ALA   292      55.548  33.678  70.730  1.00  0.00           N  
ATOM   4271  H   ALA   292      55.992  34.529  70.417  1.00  0.00           H  
ATOM   4272  CA  ALA   292      55.420  33.445  72.117  1.00  0.00           C  
ATOM   4273  HA  ALA   292      55.159  32.406  72.323  1.00  0.00           H  
ATOM   4274  CB  ALA   292      56.792  33.828  72.774  1.00  0.00           C  
ATOM   4275  HB1 ALA   292      57.570  33.449  72.112  1.00  0.00           H  
ATOM   4276  HB2 ALA   292      56.929  33.163  73.627  1.00  0.00           H  
ATOM   4277  HB3 ALA   292      57.024  34.878  72.957  1.00  0.00           H  
ATOM   4278  C   ALA   292      54.254  34.265  72.736  1.00  0.00           C  
ATOM   4279  O   ALA   292      53.860  35.389  72.391  1.00  0.00           O  
ATOM   4280  N   GLN   293      53.567  33.605  73.661  1.00  0.00           N  
ATOM   4281  H   GLN   293      53.929  32.700  73.925  1.00  0.00           H  
ATOM   4282  CA  GLN   293      52.203  33.967  74.018  1.00  0.00           C  
ATOM   4283  HA  GLN   293      51.944  34.947  73.619  1.00  0.00           H  
ATOM   4284  CB  GLN   293      51.176  32.817  73.626  1.00  0.00           C  
ATOM   4285  HB2 GLN   293      51.644  31.854  73.831  1.00  0.00           H  
ATOM   4286  HB3 GLN   293      50.249  32.797  74.199  1.00  0.00           H  
ATOM   4287  CG  GLN   293      50.905  32.783  72.097  1.00  0.00           C  
ATOM   4288  HG2 GLN   293      51.817  32.627  71.521  1.00  0.00           H  
ATOM   4289  HG3 GLN   293      50.559  33.808  71.967  1.00  0.00           H  
ATOM   4290  CD  GLN   293      49.854  31.771  71.765  1.00  0.00           C  
ATOM   4291  OE1 GLN   293      48.698  32.030  71.367  1.00  0.00           O  
ATOM   4292  NE2 GLN   293      50.124  30.495  71.990  1.00  0.00           N  
ATOM   4293 HE21 GLN   293      51.014  30.272  72.412  1.00  0.00           H  
ATOM   4294 HE22 GLN   293      49.306  29.911  72.093  1.00  0.00           H  
ATOM   4295  C   GLN   293      52.070  34.170  75.506  1.00  0.00           C  
ATOM   4296  O   GLN   293      52.571  33.360  76.250  1.00  0.00           O  
ATOM   4297  N   VAL   294      51.409  35.274  75.828  1.00  0.00           N  
ATOM   4298  H   VAL   294      51.093  35.901  75.102  1.00  0.00           H  
ATOM   4299  CA  VAL   294      51.030  35.549  77.243  1.00  0.00           C  
ATOM   4300  HA  VAL   294      51.178  34.611  77.779  1.00  0.00           H  
ATOM   4301  CB  VAL   294      51.852  36.689  77.790  1.00  0.00           C  
ATOM   4302  HB  VAL   294      52.901  36.392  77.789  1.00  0.00           H  
ATOM   4303  CG1 VAL   294      51.720  38.108  77.307  1.00  0.00           C  
ATOM   4304 HG11 VAL   294      51.887  38.015  76.234  1.00  0.00           H  
ATOM   4305 HG12 VAL   294      50.788  38.626  77.534  1.00  0.00           H  
ATOM   4306 HG13 VAL   294      52.510  38.764  77.673  1.00  0.00           H  
ATOM   4307  CG2 VAL   294      51.603  36.878  79.233  1.00  0.00           C  
ATOM   4308 HG21 VAL   294      52.359  37.569  79.605  1.00  0.00           H  
ATOM   4309 HG22 VAL   294      51.777  35.979  79.825  1.00  0.00           H  
ATOM   4310 HG23 VAL   294      50.559  37.174  79.334  1.00  0.00           H  
ATOM   4311  C   VAL   294      49.501  35.975  77.291  1.00  0.00           C  
ATOM   4312  O   VAL   294      49.082  36.755  76.464  1.00  0.00           O  
ATOM   4313  N   VAL   295      48.708  35.423  78.246  1.00  0.00           N  
ATOM   4314  H   VAL   295      49.058  34.748  78.910  1.00  0.00           H  
ATOM   4315  CA  VAL   295      47.227  35.562  78.316  1.00  0.00           C  
ATOM   4316  HA  VAL   295      46.875  36.443  77.779  1.00  0.00           H  
ATOM   4317  CB  VAL   295      46.533  34.316  77.781  1.00  0.00           C  
ATOM   4318  HB  VAL   295      46.711  33.555  78.541  1.00  0.00           H  
ATOM   4319  CG1 VAL   295      45.011  34.380  77.817  1.00  0.00           C  
ATOM   4320 HG11 VAL   295      44.592  33.379  77.716  1.00  0.00           H  
ATOM   4321 HG12 VAL   295      44.554  35.097  77.135  1.00  0.00           H  
ATOM   4322 HG13 VAL   295      44.734  34.729  78.812  1.00  0.00           H  
ATOM   4323  CG2 VAL   295      46.851  33.858  76.323  1.00  0.00           C  
ATOM   4324 HG21 VAL   295      46.300  32.921  76.245  1.00  0.00           H  
ATOM   4325 HG22 VAL   295      46.511  34.703  75.723  1.00  0.00           H  
ATOM   4326 HG23 VAL   295      47.892  33.581  76.156  1.00  0.00           H  
ATOM   4327  C   VAL   295      46.787  35.992  79.758  1.00  0.00           C  
ATOM   4328  O   VAL   295      47.487  35.549  80.693  1.00  0.00           O  
ATOM   4329  N   PHE   296      45.738  36.788  79.952  1.00  0.00           N  
ATOM   4330  H   PHE   296      45.232  37.158  79.160  1.00  0.00           H  
ATOM   4331  CA  PHE   296      45.304  37.262  81.242  1.00  0.00           C  
ATOM   4332  HA  PHE   296      45.527  36.523  82.012  1.00  0.00           H  
ATOM   4333  CB  PHE   296      46.125  38.579  81.657  1.00  0.00           C  
ATOM   4334  HB2 PHE   296      47.180  38.389  81.457  1.00  0.00           H  
ATOM   4335  HB3 PHE   296      45.806  39.355  80.960  1.00  0.00           H  
ATOM   4336  CG  PHE   296      45.952  39.113  83.117  1.00  0.00           C  
ATOM   4337  CD1 PHE   296      46.160  38.248  84.195  1.00  0.00           C  
ATOM   4338  HD1 PHE   296      46.356  37.197  84.042  1.00  0.00           H  
ATOM   4339  CE1 PHE   296      46.164  38.773  85.524  1.00  0.00           C  
ATOM   4340  HE1 PHE   296      46.380  38.081  86.325  1.00  0.00           H  
ATOM   4341  CZ  PHE   296      45.893  40.144  85.753  1.00  0.00           C  
ATOM   4342  HZ  PHE   296      45.812  40.520  86.763  1.00  0.00           H  
ATOM   4343  CE2 PHE   296      45.653  40.998  84.656  1.00  0.00           C  
ATOM   4344  HE2 PHE   296      45.411  42.022  84.898  1.00  0.00           H  
ATOM   4345  CD2 PHE   296      45.747  40.477  83.330  1.00  0.00           C  
ATOM   4346  HD2 PHE   296      45.584  41.088  82.454  1.00  0.00           H  
ATOM   4347  C   PHE   296      43.742  37.551  81.112  1.00  0.00           C  
ATOM   4348  O   PHE   296      43.189  37.601  79.953  1.00  0.00           O  
ATOM   4349  N   ALA   297      43.069  37.781  82.201  1.00  0.00           N  
ATOM   4350  H   ALA   297      43.447  37.792  83.137  1.00  0.00           H  
ATOM   4351  CA  ALA   297      41.601  38.174  82.186  1.00  0.00           C  
ATOM   4352  HA  ALA   297      41.423  38.715  81.256  1.00  0.00           H  
ATOM   4353  CB  ALA   297      40.755  36.959  82.317  1.00  0.00           C  
ATOM   4354  HB1 ALA   297      41.097  36.453  83.220  1.00  0.00           H  
ATOM   4355  HB2 ALA   297      40.928  36.277  81.485  1.00  0.00           H  
ATOM   4356  HB3 ALA   297      39.714  37.281  82.275  1.00  0.00           H  
ATOM   4357  C   ALA   297      41.252  39.183  83.292  1.00  0.00           C  
ATOM   4358  O   ALA   297      41.936  39.338  84.323  1.00  0.00           O  
ATOM   4359  N   SER   298      40.196  40.004  82.938  1.00  0.00           N  
ATOM   4360  H   SER   298      39.674  39.703  82.127  1.00  0.00           H  
ATOM   4361  CA  SER   298      39.560  41.164  83.722  1.00  0.00           C  
ATOM   4362  HA  SER   298      39.966  41.194  84.734  1.00  0.00           H  
ATOM   4363  CB  SER   298      40.207  42.458  83.193  1.00  0.00           C  
ATOM   4364  HB2 SER   298      41.285  42.295  83.199  1.00  0.00           H  
ATOM   4365  HB3 SER   298      39.888  42.555  82.156  1.00  0.00           H  
ATOM   4366  OG  SER   298      39.840  43.644  83.824  1.00  0.00           O  
ATOM   4367  HG  SER   298      40.604  44.225  83.833  1.00  0.00           H  
ATOM   4368  C   SER   298      38.034  41.207  83.730  1.00  0.00           C  
ATOM   4369  O   SER   298      37.397  40.694  82.780  1.00  0.00           O  
ATOM   4370  N   ARG   299      37.436  41.867  84.741  1.00  0.00           N  
ATOM   4371  H   ARG   299      38.074  42.326  85.376  1.00  0.00           H  
ATOM   4372  CA  ARG   299      36.045  42.109  84.852  1.00  0.00           C  
ATOM   4373  HA  ARG   299      35.704  42.012  83.822  1.00  0.00           H  
ATOM   4374  CB  ARG   299      35.408  41.022  85.697  1.00  0.00           C  
ATOM   4375  HB2 ARG   299      35.700  40.070  85.253  1.00  0.00           H  
ATOM   4376  HB3 ARG   299      35.641  41.168  86.751  1.00  0.00           H  
ATOM   4377  CG  ARG   299      33.836  41.136  85.596  1.00  0.00           C  
ATOM   4378  HG2 ARG   299      33.601  42.112  86.021  1.00  0.00           H  
ATOM   4379  HG3 ARG   299      33.539  41.032  84.553  1.00  0.00           H  
ATOM   4380  CD  ARG   299      33.311  40.018  86.543  1.00  0.00           C  
ATOM   4381  HD2 ARG   299      33.770  39.042  86.387  1.00  0.00           H  
ATOM   4382  HD3 ARG   299      32.291  39.727  86.289  1.00  0.00           H  
ATOM   4383  NE  ARG   299      33.446  40.316  87.992  1.00  0.00           N  
ATOM   4384  HE  ARG   299      34.262  39.973  88.478  1.00  0.00           H  
ATOM   4385  CZ  ARG   299      32.589  40.912  88.762  1.00  0.00           C  
ATOM   4386  NH1 ARG   299      31.464  41.363  88.315  1.00  0.00           N  
ATOM   4387 HH11 ARG   299      31.116  41.202  87.381  1.00  0.00           H  
ATOM   4388 HH12 ARG   299      30.717  41.644  88.935  1.00  0.00           H  
ATOM   4389  NH2 ARG   299      32.795  41.051  90.015  1.00  0.00           N  
ATOM   4390 HH21 ARG   299      33.714  40.855  90.386  1.00  0.00           H  
ATOM   4391 HH22 ARG   299      32.302  41.757  90.542  1.00  0.00           H  
ATOM   4392  C   ARG   299      35.861  43.514  85.262  1.00  0.00           C  
ATOM   4393  O   ARG   299      36.251  43.932  86.346  1.00  0.00           O  
ATOM   4394  N   LEU   300      34.859  44.140  84.557  1.00  0.00           N  
ATOM   4395  H   LEU   300      34.551  43.756  83.676  1.00  0.00           H  
ATOM   4396  CA  LEU   300      34.270  45.463  84.955  1.00  0.00           C  
ATOM   4397  HA  LEU   300      35.044  46.144  85.308  1.00  0.00           H  
ATOM   4398  CB  LEU   300      33.796  46.220  83.687  1.00  0.00           C  
ATOM   4399  HB2 LEU   300      33.106  45.697  83.025  1.00  0.00           H  
ATOM   4400  HB3 LEU   300      33.088  46.969  84.041  1.00  0.00           H  
ATOM   4401  CG  LEU   300      34.925  47.021  83.004  1.00  0.00           C  
ATOM   4402  HG  LEU   300      35.486  47.572  83.760  1.00  0.00           H  
ATOM   4403  CD1 LEU   300      35.902  46.138  82.293  1.00  0.00           C  
ATOM   4404 HD11 LEU   300      35.302  45.561  81.589  1.00  0.00           H  
ATOM   4405 HD12 LEU   300      36.384  45.437  82.974  1.00  0.00           H  
ATOM   4406 HD13 LEU   300      36.648  46.656  81.689  1.00  0.00           H  
ATOM   4407  CD2 LEU   300      34.253  48.054  82.038  1.00  0.00           C  
ATOM   4408 HD21 LEU   300      33.618  48.725  82.616  1.00  0.00           H  
ATOM   4409 HD22 LEU   300      33.653  47.549  81.281  1.00  0.00           H  
ATOM   4410 HD23 LEU   300      35.069  48.567  81.528  1.00  0.00           H  
ATOM   4411  C   LEU   300      33.262  45.363  86.111  1.00  0.00           C  
ATOM   4412  O   LEU   300      32.128  44.814  85.871  1.00  0.00           O  
ATOM   4413  N   ARG   301      33.517  45.902  87.297  1.00  0.00           N  
ATOM   4414  H   ARG   301      34.410  46.358  87.413  1.00  0.00           H  
ATOM   4415  CA  ARG   301      32.552  46.060  88.343  1.00  0.00           C  
ATOM   4416  HA  ARG   301      31.770  45.301  88.305  1.00  0.00           H  
ATOM   4417  CB  ARG   301      33.288  45.929  89.698  1.00  0.00           C  
ATOM   4418  HB2 ARG   301      33.825  44.980  89.712  1.00  0.00           H  
ATOM   4419  HB3 ARG   301      32.582  45.857  90.525  1.00  0.00           H  
ATOM   4420  CG  ARG   301      34.260  47.062  90.049  1.00  0.00           C  
ATOM   4421  HG2 ARG   301      35.039  47.127  89.290  1.00  0.00           H  
ATOM   4422  HG3 ARG   301      33.838  48.062  89.954  1.00  0.00           H  
ATOM   4423  CD  ARG   301      34.802  46.758  91.456  1.00  0.00           C  
ATOM   4424  HD2 ARG   301      35.746  47.268  91.648  1.00  0.00           H  
ATOM   4425  HD3 ARG   301      35.035  45.693  91.444  1.00  0.00           H  
ATOM   4426  NE  ARG   301      33.888  47.055  92.565  1.00  0.00           N  
ATOM   4427  HE  ARG   301      33.693  46.273  93.173  1.00  0.00           H  
ATOM   4428  CZ  ARG   301      33.776  48.253  93.047  1.00  0.00           C  
ATOM   4429  NH1 ARG   301      34.159  49.382  92.484  1.00  0.00           N  
ATOM   4430 HH11 ARG   301      34.603  49.378  91.577  1.00  0.00           H  
ATOM   4431 HH12 ARG   301      34.085  50.214  93.053  1.00  0.00           H  
ATOM   4432  NH2 ARG   301      33.237  48.286  94.219  1.00  0.00           N  
ATOM   4433 HH21 ARG   301      33.095  47.497  94.834  1.00  0.00           H  
ATOM   4434 HH22 ARG   301      32.956  49.209  94.519  1.00  0.00           H  
ATOM   4435  C   ARG   301      31.727  47.395  88.108  1.00  0.00           C  
ATOM   4436  O   ARG   301      30.725  47.675  88.805  1.00  0.00           O  
ATOM   4437  N   ASP   302      32.096  48.250  87.144  1.00  0.00           N  
ATOM   4438  H   ASP   302      32.928  48.046  86.610  1.00  0.00           H  
ATOM   4439  CA  ASP   302      31.411  49.499  86.724  1.00  0.00           C  
ATOM   4440  HA  ASP   302      31.374  50.117  87.622  1.00  0.00           H  
ATOM   4441  CB  ASP   302      32.188  50.293  85.690  1.00  0.00           C  
ATOM   4442  HB2 ASP   302      32.096  49.782  84.732  1.00  0.00           H  
ATOM   4443  HB3 ASP   302      31.744  51.257  85.443  1.00  0.00           H  
ATOM   4444  CG  ASP   302      33.645  50.552  85.938  1.00  0.00           C  
ATOM   4445  OD1 ASP   302      34.498  49.688  85.623  1.00  0.00           O  
ATOM   4446  OD2 ASP   302      34.037  51.705  86.271  1.00  0.00           O  
ATOM   4447  C   ASP   302      29.960  49.348  86.247  1.00  0.00           C  
ATOM   4448  O   ASP   302      29.510  48.290  85.733  1.00  0.00           O  
ATOM   4449  N   VAL   303      29.245  50.399  86.401  1.00  0.00           N  
ATOM   4450  H   VAL   303      29.791  51.155  86.790  1.00  0.00           H  
ATOM   4451  CA  VAL   303      27.773  50.521  86.145  1.00  0.00           C  
ATOM   4452  HA  VAL   303      27.518  49.476  86.322  1.00  0.00           H  
ATOM   4453  CB  VAL   303      26.992  51.423  87.066  1.00  0.00           C  
ATOM   4454  HB  VAL   303      27.219  52.467  86.849  1.00  0.00           H  
ATOM   4455  CG1 VAL   303      25.493  51.199  86.880  1.00  0.00           C  
ATOM   4456 HG11 VAL   303      25.313  50.124  86.904  1.00  0.00           H  
ATOM   4457 HG12 VAL   303      24.920  51.672  87.677  1.00  0.00           H  
ATOM   4458 HG13 VAL   303      25.195  51.580  85.904  1.00  0.00           H  
ATOM   4459  CG2 VAL   303      27.370  51.143  88.496  1.00  0.00           C  
ATOM   4460 HG21 VAL   303      28.262  51.661  88.850  1.00  0.00           H  
ATOM   4461 HG22 VAL   303      27.484  50.075  88.683  1.00  0.00           H  
ATOM   4462 HG23 VAL   303      26.564  51.526  89.122  1.00  0.00           H  
ATOM   4463  C   VAL   303      27.356  50.785  84.702  1.00  0.00           C  
ATOM   4464  O   VAL   303      27.633  51.864  84.188  1.00  0.00           O  
ATOM   4465  N   GLN   304      26.517  49.907  84.075  1.00  0.00           N  
ATOM   4466  H   GLN   304      26.328  49.083  84.628  1.00  0.00           H  
ATOM   4467  CA  GLN   304      26.110  49.880  82.667  1.00  0.00           C  
ATOM   4468  HA  GLN   304      27.012  49.914  82.056  1.00  0.00           H  
ATOM   4469  CB  GLN   304      25.415  48.542  82.367  1.00  0.00           C  
ATOM   4470  HB2 GLN   304      25.359  48.275  81.312  1.00  0.00           H  
ATOM   4471  HB3 GLN   304      26.009  47.691  82.698  1.00  0.00           H  
ATOM   4472  CG  GLN   304      23.968  48.443  82.982  1.00  0.00           C  
ATOM   4473  HG2 GLN   304      23.896  48.539  84.066  1.00  0.00           H  
ATOM   4474  HG3 GLN   304      23.313  48.984  82.300  1.00  0.00           H  
ATOM   4475  CD  GLN   304      23.510  47.040  82.772  1.00  0.00           C  
ATOM   4476  OE1 GLN   304      23.431  46.539  81.631  1.00  0.00           O  
ATOM   4477  NE2 GLN   304      23.137  46.351  83.765  1.00  0.00           N  
ATOM   4478 HE21 GLN   304      23.237  46.691  84.711  1.00  0.00           H  
ATOM   4479 HE22 GLN   304      22.713  45.474  83.497  1.00  0.00           H  
ATOM   4480  C   GLN   304      25.194  51.083  82.299  1.00  0.00           C  
ATOM   4481  O   GLN   304      24.878  51.896  83.127  1.00  0.00           O  
ATOM   4482  N   PRO   305      24.837  51.209  81.004  1.00  0.00           N  
ATOM   4483  CD  PRO   305      25.397  50.526  79.888  1.00  0.00           C  
ATOM   4484  HD2 PRO   305      26.466  50.324  79.961  1.00  0.00           H  
ATOM   4485  HD3 PRO   305      24.797  49.630  79.733  1.00  0.00           H  
ATOM   4486  CG  PRO   305      25.184  51.428  78.701  1.00  0.00           C  
ATOM   4487  HG2 PRO   305      25.185  50.835  77.786  1.00  0.00           H  
ATOM   4488  HG3 PRO   305      25.958  52.195  78.667  1.00  0.00           H  
ATOM   4489  CB  PRO   305      23.808  52.098  79.071  1.00  0.00           C  
ATOM   4490  HB2 PRO   305      23.003  51.429  78.767  1.00  0.00           H  
ATOM   4491  HB3 PRO   305      23.631  53.002  78.489  1.00  0.00           H  
ATOM   4492  CA  PRO   305      23.825  52.224  80.601  1.00  0.00           C  
ATOM   4493  HA  PRO   305      24.300  53.170  80.858  1.00  0.00           H  
ATOM   4494  C   PRO   305      22.376  52.195  81.180  1.00  0.00           C  
ATOM   4495  O   PRO   305      21.967  51.131  81.638  1.00  0.00           O  
ATOM   4496  N   GLU   306      21.578  53.268  81.248  1.00  0.00           N  
ATOM   4497  H   GLU   306      22.013  54.146  81.004  1.00  0.00           H  
ATOM   4498  CA  GLU   306      20.151  53.148  81.638  1.00  0.00           C  
ATOM   4499  HA  GLU   306      19.994  52.818  82.665  1.00  0.00           H  
ATOM   4500  CB  GLU   306      19.471  54.538  81.512  1.00  0.00           C  
ATOM   4501  HB2 GLU   306      18.388  54.417  81.559  1.00  0.00           H  
ATOM   4502  HB3 GLU   306      19.607  54.955  80.514  1.00  0.00           H  
ATOM   4503  CG  GLU   306      19.906  55.628  82.533  1.00  0.00           C  
ATOM   4504  HG2 GLU   306      19.412  56.547  82.218  1.00  0.00           H  
ATOM   4505  HG3 GLU   306      20.994  55.689  82.549  1.00  0.00           H  
ATOM   4506  CD  GLU   306      19.536  55.185  83.911  1.00  0.00           C  
ATOM   4507  OE1 GLU   306      18.677  54.352  84.231  1.00  0.00           O  
ATOM   4508  OE2 GLU   306      20.187  55.744  84.828  1.00  0.00           O  
ATOM   4509  C   GLU   306      19.350  52.098  80.787  1.00  0.00           C  
ATOM   4510  O   GLU   306      18.317  51.532  81.187  1.00  0.00           O  
ATOM   4511  N   ASP   307      19.655  52.049  79.451  1.00  0.00           N  
ATOM   4512  H   ASP   307      20.326  52.694  79.057  1.00  0.00           H  
ATOM   4513  CA  ASP   307      18.879  51.315  78.502  1.00  0.00           C  
ATOM   4514  HA  ASP   307      17.840  51.409  78.817  1.00  0.00           H  
ATOM   4515  CB  ASP   307      18.962  51.925  77.105  1.00  0.00           C  
ATOM   4516  HB2 ASP   307      19.923  51.744  76.623  1.00  0.00           H  
ATOM   4517  HB3 ASP   307      18.182  51.450  76.510  1.00  0.00           H  
ATOM   4518  CG  ASP   307      18.542  53.382  77.267  1.00  0.00           C  
ATOM   4519  OD1 ASP   307      17.328  53.616  77.514  1.00  0.00           O  
ATOM   4520  OD2 ASP   307      19.486  54.211  77.296  1.00  0.00           O  
ATOM   4521  C   ASP   307      19.232  49.782  78.486  1.00  0.00           C  
ATOM   4522  O   ASP   307      18.279  48.974  78.361  1.00  0.00           O  
ATOM   4523  N   ALA   308      20.491  49.409  78.729  1.00  0.00           N  
ATOM   4524  H   ALA   308      21.158  50.156  78.857  1.00  0.00           H  
ATOM   4525  CA  ALA   308      20.969  47.994  78.686  1.00  0.00           C  
ATOM   4526  HA  ALA   308      20.830  47.579  77.688  1.00  0.00           H  
ATOM   4527  CB  ALA   308      22.520  48.217  78.960  1.00  0.00           C  
ATOM   4528  HB1 ALA   308      22.893  48.958  78.253  1.00  0.00           H  
ATOM   4529  HB2 ALA   308      22.632  48.682  79.939  1.00  0.00           H  
ATOM   4530  HB3 ALA   308      23.243  47.404  79.030  1.00  0.00           H  
ATOM   4531  C   ALA   308      20.316  46.982  79.684  1.00  0.00           C  
ATOM   4532  O   ALA   308      20.128  45.847  79.295  1.00  0.00           O  
ATOM   4533  N   PRO   309      19.988  47.456  80.904  1.00  0.00           N  
ATOM   4534  CD  PRO   309      20.347  48.719  81.570  1.00  0.00           C  
ATOM   4535  HD2 PRO   309      21.422  48.797  81.408  1.00  0.00           H  
ATOM   4536  HD3 PRO   309      19.877  49.591  81.115  1.00  0.00           H  
ATOM   4537  CG  PRO   309      19.963  48.437  83.050  1.00  0.00           C  
ATOM   4538  HG2 PRO   309      19.583  49.348  83.514  1.00  0.00           H  
ATOM   4539  HG3 PRO   309      20.871  48.127  83.567  1.00  0.00           H  
ATOM   4540  CB  PRO   309      18.783  47.410  82.977  1.00  0.00           C  
ATOM   4541  HB2 PRO   309      18.544  46.815  83.859  1.00  0.00           H  
ATOM   4542  HB3 PRO   309      17.934  48.052  82.740  1.00  0.00           H  
ATOM   4543  CA  PRO   309      19.260  46.598  81.765  1.00  0.00           C  
ATOM   4544  HA  PRO   309      19.891  45.804  82.166  1.00  0.00           H  
ATOM   4545  C   PRO   309      17.990  45.914  81.206  1.00  0.00           C  
ATOM   4546  O   PRO   309      17.854  44.656  81.263  1.00  0.00           O  
ATOM   4547  N   ALA   310      17.119  46.718  80.611  1.00  0.00           N  
ATOM   4548  H   ALA   310      17.227  47.721  80.657  1.00  0.00           H  
ATOM   4549  CA  ALA   310      15.871  46.213  79.967  1.00  0.00           C  
ATOM   4550  HA  ALA   310      15.305  45.833  80.817  1.00  0.00           H  
ATOM   4551  CB  ALA   310      15.051  47.455  79.534  1.00  0.00           C  
ATOM   4552  HB1 ALA   310      14.756  47.991  80.436  1.00  0.00           H  
ATOM   4553  HB2 ALA   310      15.693  48.060  78.894  1.00  0.00           H  
ATOM   4554  HB3 ALA   310      14.117  47.151  79.062  1.00  0.00           H  
ATOM   4555  C   ALA   310      16.066  45.206  78.848  1.00  0.00           C  
ATOM   4556  O   ALA   310      15.394  44.201  78.649  1.00  0.00           O  
ATOM   4557  N   ALA   311      17.253  45.396  78.185  1.00  0.00           N  
ATOM   4558  H   ALA   311      17.633  46.331  78.210  1.00  0.00           H  
ATOM   4559  CA  ALA   311      17.865  44.444  77.235  1.00  0.00           C  
ATOM   4560  HA  ALA   311      17.023  44.035  76.677  1.00  0.00           H  
ATOM   4561  CB  ALA   311      18.774  45.224  76.269  1.00  0.00           C  
ATOM   4562  HB1 ALA   311      18.267  45.851  75.537  1.00  0.00           H  
ATOM   4563  HB2 ALA   311      19.573  45.753  76.788  1.00  0.00           H  
ATOM   4564  HB3 ALA   311      19.268  44.529  75.591  1.00  0.00           H  
ATOM   4565  C   ALA   311      18.612  43.262  77.850  1.00  0.00           C  
ATOM   4566  O   ALA   311      19.653  42.862  77.371  1.00  0.00           O  
ATOM   4567  N   ALA   312      17.987  42.727  78.855  1.00  0.00           N  
ATOM   4568  H   ALA   312      17.067  43.078  79.078  1.00  0.00           H  
ATOM   4569  CA  ALA   312      18.578  41.673  79.728  1.00  0.00           C  
ATOM   4570  HA  ALA   312      18.026  41.627  80.666  1.00  0.00           H  
ATOM   4571  CB  ALA   312      18.366  40.303  79.063  1.00  0.00           C  
ATOM   4572  HB1 ALA   312      17.306  40.052  79.026  1.00  0.00           H  
ATOM   4573  HB2 ALA   312      18.711  40.207  78.033  1.00  0.00           H  
ATOM   4574  HB3 ALA   312      18.774  39.479  79.647  1.00  0.00           H  
ATOM   4575  C   ALA   312      20.051  41.976  80.021  1.00  0.00           C  
ATOM   4576  O   ALA   312      20.957  41.176  79.656  1.00  0.00           O  
ATOM   4577  N   ASN   313      20.321  43.066  80.681  1.00  0.00           N  
ATOM   4578  H   ASN   313      19.537  43.537  81.110  1.00  0.00           H  
ATOM   4579  CA  ASN   313      21.660  43.629  80.927  1.00  0.00           C  
ATOM   4580  HA  ASN   313      21.526  44.645  81.298  1.00  0.00           H  
ATOM   4581  CB  ASN   313      22.299  42.806  82.073  1.00  0.00           C  
ATOM   4582  HB2 ASN   313      23.254  43.278  82.306  1.00  0.00           H  
ATOM   4583  HB3 ASN   313      22.417  41.749  81.837  1.00  0.00           H  
ATOM   4584  CG  ASN   313      21.392  42.854  83.322  1.00  0.00           C  
ATOM   4585  OD1 ASN   313      21.032  43.901  83.798  1.00  0.00           O  
ATOM   4586  ND2 ASN   313      20.932  41.800  83.852  1.00  0.00           N  
ATOM   4587 HD21 ASN   313      21.289  40.962  83.414  1.00  0.00           H  
ATOM   4588 HD22 ASN   313      20.511  41.819  84.770  1.00  0.00           H  
ATOM   4589  C   ASN   313      22.604  43.698  79.690  1.00  0.00           C  
ATOM   4590  O   ASN   313      23.854  43.742  79.805  1.00  0.00           O  
ATOM   4591  N   GLY   314      22.085  43.884  78.475  1.00  0.00           N  
ATOM   4592  H   GLY   314      21.104  44.121  78.496  1.00  0.00           H  
ATOM   4593  CA  GLY   314      22.720  43.987  77.160  1.00  0.00           C  
ATOM   4594  HA2 GLY   314      22.210  44.701  76.513  1.00  0.00           H  
ATOM   4595  HA3 GLY   314      23.766  44.251  77.316  1.00  0.00           H  
ATOM   4596  C   GLY   314      22.607  42.733  76.300  1.00  0.00           C  
ATOM   4597  O   GLY   314      22.615  42.925  75.086  1.00  0.00           O  
ATOM   4598  N   ALA   315      22.334  41.567  76.830  1.00  0.00           N  
ATOM   4599  H   ALA   315      22.203  41.608  77.831  1.00  0.00           H  
ATOM   4600  CA  ALA   315      22.215  40.326  76.092  1.00  0.00           C  
ATOM   4601  HA  ALA   315      23.228  40.017  75.835  1.00  0.00           H  
ATOM   4602  CB  ALA   315      21.677  39.227  76.966  1.00  0.00           C  
ATOM   4603  HB1 ALA   315      22.416  39.037  77.744  1.00  0.00           H  
ATOM   4604  HB2 ALA   315      20.765  39.525  77.482  1.00  0.00           H  
ATOM   4605  HB3 ALA   315      21.496  38.313  76.399  1.00  0.00           H  
ATOM   4606  C   ALA   315      21.285  40.352  74.839  1.00  0.00           C  
ATOM   4607  O   ALA   315      21.588  39.754  73.802  1.00  0.00           O  
ATOM   4608  N   LEU   316      20.180  41.145  74.920  1.00  0.00           N  
ATOM   4609  H   LEU   316      20.077  41.620  75.805  1.00  0.00           H  
ATOM   4610  CA  LEU   316      19.135  41.222  73.802  1.00  0.00           C  
ATOM   4611  HA  LEU   316      19.114  40.183  73.474  1.00  0.00           H  
ATOM   4612  CB  LEU   316      17.742  41.734  74.382  1.00  0.00           C  
ATOM   4613  HB2 LEU   316      17.113  41.773  73.493  1.00  0.00           H  
ATOM   4614  HB3 LEU   316      17.846  42.748  74.767  1.00  0.00           H  
ATOM   4615  CG  LEU   316      17.131  40.803  75.424  1.00  0.00           C  
ATOM   4616  HG  LEU   316      17.596  41.046  76.379  1.00  0.00           H  
ATOM   4617  CD1 LEU   316      15.648  41.079  75.708  1.00  0.00           C  
ATOM   4618 HD11 LEU   316      15.494  42.152  75.821  1.00  0.00           H  
ATOM   4619 HD12 LEU   316      15.423  40.512  76.612  1.00  0.00           H  
ATOM   4620 HD13 LEU   316      15.121  40.741  74.816  1.00  0.00           H  
ATOM   4621  CD2 LEU   316      17.333  39.299  75.089  1.00  0.00           C  
ATOM   4622 HD21 LEU   316      18.384  39.009  75.086  1.00  0.00           H  
ATOM   4623 HD22 LEU   316      16.899  38.704  75.893  1.00  0.00           H  
ATOM   4624 HD23 LEU   316      16.855  39.151  74.121  1.00  0.00           H  
ATOM   4625  C   LEU   316      19.654  41.998  72.486  1.00  0.00           C  
ATOM   4626  O   LEU   316      18.953  41.980  71.478  1.00  0.00           O  
ATOM   4627  N   SER   317      20.844  42.666  72.443  1.00  0.00           N  
ATOM   4628  H   SER   317      21.247  43.003  73.306  1.00  0.00           H  
ATOM   4629  CA  SER   317      21.380  43.235  71.196  1.00  0.00           C  
ATOM   4630  HA  SER   317      21.028  42.591  70.389  1.00  0.00           H  
ATOM   4631  CB  SER   317      20.800  44.593  70.861  1.00  0.00           C  
ATOM   4632  HB2 SER   317      21.231  45.121  70.010  1.00  0.00           H  
ATOM   4633  HB3 SER   317      19.754  44.367  70.652  1.00  0.00           H  
ATOM   4634  OG  SER   317      20.920  45.408  72.036  1.00  0.00           O  
ATOM   4635  HG  SER   317      20.119  45.936  72.011  1.00  0.00           H  
ATOM   4636  C   SER   317      22.902  43.247  71.103  1.00  0.00           C  
ATOM   4637  O   SER   317      23.538  44.085  70.383  1.00  0.00           O  
ATOM   4638  N   GLU   318      23.567  42.358  71.896  1.00  0.00           N  
ATOM   4639  H   GLU   318      23.073  41.633  72.397  1.00  0.00           H  
ATOM   4640  CA  GLU   318      25.016  42.436  72.008  1.00  0.00           C  
ATOM   4641  HA  GLU   318      25.271  43.496  72.024  1.00  0.00           H  
ATOM   4642  CB  GLU   318      25.490  41.827  73.283  1.00  0.00           C  
ATOM   4643  HB2 GLU   318      26.280  41.143  72.973  1.00  0.00           H  
ATOM   4644  HB3 GLU   318      24.689  41.190  73.658  1.00  0.00           H  
ATOM   4645  CG  GLU   318      25.955  42.864  74.336  1.00  0.00           C  
ATOM   4646  HG2 GLU   318      25.239  43.683  74.408  1.00  0.00           H  
ATOM   4647  HG3 GLU   318      26.091  42.318  75.269  1.00  0.00           H  
ATOM   4648  CD  GLU   318      27.256  43.549  73.837  1.00  0.00           C  
ATOM   4649  OE1 GLU   318      27.474  44.757  74.120  1.00  0.00           O  
ATOM   4650  OE2 GLU   318      28.033  42.994  73.004  1.00  0.00           O  
ATOM   4651  C   GLU   318      25.692  41.878  70.775  1.00  0.00           C  
ATOM   4652  O   GLU   318      25.235  41.022  70.022  1.00  0.00           O  
ATOM   4653  N   GLN   319      26.942  42.317  70.602  1.00  0.00           N  
ATOM   4654  H   GLN   319      27.407  42.768  71.377  1.00  0.00           H  
ATOM   4655  CA  GLN   319      27.863  42.095  69.470  1.00  0.00           C  
ATOM   4656  HA  GLN   319      27.398  41.347  68.828  1.00  0.00           H  
ATOM   4657  CB  GLN   319      27.777  43.435  68.592  1.00  0.00           C  
ATOM   4658  HB2 GLN   319      26.707  43.636  68.631  1.00  0.00           H  
ATOM   4659  HB3 GLN   319      28.057  43.206  67.564  1.00  0.00           H  
ATOM   4660  CG  GLN   319      28.543  44.682  69.125  1.00  0.00           C  
ATOM   4661  HG2 GLN   319      28.419  44.794  70.202  1.00  0.00           H  
ATOM   4662  HG3 GLN   319      28.174  45.591  68.650  1.00  0.00           H  
ATOM   4663  CD  GLN   319      30.063  44.732  68.740  1.00  0.00           C  
ATOM   4664  OE1 GLN   319      30.541  44.434  67.650  1.00  0.00           O  
ATOM   4665  NE2 GLN   319      30.808  45.187  69.705  1.00  0.00           N  
ATOM   4666 HE21 GLN   319      30.473  45.294  70.652  1.00  0.00           H  
ATOM   4667 HE22 GLN   319      31.744  45.442  69.423  1.00  0.00           H  
ATOM   4668  C   GLN   319      29.322  41.611  69.828  1.00  0.00           C  
ATOM   4669  O   GLN   319      30.036  41.146  68.927  1.00  0.00           O  
ATOM   4670  N   SER   320      29.666  41.696  71.055  1.00  0.00           N  
ATOM   4671  H   SER   320      28.970  42.073  71.682  1.00  0.00           H  
ATOM   4672  CA  SER   320      30.869  41.089  71.623  1.00  0.00           C  
ATOM   4673  HA  SER   320      30.974  41.352  72.675  1.00  0.00           H  
ATOM   4674  CB  SER   320      30.661  39.562  71.676  1.00  0.00           C  
ATOM   4675  HB2 SER   320      29.718  39.357  72.183  1.00  0.00           H  
ATOM   4676  HB3 SER   320      30.548  39.243  70.640  1.00  0.00           H  
ATOM   4677  OG  SER   320      31.667  38.936  72.447  1.00  0.00           O  
ATOM   4678  HG  SER   320      31.384  38.942  73.364  1.00  0.00           H  
ATOM   4679  C   SER   320      32.172  41.498  71.006  1.00  0.00           C  
ATOM   4680  O   SER   320      32.710  40.838  70.098  1.00  0.00           O  
ATOM   4681  N   GLY   321      32.759  42.614  71.430  1.00  0.00           N  
ATOM   4682  H   GLY   321      32.386  43.013  72.279  1.00  0.00           H  
ATOM   4683  CA  GLY   321      33.801  43.346  70.639  1.00  0.00           C  
ATOM   4684  HA2 GLY   321      33.731  43.109  69.578  1.00  0.00           H  
ATOM   4685  HA3 GLY   321      33.754  44.434  70.662  1.00  0.00           H  
ATOM   4686  C   GLY   321      35.244  43.132  71.080  1.00  0.00           C  
ATOM   4687  O   GLY   321      35.586  42.483  72.111  1.00  0.00           O  
ATOM   4688  N   VAL   322      36.130  43.583  70.138  1.00  0.00           N  
ATOM   4689  H   VAL   322      35.796  43.859  69.226  1.00  0.00           H  
ATOM   4690  CA  VAL   322      37.536  43.089  70.139  1.00  0.00           C  
ATOM   4691  HA  VAL   322      37.896  42.844  71.139  1.00  0.00           H  
ATOM   4692  CB  VAL   322      37.766  41.836  69.288  1.00  0.00           C  
ATOM   4693  HB  VAL   322      37.674  42.102  68.235  1.00  0.00           H  
ATOM   4694  CG1 VAL   322      39.250  41.351  69.519  1.00  0.00           C  
ATOM   4695 HG11 VAL   322      40.010  42.124  69.403  1.00  0.00           H  
ATOM   4696 HG12 VAL   322      39.479  40.445  68.958  1.00  0.00           H  
ATOM   4697 HG13 VAL   322      39.261  40.958  70.535  1.00  0.00           H  
ATOM   4698  CG2 VAL   322      36.857  40.667  69.641  1.00  0.00           C  
ATOM   4699 HG21 VAL   322      35.822  40.694  69.301  1.00  0.00           H  
ATOM   4700 HG22 VAL   322      36.874  40.495  70.718  1.00  0.00           H  
ATOM   4701 HG23 VAL   322      37.301  39.803  69.147  1.00  0.00           H  
ATOM   4702  C   VAL   322      38.430  44.179  69.603  1.00  0.00           C  
ATOM   4703  O   VAL   322      38.409  44.504  68.420  1.00  0.00           O  
ATOM   4704  N   ALA   323      39.308  44.691  70.427  1.00  0.00           N  
ATOM   4705  H   ALA   323      39.303  44.213  71.317  1.00  0.00           H  
ATOM   4706  CA  ALA   323      40.358  45.655  70.134  1.00  0.00           C  
ATOM   4707  HA  ALA   323      39.962  46.153  69.249  1.00  0.00           H  
ATOM   4708  CB  ALA   323      40.570  46.514  71.364  1.00  0.00           C  
ATOM   4709  HB1 ALA   323      39.642  46.960  71.720  1.00  0.00           H  
ATOM   4710  HB2 ALA   323      40.922  45.833  72.140  1.00  0.00           H  
ATOM   4711  HB3 ALA   323      41.290  47.304  71.151  1.00  0.00           H  
ATOM   4712  C   ALA   323      41.663  44.880  69.801  1.00  0.00           C  
ATOM   4713  O   ALA   323      42.095  43.848  70.283  1.00  0.00           O  
ATOM   4714  N   TRP   324      42.331  45.481  68.853  1.00  0.00           N  
ATOM   4715  H   TRP   324      41.845  46.234  68.387  1.00  0.00           H  
ATOM   4716  CA  TRP   324      43.658  45.072  68.361  1.00  0.00           C  
ATOM   4717  HA  TRP   324      44.013  44.166  68.852  1.00  0.00           H  
ATOM   4718  CB  TRP   324      43.766  44.834  66.850  1.00  0.00           C  
ATOM   4719  HB2 TRP   324      43.195  43.962  66.530  1.00  0.00           H  
ATOM   4720  HB3 TRP   324      43.308  45.712  66.395  1.00  0.00           H  
ATOM   4721  CG  TRP   324      45.123  44.750  66.214  1.00  0.00           C  
ATOM   4722  CD1 TRP   324      46.168  44.098  66.751  1.00  0.00           C  
ATOM   4723  HD1 TRP   324      46.137  43.514  67.659  1.00  0.00           H  
ATOM   4724  NE1 TRP   324      47.278  44.225  65.875  1.00  0.00           N  
ATOM   4725  HE1 TRP   324      48.195  43.807  65.944  1.00  0.00           H  
ATOM   4726  CE2 TRP   324      46.972  44.810  64.686  1.00  0.00           C  
ATOM   4727  CZ2 TRP   324      47.718  45.084  63.490  1.00  0.00           C  
ATOM   4728  HZ2 TRP   324      48.781  44.898  63.451  1.00  0.00           H  
ATOM   4729  CH2 TRP   324      47.011  45.797  62.419  1.00  0.00           C  
ATOM   4730  HH2 TRP   324      47.585  46.078  61.548  1.00  0.00           H  
ATOM   4731  CZ3 TRP   324      45.665  46.168  62.633  1.00  0.00           C  
ATOM   4732  HZ3 TRP   324      45.113  46.731  61.894  1.00  0.00           H  
ATOM   4733  CE3 TRP   324      44.955  45.858  63.802  1.00  0.00           C  
ATOM   4734  HE3 TRP   324      43.908  46.113  63.885  1.00  0.00           H  
ATOM   4735  CD2 TRP   324      45.568  45.132  64.867  1.00  0.00           C  
ATOM   4736  C   TRP   324      44.624  46.211  68.716  1.00  0.00           C  
ATOM   4737  O   TRP   324      44.465  47.363  68.330  1.00  0.00           O  
ATOM   4738  N   VAL   325      45.799  45.834  69.375  1.00  0.00           N  
ATOM   4739  H   VAL   325      45.884  44.892  69.728  1.00  0.00           H  
ATOM   4740  CA  VAL   325      46.985  46.703  69.416  1.00  0.00           C  
ATOM   4741  HA  VAL   325      46.749  47.750  69.227  1.00  0.00           H  
ATOM   4742  CB  VAL   325      47.535  46.697  70.884  1.00  0.00           C  
ATOM   4743  HB  VAL   325      47.743  45.640  71.050  1.00  0.00           H  
ATOM   4744  CG1 VAL   325      48.825  47.474  71.020  1.00  0.00           C  
ATOM   4745 HG11 VAL   325      49.054  47.597  72.078  1.00  0.00           H  
ATOM   4746 HG12 VAL   325      49.651  46.961  70.528  1.00  0.00           H  
ATOM   4747 HG13 VAL   325      48.787  48.420  70.479  1.00  0.00           H  
ATOM   4748  CG2 VAL   325      46.550  47.179  71.947  1.00  0.00           C  
ATOM   4749 HG21 VAL   325      46.858  46.775  72.912  1.00  0.00           H  
ATOM   4750 HG22 VAL   325      45.530  46.862  71.731  1.00  0.00           H  
ATOM   4751 HG23 VAL   325      46.651  48.260  72.039  1.00  0.00           H  
ATOM   4752  C   VAL   325      48.102  46.220  68.450  1.00  0.00           C  
ATOM   4753  O   VAL   325      48.661  45.093  68.703  1.00  0.00           O  
ATOM   4754  N   PRO   326      48.449  47.034  67.369  1.00  0.00           N  
ATOM   4755  CD  PRO   326      47.698  48.190  66.846  1.00  0.00           C  
ATOM   4756  HD2 PRO   326      46.654  47.912  66.706  1.00  0.00           H  
ATOM   4757  HD3 PRO   326      47.858  49.094  67.432  1.00  0.00           H  
ATOM   4758  CG  PRO   326      48.286  48.475  65.484  1.00  0.00           C  
ATOM   4759  HG2 PRO   326      48.020  49.496  65.212  1.00  0.00           H  
ATOM   4760  HG3 PRO   326      47.835  47.822  64.737  1.00  0.00           H  
ATOM   4761  CB  PRO   326      49.758  48.143  65.623  1.00  0.00           C  
ATOM   4762  HB2 PRO   326      50.359  48.865  66.176  1.00  0.00           H  
ATOM   4763  HB3 PRO   326      50.235  48.003  64.652  1.00  0.00           H  
ATOM   4764  CA  PRO   326      49.664  46.851  66.484  1.00  0.00           C  
ATOM   4765  HA  PRO   326      49.377  46.029  65.828  1.00  0.00           H  
ATOM   4766  C   PRO   326      51.040  46.571  67.221  1.00  0.00           C  
ATOM   4767  O   PRO   326      51.235  47.215  68.271  1.00  0.00           O  
ATOM   4768  N   TYR   327      51.899  45.731  66.650  1.00  0.00           N  
ATOM   4769  H   TYR   327      51.757  45.244  65.776  1.00  0.00           H  
ATOM   4770  CA  TYR   327      53.289  45.717  67.113  1.00  0.00           C  
ATOM   4771  HA  TYR   327      53.420  45.466  68.165  1.00  0.00           H  
ATOM   4772  CB  TYR   327      54.066  44.622  66.328  1.00  0.00           C  
ATOM   4773  HB2 TYR   327      53.517  43.693  66.482  1.00  0.00           H  
ATOM   4774  HB3 TYR   327      53.892  44.776  65.263  1.00  0.00           H  
ATOM   4775  CG  TYR   327      55.570  44.429  66.534  1.00  0.00           C  
ATOM   4776  CD1 TYR   327      56.543  45.084  65.709  1.00  0.00           C  
ATOM   4777  HD1 TYR   327      56.289  45.683  64.847  1.00  0.00           H  
ATOM   4778  CE1 TYR   327      57.913  44.933  65.979  1.00  0.00           C  
ATOM   4779  HE1 TYR   327      58.619  45.489  65.379  1.00  0.00           H  
ATOM   4780  CZ  TYR   327      58.350  44.059  66.933  1.00  0.00           C  
ATOM   4781  OH  TYR   327      59.691  43.947  67.198  1.00  0.00           O  
ATOM   4782  HH  TYR   327      60.163  44.744  66.944  1.00  0.00           H  
ATOM   4783  CE2 TYR   327      57.449  43.370  67.755  1.00  0.00           C  
ATOM   4784  HE2 TYR   327      57.858  42.665  68.464  1.00  0.00           H  
ATOM   4785  CD2 TYR   327      56.040  43.552  67.537  1.00  0.00           C  
ATOM   4786  HD2 TYR   327      55.352  42.924  68.083  1.00  0.00           H  
ATOM   4787  C   TYR   327      53.879  47.070  66.793  1.00  0.00           C  
ATOM   4788  O   TYR   327      53.442  47.764  65.861  1.00  0.00           O  
ATOM   4789  N   THR   328      54.903  47.471  67.605  1.00  0.00           N  
ATOM   4790  H   THR   328      55.074  46.820  68.359  1.00  0.00           H  
ATOM   4791  CA  THR   328      55.938  48.422  67.215  1.00  0.00           C  
ATOM   4792  HA  THR   328      56.070  48.298  66.140  1.00  0.00           H  
ATOM   4793  CB  THR   328      55.444  49.857  67.459  1.00  0.00           C  
ATOM   4794  HB  THR   328      54.560  49.797  66.824  1.00  0.00           H  
ATOM   4795  CG2 THR   328      55.028  50.230  68.884  1.00  0.00           C  
ATOM   4796 HG21 THR   328      55.872  50.630  69.446  1.00  0.00           H  
ATOM   4797 HG22 THR   328      54.167  50.899  68.889  1.00  0.00           H  
ATOM   4798 HG23 THR   328      54.867  49.340  69.493  1.00  0.00           H  
ATOM   4799  OG1 THR   328      56.363  50.775  67.105  1.00  0.00           O  
ATOM   4800  HG1 THR   328      56.784  50.558  66.270  1.00  0.00           H  
ATOM   4801  C   THR   328      57.233  48.033  67.926  1.00  0.00           C  
ATOM   4802  O   THR   328      57.230  47.295  68.854  1.00  0.00           O  
ATOM   4803  N   ASP   329      58.333  48.538  67.427  1.00  0.00           N  
ATOM   4804  H   ASP   329      58.337  48.915  66.490  1.00  0.00           H  
ATOM   4805  CA  ASP   329      59.594  48.341  68.028  1.00  0.00           C  
ATOM   4806  HA  ASP   329      59.630  47.276  68.259  1.00  0.00           H  
ATOM   4807  CB  ASP   329      60.748  48.657  67.075  1.00  0.00           C  
ATOM   4808  HB2 ASP   329      61.674  48.844  67.620  1.00  0.00           H  
ATOM   4809  HB3 ASP   329      60.443  49.555  66.536  1.00  0.00           H  
ATOM   4810  CG  ASP   329      61.016  47.482  66.082  1.00  0.00           C  
ATOM   4811  OD1 ASP   329      60.958  46.365  66.598  1.00  0.00           O  
ATOM   4812  OD2 ASP   329      61.420  47.662  64.893  1.00  0.00           O  
ATOM   4813  C   ASP   329      59.752  49.075  69.349  1.00  0.00           C  
ATOM   4814  O   ASP   329      60.455  48.659  70.256  1.00  0.00           O  
ATOM   4815  N   GLU   330      59.031  50.146  69.625  1.00  0.00           N  
ATOM   4816  H   GLU   330      58.435  50.426  68.859  1.00  0.00           H  
ATOM   4817  CA  GLU   330      58.967  50.887  70.873  1.00  0.00           C  
ATOM   4818  HA  GLU   330      60.001  51.087  71.155  1.00  0.00           H  
ATOM   4819  CB  GLU   330      58.196  52.265  70.783  1.00  0.00           C  
ATOM   4820  HB2 GLU   330      58.183  52.810  71.727  1.00  0.00           H  
ATOM   4821  HB3 GLU   330      57.167  51.980  70.565  1.00  0.00           H  
ATOM   4822  CG  GLU   330      58.734  53.203  69.690  1.00  0.00           C  
ATOM   4823  HG2 GLU   330      58.582  52.741  68.714  1.00  0.00           H  
ATOM   4824  HG3 GLU   330      58.021  54.024  69.613  1.00  0.00           H  
ATOM   4825  CD  GLU   330      60.199  53.664  69.839  1.00  0.00           C  
ATOM   4826  OE1 GLU   330      60.740  54.227  68.847  1.00  0.00           O  
ATOM   4827  OE2 GLU   330      60.733  53.684  71.015  1.00  0.00           O  
ATOM   4828  C   GLU   330      58.190  50.087  71.938  1.00  0.00           C  
ATOM   4829  O   GLU   330      58.363  50.347  73.135  1.00  0.00           O  
ATOM   4830  N   ALA   331      57.371  49.097  71.534  1.00  0.00           N  
ATOM   4831  H   ALA   331      57.293  48.875  70.552  1.00  0.00           H  
ATOM   4832  CA  ALA   331      56.635  48.141  72.375  1.00  0.00           C  
ATOM   4833  HA  ALA   331      57.106  47.931  73.336  1.00  0.00           H  
ATOM   4834  CB  ALA   331      55.265  48.694  72.674  1.00  0.00           C  
ATOM   4835  HB1 ALA   331      55.358  49.439  73.464  1.00  0.00           H  
ATOM   4836  HB2 ALA   331      54.617  47.925  73.095  1.00  0.00           H  
ATOM   4837  HB3 ALA   331      54.743  49.042  71.782  1.00  0.00           H  
ATOM   4838  C   ALA   331      56.556  46.739  71.626  1.00  0.00           C  
ATOM   4839  O   ALA   331      55.584  46.481  70.916  1.00  0.00           O  
ATOM   4840  N   PRO   332      57.584  45.839  71.697  1.00  0.00           N  
ATOM   4841  CD  PRO   332      58.796  46.068  72.450  1.00  0.00           C  
ATOM   4842  HD2 PRO   332      59.176  47.056  72.190  1.00  0.00           H  
ATOM   4843  HD3 PRO   332      58.602  46.045  73.522  1.00  0.00           H  
ATOM   4844  CG  PRO   332      59.710  44.900  72.120  1.00  0.00           C  
ATOM   4845  HG2 PRO   332      59.560  44.079  72.821  1.00  0.00           H  
ATOM   4846  HG3 PRO   332      60.745  45.240  72.152  1.00  0.00           H  
ATOM   4847  CB  PRO   332      59.271  44.412  70.787  1.00  0.00           C  
ATOM   4848  HB2 PRO   332      59.744  44.993  69.995  1.00  0.00           H  
ATOM   4849  HB3 PRO   332      59.448  43.352  70.605  1.00  0.00           H  
ATOM   4850  CA  PRO   332      57.829  44.658  70.811  1.00  0.00           C  
ATOM   4851  HA  PRO   332      57.590  44.946  69.787  1.00  0.00           H  
ATOM   4852  C   PRO   332      56.934  43.413  70.890  1.00  0.00           C  
ATOM   4853  O   PRO   332      57.319  42.263  70.894  1.00  0.00           O  
ATOM   4854  N   PHE   333      55.635  43.608  70.888  1.00  0.00           N  
ATOM   4855  H   PHE   333      55.322  44.567  70.845  1.00  0.00           H  
ATOM   4856  CA  PHE   333      54.563  42.609  71.066  1.00  0.00           C  
ATOM   4857  HA  PHE   333      54.871  41.650  70.648  1.00  0.00           H  
ATOM   4858  CB  PHE   333      54.407  42.286  72.564  1.00  0.00           C  
ATOM   4859  HB2 PHE   333      53.450  41.814  72.783  1.00  0.00           H  
ATOM   4860  HB3 PHE   333      55.177  41.530  72.717  1.00  0.00           H  
ATOM   4861  CG  PHE   333      54.604  43.413  73.498  1.00  0.00           C  
ATOM   4862  CD1 PHE   333      55.873  43.598  73.988  1.00  0.00           C  
ATOM   4863  HD1 PHE   333      56.698  42.967  73.692  1.00  0.00           H  
ATOM   4864  CE1 PHE   333      56.187  44.688  74.819  1.00  0.00           C  
ATOM   4865  HE1 PHE   333      57.225  44.805  75.094  1.00  0.00           H  
ATOM   4866  CZ  PHE   333      55.192  45.640  75.173  1.00  0.00           C  
ATOM   4867  HZ  PHE   333      55.477  46.507  75.750  1.00  0.00           H  
ATOM   4868  CE2 PHE   333      53.917  45.404  74.646  1.00  0.00           C  
ATOM   4869  HE2 PHE   333      53.201  46.188  74.839  1.00  0.00           H  
ATOM   4870  CD2 PHE   333      53.563  44.394  73.772  1.00  0.00           C  
ATOM   4871  HD2 PHE   333      52.565  44.272  73.377  1.00  0.00           H  
ATOM   4872  C   PHE   333      53.332  43.108  70.351  1.00  0.00           C  
ATOM   4873  O   PHE   333      52.819  44.204  70.595  1.00  0.00           O  
ATOM   4874  N   HIE   334      52.682  42.246  69.548  1.00  0.00           N  
ATOM   4875  H   HIE   334      53.062  41.342  69.306  1.00  0.00           H  
ATOM   4876  CA  HIE   334      51.296  42.354  69.078  1.00  0.00           C  
ATOM   4877  HA  HIE   334      51.214  43.369  68.689  1.00  0.00           H  
ATOM   4878  CB  HIE   334      51.166  41.440  67.857  1.00  0.00           C  
ATOM   4879  HB2 HIE   334      51.427  42.071  67.007  1.00  0.00           H  
ATOM   4880  HB3 HIE   334      51.893  40.633  67.954  1.00  0.00           H  
ATOM   4881  CG  HIE   334      49.763  41.015  67.536  1.00  0.00           C  
ATOM   4882  ND1 HIE   334      48.733  41.859  67.188  1.00  0.00           N  
ATOM   4883  CE1 HIE   334      47.661  41.063  66.975  1.00  0.00           C  
ATOM   4884  HE1 HIE   334      46.661  41.414  66.768  1.00  0.00           H  
ATOM   4885  NE2 HIE   334      47.980  39.720  67.094  1.00  0.00           N  
ATOM   4886  HE2 HIE   334      47.312  38.964  67.144  1.00  0.00           H  
ATOM   4887  CD2 HIE   334      49.304  39.738  67.354  1.00  0.00           C  
ATOM   4888  HD2 HIE   334      49.927  38.877  67.548  1.00  0.00           H  
ATOM   4889  C   HIE   334      50.272  42.052  70.214  1.00  0.00           C  
ATOM   4890  O   HIE   334      50.650  41.509  71.201  1.00  0.00           O  
ATOM   4891  N   GLY   335      49.017  42.490  70.162  1.00  0.00           N  
ATOM   4892  H   GLY   335      48.702  43.086  69.410  1.00  0.00           H  
ATOM   4893  CA  GLY   335      48.025  42.374  71.202  1.00  0.00           C  
ATOM   4894  HA2 GLY   335      48.272  41.534  71.851  1.00  0.00           H  
ATOM   4895  HA3 GLY   335      48.021  43.238  71.867  1.00  0.00           H  
ATOM   4896  C   GLY   335      46.619  42.198  70.649  1.00  0.00           C  
ATOM   4897  O   GLY   335      46.263  42.971  69.829  1.00  0.00           O  
ATOM   4898  N   GLN   336      45.877  41.220  71.150  1.00  0.00           N  
ATOM   4899  H   GLN   336      46.291  40.699  71.909  1.00  0.00           H  
ATOM   4900  CA  GLN   336      44.467  41.018  70.917  1.00  0.00           C  
ATOM   4901  HA  GLN   336      44.092  41.856  70.329  1.00  0.00           H  
ATOM   4902  CB  GLN   336      44.198  39.636  70.088  1.00  0.00           C  
ATOM   4903  HB2 GLN   336      43.123  39.620  69.908  1.00  0.00           H  
ATOM   4904  HB3 GLN   336      44.563  38.840  70.737  1.00  0.00           H  
ATOM   4905  CG  GLN   336      44.880  39.599  68.692  1.00  0.00           C  
ATOM   4906  HG2 GLN   336      44.452  40.349  68.028  1.00  0.00           H  
ATOM   4907  HG3 GLN   336      45.912  39.840  68.948  1.00  0.00           H  
ATOM   4908  CD  GLN   336      44.779  38.294  67.880  1.00  0.00           C  
ATOM   4909  OE1 GLN   336      45.235  38.267  66.762  1.00  0.00           O  
ATOM   4910  NE2 GLN   336      44.522  37.203  68.516  1.00  0.00           N  
ATOM   4911 HE21 GLN   336      44.254  37.143  69.488  1.00  0.00           H  
ATOM   4912 HE22 GLN   336      44.831  36.358  68.057  1.00  0.00           H  
ATOM   4913  C   GLN   336      43.705  41.006  72.237  1.00  0.00           C  
ATOM   4914  O   GLN   336      44.014  40.237  73.083  1.00  0.00           O  
ATOM   4915  N   ILE   337      42.728  41.828  72.354  1.00  0.00           N  
ATOM   4916  H   ILE   337      42.428  42.273  71.499  1.00  0.00           H  
ATOM   4917  CA  ILE   337      41.945  42.043  73.558  1.00  0.00           C  
ATOM   4918  HA  ILE   337      42.130  41.208  74.233  1.00  0.00           H  
ATOM   4919  CB  ILE   337      42.359  43.298  74.319  1.00  0.00           C  
ATOM   4920  HB  ILE   337      42.172  44.147  73.662  1.00  0.00           H  
ATOM   4921  CG2 ILE   337      41.391  43.626  75.442  1.00  0.00           C  
ATOM   4922 HG21 ILE   337      41.243  42.704  76.005  1.00  0.00           H  
ATOM   4923 HG22 ILE   337      40.461  43.999  75.015  1.00  0.00           H  
ATOM   4924 HG23 ILE   337      41.819  44.413  76.063  1.00  0.00           H  
ATOM   4925  CG1 ILE   337      43.861  43.216  74.832  1.00  0.00           C  
ATOM   4926 HG12 ILE   337      43.948  43.630  75.836  1.00  0.00           H  
ATOM   4927 HG13 ILE   337      44.226  42.207  75.025  1.00  0.00           H  
ATOM   4928  CD1 ILE   337      44.791  44.129  73.907  1.00  0.00           C  
ATOM   4929 HD11 ILE   337      45.851  43.942  74.074  1.00  0.00           H  
ATOM   4930 HD12 ILE   337      44.532  45.185  73.985  1.00  0.00           H  
ATOM   4931 HD13 ILE   337      44.670  43.765  72.886  1.00  0.00           H  
ATOM   4932  C   ILE   337      40.404  41.980  73.312  1.00  0.00           C  
ATOM   4933  O   ILE   337      39.947  42.705  72.446  1.00  0.00           O  
ATOM   4934  N   MET   338      39.687  41.023  73.952  1.00  0.00           N  
ATOM   4935  H   MET   338      40.153  40.554  74.717  1.00  0.00           H  
ATOM   4936  CA  MET   338      38.310  40.683  73.581  1.00  0.00           C  
ATOM   4937  HA  MET   338      37.995  41.457  72.881  1.00  0.00           H
[truncated: 4,062,521 more chars]
